# Supplementary material for: Oxyenamides as Versatile Building Blocks for a Highly Stereoselective One‐Pot Synthesis of the 1,3‐Diamino‐2‐ol‐Scaffold Containing Three Continuous Stereocenters
Source: Angew Chem Int Ed Engl. 2021 Sep 28;60(44):23667–71. doi: 10.1002/anie.202109752 (PMC8597051; doi:10.1002/anie.202109752)
Supplement: Supplementary file 1 — Supporting Information [file ANIE-60-23667-s001.zip]

Archive with 18 entries (18 files):
- 21023ocu.cif
- 21031ocu.cif
- 21042ocu.cif
- 21102ocu.cif
- 21104ocb.cif
- 21147ocl_sq.cif
- ma34.cif
- ma36.cif
- ma105.cif
- 21023ocu_checkcif.pdf
- 21031ocu_checkcif .pdf
- 21042ocu_checkcif.pdf
- 21102ocu_checkcif.pdf
- 21104ocb_checkcif.pdf
- 21147ocl_sq_checkcif.pdf
- ma34checkcif.pdf
- ma36checkcif.pdf
- ma105checkcif.pdf
