# Supplementary material for: Oxyenamides as Versatile Building Blocks for a Highly Stereoselective One‐Pot Synthesis of the 1,3‐Diamino‐2‐ol‐Scaffold Containing Three Continuous Stereocenters
Source: Angew Chem Int Ed Engl. 2021 Sep 28;60(44):23667–71. doi: 10.1002/anie.202109752 (PMC8597051; doi:10.1002/anie.202109752)
Supplement: Supplementary file 1 — Supporting Information [file ANIE-60-23667-s001.zip › 21023ocu.cif]

data_shelx

_audit_creation_method            'SHELXL-2018/3'
_shelx_SHELXL_version_number      '2018/3'
_chemical_name_systematic         ?
_chemical_name_common             ?
_chemical_melting_point           ?
_chemical_formula_moiety   
 'C39  H36  N2  O7'
_chemical_formula_sum
 'C39 H36 N2 O7'
_chemical_formula_weight          644.70

loop_
 _atom_type_symbol
 _atom_type_description
 _atom_type_scat_dispersion_real
 _atom_type_scat_dispersion_imag
 _atom_type_scat_source
 'C'  'C'   0.0181   0.0091
 'International Tables Vol C Tables 4.2.6.8 and 6.1.1.4'
 'H'  'H'   0.0000   0.0000
 'International Tables Vol C Tables 4.2.6.8 and 6.1.1.4'
 'N'  'N'   0.0311   0.0180
 'International Tables Vol C Tables 4.2.6.8 and 6.1.1.4'
 'O'  'O'   0.0492   0.0322
 'International Tables Vol C Tables 4.2.6.8 and 6.1.1.4'

_space_group_crystal_system       monoclinic
_space_group_IT_number            14
_space_group_name_H-M_alt         'P 21/n'
_space_group_name_Hall            '-P 2yn'

_shelx_space_group_comment
;
The symmetry employed for this shelxl refinement is uniquely defined
by the following loop, which should always be used as a source of
symmetry information in preference to the above space-group names.
They are only intended as comments.
;

loop_
 _space_group_symop_operation_xyz
 'x, y, z'
 '-x+1/2, y+1/2, -z+1/2'
 '-x, -y, -z'
 'x-1/2, -y-1/2, z-1/2'

_cell_length_a                    16.4179(2)
_cell_length_b                    12.60170(10)
_cell_length_c                    17.2107(2)
_cell_angle_alpha                 90
_cell_angle_beta                  112.839(2)
_cell_angle_gamma                 90
_cell_volume                      3281.61(8)
_cell_formula_units_Z             4
_cell_measurement_temperature     150(2)
_cell_measurement_reflns_used           14921
_cell_measurement_theta_min             3.5000
_cell_measurement_theta_max             62.6850

_exptl_crystal_description              prism
_exptl_crystal_colour                   colourless
_exptl_crystal_density_meas       ?
_exptl_crystal_density_method           'not measured'
_exptl_crystal_density_diffrn     1.305
_exptl_crystal_F_000              1360
_exptl_transmission_factor_min    ?
_exptl_transmission_factor_max    ?
_exptl_crystal_size_max           0.440
_exptl_crystal_size_mid           0.330
_exptl_crystal_size_min           0.320
_exptl_absorpt_coefficient_mu     0.732
_shelx_estimated_absorpt_T_min    0.739
_shelx_estimated_absorpt_T_max    0.800
_exptl_absorpt_correction_type          multi-scan
_exptl_absorpt_correction_T_min   0.73913
_exptl_absorpt_correction_T_max   1.00000
_exptl_absorpt_process_details
;
CrysAlisPro 1.171.40.67a (Rigaku Oxford Diffraction, 2019)
Empirical absorption correction using spherical harmonics,
 implemented in SCALE3 ABSPACK scaling algorithm.
;
_exptl_absorpt_special_details    ?
_diffrn_ambient_temperature       150(2)
_diffrn_radiation_wavelength      1.54184
_diffrn_radiation_type            CuK\a
_diffrn_source                    'fine-focus sealed X-ray tube'
_diffrn_measurement_device_type   'Xcalibur, Sapphire3, Gemini ultra'
_diffrn_measurement_method        '\w scans'
_diffrn_detector_area_resol_mean  16.1399
_diffrn_reflns_number             28318
_diffrn_reflns_av_unetI/netI      0.0154
_diffrn_reflns_av_R_equivalents   0.0219
_diffrn_reflns_limit_h_min        -18
_diffrn_reflns_limit_h_max        17
_diffrn_reflns_limit_k_min        -14
_diffrn_reflns_limit_k_max        14
_diffrn_reflns_limit_l_min        -17
_diffrn_reflns_limit_l_max        19
_diffrn_reflns_theta_min          3.159
_diffrn_reflns_theta_max          62.686
_diffrn_reflns_theta_full         62.686
_diffrn_measured_fraction_theta_max   0.998
_diffrn_measured_fraction_theta_full  0.998
_diffrn_reflns_Laue_measured_fraction_max    0.998
_diffrn_reflns_Laue_measured_fraction_full   0.998
_diffrn_reflns_point_group_measured_fraction_max   0.998
_diffrn_reflns_point_group_measured_fraction_full  0.998
_reflns_number_total              5249
_reflns_number_gt                 4960
_reflns_threshold_expression      'I > 2\s(I)'
_reflns_Friedel_coverage          0.000
_reflns_Friedel_fraction_max      .
_reflns_Friedel_fraction_full     .

_reflns_special_details
;
 Reflections were merged by SHELXL according to the crystal
 class for the calculation of statistics and refinement.

 _reflns_Friedel_fraction is defined as the number of unique
 Friedel pairs measured divided by the number that would be
 possible theoretically, ignoring centric projections and
 systematic absences.
;

_computing_data_collection              'CrysAlisPro 1.171.40.67a (Rigaku OD, 2019)'
_computing_cell_refinement              'CrysAlisPro 1.171.40.67a (Rigaku OD, 2019)'
_computing_data_reduction               'CrysAlisPro 1.171.40.67a (Rigaku OD, 2019)'
_computing_structure_solution           'SHELXS-2018/3 (Sheldrick, 2018)'
_computing_structure_refinement        'SHELXL-2018/3 (Sheldrick, 2018)'
_computing_molecular_graphics          'Ortep for Windows (Farrugia, 2012)'
_computing_publication_material        'WinGX publication routines (Farrugia, 2012)'
_refine_special_details           ?
_refine_ls_structure_factor_coef  Fsqd
_refine_ls_matrix_type            full
_refine_ls_weighting_scheme       calc
_refine_ls_weighting_details
'w=1/[\s^2^(Fo^2^)+(0.0457P)^2^+0.7507P] where P=(Fo^2^+2Fc^2^)/3'
_atom_sites_solution_primary            ?
_atom_sites_solution_secondary          ?
_atom_sites_solution_hydrogens    mixed
_refine_ls_hydrogen_treatment     mixed
_refine_ls_extinction_method      'SHELXL-2018/3 (Sheldrick 2018)'
_refine_ls_extinction_coef        0.00205(13)
_refine_ls_extinction_expression
 'Fc^*^=kFc[1+0.001xFc^2^\l^3^/sin(2\q)]^-1/4^'
_refine_ls_number_reflns          5249
_refine_ls_number_parameters      443
_refine_ls_number_restraints      0
_refine_ls_R_factor_all           0.0338
_refine_ls_R_factor_gt            0.0318
_refine_ls_wR_factor_ref          0.0841
_refine_ls_wR_factor_gt           0.0826
_refine_ls_goodness_of_fit_ref    1.043
_refine_ls_restrained_S_all       1.043
_refine_ls_shift/su_max           0.001
_refine_ls_shift/su_mean          0.000

loop_
 _atom_site_label
 _atom_site_type_symbol
 _atom_site_fract_x
 _atom_site_fract_y
 _atom_site_fract_z
 _atom_site_U_iso_or_equiv
 _atom_site_adp_type
 _atom_site_occupancy
 _atom_site_site_symmetry_order
 _atom_site_calc_flag
 _atom_site_refinement_flags_posn
 _atom_site_refinement_flags_adp
 _atom_site_refinement_flags_occupancy
 _atom_site_disorder_assembly
 _atom_site_disorder_group
O1 O 1.13498(6) 0.27348(7) 0.82430(6) 0.0378(2) Uani 1 1 d . . . . .
C1 C 1.13178(8) 0.17947(9) 0.80529(7) 0.0285(3) Uani 1 1 d . . . . .
C11 C 1.20932(8) 0.12007(9) 0.80214(7) 0.0284(3) Uani 1 1 d . . . . .
C12 C 1.19948(8) 0.04211(10) 0.74180(8) 0.0319(3) Uani 1 1 d . . . . .
H12 H 1.142246 0.025707 0.701357 0.038 Uiso 1 1 calc R U . . .
C13 C 1.27238(9) -0.01174(10) 0.74020(8) 0.0350(3) Uani 1 1 d . . . . .
H13 H 1.265311 -0.063830 0.698171 0.042 Uiso 1 1 calc R U . . .
C14 C 1.35562(9) 0.01074(10) 0.80020(9) 0.0385(3) Uani 1 1 d . . . . .
H14 H 1.405556 -0.027905 0.800819 0.046 Uiso 1 1 calc R U . . .
C15 C 1.36592(9) 0.08969(11) 0.85928(9) 0.0400(3) Uani 1 1 d . . . . .
H15 H 1.423230 0.106003 0.899616 0.048 Uiso 1 1 calc R U . . .
C16 C 1.29341(8) 0.14500(10) 0.86004(8) 0.0342(3) Uani 1 1 d . . . . .
H16 H 1.301132 0.199925 0.900097 0.041 Uiso 1 1 calc R U . . .
N1 N 1.05754(6) 0.12046(8) 0.78540(6) 0.0288(2) Uani 1 1 d . . . . .
C2 C 0.97274(7) 0.16493(9) 0.77550(7) 0.0265(3) Uani 1 1 d . . . . .
H2 H 0.968352 0.235874 0.748132 0.032 Uiso 1 1 calc R U . . .
C21 C 0.96083(8) 0.18319(9) 0.85768(7) 0.0286(3) Uani 1 1 d . . . . .
C22 C 1.00648(9) 0.12661(10) 0.93054(8) 0.0364(3) Uani 1 1 d . . . . .
H22 H 1.047786 0.073742 0.930680 0.044 Uiso 1 1 calc R U . . .
C23 C 0.99202(11) 0.14700(12) 1.00369(9) 0.0464(4) Uani 1 1 d . . . . .
H23 H 1.023440 0.107792 1.053533 0.056 Uiso 1 1 calc R U . . .
C24 C 0.93230(11) 0.22382(12) 1.00423(9) 0.0493(4) Uani 1 1 d . . . . .
H24 H 0.922467 0.237305 1.054207 0.059 Uiso 1 1 calc R U . . .
C25 C 0.88701(10) 0.28087(12) 0.93197(9) 0.0452(4) Uani 1 1 d . . . . .
H25 H 0.845839 0.333785 0.932086 0.054 Uiso 1 1 calc R U . . .
C26 C 0.90143(8) 0.26114(10) 0.85922(8) 0.0358(3) Uani 1 1 d . . . . .
H26 H 0.870442 0.301272 0.809784 0.043 Uiso 1 1 calc R U . . .
C3 C 0.90006(7) 0.09450(8) 0.71300(7) 0.0250(2) Uani 1 1 d . . . . .
H3 H 0.841502 0.111476 0.715218 0.030 Uiso 1 1 calc R U . . .
O3 O 0.92419(5) -0.01434(6) 0.73839(5) 0.02542(18) Uani 1 1 d . . . . .
C6 C 0.86073(8) -0.08258(9) 0.73917(7) 0.0275(3) Uani 1 1 d . . . . .
O4 O 0.78650(6) -0.05594(7) 0.72722(7) 0.0456(3) Uani 1 1 d . . . . .
C61 C 0.89493(7) -0.19305(9) 0.75705(7) 0.0265(3) Uani 1 1 d . . . . .
C62 C 0.97558(8) -0.22278(9) 0.75504(7) 0.0296(3) Uani 1 1 d . . . . .
H62 H 1.011432 -0.171528 0.742904 0.035 Uiso 1 1 calc R U . . .
C63 C 1.00370(9) -0.32704(10) 0.77071(8) 0.0353(3) Uani 1 1 d . . . . .
H63 H 1.058725 -0.347416 0.769071 0.042 Uiso 1 1 calc R U . . .
C64 C 0.95175(9) -0.40155(10) 0.78875(8) 0.0382(3) Uani 1 1 d . . . . .
H64 H 0.971265 -0.473046 0.799416 0.046 Uiso 1 1 calc R U . . .
C65 C 0.87171(9) -0.37283(10) 0.79137(9) 0.0397(3) Uani 1 1 d . . . . .
H65 H 0.836402 -0.424288 0.804047 0.048 Uiso 1 1 calc R U . . .
C66 C 0.84309(8) -0.26862(10) 0.77542(8) 0.0354(3) Uani 1 1 d . . . . .
H66 H 0.787965 -0.248674 0.777027 0.042 Uiso 1 1 calc R U . . .
C4 C 0.89597(8) 0.10975(9) 0.62234(7) 0.0253(2) Uani 1 1 d . . . . .
H4 H 0.958215 0.110444 0.625871 0.030 Uiso 1 1 calc R U . . .
C41 C 0.84753(8) 0.02329(9) 0.56087(7) 0.0248(2) Uani 1 1 d . . . . .
C42 C 0.75526(8) 0.02024(9) 0.51983(7) 0.0258(2) Uani 1 1 d . . . . .
O5 O 0.70999(5) 0.09684(6) 0.54364(5) 0.0304(2) Uani 1 1 d . . . . .
C47 C 0.61647(8) 0.10414(11) 0.49693(9) 0.0376(3) Uani 1 1 d . . . . .
H47A H 0.604478 0.115495 0.437152 0.056 Uiso 1 1 calc R U . . .
H47B H 0.592813 0.163772 0.518223 0.056 Uiso 1 1 calc R U . . .
H47C H 0.588186 0.038156 0.503469 0.056 Uiso 1 1 calc R U . . .
C43 C 0.71320(8) -0.05570(9) 0.45956(7) 0.0291(3) Uani 1 1 d . . . . .
H43 H 0.650650 -0.055613 0.431593 0.035 Uiso 1 1 calc R U . . .
C44 C 0.76356(8) -0.13215(9) 0.44041(7) 0.0297(3) Uani 1 1 d . . . . .
O6 O 0.71536(6) -0.20272(7) 0.38009(6) 0.0419(2) Uani 1 1 d . . . . .
C48 C 0.76005(10) -0.28213(11) 0.35269(9) 0.0439(3) Uani 1 1 d . . . . .
H48A H 0.806388 -0.248938 0.338346 0.066 Uiso 1 1 calc R U . . .
H48B H 0.717751 -0.318134 0.302898 0.066 Uiso 1 1 calc R U . . .
H48C H 0.786744 -0.333937 0.397965 0.066 Uiso 1 1 calc R U . . .
C45 C 0.85473(8) -0.13395(9) 0.48032(7) 0.0282(3) Uani 1 1 d . . . . .
H45 H 0.888619 -0.186652 0.466986 0.034 Uiso 1 1 calc R U . . .
C46 C 0.89555(8) -0.05618(9) 0.54074(7) 0.0255(2) Uani 1 1 d . . . . .
O7 O 0.98554(5) -0.05147(6) 0.58357(5) 0.0307(2) Uani 1 1 d . . . . .
C49 C 1.03754(9) -0.13418(10) 0.56949(9) 0.0360(3) Uani 1 1 d . . . . .
H49A H 1.022386 -0.201896 0.588517 0.054 Uiso 1 1 calc R U . . .
H49B H 1.100347 -0.119009 0.601095 0.054 Uiso 1 1 calc R U . . .
H49C H 1.025599 -0.138479 0.509195 0.054 Uiso 1 1 calc R U . . .
N2 N 0.85920(7) 0.21499(7) 0.59486(6) 0.0284(2) Uani 1 1 d . . . . .
C5 C 0.90905(8) 0.29945(9) 0.59262(7) 0.0292(3) Uani 1 1 d . . . . .
O2 O 0.98685(6) 0.29104(7) 0.60190(6) 0.0394(2) Uani 1 1 d . . . . .
C51 C 0.86456(8) 0.40564(9) 0.58089(7) 0.0305(3) Uani 1 1 d . . . . .
C52 C 0.90881(9) 0.49093(10) 0.56484(8) 0.0374(3) Uani 1 1 d . . . . .
H52 H 0.963427 0.479874 0.559068 0.045 Uiso 1 1 calc R U . . .
C53 C 0.87404(10) 0.59207(11) 0.55716(9) 0.0467(4) Uani 1 1 d . . . . .
H53 H 0.905216 0.650152 0.546642 0.056 Uiso 1 1 calc R U . . .
C54 C 0.79491(10) 0.60933(11) 0.56460(9) 0.0472(4) Uani 1 1 d . . . . .
H54 H 0.771077 0.678968 0.558594 0.057 Uiso 1 1 calc R U . . .
C55 C 0.75014(11) 0.52550(12) 0.58077(11) 0.0513(4) Uani 1 1 d . . . . .
H55 H 0.695372 0.537214 0.586095 0.062 Uiso 1 1 calc R U . . .
C56 C 0.78503(10) 0.42378(11) 0.58931(10) 0.0444(3) Uani 1 1 d . . . . .
H56 H 0.754215 0.366172 0.600997 0.053 Uiso 1 1 calc R U . . .
H1N H 1.0603(11) 0.0515(14) 0.7780(11) 0.053 Uiso 1 1 d . U . . .
H2N H 0.8005(11) 0.2216(13) 0.5818(11) 0.053 Uiso 1 1 d . U . . .

loop_
 _atom_site_aniso_label
 _atom_site_aniso_U_11
 _atom_site_aniso_U_22
 _atom_site_aniso_U_33
 _atom_site_aniso_U_23
 _atom_site_aniso_U_13
 _atom_site_aniso_U_12
O1 0.0379(5) 0.0289(5) 0.0490(5) -0.0093(4) 0.0193(4) -0.0072(4)
C1 0.0309(6) 0.0287(6) 0.0263(6) -0.0011(5) 0.0115(5) -0.0043(5)
C11 0.0297(6) 0.0275(6) 0.0302(6) 0.0039(5) 0.0141(5) -0.0035(5)
C12 0.0315(6) 0.0333(7) 0.0329(6) 0.0009(5) 0.0148(5) -0.0031(5)
C13 0.0412(7) 0.0313(7) 0.0403(7) 0.0034(5) 0.0244(6) 0.0006(5)
C14 0.0341(7) 0.0351(7) 0.0523(8) 0.0107(6) 0.0234(6) 0.0038(5)
C15 0.0285(6) 0.0404(8) 0.0474(8) 0.0058(6) 0.0107(6) -0.0015(6)
C16 0.0332(7) 0.0332(7) 0.0351(7) 0.0015(5) 0.0121(5) -0.0044(5)
N1 0.0275(5) 0.0232(5) 0.0368(5) -0.0046(4) 0.0138(4) -0.0022(4)
C2 0.0281(6) 0.0219(6) 0.0309(6) -0.0031(5) 0.0128(5) -0.0009(5)
C21 0.0300(6) 0.0254(6) 0.0312(6) -0.0073(5) 0.0128(5) -0.0077(5)
C22 0.0434(7) 0.0294(6) 0.0359(7) -0.0035(5) 0.0147(6) -0.0068(5)
C23 0.0640(9) 0.0416(8) 0.0330(7) -0.0038(6) 0.0183(7) -0.0182(7)
C24 0.0643(10) 0.0516(9) 0.0437(8) -0.0213(7) 0.0337(8) -0.0242(8)
C25 0.0462(8) 0.0462(8) 0.0505(8) -0.0206(7) 0.0267(7) -0.0081(6)
C26 0.0347(7) 0.0358(7) 0.0375(7) -0.0111(5) 0.0145(6) -0.0031(5)
C3 0.0269(6) 0.0190(5) 0.0309(6) -0.0019(4) 0.0132(5) 0.0011(4)
O3 0.0263(4) 0.0203(4) 0.0310(4) -0.0004(3) 0.0126(3) -0.0009(3)
C6 0.0281(6) 0.0262(6) 0.0314(6) -0.0021(5) 0.0149(5) -0.0027(5)
O4 0.0326(5) 0.0314(5) 0.0809(7) 0.0058(5) 0.0308(5) 0.0028(4)
C61 0.0284(6) 0.0245(6) 0.0260(6) -0.0017(4) 0.0101(5) -0.0025(5)
C62 0.0316(6) 0.0278(6) 0.0307(6) -0.0010(5) 0.0136(5) -0.0022(5)
C63 0.0358(7) 0.0323(7) 0.0367(7) -0.0014(5) 0.0129(6) 0.0056(5)
C64 0.0459(8) 0.0244(6) 0.0371(7) 0.0017(5) 0.0082(6) 0.0020(5)
C65 0.0431(8) 0.0288(7) 0.0450(7) 0.0052(6) 0.0146(6) -0.0082(6)
C66 0.0318(7) 0.0325(7) 0.0435(7) 0.0017(5) 0.0163(6) -0.0040(5)
C4 0.0280(6) 0.0196(5) 0.0307(6) -0.0011(5) 0.0138(5) 0.0006(4)
C41 0.0312(6) 0.0206(6) 0.0256(6) 0.0006(4) 0.0142(5) -0.0013(5)
C42 0.0327(6) 0.0216(6) 0.0266(6) 0.0028(4) 0.0153(5) 0.0007(5)
O5 0.0284(4) 0.0290(4) 0.0347(4) -0.0036(3) 0.0130(4) 0.0024(3)
C47 0.0302(7) 0.0365(7) 0.0446(7) 0.0004(6) 0.0127(6) 0.0044(5)
C43 0.0317(6) 0.0273(6) 0.0268(6) 0.0015(5) 0.0096(5) -0.0035(5)
C44 0.0421(7) 0.0215(6) 0.0246(6) -0.0013(5) 0.0119(5) -0.0055(5)
O6 0.0481(6) 0.0320(5) 0.0376(5) -0.0131(4) 0.0077(4) -0.0039(4)
C48 0.0654(10) 0.0294(7) 0.0339(7) -0.0095(5) 0.0159(7) -0.0015(6)
C45 0.0405(7) 0.0193(6) 0.0281(6) 0.0000(4) 0.0171(5) 0.0013(5)
C46 0.0313(6) 0.0211(6) 0.0266(6) 0.0029(4) 0.0139(5) -0.0005(5)
O7 0.0301(4) 0.0247(4) 0.0386(5) -0.0056(3) 0.0149(4) 0.0023(3)
C49 0.0363(7) 0.0281(6) 0.0470(7) -0.0050(5) 0.0198(6) 0.0045(5)
N2 0.0312(5) 0.0197(5) 0.0347(5) 0.0000(4) 0.0134(4) -0.0002(4)
C5 0.0379(7) 0.0249(6) 0.0268(6) -0.0022(5) 0.0148(5) -0.0030(5)
O2 0.0397(5) 0.0292(5) 0.0556(6) -0.0007(4) 0.0254(4) -0.0037(4)
C51 0.0420(7) 0.0223(6) 0.0260(6) -0.0005(5) 0.0120(5) -0.0019(5)
C52 0.0377(7) 0.0297(7) 0.0362(7) 0.0045(5) 0.0047(6) -0.0058(5)
C53 0.0470(8) 0.0253(7) 0.0515(8) 0.0107(6) 0.0012(7) -0.0063(6)
C54 0.0604(10) 0.0242(7) 0.0474(8) 0.0050(6) 0.0105(7) 0.0062(6)
C55 0.0652(10) 0.0345(8) 0.0645(10) 0.0088(7) 0.0363(8) 0.0132(7)
C56 0.0592(9) 0.0265(7) 0.0601(9) 0.0067(6) 0.0368(8) 0.0037(6)

_geom_special_details
;
 All esds (except the esd in the dihedral angle between two l.s. planes)
 are estimated using the full covariance matrix.  The cell esds are taken
 into account individually in the estimation of esds in distances, angles
 and torsion angles; correlations between esds in cell parameters are only
 used when they are defined by crystal symmetry.  An approximate (isotropic)
 treatment of cell esds is used for estimating esds involving l.s. planes.
;

loop_
 _geom_bond_atom_site_label_1
 _geom_bond_atom_site_label_2
 _geom_bond_distance
 _geom_bond_site_symmetry_2
 _geom_bond_publ_flag
O1 C1 1.2247(15) . ?
C1 N1 1.3535(15) . ?
C1 C11 1.4958(17) . ?
C11 C16 1.3891(17) . ?
C11 C12 1.3927(17) . ?
C12 C13 1.3854(18) . ?
C12 H12 0.9500 . ?
C13 C14 1.385(2) . ?
C13 H13 0.9500 . ?
C14 C15 1.385(2) . ?
C14 H14 0.9500 . ?
C15 C16 1.3838(19) . ?
C15 H15 0.9500 . ?
C16 H16 0.9500 . ?
N1 C2 1.4482(15) . ?
N1 H1N 0.882(18) . ?
C2 C21 1.5186(16) . ?
C2 C3 1.5402(16) . ?
C2 H2 1.0000 . ?
C21 C22 1.3830(18) . ?
C21 C26 1.3916(18) . ?
C22 C23 1.393(2) . ?
C22 H22 0.9500 . ?
C23 C24 1.380(2) . ?
C23 H23 0.9500 . ?
C24 C25 1.378(2) . ?
C24 H24 0.9500 . ?
C25 C26 1.3842(19) . ?
C25 H25 0.9500 . ?
C26 H26 0.9500 . ?
C3 O3 1.4473(13) . ?
C3 C4 1.5475(16) . ?
C3 H3 1.0000 . ?
O3 C6 1.3551(14) . ?
C6 O4 1.2025(14) . ?
C6 C61 1.4879(17) . ?
C61 C62 1.3894(17) . ?
C61 C66 1.3929(17) . ?
C62 C63 1.3841(18) . ?
C62 H62 0.9500 . ?
C63 C64 1.3824(19) . ?
C63 H63 0.9500 . ?
C64 C65 1.380(2) . ?
C64 H64 0.9500 . ?
C65 C66 1.3858(19) . ?
C65 H65 0.9500 . ?
C66 H66 0.9500 . ?
C4 N2 1.4578(14) . ?
C4 C41 1.5118(16) . ?
C4 H4 1.0000 . ?
C41 C46 1.3987(16) . ?
C41 C42 1.4016(16) . ?
C42 O5 1.3743(14) . ?
C42 C43 1.3829(17) . ?
O5 C47 1.4331(15) . ?
C47 H47A 0.9800 . ?
C47 H47B 0.9800 . ?
C47 H47C 0.9800 . ?
C43 C44 1.3900(17) . ?
C43 H43 0.9500 . ?
C44 O6 1.3627(15) . ?
C44 C45 1.3837(18) . ?
O6 C48 1.4252(17) . ?
C48 H48A 0.9800 . ?
C48 H48B 0.9800 . ?
C48 H48C 0.9800 . ?
C45 C46 1.3964(16) . ?
C45 H45 0.9500 . ?
C46 O7 1.3728(14) . ?
O7 C49 1.4263(14) . ?
C49 H49A 0.9800 . ?
C49 H49B 0.9800 . ?
C49 H49C 0.9800 . ?
N2 C5 1.3522(15) . ?
N2 H2N 0.905(17) . ?
C5 O2 1.2287(15) . ?
C5 C51 1.5003(17) . ?
C51 C52 1.3838(18) . ?
C51 C56 1.3875(19) . ?
C52 C53 1.382(2) . ?
C52 H52 0.9500 . ?
C53 C54 1.371(2) . ?
C53 H53 0.9500 . ?
C54 C55 1.376(2) . ?
C54 H54 0.9500 . ?
C55 C56 1.388(2) . ?
C55 H55 0.9500 . ?
C56 H56 0.9500 . ?

loop_
 _geom_angle_atom_site_label_1
 _geom_angle_atom_site_label_2
 _geom_angle_atom_site_label_3
 _geom_angle
 _geom_angle_site_symmetry_1
 _geom_angle_site_symmetry_3
 _geom_angle_publ_flag
O1 C1 N1 122.69(11) . . ?
O1 C1 C11 123.01(11) . . ?
N1 C1 C11 114.30(10) . . ?
C16 C11 C12 119.33(11) . . ?
C16 C11 C1 118.93(11) . . ?
C12 C11 C1 121.73(11) . . ?
C13 C12 C11 120.62(12) . . ?
C13 C12 H12 119.7 . . ?
C11 C12 H12 119.7 . . ?
C14 C13 C12 119.67(12) . . ?
C14 C13 H13 120.2 . . ?
C12 C13 H13 120.2 . . ?
C13 C14 C15 119.87(12) . . ?
C13 C14 H14 120.1 . . ?
C15 C14 H14 120.1 . . ?
C16 C15 C14 120.56(12) . . ?
C16 C15 H15 119.7 . . ?
C14 C15 H15 119.7 . . ?
C15 C16 C11 119.89(12) . . ?
C15 C16 H16 120.1 . . ?
C11 C16 H16 120.1 . . ?
C1 N1 C2 123.19(10) . . ?
C1 N1 H1N 119.1(11) . . ?
C2 N1 H1N 117.7(11) . . ?
N1 C2 C21 114.49(10) . . ?
N1 C2 C3 107.93(9) . . ?
C21 C2 C3 113.13(9) . . ?
N1 C2 H2 106.9 . . ?
C21 C2 H2 106.9 . . ?
C3 C2 H2 106.9 . . ?
C22 C21 C26 118.94(12) . . ?
C22 C21 C2 123.08(11) . . ?
C26 C21 C2 117.98(11) . . ?
C21 C22 C23 120.13(13) . . ?
C21 C22 H22 119.9 . . ?
C23 C22 H22 119.9 . . ?
C24 C23 C22 120.41(14) . . ?
C24 C23 H23 119.8 . . ?
C22 C23 H23 119.8 . . ?
C25 C24 C23 119.72(13) . . ?
C25 C24 H24 120.1 . . ?
C23 C24 H24 120.1 . . ?
C24 C25 C26 120.06(14) . . ?
C24 C25 H25 120.0 . . ?
C26 C25 H25 120.0 . . ?
C25 C26 C21 120.74(13) . . ?
C25 C26 H26 119.6 . . ?
C21 C26 H26 119.6 . . ?
O3 C3 C2 106.75(9) . . ?
O3 C3 C4 108.76(8) . . ?
C2 C3 C4 110.57(9) . . ?
O3 C3 H3 110.2 . . ?
C2 C3 H3 110.2 . . ?
C4 C3 H3 110.2 . . ?
C6 O3 C3 118.88(8) . . ?
O4 C6 O3 123.59(11) . . ?
O4 C6 C61 124.94(11) . . ?
O3 C6 C61 111.46(9) . . ?
C62 C61 C66 119.57(11) . . ?
C62 C61 C6 122.27(10) . . ?
C66 C61 C6 118.16(11) . . ?
C63 C62 C61 120.01(11) . . ?
C63 C62 H62 120.0 . . ?
C61 C62 H62 120.0 . . ?
C64 C63 C62 120.02(12) . . ?
C64 C63 H63 120.0 . . ?
C62 C63 H63 120.0 . . ?
C65 C64 C63 120.49(12) . . ?
C65 C64 H64 119.8 . . ?
C63 C64 H64 119.8 . . ?
C64 C65 C66 119.73(12) . . ?
C64 C65 H65 120.1 . . ?
C66 C65 H65 120.1 . . ?
C65 C66 C61 120.18(12) . . ?
C65 C66 H66 119.9 . . ?
C61 C66 H66 119.9 . . ?
N2 C4 C41 112.92(9) . . ?
N2 C4 C3 106.89(9) . . ?
C41 C4 C3 114.92(9) . . ?
N2 C4 H4 107.2 . . ?
C41 C4 H4 107.2 . . ?
C3 C4 H4 107.2 . . ?
C46 C41 C42 117.28(10) . . ?
C46 C41 C4 119.69(10) . . ?
C42 C41 C4 122.99(10) . . ?
O5 C42 C43 122.63(10) . . ?
O5 C42 C41 115.74(10) . . ?
C43 C42 C41 121.63(11) . . ?
C42 O5 C47 117.61(9) . . ?
O5 C47 H47A 109.5 . . ?
O5 C47 H47B 109.5 . . ?
H47A C47 H47B 109.5 . . ?
O5 C47 H47C 109.5 . . ?
H47A C47 H47C 109.5 . . ?
H47B C47 H47C 109.5 . . ?
C42 C43 C44 119.19(11) . . ?
C42 C43 H43 120.4 . . ?
C44 C43 H43 120.4 . . ?
O6 C44 C45 124.33(11) . . ?
O6 C44 C43 114.20(11) . . ?
C45 C44 C43 121.47(11) . . ?
C44 O6 C48 119.28(11) . . ?
O6 C48 H48A 109.5 . . ?
O6 C48 H48B 109.5 . . ?
H48A C48 H48B 109.5 . . ?
O6 C48 H48C 109.5 . . ?
H48A C48 H48C 109.5 . . ?
H48B C48 H48C 109.5 . . ?
C44 C45 C46 118.18(11) . . ?
C44 C45 H45 120.9 . . ?
C46 C45 H45 120.9 . . ?
O7 C46 C45 122.39(10) . . ?
O7 C46 C41 115.38(10) . . ?
C45 C46 C41 122.22(11) . . ?
C46 O7 C49 117.88(9) . . ?
O7 C49 H49A 109.5 . . ?
O7 C49 H49B 109.5 . . ?
H49A C49 H49B 109.5 . . ?
O7 C49 H49C 109.5 . . ?
H49A C49 H49C 109.5 . . ?
H49B C49 H49C 109.5 . . ?
C5 N2 C4 123.11(10) . . ?
C5 N2 H2N 121.3(11) . . ?
C4 N2 H2N 115.5(11) . . ?
O2 C5 N2 122.59(11) . . ?
O2 C5 C51 121.44(11) . . ?
N2 C5 C51 115.94(11) . . ?
C52 C51 C56 118.76(12) . . ?
C52 C51 C5 116.98(11) . . ?
C56 C51 C5 124.18(11) . . ?
C53 C52 C51 120.40(13) . . ?
C53 C52 H52 119.8 . . ?
C51 C52 H52 119.8 . . ?
C54 C53 C52 120.57(13) . . ?
C54 C53 H53 119.7 . . ?
C52 C53 H53 119.7 . . ?
C53 C54 C55 119.81(13) . . ?
C53 C54 H54 120.1 . . ?
C55 C54 H54 120.1 . . ?
C54 C55 C56 119.96(14) . . ?
C54 C55 H55 120.0 . . ?
C56 C55 H55 120.0 . . ?
C51 C56 C55 120.49(13) . . ?
C51 C56 H56 119.8 . . ?
C55 C56 H56 119.8 . . ?

loop_
 _geom_torsion_atom_site_label_1
 _geom_torsion_atom_site_label_2
 _geom_torsion_atom_site_label_3
 _geom_torsion_atom_site_label_4
 _geom_torsion
 _geom_torsion_site_symmetry_1
 _geom_torsion_site_symmetry_2
 _geom_torsion_site_symmetry_3
 _geom_torsion_site_symmetry_4
 _geom_torsion_publ_flag
O1 C1 C11 C16 34.95(17) . . . . ?
N1 C1 C11 C16 -144.99(11) . . . . ?
O1 C1 C11 C12 -143.80(12) . . . . ?
N1 C1 C11 C12 36.26(15) . . . . ?
C16 C11 C12 C13 1.23(18) . . . . ?
C1 C11 C12 C13 179.97(11) . . . . ?
C11 C12 C13 C14 1.26(18) . . . . ?
C12 C13 C14 C15 -2.53(19) . . . . ?
C13 C14 C15 C16 1.3(2) . . . . ?
C14 C15 C16 C11 1.17(19) . . . . ?
C12 C11 C16 C15 -2.43(18) . . . . ?
C1 C11 C16 C15 178.79(11) . . . . ?
O1 C1 N1 C2 7.09(18) . . . . ?
C11 C1 N1 C2 -172.97(10) . . . . ?
C1 N1 C2 C21 -81.17(14) . . . . ?
C1 N1 C2 C3 151.87(10) . . . . ?
N1 C2 C21 C22 -25.12(16) . . . . ?
C3 C2 C21 C22 99.11(13) . . . . ?
N1 C2 C21 C26 154.47(11) . . . . ?
C3 C2 C21 C26 -81.30(13) . . . . ?
C26 C21 C22 C23 0.77(18) . . . . ?
C2 C21 C22 C23 -179.64(11) . . . . ?
C21 C22 C23 C24 -0.2(2) . . . . ?
C22 C23 C24 C25 -0.2(2) . . . . ?
C23 C24 C25 C26 0.0(2) . . . . ?
C24 C25 C26 C21 0.7(2) . . . . ?
C22 C21 C26 C25 -1.02(18) . . . . ?
C2 C21 C26 C25 179.37(11) . . . . ?
N1 C2 C3 O3 46.34(11) . . . . ?
C21 C2 C3 O3 -81.40(11) . . . . ?
N1 C2 C3 C4 -71.81(11) . . . . ?
C21 C2 C3 C4 160.45(9) . . . . ?
C2 C3 O3 C6 136.66(9) . . . . ?
C4 C3 O3 C6 -104.02(11) . . . . ?
C3 O3 C6 O4 -6.96(16) . . . . ?
C3 O3 C6 C61 173.39(9) . . . . ?
O4 C6 C61 C62 167.91(12) . . . . ?
O3 C6 C61 C62 -12.45(15) . . . . ?
O4 C6 C61 C66 -11.36(18) . . . . ?
O3 C6 C61 C66 168.28(10) . . . . ?
C66 C61 C62 C63 0.40(18) . . . . ?
C6 C61 C62 C63 -178.86(11) . . . . ?
C61 C62 C63 C64 -0.29(18) . . . . ?
C62 C63 C64 C65 -0.05(19) . . . . ?
C63 C64 C65 C66 0.3(2) . . . . ?
C64 C65 C66 C61 -0.2(2) . . . . ?
C62 C61 C66 C65 -0.17(18) . . . . ?
C6 C61 C66 C65 179.12(12) . . . . ?
O3 C3 C4 N2 171.89(9) . . . . ?
C2 C3 C4 N2 -71.20(11) . . . . ?
O3 C3 C4 C41 45.74(12) . . . . ?
C2 C3 C4 C41 162.65(9) . . . . ?
N2 C4 C41 C46 136.48(10) . . . . ?
C3 C4 C41 C46 -100.54(12) . . . . ?
N2 C4 C41 C42 -41.23(15) . . . . ?
C3 C4 C41 C42 81.75(13) . . . . ?
C46 C41 C42 O5 177.41(9) . . . . ?
C4 C41 C42 O5 -4.83(15) . . . . ?
C46 C41 C42 C43 -2.33(16) . . . . ?
C4 C41 C42 C43 175.43(10) . . . . ?
C43 C42 O5 C47 -7.02(15) . . . . ?
C41 C42 O5 C47 173.24(10) . . . . ?
O5 C42 C43 C44 -178.43(10) . . . . ?
C41 C42 C43 C44 1.29(17) . . . . ?
C42 C43 C44 O6 -179.86(10) . . . . ?
C42 C43 C44 C45 0.04(17) . . . . ?
C45 C44 O6 C48 -2.49(18) . . . . ?
C43 C44 O6 C48 177.41(11) . . . . ?
O6 C44 C45 C46 179.66(11) . . . . ?
C43 C44 C45 C46 -0.23(17) . . . . ?
C44 C45 C46 O7 -179.94(10) . . . . ?
C44 C45 C46 C41 -0.90(16) . . . . ?
C42 C41 C46 O7 -178.75(9) . . . . ?
C4 C41 C46 O7 3.41(15) . . . . ?
C42 C41 C46 C45 2.14(16) . . . . ?
C4 C41 C46 C45 -175.69(10) . . . . ?
C45 C46 O7 C49 -4.70(15) . . . . ?
C41 C46 O7 C49 176.20(10) . . . . ?
C41 C4 N2 C5 -129.85(11) . . . . ?
C3 C4 N2 C5 102.82(12) . . . . ?
C4 N2 C5 O2 10.72(18) . . . . ?
C4 N2 C5 C51 -167.31(10) . . . . ?
O2 C5 C51 C52 12.04(17) . . . . ?
N2 C5 C51 C52 -169.90(11) . . . . ?
O2 C5 C51 C56 -164.61(13) . . . . ?
N2 C5 C51 C56 13.45(18) . . . . ?
C56 C51 C52 C53 -0.18(19) . . . . ?
C5 C51 C52 C53 -177.01(12) . . . . ?
C51 C52 C53 C54 -0.6(2) . . . . ?
C52 C53 C54 C55 0.7(2) . . . . ?
C53 C54 C55 C56 -0.2(2) . . . . ?
C52 C51 C56 C55 0.7(2) . . . . ?
C5 C51 C56 C55 177.34(13) . . . . ?
C54 C55 C56 C51 -0.6(2) . . . . ?

loop_
 _geom_hbond_atom_site_label_D
 _geom_hbond_atom_site_label_H
 _geom_hbond_atom_site_label_A
 _geom_hbond_distance_DH
 _geom_hbond_distance_HA
 _geom_hbond_distance_DA
 _geom_hbond_angle_DHA
 _geom_hbond_site_symmetry_A
 _geom_hbond_publ_flag
N2 H2N O5  0.905(17) 2.086(17) 2.7053(13) 124.7(14) . yes
C47 H47A O1  0.98 2.60 3.4640(16) 147.8 4_565 yes

_refine_diff_density_max    0.184
_refine_diff_density_min   -0.146
_refine_diff_density_rms    0.032

_shelx_res_file
;
TITL 21023ocu in space group P 1 21/n 1
    shelx.res
    created by SHELXL-2018/3 at 12:08:18 on 22-Feb-2021
CELL  1.54184  16.4179  12.6017  17.2107   90.000  112.839   90.000
ZERR     4.00   0.0002   0.0001   0.0002    0.000    0.002    0.000
LATT   1
SYMM  1/2 - X, 1/2 + Y, 1/2 - Z
SFAC  C    H    N    O
UNIT  156 144 8 28
MERG   2
HTAB N2 O5
EQIV $1 x-1/2, -y+1/2, z-1/2
HTAB C47 O1_$1
FMAP   2
PLAN   20
SIZE     0.320   0.330   0.440
ACTA
BOND   $H
CONF
L.S.   8
TEMP  -123.00
WGHT    0.045700    0.750700
EXTI    0.002047
FVAR       5.08140
MOLE    1
O1    4    1.134982    0.273478    0.824296    11.00000    0.03788    0.02885 =
         0.04897   -0.00932    0.01928   -0.00719
C1    1    1.131781    0.179468    0.805291    11.00000    0.03086    0.02866 =
         0.02633   -0.00113    0.01148   -0.00428
C11   1    1.209322    0.120069    0.802145    11.00000    0.02969    0.02750 =
         0.03019    0.00394    0.01408   -0.00355
C12   1    1.199482    0.042111    0.741802    11.00000    0.03155    0.03329 =
         0.03286    0.00090    0.01478   -0.00306
AFIX  43
H12   2    1.142246    0.025707    0.701357    11.00000   -1.20000
AFIX   0
C13   1    1.272379   -0.011740    0.740204    11.00000    0.04121    0.03134 =
         0.04033    0.00339    0.02435    0.00063
AFIX  43
H13   2    1.265311   -0.063830    0.698171    11.00000   -1.20000
AFIX   0
C14   1    1.355624    0.010740    0.800195    11.00000    0.03411    0.03509 =
         0.05231    0.01066    0.02344    0.00377
AFIX  43
H14   2    1.405556   -0.027905    0.800819    11.00000   -1.20000
AFIX   0
C15   1    1.365916    0.089692    0.859282    11.00000    0.02849    0.04037 =
         0.04744    0.00576    0.01074   -0.00148
AFIX  43
H15   2    1.423230    0.106003    0.899616    11.00000   -1.20000
AFIX   0
C16   1    1.293411    0.144999    0.860044    11.00000    0.03316    0.03319 =
         0.03506    0.00148    0.01207   -0.00435
AFIX  43
H16   2    1.301132    0.199925    0.900097    11.00000   -1.20000
AFIX   0
N1    3    1.057537    0.120457    0.785396    11.00000    0.02751    0.02324 =
         0.03679   -0.00458    0.01384   -0.00218
C2    1    0.972739    0.164932    0.775504    11.00000    0.02810    0.02186 =
         0.03089   -0.00311    0.01276   -0.00088
AFIX  13
H2    2    0.968352    0.235874    0.748132    11.00000   -1.20000
AFIX   0
C21   1    0.960829    0.183192    0.857683    11.00000    0.03001    0.02540 =
         0.03116   -0.00727    0.01275   -0.00775
C22   1    1.006481    0.126613    0.930536    11.00000    0.04338    0.02935 =
         0.03592   -0.00349    0.01473   -0.00675
AFIX  43
H22   2    1.047786    0.073742    0.930680    11.00000   -1.20000
AFIX   0
C23   1    0.992016    0.146998    1.003694    11.00000    0.06398    0.04158 =
         0.03303   -0.00384    0.01831   -0.01820
AFIX  43
H23   2    1.023440    0.107792    1.053533    11.00000   -1.20000
AFIX   0
C24   1    0.932295    0.223825    1.004229    11.00000    0.06433    0.05163 =
         0.04367   -0.02130    0.03368   -0.02421
AFIX  43
H24   2    0.922467    0.237305    1.054207    11.00000   -1.20000
AFIX   0
C25   1    0.887006    0.280868    0.931975    11.00000    0.04624    0.04616 =
         0.05048   -0.02064    0.02670   -0.00809
AFIX  43
H25   2    0.845839    0.333785    0.932086    11.00000   -1.20000
AFIX   0
C26   1    0.901435    0.261143    0.859222    11.00000    0.03469    0.03578 =
         0.03748   -0.01105    0.01452   -0.00314
AFIX  43
H26   2    0.870442    0.301272    0.809784    11.00000   -1.20000
AFIX   0
C3    1    0.900061    0.094503    0.713002    11.00000    0.02695    0.01896 =
         0.03092   -0.00186    0.01322    0.00114
AFIX  13
H3    2    0.841502    0.111476    0.715218    11.00000   -1.20000
AFIX   0
O3    4    0.924193   -0.014337    0.738386    11.00000    0.02634    0.02028 =
         0.03101   -0.00043    0.01264   -0.00090
C6    1    0.860730   -0.082581    0.739168    11.00000    0.02806    0.02623 =
         0.03136   -0.00208    0.01486   -0.00265
O4    4    0.786495   -0.055935    0.727222    11.00000    0.03256    0.03141 =
         0.08093    0.00579    0.03082    0.00275
C61   1    0.894932   -0.193049    0.757054    11.00000    0.02840    0.02448 =
         0.02602   -0.00173    0.01005   -0.00254
C62   1    0.975584   -0.222776    0.755039    11.00000    0.03158    0.02777 =
         0.03073   -0.00096    0.01362   -0.00217
AFIX  43
H62   2    1.011432   -0.171528    0.742904    11.00000   -1.20000
AFIX   0
C63   1    1.003704   -0.327043    0.770710    11.00000    0.03576    0.03225 =
         0.03667   -0.00138    0.01287    0.00556
AFIX  43
H63   2    1.058725   -0.347416    0.769071    11.00000   -1.20000
AFIX   0
C64   1    0.951746   -0.401549    0.788746    11.00000    0.04585    0.02440 =
         0.03712    0.00171    0.00821    0.00198
AFIX  43
H64   2    0.971265   -0.473046    0.799416    11.00000   -1.20000
AFIX   0
C65   1    0.871715   -0.372829    0.791366    11.00000    0.04314    0.02879 =
         0.04499    0.00520    0.01464   -0.00823
AFIX  43
H65   2    0.836402   -0.424288    0.804047    11.00000   -1.20000
AFIX   0
C66   1    0.843092   -0.268621    0.775423    11.00000    0.03176    0.03250 =
         0.04346    0.00172    0.01626   -0.00398
AFIX  43
H66   2    0.787965   -0.248674    0.777027    11.00000   -1.20000
AFIX   0
C4    1    0.895967    0.109749    0.622339    11.00000    0.02804    0.01956 =
         0.03067   -0.00110    0.01382    0.00057
AFIX  13
H4    2    0.958215    0.110444    0.625871    11.00000   -1.20000
AFIX   0
C41   1    0.847531    0.023287    0.560872    11.00000    0.03116    0.02058 =
         0.02563    0.00057    0.01423   -0.00133
C42   1    0.755262    0.020237    0.519830    11.00000    0.03267    0.02160 =
         0.02663    0.00284    0.01528    0.00066
O5    4    0.709991    0.096836    0.543643    11.00000    0.02835    0.02898 =
         0.03466   -0.00361    0.01296    0.00241
C47   1    0.616475    0.104142    0.496929    11.00000    0.03023    0.03649 =
         0.04457    0.00044    0.01271    0.00441
AFIX 137
H47A  2    0.604478    0.115495    0.437152    11.00000   -1.50000
H47B  2    0.592813    0.163772    0.518223    11.00000   -1.50000
H47C  2    0.588186    0.038156    0.503469    11.00000   -1.50000
AFIX   0
C43   1    0.713197   -0.055699    0.459560    11.00000    0.03173    0.02728 =
         0.02683    0.00148    0.00964   -0.00346
AFIX  43
H43   2    0.650650   -0.055613    0.431593    11.00000   -1.20000
AFIX   0
C44   1    0.763558   -0.132148    0.440406    11.00000    0.04209    0.02148 =
         0.02464   -0.00130    0.01186   -0.00552
O6    4    0.715361   -0.202719    0.380095    11.00000    0.04808    0.03203 =
         0.03759   -0.01314    0.00772   -0.00394
C48   1    0.760051   -0.282133    0.352685    11.00000    0.06535    0.02937 =
         0.03388   -0.00953    0.01588   -0.00146
AFIX 137
H48A  2    0.806388   -0.248938    0.338346    11.00000   -1.50000
H48B  2    0.717751   -0.318134    0.302898    11.00000   -1.50000
H48C  2    0.786744   -0.333937    0.397965    11.00000   -1.50000
AFIX   0
C45   1    0.854727   -0.133950    0.480320    11.00000    0.04052    0.01933 =
         0.02811   -0.00004    0.01707    0.00129
AFIX  43
H45   2    0.888619   -0.186652    0.466986    11.00000   -1.20000
AFIX   0
C46   1    0.895549   -0.056176    0.540737    11.00000    0.03126    0.02115 =
         0.02659    0.00291    0.01390   -0.00046
O7    4    0.985543   -0.051466    0.583568    11.00000    0.03011    0.02475 =
         0.03859   -0.00563    0.01491    0.00233
C49   1    1.037536   -0.134184    0.569493    11.00000    0.03633    0.02805 =
         0.04700   -0.00500    0.01977    0.00454
AFIX 137
H49A  2    1.022386   -0.201896    0.588517    11.00000   -1.50000
H49B  2    1.100347   -0.119009    0.601095    11.00000   -1.50000
H49C  2    1.025599   -0.138479    0.509195    11.00000   -1.50000
AFIX   0
N2    3    0.859203    0.214989    0.594855    11.00000    0.03124    0.01974 =
         0.03475    0.00001    0.01337   -0.00018
C5    1    0.909051    0.299445    0.592617    11.00000    0.03785    0.02490 =
         0.02684   -0.00223    0.01481   -0.00302
O2    4    0.986846    0.291041    0.601902    11.00000    0.03969    0.02919 =
         0.05559   -0.00067    0.02544   -0.00366
C51   1    0.864560    0.405642    0.580890    11.00000    0.04201    0.02227 =
         0.02599   -0.00055    0.01199   -0.00187
C52   1    0.908810    0.490928    0.564841    11.00000    0.03766    0.02970 =
         0.03618    0.00449    0.00474   -0.00577
AFIX  43
H52   2    0.963427    0.479874    0.559068    11.00000   -1.20000
AFIX   0
C53   1    0.874035    0.592071    0.557162    11.00000    0.04699    0.02534 =
         0.05152    0.01066    0.00122   -0.00632
AFIX  43
H53   2    0.905216    0.650152    0.546642    11.00000   -1.20000
AFIX   0
C54   1    0.794907    0.609329    0.564596    11.00000    0.06039    0.02420 =
         0.04742    0.00502    0.01048    0.00618
AFIX  43
H54   2    0.771077    0.678968    0.558594    11.00000   -1.20000
AFIX   0
C55   1    0.750135    0.525504    0.580770    11.00000    0.06518    0.03448 =
         0.06452    0.00881    0.03635    0.01323
AFIX  43
H55   2    0.695372    0.537214    0.586095    11.00000   -1.20000
AFIX   0
C56   1    0.785027    0.423784    0.589306    11.00000    0.05918    0.02650 =
         0.06011    0.00669    0.03678    0.00371
AFIX  43
H56   2    0.754215    0.366172    0.600997    11.00000   -1.20000
AFIX   0
H1N   2    1.060272    0.051520    0.778040    11.00000   -1.20000
H2N   2    0.800503    0.221578    0.581827    11.00000   -1.20000
HKLF    4


REM  21023ocu in space group P 1 21/n 1
REM wR2 = 0.0841, GooF = S = 1.043, Restrained GooF = 1.043 for all data
REM R1 = 0.0318 for 4960 Fo > 4sig(Fo) and 0.0338 for all 5249 data
REM 443 parameters refined using 0 restraints

END

WGHT      0.0457      0.7510

REM Highest difference peak  0.184,  deepest hole -0.146,  1-sigma level  0.032
Q1    1   0.9387  0.1270  0.7481  11.00000  0.05    0.18
Q2    1   0.9018  0.1008  0.6676  11.00000  0.05    0.18
Q3    1   0.8674  0.0564  0.5913  11.00000  0.05    0.17
Q4    1   0.8231 -0.0425  0.7776  11.00000  0.05    0.17
Q5    1   0.8056 -0.0011  0.5607  11.00000  0.05    0.17
Q6    1   0.8414  0.4156  0.6051  11.00000  0.05    0.15
Q7    1   1.2468  0.1394  0.8139  11.00000  0.05    0.15
Q8    1   0.8917 -0.3986  0.7537  11.00000  0.05    0.15
Q9    1   0.9014  0.4529  0.6051  11.00000  0.05    0.15
Q10   1   0.7443  0.1279  0.5928  11.00000  0.05    0.14
Q11   1   0.8567 -0.2353  0.7407  11.00000  0.05    0.14
Q12   1   0.9833 -0.0393  0.7680  11.00000  0.05    0.14
Q13   1   0.8784  0.3579  0.5829  11.00000  0.05    0.13
Q14   1   0.9169 -0.2185  0.7293  11.00000  0.05    0.13
Q15   1   0.8611 -0.0280  0.5673  11.00000  0.05    0.13
Q16   1   0.9402 -0.1983  0.7774  11.00000  0.05    0.13
Q17   1   0.8043 -0.1494  0.4735  11.00000  0.05    0.13
Q18   1   0.8067  0.0376  0.5242  11.00000  0.05    0.13
Q19   1   1.2031  0.1008  0.7659  11.00000  0.05    0.13
Q20   1   0.8121 -0.1027  0.4481  11.00000  0.05    0.13
;
_shelx_res_checksum   66243

_shelx_hkl_file
;
   0   0  -2 21536.8 262.081  43
   0   0  -3 126.008 30.0502   1
   0   0  -3 52.0939 21.0237  43
   0   0  -4 386821. 1705.39   1
   0   0  -4 387907. 1611.86  43
   0   0  -5 18.4735 28.0077   1
   0   0  -5 321.392 54.3017  43
   0   0  -6 879336. 3302.12   1
   0   0  -6 918997. 3126.08  43
   0   0  -7 31.2764 31.5137   1
   0   0   8-108.153 83.9817  30
   0   0  -8 7.54164 35.3522   1
   0   0   9 276.650 101.971  30
   0   0  -9-12.2481 45.3318   1
   0   0  10 5134.32 389.211  30
   0   0  11 138.772 65.8992  23
   0   0  11-19.7913 43.4853  37
   0   0  11 70.9391 43.0777  26
   0   0  12 1685.91 211.297  23
   0   0  12 1903.64 222.573  26
   0   0  12 1602.97 191.171  29
   0   0  12 1590.48 187.380  37
   0   0  13 36.3513 44.8987  37
   0   0  13 32.9697 60.5165  26
   0   0  14 35533.9 907.743  37
   0   0  14 34989.7 988.310  20
   0   0  14 34227.5 996.451  23
   0   0  14 32929.4 975.166  26
   0   0  15-35.7533 51.1237  37
   0   0  15 15.6833 64.3709  20
   0   0  15 19.5218 59.0967  26
   0   0  16 4725.72 347.934  20
   0   0  16 4459.64 347.996  23
   0   0  16 4541.88 351.057  26
   0   0  17 28.6375 45.5513  20
   0   0  17-9.80189 50.1313  23
   0   0  17 33.9091 50.3164  26
   0   0  18 2203.54 206.721  26
   0  -1   0 23.0876 7.96226   1
   0   1   0 494.657 40.8330  43
   0  -1   1 61961.4 442.223  50
   0  -1  -1 61463.2 403.990   1
   0  -1   1 65060.9 394.573   2
   0   1   1 63389.6 468.601  13
   0   1   1 67119.9 331.014  43
   0   1  -1 59466.8 541.204  43
   0  -1   2 6624.74 178.797  50
   0   1  -2 6881.48 212.531  43
   0  -1   3 111844. 860.536  50
   0  -1  -3 110415. 776.653   1
   0  -1   4 87468.3 872.809  50
   0  -1  -4 88453.7 804.060   1
   0   1  -4 86808.0 949.442  43
   0  -1   5 195662. 1467.53  50
   0  -1  -5 196709. 1356.89   1
   0   1  -5 195957. 1576.03  43
   0  -1  -6 10285.2 349.680   1
   0   1  -6 10575.4 394.535  43
   0   1  -7 10643.4 420.147   1
   0  -1  -7 10259.5 387.624   1
   0   1  -7 10488.8 422.074  43
   0  -1   8 55036.9 1084.68  30
   0   1   8 53979.4 1071.86  30
   0  -1  -8 51853.5 958.553   1
   0   1  -8 54023.2 1023.58   1
   0   1   9 32160.1 898.855  30
   0  -1   9 30915.5 881.510  30
   0  -1  -9 29076.1 780.125   1
   0   1  -9 28873.2 828.253   1
   0   1  10 69945.9 1426.43  30
   0  -1  10 69948.8 1436.02  30
   0   1  11 58343.0 1164.48  23
   0   1  11 47834.2 980.865  29
   0   1  11 57389.9 1150.58  26
   0  -1  11 49831.9 1005.00  29
   0  -1  11 56205.6 1088.03  24
   0   1  11 54076.4 1046.32  37
   0   1  12 20413.6 705.684  20
   0  -1  12 22654.3 757.181  23
   0   1  12 19324.4 709.705  23
   0  -1  12 20194.2 680.861  24
   0  -1  12 20802.5 724.821  26
   0   1  12 20656.8 721.457  26
   0  -1  12 20390.4 677.255  29
   0   1  12 20500.7 670.638  29
   0   1  12 20679.5 675.947  37
   0   1  13 549.883 134.220  20
   0  -1  13 593.138 136.137  23
   0   1  13 498.247 126.803  23
   0   1  13 736.222 138.190  37
   0  -1  13 680.489 134.450  24
   0   1  13 540.244 135.182  26
   0  -1  13 607.839 135.159  26
   0  -1  13 576.132 120.334  29
   0   1  14 11983.0 542.367  37
   0  -1  14 11452.3 574.762  23
   0   1  14 12014.0 579.181  20
   0   1  14 11840.0 585.769  23
   0  -1  14 12183.3 546.051  24
   0  -1  14 11690.7 579.065  26
   0   1  14 11572.7 578.763  26
   0   1  15 27756.5 810.446  37
   0   1  15 27283.7 864.327  20
   0  -1  15 26918.0 858.284  20
   0  -1  15 26915.7 871.796  23
   0   1  15 26263.2 868.622  23
   0  -1  15 26818.5 799.459  24
   0   1  15 25865.5 862.759  26
   0  -1  15 25796.3 851.899  26
   0   1  16 7875.29 413.587  37
   0   1  16 7861.74 445.634  20
   0  -1  16 7665.28 442.406  20
   0  -1  16 7714.14 451.211  23
   0  -1  16 7423.37 444.888  26
   0   1  16 7243.55 442.648  23
   0   1  16 7176.00 442.035  26
   0   1  17 6365.40 340.953  37
   0   1  17 6010.95 363.683  20
   0  -1  17 6295.95 373.544  20
   0  -1  17 5904.02 372.288  26
   0   1  17 6503.36 393.760  26
   0  -1  17 6250.00 380.612  23
   0   1  18 992.926 142.442  26
   0  -1  18 1065.54 145.703  26
   0  -2   0 1954.73 93.3941   3
   0   2   0 1947.80 117.546  43
   0   2   1 506879. 1759.12  13
   0   2   1 508975. 1633.23  43
   0  -2   2 41773.1 514.743  50
   0  -2   2 41591.1 451.488   2
   0  -2  -2 41002.1 470.129   1
   0   2   2 41177.5 539.062  13
   0   2  -2 41370.3 650.965  43
   0   2   2 40108.2 337.235  43
   0   2   3 590.128 35.2334  49
   0  -2   3 486.844 64.4207  50
   0  -2  -3 503.265 58.9606   1
   0   2  -3 438.980 77.9278  43
   0  -2   4 350874. 1867.24  50
   0   2  -4 343644. 2213.50  43
   0  -2   5 6794.80 289.136  50
   0  -2  -5 5898.59 241.049   1
   0   2  -5 6410.33 325.984  43
   0  -2   6 104323. 1236.17  50
   0  -2  -6 99941.1 1114.74   1
   0   2  -6 101721. 1401.94  43
   0   2  -7 113523. 1565.90  43
   0   2   7 109450. 1387.14  30
   0  -2  -7 112883. 1278.87   1
   0   2   8 73882.6 1247.27  30
   0  -2   8 74332.0 1259.45  30
   0  -2  -8 75074.0 1137.78   1
   0  -2   9 7256.48 430.544  30
   0   2   9 7384.84 426.609  30
   0   2  -9 7194.40 422.511   1
   0  -2  10 22336.3 808.391  30
   0   2  10 22131.2 796.185  30
   0   2 -10 20105.2 770.148   1
   0   2  11 51956.5 1073.72  20
   0   2  11 53094.2 1115.32  23
   0  -2  11 48884.1 992.173  34
   0  -2  11 49609.7 1015.47  29
   0   2  11 45868.1 965.841  29
   0   2  11 53065.6 1115.14  26
   0  -2  11 54549.4 1098.99  24
   0   2  11 50864.3 1047.65  37
   0  -2  11 50379.8 1045.11  38
   0   2  12 2974.05 274.019  20
   0   2  12 2844.02 272.681  23
   0  -2  12 2877.12 250.928  34
   0   2  12 2899.90 237.089  35
   0  -2  12 2994.53 262.047  29
   0  -2  12 2924.60 268.446  24
   0   2  12 3004.64 281.512  26
   0   2  12 2843.75 250.538  29
   0   2  12 2749.83 255.150  37
   0  -2  12 2794.51 257.725  38
   0   2  13 106794. 1701.87  23
   0   2  13 112481. 1723.09  20
   0  -2  13 109117. 1736.68  23
   0   2  13 113836. 1481.81  35
   0   2  13 108127. 1627.51  37
   0  -2  13 111293. 1638.78  29
   0  -2  13 110567. 1741.75  26
   0  -2  13 113933. 1671.01  25
   0  -2  13 111760. 1678.93  24
   0   2  13 109241. 1741.77  26
   0   2  14-18.4776 51.8211  37
   0  -2  14 52.0696 68.1332  23
   0   2  14-8.70655 62.1159  20
   0   2  14 68.3153 73.3495  23
   0  -2  14 15.8127 59.7202  26
   0  -2  14 41.8540 60.6402  24
   0  -2  14 24.6050 64.7502  25
   0   2  14 64.7787 66.5546  26
   0   2  15 124.400 75.9177  37
   0   2  15 34.2248 49.4437  20
   0   2  15 16.1442 58.7809  23
   0  -2  15-37.5738 53.1763  23
   0   2  15-0.30316 64.0384  26
   0  -2  15 21.3213 48.6644  24
   0  -2  15 29.5510 48.2016  26
   0   2  16 346.645 96.1688  37
   0   2  16 246.917 83.3506  20
   0  -2  16 148.574 76.4594  23
   0  -2  16 223.231 90.6980  20
   0  -2  16 217.288 73.8134  24
   0   2  16 163.837 85.9464  26
   0  -2  16 180.037 85.5943  26
   0   2  17 694.518 118.358  37
   0  -2  17 461.284 110.774  23
   0  -2  17 464.732 101.094  20
   0   2  17 391.945 99.4040  20
   0  -2  17 345.049 89.9235  24
   0  -2  17 500.056 111.124  26
   0   2  17 620.087 127.850  26
   0  -2  18 257.073 75.2952  26
   0   2  18 221.812 68.8017  26
   0  -3   0 87.8821 32.2635   3
   0   3   0 20.9614 29.0308  43
   0  -3  -1 32730.4 478.836   1
   0  -3   1 31805.5 463.450   3
   0   3   1 33166.6 544.646  43
   0   3  -1 34454.8 650.458  43
   0  -3   1 32425.7 221.925  30
   0   3   1 32790.4 210.032  30
   0  -3   1 34255.9 495.464  50
   0  -3   2 47885.1 632.253  50
   0  -3  -2 47162.6 586.594   1
   0  -3   2 49124.7 580.346   2
   0   3  -2 47667.5 816.698  43
   0   3   2 47909.7 546.069  43
   0   3   2 46959.8 437.268  30
   0  -3   2 47034.7 445.583  30
   0   3  -3 5225.08 291.134  43
   0  -3  -3 5227.18 207.407   1
   0  -3   3 5581.99 235.311  50
   0   3  -4 6195.73 339.944  43
   0  -3  -4 6110.77 241.444   1
   0  -3   4 6021.57 267.483  50
   0   3  -5 25079.9 722.713  43
   0   3   5 25993.6 552.692  30
   0  -3  -5 24386.9 524.886   1
   0  -3   5 25575.6 597.708  50
   0   3  -6 15959.9 609.875  43
   0  -3   6 16892.6 499.073  30
   0   3   6 17095.5 497.399  30
   0  -3  -6 16948.2 469.227   1
   0  -3   6 16599.9 519.450  50
   0   3  -7 326.621 101.814  43
   0  -3   7 225.993 72.4428  30
   0   3   7 285.041 80.5718  30
   0  -3  -7 301.362 68.7723   1
   0  -3   8 86336.4 1384.09  50
   0  -3   8 90816.6 1383.99  30
   0   3   8 88895.2 1368.00  30
   0   3  -8 90038.8 1612.02  43
   0   3   9 13440.3 577.336  30
   0  -3   9 13744.5 586.235  30
   0   3  10 1152.57 162.306  26
   0   3  10 1282.98 163.537  37
   0   3  10 1416.85 204.350  30
   0  -3  10 1179.30 188.840  30
   0   3 -10 1172.38 195.805   1
   0   3  11 5952.29 376.516  23
   0   3  11 6193.49 377.224  20
   0  -3  11 5842.92 356.595  34
   0  -3  11 6503.01 391.095  24
   0   3  11 5629.50 343.377  29
   0   3  11 6351.25 394.759  26
   0  -3  11 5706.83 353.096  29
   0   3  11 5716.01 356.620  37
   0  -3  11 6364.48 382.457  38
   0   3  12 6340.98 400.597  23
   0   3  12 6479.18 403.775  20
   0  -3  12 5970.79 377.889  34
   0  -3  12 6037.55 379.396  29
   0   3  12 6192.61 409.884  26
   0  -3  12 6379.39 400.267  24
   0   3  12 5985.74 371.726  29
   0   3  12 6427.50 393.976  37
   0  -3  12 6444.95 397.698  38
   0  -3  13 13583.3 605.200  23
   0   3  13 14466.1 623.041  20
   0  -3  13 14311.8 588.984  34
   0   3  13 14463.3 554.894  35
   0   3  13 13663.6 604.833  23
   0  -3  13 14022.2 608.724  25
   0   3  13 13751.0 628.136  26
   0  -3  13 14430.9 598.227  29
   0  -3  13 14766.7 625.967  24
   0   3  13 13674.8 588.440  37
   0   3  14 9975.15 521.172  20
   0  -3  14 10152.1 530.188  23
   0  -3  14 9917.80 485.252  34
   0   3  14 10495.1 467.477  35
   0   3  14 9493.34 529.597  26
   0   3  14 10008.6 524.553  23
   0  -3  14 9960.92 506.091  25
   0  -3  14 9637.02 505.838  24
   0  -3  14 10302.3 537.355  26
   0   3  14 9875.40 506.802  37
   0  -3  15 2300.49 247.802  23
   0   3  15 2550.73 262.107  20
   0   3  15 2558.43 224.723  35
   0  -3  15 2573.81 267.575  26
   0  -3  15 2597.49 258.256  24
   0  -3  15 2230.86 235.053  25
   0   3  15 2185.22 256.486  26
   0   3  15 2474.79 250.410  37
   0   3  16 646.634 126.874  37
   0  -3  16 591.720 120.968  24
   0  -3  16 701.767 130.442  25
   0  -3  16 564.588 129.430  26
   0   3  16 682.236 143.200  26
   0   3  16 700.919 137.955  20
   0  -3  16 624.839 123.942  23
   0   3  17 51.7662 49.4728  37
   0  -3  17 134.057 58.6483  26
   0  -3  17 10.9704 44.2024  24
   0   3  17 68.5565 55.7296  26
   0  -3  17 137.087 63.0850  20
   0  -3  17 115.007 67.8698  23
   0  -4   0 17278.5 400.700   3
   0   4   0 16190.2 494.211  43
   0  -4   1 868.967 92.6444  50
   0  -4   1 787.881 84.6098   3
   0  -4  -1 1023.77 104.877   3
   0  -4  -1 783.614 88.4684   1
   0   4   1 765.199 98.9948  43
   0   4  -1 1071.26 135.200  43
   0  -4  -2 80529.8 891.354   1
   0  -4   2 83995.0 881.636   2
   0  -4   2 80896.6 930.384  50
   0  -4   2 78995.5 520.836  30
   0   4   2 81109.7 1022.84  13
   0   4   2 84406.0 899.555  43
   0   4  -2 81443.9 1221.01  43
   0  -4   3 24237.8 483.546   2
   0  -4  -3 24134.6 503.379   1
   0  -4   3 24219.5 541.636  50
   0  -4   3 23673.6 394.716  30
   0   4   3 24601.5 581.342  13
   0   4   3 25444.9 405.338  43
   0   4  -3 24771.9 718.284  43
   0  -4   4 5215.18 268.802  50
   0   4   4 5832.40 226.561  30
   0  -4   4 5873.26 230.247  30
   0  -4  -4 5584.56 254.214   1
   0   4  -4 5194.80 355.536  43
   0  -4   5 904.270 125.159  50
   0   4   5 989.441 105.883  30
   0  -4   5 1056.97 115.618  30
   0  -4  -5 897.552 111.710   1
   0   4  -5 924.965 166.596  43
   0  -4   6 18850.7 586.914  50
   0  -4   6 20345.7 547.853  30
   0   4   6 21026.3 551.890  30
   0  -4  -6 20501.6 546.381   1
   0   4  -6 19023.4 733.620  43
   0   4  -7 43298.0 1161.08  43
   0  -4   7 45212.6 977.977  50
   0   4   7 48148.5 923.014  30
   0  -4   7 49170.8 938.706  30
   0   4  -8 30904.3 1033.31  43
   0  -4   8 31690.7 877.326  50
   0   4   8 34197.7 847.942  30
   0  -4   8 34461.7 858.511  30
   0  -4   9 682.307 135.643  30
   0   4   9 696.944 136.836  30
   0   4  -9 618.877 157.108  43
   0   4  10 11481.0 448.003  46
   0   4  10 12228.9 516.970  20
   0  -4  10 11888.7 584.201  30
   0  -4  10 11777.9 512.788  34
   0   4  10 10691.2 437.352  36
   0  -4  10 10899.2 454.446  33
   0   4  10 11790.9 528.395  26
   0   4  10 11249.2 472.344  29
   0   4  10 11102.8 488.809  23
   0   4  10 11618.0 497.122  37
   0  -4  10 12037.1 491.049  39
   0  -4  10 12282.0 518.872  38
   0   4  11 1270.95 176.994  20
   0  -4  11 1377.29 185.998  34
   0  -4  11 1513.82 197.584  24
   0   4  11 1124.18 159.475  29
   0   4  11 1220.39 174.682  26
   0   4  11 1545.11 192.374  23
   0   4  11 1519.15 190.193  37
   0  -4  11 1344.63 183.895  38
   0  -4  11 1272.31 173.452  39
   0   4  12 42526.2 1050.50  20
   0  -4  12 43401.5 1031.41  34
   0  -4  12 44416.0 1039.63  29
   0  -4  12 44129.0 1068.48  24
   0   4  12 42357.6 1036.64  23
   0   4  12 43096.7 1096.38  26
   0   4  12 44045.1 1041.47  37
   0  -4  12 41621.6 1028.80  38
   0   4  13 23.2957 56.6702  20
   0  -4  13-2.21902 47.6306  23
   0  -4  13 23.1898 58.3640  34
   0   4  13 117.513 61.5933  35
   0  -4  13 68.5542 59.5057  29
   0  -4  13 101.163 88.9189  24
   0  -4  13 108.527 75.9355  25
   0   4  13 57.8458 74.8803  26
   0   4  13-40.1695 82.9457  37
   0  -4  13 7.52002 49.4591  38
   0  -4  14 32248.1 913.621  23
   0   4  14 32175.5 933.139  20
   0  -4  14 31725.7 878.484  34
   0   4  14 30889.0 830.256  35
   0   4  14 31031.1 954.986  26
   0  -4  14 32117.3 882.675  29
   0  -4  14 31276.2 902.651  25
   0  -4  14 30618.3 907.778  24
   0   4  14 31271.7 898.633  37
   0  -4  15 2888.96 265.676  23
   0   4  15 2912.72 276.489  20
   0  -4  15 2686.18 247.227  34
   0   4  15 2982.18 246.342  35
   0  -4  15 2566.83 260.974  26
   0  -4  15 2917.55 269.681  25
   0   4  15 2612.57 276.568  26
   0  -4  15 2727.10 266.101  24
   0   4  15 2915.88 270.402  37
   0  -4  16-15.8733 43.8031  23
   0   4  16 28.8329 45.1158  35
   0  -4  16-1.61988 57.7063  24
   0  -4  16 61.3049 56.0316  26
   0  -4  16 23.7641 48.6398  25
   0   4  16 77.8824 58.2475  37
   0   4  17 117.677 52.2429  37
   0  -4  17 83.4451 56.5924  23
   0  -4  17 34.1193 50.5564  20
   0   4  17-61.6017 65.4372  22
   0  -4  17 59.8309 52.7283  24
   0  -4  17 7.72492 40.3559  26
   0  -4  17 23.5206 38.5475  25
   0  -5   0 18.9253 30.1573   3
   0  -5   0-2.40551 28.2685  50
   0   5   0 38.7636 54.5969  43
   0  -5  -1 5435.39 267.242   3
   0  -5   1 5374.33 259.840  50
   0   5   1 5783.18 302.511  43
   0   5  -1 5012.51 328.385  43
   0  -5   2 5990.87 286.563  50
   0  -5   2 6407.15 279.005   2
   0  -5  -2 6139.77 297.810   3
   0  -5  -2 5984.40 277.747   1
   0   5   2 6085.62 320.020  13
   0   5   2 6096.27 283.961  43
   0   5  -2 5798.43 365.123  43
   0  -5   3 1063.51 129.403  50
   0  -5   3 888.194 105.376   2
   0  -5  -3 891.021 107.636   1
   0   5   3 888.310 129.667  13
   0   5  -3 746.376 148.294  43
   0   5  -4 1655.84 221.203  43
   0  -5  -4 1606.68 152.791   1
   0  -5   4 1607.53 166.672  50
   0   5  -5 38589.2 1087.77  43
   0  -5  -5 39933.0 785.759   1
   0  -5   5 39219.2 850.690  50
   0   5  -6 192.199 99.3898  43
   0  -5   6 43.2189 37.5231  50
   0   5  -7 3648.22 368.807  43
   0  -5   7 3767.43 301.109  50
   0   5  -8 1984.97 285.589  43
   0  -5   8 1857.74 227.922  50
   0   5   9 12182.3 476.227  46
   0   5  -9 10662.6 665.592  43
   0   5   9 10749.5 485.256  20
   0  -5   9 11046.3 464.422  39
   0   5   9 10168.1 452.727  37
   0  -5   9 11301.8 496.828  34
   0  -5   9 10991.6 464.899  33
   0   5   9 11069.6 509.639  26
   0   5   9 10243.3 448.006  29
   0   5  10 57.5465 52.6604  46
   0   5  10 58.1788 40.5032  20
   0  -5  10 88.5984 60.0612  38
   0  -5  10 96.9901 50.5561  39
   0   5  10 129.548 70.1033  37
   0  -5  10 141.661 68.5806  33
   0  -5  10 112.105 70.4321  34
   0   5  10 17.0100 48.8429  36
   0   5  10 58.1531 53.9408  26
   0  -5  10 205.558 72.7597  24
   0   5  10 29.9479 42.6159  29
   0   5  11 371.842 95.7187  46
   0   5 -11 400.626 109.497  16
   0   5  11 436.848 109.459  20
   0  -5  11 353.334 98.6031  38
   0   5  11 265.360 100.802  37
   0  -5  11 371.022 98.0574  39
   0   5  11 519.787 109.673  36
   0  -5  11 279.375 93.7468  34
   0  -5  11 508.236 120.483  24
   0   5  11 220.575 74.6897  29
   0   5  11 337.928 101.571  26
   0   5  12 682.667 127.422  46
   0  -5  12 792.414 153.853  38
   0   5  12 797.222 154.545  37
   0   5  12 766.385 153.120  20
   0  -5  12 868.946 165.679  34
   0  -5  12 582.901 139.933  24
   0   5  12 596.448 126.124  29
   0   5  12 659.453 141.745  26
   0  -5  13 3595.90 313.491  38
   0   5  13 3435.98 303.296  37
   0  -5  13 3594.95 303.850  23
   0   5  13 3684.40 293.773  35
   0  -5  13 3620.60 308.792  34
   0  -5  13 3484.84 296.544  29
   0  -5  13 3411.06 307.513  24
   0   5  13 3195.12 312.307  26
   0  -5  13 3658.04 318.707  25
   0   5  14 1200.83 185.275  37
   0  -5  14 923.124 158.651  38
   0  -5  14 1332.43 182.873  23
   0   5  14 1116.30 164.764  35
   0  -5  14 1035.76 165.728  34
   0  -5  14 1165.01 185.152  24
   0  -5  14 1178.68 182.201  25
   0  -5  14 1115.96 167.505  29
   0   5  15 298.207 96.9114  37
   0  -5  15 127.294 64.6614  23
   0   5  15 200.337 68.5298  35
   0  -5  15 234.380 85.7114  26
   0  -5  15 99.6070 55.3515  24
   0  -5  15 152.301 70.8634  25
   0  -5  16 570.078 112.143  25
   0  -5  16 562.958 114.637  26
   0  -5  16 745.351 129.352  24
   0   5  16 742.049 132.021  37
   0   5  16 694.982 137.954  22
   0   5  16 581.464 124.537  21
   0  -5  16 731.028 122.626  23
   0   5  16 667.146 115.186  35
   0   5 -16 781.505 139.935  15
   0   5  17 2360.34 200.093  37
   0   5  17 2326.28 212.181  21
   0   5  17 2307.77 206.399  22
   0  -5  17 2160.78 191.352  24
   0  -6   0 42161.3 805.924  50
   0   6   0 42491.9 984.143  43
   0  -6   0 44485.4 835.983   3
   0   6   1 326702. 2551.35  43
   0   6  -1 317562. 2824.97  43
   0  -6   1 311201. 2208.70  50
   0  -6  -1 307671. 2175.91  50
   0   6   1 306609. 2518.59  13
   0  -6  -1 336260. 2347.83   3
   0   6  -2 16827.6 682.739  43
   0  -6   2 16633.1 525.491  50
   0   6   2 17489.6 600.800  13
   0  -6  -2 17948.8 569.129   3
   0  -6   2 17948.5 526.264   2
   0   6  -3 3601.60 336.181  43
   0  -6   3 3457.19 249.395  50
   0   6   3 3295.82 264.101  13
   0  -6  -3 3215.38 252.364   3
   0  -6   4 17409.4 582.439  50
   0  -6  -4 18582.9 568.798   1
   0   6  -4 17327.0 766.209  43
   0  -6   5 38859.2 913.038  50
   0  -6  -5 40501.7 853.906   1
   0   6  -5 38513.5 1188.11  43
   0   6  -6 159.958 102.815  43
   0  -6   6-8.93322 58.3627  50
   0   6  -7 319.833 135.677  43
   0  -6   7 181.511 87.0099  50
   0  -6   8 7968.76 417.999  34
   0  -6   8 7616.94 392.825  33
   0   6   8 7235.45 378.135  29
   0  -6   8 7745.61 385.305  39
   0   6   8 7566.54 378.725  37
   0   6   9 615.185 122.260  46
   0  -6   9 624.930 119.739  33
   0  -6   9 603.613 124.866  34
   0  -6   9 861.034 142.850  24
   0   6   9 528.193 105.781  29
   0   6   9 497.876 109.580  37
   0   6  10 200.749 77.6129  46
   0   6  10 208.155 83.2041  37
   0  -6  10 108.439 55.9575  38
   0  -6  10 127.204 59.1903  39
   0   6  10 32.8032 41.7017  36
   0  -6  10 159.108 79.3262  34
   0  -6  10 68.3360 51.5588  24
   0   6  10 174.688 71.9158  29
   0   6 -11 1387.81 212.278  16
   0   6  11 1623.22 195.604  46
   0  -6  11 1400.37 189.645  39
   0   6  11 1307.65 183.575  37
   0  -6  11 1565.05 205.013  38
   0  -6  11 1378.80 199.116  34
   0   6  11 1503.48 185.571  36
   0  -6  11 1634.12 208.799  24
   0   6  11 1284.27 176.903  29
   0   6 -12 2047.78 258.097  16
   0   6  12 2673.78 245.687  46
   0   6  12 2498.10 255.712  37
   0  -6  12 2396.49 253.755  38
   0  -6  12 2330.54 244.167  39
   0  -6  12 2254.38 252.499  34
   0   6  12 2339.34 229.587  36
   0  -6  12 2352.37 253.431  24
   0   6  13 2936.41 290.781  22
   0   6  13 2929.37 248.153  46
   0  -6  13 2918.62 282.726  38
   0   6  13 2885.53 275.025  37
   0   6  13 2970.02 266.027  35
   0  -6  13 2941.00 280.428  34
   0  -6  13 3205.97 302.198  25
   0  -6  13 2934.42 269.992  29
   0  -6  13 2969.97 280.883  24
   0   6  14-45.7616 68.4573  37
   0  -6  14 3.41076 58.3813  38
   0   6  14 18.6386 64.2887  22
   0   6  14 34.6199 52.4336  21
   0   6  14 38.7537 50.7639  35
   0  -6  14 36.8967 62.3226  24
   0  -6  14 48.5965 63.1297  29
   0  -6  14-47.7377 76.5459  25
   0  -6  15 663.345 127.243  26
   0  -6  15 575.932 118.482  25
   0  -6  15 547.643 121.140  24
   0   6  15 809.103 141.211  37
   0   6  15 782.192 150.764  21
   0   6  15 803.904 149.572  22
   0   6  15 772.574 129.882  35
   0   6 -15 464.577 117.814  15
   0   6  16 4619.37 313.585  21
   0   6 -16 4118.87 298.460  15
   0   6  16 4361.92 296.808  22
   0   6  16 4470.02 289.489  37
   0   6  16 4382.20 264.909  35
   0  -6  16 4084.66 278.782  26
   0  -6  16 4167.87 279.511  25
   0  -6  16 4509.76 295.761  24
   0  -7   0 16.2939 34.9081   3
   0   7   0 5.39963 70.9132  43
   0  -7   0 39.4617 47.8571  50
   0   7  -1 7814.65 488.792  43
   0  -7  -1 8249.89 412.356   3
   0   7   1 7646.00 441.042  13
   0  -7  -1 7714.79 379.218  50
   0  -7   1 7721.32 385.085  50
   0   7  -2 1464.09 222.413  43
   0  -7  -2 1841.16 205.924   3
   0   7   2 1834.06 218.162  13
   0  -7   2 1749.43 190.549  50
   0   7  -3 27860.7 1001.25  43
   0  -7  -3 28600.7 822.543   3
   0   7   3 27495.7 843.777  13
   0  -7   3 27599.4 763.837  50
   0  -7   4 11299.7 511.461  50
   0  -7  -4 11370.5 540.077   3
   0   7  -4 10184.3 629.962  43
   0  -7   5 12466.2 562.903  50
   0  -7  -5 13044.0 612.178   3
   0   7  -5 12778.4 742.252  43
   0   7  -6 5119.55 484.427  43
   0  -7   6 4445.15 353.455  50
   0   7   6 4111.25 300.100  21
   0  -7   6 4322.35 291.569  33
   0  -7  -6 4637.92 378.928   3
   0  -7   7 17354.1 562.040  48
   0  -7   7 17024.4 587.517  44
   0   7   7 18087.4 653.847  21
   0   7   7 18137.9 642.501  22
   0   7   7 16356.6 562.371  19
   0  -7   7 18425.7 621.465  33
   0  -7   7 17476.6 617.416  34
   0   7   7 17280.4 600.702  29
   0   7  -7 16628.7 666.530  10
   0   7   8 15770.5 621.596  22
   0   7   8 15742.5 558.813  19
   0   7   8 16806.6 650.905  21
   0   7   8 16348.1 572.382  37
   0   7   8 15898.7 585.898  29
   0  -7   8 16628.5 624.341  34
   0  -7   8 16352.7 606.353  33
   0  -7   8 16930.4 604.462  24
   0   7   9 53.6022 51.2119  46
   0  -7   9 136.969 74.5381  39
   0   7   9-8.02887 49.2397  37
   0   7   9 213.648 86.4620  21
   0   7   9 1.35492 53.2671  22
   0   7  -9 96.7881 73.9873  16
   0  -7   9 19.9737 50.3517  34
   0  -7   9 62.4047 67.2973  33
   0  -7   9 43.9135 45.6249  24
   0   7  10 2841.34 262.192  46
   0   7  10 2910.14 263.280  37
   0  -7  10 2566.76 263.791  38
   0  -7  10 2722.87 252.509  39
   0   7 -10 3270.76 335.531  16
   0   7  10 2660.41 271.198  22
   0   7  10 2543.07 271.788  21
   0  -7  10 2763.05 273.808  34
   0   7  10 2827.88 263.384  29
   0   7  10 2577.22 249.065  36
   0  -7  10 2787.36 266.560  24
   0   7  11 1329.76 182.950  46
   0   7  11 980.304 179.566  21
   0   7  11 1136.03 180.324  22
   0   7 -11 1295.20 210.673  16
   0   7  11 1189.01 176.181  37
   0  -7  11 1211.83 186.258  38
   0   7  11 1315.07 182.680  29
   0   7  11 1170.42 169.650  36
   0  -7  11 1441.87 204.783  34
   0  -7  11 1347.61 198.025  24
   0   7  12 391.056 106.461  46
   0   7  12 244.957 88.2419  37
   0  -7  12 230.768 92.6705  38
   0  -7  12 358.221 104.556  39
   0  -7  12 334.673 110.364  24
   0   7  12 308.355 91.8157  36
   0  -7  12 315.031 102.054  34
   0   7  12 246.087 100.650  22
   0   7  12 282.059 108.999  21
   0   7 -12 227.288 105.834  16
   0   7  13 3021.23 293.733  21
   0   7 -13 3045.65 297.704  16
   0   7  13 2944.86 283.407  22
   0   7  13 3090.62 257.636  46
   0   7  13 3221.19 279.807  37
   0  -7  13 3143.02 285.640  38
   0   7  13 3002.50 264.658  35
   0   7  13 3463.14 270.398  36
   0  -7  13 2883.60 272.383  24
   0  -7  13 3069.62 273.989  29
   0  -7  13 3001.62 282.134  25
   0  -7  14 459.729 114.769  38
   0   7  14 476.178 114.072  37
   0  -7  14 442.805 107.698  29
   0  -7  14 408.232 110.469  24
   0  -7  14 335.250 98.0826  25
   0   7  14 477.248 115.587  35
   0   7  14 510.539 118.705  22
   0   7  14 514.869 127.915  21
   0   7  15 663.971 128.743  21
   0   7  15 692.389 126.357  22
   0  -7  15 727.482 124.589  24
   0  -7  15 809.460 130.823  25
   0  -7  15 638.974 118.147  26
   0   7  15 716.579 123.026  37
   0   7  15 788.630 120.255  35
   0   7 -15 714.524 137.362  15
   0  -7  16 604.389 105.045  25
   0  -7  16 621.342 105.562  24
   0   7  16 679.830 116.603  21
   0  -8   0 24741.3 747.788  50
   0   8   0 25448.4 904.465  13
   0   8  -1 7903.62 526.222  43
   0  -8   1 7271.28 413.219  50
   0  -8  -1 7769.10 420.310  50
   0   8   1 7306.96 477.211  13
   0  -8  -1 7892.53 446.975   3
   0   8  -2 1657.39 256.191  43
   0  -8   2 1586.98 197.414  50
   0  -8  -2 2074.31 218.460  50
   0   8   2 1776.32 235.218  13
   0  -8  -2 1938.69 229.119   3
   0   8  -3 170.041 96.5798  43
   0  -8  -3 48.2982 56.6671   3
   0  -8   3 67.4696 53.8963  50
   0   8   3 176.655 91.2790  13
   0   8  -4 20383.4 962.877  43
   0  -8   4 19507.7 652.992  44
   0  -8   4 18775.4 577.283   5
   0  -8  -4 21487.5 810.063   3
   0   8   4 18437.3 640.563  21
   0   8   4 19223.7 619.016  19
   0  -8   4 20635.6 745.758  50
   0  -8   4 19860.7 613.184  48
   0   8  -4 19888.0 740.405  10
   0  -8   5 1225.94 172.133  44
   0  -8   5 1162.79 156.058  48
   0   8   5 1099.14 163.508  22
   0   8   5 979.656 157.434  21
   0   8   5 950.452 141.846  19
   0  -8   5 1080.17 150.376  33
   0   8  -5 985.990 168.103  10
   0  -8   6 10104.7 482.062  44
   0   8   6 10478.8 508.270  21
   0   8   6 10304.4 469.007  19
   0   8   6 9647.11 484.664  22
   0  -8   6 10154.9 449.711  48
   0  -8   6 9533.54 460.065  33
   0  -8   6 9077.01 437.716  34
   0   8   6 10517.1 482.424  29
   0   8  -6 10507.0 546.524  10
   0   8  -7 217.742 87.7016  10
   0   8  -7 344.502 121.902  16
   0   8   7 216.033 81.4108  22
   0   8   7 302.666 102.475  21
   0   8   7 217.253 72.4671  19
   0  -8   7 283.531 76.9876  48
   0  -8   7 291.874 90.6243  33
   0  -8   7 446.563 101.835  34
   0   8   7 261.215 92.8054  29
   0   8   8 10818.2 506.174  46
   0  -8   8 10774.6 478.991  48
   0   8   8 10559.1 525.232  22
   0   8  -8 10471.8 600.210  16
   0   8   8 11235.8 555.724  21
   0   8   8 10645.5 482.093  19
   0   8   8 11934.8 536.047  29
   0  -8   8 10345.5 508.331  34
   0   8  -8 11777.0 583.500  10
   0   8   9 478.895 121.264  46
   0   8  -9 378.223 131.835  16
   0   8   9 673.020 140.347  22
   0   8   9 419.364 115.176  21
   0   8   9 742.479 130.122  37
   0  -8   9 518.726 115.943  39
   0  -8   9 511.573 122.474  34
   0   8   9 671.581 134.806  29
   0  -8   9 532.312 111.854  24
   0   8  10-23.1446 60.2900  46
   0  -8  10 36.8285 62.7697  38
   0   8  10 121.505 50.2001  37
   0  -8  10-10.0912 68.1918  39
   0   8  10 6.15160 63.7893  22
   0   8 -10 99.8075 92.7607  16
   0   8  10-8.87691 68.2899  21
   0   8  10 101.012 74.4197  36
   0  -8  10-37.7280 53.1900  24
   0   8  10-32.0885 63.3862  29
   0   8  11 7942.20 437.027  46
   0   8 -11 7593.60 509.479  16
   0   8  11 7889.43 469.545  22
   0   8  11 8584.72 501.105  21
   0   8  11 8572.99 445.477  37
   0  -8  11 8584.99 456.648  39
   0  -8  11 8212.38 472.000  38
   0   8  11 8917.07 465.932  29
   0   8  11 8379.71 447.530  36
   0  -8  11 8499.45 459.824  24
   0   8  12 489.550 115.363  46
   0  -8  12 590.301 130.795  38
   0   8  12 518.771 118.324  37
   0  -8  12 474.683 111.450  39
   0   8  12 390.604 117.999  21
   0   8  12 410.051 113.029  22
   0   8 -12 530.817 137.773  16
   0   8  12 497.109 107.017  36
   0   8  12 461.746 108.292  35
   0  -8  12 630.492 136.008  25
   0  -8  12 488.067 120.504  24
   0   8  13 16050.7 570.616  46
   0   8  13 15818.9 625.817  22
   0   8  13 16132.2 647.253  21
   0   8 -13 16152.5 665.510  16
   0   8  13 16834.3 576.462  36
   0   8  13 16159.6 585.161  35
   0  -8  13 16223.8 620.051  25
   0  -8  13 15450.7 590.489  24
   0   8  13 16031.9 582.901  37
   0  -8  13 15904.3 616.407  38
   0   8  14 19294.8 668.926  21
   0   8  14 19481.2 651.358  22
   0   8 -14 19416.4 706.247  15
   0   8  14 20012.0 609.401  35
   0  -8  14 19980.4 644.466  25
   0  -8  14 19560.4 624.229  24
   0  -8  14 19928.5 616.485  29
   0  -8  14 19358.2 632.074  38
   0   8  14 19662.5 612.660  37
   0   8 -15 1827.80 199.134  15
   0   8  15 1986.30 196.785  21
   0   8  15 1986.39 191.960  22
   0   8  15 1773.85 171.724  37
   0   8  15 1933.15 172.537  35
   0  -8  15 1878.92 183.375  25
   0  -8  15 1784.42 175.336  24
   0  -9   0 80.8178 43.2650  48
   0   9   0-30.3016 49.0725  19
   0  -9   0 68.2372 41.9161  44
   0  -9   0 112.385 54.5415   6
   0  -9   0 50.1652 45.2992   5
   0   9   0-17.7985 53.5368  10
   0  -9  -1 415.256 94.6626  48
   0  -9   1 460.184 100.599  48
   0   9  -1 683.582 119.199  19
   0   9   1 452.276 95.7207  19
   0  -9   1 418.209 93.9913  44
   0  -9   1 351.231 87.1924   5
   0  -9  -1 382.264 90.3422   5
   0  -9  -1 363.959 82.7369   6
   0  -9   1 339.266 81.9448   6
   0   9  -1 306.354 94.3661  10
   0   9   1 350.347 103.059  10
   0  -9  -2 38777.7 842.466  48
   0  -9   2 42288.3 928.704  48
   0   9   2 41591.1 935.575  19
   0  -9   2 39041.7 931.937  44
   0  -9   2 40060.1 888.665   5
   0   9  -2 41123.9 1079.60  10
   0   9   2 38501.7 939.128  10
   0  -9   3 8948.00 435.041  48
   0   9   3 8790.54 437.139  19
   0   9  -3 8324.78 477.301  16
   0  -9   3 8458.13 443.677  44
   0  -9   3 9703.10 437.715   5
   0   9  -3 9038.67 515.624  10
   0  -9   4 391.585 105.972  44
   0   9  -4 537.150 137.273  16
   0   9   4 493.999 114.015  19
   0   9  -4 343.414 114.299  10
   0  -9   4 538.716 113.722  48
   0   9  -5 4508.94 384.110  16
   0   9   5 4731.64 330.814  19
   0   9  -5 4874.73 391.386  10
   0  -9   5 4643.39 322.949  48
   0   9   6 7559.38 421.707  19
   0   9   6 8006.37 466.259  21
   0   9  -6 7609.88 503.901  16
   0   9  -6 8564.14 513.642  10
   0  -9   6 8009.09 422.216  48
   0   9   7 13481.8 565.853  19
   0   9   7 13037.4 594.421  22
   0   9  -7 13856.9 691.090  16
   0   9   7 13517.3 616.357  21
   0   9   7 13184.1 564.852  46
   0  -9   7 13731.8 555.345  48
   0   9  -7 13244.8 646.841  10
   0   9  -8 37752.5 1158.81  16
   0   9   8 38162.6 1047.17  21
   0   9   8 38367.4 1030.81  22
   0   9   8 40369.7 969.472  19
   0  -9   8 39843.8 975.877  39
   0   9   8 36887.0 962.302  46
   0  -9   8 40301.6 945.202  48
   0   9  -8 39158.4 1095.25  10
   0  -9   9 7661.18 429.122  39
   0   9   9 7425.28 407.782  19
   0   9   9 7006.00 444.660  22
   0   9   9 6778.66 447.551  21
   0   9  -9 7244.44 510.495  16
   0   9   9 7469.35 419.748  45
   0   9   9 7025.07 420.848  46
   0  -9   9 7587.70 406.343  48
   0  -9  10 298.539 103.322  38
   0  -9  10 210.056 81.9940  39
   0   9 -10 212.431 104.371  16
   0   9  10 334.863 108.563  21
   0   9  10 103.091 77.0622  22
   0   9  10 428.905 115.753  36
   0   9  10 207.075 84.6861  46
   0   9  11-64.5267 79.1241  46
   0   9 -11 61.3682 59.6501  16
   0   9  11 10.4498 61.1016  21
   0   9  11-65.4345 78.7352  22
   0  -9  11 45.7276 58.7008  39
   0  -9  11-77.1145 56.5393  38
   0   9  11-25.4165 59.9484  36
   0   9  11 82.7448 55.1435  35
   0  -9  11 8.53152 58.7260  25
   0   9  12 10.8065 54.3122  46
   0   9  12 39.6276 39.6850  37
   0  -9  12-1.09876 45.2687  39
   0  -9  12 16.8782 51.5194  38
   0   9 -12 111.275 88.9704  16
   0   9  12 4.90436 64.4497  22
   0   9  12 89.0044 53.1689  21
   0   9  12 17.6830 40.1520  36
   0   9  12 41.3822 47.5153  35
   0  -9  12 29.8970 48.7183  25
   0  -9  12-16.4346 51.5517  24
   0  -9  13 816.893 127.885  24
   0  -9  13 841.030 132.326  29
   0  -9  13 868.000 141.783  25
   0   9  13 771.380 120.271  37
   0  -9  13 812.474 135.260  38
   0   9  13 716.179 130.823  22
   0   9  13 768.972 137.758  21
   0   9 -13 669.929 133.241  16
   0   9  13 852.791 131.636  36
   0   9  13 842.532 130.039  35
   0   9 -13 728.325 143.426  15
   0   9 -14 1732.08 196.582  15
   0   9  14 1552.05 177.151  21
   0  -9  14 1598.55 168.278  38
   0   9  14 1520.85 157.326  35
   0  -9  14 1582.47 165.988  25
   0 -10   0 66348.5 1211.94  48
   0 -10   0 66470.5 1201.91   5
   0 -10   0 67633.1 1151.83   6
   0  10   0 68530.2 1386.54  10
   0 -10   1 133.661 73.3986  48
   0 -10  -1-0.45537 42.9458  48
   0 -10  -1 155.073 72.1701   5
   0 -10  -1-54.7322 51.3574   6
   0 -10   1 18.7060 46.9349   5
   0  10   1-28.9795 61.6568  10
   0  10  -1-30.2273 63.2447  10
   0  10   1 4.37565 52.4625  19
   0 -10   2 1887.07 210.513  48
   0 -10  -2 1196.81 160.710  48
   0 -10   2 1471.34 186.632   5
   0 -10  -2 1335.85 174.986   5
   0  10   2 1505.74 198.494  10
   0  10  -2 1627.61 225.045  10
   0  10   2 1223.51 173.356  19
   0 -10   3 9424.46 470.290  48
   0 -10  -3 8616.20 433.553   5
   0 -10   3 8452.07 435.114   5
   0  10  -3 9177.84 534.560  10
   0  10   3 8867.78 465.073  19
   0  10  -3 8982.34 506.030  16
   0 -10   4 5626.13 368.753  48
   0  10  -4 6130.78 443.957  10
   0  10  -4 5623.45 419.189  16
   0  10   4 6100.69 388.053  19
   0 -10   5 16264.8 623.359  48
   0  10  -5 16307.2 724.304  10
   0  10  -5 16002.6 722.582  16
   0  10   5 16914.8 647.209  19
   0  10   6 14175.5 586.743  46
   0 -10   6 14762.9 596.912  48
   0  10  -6 14929.4 694.155  10
   0  10  -6 15416.0 720.086  16
   0  10   6 14516.6 598.048  19
   0  10   7 215.579 82.3491  46
   0  10  -7 411.931 134.993  16
   0  10   7 407.215 108.141  19
   0 -10   7 419.536 108.535  48
   0  10  -7 342.902 109.681  10
   0  10   8 28.1911 70.4366  46
   0  10  -8 95.0378 89.5181  16
   0  10   8 48.5653 61.1977  19
   0 -10   8 0.49891 45.4813  39
   0 -10   8 38.2965 50.7797  48
   0  10  -8 37.2692 64.9533  10
   0  10   9 14435.8 580.406  45
   0 -10   9 14427.5 575.339  39
   0 -10   9 14771.2 561.638  48
   0  10   9 13526.4 576.829  46
   0  10  -9 14573.8 636.520  10
   0  10  -9 13560.6 678.266  16
   0  10   9 14422.6 558.880  19
   0  10  10 3235.14 277.101  46
   0 -10  10 2947.96 278.027  38
   0 -10  10 2925.60 254.086  39
   0  10 -10 2915.79 305.548  16
   0  10  10 3140.82 256.335  35
   0  10  10 2775.17 258.551  36
   0 -10  10 3263.07 269.854  25
   0  10  11 8179.37 416.163  46
   0  10 -11 8629.10 501.307  16
   0 -10  11 8225.47 406.148  39
   0 -10  11 8468.04 446.768  38
   0  10  11 8249.77 417.224  36
   0  10  11 8381.17 400.969  35
   0 -10  11 8897.04 427.505  25
   0 -10  12 124.007 59.7964  25
   0  10  12 196.088 78.1280  46
   0 -10  12 158.870 71.7892  38
   0  10 -12 71.9939 53.7010  15
   0  10  12 94.2765 57.0016  36
   0  10  12 145.898 60.4437  35
   0  10 -12 122.229 75.4011  16
   0 -10  13 25.9627 39.7892  38
   0  10  13 49.3500 42.3424  35
   0  10 -13 64.9892 53.2090  15
   0  10 -13 25.0057 36.3823  16
   0 -11   0 20.3221 53.7709  48
   0  11   0-31.2493 69.6521  10
   0 -11   0-41.0376 66.7328   5
   0 -11   1 33618.0 903.641  48
   0 -11  -1 33172.1 875.354  48
   0  11  -1 33163.9 998.070  10
   0  11   1 34527.3 979.492  10
   0 -11   1 32424.6 877.258   5
   0 -11  -1 32713.8 879.351   5
   0 -11   2 24975.6 791.735  48
   0 -11  -2 25625.4 745.129  48
   0 -11   2 25781.0 785.184   5
   0 -11  -2 26171.0 779.450   5
   0  11   2 25635.7 823.214  10
   0  11  -2 26202.3 898.611  10
   0 -11   3 401.866 113.875  48
   0 -11  -3 692.613 136.853   5
   0  11  -3 479.637 132.724  10
   0  11   3 488.803 123.882  19
   0  11   4 3437.67 280.589  46
   0 -11   4 3448.13 294.838  48
   0 -11  -4 3288.94 278.978   5
   0  11  -4 4034.66 362.273  10
   0  11   4 3397.68 298.903  19
   0  11  -4 3320.93 322.026  16
   0 -11   5 10359.1 510.719  48
   0  11   5 10161.8 492.785  46
   0 -11  -5 10855.3 495.803   5
   0  11  -5 9691.66 560.157  10
   0  11  -5 10771.5 582.585  16
   0  11   5 10316.8 511.753  19
   0  11   6 6047.46 380.766  46
   0 -11   6 6228.35 391.555  48
   0 -11  -6 6111.33 372.626   5
   0  11  -6 6100.21 439.687  10
   0  11   6 6109.55 387.412  19
   0  11  -6 5892.99 436.102  16
   0 -11   7 18354.6 653.472  48
   0  11   7 18426.7 660.443  46
   0  11   7 18825.6 667.336  19
   0  11  -7 18530.5 766.849  16
   0 -11  -7 19113.6 637.974   5
   0  11  -7 18703.0 741.063  10
   0  11   8 263.288 91.8693  46
   0  11   8 85.2127 53.8352  45
   0  11   8 304.640 95.4667  19
   0  11  -8 140.194 96.6148  16
   0 -11   8 189.908 75.1273  39
   0 -11   8 363.101 100.969  48
   0  11  -8 88.3108 67.9851  10
   0  11   9 17826.1 622.940  46
   0 -11   9 18564.7 607.751  48
   0  11   9 18634.7 624.219  45
   0 -11   9 18240.4 607.673  39
   0  11  -9 18223.9 734.774  16
   0  11   9 18328.1 643.771  36
   0  11  -9 18821.0 676.759  10
   0  11 -10 11836.3 526.894  15
   0  11 -10 12262.5 576.729  16
   0 -11  10 12441.7 526.792  38
   0 -11  10 12277.6 475.363  39
   0  11  10 12378.9 501.148  36
   0  11  10 12379.2 453.199  35
   0  11  10 12157.0 495.478  46
   0  11  11 739.878 118.830  46
   0 -11  11 580.410 102.069  39
   0 -11  11 611.458 112.822  38
   0  11  11 630.942 98.6224  35
   0  11  11 784.841 122.034  36
   0  11 -11 678.715 130.594  15
   0  11 -11 696.649 137.397  16
   0 -12   0 22732.5 731.574  48
   0  12   0 22369.3 788.634  10
   0 -12   0 21985.2 722.884   5
   0 -12  -1 26172.6 775.152  48
   0 -12   1 24601.2 773.834  48
   0  12   1 26678.1 850.453  10
   0  12  -1 24671.7 851.672  10
   0 -12  -1 25024.6 770.041   5
   0 -12   1 25607.2 783.131   5
   0 -12   2 11858.2 543.712  48
   0  12  -2 12746.3 621.088  10
   0 -12  -2 12448.6 540.206   5
   0 -12   3 9035.77 475.649  48
   0  12  -3 9104.33 527.758  10
   0 -12  -3 9120.19 456.809   5
   0 -12   4 6778.39 411.533  48
   0 -12  -4 6809.58 388.345   5
   0  12  -4 6637.69 445.424  10
   0 -12   5 557.197 129.310  48
   0  12  -5 543.669 135.635  16
   0  12   5 577.363 117.169  46
   0 -12  -5 440.262 102.616   5
   0  12  -5 379.210 107.974  10
   0  12   6 3761.97 279.958  46
   0 -12   6 3453.31 281.455  48
   0  12  -6 3961.65 329.004  16
   0 -12  -6 3506.00 268.967   5
   0  12  -6 3336.01 307.914  10
   0  12   7 11593.4 513.669  45
   0  12  -7 11517.8 561.402  16
   0 -12   7 12350.4 497.197  39
   0 -12   7 11108.9 487.028  48
   0  12   7 11392.1 482.050  46
   0  12  -7 11220.9 536.187  10
   0 -12   8 792.008 126.782  48
   0  12   8 636.909 122.081  45
   0  12   8 941.207 142.087  46
   0  12  -8 825.321 145.611  16
   0 -12   8 803.551 125.459  39
   0  12   8 786.719 137.598  36
   0  12  -8 834.382 141.095  10
   0 -12   9 865.690 122.239  48
   0  12   9 925.865 131.004  45
   0  12   9 1039.23 140.582  46
   0 -12   9 1084.72 154.394  38
   0 -12   9 947.100 128.987  39
   0  12  -9 931.777 138.433  10
   0  12   9 992.178 141.362  36
   0  12  -9 909.987 150.114  16
   0  12  10 4228.22 265.216  36
   0  12  10 4123.76 256.297  46
   0 -12  10 4187.03 272.557  38
   0  13   0-83.3145 79.1245  10
   0 -13   0 55.1523 47.2274  48
   0 -13  -1 2238.36 220.679   5
   0  13   1 1814.93 210.858  10
   0  13  -1 2020.02 230.086  10
   0 -13  -1 1929.41 198.495  48
   0 -13   1 2141.96 219.674  48
   0 -13  -2 1081.44 157.897   5
   0  13  -2 1111.87 177.493  10
   0 -13   2 1132.13 165.827  48
   0 -13  -3 4779.70 310.991   5
   0  13  -3 4424.92 342.412  10
   0 -13   3 4580.25 322.601  48
   0 -13  -4 595.970 110.473   5
   0  13  -4 594.983 129.470  10
   0 -13   4 656.353 128.402  48
   0 -13  -5 852.137 126.384   5
   0 -13   5 921.922 146.834  48
   0  13  -5 956.161 158.117  10
   0  13   6 11015.7 476.838  45
   0 -13  -6 10738.5 421.807   5
   0 -13   6 10958.4 430.354  39
   0  13  -6 10674.6 492.163  10
   0  13   6 10555.5 411.531  46
   0 -13   6 11087.5 461.604  48
   0  13   7 6435.69 344.310  45
   0  13   7 6037.12 305.254  46
   0 -13   7 6309.72 335.990  48
   0  13   7 6297.68 336.757  36
   0  13  -7 6338.41 359.154  10
   0  13   8 273.012 77.9281  36
   0 -13   8 140.408 54.2765  38
   0  14   0 809.230 130.025  10
   0 -14   0 870.228 129.351  48
   0  14  -1 210.888 74.7154  10
   0 -14   1 234.398 74.9186  48
   0  14  -2 2555.70 227.709  10
   0 -14   2 2612.59 218.105  48
   0  14  -3 1347.63 165.218  10
   0 -14   3 1192.67 145.882  48
   0  14  -4 1258.62 160.123  10
   0 -14   4 1243.39 146.072  48
  -1   0  18 14.3585 43.7554  26
  -1   0  17 378.359 95.9200  20
  -1   0  17 339.785 106.960  23
  -1   0  17 316.131 98.2950  26
  -1   0  16 120.011 63.6273  20
  -1   0  16 6.58381 76.8425  23
  -1   0  16-8.81174 57.9729  26
  -1   0  15 29660.9 916.165  23
  -1   0  15 29612.3 888.996  20
  -1   0  15 29288.6 923.509  26
  -1   0  14 108.714 64.8288  37
  -1   0  14 43.1117 80.7621  23
  -1   0  14 137.256 83.4291  20
  -1   0  14 86.9009 83.7079  26
  -1   0  13 4768.92 322.362  37
  -1   0  13 4896.15 360.750  26
  -1   0  13 5324.43 378.170  23
  -1   0  12 175.151 70.5627  37
  -1   0  12-12.3022 44.9102  26
  -1   0  11 52580.7 1293.41  30
  -1   0  11 48117.5 1019.39  26
  -1   0  10 10.6413 49.6958  30
  -1   0   9 222.535 84.8108  30
   1   0  -8 24.8451 36.3253   1
  -1   0   8 59.5040 64.2933  30
   1   0  -7 1998.32 161.280   1
  -1   0   7 2056.06 186.195  30
   1   0  -6 64.0934 29.1546  43
   1   0  -6-2.89409 27.2885   1
  -1   0   4 18.0460 30.0404  30
  -1   0   4 16.6244 23.2796  41
  -1   0   3 80197.0 692.484  30
  -1   0   3 81380.9 600.673  50
  -1   0   3 82115.5 689.111  41
  -1   0   2 27.8395 14.8528  30
  -1   0   2 7.60527 12.0275  41
   1   0  -1 17202.2 158.496   3
  -1   0  -1 244079. 941.735   1
  -1   0  -1 232156. 801.990  43
  -1   0  -2-2.55642 17.5683   1
  -1   0  -2 120.522 21.8107  43
  -1   0  -3 270080. 1425.27   1
  -1   0  -3 258443. 1207.32  43
  -1   0  -4 7.77351 25.2223   1
  -1   0  -4 459.930 58.1798  43
  -1   0  -5 11212.0 365.405   1
  -1   0  -5 10915.3 304.642  43
  -1   0  -6-10.9494 41.5326   1
  -1   0  -7 168968. 1736.77   1
  -1   0  -8-14.4810 51.0097   1
  -1   0  -9 56948.1 1189.58   1
   1   0  10 60.6278 97.2428  30
  -1   0 -10 55.3962 53.5235   1
   1   0  11 698.520 138.663  23
   1   0  11 574.794 118.002  29
   1   0  11 504.195 106.610  24
   1   0  11 613.460 118.716  26
   1   0  11 569.890 118.046  37
   1   0  12 76.7075 79.2943  23
   1   0  12-7.09054 44.7630  37
   1   0  12 136.674 63.2686  26
   1   0  12 126.446 74.6128  29
   1   0  13 1911.54 218.011  37
   1   0  13 1906.10 223.008  29
   1   0  13 1896.50 236.030  26
   1   0  13 2185.46 257.564  23
   1   0  14 91.4950 70.7950  20
   1   0  14-45.7441 66.3991  23
   1   0  14 24.2422 54.7100  37
   1   0  14-94.7309 70.0803  26
   1   0  14 53.8343 53.1112  29
   1   0  15 75.8221 58.5492  37
   1   0  15 80.4471 80.7200  23
   1   0  15 68.3488 66.0905  20
   1   0  15 44.0901 72.1275  26
   1   0  15 79.4773 47.4645  29
   1   0  16-20.6523 46.6474  37
   1   0  16 9.97266 67.0022  23
   1   0  16 31.3588 49.7700  20
   1   0  16 12.2827 51.2066  26
   1   0  17 9440.35 446.641  20
   1   0  17 9565.35 449.766  26
  -1  -1  18 1286.36 153.646  20
  -1   1  18 1501.18 181.434  26
  -1  -1  18 1448.30 174.175  23
  -1  -1  18 1383.23 174.264  26
  -1   1  17 6160.35 342.577  37
  -1   1  17 5863.22 360.446  20
  -1  -1  17 5135.75 354.025  23
  -1  -1  17 5631.43 356.320  20
  -1   1  17 5632.55 371.189  23
  -1   1  17 5461.54 373.895  26
  -1  -1  17 5450.85 370.625  26
  -1   1  16 405.788 104.065  37
  -1  -1  16 295.586 113.909  23
  -1   1  16 245.748 101.038  23
  -1   1  16 325.827 97.5391  20
  -1  -1  16 370.468 112.189  20
  -1  -1  16 383.975 118.777  26
  -1   1  16 360.480 120.382  26
  -1   1  15 1167.56 176.834  37
  -1   1  15 1049.03 179.643  23
  -1  -1  15 886.894 167.974  23
  -1   1  15 1025.96 169.745  20
  -1  -1  15 980.372 174.225  26
  -1   1  15 1155.26 196.327  26
  -1  -1  15 1013.42 159.269  24
  -1   1  14 2271.90 237.730  37
  -1  -1  14 2389.31 262.738  23
  -1   1  14 2387.48 264.191  23
  -1   1  14 2388.78 255.191  20
  -1  -1  14 2280.23 262.267  26
  -1   1  14 2306.23 257.214  26
  -1  -1  14 2925.25 270.033  24
  -1   1  13 1621.72 195.772  37
  -1  -1  13 1664.37 212.456  23
  -1   1  13 1509.18 198.604  20
  -1   1  13 1689.40 212.286  23
  -1  -1  13 1711.67 205.151  24
  -1   1  13 1601.52 209.256  26
  -1  -1  13 1513.59 211.799  26
  -1   1  12 1654.26 207.933  23
  -1   1  12 1652.47 167.718  35
  -1   1  12 1814.53 211.860  26
  -1  -1  12 1482.99 186.772  24
  -1  -1  11 52413.0 1043.18  38
  -1  -1  11 58312.3 1360.22  30
  -1   1  11 56832.0 1337.88  30
  -1   1  11 54113.0 1092.77  26
  -1   1  11 56892.0 1111.61  23
  -1   1  10 94424.6 1603.81  30
  -1  -1  10 94966.1 1614.49  30
  -1   1   9 9214.53 463.826  30
  -1  -1   9 8965.96 458.722  30
   1   1  -9 9115.82 434.378   1
  -1  -1   8 17952.6 597.408  30
  -1   1   8 17653.5 588.080  30
   1  -1  -8 18294.0 515.426   1
   1   1  -8 19574.8 583.914   1
  -1  -1   7 34704.6 748.597  30
  -1   1   7 32775.2 732.824  30
   1   1  -7 34653.7 758.141  43
   1  -1  -7 33371.1 629.003   1
   1   1  -6 178336. 1583.11  43
  -1  -1   6 170081. 1426.31  50
  -1   1   6 177714. 1541.64  30
  -1  -1   6 171821. 1523.67  30
   1  -1  -6 174018. 1300.15   1
   1   1  -5 40474.0 683.845  43
  -1  -1   5 40210.9 620.549  50
  -1  -1   5 39960.5 652.716  30
  -1   1   5 39600.1 650.562  30
   1  -1  -5 39566.3 531.550   1
  -1  -1   5 40533.5 652.053  41
  -1   1   5 39557.3 654.471  41
  -1  -1   4 727412. 2315.15  50
  -1   1   4 713019. 2418.74  30
  -1  -1   4 716309. 2440.39  30
  -1  -1   4 735424. 2429.56  41
  -1   1   4 740547. 2455.61  41
  -1  -1   3 29184.2 406.390  50
  -1  -1   3 28041.3 411.565  30
  -1   1   3 28781.5 414.340  30
  -1  -1   3 29262.8 412.024  41
  -1   1   3 29506.0 416.947  41
  -1  -1   2 52101.2 461.789  50
  -1  -1   2 52333.4 448.594  41
  -1   1   2 52882.6 453.593  41
  -1  -1   2 52460.8 454.464  30
  -1   1   2 51945.0 447.863  30
   1  -1  -2 52585.7 323.005   1
  -1  -1   1 30923.0 257.968  41
  -1   1   1 30004.7 257.260  41
   1  -1  -1 31136.7 334.196   3
  -1  -1   1 30240.6 303.288   1
  -1   1   1 30479.2 347.346  13
  -1   1   1 31124.5 318.878  43
   1  -1   0 160991. 588.703  50
  -1   1   0 162976. 864.597  43
   1  -1   1 36892.0 379.328  50
  -1  -1  -1 37340.6 404.978   1
  -1   1  -1 36243.0 474.035  43
   1  -1   2 12757.6 274.446  50
  -1  -1  -2 12743.7 272.488   1
   1  -1   3 541978. 2055.36  50
  -1   1  -3 530331. 2237.02  43
  -1  -1  -4 102909. 991.695   1
  -1   1  -4 104895. 1079.22  43
  -1  -1  -5 238767. 1683.66   1
  -1   1  -5 242064. 1774.08  43
  -1   1  -6 1878.45 170.331   1
  -1   1  -6 1828.39 165.594  43
  -1  -1  -7 50185.2 925.542   1
  -1   1  -7 48840.9 953.300   1
  -1   1  -8 21032.0 676.644   1
  -1  -1  -8 22095.9 675.963   1
  -1  -1  -9 86793.8 1459.91   1
  -1   1  -9 85768.4 1491.05   1
   1   1  10 25113.7 880.627  30
   1  -1  10 25748.5 900.112  30
   1   1  11 1982.78 210.683  37
   1  -1  11 1963.24 201.038  37
   1   1  11 2166.89 234.698  23
   1  -1  11 1985.87 210.590  25
   1   1  11 2193.85 230.770  26
   1  -1  11 2407.58 235.700  24
   1   1  11 2111.46 214.543  29
   1  -1  11 2173.11 221.596  29
   1  -1  11 2020.72 217.170  26
   1  -1  12 5099.85 330.110  37
   1   1  12 4913.41 337.118  37
   1  -1  12 5342.22 355.193  24
   1  -1  12 4719.59 338.303  29
   1  -1  12 5040.04 336.556  25
   1   1  12 4834.80 356.068  26
   1   1  12 4875.15 342.881  29
   1  -1  12 5063.62 361.991  26
   1   1  12 4942.30 366.125  23
   1   1  12 4966.22 361.563  20
   1  -1  12 5267.03 374.198  23
   1  -1  13 497.344 131.312  23
   1   1  13 737.942 161.306  23
   1   1  13 765.174 152.627  20
   1   1  13 601.343 130.676  37
   1  -1  13 480.688 112.589  37
   1   1  13 313.318 104.341  26
   1   1  13 436.602 113.100  29
   1  -1  13 517.200 129.177  26
   1  -1  13 485.648 124.892  24
   1  -1  13 372.547 102.967  29
   1   1  14 4393.14 329.949  37
   1  -1  14 4498.32 363.237  23
   1   1  14 4046.71 339.622  20
   1   1  14 3929.11 341.541  23
   1   1  14 3821.95 312.681  29
   1   1  14 3981.04 341.456  26
   1  -1  14 4161.41 345.030  26
   1  -1  14 4008.99 319.284  24
   1  -1  14 4117.81 326.101  29
   1   1  15 8041.30 434.797  37
   1  -1  15 8109.84 474.782  20
   1  -1  15 7542.27 459.883  23
   1   1  15 7915.22 470.952  20
   1  -1  15 7625.92 456.747  26
   1  -1  15 8033.80 432.063  24
   1   1  15 8345.38 491.083  23
   1   1  15 7879.70 471.621  26
   1  -1  15 8620.06 455.095  29
   1   1  16 3064.09 254.407  37
   1  -1  16 2721.31 260.758  20
   1   1  16 2861.96 271.534  20
   1  -1  16 2821.41 270.034  23
   1   1  16 2511.44 260.900  26
   1  -1  16 2958.41 273.157  26
   1   1  17 1461.80 161.435  37
   1  -1  17 1360.94 171.499  20
   1   1  17 1340.65 170.779  20
   1   1  17 1192.32 162.102  26
   1  -1  17 1314.47 167.779  26
  -1   2  18 16324.1 505.383  37
  -1  -2  18 15385.9 516.531  20
  -1  -2  18 17017.8 569.088  23
  -1  -2  18 17499.7 590.656  26
  -1   2  18 17478.7 600.406  26
  -1   2  17 4260.25 293.088  37
  -1   2  17 3960.50 292.349  20
  -1  -2  17 3805.69 300.808  23
  -1  -2  17 4012.02 299.853  20
  -1   2  17 4110.14 324.688  26
  -1  -2  17 3990.92 281.684  24
  -1  -2  17 4019.88 311.933  26
  -1   2  16 822.043 138.330  37
  -1   2  16 797.806 152.253  23
  -1  -2  16 1129.25 170.725  20
  -1   2  16 748.749 140.876  20
  -1  -2  16 846.411 154.783  23
  -1  -2  16 934.584 167.554  26
  -1   2  16 816.310 160.724  26
  -1  -2  16 823.973 148.198  24
  -1   2  15 2195.12 231.827  37
  -1   2  15 2094.70 234.668  20
  -1  -2  15 2115.90 247.954  23
  -1   2  15 1900.41 232.298  23
  -1  -2  15 2035.91 230.250  24
  -1   2  15 2108.55 257.759  26
  -1  -2  15 1991.86 239.268  26
  -1   2  14 145.172 79.2122  37
  -1  -2  14 110.188 70.2796  23
  -1   2  14 269.402 87.9185  20
  -1   2  14 246.520 103.786  23
  -1   2  14 162.259 70.3340  35
  -1   2  14 167.313 95.5635  26
  -1  -2  14 164.212 86.0657  26
  -1  -2  14 130.878 74.8678  24
  -1  -2  14 87.8383 57.7973  25
  -1   2  13 30909.1 854.830  37
  -1   2  13 31213.2 901.543  23
  -1   2  13 32655.3 898.581  20
  -1  -2  13 31742.5 851.601  34
  -1   2  13 30772.6 778.439  35
  -1   2  13 29718.2 897.334  26
  -1  -2  13 31984.9 881.737  24
  -1   2  12 2357.48 232.205  37
  -1  -2  12 2412.10 243.372  38
  -1   2  12 2602.76 253.169  23
  -1   2  12 2193.14 228.185  20
  -1   2  12 3146.40 242.933  35
  -1  -2  12 2369.55 229.108  34
  -1   2  12 2525.79 256.004  26
  -1  -2  11 34431.6 858.421  38
  -1   2  11 33629.4 825.709  37
  -1  -2  11 32744.1 801.469  34
  -1   2  11 37227.0 1076.64  30
  -1   2  11 33130.6 754.245  35
  -1   2  11 34587.1 882.648  26
  -1   2  11 31053.8 800.286  20
  -1   2  11 35510.0 881.505  23
  -1   2  10 2055.99 238.480  30
  -1  -2  10 1802.38 226.551  30
   1   2 -10 1871.07 221.445   1
  -1   2   9 399.766 101.405  30
  -1  -2   9 372.159 109.331  30
   1   2  -9 354.204 101.429   1
  -1  -2   8 76232.7 1226.58  30
  -1   2   8 73636.3 1198.08  30
   1   2  -8 76901.4 1350.69  43
   1   2  -7 126361. 1633.51  43
  -1   2   7 130475. 1452.99  30
   1  -2  -7 127526. 1236.81   1
  -1  -2   7 125897. 1410.32  50
   1   2  -6 28067.7 709.546  43
  -1  -2   6 27830.4 612.186  30
  -1   2   6 27206.9 604.902  30
   1  -2  -6 27867.3 514.749   1
  -1  -2   6 26839.6 601.404  50
   1   2  -5 118594. 1360.48  43
  -1  -2   5 122294. 1159.34  50
  -1   2   5 118836. 1131.12  30
  -1  -2   5 120863. 1149.00  30
   1  -2  -5 120740. 959.863   1
   1   2  -4 7873.52 321.860  43
  -1  -2   4 7703.96 262.848  50
  -1  -2   4 7430.71 245.578  41
  -1   2   4 7370.01 251.703  41
  -1  -2   4 6868.81 242.882  30
  -1   2   4 7326.58 247.290  30
   1  -2  -4 7076.04 205.455   1
   1   2  -3 349818. 1983.39  43
  -1   2   3 343807. 1224.92  49
  -1   2   3 348279. 1464.34  41
  -1  -2   3 337550. 1406.79  41
  -1   2   3 337527. 1437.11  30
  -1  -2   3 341425. 1439.97  30
   1  -2  -2 11560.0 209.646   1
  -1   2   2 12060.1 232.422  43
   1   2  -2 12023.7 333.673  43
  -1  -2   2 12111.7 269.761  50
  -1  -2   2 11208.5 209.391  41
  -1   2   2 11942.9 217.492  41
  -1  -2   2 11631.3 210.786  30
  -1   2   2 11700.7 209.177  30
  -1   2   2 12258.4 301.727  13
  -1   2   1 124183. 518.438  41
  -1  -2   1 122242. 508.450  41
   1  -2  -1 120797. 836.924   3
  -1   2   1 122687. 862.544  43
   1  -2   0 96272.2 629.195  50
   1  -2   0 97033.0 741.381   3
  -1  -2   0 98434.1 720.783   1
  -1   2   0 98077.9 879.855  43
  -1  -2  -1 308495. 1363.84   1
   1  -2   1 305587. 1403.09   2
   1   2   1 306037. 1151.99  43
  -1   2  -1 306831. 1710.75  43
   1  -2   1 311910. 1308.02  50
   1   2   1 309474. 1306.34  13
  -1   2  -2 318743. 1923.11  43
   1  -2   2 319467. 1510.75  50
  -1   2  -3 34526.2 672.921  43
  -1  -2  -3 35366.5 550.336   1
   1  -2   3 36360.2 573.927  50
  -1   2  -4 150.877 60.0802  43
  -1  -2  -4 282.775 55.8617   1
  -1   2  -5 77751.9 1163.63  43
  -1  -2  -5 77394.7 972.671   1
   1  -2   5 79305.2 1045.35  50
  -1  -2  -6 157205. 1525.49   1
  -1   2  -6 157693. 1764.62  43
  -1  -2  -7 32.5385 33.0604   1
  -1   2  -7-0.42762 40.4093   1
  -1   2  -7 6.96426 41.0278  43
  -1   2  -8 170367. 2001.23   1
  -1  -2  -8 177422. 1902.31   1
   1   2   9 621.913 134.468  30
   1  -2   9 676.996 135.611  30
  -1  -2  -9 1081.13 162.513   1
  -1   2  -9 742.867 146.340   1
   1   2  10 468.614 103.792  26
   1   2  10 334.958 95.1220  23
   1   2  10 407.212 97.8615  20
   1   2  10 433.468 121.296  30
   1  -2  10 322.936 113.580  30
   1   2  10 442.134 103.558  37
  -1   2 -10 361.722 104.275   1
   1  -2  11 17799.1 627.342  38
   1   2  11 19221.3 653.316  37
   1  -2  11 19820.9 695.762  23
   1   2  11 19522.6 705.915  23
   1   2  11 19656.6 684.866  20
   1  -2  11 19808.5 664.001  29
   1  -2  11 19732.1 679.184  25
   1  -2  11 19501.6 680.144  24
   1   2  11 20562.3 705.955  26
   1   2  11 18429.9 639.586  29
   1   2  12 11182.7 517.864  37
   1  -2  12 10998.4 541.329  23
   1   2  12 10743.0 538.167  23
   1   2  12 10615.4 529.961  20
   1   2  12 11206.2 459.185  35
   1  -2  12 11224.6 529.729  24
   1  -2  12 11221.0 521.197  29
   1   2  12 11139.8 545.412  26
   1  -2  12 11262.6 526.562  25
   1   2  12 11421.6 522.632  29
   1  -2  12 11442.3 546.614  26
   1   2  13 10705.0 523.094  37
   1  -2  13 10994.5 551.604  23
   1   2  13 10517.2 542.314  20
   1   2  13 10840.8 561.137  23
   1  -2  13 11482.8 539.811  25
   1   2  13 10721.6 551.425  26
   1  -2  13 11679.6 547.812  29
   1  -2  13 11293.2 540.986  24
   1   2  13 10966.3 530.906  29
   1  -2  13 11015.9 553.300  26
   1   2  14 4963.66 358.857  37
   1  -2  14 5273.34 382.479  23
   1   2  14 5023.80 381.030  20
   1  -2  14 5397.51 371.299  29
   1  -2  14 4672.20 362.576  26
   1   2  14 5171.58 361.839  29
   1   2  14 5012.59 383.886  26
   1   2  14 5082.97 384.434  23
   1  -2  14 5290.28 359.222  25
   1  -2  14 5413.57 374.734  24
   1   2  15 2211.75 235.919  37
   1  -2  15 1848.73 229.013  23
   1   2  15 2277.79 258.468  20
   1  -2  15 2396.66 243.834  24
   1  -2  15 2127.53 228.620  29
   1   2  15 2151.08 253.366  26
   1  -2  15 2267.82 248.121  26
   1   2  16 77.3239 53.2844  37
   1  -2  16 68.3013 52.3491  20
   1  -2  16 50.8673 67.5861  23
   1   2  16 35.0262 62.6655  20
   1   2  16-1.60346 52.9746  26
   1  -2  16-6.29099 47.9731  26
   1  -2  16 46.0756 43.4419  24
   1   2  17 7969.04 371.930  37
   1   2  17 8362.02 408.888  20
   1  -2  17 8404.03 412.757  20
   1   2  17 8067.68 414.324  26
   1  -2  17 7668.55 391.100  26
  -1   3  18 3243.46 226.924  37
  -1  -3  18 3235.27 246.592  26
  -1  -3  18 3419.49 246.565  23
  -1   3  17 1235.40 156.306  37
  -1  -3  17 1173.02 166.744  23
  -1  -3  17 1293.70 169.220  20
  -1  -3  17 1185.03 170.595  26
  -1  -3  17 1098.03 154.794  24
  -1   3  17 1280.73 182.845  26
  -1   3  16 788.645 142.433  37
  -1  -3  16 621.422 130.945  23
  -1   3  16 807.920 144.298  20
  -1   3  16 680.265 114.984  35
  -1  -3  16 684.680 132.546  24
  -1   3  16 751.014 158.567  26
  -1  -3  16 950.315 167.075  26
  -1  -3  16 896.113 138.620  25
  -1   3  15 20169.6 711.217  37
  -1  -3  15 19982.1 734.151  23
  -1   3  15 20654.2 731.760  20
  -1   3  15 21363.9 663.291  35
  -1  -3  15 20287.2 687.159  34
  -1  -3  15 21157.1 715.497  25
  -1  -3  15 20267.0 760.931  26
  -1   3  15 20238.0 734.507  23
  -1   3  15 19540.1 758.230  26
  -1  -3  15 20701.9 725.650  24
  -1   3  14 9251.70 484.481  37
  -1   3  14 9644.24 504.985  20
  -1  -3  14 9101.95 502.510  23
  -1  -3  14 9529.42 482.511  34
  -1   3  14 9383.65 449.191  35
  -1  -3  14 9557.90 498.171  24
  -1   3  14 9142.22 499.163  23
  -1  -3  14 10052.2 507.543  25
  -1   3  14 9452.07 525.599  26
  -1  -3  13 2051.13 235.508  38
  -1   3  13 2100.98 232.381  37
  -1   3  13 2471.70 250.839  20
  -1   3  13 2094.93 237.114  23
  -1   3  13 2275.72 219.347  35
  -1  -3  13 2239.68 233.006  34
  -1  -3  13 2289.69 246.408  24
  -1   3  13 2259.40 253.553  26
  -1  -3  12 25.4122 55.4457  38
  -1   3  12-27.3476 55.3583  23
  -1   3  12-6.97460 37.1238  20
  -1   3  12 1.70113 40.4795  35
  -1  -3  12 75.9717 56.0329  34
  -1   3  12-50.8386 67.5708  26
  -1  -3  11 1596.23 187.335  39
  -1   3  11 1481.49 179.864  37
  -1  -3  11 1343.05 179.214  38
  -1   3  11 1385.11 159.633  36
  -1  -3  11 1896.54 201.542  34
  -1   3  11 1558.73 194.100  26
  -1   3  11 1800.92 198.917  20
  -1   3  11 1291.80 171.734  23
  -1   3  10 4946.09 368.603  30
  -1  -3  10 5072.25 373.203  30
   1   3 -10 4543.73 370.426   1
  -1   3   9 13880.5 567.769  30
  -1  -3   9 15068.6 592.793  30
   1   3  -9 13870.4 658.960  43
  -1  -3   8 9102.03 426.371  30
   1   3  -8 8663.99 502.271  43
  -1  -3   8 8072.25 404.488  50
  -1   3   7 26657.8 657.258  30
  -1  -3   7 26103.5 657.216  30
   1   3  -7 26276.9 822.803  43
  -1  -3   7 26810.4 683.665  50
   1   3  -6 61238.7 1179.37  43
  -1   3   6 64461.0 932.823  30
  -1  -3   6 63748.2 932.429  30
   1  -3  -6 64953.5 823.063   1
  -1  -3   6 62335.7 966.418  50
   1   3  -5 582.595 119.095  43
  -1   3   5 617.659 82.1099  30
  -1  -3   5 689.332 88.6517  30
   1  -3  -5 803.792 85.7633   1
  -1  -3   5 663.688 96.0307  50
   1   3  -4 127947. 1489.23  43
  -1   3   4 136202. 859.899  49
  -1  -3   4 133332. 1204.11  50
  -1   3   4 133319. 1049.19  30
  -1  -3   4 128981. 1041.39  30
   1  -3  -4 128025. 992.070   1
  -1  -3   3 374886. 1388.71   2
   1  -3  -3 365923. 1554.67   1
   1   3  -3 371696. 2361.82  43
  -1  -3   3 373836. 1874.34  50
  -1   3   3 359830. 1516.76  41
  -1  -3   3 359867. 1456.42  41
  -1   3   3 378296. 1463.70  30
  -1  -3   3 368822. 1468.84  30
  -1   3   3 370142. 2056.84  13
   1   3  -2 1394.88 137.400  43
  -1   3   2 1169.33 95.8383  43
  -1  -3   2 1176.73 99.5207  50
  -1   3   2 1274.23 70.7146  41
  -1  -3   2 1209.69 69.1677  41
   1  -3  -2 1224.83 87.3972   1
  -1   3   2 1305.40 117.420  13
  -1   3   1 146.764 17.1664  41
  -1  -3   1 213.903 21.7097  41
   1  -3  -1 208.889 44.6051   3
  -1  -3   1 159.749 34.0876   3
   1   3  -1 225.495 57.9793  43
  -1   3   0 25213.8 194.972  41
  -1  -3   0 25416.8 205.602  41
  -1  -3   0 26054.2 445.742   1
   1  -3   0 26899.9 465.148   3
   1  -3   0 26163.3 407.415  50
   1   3   0 26119.3 500.701  43
  -1   3   0 25891.3 550.883  43
   1  -3   1 205433. 1229.27  50
  -1  -3  -1 197520. 1263.17   1
   1   3   1 198233. 1293.57  13
  -1   3  -1 197622. 1619.88  43
   1   3   1 203127. 1264.55  43
   1  -3   2 17651.1 395.121  50
   1  -3   2 17583.8 402.083   2
  -1  -3  -2 17203.9 393.361   1
   1   3   2 18096.3 407.241  13
   1   3   2 18424.0 323.671  43
  -1   3  -2 17231.1 514.395  43
   1  -3   3 34868.7 611.101  50
  -1  -3  -3 33894.1 590.230   1
  -1   3  -3 33974.9 763.130  43
   1  -3   4 409.015 78.0237  50
  -1  -3  -4 248.541 59.5387   1
   1  -3   5 8130.90 352.743  50
  -1  -3  -5 7999.81 329.633   1
  -1   3  -5 8321.42 423.758  43
   1  -3   6 14822.0 514.602  50
  -1  -3  -6 14539.2 476.110   1
   1  -3   7 78589.5 1279.92  50
  -1  -3  -7 79635.7 1210.39   1
  -1   3  -7 77172.5 1436.44  43
  -1   3  -8 5131.58 383.113  43
   1  -3   8 5034.51 340.648  30
   1   3   8 5237.50 346.848  30
  -1  -3  -8 5354.89 334.338   1
   1  -3   9 143.174 76.7534  30
  -1   3  -9 183.087 93.3285   1
   1   3  10 47.0120 51.6711  23
   1   3  10 61.1563 55.5536  30
   1   3  10 274.020 81.5522  37
   1  -3  10 137.774 61.9640  34
   1  -3  10 69.9359 57.8350  24
   1   3  10 89.6389 61.1039  26
   1   3  10-17.8913 49.1557  29
   1  -3  10 41.4901 44.5973  38
   1   3  11 1802.34 214.000  20
   1  -3  11 1626.70 195.930  34
   1   3  11 1614.58 210.122  26
   1   3  11 1883.23 220.420  23
   1   3  11 1752.86 200.073  29
   1  -3  11 1781.19 205.053  29
   1  -3  11 1880.48 217.106  24
   1   3  11 1663.08 197.889  37
   1  -3  11 1735.11 200.128  38
   1   3  12 1477.04 205.474  20
   1  -3  12 1615.43 212.274  23
   1   3  12 1484.27 205.941  23
   1   3  12 1400.41 196.612  37
   1  -3  12 1416.73 189.571  34
   1   3  12 1638.05 219.975  26
   1  -3  12 1750.59 210.347  29
   1  -3  12 1479.97 203.449  24
   1  -3  12 1699.50 215.334  25
   1   3  12 1551.68 198.883  29
   1  -3  12 1363.59 186.846  38
   1  -3  13 183.691 83.8144  23
   1   3  13 270.136 101.488  20
   1   3  13 223.219 86.3669  35
   1  -3  13 239.406 84.1438  34
   1   3  13 249.370 104.656  26
   1  -3  13 308.964 101.874  26
   1  -3  13 336.697 110.127  25
   1   3  13 142.208 65.3089  29
   1  -3  13 298.712 109.434  24
   1  -3  13 285.652 101.978  29
   1   3  13 205.890 84.2698  37
   1  -3  14 2642.69 267.668  23
   1   3  14 2661.57 280.275  20
   1   3  14 2957.60 246.371  35
   1  -3  14 2780.60 281.078  26
   1  -3  14 2696.04 263.984  29
   1  -3  14 2536.93 263.297  24
   1   3  14 2829.75 263.468  29
   1   3  14 2654.70 285.754  26
   1  -3  14 2549.49 255.870  25
   1   3  14 2893.51 278.406  37
   1   3  15 19183.3 711.107  20
   1  -3  15 18435.2 679.718  23
   1   3  15 18131.7 712.564  26
   1  -3  15 18499.5 691.058  26
   1  -3  15 19653.8 678.587  29
   1  -3  15 18542.8 672.721  24
   1  -3  15 18998.2 665.177  25
   1   3  15 19187.5 680.935  37
   1  -3  16 6351.44 387.553  20
   1   3  16 6371.62 385.583  20
   1  -3  16 6119.58 373.753  26
   1  -3  16 6451.02 357.353  25
   1   3  16 6363.63 397.470  26
   1  -3  16 5937.45 361.393  23
   1  -3  16 5974.24 356.830  24
   1   3  16 6173.60 364.444  37
   1  -3  17 9415.94 424.922  20
   1  -3  17 9095.91 408.538  26
   1   3  17 9703.42 408.018  37
  -1  -4  17 3981.33 283.258  23
  -1  -4  17 3849.76 279.650  20
  -1  -4  17 3850.63 264.237  25
  -1  -4  17 4127.88 285.788  24
  -1  -4  17 4372.72 308.363  26
  -1   4  17 4831.77 306.935  37
  -1  -4  16 5665.99 363.966  23
  -1   4  16 5849.54 332.048  35
  -1  -4  16 5785.88 350.321  34
  -1  -4  16 5860.53 361.451  25
  -1   4  16 6010.74 401.607  26
  -1  -4  16 6010.86 373.765  24
  -1  -4  16 5995.10 388.873  26
  -1   4  16 6322.98 380.591  37
  -1   4  15 5916.73 386.868  20
  -1  -4  15 5484.32 374.225  23
  -1   4  15 5775.04 351.450  35
  -1  -4  15 5784.65 371.245  34
  -1  -4  15 5748.79 376.049  25
  -1  -4  15 5473.52 388.983  26
  -1   4  15 5526.90 399.960  26
  -1  -4  15 5262.83 370.410  24
  -1   4  15 5404.70 368.745  37
  -1   4  14 1153.89 173.749  20
  -1   4  14 1754.26 202.998  35
  -1  -4  14 1005.53 169.221  34
  -1  -4  14 1312.67 195.539  24
  -1   4  14 1107.83 189.446  26
  -1  -4  14 1073.18 180.684  38
  -1   4  14 1237.18 188.886  37
  -1   4  13 1175.08 174.051  20
  -1   4  13 1214.44 181.630  23
  -1  -4  13 992.761 161.898  34
  -1   4  13 1295.74 173.213  35
  -1   4  13 1313.65 197.316  26
  -1  -4  13 1176.88 184.263  24
  -1  -4  13 985.634 170.929  38
  -1   4  13 1168.72 177.656  37
  -1   4  12 9119.60 471.974  20
  -1  -4  12 8906.68 474.754  38
  -1   4  12 9239.76 471.602  37
  -1   4  12 9590.77 460.426  35
  -1  -4  12 9203.95 477.450  34
  -1   4  12 9624.16 434.919  36
  -1   4  12 9072.11 493.378  26
  -1  -4  12 9997.76 501.779  24
  -1   4  12 8773.46 459.038  23
  -1   4  11 957.490 136.929  46
  -1   4  11 658.565 127.027  20
  -1   4  11 741.447 136.615  23
  -1  -4  11 864.346 144.903  39
  -1  -4  11 1017.41 156.797  38
  -1   4  11 834.650 143.341  37
  -1   4  11 738.135 137.425  26
  -1   4  11 872.344 131.811  36
  -1  -4  11 752.069 123.730  33
  -1  -4  11 885.350 151.085  34
  -1  -4  10 23583.2 683.580  39
  -1  -4  10 23825.4 715.840  38
  -1   4  10 22958.3 682.450  37
  -1   4  10 22711.3 627.735  36
  -1  -4  10 24562.6 717.826  34
  -1  -4  10 23908.0 803.144  30
  -1   4  10 23385.1 720.665  26
  -1  -4   9 13434.8 562.310  30
  -1   4   9 13141.6 554.649  30
  -1  -4   9 15001.1 628.345  50
   1   4  -9 13246.7 698.118  43
  -1   4   8 7395.23 384.317  30
  -1  -4   8 7142.89 378.723  30
  -1  -4   8 6890.52 397.060  50
   1   4  -8 7664.69 514.569  43
  -1  -4   7 96705.5 1265.00  30
  -1   4   7 96099.1 1251.02  30
  -1  -4   7 88029.3 1324.55  50
   1   4  -7 86667.9 1626.06  43
  -1  -4   6 12591.2 415.509  30
  -1   4   6 12354.7 407.251  30
  -1  -4   6 11894.5 451.995  50
   1   4  -6 11277.6 561.703  43
  -1  -4   5 5784.92 295.901  50
  -1  -4   5 6258.87 258.862  30
  -1   4   5 6460.18 260.291  30
   1  -4  -5 6638.15 269.408   1
   1   4  -5 5748.71 379.267  43
  -1  -4   4 88763.4 1084.00  50
  -1   4   4 87140.4 849.989  49
  -1  -4   4 90942.0 849.962  30
   1  -4  -4 90025.0 937.049   1
   1   4  -4 88571.7 1402.92  43
  -1  -4   3 27700.3 573.989  50
   1  -4  -3 28399.5 511.771   1
  -1  -4   3 29225.6 468.988   2
  -1   4   3 28240.7 640.362  13
  -1   4   3 27839.9 496.734  43
   1   4  -3 28083.7 744.514  43
  -1  -4   2 85784.8 956.874  50
   1  -4  -2 82755.5 984.850   3
  -1   4   2 85547.4 1080.55  13
  -1   4   2 84387.1 951.204  43
   1   4  -2 81041.0 1189.57  43
   1  -4  -1 7634.11 290.600   3
  -1  -4   1 8203.60 259.015   3
  -1  -4   1 7667.80 280.558  50
   1   4  -1 7745.70 343.994  43
  -1   4   1 7438.53 316.257  43
  -1  -4   0 5145.60 234.061   1
   1  -4   0 5060.90 232.872   3
   1  -4   0 5011.90 209.974  50
  -1   4   0 4896.72 275.847  43
   1   4   0 4641.48 254.542  43
   1  -4   1 205.711 46.5072  50
  -1  -4  -1 275.055 56.6261   1
   1   4   1 210.616 56.6678  13
  -1   4  -1 195.859 71.3143  43
   1  -4   2 31479.7 588.910  50
  -1  -4  -2 29765.8 577.926   1
   1  -4   2 28666.4 587.752   2
   1   4   2 29610.8 605.742  13
   1   4   2 30369.3 533.854  43
  -1   4  -2 29957.0 762.427  43
  -1  -4  -3 31044.1 617.650   1
  -1   4  -3 30702.6 812.807  43
  -1  -4  -4 7462.46 319.698   1
  -1   4  -4 7394.14 426.316  43
   1  -4   5 48572.4 912.915  50
  -1  -4  -5 48892.4 863.417   1
   1  -4   6 42157.9 920.945  50
  -1  -4  -6 42001.2 854.212   1
  -1   4  -6 42944.4 1105.50  43
   1  -4   7 69912.1 1272.80  50
  -1   4  -7 70045.7 1481.99  43
  -1  -4  -7 70964.1 1176.50   1
   1  -4   7 73444.0 1214.30  30
   1   4   8 105.166 58.9874  30
   1  -4   8-35.5103 50.5079  30
  -1   4  -8 8.59881 60.8948  43
   1   4   9 15055.0 546.782  37
   1   4   9 15814.5 575.612  20
   1  -4   9 16171.7 662.490  30
   1  -4   9 15847.6 575.920  34
   1   4   9 15153.7 582.315  26
   1  -4   9 15789.6 580.223  24
   1  -4  10 1310.68 167.342  39
   1   4  10 1295.80 171.333  37
   1  -4  10 1285.30 167.395  38
   1   4  10 1367.29 183.327  20
   1  -4  10 1269.23 175.722  34
   1   4  10 1264.00 166.355  29
   1   4  10 1213.13 177.070  26
   1  -4  10 1275.94 172.401  24
   1  -4  11 289.421 90.3546  38
   1   4  11 324.135 100.486  20
   1   4  11 399.391 112.358  37
   1  -4  11 391.245 101.013  34
   1   4  11 365.081 106.356  26
   1   4  11 294.455 84.8972  29
   1   4  12 2434.00 252.244  37
   1  -4  12 2578.63 256.204  38
   1  -4  12 2718.67 264.969  23
   1   4  12 2681.47 275.768  20
   1  -4  12 2756.08 266.750  34
   1  -4  12 2659.71 269.512  25
   1  -4  12 2555.55 256.118  29
   1  -4  12 2603.55 270.871  24
   1   4  12 2484.00 269.432  26
   1   4  12 2382.03 246.121  29
   1  -4  13 97.7633 47.3046  38
   1   4  13 156.110 86.1744  37
   1   4  13 50.4850 47.9870  20
   1  -4  13 179.216 72.8282  23
   1  -4  13 189.172 82.0024  34
   1   4  13 88.5793 54.0737  35
   1  -4  13 115.626 72.3394  25
   1   4  13 94.1739 80.6661  26
   1  -4  13 66.5811 65.6266  24
   1   4  13 91.6237 65.3266  29
   1   4  14 4113.53 331.755  37
  -1   4 -14 3929.47 334.479  15
   1   4  14 4211.69 342.135  20
   1  -4  14 4422.27 334.386  23
   1   4  14 4066.96 293.976  35
   1  -4  14 4214.37 336.859  26
   1   4  14 4206.81 321.260  29
   1   4  14 4039.60 344.054  26
   1  -4  14 4174.61 325.944  29
   1  -4  14 4050.68 329.684  24
   1  -4  14 4131.28 329.779  25
   1   4  15 4229.88 317.840  37
   1  -4  15 3694.61 294.417  23
   1   4  15 4144.10 336.327  26
   1  -4  15 4026.46 315.635  26
   1  -4  15 3738.15 298.737  25
   1  -4  15 3979.94 300.249  29
   1  -4  15 3658.71 299.270  24
   1   4  15 4298.95 285.437  35
   1   4  16 4350.93 299.674  37
   1  -4  16 3952.15 289.370  26
   1  -4  16 4204.37 287.373  23
   1  -4  16 3686.70 278.747  24
   1  -4  16 3859.24 276.050  25
   1   4  17 2280.25 195.752  37
   1  -4  17 2064.40 192.107  20
   1   4  17 2209.41 199.039  22
   1   4  17 2029.57 196.787  21
  -1   5  17 1355.44 162.294  37
  -1   5  17 1296.04 166.917  22
  -1  -5  17 1229.70 144.427  23
  -1   5  17 1366.78 172.114  21
  -1   5  17 1358.16 146.335  35
  -1  -5  17 1272.76 151.641  25
  -1  -5  17 1242.25 159.018  26
  -1  -5  17 1181.94 149.687  24
  -1   5  16 2542.52 240.432  37
   1   5 -16 2112.72 233.058  15
  -1  -5  16 2394.02 224.478  23
  -1   5  16 2549.88 251.901  22
  -1   5  16 2220.65 203.484  35
  -1  -5  16 2046.35 222.076  26
  -1  -5  16 2343.97 226.328  25
  -1  -5  16 2128.78 221.078  24
  -1   5  15 336.989 112.326  37
  -1  -5  15 421.136 102.501  23
  -1   5  15 398.778 92.8566  35
  -1  -5  15 273.643 83.1910  34
  -1  -5  15 382.719 116.280  24
  -1  -5  15 326.268 101.245  25
  -1   5  14 2249.87 228.821  35
  -1  -5  14 2406.83 253.021  34
  -1  -5  14 2227.81 252.943  24
  -1   5  14 2308.28 263.488  26
  -1  -5  14 2296.82 254.190  38
  -1   5  14 2882.57 276.286  37
  -1   5  13 22.2548 46.4825  46
  -1  -5  13 96.4899 59.3637  34
  -1   5  13 45.6226 41.2367  36
  -1   5  13 147.292 81.3498  35
  -1   5  13 176.320 83.8880  26
  -1  -5  13 123.411 73.1248  24
  -1   5  13 121.123 76.9559  37
  -1  -5  13 103.419 71.4835  38
  -1   5  12 4184.33 299.662  46
  -1  -5  12 5201.97 359.429  39
  -1  -5  12 4363.11 339.741  38
  -1   5  12 4133.25 322.488  37
  -1  -5  12 3970.50 319.966  34
  -1   5  12 4094.01 298.182  36
  -1   5  12 3667.09 324.751  26
  -1  -5  12 4529.43 343.351  24
  -1   5  11 5007.33 320.829  46
  -1  -5  11 4768.51 346.054  38
  -1  -5  11 4436.22 319.534  39
  -1   5  11 5132.11 349.135  37
  -1   5  11 4555.15 330.003  20
  -1  -5  11 5184.49 334.970  33
  -1   5  11 4633.75 310.838  36
  -1  -5  11 4793.77 344.837  34
  -1   5  11 4375.31 341.524  26
  -1   5  10 2371.38 215.550  46
  -1   5  10 1980.88 213.681  20
  -1   5  10 2294.72 221.120  37
  -1  -5  10 2252.09 219.165  39
  -1  -5  10 2364.11 239.181  38
  -1  -5  10 2114.74 208.056  33
  -1   5  10 2297.68 213.082  36
  -1  -5  10 2449.94 240.382  34
  -1   5  10 2163.93 232.893  26
  -1  -5   9 7261.21 457.069  50
  -1  -5   9 6780.35 360.490  39
  -1   5   9 6427.44 356.766  37
  -1  -5   9 6717.22 376.698  34
  -1   5   9 6768.20 385.698  26
   1   5  -9 6580.91 531.879  43
  -1  -5   8 6859.05 420.710  50
   1   5  -8 5842.36 480.694  43
  -1  -5   7 465.646 113.044  50
   1   5  -7 400.817 133.095  43
  -1  -5   6 7103.72 376.895  50
   1   5  -6 246.732 98.3754  43
   1  -5  -5 50701.8 817.449   1
  -1  -5   5 49357.5 933.461  50
  -1  -5   4 1966.13 180.073  50
   1  -5  -4 2183.54 166.675   1
   1  -5  -4 2184.98 201.679   3
  -1   5   4 2014.66 197.704  13
   1   5  -4 2608.02 273.901  43
  -1  -5   3 57675.6 916.835  50
   1  -5  -3 59742.8 985.876   3
  -1   5   3 59544.1 1043.80  13
   1   5  -3 56707.4 1181.97  43
  -1   5   3 61839.3 838.716  43
  -1  -5   2 15.7940 35.8012  50
   1  -5  -2 40.6015 43.4670   3
  -1   5   2 73.9087 50.4772  13
   1   5  -2 113.515 67.2692  43
   1  -5  -1 18963.3 516.970   3
  -1  -5   1 19686.2 461.256   3
  -1  -5   1 18408.5 489.303  50
   1  -5  -1 18022.3 455.021  50
  -1   5   1 17875.0 546.967  43
   1   5  -1 17475.8 599.445  43
  -1  -5   0 1968.93 154.149   3
   1  -5   0 2062.99 167.074   3
   1  -5   0 1827.25 147.006  50
   1   5   0 1946.58 191.521  43
  -1   5   0 1823.80 190.552  43
   1  -5   1 6278.01 280.529  50
  -1  -5  -1 6363.80 293.081   1
   1   5   1 6127.93 309.699  13
   1   5   1 6490.85 320.063  43
  -1   5  -1 6258.46 372.124  43
   1  -5   2 5695.93 280.674  50
   1  -5   2 6161.22 293.681   2
  -1  -5  -2 5663.91 283.382   1
   1   5   2 5634.90 298.439  13
  -1   5  -2 5665.91 367.251  43
   1  -5   3 3692.92 240.569  50
  -1  -5  -3 3565.40 230.314   1
   1  -5   3 3821.26 235.250   2
   1   5   3 3871.58 254.495  13
  -1   5  -3 3782.23 317.543  43
  -1   5  -4 218614. 2511.71  43
   1  -5   4 216003. 1942.90  50
  -1   5  -5 9507.53 543.716  43
  -1  -5  -5 9366.89 406.327   1
   1  -5   5 9347.79 430.484  50
  -1   5  -6 11803.5 632.709  43
  -1  -5  -6 12120.1 484.076   1
   1  -5   6 11683.3 511.074  50
  -1   5  -7 400.261 126.034  43
   1  -5   7 544.266 123.750  50
  -1   5  -8 23850.3 967.949  43
   1  -5   8 23717.2 824.917  50
   1  -5   9 384.365 94.5761  38
   1  -5   9 508.444 104.878  39
   1  -5   9 508.553 109.252  24
   1   5   9 479.693 115.607  26
   1   5   9 361.483 86.4531  29
   1   5   9 432.392 104.763  37
   1  -5   9 571.958 123.543  34
  -1   5  -9 399.435 112.972  16
   1   5   9 457.288 104.354  20
   1   5  10 66021.4 1274.17  20
  -1   5 -10 64839.5 1359.15  16
   1   5  10 64406.0 1141.58  46
   1  -5  10 65948.0 1232.70  38
   1   5  10 64668.7 1216.80  37
   1  -5  10 66533.8 1269.13  34
   1   5  10 64774.6 1119.41  36
   1  -5  10 67792.3 1280.82  24
   1   5  10 63035.6 1206.16  29
   1   5  10 67006.2 1328.94  26
   1   5  11 16980.7 676.121  20
   1   5  11 18307.8 610.565  46
   1  -5  11 16769.3 626.450  39
   1   5  11 16839.4 646.888  37
   1  -5  11 17618.6 657.815  38
   1  -5  11 17499.5 672.105  34
   1  -5  11 17681.2 681.404  24
   1   5  11 17211.2 698.863  26
   1   5  11 17464.7 651.521  29
   1  -5  12 4007.84 322.477  38
   1   5  12 3910.68 320.283  37
   1  -5  12 4220.95 346.419  25
   1   5  12 4311.93 328.051  29
   1  -5  12 4288.27 333.277  29
   1  -5  12 4149.41 338.711  24
   1   5  12 3999.30 342.831  26
   1  -5  12 4269.74 335.297  34
   1   5  12 4635.03 361.288  20
   1  -5  13 385.944 103.537  38
   1   5  13 354.554 112.675  37
   1   5  13 231.776 80.3965  35
   1  -5  13 170.887 67.1837  34
   1  -5  13 256.691 96.7046  29
   1   5  13 209.406 83.8511  29
   1  -5  13 153.561 79.5638  25
   1  -5  13 232.621 96.3501  24
   1   5  14 2142.38 236.312  37
   1  -5  14 2088.20 237.722  25
   1  -5  14 2233.12 236.703  29
   1  -5  14 2336.97 245.817  26
   1  -5  14 2048.64 237.329  24
   1   5  14 2107.99 215.034  35
  -1   5 -14 1694.67 223.492  15
   1   5  15 43.3689 59.8577  22
   1   5  15 38.3847 61.9033  21
   1  -5  15 26.3391 47.2964  25
   1  -5  15-16.2527 66.3725  26
   1  -5  15-214.526 76.2201  29
   1  -5  15 88.4380 70.1560  24
   1   5  15 75.8190 62.6262  37
   1   5  15 70.8122 43.1293  35
  -1   5 -15 30.9238 64.9947  15
   1   5  16 9886.65 432.265  37
   1  -5  16 9748.11 424.768  25
   1  -5  16 9202.87 421.585  24
   1  -5  16 9467.15 421.328  26
   1   5  16 10034.1 389.970  35
   1   5  16 9813.38 446.199  22
   1   5  16 10499.5 477.231  21
  -1   6  17 122.925 51.4652  37
  -1  -6  17 144.980 56.9635  24
  -1   6  17 113.471 61.4743  21
  -1   6  17 187.020 74.1903  22
  -1   6  16 41.5419 53.3002  21
  -1   6  16 172.181 65.2152  22
  -1  -6  16 104.393 58.2668  24
  -1  -6  16 96.6332 72.8602  25
  -1  -6  16 75.2391 51.8292  26
  -1   6  16 165.958 73.1437  37
  -1   6  16 56.3494 49.1711  35
   1   6 -16 21.2390 42.2530  15
  -1   6  15 372.155 112.442  37
  -1   6  15 237.698 81.4992  21
  -1   6  15 339.726 107.556  22
  -1   6  15 232.578 81.7913  35
  -1  -6  15 365.218 101.698  34
  -1  -6  15 265.732 89.5282  24
  -1  -6  15 325.947 100.546  25
  -1  -6  14 2548.57 265.394  38
  -1   6  14 2678.17 262.864  37
  -1   6  14 2483.96 272.680  21
  -1   6  14 2401.17 259.476  22
  -1  -6  14 2597.48 259.219  34
  -1   6  14 2362.18 234.920  35
  -1  -6  14 2287.43 249.166  24
  -1  -6  14 2464.13 253.479  25
  -1   6  13 7061.80 394.664  46
  -1   6  13 7142.48 452.183  22
   1   6 -13 7218.20 477.234  16
  -1  -6  13 6417.13 422.917  38
  -1   6  13 6996.32 423.950  37
  -1   6  13 7185.61 395.687  36
  -1   6  13 6451.70 395.941  35
  -1  -6  13 6689.92 425.901  34
  -1  -6  13 6713.51 424.392  24
  -1   6  12 89.0439 57.1635  46
  -1  -6  12 149.687 78.9664  38
  -1   6  12 280.904 101.044  37
  -1  -6  12 219.678 82.7756  39
   1   6 -12 435.991 142.554  16
  -1   6  12 84.6881 55.0215  36
  -1   6  12 99.5904 70.3769  35
  -1  -6  12 156.651 82.0391  34
  -1  -6  12 202.529 92.6374  24
  -1   6  11 4773.71 328.127  46
  -1  -6  11 4761.44 333.431  33
  -1   6  11 5026.66 336.711  36
  -1  -6  11 4772.66 355.859  34
  -1  -6  11 5262.85 363.842  24
  -1  -6  11 5091.96 367.002  38
  -1  -6  11 4992.53 348.083  39
  -1   6  11 4888.54 346.154  37
  -1  -6  10 2067.61 217.074  39
  -1   6  10 1894.24 207.270  37
  -1  -6  10 1983.89 223.963  38
  -1   6  10 1898.97 203.051  46
  -1  -6  10 2058.73 225.322  34
  -1  -6  10 2164.06 221.131  33
  -1   6  10 1911.43 204.505  36
  -1   6   9 12019.3 494.411  37
  -1  -6   9 11719.3 501.429  39
  -1  -6   9 12335.3 529.848  34
  -1  -6   9 12093.2 505.312  33
  -1   6   9 12978.4 515.411  46
  -1   6   8 8667.51 428.683  22
  -1  -6   8 8687.57 411.462  33
  -1  -6   8 8067.70 413.400  34
   1   6  -8 8853.85 646.328  43
  -1   6   8 8552.99 407.079  46
  -1  -6   8 8411.48 492.039  50
   1  -6  -7 4019.79 341.284   3
   1   6  -7 3529.58 389.932  43
  -1  -6   7 3259.55 289.046  50
   1  -6  -6 148111. 1975.54   3
   1   6  -6 148402. 2410.21  43
  -1  -6   6 145528. 1832.74  50
   1  -6  -5 53073.1 1123.86   3
   1   6  -5 49049.2 1326.29  43
  -1  -6   5 50241.4 1021.15  50
   1  -6  -4 74177.3 1266.56   3
  -1   6   4 71419.9 1294.54  13
  -1  -6   4 74325.1 1189.25  50
   1   6  -3 5637.43 416.774  43
   1  -6  -3 6136.83 349.881   3
  -1   6   3 5664.96 357.559  13
  -1  -6   3 5854.09 322.268  50
   1   6  -2 1048.76 173.562  43
  -1   6   2 1188.89 147.367  43
   1  -6  -2 1164.94 149.983   3
  -1   6   2 1122.57 162.365  13
   1  -6  -2 1648.83 155.354  50
  -1  -6   2 1149.55 145.058  50
   1  -6  -1 71185.2 1118.54   3
  -1  -6   1 72859.9 1008.00   3
   1   6  -1 66493.4 1290.04  43
  -1   6   1 70107.9 1199.66  43
  -1  -6   1 66984.3 1052.17  50
   1  -6  -1 69796.0 999.678  50
  -1  -6   0 15517.5 483.268   3
  -1   6   0 14221.8 569.764  43
   1   6   0 14285.9 566.284  43
  -1  -6   0 13740.3 474.485  50
   1  -6   0 14235.7 455.713  50
   1   6   1 72393.0 1189.79  43
  -1   6  -1 72979.3 1364.41  43
   1  -6   1 75624.8 1141.83   2
  -1  -6  -1 75360.2 1102.16   3
   1   6   1 71496.3 1177.39  13
   1  -6   1 70012.7 1049.68  50
  -1   6  -2 34071.3 982.979  43
   1  -6   2 38475.4 817.837   2
  -1  -6  -2 36930.0 797.547   1
   1   6   2 36168.3 842.644  13
   1  -6   2 35908.5 778.520  50
  -1   6  -3 11674.7 608.029  43
  -1  -6  -3 12653.4 476.169   1
   1   6   3 12137.6 501.455  13
   1  -6   3 12004.7 471.085  50
  -1   6  -4 1151.67 203.782  43
  -1  -6  -4 1410.68 165.098   1
   1  -6   4 1367.21 167.011  50
  -1   6  -5 11072.5 637.950  43
  -1  -6  -5 11605.7 487.683   1
   1  -6   5 11118.4 503.669  50
  -1   6  -6 351.182 128.037  43
   1  -6   6 167.481 84.9112  50
  -1   6  -7 4735.02 454.732  43
   1   6   7 4949.46 328.846  21
   1  -6   7 5735.50 336.544  33
   1  -6   7 4939.20 320.711  34
   1  -6   7 5455.86 396.202  50
   1  -6   8 2095.50 204.200  39
   1   6   8 2629.44 228.268  37
  -1   6  -8 1374.79 204.636  16
   1  -6   8 2070.53 220.283  34
   1   6   8 1850.95 197.632  29
   1  -6   8 1910.57 205.907  24
   1   6   9 3307.26 270.938  37
   1  -6   9 2987.41 252.387  39
  -1   6  -9 3184.05 317.841  16
   1  -6   9 3424.48 290.791  34
   1  -6   9 3381.12 286.281  24
   1   6   9 3011.93 262.728  29
   1   6  10 13956.7 557.645  46
  -1   6 -10 13310.6 649.925  16
   1  -6  10 13190.5 545.417  39
   1   6  10 13688.2 566.968  37
   1  -6  10 14225.6 592.615  38
   1  -6  10 14508.8 615.468  34
   1   6  10 14407.3 557.722  36
   1   6  10 14024.2 581.739  29
   1  -6  10 14252.6 603.101  24
   1   6  11 147.748 78.8744  46
   1  -6  11 82.7417 65.2080  39
   1   6  11 139.193 72.6345  37
   1  -6  11 51.3072 53.2151  38
   1  -6  11 55.4888 72.4765  24
   1   6  11 49.2130 42.6138  29
   1   6  11 111.759 70.3347  36
   1  -6  11 96.8060 82.3059  34
  -1   6 -11 172.775 73.9762  16
   1   6  12 14433.2 651.490  21
   1   6  12 13421.8 608.105  22
   1   6  12 15656.0 578.476  46
   1  -6  12 14905.1 620.132  38
   1   6  12 14756.7 614.155  37
   1  -6  12 14005.9 614.758  34
   1   6  12 14763.6 604.939  29
   1  -6  12 13882.6 613.484  24
   1  -6  12 13929.4 622.878  25
   1   6  13 1165.82 177.400  37
   1  -6  13 1282.38 181.965  38
   1   6  13 1497.04 211.355  21
   1   6  13 1318.80 193.325  22
   1   6  13 1453.42 192.109  29
   1   6  13 1335.05 182.897  35
   1  -6  13 1329.35 191.473  25
   1  -6  13 1456.26 198.681  29
   1  -6  13 1294.65 187.807  24
   1   6  14 8188.15 437.835  37
   1   6  14 7949.40 465.602  21
   1   6  14 7941.40 446.647  22
  -1   6 -14 7285.00 452.317  15
   1   6  14 8034.67 409.985  35
   1  -6  14 8167.07 446.666  25
   1  -6  14 8054.66 437.200  26
   1  -6  14 7771.16 435.006  24
   1  -6  14 8148.39 431.511  29
   1  -6  15 1308.91 172.312  24
   1  -6  15 1239.36 168.568  25
   1  -6  15 1217.18 158.569  26
   1  -6  15 1363.49 164.644  29
   1   6  15 1669.94 190.335  37
   1   6  15 1457.93 181.028  22
   1   6  15 1504.46 188.959  21
   1   6  15 1507.87 166.973  35
  -1   6 -15 1188.47 176.686  15
   1   6  16 2521.71 208.935  37
   1   6  16 2163.42 196.016  22
   1   6  16 2630.49 227.875  21
   1  -6  16 2255.54 197.192  25
   1  -6  16 2545.00 211.426  24
  -1  -7  16-13.9984 39.1749  26
  -1  -7  16 1.87585 40.6899  24
  -1  -7  16 26.0683 41.2973  25
  -1   7  16 35.0965 38.4040  37
  -1   7  16-22.1746 54.2145  21
  -1   7  16 39.8711 44.5598  22
  -1   7  16 38.4056 42.7961  35
   1   7 -16 82.4773 57.0206  15
  -1   7  15 589.337 130.014  22
  -1   7  15 486.310 114.084  21
  -1   7  15 605.296 112.568  35
  -1  -7  15 495.386 113.506  24
  -1  -7  15 550.176 119.998  25
  -1   7  15 520.700 115.253  37
  -1   7  14 8325.93 473.600  21
  -1   7  14 8360.49 469.103  22
  -1   7  14 8687.96 448.587  37
  -1  -7  14 8030.43 450.160  38
  -1   7  14 9281.17 429.761  36
  -1   7  14 8415.99 426.801  35
  -1  -7  14 8509.15 458.889  25
  -1  -7  14 8448.00 451.122  24
  -1   7  13 531.758 110.287  46
  -1   7  13 469.898 114.746  37
  -1  -7  13 858.789 155.464  38
   1   7 -13 765.976 165.516  16
  -1   7  13 994.425 175.024  21
  -1   7  13 557.426 128.585  22
  -1   7  13 971.428 152.066  36
  -1  -7  13 724.027 146.819  34
  -1   7  13 612.418 131.261  35
  -1  -7  13 652.721 134.757  24
  -1   7  12 13416.0 555.931  46
  -1  -7  12 12691.6 590.293  38
  -1   7  12 13048.0 568.786  37
  -1  -7  12 12582.2 562.022  39
  -1   7  12 13270.4 618.700  21
   1   7 -12 11993.7 639.014  16
  -1   7  12 13173.6 609.436  22
  -1   7  12 13208.4 560.906  35
  -1  -7  12 12859.9 592.918  34
  -1   7  12 13225.6 555.769  36
  -1  -7  12 12975.0 581.440  24
  -1   7  11 2914.41 263.732  46
  -1  -7  11 2732.21 275.711  38
  -1  -7  11 2924.77 268.084  39
  -1   7  11 2853.36 265.301  37
   1   7 -11 3099.01 329.525  16
  -1   7  11 2800.15 286.899  21
  -1   7  11 3079.07 295.235  22
  -1  -7  11 2853.78 281.823  34
  -1   7  11 2926.65 265.880  36
  -1  -7  11 3107.41 282.684  24
  -1   7  10 3242.21 276.757  46
  -1   7  10 2914.70 285.119  21
  -1   7  10 2835.67 280.694  22
  -1   7  10 2907.38 263.148  37
  -1  -7  10 2869.18 265.127  39
  -1   7  10 3010.03 267.182  36
  -1  -7  10 2975.46 278.337  34
  -1  -7  10 3183.21 278.579  33
  -1  -7  10 3249.70 282.688  24
  -1   7   9 20194.2 656.418  45
  -1   7   9 18983.1 699.667  21
  -1   7   9 18999.9 700.840  22
  -1  -7   9 18795.2 649.853  39
  -1   7   9 19007.5 634.697  37
  -1  -7   9 19613.7 689.395  34
  -1   7   9 18989.4 646.429  29
  -1  -7   9 19272.7 668.115  33
  -1   7   9 19112.7 659.205  46
  -1   7   8 794.573 133.431  29
  -1  -7   8 759.695 124.649  44
  -1   7   8 858.162 140.132  46
  -1   7   8 678.876 131.196  22
  -1   7   8 729.697 140.986  21
  -1   7   8 946.844 143.706  37
  -1  -7   8 964.265 151.956  33
  -1  -7   8 708.068 132.565  34
   1   7  -8 617.434 132.186  10
  -1  -7   7 15208.1 511.350  48
  -1  -7   7 15558.3 556.598  44
  -1   7   7 17152.1 620.433  22
  -1   7   7 15054.6 526.142  19
  -1   7   7 16177.3 599.332  21
  -1  -7   7 16956.1 589.203  33
  -1   7   7 15481.5 551.723  29
  -1  -7   7 15667.3 565.340  34
   1   7  -7 15018.2 644.933  10
  -1  -7   6 8107.55 469.224  50
   1   7  -6 7068.15 575.096  43
   1  -7  -6 7316.92 481.926   3
  -1  -7   5 8243.00 454.655  50
   1   7  -5 8215.62 594.221  43
   1  -7  -5 8306.22 486.941   3
   1   7  -4 28.0089 62.1884  43
  -1  -7   4 57.0613 41.1050  50
  -1   7   4 21.0129 47.8658  13
   1  -7  -4 45.8732 51.1306   3
   1   7  -3 30362.3 1039.25  43
  -1  -7   3 31301.9 815.343  50
  -1   7   3 30807.9 908.667  13
   1  -7  -3 31657.1 876.255   3
   1   7  -2 6618.15 465.760  43
  -1  -7   2 6618.40 368.838  50
   1  -7  -2 7292.35 358.972  50
  -1   7   2 6265.13 410.345  13
   1  -7  -2 6913.45 396.434   3
  -1   7   1 46272.5 1069.66  43
   1   7  -1 44240.3 1156.02  43
  -1  -7   1 45133.3 946.373  50
   1  -7  -1 46794.2 912.134  50
  -1   7   1 44667.0 1090.34  13
   1  -7  -1 45461.4 992.741   3
  -1  -7   0 39119.3 880.337  50
   1  -7   0 40556.4 858.213  50
   1   7   0 40495.3 1044.61  43
  -1   7   0 39512.9 1040.01  43
  -1  -7   0 42556.2 893.124   3
  -1   7  -1 2459.68 275.954  43
   1  -7   1 2814.38 233.539  50
  -1  -7  -1 2566.80 229.104  50
   1   7   1 2247.64 238.012  13
  -1  -7  -1 2598.14 231.490   3
   1  -7   1 2588.05 235.895   2
  -1   7  -2 17588.4 762.488  43
   1  -7   2 17370.9 595.999  50
   1   7   2 18377.0 672.010  13
  -1  -7  -2 18328.6 630.281   3
  -1   7  -3 17095.9 785.616  43
   1  -7   3 16655.1 598.164  50
   1   7   3 15956.0 632.425  13
  -1  -7  -3 16310.9 625.202   3
   1  -7   4 29807.2 841.841  50
  -1  -7  -4 32533.6 858.171   1
  -1  -7  -4 33232.9 930.678   3
  -1   7  -4 32150.3 1123.67  43
  -1   7  -5 969.939 207.989  43
   1  -7   5 726.668 137.341  50
   1  -7   6 3266.66 256.884  33
   1  -7   6 2964.27 249.035  34
   1   7   6 3176.93 256.161  29
   1  -7   6 3725.76 264.345  48
   1   7   6 3035.74 254.615  22
   1   7   6 2853.72 258.562  21
  -1   7  -6 3142.27 305.940  16
   1   7   6 2936.77 239.238  19
   1  -7   7 182.997 68.2055  48
  -1   7  -7 153.536 76.2423  16
   1   7   7 248.998 87.9914  21
   1   7   7 388.353 90.5778  19
   1   7   7 306.243 95.6702  22
   1  -7   7 210.357 80.6013  34
   1   7   7 228.121 80.4294  29
   1  -7   8 1389.76 169.383  48
   1   7   8 1769.85 192.370  37
   1  -7   8 1651.22 186.798  39
  -1   7  -8 1524.77 224.739  16
   1   7   8 1600.95 202.005  22
   1   7   8 1769.47 219.997  21
   1   7   8 1749.89 193.524  19
   1  -7   8 1590.56 198.160  34
   1   7   8 1699.85 202.885  29
   1  -7   8 1521.50 187.281  24
   1   7   9 9067.51 458.266  46
  -1   7  -9 8430.73 526.439  16
   1   7   9 8476.73 488.754  21
   1   7   9 8405.81 469.100  22
   1   7   9 8930.43 447.579  37
   1  -7   9 8220.38 429.252  39
   1  -7   9 8832.31 482.621  34
   1   7   9 8595.25 459.131  29
   1  -7   9 8868.40 463.256  24
   1   7  10 727.343 141.348  46
   1  -7  10 780.504 129.998  39
   1   7  10 790.954 146.741  37
   1  -7  10 783.409 149.876  38
   1  -7  10 687.410 141.956  24
   1   7  10 748.579 138.963  29
   1   7  10 907.404 144.770  36
   1  -7  10 720.076 144.053  34
  -1   7 -10 892.503 178.385  16
   1   7  10 471.041 127.561  21
   1   7  10 797.085 152.319  22
   1   7  11 3745.79 320.627  22
  -1   7 -11 3922.49 353.845  16
   1   7  11 3600.43 327.856  21
   1   7  11 3830.00 300.099  46
   1   7  11 3776.40 306.770  37
   1  -7  11 3971.96 307.289  39
   1  -7  11 3881.11 322.801  38
   1   7  11 4085.39 304.827  36
   1   7  11 4152.32 324.207  29
   1  -7  11 3911.72 323.033  24
   1  -7  11 4278.68 347.160  25
  -1   7 -12 11991.5 597.761  16
   1   7  12 11853.9 590.315  21
   1   7  12 10915.8 540.142  22
   1   7  12 12060.0 515.445  46
   1   7  12 11731.4 535.249  37
   1  -7  12 11743.9 546.692  38
   1   7  12 12185.2 548.166  29
   1   7  12 12031.8 504.858  36
   1  -7  12 11561.5 557.775  25
   1  -7  12 11027.9 538.799  24
   1   7  13 3163.61 285.721  22
   1   7  13 3286.01 303.832  21
   1   7  13 3234.55 251.547  46
   1  -7  13 3186.12 277.334  38
   1   7  13 3132.03 273.742  37
   1   7  13 3152.45 264.663  35
   1   7  13 3474.12 284.786  29
   1  -7  13 2914.47 268.965  24
   1  -7  13 3406.07 287.521  29
   1  -7  13 3266.46 289.818  25
   1   7  14 26.5690 61.7660  22
   1   7  14-19.7304 53.4511  21
   1  -7  14 81.5189 50.1434  26
   1  -7  14 57.6493 62.9894  24
   1  -7  14 31.7536 55.4113  25
   1  -7  14 155.113 73.9625  29
   1  -7  14 94.0177 55.4527  38
   1   7  14 106.254 68.8723  37
   1   7  14 117.952 59.9354  35
  -1   7 -14 208.699 94.3387  15
   1   7  15 1825.41 185.487  37
  -1   7 -15 1644.76 193.225  15
   1   7  15 1774.92 193.281  21
   1   7  15 1649.88 180.809  22
   1   7  15 1721.39 165.891  35
   1  -7  15 1636.13 177.186  24
   1  -7  15 1464.26 160.453  29
   1  -7  15 1687.17 179.292  25
   1  -7  15 1611.64 165.228  26
  -1   8  15 2059.19 194.537  37
  -1   8  15 2111.44 207.530  22
   1   8 -15 1921.87 217.277  15
  -1   8  15 2093.97 208.487  21
  -1   8  15 2051.92 184.856  35
  -1  -8  15 2124.24 202.348  25
  -1  -8  15 2215.69 201.400  24
  -1   8  14-11.3874 48.7623  37
  -1  -8  14 68.0375 62.3219  38
  -1   8  14-7.52216 52.2591  21
  -1   8  14-61.1621 69.4844  22
   1   8 -14 122.076 76.2558  16
  -1   8  14-44.9725 40.8004  36
  -1   8  14-7.74085 46.1150  35
  -1  -8  14-22.4279 54.2325  24
  -1  -8  14-61.3413 75.8466  25
  -1   8  13 2587.42 238.532  46
  -1   8  13 2758.35 250.410  37
  -1  -8  13 2507.49 252.775  38
  -1   8  13 2918.17 279.819  22
   1   8 -13 2888.95 297.436  16
  -1   8  13 2832.19 276.109  21
  -1   8  13 2503.08 238.414  35
  -1   8  13 2714.99 246.501  36
  -1  -8  13 2454.26 249.978  25
  -1  -8  13 2748.52 254.574  24
  -1   8  12 23039.1 726.633  46
  -1   8  12 22577.5 725.905  37
  -1  -8  12 21792.2 723.760  39
  -1  -8  12 22935.6 785.951  38
  -1   8  12 22434.5 792.394  21
   1   8 -12 21706.0 848.828  16
  -1   8  12 21866.5 773.700  22
  -1   8  12 22455.6 717.010  35
  -1  -8  12 22354.5 765.184  34
  -1   8  12 23968.1 744.169  36
  -1  -8  12 23360.5 754.184  24
  -1   8  11 11900.0 541.967  46
  -1   8  11 12541.8 597.877  21
   1   8 -11 11166.3 633.104  16
  -1   8  11 12526.2 597.063  22
  -1  -8  11 12464.9 588.766  38
  -1   8  11 12502.5 541.047  37
  -1  -8  11 11921.6 546.460  39
  -1   8  11 11893.8 538.584  36
  -1  -8  11 11831.6 565.316  34
  -1  -8  11 12868.0 563.075  24
  -1   8  10 2015.67 228.238  46
  -1   8  10 2417.43 236.490  45
   1   8 -10 2484.14 305.754  16
  -1   8  10 2396.60 263.875  21
  -1   8  10 1884.90 237.335  22
  -1  -8  10 2410.95 244.230  39
  -1   8  10 2293.78 231.706  37
  -1  -8  10 2347.41 249.685  34
  -1   8  10 2487.66 250.884  36
  -1  -8  10 2519.39 246.217  24
  -1   8   9 4955.82 349.087  46
  -1   8   9 5691.67 363.964  45
  -1   8   9 5212.68 381.037  22
  -1   8   9 5302.77 381.600  21
  -1   8   9 5909.54 358.078  37
  -1  -8   9 4970.35 346.989  39
  -1   8   9 5089.82 352.237  29
  -1  -8   9 4953.22 357.192  34
  -1  -8   9 4981.56 355.959  33
   1   8  -9 5776.59 419.650  10
  -1   8   8 1561.94 190.000  46
  -1  -8   8 1544.96 181.300  48
  -1   8   8 1666.39 210.515  22
  -1   8   8 1426.19 195.635  21
  -1   8   8 1518.83 181.632  19
  -1  -8   8 1475.16 189.670  44
  -1  -8   8 1538.01 195.003  34
  -1   8   8 1335.07 178.462  29
  -1  -8   8 1323.40 179.165  33
   1   8  -8 1676.91 232.085  10
  -1  -8   7 1522.67 174.366  48
  -1   8   7 1692.79 197.399  46
  -1   8   7 1702.03 210.696  22
  -1   8   7 1389.69 174.167  19
  -1   8   7 1654.78 207.015  21
  -1  -8   7 1817.26 207.227  44
  -1  -8   7 1430.68 179.911  34
  -1  -8   7 1650.39 198.977  33
   1   8  -7 1419.67 209.344  10
  -1  -8   6 27683.4 731.145  48
  -1  -8   6 28915.0 800.283  44
  -1   8   6 28066.9 752.410  19
  -1   8   6 28105.1 818.993  22
  -1   8   6 28094.7 815.202  21
  -1  -8   6 25021.7 710.297  34
  -1  -8   6 27910.9 773.686  33
   1   8  -6 28244.3 912.210  10
  -1  -8   5 4973.04 309.774  48
  -1  -8   5 4766.03 324.718  44
  -1  -8   5 5196.61 306.786   5
  -1   8   5 4800.94 311.584  19
  -1   8   5 4832.43 331.726  22
  -1   8   5 4697.23 323.694  21
  -1  -8   5 5054.21 314.731  33
   1   8  -5 4961.27 382.365  10
  -1  -8   4 5067.02 325.073  44
   1   8  -4 5409.13 500.057  43
   1  -8  -4 5949.25 433.486   3
  -1  -8   4 5192.71 300.928   5
  -1   8   4 5454.18 323.930  19
  -1  -8   4 5358.36 381.910  50
  -1  -8   4 5202.82 309.486  48
  -1   8   4 5339.78 421.938  13
   1   8  -4 5106.93 379.244  10
   1   8  -3 11978.6 704.735  43
  -1  -8   3 11246.6 539.371  50
  -1   8   3 11877.3 619.153  13
   1  -8  -3 12377.0 603.904   3
   1   8  -2 4464.30 420.219  43
  -1  -8   2 4533.72 336.687  50
  -1   8   2 4002.58 360.319  13
   1  -8  -2 4257.44 344.066   3
   1   8  -1-39.2531 85.7263  43
  -1  -8   1 86.7147 51.8489  50
  -1   8   1 55.1880 70.6140  13
  -1   8   0 31388.8 1004.19  43
   1  -8   0 31835.4 840.538  50
  -1  -8   0 30198.4 848.507  50
   1   8   0 29092.1 939.469  13
   1  -8   0 32435.7 930.134   2
  -1   8  -1 20314.7 854.127  43
   1  -8   1 21217.2 698.564  50
  -1  -8  -1 20731.2 705.548  50
   1   8   1 20011.7 773.359  13
  -1  -8  -1 22064.3 731.627   3
  -1   8  -2 30099.6 1076.68  43
  -1  -8  -2 30863.2 902.549   3
   1  -8   2 29602.5 845.628  50
  -1  -8  -2 30500.1 864.112  50
   1   8   2 28650.7 922.155  13
   1  -8   3 3578.21 274.537  44
  -1   8  -3 3792.48 401.540  43
   1  -8   3 3804.31 260.435   5
  -1  -8  -3 3625.37 324.943   3
   1  -8   3 3719.54 310.155  50
   1  -8   3 3670.98 263.767  48
  -1   8  -3 3799.59 313.950  10
   1   8   3 3526.75 326.935  13
   1   8   3 3463.46 260.194  19
   1  -8   4 16606.1 682.502  50
   1  -8   4 17349.1 587.045  48
   1   8   4 17409.9 611.672  29
  -1   8  -4 17218.5 679.450  10
   1   8   4 15951.7 581.141  22
   1   8   4 16677.6 623.440  21
  -1   8  -4 15952.7 665.097  16
   1   8   4 17225.8 591.111  19
   1  -8   5 822.802 134.614  48
  -1   8  -5 836.495 155.295  10
   1   8   5 844.315 139.604  29
   1   8   5 791.560 139.225  22
  -1   8  -5 603.225 140.016  16
   1   8   5 722.380 135.457  21
   1   8   5 745.722 124.263  19
   1  -8   6 1087.82 155.895  48
   1   8   6 1052.11 160.399  29
  -1   8  -6 950.948 164.129  10
   1   8   6 879.627 148.615  22
   1   8   6 873.519 138.086  19
   1   8   6 991.059 165.989  21
  -1   8  -6 902.349 170.394  16
   1  -8   7 3583.63 279.665  48
   1   8   7 3749.57 320.650  21
   1   8   7 3417.72 277.801  19
   1   8   7 3345.75 291.425  22
  -1   8  -7 3742.83 351.079  16
   1   8   7 3421.10 290.132  29
  -1   8  -7 4039.55 336.220  10
   1   8   8 1887.11 225.803  22
  -1   8  -8 1847.63 254.472  16
   1   8   8 1860.48 234.012  21
   1   8   8 2157.29 225.326  19
   1  -8   8 2037.40 213.754  39
   1   8   8 2021.49 230.170  29
   1  -8   8 2109.72 218.160  48
   1  -8   9 40.1386 41.6521  39
   1   8   9 102.754 67.6791  22
   1   8   9 1.84889 64.0939  21
   1   8   9 112.584 55.2637  19
  -1   8  -9-26.0625 63.1581  16
   1   8   9-30.0902 66.0661  46
   1   8   9 57.8859 61.9153  29
   1  -8   9 17.9683 55.9962  24
   1   8  10 3859.35 310.728  46
   1  -8  10 4029.39 329.546  38
   1   8  10 4414.92 315.638  37
   1  -8  10 3660.04 292.198  39
  -1   8 -10 4001.16 368.435  16
   1   8  10 4026.39 347.174  21
   1   8  10 3964.79 327.357  22
   1   8  10 4045.42 309.350  36
   1   8  10 3866.10 317.502  29
   1  -8  10 3928.98 325.675  25
   1  -8  10 4177.23 320.575  24
   1   8  11 1881.01 217.070  46
   1   8  11 2082.60 252.144  21
  -1   8 -11 1901.35 248.259  16
   1   8  11 1702.77 221.095  22
   1   8  11 2067.53 221.975  37
   1  -8  11 2149.45 240.853  38
   1  -8  11 1786.40 202.384  39
   1   8  11 2038.48 226.936  29
   1   8  11 2089.29 219.882  36
   1  -8  11 1917.32 227.089  25
   1  -8  11 1868.62 221.163  24
   1   8  12 442.366 108.442  46
   1  -8  12 405.862 109.403  38
   1   8  12 558.240 116.108  37
   1  -8  12 251.303 95.8074  25
   1   8  12 256.546 86.9531  29
   1  -8  12 264.002 89.1217  24
   1   8  12 457.630 108.294  36
   1   8  12 210.110 85.5730  22
   1   8  12 298.069 106.961  21
  -1   8 -12 109.131 67.4318  16
   1   8  13 3299.44 277.693  22
   1   8  13 3139.01 284.597  21
  -1   8 -13 2955.94 289.254  15
  -1   8 -13 3566.95 298.082  16
   1   8  13 3362.01 250.913  46
   1   8  13 3505.35 267.792  37
   1  -8  13 3163.64 263.275  38
   1   8  13 3180.24 255.334  35
   1  -8  13 3189.63 263.545  24
   1  -8  13 3392.87 279.369  25
   1  -8  13 3049.11 265.394  29
   1  -8  14 32.4695 46.9134  25
   1  -8  14 79.9420 37.5531  29
   1  -8  14 65.4680 56.4640  24
   1   8  14 117.266 52.0550  37
   1  -8  14 122.116 61.6912  38
   1   8  14 144.344 73.1246  21
   1   8  14 137.008 58.8033  22
   1   8  14 139.509 58.0132  35
  -1   8 -14 142.274 70.7862  15
  -1   9  14 1913.82 200.776  21
   1   9 -14 1743.17 207.512  15
  -1   9  14 1909.48 199.561  22
   1   9 -14 1682.02 197.041  16
  -1   9  14 1791.64 172.647  35
  -1  -9  14 1565.05 165.635  24
  -1  -9  14 1691.50 178.442  25
  -1  -9  14 1854.50 193.754  38
  -1   9  14 1622.98 167.483  37
  -1   9  13 5199.26 351.098  22
  -1   9  13 4858.08 337.954  21
   1   9 -13 4901.30 367.300  16
  -1   9  13 4951.97 309.177  37
  -1  -9  13 5154.63 343.635  38
  -1   9  13 4844.68 305.668  35
  -1   9  13 5198.86 316.611  36
  -1  -9  13 4721.45 318.838  25
  -1  -9  13 5343.65 323.620  24
  -1   9  12-29.8076 49.0889  46
  -1  -9  12-69.6319 80.9331  38
  -1  -9  12-47.4177 58.8926  39
  -1   9  12 36.7816 54.1566  37
   1   9 -12 197.964 93.0670  16
  -1   9  12 76.9401 67.3700  21
  -1   9  12-22.7518 90.1230  22
  -1   9  12 37.0729 57.4072  35
  -1   9  12 21.2929 42.2769  36
  -1  -9  12-6.60261 48.6498  24
  -1  -9  12 36.1318 49.6329  25
  -1   9  11 9857.44 522.049  22
   1   9 -11 9707.96 574.101  16
  -1   9  11 9263.10 507.597  21
  -1   9  11 9901.50 460.147  37
  -1  -9  11 9941.45 522.715  38
  -1  -9  11 9698.28 481.501  39
  -1   9  11 10126.2 473.126  35
  -1   9  11 9706.29 482.265  36
  -1   9  11 9893.33 483.591  46
  -1   9  10 17555.0 642.835  45
  -1   9  10 16779.2 690.318  22
   1   9 -10 17011.8 779.208  16
  -1   9  10 17833.9 707.758  21
  -1  -9  10 17690.7 655.791  39
  -1   9  10 17074.4 653.922  36
  -1   9  10 17240.3 650.887  46
  -1   9   9 12647.5 555.746  45
  -1  -9   9 12895.7 567.536  39
  -1   9   9 13157.1 573.279  46
  -1  -9   9 13045.5 529.772  48
   1   9  -9 13454.1 649.730  10
  -1   9   9 12380.2 592.268  22
  -1   9   9 13114.7 605.764  21
   1   9  -9 12876.9 683.905  16
  -1  -9   8 12441.8 523.332  48
  -1   9   8 11762.7 538.026  46
   1   9  -8 12097.6 660.809  16
  -1   9   8 11947.0 575.214  21
  -1   9   8 12516.6 591.737  22
  -1   9   8 13325.8 551.441  19
  -1  -9   8 10886.5 524.948  33
   1   9  -8 12501.8 634.449  10
  -1  -9   7 13602.4 583.517  44
  -1   9   7 13309.8 561.358  46
  -1  -9   7 14472.5 563.084  48
   1   9  -7 13911.6 698.752  16
  -1   9   7 14078.2 567.109  19
  -1   9   7 13472.4 608.106  22
  -1   9   7 14451.7 622.286  21
  -1  -9   7 13019.5 557.032  33
   1   9  -7 14159.6 674.407  10
  -1  -9   6 1425.97 195.609  44
  -1   9   6 1409.86 179.617  46
  -1  -9   6 1414.45 181.801  48
  -1   9   6 1461.53 188.742  19
   1   9  -6 1249.44 222.539  16
  -1  -9   6 1109.82 161.728  33
   1   9  -6 1157.60 195.592  10
  -1  -9   5 15138.1 601.838  44
  -1  -9   5 15605.4 573.754  48
  -1   9   5 14326.2 566.432  19
   1   9  -5 13750.2 667.515  16
  -1  -9   5 13727.9 547.378  33
   1   9  -5 14559.6 675.554  10
  -1  -9   4 17392.4 590.132   5
  -1  -9   4 17484.9 642.409  44
  -1  -9   4 18367.1 622.442  48
   1   9  -4 16881.0 707.492  16
  -1   9   4 19526.7 650.985  19
  -1  -9   4 16780.2 574.868  33
   1   9  -4 17863.6 738.949  10
  -1  -9   3 14576.2 545.122  48
  -1   9   3 14267.7 553.621  19
   1   9  -3 12859.6 590.628  16
  -1  -9   3 14501.1 572.161  44
   1   9  -3 14515.4 661.379  10
  -1   9   3 13009.3 536.115  10
  -1  -9   3 14331.9 534.894   5
  -1  -9   3 14484.5 521.145   6
   1  -9  -3 14073.9 521.329   5
   1  -9  -2 12823.6 491.186  48
  -1  -9   2 14526.8 544.968  48
   1   9  -2 12956.7 508.283  19
  -1   9   2 14507.8 548.935  19
  -1  -9   2 13487.5 537.194  44
   1   9  -2 14433.9 641.811  10
  -1   9   2 13297.8 558.993  10
   1  -9  -2 14093.1 520.460   5
  -1  -9   2 14249.4 510.680   6
  -1  -9   2 13550.9 516.001   5
   1  -9  -1 3898.81 278.085  48
  -1  -9   1 4070.26 283.555  48
  -1   9   1 3901.01 285.763  19
   1   9  -1 3899.55 278.003  19
  -1  -9   1 3624.94 270.929  44
  -1   9   1 3992.08 312.793  10
   1   9  -1 3934.99 331.775  10
  -1  -9   1 4133.82 285.077   5
   1  -9  -1 3933.71 274.730   5
  -1  -9   1 4202.97 275.786   6
   1  -9   0 26921.7 732.720  48
  -1  -9   0 27668.1 730.065  48
   1   9   0 26263.0 729.611  19
   1   9   0 26963.8 836.426  10
  -1   9   0 27754.1 850.978  10
  -1  -9   0 28172.5 729.024   5
   1  -9   0 25358.8 663.645   6
   1  -9   0 28929.8 743.293   5
  -1  -9   0 26696.5 691.670   6
   1   9   1 1638.88 187.481  19
   1   9   1 1728.09 205.713  10
  -1   9  -1 1788.98 225.325  10
   1  -9   1 1586.50 184.351  48
  -1  -9  -1 1794.15 185.912  48
  -1  -9  -1 1578.11 167.314   6
   1  -9   1 2325.16 210.770   5
  -1   9  -2 113.596 79.1046  16
   1   9   2 152.056 68.9125  19
  -1   9  -2 128.469 64.4052  10
  -1  -9  -2 87.4228 42.1991  48
   1  -9   2 122.212 54.1926  48
  -1  -9  -2 150.907 56.9492   6
   1  -9   2 148.997 66.4731   5
   1   9   3 104.024 60.8228  19
  -1   9  -3 110.969 77.1579  16
  -1   9  -3 49.6606 67.0227  10
   1  -9   3 77.5034 55.2744  48
  -1  -9  -3 110.663 51.2607   6
   1  -9   4 594.369 119.005  48
   1   9   4 805.158 140.147  19
  -1   9  -4 680.075 145.000  16
  -1   9  -4 666.101 149.970  10
   1  -9   5 76.9917 59.8718  48
  -1   9  -5-17.0318 53.6377  16
   1   9   5 69.0085 64.5355  19
  -1   9  -5 96.6129 75.0048  10
   1  -9   6 138.776 67.1882  48
   1   9   6 70.5489 72.1974  19
  -1   9  -6 37.7882 60.0032  16
   1   9   6 58.3401 73.2392  21
  -1   9  -6 151.993 88.6596  10
   1  -9   7 56.5996 62.3838  48
  -1   9  -7-27.0500 77.2947  10
   1   9   7-2.12756 58.0447  21
  -1   9  -7-49.8588 100.286  16
   1   9   7 83.4848 66.9390  22
   1   9   7 9.39582 50.5420  19
   1   9   8 9643.79 513.881  22
   1   9   8 9517.48 530.279  21
   1   9   8 9273.02 472.835  19
  -1   9  -8 9298.82 572.475  16
   1  -9   8 9524.29 467.021  48
   1   9   8 9420.83 488.147  46
   1  -9   8 9527.13 465.870  39
  -1   9  -8 9241.94 514.037  10
   1  -9   8 10093.3 498.302  25
   1  -9   9 11532.0 508.710  39
   1   9   9 12130.6 527.170  19
   1   9   9 10914.6 572.241  21
   1   9   9 11243.1 555.708  22
  -1   9  -9 11361.0 623.858  16
   1  -9   9 11165.9 493.321  48
   1   9   9 11001.6 526.613  46
   1  -9   9 11629.5 545.201  25
   1   9  10 4302.22 322.066  46
  -1   9 -10 4159.73 373.623  16
   1   9  10 4493.53 351.430  22
   1   9  10 4389.03 355.688  21
   1  -9  10 4461.14 345.059  38
   1  -9  10 4644.39 322.122  39
   1   9  10 4232.64 316.844  36
   1  -9  10 4674.82 343.908  25
   1   9  11 677.385 124.741  46
   1   9  11 696.302 143.163  21
   1   9  11 618.593 134.997  22
  -1   9 -11 804.074 163.289  16
   1  -9  11 968.258 144.192  39
   1  -9  11 899.786 149.592  38
   1   9  11 735.838 130.316  36
   1  -9  11 836.688 147.673  25
   1  -9  12-48.3214 44.8862   4
   1  -9  12 30.9029 42.3045  24
   1  -9  12 109.903 70.2661  25
   1   9  12 56.5878 52.7586  46
   1  -9  12 64.2556 40.6898  38
  -1   9 -12-26.2457 68.8595  15
   1   9  12 117.991 67.2154  35
   1   9  12 25.5524 50.2239  36
  -1   9 -12 18.2044 50.9016  16
   1   9  12 23.2928 56.1108  21
   1   9  12 76.5402 66.8388  22
   1   9  13-3.32517 50.2029  22
   1   9  13-21.9508 62.1526  21
   1  -9  13 130.194 63.4738  24
   1  -9  13 123.210 57.5391  25
   1  -9  13 7.15429 35.8404  29
   1  -9  13 23.3908 40.6225  38
   1   9  13 24.4896 47.7121  35
  -1   9 -13 85.0580 63.1326  15
   1  10 -13 19.1112 48.9927  16
  -1 -10  13 1.63489 37.7173  25
  -1 -10  13 40.1314 37.2547  38
  -1  10  13-65.5389 44.9155  35
  -1  10  13-51.9194 47.3680  36
   1  10 -13-73.1257 63.8424  15
  -1  10  12 6527.15 355.662  46
  -1 -10  12 6324.81 374.823  38
  -1 -10  12 5742.68 336.340  39
   1  10 -12 6378.96 417.450  16
  -1  10  12 6201.87 331.192  35
  -1  10  12 6174.33 348.420  36
  -1 -10  12 6307.12 352.297  25
  -1  10  11 6970.27 391.087  46
   1  10 -11 6753.42 457.829  16
  -1 -10  11 7196.96 423.435  38
  -1 -10  11 6339.13 372.136  39
  -1  10  11 6848.51 363.838  35
  -1  10  11 6848.14 388.841  36
  -1 -10  11 7421.82 398.899  25
  -1  10  10 1980.94 219.437  46
  -1  10  10 2074.98 218.584  45
   1  10 -10 1822.33 250.009  16
  -1 -10  10 2029.78 234.719  38
  -1 -10  10 1963.57 215.805  39
  -1  10  10 2121.61 228.145  36
  -1  10  10 2037.54 204.930  35
   1  10 -10 2142.36 241.806  10
  -1 -10   9 3914.82 290.423  48
  -1  10   9 3711.36 301.172  46
  -1  10   9 4185.29 319.937  45
  -1 -10   9 3522.16 291.515  39
  -1  10   9 4002.79 289.666  35
   1  10  -9 3982.42 348.093  10
   1  10  -9 3785.05 363.861  16
  -1  10   9 4125.56 299.661  19
  -1  10   8 4363.29 328.901  46
  -1 -10   8 4415.77 317.740  48
   1  10  -8 4511.90 380.377  10
  -1  10   8 3639.87 293.296  19
   1  10  -8 4116.44 385.157  16
  -1  10   7 3570.82 294.533  46
  -1 -10   7 3849.24 298.489  48
   1  10  -7 3676.86 348.993  10
   1  10  -7 3865.73 370.068  16
  -1  10   7 3796.63 303.884  19
  -1  10   6 2650.10 255.892  46
  -1 -10   6 2708.66 255.087  48
   1 -10  -6 3047.04 260.024   5
   1  10  -6 2735.63 304.156  10
  -1  10   6 2937.52 269.089  19
  -1  10   5 48589.9 1055.47  46
  -1 -10   5 49198.0 1076.46  48
  -1  10   5 48383.8 1082.97  19
   1  10  -5 47690.3 1236.82  16
   1 -10  -5 49605.6 1040.04   5
   1  10  -5 48274.2 1267.68  10
  -1  10   4 1912.57 201.937  46
  -1 -10   4 1724.16 210.367  48
   1  10  -4 1691.72 233.039  16
  -1  10   4 1778.04 214.542  19
  -1 -10   4 1676.84 211.960  44
   1 -10  -4 1784.12 196.444   5
  -1 -10   4 1530.57 193.192   5
   1  10  -4 1702.95 242.756  10
  -1 -10   3 37581.3 935.497  48
  -1  10   3 38187.4 952.327  19
  -1 -10   3 36096.9 954.633  44
  -1 -10   3 37264.8 908.911   5
   1 -10  -3 36416.4 899.715   5
   1  10  -3 37448.3 1092.19  10
  -1  10   3 39189.3 974.999  10
   1 -10  -2 5551.86 344.176  48
  -1 -10   2 5419.91 353.454  48
  -1  10   2 5762.03 367.480  19
  -1 -10   2 4868.14 341.264  44
   1 -10  -2 5309.18 340.210   5
  -1 -10   2 5217.37 330.031   6
  -1 -10   2 5118.01 339.135   5
  -1  10   2 5706.61 386.036  10
   1  10  -2 5520.80 417.894  10
  -1 -10   1 291.397 86.8668  48
   1 -10  -1 488.518 106.069  48
   1  10  -1 255.413 85.3533  19
  -1 -10   1 78.5244 55.4568  44
  -1 -10   1 270.574 82.2150   6
  -1 -10   1 365.824 108.353   5
   1 -10  -1 277.700 90.4252   5
  -1  10   1 155.723 89.6086  10
   1  10  -1 213.314 101.905  10
   1 -10   0 29652.2 819.201  48
  -1 -10   0 28838.5 795.187  48
   1 -10   0 29065.1 797.149   5
  -1 -10   0 29383.1 800.368   5
  -1 -10   0 30247.8 776.719   6
   1  10   0 29138.3 910.900  10
  -1  10   0 30081.7 915.347  10
   1  10   0 29329.8 812.157  19
   1 -10   1 10061.4 481.533  48
  -1 -10  -1 9775.73 453.517  48
  -1 -10  -1 9743.03 460.279   5
  -1 -10  -1 10132.1 445.096   6
   1 -10   1 10082.0 470.111   5
  -1  10  -1 10437.9 545.946  10
   1  10   1 10422.1 527.710  10
   1  10   1 9715.61 477.006  19
  -1 -10  -2 2719.80 238.595  48
   1 -10   2 2786.66 257.108  48
  -1 -10  -2 2996.64 259.635   5
   1 -10   2 2896.78 254.925   5
  -1 -10  -2 2815.17 236.604   6
   1  10   2 2860.61 267.212  19
  -1  10  -2 3174.69 309.409  10
   1  10   3 6024.54 385.676  19
  -1  10  -3 6681.66 444.498  16
  -1  10  -3 6990.27 466.761  10
   1 -10   3 6583.19 400.446  48
  -1  10  -4 94.1201 60.9068  16
   1  10   4 157.930 81.3392  19
  -1  10  -4 12.0821 76.2790  10
   1 -10   4 90.8748 76.8555  48
   1  10   5 8565.95 464.672  19
  -1  10  -5 8668.99 526.895  16
  -1  10  -5 8692.03 520.454  10
   1 -10   5 8835.91 467.473  48
   1  10   6 275.116 99.3750  19
  -1  10  -6 212.210 106.511  16
   1 -10   6 271.936 96.1076  48
  -1  10  -6 222.375 98.7348  10
  -1  10  -7 202.641 98.8587  16
   1  10   7 134.290 74.7157  19
   1 -10   7 176.207 55.3002  39
   1 -10   7 155.576 79.6155  48
  -1  10  -7 326.304 108.959  10
   1  10   8 1466.15 198.568  46
  -1  10  -8 2069.79 272.165  16
   1  10   8 1674.58 199.303  19
   1 -10   8 1666.01 194.374  48
  -1  10  -8 1791.51 223.508  10
   1 -10   8 1875.32 206.252  39
   1 -10   9 2262.21 222.036  39
  -1  10  -9 2248.28 277.032  16
   1  10   9 2017.90 210.670  19
   1  10   9 2112.94 227.897  46
   1 -10   9 2135.05 214.796  48
   1  10  10 75.4892 68.1414  46
   1 -10  10 154.900 76.8026  38
  -1  10 -10-8.96193 66.9242  15
   1  10  10 74.6219 60.6918  36
  -1  10 -10 18.9573 58.7864  16
   1  10  11 5522.00 332.552  46
  -1  10 -11 5395.49 372.155  15
  -1  10 -11 5997.96 402.491  16
   1 -10  11 5517.40 345.495  38
   1  10  11 5731.40 335.404  36
   1  10  11 5566.80 326.550  35
   1 -10  11 5639.11 332.895  25
   1  10  12 1725.62 172.258  46
  -1  10 -12 1777.77 199.085  15
   1 -10  12 1301.44 151.237   4
   1 -10  12 1718.66 181.759  38
   1  10  12 1467.78 157.248  36
   1  10  12 1623.72 166.774  35
   1 -10  12 1457.79 159.735  25
  -1  11  12 15614.2 497.562  36
  -1 -11  12 14990.9 517.649  38
   1  11 -12 15666.8 586.464  16
  -1  11  11-9.32145 37.1640  46
   1  11 -11 36.5750 58.1421  16
  -1 -11  11 13.6097 45.4854  38
  -1 -11  11 26.2820 48.7324  39
  -1  11  11 13.5628 50.1410  36
   1  11 -11 6.75326 52.8430  15
  -1  11  10 3679.55 276.248  46
  -1  11  10 3510.19 264.811  45
   1  11 -10 3450.37 316.744  16
  -1 -11  10 3318.09 279.246  38
  -1 -11  10 3350.56 259.969  39
  -1  11  10 3116.72 260.986  36
   1  11 -10 3224.02 275.626  10
  -1 -11   9 808.764 134.206  48
  -1  11   9 681.305 129.964  46
  -1  11   9 643.366 130.445  45
   1  11  -9 744.690 159.898  16
  -1 -11   9 836.520 141.842  39
  -1  11   9 772.923 147.507  36
   1  11  -9 843.486 160.667  10
  -1  11   8 122.331 67.5607  46
  -1  11   8 119.728 62.6864  45
   1  11  -8 126.888 90.8321  16
  -1 -11   8 113.486 64.6722  48
   1  11  -8 163.446 91.1219  10
  -1 -11   8 198.716 79.9137  39
   1  11  -7 4323.28 374.591  16
  -1  11   7 4490.80 321.066  46
  -1 -11   7 4473.67 323.683  48
   1  11  -7 4301.62 371.996  10
  -1 -11   6 547.008 123.479  48
   1  11  -6 611.109 144.552  16
  -1  11   6 565.136 118.082  46
   1 -11  -6 517.118 102.720   5
   1  11  -6 442.131 128.524  10
  -1 -11   5 20883.4 718.952  48
  -1  11   5 22090.9 700.426  46
   1 -11  -5 21498.3 693.866   5
   1  11  -5 20857.2 828.830  10
   1  11  -5 21890.4 824.160  16
  -1 -11   4 1139.51 174.205  48
   1  11  -4 1149.50 208.306  10
   1 -11  -4 1156.99 164.138   5
  -1 -11   3 37593.3 962.571  48
  -1  11   3 38057.9 984.435  10
   1  11  -3 38069.7 1110.93  10
   1 -11  -3 37276.6 930.781   5
  -1 -11   3 36983.3 931.307   5
   1 -11  -2 20580.4 673.402  48
  -1 -11   2 20258.1 702.812  48
  -1  11   2 20907.6 746.729  10
   1  11  -2 20384.8 797.331  10
   1 -11  -2 20563.4 689.811   5
  -1 -11   2 20999.1 702.122   5
   1 -11  -1 12096.7 533.282  48
  -1 -11   1 11542.0 531.126  48
  -1  11   1 12653.8 598.465  10
   1  11  -1 12749.4 622.170  10
  -1 -11   1 11681.5 529.594   5
   1 -11  -1 11672.9 525.577   5
   1 -11   0 18549.9 672.984  48
  -1 -11   0 18674.0 660.315  48
   1 -11   0 18486.9 660.106   5
  -1 -11   0 17466.3 644.412   5
  -1 -11   0 18865.7 631.879   6
   1  11   0 18869.5 739.065  10
  -1  11   0 18007.0 726.167  10
   1 -11   1 839.369 151.983  48
  -1 -11  -1 984.007 149.834  48
   1 -11   1 796.841 144.970   5
  -1 -11  -1 912.306 143.935   6
  -1 -11  -1 847.235 147.490   5
   1  11   1 843.628 159.649  10
  -1  11  -1 717.665 152.987  10
   1  11   1 775.153 143.248  19
   1 -11   2 45429.1 1074.37  48
  -1 -11  -2 47684.8 1010.59  48
  -1 -11  -2 48814.8 996.521   6
  -1 -11  -2 45549.4 1032.41   5
  -1  11  -2 47962.2 1216.62  10
   1  11   2 46802.7 1085.76  19
   1 -11   3 16607.8 651.595  48
  -1 -11  -3 16651.3 624.793   5
  -1  11  -3 17405.9 740.890  10
  -1  11  -3 17666.2 712.336  16
   1  11   3 16543.9 650.168  19
   1 -11   4 6210.13 402.352  48
  -1 -11  -4 6314.61 384.055   5
  -1  11  -4 6024.43 438.216  10
   1  11   4 6274.82 403.513  19
  -1  11  -4 6030.87 430.498  16
   1  11   5 9279.71 475.459  46
   1 -11   5 9106.66 480.093  48
  -1 -11  -5 9070.62 455.568   5
   1  11   5 9376.19 486.743  19
  -1  11  -5 9296.95 541.445  16
  -1  11  -5 8373.80 511.503  10
  -1  11  -6 24604.7 882.809  16
   1  11   6 25634.4 790.896  19
   1 -11   6 25765.3 795.839  48
   1  11   6 25645.7 788.182  46
  -1  11  -6 25551.2 866.590  10
  -1  11  -7 1748.37 242.119  16
   1  11   7 1700.49 205.557  19
   1 -11   7 2196.25 217.990  39
   1  11   7 1828.14 214.233  46
   1 -11   7 1934.67 213.342  48
  -1  11  -7 2051.32 239.874  10
   1  11   8 9283.68 452.094  45
  -1  11  -8 8867.41 520.048  16
   1  11   8 9465.84 452.555  19
   1  11   8 8602.50 444.885  46
   1 -11   8 8899.58 439.163  48
  -1  11  -8 9425.11 490.110  10
  -1  11  -9 11219.9 564.873  16
  -1  11  -9 11339.6 517.231  15
   1  11   9 11648.1 476.158  19
   1 -11   9 11044.2 505.373  38
   1  11   9 11946.1 464.995  35
   1  11   9 11575.2 500.189  36
   1 -11   9 11241.3 464.487  48
   1  11   9 11557.5 497.682  46
   1  11  10 75.1103 67.1634  46
   1 -11  10 77.5083 54.3458  38
  -1  11 -10 99.3198 68.2581  15
   1  11  10 170.040 77.6312  36
   1  11  10 123.642 49.3903  35
  -1  11 -10 69.1845 67.0368  16
   1  11  11 1078.20 138.363  46
  -1  11 -11 1125.31 151.089  15
   1 -11  11 1178.15 145.451  38
   1  11  11 942.554 119.476  35
   1  11  11 1174.73 138.773  36
   1 -11  11 1178.54 142.460   4
  -1  12  10 5594.20 297.213  45
   1  12 -10 6653.27 386.221  16
  -1 -12  10 5651.68 298.593  39
  -1 -12  10 6164.45 341.723  38
  -1  12  10 6033.25 322.004  36
   1  12 -10 5482.24 313.871  10
  -1  12   9 7064.42 355.410  46
  -1 -12   9 6873.00 346.734  48
  -1  12   9 7452.64 379.988  45
   1  12  -9 7663.56 432.904  16
  -1 -12   9 7022.96 388.405  38
  -1 -12   9 7186.57 362.269  39
  -1  12   9 7054.32 373.678  36
   1  12  -9 7344.75 398.477  10
  -1 -12   8 733.023 126.059  48
  -1  12   8 809.763 139.842  45
  -1  12   8 877.572 137.239  46
   1  12  -8 656.469 140.397  16
  -1 -12   8 765.068 128.353  39
  -1  12   8 852.759 138.978  36
   1  12  -8 839.868 151.501  10
   1  12  -7 3640.87 317.168  16
  -1  12   7 3627.79 296.110  45
  -1  12   7 3833.51 274.971  46
  -1 -12   7 3691.91 281.042  48
   1  12  -7 3435.51 309.854  10
  -1 -12   6 474.760 118.038  48
   1  12  -6 554.349 128.385  16
  -1  12   6 697.562 119.759  46
   1 -12  -6 634.573 116.779   5
   1  12  -6 380.990 115.995  10
  -1 -12   5 479.950 118.802  48
   1 -12  -5 509.636 114.259   5
   1  12  -5 515.245 152.219  10
   1  12  -5 354.763 110.825  16
  -1 -12   4 16734.1 642.065  48
   1  12  -4 16184.6 705.075  10
   1 -12  -4 16906.2 611.603   5
  -1 -12   3 966.304 158.679  48
   1  12  -3 925.889 172.592  10
   1 -12  -3 1023.95 155.486   5
  -1 -12   2 19203.2 684.166  48
   1  12  -2 19751.9 773.475  10
  -1  12   2 19623.4 717.548  10
  -1 -12   2 19267.8 679.494   5
   1 -12  -2 20212.3 685.089   5
  -1 -12   1 12170.0 542.140  48
   1 -12  -1 12296.8 534.671  48
   1  12  -1 13129.7 613.302  10
  -1  12   1 12286.8 583.105  10
   1 -12  -1 12605.8 544.802   5
  -1 -12   1 12318.5 544.994   5
   1 -12   0 18680.1 672.027  48
  -1 -12   0 18818.4 660.897  48
   1  12   0 18395.9 717.243  10
  -1  12   0 18747.4 731.699  10
   1 -12   0 18297.6 660.267   5
  -1 -12   0 18772.6 668.404   5
  -1 -12  -1 155.854 59.3720  48
   1 -12   1 142.536 69.6563  48
   1  12   1 161.259 83.6568  10
  -1  12  -1 100.834 68.0467  10
  -1 -12  -1 41.7016 61.1755   5
   1 -12   2 29128.0 852.713  48
  -1  12  -2 30163.5 944.631  10
  -1 -12  -2 30134.3 837.525   5
   1 -12   3 717.939 144.815  48
  -1 -12  -3 881.815 152.891   5
  -1  12  -3 855.072 168.592  10
   1 -12   4 0.77863 57.5822  48
  -1 -12  -4-18.0758 52.9913   5
  -1  12  -4 102.260 75.2462  10
   1 -12   5 15634.7 610.630  48
   1  12   5 16853.6 600.631  46
  -1 -12  -5 15485.3 576.524   5
  -1  12  -5 15423.7 658.913  10
   1  12   5 16100.3 610.809  19
  -1 -12  -6 1605.12 182.086   5
  -1  12  -6 1601.38 213.856  10
   1  12   6 1691.80 195.248  46
   1 -12   6 1515.64 192.103  48
   1  12   7-12.5806 57.9079  45
   1  12   7 70.9425 48.3010  46
  -1 -12  -7 28.8091 43.3442   5
  -1  12  -7 13.8771 45.9582  10
   1 -12   7 108.436 63.5146  48
   1 -12   8 30.3920 44.8864  48
  -1  12  -8 32.7263 48.5025  10
   1  12   8-35.3085 50.4923  46
   1  12   8-52.0506 47.7222  45
   1 -12   9 57.4533 41.3031  38
   1  12   9 82.5768 57.3586  36
   1  12   9 0.91309 46.3633  46
   1 -12   9 157.173 58.1898  48
  -1  13   8 3329.41 239.377  45
  -1 -13   8 3336.73 228.565  48
  -1  13   8 3178.86 229.448  36
   1  13  -8 3152.41 243.427  10
  -1  13   7 1233.15 157.307  45
  -1 -13   7 1105.07 145.867  48
  -1  13   7 1097.43 130.029  46
  -1 -13   7 936.583 126.754  39
  -1  13   7 1122.70 147.810  36
   1  13  -7 1152.84 160.401  10
  -1  13   6 1149.52 163.276  45
   1  13  -6 1094.73 165.104  10
  -1 -13   6 1218.32 153.599  48
   1 -13  -5 5120.51 304.257   5
   1  13  -5 4751.26 344.567  10
  -1 -13   5 4915.80 321.571  48
   1 -13  -4 2208.58 207.362   5
   1  13  -4 2174.43 239.671  10
  -1 -13   4 2159.38 221.414  48
   1 -13  -3 10130.9 450.762   5
   1  13  -3 9383.40 495.160  10
  -1 -13   3 9223.48 451.301  48
   1  13  -2-29.5056 56.2499  10
  -1  13   2 14.0986 57.1935  10
  -1 -13   2 10.9047 58.5877  48
   1  13  -1 16040.3 637.233  10
  -1  13   1 16251.1 626.960  10
  -1 -13   1 16027.3 589.599  48
   1 -13  -1 15515.1 570.514  48
  -1 -13   0 5749.18 355.655   5
  -1  13   0 5377.98 369.862  10
   1  13   0 5316.75 360.758  10
   1 -13   0 5414.25 345.409  48
  -1 -13   0 5748.27 350.627  48
  -1 -13  -1 18143.5 625.532   5
  -1  13  -1 18611.8 686.522  10
   1 -13   1 18248.1 640.441  48
  -1 -13  -1 17873.1 601.729  48
  -1 -13  -2 2480.05 231.947   5
  -1  13  -2 2447.88 255.044  10
   1 -13   2 2382.86 235.779  48
  -1 -13  -3 853.006 136.980   5
  -1  13  -3 816.146 148.465  10
   1 -13   3 771.978 139.268  48
  -1 -13  -4 7201.52 373.679   5
  -1  13  -4 6999.28 413.147  10
   1 -13   4 6508.38 376.168  48
  -1 -13  -5 5151.33 305.685   5
   1 -13   5 5003.56 319.900  48
  -1  13  -5 5378.54 353.129  10
  -1 -13  -6 1360.65 150.629   5
   1 -13   6 1271.95 156.897  48
   1  13   6 1459.34 156.897  46
  -1  13  -6 1333.97 171.091  10
   1  13   6 1418.24 168.646  45
   1  13   7 1686.87 160.881  46
   1 -13   7 1474.50 160.712  48
   1  13   7 1711.05 178.814  36
  -1  13  -7 1755.23 182.321  10
   1  13   7 1667.46 167.632  45
   1  14  -5 24.1690 45.2254  10
  -1  14   5 44.2023 34.6835  45
  -1 -14   5 23.1329 41.5149  48
   1  14  -4 17123.6 582.266  10
  -1  14   4 17925.7 570.290  45
  -1 -14   4 17704.0 552.325  48
  -1 -14   3 915.896 129.318  48
   1  14  -3 1025.98 150.731  10
  -1 -14   2 20410.2 600.704  48
   1  14  -2 20627.2 639.355  10
  -1 -14   1 5382.32 308.794  48
  -1  14   1 5021.55 307.152  10
   1  14  -1 5434.72 323.171  10
   1 -14   0 32245.9 746.413  48
  -1 -14   0 32972.3 744.559  48
  -1  14   0 34160.8 820.628  10
   1  14   0 32024.8 761.228  10
   1 -14   1 353.773 88.4518  48
  -1  14  -1 272.772 84.0241  10
   1 -14   2 4633.46 287.325  48
  -1  14  -2 5001.61 317.599  10
  -1 -14  -3 12456.3 444.097   5
  -1  14  -3 11911.3 481.351  10
   1 -14   3 12000.5 457.271  48
  -1  14  -4 2627.40 222.323  10
   1 -14   4 2587.16 208.975  48
  -2   0  18 1148.42 167.832  26
  -2   0  18 1000.05 153.453  23
  -2   0  17 192.516 94.3384  26
  -2   0  17 2.12102 53.0235  23
  -2   0  16 7216.69 458.062  26
  -2   0  16 7608.87 434.751  20
  -2   0  16 7145.51 444.943  23
  -2   0  15 14.6256 60.1423  26
  -2   0  15 55.1502 55.1261  23
  -2   0  15 20.6948 68.2741  20
  -2   0  14 14818.1 644.051  26
  -2   0  14 15084.4 645.248  23
  -2   0  14 15649.9 627.813  20
  -2   0  13-35.7769 58.5758  37
  -2   0  13 68.3392 54.4560  26
  -2   0  12 7986.36 391.896  37
  -2   0  12 7722.30 435.665  26
  -2   0  11-35.6882 75.7077  30
  -2   0  10 138705. 1896.66  30
  -2   0   9 4.16750 49.9441  30
  -2   0   8 196552. 1907.02  30
  -2   0   7 46.4914 49.1393  30
   2   0  -7 19.9489 24.3214   1
  -2   0   7 124.301 71.5015  41
  -2   0   6 149320. 1390.15  30
   2   0  -6 151911. 1123.27   1
  -2   0   6 153269. 1373.93  41
  -2   0   5-3.54229 29.6784  30
  -2   0   5 17.6599 20.5052  50
  -2   0   5 6.11088 28.5475  41
  -2   0   4 75388.9 783.914  30
  -2   0   4 76368.2 632.603  50
  -2   0   3 35.1924 20.6242  30
   2   0  -3 59.7013 17.1738   3
  -2   0   3 10.5699 15.4581  41
  -2   0   2 359078. 1248.18  41
   2   0  -1 44.3984 15.7900   2
  -2   0   1 25.8331 8.77288   1
  -2   0   1 10.7140 13.7345  49
  -2   0   1 36.8314 15.9434  41
  -2   0   0 2967.75 109.013  49
  -2   0   0 3004.13 108.032   1
  -2   0  -1 85.2242 21.7406  49
  -2   0  -1 24.2017 18.4603   1
  -2   0  -2 83084.5 792.456   1
  -2   0  -2 83577.7 667.610  43
  -2   0  -3 9.99939 23.0593   1
  -2   0  -3 3.23692 17.8517  43
  -2   0  -4 267406. 1787.33   1
  -2   0  -4 279266. 1434.46  43
  -2   0  -5 18.1301 30.5017   1
  -2   0  -5 19.7980 18.6625  43
  -2   0  -6 702.227 114.348   1
  -2   0  -7-17.6800 41.5899   1
  -2   0  -8 14201.5 583.185   1
  -2   0  -9 67.0474 53.6076   1
   2   0  10 53.2260 37.0102  26
  -2   0 -10 38.8240 55.8369   1
   2   0  11 117.874 75.4102  23
   2   0  11-42.1241 61.4929  37
   2   0  11 62.2423 51.3610  26
   2   0  11-32.6787 34.8861  29
   2   0  11 4.21016 42.7861  24
   2   0  12 36678.0 1017.25  23
   2   0  12 37561.3 974.707  29
   2   0  12 38434.3 946.046  24
   2   0  12 37720.2 996.795  26
   2   0  12 37098.8 935.214  37
   2   0  13-10.8675 55.9216  20
   2   0  13-2.78002 64.2425  23
   2   0  13-171.060 81.1407  29
   2   0  13-34.1348 68.1473  26
   2   0  14 9554.50 525.031  20
   2   0  14 9151.31 507.776  26
   2   0  14 9322.87 495.819  29
   2   0  14 9101.65 517.397  23
   2   0  14 9262.43 470.970  37
   2   0  15 19.3231 71.5718  20
   2   0  15 32.0488 55.5665  29
   2   0  15 56.3418 61.8318  26
   2   0  15 6.48040 48.7830  37
   2   0  16 8980.97 460.402  20
   2   0  16 8405.41 442.092  26
   2   0  16 8869.61 425.458  29
   2   0  16 9518.52 419.404  37
   2   0  17 57.3135 47.1644  20
   2   0  17 59.0290 52.2929  26
  -2   1  18-28.6488 54.7179  23
  -2  -1  18 62.3144 62.5898  23
  -2  -1  18 27.7147 45.2511  26
  -2   1  18 124.250 70.2695  26
  -2  -1  17 3549.51 301.718  23
  -2   1  17 3917.91 314.687  23
  -2   1  17 3934.58 326.294  26
  -2  -1  17 3708.58 317.532  26
  -2   1  16 3189.52 297.950  23
  -2  -1  16 3713.52 303.400  20
  -2  -1  16 3780.95 325.176  23
  -2  -1  16 3563.95 325.536  26
  -2   1  16 3534.70 321.763  26
  -2   1  16 3846.55 293.839  37
  -2   1  15 16252.3 670.191  23
  -2  -1  15 15888.0 672.378  23
  -2   1  15 17115.1 658.576  20
  -2  -1  15 16986.3 634.437  24
  -2   1  15 16057.7 686.042  26
  -2  -1  15 16050.3 685.248  26
  -2   1  15 17016.4 630.378  37
  -2   1  14 18469.1 706.143  23
  -2   1  14 18082.0 672.023  20
  -2   1  14 18355.8 714.780  26
  -2  -1  14 17504.1 706.425  26
  -2  -1  14 18976.9 676.712  24
  -2   1  14 17857.9 646.152  37
  -2   1  13 1173.36 178.179  23
  -2   1  13 620.279 121.601  20
  -2   1  13 584.010 112.032  35
  -2  -1  13 826.004 138.053  34
  -2   1  13 775.211 144.865  26
  -2  -1  13 717.113 146.120  26
  -2   1  13 787.151 138.981  37
  -2   1  12 18316.0 630.901  20
  -2   1  12 19452.6 626.865  37
  -2   1  12 19682.1 582.682  35
  -2  -1  12 19806.6 624.084  34
  -2   1  12 20998.7 710.438  26
  -2   1  11 43593.7 1142.38  30
  -2  -1  11 44472.0 1157.95  30
  -2  -1  10 6257.60 405.311  30
  -2   1  10 5855.43 392.629  30
  -2  -1   9 87073.7 1377.25  30
  -2   1   9 83773.5 1360.21  30
   2   1  -8 1608.55 158.572   1
  -2  -1   8 1651.04 178.044  30
  -2   1   8 1673.16 180.205  30
   2   1  -8 1758.67 183.886  43
   2   1  -7 19528.1 561.928  43
  -2  -1   7 18190.2 525.369  41
  -2   1   7 19017.7 539.432  41
  -2  -1   7 18694.4 490.547  50
  -2   1   7 18252.2 532.837  30
  -2  -1   7 19719.6 551.950  30
   2  -1  -7 19752.7 425.085   1
  -2   1   6 36896.5 679.545  41
  -2  -1   6 36574.7 668.536  41
  -2  -1   6 36946.5 624.679  50
  -2  -1   6 36925.6 685.462  30
  -2   1   6 36330.9 681.006  30
   2  -1  -6 37996.6 513.559   1
  -2  -1   5 48696.6 701.244  41
  -2   1   5 52145.5 719.742  41
  -2  -1   5 51059.6 658.256  50
  -2   1   5 50503.8 716.593  30
  -2  -1   5 49963.7 716.065  30
   2  -1  -5 49753.8 493.053   1
  -2  -1   4 986976. 2809.76  30
  -2   1   4 979556. 2806.77  30
  -2   1   4 985168. 2768.09  41
  -2   1   3 1744.93 102.849  41
  -2  -1   3 1763.28 103.047  41
  -2  -1   3 1729.82 94.7635  50
  -2   1   3 1922.84 101.809  49
  -2  -1   3 1769.65 104.112  30
  -2   1   3 1752.02 101.911  30
   2  -1  -3 1747.38 100.314   3
  -2  -1   2 40650.8 405.520  50
  -2   1   2 41385.7 460.529  49
  -2   1   2 41352.6 473.070  13
  -2  -1   2 41453.8 395.793   1
   2  -1  -2 40334.4 457.752   3
  -2   1   2 41424.2 427.827  41
  -2  -1   2 40675.9 419.842  41
  -2  -1   1 174436. 833.068   1
   2  -1  -1 177218. 984.789   2
  -2   1   1 172630. 948.250  49
   2  -1  -1 173223. 455.992  50
  -2   1   1 170997. 844.037  41
  -2  -1   1 169854. 844.418  41
  -2   1   0 2550.79 125.650  43
   2  -1   0 2348.36 87.8809  50
   2  -1   0 2434.85 125.370   2
  -2  -1   0 2552.09 112.736   1
  -2  -1  -1 14730.2 306.835   1
  -2   1  -1 14802.5 325.340  43
  -2  -1  -2 525568. 2054.85   1
  -2   1  -2 492820. 2059.39  43
  -2  -1  -3 298793. 1710.19   1
  -2   1  -3 276941. 1676.51  43
  -2  -1  -4 243007. 1708.99   1
  -2   1  -4 242100. 1738.86   1
  -2   1  -4 244885. 1686.17  43
  -2  -1  -5 117309. 1295.41   1
  -2   1  -5 121246. 1353.15   1
  -2   1  -6 19794.6 596.564   1
  -2  -1  -6 20155.1 585.769   1
  -2  -1  -7 46912.3 968.374   1
  -2   1  -7 46307.4 989.012   1
  -2  -1  -8 51765.3 1104.73   1
  -2   1  -8 51376.0 1126.14   1
  -2  -1  -9 50602.2 1178.29   1
  -2   1  -9 49964.9 1206.46   1
   2   1  10 3020.66 255.941  37
   2   1  10 2660.10 254.700  23
   2  -1  10 2987.86 262.363  23
   2   1  10 2824.61 248.018  26
   2  -1  10 2597.26 235.801  29
   2  -1  10 2947.95 254.973  24
   2  -1  10 2386.79 224.833  25
   2   1  10 2534.77 231.519  29
   2  -1  10 2669.13 240.032  26
  -2  -1 -10 3562.56 333.774   1
  -2   1 -10 2435.42 289.190   1
   2   1  11 17180.6 673.649  23
   2   1  11 17242.1 660.383  20
   2  -1  11 16959.5 656.885  23
   2  -1  11 15740.2 597.695  25
   2   1  11 16531.2 624.295  29
   2  -1  11 15350.8 604.211  24
   2  -1  11 15769.0 613.469  29
   2  -1  11 16191.6 629.779  26
   2   1  11 16681.5 638.375  26
   2   1  11 16268.0 607.500  37
   2  -1  11 15544.4 579.199  37
   2  -1  12 6555.60 427.571  23
   2   1  12 6216.89 416.300  20
   2   1  12 6196.06 423.329  23
   2  -1  12 6453.52 397.219  24
   2   1  12 6127.60 392.728  29
   2   1  12 6134.99 407.686  26
   2  -1  12 6146.47 400.243  26
   2  -1  12 6358.16 387.952  25
   2  -1  12 6241.05 399.280  29
   2   1  12 6392.79 398.449  37
   2  -1  12 6070.57 374.522  37
   2   1  13 1076.15 194.353  23
   2  -1  13 1184.33 186.733  23
   2   1  13 953.616 171.266  20
   2  -1  13 1027.81 159.521  37
   2   1  13 1067.22 165.992  37
   2  -1  13 1160.02 180.519  24
   2  -1  13 1084.36 172.681  29
   2  -1  13 1304.35 195.037  26
   2   1  13 986.197 172.364  26
   2   1  13 1667.21 215.284  29
   2   1  14 2839.13 287.262  20
   2  -1  14 2553.94 273.857  20
   2  -1  14 2795.25 288.131  23
   2  -1  14 2949.92 278.532  29
   2   1  14 2637.61 273.749  26
   2  -1  14 2791.96 269.562  24
   2   1  14 2571.51 283.321  23
   2   1  14 3022.87 283.947  29
   2  -1  14 2947.40 288.240  26
   2  -1  14 2879.73 255.823  37
   2   1  14 3106.41 279.571  37
   2  -1  15 132.042 78.3448  23
   2  -1  15 275.130 109.027  20
   2   1  15 99.5305 69.9256  20
   2  -1  15 59.1200 63.0342  29
   2   1  15 286.957 104.246  26
   2  -1  15 210.339 88.6400  26
   2   1  15 232.953 85.1824  29
   2  -1  15 140.054 67.7539  24
   2   1  15 99.8959 65.4359  37
   2   1  16 448.444 113.056  20
   2  -1  16 370.082 98.7985  20
   2   1  16 402.469 93.4260  29
   2   1  16 397.235 103.992  26
   2  -1  16 318.518 83.5678  29
   2  -1  16 275.101 88.0068  26
   2   1  16 360.000 94.6874  37
   2  -1  17 6589.40 352.960  20
   2   1  17 6681.92 355.935  20
   2  -1  17 6136.61 330.503  26
   2   1  17 6319.58 343.094  26
  -2  -2  18 1529.89 181.871  23
  -2  -2  18 1692.64 196.792  26
  -2   2  18 1666.26 197.439  26
  -2   2  18 1704.43 172.218  37
  -2   2  17 423.820 108.968  23
  -2  -2  17 296.322 100.228  23
  -2  -2  17 400.242 108.703  26
  -2   2  17 288.570 94.1794  26
  -2  -2  17 344.637 87.4758  24
  -2   2  17 341.591 97.3335  37
  -2  -2  16 562.014 132.965  23
  -2   2  16 439.153 116.312  23
  -2   2  16 570.581 140.760  26
  -2  -2  16 523.200 127.225  24
  -2  -2  16 389.489 113.282  26
  -2   2  16 589.454 123.061  37
  -2  -2  15 29560.7 910.667  23
  -2   2  15 28824.0 881.073  23
  -2   2  15 30979.7 788.123  35
  -2  -2  15 31626.8 850.986  34
  -2   2  15 29904.5 932.830  26
  -2  -2  15 30632.3 871.370  24
  -2  -2  15 30870.4 947.776  26
  -2   2  15 30949.3 866.113  37
  -2   2  14 1139.81 170.961  20
  -2   2  14 852.378 156.576  23
  -2  -2  14 1095.33 165.336  34
  -2   2  14 1099.71 152.759  35
  -2  -2  14 1150.79 177.364  24
  -2   2  14 1190.51 191.255  26
  -2  -2  14 921.267 170.045  26
  -2   2  14 1279.91 188.186  37
  -2   2  13 23519.5 764.406  23
  -2   2  13 22658.4 730.622  20
  -2   2  13 24762.4 698.459  35
  -2  -2  13 24099.6 742.003  34
  -2   2  13 24259.6 793.315  26
  -2   2  13 23584.7 736.487  37
  -2   2  12 51527.3 1089.54  23
  -2   2  12 46923.4 1005.01  20
  -2  -2  12 52275.4 1124.23  38
  -2   2  12 50096.1 1032.86  37
  -2   2  12 52747.8 1125.85  26
  -2  -2  12 49691.1 1027.10  34
  -2   2  12 48489.1 956.202  35
  -2  -2  11 749.126 125.695  38
  -2   2  11 707.799 150.832  30
  -2  -2  11 971.357 176.667  30
  -2   2  11 741.703 130.229  26
  -2  -2  10 6580.11 415.454  30
  -2   2  10 6466.38 406.667  30
   2   2  -9 13267.3 590.608  43
  -2  -2   9 13912.3 555.659  30
  -2   2   9 13719.8 546.889  30
  -2  -2   8 30100.0 719.411  50
  -2   2   8 30422.6 752.039  30
  -2  -2   8 31162.2 762.692  30
   2   2  -8 31266.8 854.905  43
  -2  -2   7 139641. 1451.67  41
  -2  -2   7 138549. 1421.44  50
  -2   2   7 138253. 1460.31  30
  -2  -2   7 142574. 1485.41  30
   2   2  -7 138959. 1682.81  43
  -2   2   7 137881. 1468.44  41
   2   2  -6 2089.59 194.298  43
  -2  -2   6 2210.25 165.993  41
  -2   2   6 1926.76 158.577  41
  -2  -2   6 1875.12 154.903  50
  -2   2   6 2019.59 164.800  30
  -2  -2   6 2123.03 165.890  30
   2  -2  -6 2043.17 118.950   1
  -2   2   5 163427. 1299.22  41
  -2  -2   5 160885. 1257.26  41
  -2  -2   5 161947. 1275.05  50
  -2   2   5 158804. 1288.98  30
  -2  -2   5 159716. 1293.85  30
   2  -2  -5 157871. 917.413   1
  -2  -2   4 600287. 2145.95  41
  -2   2   4 613720. 2211.80  41
  -2   2   4 582709. 1944.97  49
  -2  -2   4 604985. 2245.77  50
  -2  -2   4 585399. 2164.75  30
  -2   2   4 599432. 2177.75  30
  -2  -2   3 649482. 2125.38  50
  -2   2   3 637104. 2020.86  49
  -2   2   3 647069. 2430.34  13
   2  -2  -3 648005. 2288.44   3
  -2   2   3 630024. 1960.22  41
  -2  -2   3 633822. 1929.87  41
  -2   2   2 13176.4 297.162  49
  -2  -2   2 13521.2 294.632  50
  -2  -2   2 13314.1 239.785  41
  -2   2   2 13544.8 246.157  41
  -2   2   2 13641.6 329.744  13
   2  -2  -2 13207.6 317.143   3
  -2   2   1 26463.8 446.607  43
  -2  -2   1 26183.4 401.200   1
   2  -2  -1 26661.7 443.587   3
   2  -2  -1 26203.3 285.817  50
  -2  -2   1 25896.0 325.346  41
  -2   2   1 26628.6 326.536  41
  -2   2   0 328437. 1717.65  43
  -2  -2   0 322833. 1484.92   1
  -2   2  -1 66334.2 837.606  43
   2  -2   1 62617.3 629.938  50
  -2  -2  -1 66149.9 713.151   1
   2  -2   1 64033.9 757.567   2
  -2   2  -2 10649.1 361.318  43
   2  -2   2 10542.2 296.086  50
  -2  -2  -2 10324.7 306.337   1
  -2   2  -3 203558. 1695.21  43
   2  -2   3 204732. 1466.36  50
  -2  -2  -3 205877. 1500.20   1
  -2   2  -4 9177.85 377.593  43
   2  -2   4 8954.89 338.526  50
  -2  -2  -4 8655.99 334.263   1
  -2  -2  -5 345.785 77.7507   1
  -2   2  -5 344.484 80.4433  43
  -2  -2  -6 123049. 1461.06   1
  -2   2  -6 125781. 1552.99   1
  -2  -2  -7 452.859 105.303   1
  -2   2  -7 367.124 98.4249   1
  -2   2  -8 11175.8 541.664   1
  -2  -2  -8 11378.1 521.255   1
  -2   2  -9 797.463 155.403   1
  -2  -2  -9 774.445 145.519   1
   2  -2  10 19643.8 669.536  23
   2   2  10 18843.8 684.871  23
   2   2  10 19738.4 673.665  20
   2  -2  10 19133.7 655.326  25
   2   2  10 19676.7 669.327  26
   2  -2  10 19020.8 648.150  29
   2  -2  10 19542.2 671.006  24
   2   2  10 18154.0 630.556  29
   2  -2  10 16943.0 578.640  38
   2   2  10 18725.0 635.919  37
   2   2  11 2376.42 249.573  20
   2  -2  11 2350.18 245.388  23
   2   2  11 2488.55 262.801  23
   2  -2  11 2468.16 253.195  24
   2   2  11 2362.88 238.786  29
   2  -2  11 2421.50 244.535  25
   2   2  11 2416.42 249.831  26
   2  -2  11 2425.10 245.709  26
   2  -2  11 2228.63 231.954  29
   2   2  11 2394.17 237.060  37
   2  -2  12 97152.5 1617.19  23
   2   2  12 97128.1 1634.49  20
   2   2  12 93264.0 1597.51  26
   2  -2  12 98389.3 1601.04  26
   2   2  12 96849.4 1567.42  29
   2   2  12 93208.6 1629.74  23
   2  -2  12 99039.0 1585.69  25
   2  -2  12 96312.9 1576.85  29
   2  -2  12 96476.6 1581.45  24
   2   2  12 94690.7 1539.49  37
   2  -2  13 1361.44 204.898  23
   2   2  13 1411.22 209.607  20
   2   2  13 1394.53 193.765  37
   2  -2  13 1392.45 191.984  24
   2  -2  13 1389.11 192.860  25
   2  -2  13 1329.86 191.379  29
   2   2  13 1411.23 198.033  29
   2  -2  13 1482.12 207.159  26
   2   2  13 1332.89 201.204  26
   2   2  14 3553.45 320.338  20
   2  -2  14 3615.18 321.313  23
   2  -2  14 3375.92 296.743  24
   2  -2  14 3558.95 297.178  25
   2   2  14 3433.22 314.558  26
   2   2  14 3514.81 302.419  29
   2  -2  14 3691.61 309.448  29
   2  -2  14 3887.09 324.366  26
   2   2  14 3682.62 309.559  37
   2  -2  15 1337.43 192.004  20
   2  -2  15 1258.34 184.206  23
   2   2  15 1051.48 173.932  20
   2  -2  15 1247.18 175.867  24
   2   2  15 1309.75 193.094  26
   2  -2  15 1227.57 173.729  29
   2  -2  15 1289.69 182.966  26
   2   2  15 1348.16 181.410  29
   2   2  15 1219.30 173.481  37
   2   2  16 464.160 111.511  20
   2  -2  16 528.108 117.517  20
   2  -2  16 470.090 106.370  29
   2   2  16 307.087 92.6945  26
   2  -2  16 450.823 104.114  26
   2   2  16 524.292 107.444  37
   2  -2  17 7366.42 366.637  20
   2   2  17 7397.06 367.812  20
   2   2  17 7450.11 341.683  37
  -2  -3  18 117.295 62.3602  23
  -2  -3  18 124.998 63.6772  26
  -2  -3  18 63.0364 36.4693  24
  -2   3  18 157.153 69.9324  26
  -2   3  18 145.040 64.0700  37
  -2  -3  17 13.2817 43.9632  20
  -2  -3  17 52.4011 51.2102  23
  -2  -3  17 19.1120 53.0809  26
  -2  -3  17-12.6044 45.9610  24
  -2   3  17-8.80991 59.9342  26
  -2   3  17-17.8457 52.4478  37
  -2  -3  16 3935.29 320.772  23
  -2  -3  16 3720.50 289.298  34
  -2   3  16 3969.68 279.632  35
  -2   3  16 4112.35 337.754  26
  -2  -3  16 4033.75 314.603  24
  -2  -3  16 3788.93 327.058  26
  -2   3  16 3931.00 314.144  23
  -2  -3  16 3669.89 289.430  25
  -2   3  16 4002.38 308.446  37
  -2  -3  15 1773.85 225.395  23
  -2  -3  15 1918.41 219.795  34
  -2   3  15 1872.00 200.601  35
  -2   3  15 1775.81 236.194  26
  -2  -3  15 1952.03 241.932  26
  -2   3  15 1748.72 218.815  23
  -2  -3  15 1868.52 227.845  24
  -2   3  15 1902.94 225.427  37
  -2   3  14 4663.14 352.621  23
  -2  -3  14 4827.39 345.119  34
  -2   3  14 5148.79 335.795  35
  -2   3  14 4795.30 371.515  26
  -2  -3  14 4869.31 357.755  24
  -2   3  14 4575.01 340.944  37
  -2   3  13 3743.63 307.003  23
  -2   3  13 3680.00 297.271  20
  -2  -3  13 3983.11 312.578  34
  -2   3  13 3618.91 279.544  35
  -2   3  13 3639.98 316.010  26
  -2   3  13 3761.40 303.570  37
  -2  -3  13 3511.45 305.692  38
  -2   3  12 2145.25 222.301  23
  -2   3  12 1817.77 202.022  20
  -2  -3  12 2280.60 229.945  34
  -2   3  12 2353.18 215.087  36
  -2   3  12 2220.52 215.356  35
  -2   3  12 2418.62 247.328  26
  -2  -3  12 2190.06 230.089  38
  -2   3  12 2249.17 226.779  37
  -2   3  11 442.338 100.883  23
  -2  -3  11 695.950 133.309  39
  -2  -3  11 593.776 121.678  38
  -2   3  11 559.525 112.116  37
  -2   3  11 602.441 130.948  30
  -2   3  11 432.638 90.3011  36
  -2  -3  11 658.740 149.831  30
  -2  -3  11 618.964 117.688  34
  -2   3  11 793.210 127.185  35
  -2   3  11 884.493 140.848  26
  -2  -3  10 8384.54 466.889  30
  -2   3  10 8197.72 462.495  30
  -2  -3   9 65648.3 1206.86  50
   2   3  -9 66225.7 1438.21  43
  -2   3   9 67671.5 1213.01  30
  -2  -3   9 67654.0 1223.38  30
  -2  -3   8 1654.71 178.009  30
  -2   3   8 1789.43 182.057  30
  -2  -3   7 66962.1 1046.72  50
  -2  -3   7 68015.2 1033.15  30
  -2   3   7 68537.8 1026.68  30
   2   3  -7 65821.4 1270.20  43
  -2  -3   6 6391.08 286.857  41
  -2   3   6 5942.98 281.750  41
  -2  -3   6 6739.50 311.247  50
  -2  -3   6 6325.66 283.975  30
  -2   3   6 6387.88 286.675  30
   2   3  -6 6632.32 380.209  43
   2   3  -5 343133. 2539.48  43
  -2  -3   5 339279. 2029.42  50
  -2   3   5 345290. 1607.50  49
  -2   3   5 342049. 1916.63  41
  -2  -3   5 337245. 1848.14  41
  -2   3   5 342766. 1858.10  30
  -2  -3   5 335974. 1855.75  30
   2   3  -4 824716. 3684.48  43
  -2  -3   4 807660. 2934.13  50
  -2   3   4 801378. 2577.88  41
  -2  -3   4 807884. 2515.01  41
  -2  -3   4 793404. 2501.31  30
  -2   3   4 831517. 2528.86  30
   2  -3  -4 802970. 2163.27   1
  -2   3   3 1821.80 125.255  49
  -2   3   3 1743.04 103.732  41
   2   3  -3 2011.27 172.442  43
   2  -3  -3 1849.37 141.595   3
  -2  -3   3 1950.94 78.7971   2
  -2   3   3 1812.75 150.260  13
  -2  -3   2 126289. 1056.37  50
  -2   3   2 132059. 777.959  41
  -2  -3   2 129846. 762.991  41
  -2   3   2 134291. 1105.85  43
   2  -3  -2 135091. 1159.38   3
  -2  -3   2 141092. 752.020   3
  -2   3   2 135889. 1223.33  13
  -2  -3   1 524.616 43.9965  41
  -2   3   1 474.584 43.2373  41
   2  -3  -1 557.568 55.0298  50
  -2   3   1 605.748 83.5827  43
   2  -3  -1 503.187 74.1869   3
  -2  -3   1 477.735 64.6284   1
   2  -3   0 197769. 1130.47  50
  -2  -3   0 198606. 1321.45   1
   2  -3   0 199776. 1425.44   2
  -2   3  -1 173171. 1565.14  43
   2  -3   1 172262. 1183.86  50
   2   3   1 174069. 1166.15  13
   2  -3   1 175912. 1385.79   2
   2  -3   2 39979.4 629.112  50
  -2  -3  -2 37850.3 639.046   1
   2   3   2 39636.1 469.296  43
  -2   3  -2 39447.9 794.363  43
   2  -3   3 42.8547 33.0748  50
  -2   3  -3 15.7323 42.3016  43
   2  -3   4 41539.4 768.593  50
  -2  -3  -4 40381.0 759.718   1
  -2   3  -4 40996.4 902.519  43
   2  -3   5 23919.7 640.047  50
  -2   3  -5 22524.2 703.163  43
  -2  -3  -5 22162.0 596.312   1
  -2   3  -6 71215.7 1311.51  43
  -2  -3  -6 67328.7 1120.71   1
  -2   3  -7 26784.4 840.216  43
  -2  -3  -7 24972.5 729.931   1
  -2   3  -8 1419.50 203.000   1
  -2  -3  -8 1363.48 181.230   1
   2   3   9 937.933 148.142  23
   2   3   9 856.250 136.959  20
  -2   3  -9 1378.47 213.480   1
   2   3   9 956.740 143.370  37
   2   3   9 1532.77 209.667  30
   2   3   9 927.855 143.684  26
   2  -3  10 9509.81 445.601  38
   2   3  10 9543.70 461.808  37
   2  -3  10 9894.48 486.935  24
   2  -3  10 9984.14 489.705  25
   2   3  10 9855.80 492.677  26
   2   3  10 9646.79 465.185  29
   2   3  10 9450.14 487.173  23
   2  -3  10 9245.02 452.703  34
   2   3  10 10078.3 492.042  20
   2  -3  10 9624.34 470.101  23
   2  -3  11 18878.3 652.534  38
   2   3  11 18323.8 666.930  37
   2   3  11 18522.6 669.639  29
   2  -3  11 18513.1 688.607  24
   2   3  11 17361.0 676.213  26
   2  -3  11 18201.6 669.965  29
   2  -3  11 17726.2 674.825  25
   2  -3  11 17568.7 636.535  34
   2   3  11 19110.5 708.765  20
   2  -3  11 18412.0 677.284  23
   2   3  12 2144.46 241.687  37
   2  -3  12 2117.79 222.783  34
   2  -3  12 2056.60 234.015  23
   2   3  12 1993.51 238.400  20
   2   3  12 2060.74 232.381  29
   2  -3  12 1927.34 232.163  25
   2  -3  12 2306.44 250.114  29
   2  -3  12 2157.24 244.539  24
   2  -3  12 2183.55 240.724  26
   2   3  12 2047.63 242.082  26
   2   3  13-7.21206 61.3451  20
   2  -3  13-32.6246 70.8780  23
   2  -3  13 54.0964 54.7447  26
   2  -3  13 14.5694 64.8250  24
   2   3  13-2.76255 58.3632  26
   2  -3  13-7.26577 59.2635  25
   2  -3  13-40.1384 53.8577  29
   2   3  13 41.1476 63.0110  29
   2   3  13 72.8686 57.6281  37
   2   3  13 121.681 60.4029  35
  -2   3 -13 12.9581 51.3255  15
   2   3  14 1718.81 216.070  37
   2   3  14 1823.24 231.045  20
   2  -3  14 1482.61 201.235  23
   2  -3  14 1714.80 208.573  25
   2  -3  14 1647.76 211.228  24
   2  -3  14 1327.77 188.110  29
   2   3  14 1705.39 226.604  26
   2   3  14 1669.51 207.678  29
   2  -3  14 1577.96 205.415  26
   2   3  15 1012.03 159.972  37
   2   3  15 1051.98 170.887  20
   2  -3  15 1104.13 162.510  23
   2  -3  15 996.234 152.710  25
   2  -3  15 1171.35 166.030  29
   2   3  15 996.791 154.030  29
   2   3  15 951.251 163.993  26
   2  -3  15 947.484 154.299  24
   2  -3  15 1274.86 176.494  26
   2   3  16 2121.56 207.793  37
   2   3  16 2130.18 216.264  20
   2  -3  16 2189.37 223.271  20
   2  -3  16 1866.22 184.109  25
   2  -3  16 1992.15 201.432  26
   2  -3  16 1856.25 191.243  29
  -2   4  18 2054.96 184.540  37
  -2   4  18 2058.48 200.767  22
  -2  -4  18 2012.26 187.896  23
  -2  -4  18 1946.54 179.873  24
  -2  -4  18 1693.86 182.752  26
  -2   4  17 209.182 79.1693  37
  -2  -4  17 136.235 60.3421  23
  -2  -4  17 222.384 72.3493  34
  -2  -4  17 160.093 70.3614  25
  -2  -4  17 203.790 70.2401  24
  -2  -4  17 156.244 63.4029  26
  -2   4  16 7240.43 415.996  37
  -2  -4  16 6654.72 406.679  23
  -2  -4  16 7224.05 440.264  26
  -2   4  16 7723.06 457.614  26
  -2  -4  16 7449.16 411.836  25
  -2  -4  16 6979.05 408.712  24
  -2   4  16 7406.22 382.308  35
  -2  -4  16 7274.26 404.161  34
  -2   4  15 7.89523 65.5074  37
  -2  -4  15-8.63888 72.7731  24
  -2   4  15 51.6158 74.9346  26
  -2   4  15-60.8741 64.4973  35
  -2  -4  15-11.9432 45.8537  34
  -2   4  14 18226.4 682.423  37
  -2  -4  14 17905.1 707.812  38
  -2  -4  14 18574.6 685.764  34
  -2   4  14 18442.8 644.491  35
  -2   4  14 18548.9 682.921  23
  -2   4  14 17759.4 719.346  26
  -2  -4  14 18864.0 709.857  24
  -2   4  13 66.9293 67.0107  37
  -2  -4  13 47.0333 49.4885  38
  -2   4  13 175.587 76.0232  23
  -2   4  13 179.066 69.5925  20
  -2   4  13 92.9480 55.7000  36
  -2   4  13 157.252 72.5460  35
  -2  -4  13 84.1300 59.2850  34
  -2   4  13 192.181 95.5112  26
  -2   4  12 2392.27 213.884  46
  -2  -4  12 2251.13 233.927  39
  -2   4  12 2445.91 242.034  37
  -2   4  12 2206.19 226.264  20
  -2   4  12 2342.63 228.569  23
  -2   4  12 2408.10 222.337  36
  -2  -4  12 2391.00 220.178  33
  -2  -4  12 2323.60 237.895  34
  -2   4  12 2281.12 221.047  35
  -2   4  11 14797.8 523.478  46
  -2   4  11 13910.7 542.087  20
  -2  -4  11 16115.1 612.570  38
  -2   4  11 15379.2 576.254  37
  -2  -4  11 15628.6 582.685  39
  -2  -4  11 16163.0 600.145  34
  -2  -4  11 14634.5 529.518  33
  -2   4  11 14808.7 531.694  36
  -2   4  11 15831.9 610.300  26
  -2   4  10 2360.20 216.689  37
  -2  -4  10 2759.83 241.365  38
  -2  -4  10 3420.74 258.711  39
  -2  -4  10 2841.41 242.655  34
  -2  -4  10 2419.98 250.966  30
   2   4 -10 2326.16 314.421  43
  -2  -4  10 3469.63 312.365  50
  -2  -4   9 24240.6 731.985  30
  -2   4   9 25556.6 745.385  30
   2   4  -9 22901.2 920.187  43
  -2  -4   9 23832.9 768.277  50
  -2  -4   8 48732.8 952.678  30
  -2   4   8 47766.4 944.835  30
  -2  -4   8 46331.1 993.532  50
  -2   4   7 19497.5 550.136  30
  -2  -4   7 20209.1 558.311  30
   2   4  -7 18148.5 735.341  43
  -2  -4   7 18648.8 588.785  50
  -2   4   6 322.292 64.4214  30
  -2  -4   6 233.662 62.3883  30
   2   4  -6 359.292 112.514  43
  -2  -4   6 298.851 83.3668  50
   2   4  -5 8590.02 455.584  43
  -2  -4   5 8322.12 298.886  41
  -2  -4   5 8180.28 345.838  50
  -2  -4   5 8478.33 290.992  30
   2  -4  -5 8453.86 376.317   3
  -2  -4   4 112165. 1216.46  50
  -2   4   4 115634. 1082.97  49
  -2   4   4 116758. 984.280  41
  -2  -4   4 116625. 972.750  41
   2   4  -4 115092. 1561.52  43
   2  -4  -4 116092. 1310.77   3
  -2   4   4 114501. 1365.70  13
  -2  -4   3 31.3074 30.4033  50
  -2  -4   3 223.508 37.2300  41
  -2   4   3 64.6937 23.2189  41
   2   4  -3 254.627 86.2022  43
   2  -4  -3 62.8760 45.5149   3
  -2   4   3 28.0761 32.0012  13
   2  -4  -2 10051.2 275.225  50
  -2  -4   2 9885.58 339.055  50
  -2   4   2 10255.1 203.257  41
  -2   4   2 10139.5 353.425  43
   2   4  -2 9925.23 409.425  43
   2  -4  -2 10288.9 362.877   3
  -2  -4   2 10741.4 263.499   3
  -2   4   2 10468.9 393.008  13
  -2   4   1 5563.33 127.646  41
  -2  -4   1 5851.03 132.205  41
   2   4  -1 6034.96 299.549  43
  -2   4   1 5611.38 279.461  43
   2  -4  -1 5453.51 259.444   3
  -2  -4   1 5511.59 250.630   1
   2  -4  -1 5574.25 209.722  50
  -2  -4   0 29290.1 328.760  41
  -2   4   0 27280.3 307.831  41
  -2  -4   0 27559.5 561.840   1
   2  -4   0 27835.6 497.242  50
   2   4   0 27824.2 606.937  43
  -2   4   0 27935.8 669.480  43
   2  -4   1 34776.6 603.309  50
  -2  -4  -1 34185.2 647.082   1
   2  -4   1 36033.4 686.593   2
   2   4   1 34995.6 621.390  13
   2   4   1 36347.9 644.447  43
  -2   4  -1 35848.9 801.921  43
   2  -4   2 37363.4 668.893  50
   2  -4   2 36381.1 705.997   2
  -2  -4  -2 35497.5 682.886   1
   2   4   2 36974.5 653.144  13
  -2   4  -2 37360.0 867.783  43
  -2   4  -3 15897.1 596.543  43
  -2  -4  -3 15590.8 471.458   1
   2  -4   3 16304.4 480.299  50
  -2   4  -4 1621.54 200.490  43
   2  -4   4 1612.47 166.203  50
  -2   4  -5 20002.0 730.707  43
  -2  -4  -5 21398.5 618.859   1
   2  -4   5 20870.3 636.299  50
  -2   4  -6 359.975 110.500  43
  -2  -4  -6 260.662 77.1061   1
   2  -4   6 448.393 105.986  50
  -2   4  -7 94056.2 1715.35  43
  -2  -4  -7 90709.9 1433.37   1
  -2   4  -8 1405.84 214.655  43
  -2  -4  -8 2003.14 226.692   1
   2  -4   9 478.775 100.736  39
   2  -4   9 390.052 90.4322  38
   2   4   9 276.850 76.4575  29
   2   4   9 364.220 104.616  26
   2  -4   9 397.601 103.296  24
   2  -4   9 387.503 99.9936  34
   2   4   9 443.953 101.951  37
   2  -4   9 360.767 116.070  30
   2   4   9 364.406 102.184  20
   2  -4  10 10819.1 490.004  38
   2   4  10 11256.6 509.796  37
   2   4  10 11117.8 510.578  29
   2  -4  10 11757.8 543.767  24
   2   4  10 11703.9 552.491  26
   2  -4  10 12115.9 551.737  25
   2  -4  10 11185.8 513.755  34
   2   4  10 11425.1 534.631  20
   2   4  11 4902.90 353.266  37
   2  -4  11 5239.57 353.159  38
   2  -4  11 4649.43 344.595  29
   2   4  11 5023.48 374.254  26
   2  -4  11 4669.92 356.414  25
   2  -4  11 5011.58 369.573  24
   2   4  11 5243.78 362.575  29
   2  -4  11 4713.09 341.693  34
   2   4  11 4622.60 354.638  20
   2  -4  12 891.734 150.026  38
   2  -4  12 823.758 158.318  25
   2   4  12 948.148 170.347  26
   2  -4  12 1112.10 180.004  29
   2   4  12 1140.85 174.755  29
   2  -4  12 895.509 163.350  24
   2  -4  12 1079.33 168.032  34
   2   4  12 937.511 162.164  37
   2  -4  12 915.312 149.966  23
   2   4  12 1197.86 188.367  20
   2   4  13 3632.47 312.250  37
   2   4  13 3424.15 324.553  26
   2  -4  13 3439.83 311.783  24
   2   4  13 3800.27 315.150  29
   2  -4  13 3656.27 313.156  26
   2  -4  13 3569.25 304.711  29
   2  -4  13 3678.60 318.811  25
   2   4  13 3613.71 283.534  35
  -2   4 -13 3425.46 320.765  15
   2   4  13 3357.97 313.536  20
   2  -4  13 3560.72 302.520  23
   2   4  14 378.479 126.805  20
   2  -4  14 401.794 93.8521  23
   2  -4  14 352.643 110.769  25
   2  -4  14 379.520 106.504  26
   2   4  14 346.991 116.392  26
   2  -4  14 346.671 102.805  24
   2  -4  14 322.947 99.6939  29
   2   4  14 285.406 88.9779  29
   2   4  14 210.783 78.6442  35
   2   4  14 453.269 116.352  37
  -2   4 -14 199.823 74.8688  15
   2   4  15 2554.10 241.383  37
   2  -4  15 2351.86 231.415  25
   2  -4  15 2283.78 229.023  26
   2   4  15 2554.36 234.617  29
   2  -4  15 2402.66 230.749  29
   2  -4  15 1901.35 211.035  24
   2   4  16 40.0373 57.8156  37
   2   4  16 129.766 59.1882  21
   2   4  16 66.5148 58.5881  22
   2  -4  16 52.5893 55.9512  20
   2  -4  16-31.7282 45.6656  29
   2  -4  16 74.1501 30.8021  26
   2  -4  16 73.8979 44.3123  25
  -2   5  17 128.418 71.8226  37
  -2   5  17 20.8162 45.5413  22
  -2  -5  17 18.3830 36.5453  23
  -2   5  17 18.5522 47.2849  21
  -2   5  17 22.9923 43.9794  35
  -2  -5  17-22.3349 44.5953  25
  -2  -5  17 166.161 69.6159  26
  -2  -5  17 12.2968 44.9247  24
  -2   5  16 65.0013 55.9872  37
  -2  -5  16 38.9187 53.5903  23
  -2   5  16-71.9956 79.2060  22
  -2  -5  16-58.2382 67.3880  34
  -2   5  16-4.11246 41.5038  35
  -2  -5  16-22.1345 46.9788  24
  -2  -5  16-36.8768 53.6895  26
  -2  -5  16 4.20148 49.2410  25
  -2   5  15 285.417 83.9720  35
  -2  -5  15 232.727 87.6139  34
  -2  -5  15 140.972 86.0939  24
  -2   5  15 155.184 72.4726  37
  -2   5  14 2162.22 227.613  35
  -2  -5  14 2071.10 234.255  34
  -2  -5  14 2081.41 241.285  24
  -2   5  14 2206.82 255.343  26
  -2  -5  14 1995.34 243.030  38
  -2   5  14 2300.42 250.994  37
  -2  -5  13 632.638 121.242  33
  -2   5  13 519.316 121.766  35
  -2  -5  13 461.002 116.815  34
  -2   5  13 478.072 102.122  36
  -2  -5  13 548.838 139.267  24
  -2   5  13 488.730 125.812  26
  -2   5  13 524.182 130.280  37
  -2  -5  13 499.901 125.784  38
  -2   5  12 9560.77 453.022  46
  -2  -5  12 9847.50 463.295  33
  -2   5  12 10796.4 497.175  35
  -2   5  12 9648.37 455.628  36
  -2  -5  12 10315.9 516.184  34
  -2   5  12 9968.55 514.956  26
  -2  -5  12 9665.99 505.978  38
  -2  -5  12 10288.3 500.463  39
  -2   5  12 9347.28 476.656  37
  -2   5  11 1169.13 157.053  46
  -2  -5  11 1100.36 165.519  34
  -2  -5  11 904.591 143.075  33
  -2   5  11 987.791 146.256  36
  -2   5  11 964.099 159.237  26
  -2  -5  11 969.298 149.018  39
  -2  -5  11 902.385 152.975  38
  -2   5  11 1018.14 156.035  37
  -2   5  10 9961.88 440.203  46
  -2  -5  10 10477.7 465.816  39
  -2   5  10 9726.69 452.114  37
  -2  -5  10 10806.9 493.537  38
  -2   5  10 9943.59 442.861  36
  -2  -5  10 10220.6 478.839  34
  -2  -5  10 10070.2 448.448  33
  -2   5  10 9850.64 474.140  26
  -2  -5   9 17798.8 700.946  50
   2   5  -9 17344.2 865.620  43
   2  -5  -9 16480.4 693.338   3
  -2  -5   8 47526.4 1084.11  50
   2   5  -8 47020.3 1358.28  43
   2  -5  -8 46840.2 1121.82   3
  -2  -5   7 5866.47 356.408  50
   2   5  -7 6247.51 474.635  43
   2  -5  -7 6081.14 387.630   3
  -2  -5   6 17926.3 591.525  50
   2   5  -6 18457.0 777.440  43
   2  -5  -6 18188.2 633.199   3
  -2  -5   5 5229.83 299.086  50
   2   5  -5 4930.00 385.969  43
   2  -5  -5 5685.40 338.983   3
   2   5  -4 18664.7 700.528  43
  -2   5   4 18745.0 499.839  49
  -2  -5   4 19225.6 551.364  50
  -2   5   4 18544.0 610.742  13
   2  -5  -4 19042.2 590.289   3
   2   5  -3 27708.4 818.216  43
  -2   5   3 29362.9 633.347  43
  -2  -5   3 28368.0 650.022  50
  -2   5   3 28152.0 732.903  13
   2  -5  -3 29596.8 708.080   3
   2   5  -2 57473.9 1113.08  43
  -2   5   2 58397.1 949.255  43
  -2  -5   2 57534.7 903.807  50
   2  -5  -2 58200.1 775.536  50
  -2   5   2 58653.7 1037.21  13
  -2  -5   2 61474.9 761.115   3
   2  -5  -2 60141.2 982.855   3
   2  -5  -1 199100. 1446.77  50
   2   5  -1 193867. 1951.13  43
  -2   5   1 191742. 1835.26  43
   2  -5  -1 197041. 1747.33   3
   2  -5   0 1212.13 123.362  50
  -2   5   0 1246.30 163.068  43
   2   5   0 1390.14 160.199  43
  -2  -5   0 1181.95 134.045   1
  -2   5  -1 409.892 102.094  43
   2   5   1 482.234 94.6940  43
   2  -5   1 502.896 85.7431  50
   2   5   1 455.543 85.6531  13
   2  -5   1 462.789 92.5729   2
  -2  -5  -1 339.912 76.4543   1
  -2   5  -2 122088. 1722.64  43
   2  -5   2 123847. 1351.46  50
   2   5   2 123014. 1355.80  13
   2  -5   2 123368. 1437.47   2
  -2  -5  -2 120769. 1368.68   1
   2  -5   3 6906.52 340.482  50
  -2  -5  -3 6965.63 340.686   1
  -2   5  -3 6755.47 429.460  43
   2  -5   4 1087.27 147.027  50
  -2  -5  -4 1009.80 136.570   1
  -2   5  -4 935.443 175.926  43
   2  -5   5 93951.3 1415.41  50
  -2  -5  -5 95958.9 1377.78   1
  -2   5  -5 96263.4 1735.47  43
   2  -5   6 143.025 64.2951  50
  -2  -5  -6 75.5783 42.3271   1
  -2   5  -6-13.3741 70.7308  43
   2  -5   7 476.842 121.924  50
  -2   5  -7 334.574 127.995  43
  -2  -5  -7 431.447 104.853   1
  -2   5  -8 68.8058 77.2527  43
   2   5   8 14.8698 43.1136  29
   2  -5   8 0.23177 54.9730  24
   2   5   8 69.1243 52.8828  26
   2  -5   8 16.3280 45.2726  34
   2   5   8 69.0654 49.0939  37
   2   5   8 2.12607 33.4496  20
  -2   5  -8 49.4476 39.9545  16
   2   5   9 35667.8 882.693  37
   2  -5   9 34684.3 838.377  39
   2  -5   9 34667.2 869.087  38
   2   5   9 35371.7 953.675  26
   2   5   9 36393.9 912.558  29
   2  -5   9 36450.3 926.152  24
   2  -5   9 35735.7 926.498  34
   2   5   9 35578.9 932.396  20
  -2   5  -9 32653.1 958.302  16
   2   5  10 17500.1 675.660  20
   2   5  10 18299.2 606.367  46
   2   5  10 17570.2 645.536  37
   2  -5  10 16793.0 605.990  39
   2  -5  10 17677.7 641.637  38
   2  -5  10 17320.4 663.858  34
   2   5  10 17029.4 680.987  26
   2  -5  10 17992.2 691.117  25
   2  -5  10 17228.7 665.524  24
   2   5  10 17702.1 660.378  29
   2   5  11 11975.0 552.184  37
   2  -5  11 13086.2 564.023  38
   2   5  11 11576.8 580.342  26
   2   5  11 12315.4 563.284  29
   2  -5  11 12004.5 570.166  24
   2  -5  11 12469.2 587.136  25
   2  -5  11 12539.5 573.061  34
   2   5  11 13531.2 612.327  20
   2   5  12 97.2603 58.5180  37
   2  -5  12 203.518 82.6049  38
   2  -5  12 148.089 76.0862  29
   2  -5  12 229.624 99.2441  25
   2  -5  12 164.841 72.1223  24
   2   5  12 245.166 90.0733  29
   2   5  12 207.053 87.9689  20
   2  -5  13 825.219 161.199  24
   2  -5  13 1063.74 177.377  25
   2  -5  13 961.324 165.883  29
   2   5  13 987.572 164.736  29
   2  -5  13 925.505 154.087  26
   2  -5  13 1062.84 162.227  38
   2   5  13 1128.44 181.101  37
   2   5  13 903.716 148.346  35
  -2   5 -13 1002.81 179.351  15
   2   5  14 7428.87 426.095  37
   2  -5  14 7102.98 410.832  29
   2  -5  14 7138.87 421.445  25
   2  -5  14 6925.42 413.397  24
   2   5  14 7572.74 418.224  29
   2  -5  14 7926.09 429.681  26
   2   5  14 7459.00 386.157  35
   2   5  14 7004.32 435.642  21
  -2   5 -14 6952.81 438.368  15
   2   5  15 1619.95 188.459  37
   2  -5  15 1323.72 170.644  25
   2  -5  15 1233.78 167.737  24
   2  -5  15 1460.65 174.546  29
   2  -5  15 1326.94 162.631  26
   2   5  15 1577.43 176.970  29
   2   5  15 1473.08 160.650  35
   2   5  15 1259.28 177.004  21
   2   5  15 1343.47 171.297  22
  -2   5 -15 1316.30 175.779  15
   2   5  16 412.930 87.2320  37
   2  -5  16 450.576 90.5796  25
   2   5  16 516.924 103.875  21
  -2   6  17 660.713 119.123  21
  -2   6  17 729.584 124.412  22
  -2  -6  17 770.980 121.757  25
  -2  -6  17 630.118 112.071  24
  -2  -6  17 577.570 108.805  26
  -2   6  17 699.876 116.435  37
  -2   6  17 631.972 105.330  35
   2   6 -17 636.421 119.628  15
  -2   6  16 1336.78 172.585  37
  -2  -6  16 1478.23 173.013  23
  -2   6  16 1285.66 181.120  21
  -2   6  16 1295.27 182.125  22
  -2   6  16 1342.07 159.464  35
  -2  -6  16 1141.23 155.640  34
  -2  -6  16 1267.65 168.759  24
  -2  -6  16 1446.49 176.035  25
  -2  -6  16 1327.98 179.104  26
  -2  -6  15 1535.78 198.806  38
  -2   6  15 1728.87 209.537  37
  -2  -6  15 2030.39 214.256  23
  -2   6  15 1850.43 223.268  22
  -2   6  15 1774.60 217.356  21
  -2  -6  15 1973.58 224.544  34
  -2   6  15 1795.15 198.737  35
  -2  -6  15 1702.54 206.448  24
  -2  -6  15 1888.89 221.297  25
  -2   6  14 2285.93 244.165  37
  -2  -6  14 2234.51 251.853  38
  -2   6  14 1869.42 230.615  22
  -2   6  14 2315.55 228.869  36
  -2   6  14 2292.48 233.893  35
  -2  -6  14 2168.88 241.608  34
  -2  -6  14 2531.15 260.425  24
  -2   6  13 12470.4 565.493  37
  -2  -6  13 12270.8 584.397  38
  -2  -6  13 11614.4 547.951  39
  -2   6  13 11805.6 579.758  22
  -2   6  13 14424.1 572.781  36
  -2  -6  13 13040.5 590.187  34
  -2   6  13 12470.6 544.754  35
  -2  -6  13 12748.0 580.847  24
  -2   6  12 4494.65 353.436  22
  -2   6  12 3686.61 307.753  37
  -2  -6  12 3958.43 318.061  39
  -2  -6  12 3715.18 322.308  38
  -2   6  12 3965.65 303.219  46
  -2  -6  12 3736.28 297.736  33
  -2  -6  12 3936.31 326.107  34
  -2   6  12 3841.79 301.350  35
  -2   6  12 4034.73 306.376  36
  -2   6  11 2615.18 254.377  37
  -2  -6  11 2405.35 242.944  39
  -2  -6  11 2768.69 267.547  38
  -2  -6  11 2569.87 259.215  34
  -2   6  11 2715.14 248.059  36
  -2  -6  11 2622.47 246.426  33
  -2   6  11 2843.17 252.734  46
  -2   6  10 5565.60 334.107  45
  -2   6  10 5716.70 375.823  22
  -2   6  10 5720.06 353.045  37
  -2  -6  10 5810.48 377.832  38
  -2  -6  10 5838.18 363.757  39
  -2  -6  10 5842.09 371.767  34
  -2   6  10 5849.78 357.988  36
  -2  -6  10 5867.00 354.542  33
  -2   6  10 5875.56 355.072  46
  -2   6   9 1403.92 167.574  45
  -2   6   9 1467.62 183.282  22
  -2  -6   9 1664.97 186.703  39
  -2   6   9 1655.30 186.055  37
  -2  -6   9 1451.89 179.508  34
  -2  -6   9 1706.73 187.752  33
  -2   6   9 1768.03 192.244  46
  -2  -6   8 6191.06 414.032  50
   2   6  -8 5786.90 518.668  43
   2  -6  -8 5872.12 427.033   3
  -2  -6   7 121607. 1736.02  50
   2   6  -7 118294. 2243.61  43
   2  -6  -7 120474. 1858.61   3
  -2  -6   6 83.4105 61.9675  50
   2   6  -6 44.0258 81.2269  43
   2  -6  -6 98.7078 59.6833   3
  -2  -6   5 64177.4 1156.28  50
   2   6  -5 66503.5 1531.00  43
   2  -6  -5 65761.2 1261.11   3
   2   6  -4 17451.0 752.944  43
  -2  -6   4 16499.6 564.184  50
  -2   6   4 16484.1 632.620  13
   2  -6  -4 17300.6 620.149   3
   2   6  -3 2428.69 271.819  43
  -2  -6   3 2487.81 216.198  50
  -2   6   3 2525.10 244.003  13
   2  -6  -3 2436.86 227.474   3
   2   6  -2 1888.10 228.736  43
  -2   6   2 2084.72 203.335  43
  -2  -6   2 2101.30 194.789  50
   2  -6  -2 2242.28 173.111  50
  -2   6   2 1838.59 204.235  13
   2  -6  -2 2067.64 203.484   3
   2  -6  -1 21378.1 547.757  50
  -2  -6   1 20885.8 605.969  50
  -2   6   1 22189.2 689.349  43
   2   6  -1 21594.9 734.732  43
  -2  -6   1 23227.7 556.325   3
   2  -6   0 34739.6 717.076  50
  -2   6   0 31830.0 870.779  43
   2   6   0 33178.8 861.946  43
  -2  -6   0 35468.7 722.102   3
   2  -6   0 33849.2 813.257   2
  -2   6  -1 42338.5 1053.32  43
   2  -6   1 43673.3 832.866  50
   2   6   1 43650.7 906.003  13
  -2  -6  -1 43952.1 894.991   1
  -2   6  -2 20010.0 763.622  43
   2  -6   2 20813.0 603.349  50
   2   6   2 19625.7 619.040  13
  -2  -6  -2 20368.1 619.139   1
   2  -6   2 21169.3 648.170   2
   2  -6   3 82244.8 1249.85  50
  -2  -6  -3 79246.6 1248.43   1
  -2   6  -3 79336.5 1573.64  43
   2  -6   4 5669.32 350.456  50
  -2  -6  -4 6031.93 356.378   1
  -2   6  -4 5913.79 449.451  43
   2  -6   5 5572.49 365.803  50
  -2  -6  -5 6130.57 373.605   1
  -2   6  -5 6128.80 477.648  43
   2  -6   6 17456.4 689.057  50
  -2  -6  -6 15222.4 616.750   1
  -2   6  -6 16090.7 796.212  43
   2   6   7 16861.1 593.637  22
   2   6   7 18500.4 661.945  21
  -2   6  -7 16980.2 691.435  16
   2  -6   7 17219.1 616.132  34
   2   6   7 17755.4 612.984  29
   2  -6   7 16994.5 592.751  24
   2   6   8 627.579 111.224  37
   2  -6   8 737.061 124.218  39
   2  -6   8 699.478 126.388  24
   2   6   8 838.466 142.091  29
   2  -6   8 968.406 157.861  34
  -2   6  -8 823.611 167.367  16
   2   6   8 672.241 137.343  21
   2  -6   9 3450.92 285.714  38
   2  -6   9 3381.93 268.081  39
   2   6   9 3569.76 284.663  37
   2  -6   9 3267.58 286.765  24
   2   6   9 3652.90 298.270  29
   2  -6   9 3584.74 303.160  34
   2   6   9 3615.00 314.585  21
  -2   6  -9 3093.95 312.857  16
   2  -6  10 2777.72 250.973  39
   2  -6  10 2767.01 262.589  38
   2   6  10 2363.17 242.022  37
   2   6  10 2408.21 238.125  46
  -2   6 -10 2410.47 269.062  16
   2   6  10 2763.02 283.813  21
   2  -6  10 2217.42 246.934  25
   2  -6  10 2369.81 253.287  24
   2   6  10 2545.80 257.502  29
   2   6  11 5047.42 361.479  37
   2  -6  11 5415.07 368.826  38
   2   6  11 5361.38 342.122  46
   2   6  11 5057.40 363.223  29
   2  -6  11 5297.48 379.942  24
   2  -6  11 5418.25 393.347  25
  -2   6 -11 5509.28 400.099  16
   2   6  11 4701.13 356.186  22
   2   6  11 5054.18 389.947  21
   2   6  12 1127.49 170.728  37
   2  -6  12 1368.72 184.993  38
   2  -6  12 1236.78 185.382  29
   2   6  12 1404.31 193.308  29
   2  -6  12 1299.54 197.465  25
   2  -6  12 1342.52 201.710  24
   2   6  12 1241.62 195.496  21
   2   6  12 1591.04 206.860  22
   2   6  13 10121.2 498.189  37
   2  -6  13 10641.7 496.032  38
   2  -6  13 9565.13 498.221  24
   2   6  13 9888.27 490.044  29
   2  -6  13 9957.96 496.292  29
   2  -6  13 9972.51 509.788  25
   2   6  13 10007.7 472.444  35
   2   6  13 10461.0 541.440  21
   2   6  13 9977.91 502.416  22
  -2   6 -13 9590.44 533.615  15
   2   6  14 830.964 151.698  21
   2   6  14 993.307 158.909  22
   2  -6  14 974.969 160.984  24
   2  -6  14 843.422 140.429  25
   2   6  14 837.505 139.356  29
   2  -6  14 977.838 148.906  29
   2   6  14 1037.66 157.548  37
   2   6  14 874.765 135.785  35
  -2   6 -14 898.757 161.261  15
   2   6  15 526.269 101.026  37
   2   6  15 415.535 94.9854  22
  -2   6 -15 563.632 118.141  15
   2   6  15 446.488 102.923  21
   2   6  15 472.651 90.0756  35
   2  -6  15 553.448 111.938  24
   2  -6  15 325.600 87.6843  29
   2  -6  15 508.002 104.520  25
  -2   7  16 2580.78 219.349  37
  -2   7  16 2644.02 236.050  21
  -2   7  16 2554.96 235.436  22
  -2   7  16 2611.59 207.979  35
  -2  -7  16 2498.53 226.009  26
  -2  -7  16 2422.75 216.882  25
  -2  -7  16 2419.80 213.828  24
  -2  -7  15 4909.14 341.071  38
  -2   7  15 4969.70 330.988  37
  -2   7  15 4960.64 345.392  21
  -2   7  15 5175.74 356.623  22
  -2  -7  15 4857.60 331.400  34
  -2   7  15 5015.49 316.166  35
  -2  -7  15 4912.44 331.765  24
  -2  -7  15 5130.00 341.500  25
  -2   7  14 3314.87 284.866  37
  -2  -7  14 3584.69 310.267  38
  -2   7  14 3719.62 318.629  22
   2   7 -14 3738.05 342.910  16
  -2   7  14 3601.03 309.353  21
  -2   7  14 3294.56 267.883  36
  -2   7  14 3359.74 275.555  35
  -2  -7  14 3552.15 300.803  34
  -2  -7  14 3555.08 293.155  24
  -2  -7  13 1972.35 238.216  38
  -2   7  13 1935.94 223.866  37
  -2  -7  13 1755.05 216.489  39
  -2   7  13 1819.06 233.684  22
   2   7 -13 1767.33 250.281  16
  -2   7  13 1934.54 234.403  21
  -2  -7  13 1798.60 228.099  34
  -2   7  13 1870.28 214.780  36
  -2   7  13 1783.50 207.682  35
  -2  -7  13 1979.84 231.450  24
  -2   7  12 2312.45 237.147  46
  -2   7  12 2243.22 253.120  21
  -2   7  12 2130.83 251.107  22
  -2  -7  12 2005.40 230.135  39
  -2  -7  12 2406.84 263.070  38
  -2   7  12 1910.17 221.654  37
  -2   7  12 2091.46 226.412  35
  -2  -7  12 2191.48 247.110  34
  -2  -7  12 2330.13 242.493  33
  -2   7  12 2080.38 228.154  36
  -2  -7  12 2175.07 241.008  24
  -2  -7  11 95.1834 56.7744  39
  -2  -7  11 153.968 73.1467  38
  -2   7  11 126.189 81.1282  37
  -2   7  11 148.393 69.6482  21
  -2   7  11 28.8535 60.3866  22
  -2  -7  11 19.1417 67.5288  34
  -2   7  11 87.4253 52.9034  35
  -2   7  11 68.6005 70.4525  36
  -2  -7  11 9.44322 59.7311  33
  -2   7  11 86.7652 62.9873  46
  -2  -7  10 753.175 139.319  39
  -2   7  10 978.645 153.446  37
  -2   7  10 828.914 152.719  21
  -2   7  10 754.427 148.883  22
  -2  -7  10 887.470 155.390  34
  -2  -7  10 718.918 136.312  33
  -2   7  10 660.990 129.603  36
  -2   7  10 748.302 131.799  46
  -2   7  10 820.240 139.820  45
  -2   7   9 12642.1 530.042  46
  -2  -7   9 12226.1 506.783  44
  -2   7   9 12129.8 516.377  45
  -2   7   9 12194.9 551.639  21
  -2   7   9 12512.2 564.170  22
  -2   7   9 12488.9 514.246  37
  -2  -7   9 12730.8 534.380  33
  -2  -7   9 12312.6 536.492  34
   2   7  -9 11590.5 590.661  10
  -2   7   8 33884.3 851.865  46
  -2  -7   8 31835.7 801.985  44
  -2   7   8 31464.6 852.267  21
  -2   7   8 33227.0 882.150  22
  -2   7   8 31091.0 779.364  37
  -2  -7   8 32068.5 833.527  34
  -2  -7   8 32912.5 838.036  33
  -2   7   7 3796.89 273.267  46
  -2  -7   7 3913.84 278.826  44
  -2   7   7 3674.12 284.821  22
  -2   7   7 3486.92 274.001  21
  -2  -7   7 3513.77 261.787  34
  -2  -7   7 3774.47 274.191  33
   2   7  -7 3405.65 309.407  10
  -2  -7   6 11577.0 555.638  50
   2   7  -6 11595.1 726.655  43
   2  -7  -6 11669.8 606.129   3
  -2  -7   5 2756.92 260.975  50
   2   7  -5 2779.85 346.962  43
   2  -7  -5 2667.07 277.822   3
   2   7  -4 21006.0 897.845  43
  -2  -7   4 21769.8 707.169  50
  -2   7   4 21515.9 791.714  13
   2  -7  -4 22310.9 774.437   3
   2   7  -3 21837.6 882.028  43
  -2  -7   3 21718.7 688.445  50
  -2   7   3 22326.0 792.051  13
   2  -7  -3 23042.2 765.607   3
   2   7  -2 9343.25 561.133  43
  -2   7   2 10209.8 487.396  43
  -2  -7   2 10420.3 472.430  50
  -2   7   2 9717.36 522.943  13
   2  -7  -2 10185.9 497.903   3
  -2   7   1 12236.3 565.948  43
   2   7  -1 12690.5 620.957  43
  -2  -7   1 11924.7 501.994  50
  -2   7   1 11677.0 576.578  13
  -2  -7   0 4350.54 305.794  50
   2  -7   0 4409.57 281.907  50
   2   7   0 4468.93 324.388  13
  -2  -7   0 5048.36 303.436   3
   2  -7   0 4552.41 330.413   2
  -2   7  -1 7185.94 471.326  43
   2  -7   1 7271.05 371.411  50
   2   7   1 7202.75 406.748  13
   2  -7   1 7281.32 416.526   2
  -2  -7  -1 7901.26 397.498   3
  -2   7  -2 22136.7 863.727  43
   2  -7   2 20509.1 661.702  50
   2   7   2 20836.0 696.963  13
   2  -7   2 20335.0 703.873   2
  -2  -7  -2 21049.9 680.679   3
  -2  -7  -3 10936.8 505.813   1
   2  -7   3 11511.0 509.823  50
  -2   7  -3 10676.1 628.946  43
  -2  -7  -4 28.4260 30.4469   1
  -2   7  -4 72.8454 68.6311  43
   2  -7   4 15.8837 41.0657  50
  -2   7  -5 1832.49 278.483  43
  -2  -7  -5 1563.89 199.816   1
   2   7   5 1859.42 196.824  29
   2  -7   5 1734.85 184.700  48
   2  -7   5 1845.58 226.711  50
   2   7   5 1687.73 197.677  21
  -2   7  -5 1802.77 226.259  16
   2  -7   6 55.7087 42.8601  48
   2   7   6 7.18888 41.2950  29
  -2   7  -6 59.4098 53.1830  10
  -2   7  -6 23.7972 60.1143  16
   2   7   6-20.5812 53.5531  21
   2   7   6 1.59230 37.2747  22
   2   7   7 2048.27 209.581  19
   2   7   7 2176.87 227.198  22
   2   7   7 2219.68 244.272  21
  -2   7  -7 2544.93 280.375  16
   2  -7   7 2036.13 206.258  48
   2   7   7 2321.91 235.642  29
   2  -7   7 2227.78 219.168  24
   2   7   8 9258.19 451.356  19
  -2   7  -8 9105.24 536.515  16
   2   7   8 9011.08 468.494  22
   2   7   8 8994.44 497.459  21
   2  -7   8 8657.02 425.257  48
   2   7   8 9354.82 442.831  37
   2  -7   8 9584.02 446.483  39
   2   7   8 9212.71 478.897  29
   2  -7   8 9186.33 466.323  24
   2  -7   9 1342.76 174.027  39
   2   7   9 1386.79 181.280  37
   2  -7   9 1439.06 196.202  24
   2   7   9 1203.18 180.425  29
   2  -7   9 1420.42 198.409  25
   2   7   9 1271.16 196.879  21
  -2   7  -9 1298.28 207.658  16
   2   7   9 1531.43 201.421  22
   2   7  10 5202.78 373.142  22
  -2   7 -10 5399.12 415.229  16
   2   7  10 4614.18 375.056  21
   2   7  10 5079.36 346.687  46
   2  -7  10 5214.18 341.088  39
   2   7  10 5605.28 366.290  37
   2  -7  10 5259.37 368.309  38
   2   7  10 5671.64 356.176  36
   2   7  10 5010.50 363.535  29
   2  -7  10 5239.66 369.677  24
   2  -7  10 5104.66 378.555  25
   2  -7  11 4247.88 314.405   4
   2   7  11 4604.32 328.135  46
   2   7  11 4479.18 364.625  21
  -2   7 -11 4922.15 386.251  16
   2   7  11 4939.71 364.771  22
   2  -7  11 4395.99 331.873  38
   2   7  11 4612.40 335.341  37
   2   7  11 4529.51 344.326  29
   2  -7  11 4485.50 353.769  25
   2  -7  11 4291.99 340.349  24
   2   7  12 98.7709 60.3145  46
   2  -7  12 72.9113 46.5304  38
   2   7  12 52.5973 63.4473  37
   2  -7  12 65.8906 63.0738  24
   2   7  12 20.9462 48.7204  29
   2  -7  12 67.7443 70.8347  25
  -2   7 -12 94.1898 83.2497  15
  -2   7 -12 34.8029 43.2760  16
   2   7  12 53.0642 75.7256  21
   2   7  12 7.24460 49.2166  22
   2   7  13 10147.2 473.422  37
   2  -7  13 9839.81 462.921  38
   2  -7  13 9329.16 465.464  29
   2  -7  13 9457.04 477.075  25
   2  -7  13 9142.22 464.439  24
   2   7  13 10208.6 463.791  35
   2   7  13 9854.83 470.433  29
   2   7  13 9413.55 472.070  22
   2   7  13 9776.82 506.971  21
  -2   7 -13 9104.33 507.855  15
   2   7  14 842.637 145.257  21
   2   7  14 757.721 130.217  22
   2   7  14 503.914 99.2673  29
   2  -7  14 662.474 126.480  24
   2  -7  14 505.732 106.285  29
   2  -7  14 803.645 137.232  25
   2   7  14 588.851 107.998  37
   2   7  14 630.954 111.254  35
  -2   7 -14 586.955 127.884  15
   2   7  15 1201.79 151.461  21
   2  -7  15 1092.60 140.194  25
  -2   8  15 7476.71 374.488  37
  -2  -8  15 6924.88 378.115  38
  -2   8  15 6818.89 383.952  22
  -2   8  15 6787.74 377.934  21
   2   8 -15 6679.21 390.012  16
  -2   8  15 6550.68 337.123  35
  -2  -8  15 6555.48 353.014  24
  -2  -8  15 6851.45 369.300  25
  -2   8  14 39.6770 56.0203  37
  -2  -8  14 52.4714 48.9611  38
   2   8 -14 35.6991 55.9746  16
  -2   8  14 15.2826 62.8191  22
  -2   8  14-62.0230 65.0876  21
  -2   8  14 47.0855 47.1889  36
  -2   8  14-3.98424 57.5830  35
  -2  -8  14 246.180 89.1454  25
  -2  -8  14 75.5640 56.6726  24
  -2   8  13 1535.24 193.442  37
  -2  -8  13 1540.81 206.622  38
  -2  -8  13 1600.54 199.957  39
  -2   8  13 1590.65 211.805  22
   2   8 -13 1620.61 231.578  16
  -2   8  13 1483.24 204.475  21
  -2   8  13 1432.46 180.723  35
  -2  -8  13 1629.57 206.613  34
  -2   8  13 1545.72 190.363  36
  -2  -8  13 1594.21 199.227  24
  -2   8  12 2893.85 265.952  46
  -2   8  12 2715.20 278.654  22
  -2   8  12 2758.69 275.587  21
   2   8 -12 2446.43 305.310  16
  -2  -8  12 2688.82 264.210  39
  -2  -8  12 2837.50 283.159  38
  -2   8  12 2338.79 240.133  37
  -2   8  12 2775.48 258.983  36
  -2   8  12 2545.34 243.298  35
  -2  -8  12 2541.78 262.234  34
  -2  -8  12 3312.44 284.773  24
  -2   8  11 16720.3 638.122  46
  -2   8  11 18958.6 661.429  45
  -2   8  11 16590.4 691.234  22
  -2   8  11 16347.3 674.253  21
  -2   8  11 17033.0 633.589  37
  -2  -8  11 17254.9 694.970  38
  -2  -8  11 17053.6 659.697  39
  -2  -8  11 16678.8 663.342  34
  -2   8  11 17200.5 630.585  35
  -2   8  11 17632.4 658.389  36
  -2  -8  11 16725.6 649.304  33
  -2  -8  11 18263.7 667.388  24
   2   8 -10 2811.56 297.155  10
  -2   8  10 2749.73 263.738  46
  -2   8  10 2850.93 263.417  45
  -2   8  10 2615.64 274.441  22
  -2   8  10 2995.92 287.201  21
  -2   8  10 2952.63 264.195  37
  -2  -8  10 2424.17 248.696  39
  -2  -8  10 2329.15 246.837  34
  -2  -8  10 2616.26 258.791  33
  -2   8  10 2796.07 266.604  36
  -2  -8  10 3501.38 289.774  24
  -2   8   9 145.770 70.8829  45
  -2   8   9 48.4124 59.0635  46
  -2  -8   9 56.3429 61.1077  44
  -2   8   9 31.6548 57.9790  21
  -2   8   9-4.29646 60.4642  22
  -2   8   9 116.925 77.1639  37
  -2  -8   9 61.8478 58.4658  33
  -2  -8   9 43.3134 46.5418  34
   2   8  -9 58.1269 69.3912  10
  -2  -8   8 857.418 135.489  48
  -2  -8   8 873.447 145.103  44
  -2   8   8 832.066 144.523  46
  -2   8   8 1092.04 151.665  19
  -2   8   8 889.843 160.688  22
  -2   8   8 720.932 141.015  21
  -2   8   8 832.168 136.178  37
  -2  -8   8 902.771 146.856  33
  -2  -8   8 841.392 140.650  34
   2   8  -8 758.280 163.293  10
  -2   8   7 1998.00 215.520  46
  -2  -8   7 2198.65 208.381  48
  -2   8   7 1863.20 195.806  19
  -2   8   7 1996.08 221.806  21
  -2   8   7 2225.13 239.332  22
  -2  -8   7 1964.97 211.314  44
  -2  -8   7 1904.98 201.890  34
  -2  -8   7 2168.17 222.437  33
   2   8  -7 1840.44 241.938  10
  -2  -8   6 2600.07 222.371  48
  -2   8   6 2729.20 233.734  46
  -2  -8   6 2735.71 247.285  44
  -2   8   6 2387.62 222.595  19
  -2   8   6 2631.02 250.172  22
  -2   8   6 2318.17 228.369  21
  -2  -8   6 2972.37 249.841  33
   2   8  -6 2674.80 289.335  10
  -2   8   5 9438.09 422.517  46
  -2  -8   5 10092.0 433.908  48
  -2  -8   5 10596.0 478.511  44
  -2  -8   5 9306.15 404.857   5
  -2   8   5 9932.56 439.033  19
  -2   8   5 9045.82 439.322  21
  -2   8   5 9836.06 480.107  22
  -2  -8   5 9738.91 431.586  33
   2   8  -5 9263.93 524.472  10
  -2  -8   4 5495.10 338.595  44
   2   8  -4 6654.04 548.504  43
   2  -8  -4 5880.81 436.857   3
  -2  -8   4 5841.49 315.752   6
  -2  -8   4 5146.60 298.053   5
  -2   8   4 5665.13 328.712  19
  -2   8   4 6262.57 465.437  13
   2   8  -4 5325.64 391.461  10
  -2  -8   4 5741.01 322.873  48
  -2  -8   4 6214.20 414.603  50
   2   8  -3 90.4357 76.5921  43
  -2   8   3-6.46801 75.4899  13
  -2  -8   3 95.2794 67.6830  50
   2  -8  -3 64.2597 62.7252   3
   2   8  -2 3019.79 348.674  43
  -2   8   2 3509.10 341.902  13
  -2   8   1 284.668 112.563  43
  -2   8   1 125.078 77.9368  13
   2   8  -1 106.144 64.3705  13
  -2  -8   1 84.6141 39.9545  50
   2  -8  -1 123.897 69.9593   2
  -2   8   0 264.793 98.7329  43
   2   8   0 201.387 88.6310  13
  -2  -8   0 190.088 79.0582  50
   2  -8   0 273.145 99.0271   2
  -2   8  -1 2542.07 307.252  43
  -2  -8  -1 932.327 153.511  50
  -2   8  -2 11839.5 682.205  43
  -2  -8  -2 12472.1 571.934   3
   2  -8   2 11664.4 534.008  50
   2  -8   2 11419.0 470.081  48
  -2   8  -2 11368.9 529.304  10
   2   8   2 11362.2 471.560  19
  -2  -8  -3 7609.24 464.711   3
   2  -8   3 7575.46 389.414  48
   2  -8   3 7509.00 445.308  50
  -2   8  -3 7498.05 437.508  10
   2   8   3 7099.91 380.777  19
  -2   8  -3 6736.97 421.333  16
   2   8   4 114.298 59.5570  21
   2   8   4 150.661 69.2144  22
  -2   8  -4 240.175 87.2991  16
   2  -8   4 313.252 84.7929  48
  -2  -8  -4 72.5934 39.3738   6
  -2   8  -4 64.9645 58.6328  10
   2   8   4 148.987 67.9364  29
   2  -8   5 862.583 138.335  48
   2   8   5 807.095 141.536  29
  -2   8  -5 983.145 167.924  10
   2   8   5 661.113 126.269  22
   2   8   5 685.334 139.445  21
   2   8   5 813.479 136.711  19
   2  -8   6 6605.36 381.693  48
   2   8   6 6629.89 403.960  29
  -2   8  -6 6487.62 416.128  10
   2   8   6 6722.78 423.299  21
   2   8   6 6038.32 380.020  22
   2   8   6 6245.52 378.007  19
  -2   8  -6 6040.32 437.010  16
   2  -8   7 16355.1 603.431  48
   2   8   7 15878.2 634.243  29
   2  -8   7 17891.2 654.530  25
   2   8   7 16550.6 619.377  19
   2   8   7 16210.0 638.337  22
  -2   8  -7 16170.7 726.146  16
   2   8   7 15699.9 664.082  21
   2  -8   8 1489.39 187.064  48
   2   8   8 1254.79 185.188  29
   2  -8   8 1486.40 201.033  25
   2   8   8 1236.52 197.292  21
   2   8   8 1264.11 179.252  19
   2   8   8 1011.15 167.934  22
  -2   8  -8 1583.39 231.557  16
   2   8   9 3051.20 276.081  46
   2   8   9 3140.97 269.885  19
  -2   8  -9 3071.36 322.575  16
   2   8   9 2949.98 282.719  22
   2   8   9 2831.30 291.084  21
   2   8   9 2767.32 272.966  29
   2  -8   9 2946.47 269.446  24
   2  -8   9 3069.80 286.763  25
   2   8  10 2060.26 228.083  46
   2   8  10 1919.21 242.180  21
   2   8  10 1904.10 226.415  22
  -2   8 -10 1809.69 244.137  16
   2  -8  10 2017.23 229.628  38
   2   8  10 1733.49 202.536  36
   2   8  10 1852.10 224.862  29
   2  -8  10 1808.72 220.478  25
   2  -8  10 2167.43 235.678  24
   2   8  11 2133.68 224.167  46
  -2   8 -11 2410.49 281.520  15
   2   8  11 2425.28 253.350  22
  -2   8 -11 2240.23 260.644  16
   2   8  11 2107.94 252.433  21
   2  -8  11 2153.20 227.000   4
   2  -8  11 2281.16 238.627  38
   2   8  11 2431.88 234.123  37
   2   8  11 2370.67 224.663  36
   2   8  11 2349.29 245.903  29
   2  -8  11 2399.37 243.995  24
   2  -8  11 2212.04 242.731  25
   2   8  12 9637.92 474.691  22
  -2   8 -12 10548.8 527.965  16
   2   8  12 9655.63 506.049  21
  -2   8 -12 9401.14 521.186  15
   2   8  12 9735.27 440.689  46
   2   8  12 9689.29 450.265  37
   2  -8  12 9765.89 464.834  38
   2   8  12 9901.48 475.463  29
   2  -8  12 9172.06 466.508  25
   2  -8  12 9708.47 468.042  24
  -2   8 -13-11.7105 52.7272  15
   2   8  13-23.6432 41.4490  46
   2   8  13-13.1400 44.8364  21
   2   8  13 7.17884 54.6097  22
   2   8  13 23.7169 43.0631  35
   2  -8  13-42.0524 52.6403  24
   2   8  13 12.4580 58.3758  29
   2  -8  13-17.8027 60.5555  29
   2  -8  13-15.6326 45.3800  25
   2   8  13-4.91589 47.1923  37
   2  -8  13 4.26738 39.9262  38
   2   8  14-5.41212 49.5525  21
  -2   8 -14 89.8311 62.6324  15
   2   8  14 56.2516 48.3992  35
   2  -8  14-35.1132 54.3441  29
   2  -8  14 45.1611 47.5258  25
   2   8  14 88.5106 49.5037  37
   2   9 -15 12448.9 509.032  15
  -2  -9  15 12686.3 464.712  38
   2   9 -14 3041.50 276.965  16
  -2   9  14 3165.53 254.041  21
  -2   9  14 3135.93 260.912  22
  -2   9  14 3184.96 240.045  36
  -2   9  14 2887.28 221.924  35
  -2  -9  14 2942.93 229.200  24
  -2  -9  14 3125.45 249.607  25
  -2   9  14 3062.90 235.099  37
  -2  -9  14 3009.29 250.060  38
  -2   9  13 8179.53 438.589  21
  -2   9  13 8684.39 461.362  22
   2   9 -13 8768.81 508.293  16
  -2  -9  13 8517.89 429.655  39
  -2   9  13 9009.66 425.928  37
  -2  -9  13 8763.91 458.142  38
  -2   9  13 8147.44 397.370  35
  -2   9  13 8838.12 425.911  36
  -2  -9  13 8355.65 432.352  25
  -2  -9  13 9161.64 429.958  24
  -2   9  12-9.63526 58.4969  46
   2   9 -12-28.5080 64.2739  16
  -2   9  12-31.2264 59.6205  22
  -2   9  12-1.34360 49.5992  21
  -2  -9  12-34.0111 64.5986  38
  -2  -9  12-64.6322 78.3767  39
  -2   9  12 94.0549 64.9670  37
  -2   9  12 29.3473 49.0404  35
  -2   9  12 22.5671 50.1079  36
  -2  -9  12 27.5483 42.7473  24
  -2   9  11 14989.8 586.670  45
  -2   9  11 14435.5 638.247  22
   2   9 -11 14505.9 721.579  16
  -2   9  11 14338.7 620.333  21
  -2   9  11 15057.2 577.503  37
  -2  -9  11 14363.3 596.431  39
  -2  -9  11 14726.5 641.513  38
  -2   9  11 14417.7 595.113  36
  -2   9  11 14395.2 559.524  35
  -2   9  11 14058.1 582.298  46
  -2   9  10 16548.8 640.206  46
  -2   9  10 17212.5 650.533  45
   2   9 -10 16619.9 792.029  16
  -2   9  10 15962.9 674.167  22
  -2   9  10 17554.7 690.457  21
  -2  -9  10 16468.8 646.506  39
  -2   9  10 16622.9 650.774  36
  -2  -9  10 15671.3 631.938  33
  -2  -9  10 15644.3 626.357  34
  -2   9  10 16692.2 604.814  35
   2   9 -10 16539.3 722.039  10
  -2  -9   9 516.542 113.738  48
  -2   9   9 625.535 136.589  21
  -2   9   9 563.014 129.140  22
  -2   9   9 552.830 123.816  46
  -2   9   9 483.514 112.445  45
  -2  -9   9 465.511 113.105  33
  -2   9   9 435.113 105.041  35
  -2  -9   9 592.084 127.575  34
   2   9  -9 607.102 137.940  10
  -2  -9   8 422.680 103.823  48
  -2   9   8 322.898 107.411  22
  -2   9   8 357.794 96.3301  19
  -2   9   8 437.451 119.170  21
  -2  -9   8 415.523 117.923  44
  -2   9   8 415.358 106.622  46
  -2  -9   8 520.217 117.391  33
  -2  -9   8 471.065 115.461  34
   2   9  -8 390.550 132.383  10
  -2   9   7 14089.2 568.009  46
  -2  -9   7 13779.9 543.279  48
  -2   9   7 14582.6 572.643  19
  -2   9   7 14156.5 604.091  21
  -2  -9   7 13779.8 584.269  44
  -2  -9   7 13785.0 571.416  33
   2   9  -7 13030.9 665.282  10
  -2   9   6 12286.4 522.064  46
  -2  -9   6 13586.3 536.838  48
  -2  -9   6 12656.2 558.130  44
  -2   9   6 12908.9 536.614  19
  -2  -9   6 12446.8 529.490  33
   2   9  -6 12160.4 636.063  10
  -2   9   5 81036.2 1294.53  46
  -2  -9   5 88062.7 1362.04  48
  -2  -9   5 86699.2 1434.76  44
  -2  -9   5 83851.7 1296.54   5
   2  -9  -5 86426.0 1295.77   5
  -2   9   5 87822.1 1391.86  19
  -2  -9   5 83077.0 1332.76  33
   2   9  -5 84245.2 1649.03  10
  -2   9   4 394.441 93.1671  46
  -2  -9   4 502.995 113.761  44
  -2  -9   4 560.655 110.809   5
   2  -9  -4 493.160 105.616   5
  -2  -9   4 447.988 93.5413   6
  -2   9   4 589.215 121.279  19
  -2   9   4 450.266 104.022  10
   2   9  -4 438.362 126.608  10
  -2  -9   4 435.006 99.6581  48
  -2  -9   3 179.056 75.3045  44
   2  -9  -3 187.669 79.1673   5
  -2  -9   3 168.222 67.5858   5
  -2  -9   3 222.665 77.2635   6
  -2   9   3 208.642 84.0028  19
  -2   9   3 201.187 79.4450  10
   2   9  -3 202.819 95.7814  10
  -2  -9   3 131.224 59.0946  48
  -2  -9   2 4643.68 314.042  44
  -2  -9   2 5108.78 307.660   6
   2  -9  -2 4618.75 299.063   5
  -2  -9   2 4817.40 307.672   5
   2   9  -2 4424.92 297.768  19
   2   9  -2 4894.43 381.008  10
  -2   9   2 4591.74 329.072  10
   2  -9  -2 4534.70 298.117  48
  -2  -9   2 5034.08 319.587  48
  -2  -9   1 11127.4 474.217  44
   2  -9  -1 11955.5 481.410   5
  -2  -9   1 12271.3 473.340   6
  -2  -9   1 12017.2 484.134   5
   2   9  -1 11433.5 482.644  19
  -2   9   1 12971.1 564.860  10
   2   9  -1 11769.0 568.606  10
  -2  -9   1 12539.3 498.043  48
   2  -9  -1 12515.5 501.942  48
  -2  -9   0 4801.79 300.994  44
   2   9   0 5748.07 346.721  19
   2  -9   0 5094.65 354.349  18
  -2  -9   0 5669.72 333.110  48
   2  -9   0 5913.20 353.655  48
   2   9   0 5642.35 383.955  10
  -2   9   0 5838.07 389.635  10
   2  -9   0 5711.47 335.247   5
  -2  -9   0 5655.95 323.147   6
  -2   9  -1 5660.64 373.717  16
   2   9   1 6161.34 365.729  19
   2  -9   1 5898.52 357.511  48
  -2  -9  -1 5578.00 325.381  48
  -2   9  -1 6142.12 400.882  10
  -2  -9  -1 5606.59 321.031   6
   2  -9   1 6020.65 347.257   5
   2   9   2 2455.09 236.993  19
  -2   9  -2 2845.54 276.970  16
  -2  -9  -2 2485.13 214.476  48
   2  -9   2 2286.15 227.527  48
  -2   9  -2 2731.22 279.490  10
  -2  -9  -2 2519.35 217.578   6
  -2   9  -3 31148.7 943.241  16
   2   9   3 31306.6 850.197  19
   2  -9   3 31863.9 849.752  48
  -2   9  -3 31281.8 943.916  10
  -2  -9  -3 29425.6 735.490   6
   2   9   4 9447.13 474.254  19
  -2   9  -4 10094.6 550.216  16
   2  -9   4 10381.4 493.368  48
  -2   9  -4 9703.08 526.082  10
  -2  -9  -4 9856.29 426.800   6
  -2   9  -5 1325.87 202.254  10
  -2   9  -5 1237.92 201.849  16
   2   9   5 1365.42 189.422  19
   2  -9   5 1304.72 179.823  48
  -2   9  -6 23180.7 813.654  10
  -2   9  -6 22582.2 861.723  16
   2   9   6 22936.5 751.527  19
   2   9   6 22369.1 805.107  21
   2  -9   6 21903.9 723.628  48
   2   9   7 884.548 151.091  22
  -2   9  -7 1145.99 204.369  16
   2   9   7 1200.52 178.584  19
   2   9   7 939.621 172.540  21
   2  -9   7 997.239 162.309  48
   2   9   7 1051.59 180.905  29
  -2   9  -7 1282.09 194.214  10
   2  -9   8 12458.6 537.929  48
   2   9   8 12110.8 542.087  19
   2   9   8 12185.1 605.754  21
   2   9   8 12934.0 586.864  22
  -2   9  -8 11934.2 637.289  16
   2   9   8 12419.8 576.578  29
   2  -9   8 12927.9 564.818  25
   2   9   9 111.507 67.5275  46
   2   9   9 328.271 94.0603  19
   2   9   9 172.013 80.4159  22
   2   9   9 166.608 75.4273  21
  -2   9  -9 287.113 125.399  16
   2  -9   9 99.7947 46.2492  48
   2   9   9 115.802 65.9655  29
   2  -9   9 195.181 90.8578  25
   2   9  10 8024.95 434.263  46
   2   9  10 8181.46 487.578  21
  -2   9 -10 8253.15 508.282  16
  -2   9 -10 7982.07 489.530  15
   2   9  10 8792.59 471.780  22
   2  -9  10 8871.93 467.729  38
   2   9  10 8993.94 474.608  29
   2   9  10 8519.42 437.912  36
   2  -9  10 8467.48 455.537  25
  -2   9 -11 1241.21 194.508  15
   2  -9  11 1058.11 156.603   4
  -2   9 -11 1315.49 198.293  16
   2   9  11 1335.60 179.968  22
   2   9  11 1246.06 185.158  21
   2   9  11 1342.70 171.217  46
   2  -9  11 1411.96 181.064  38
   2   9  11 1299.98 162.051  36
   2  -9  11 1219.89 170.358  25
   2  -9  12 2147.45 198.008   4
   2   9  12 2094.80 197.932  46
   2   9  12 2080.38 226.469  21
   2   9  12 2133.94 209.285  22
  -2   9 -12 2197.34 239.949  15
   2   9  12 1960.43 195.973  35
   2  -9  12 2011.88 206.374  25
   2  -9  12 2065.12 200.787  24
   2  -9  12 2081.20 200.613  38
  -2   9 -13 7421.52 398.069  15
   2   9  13 7595.86 349.644  35
   2  -9  13 6980.10 348.431  25
   2  -9  13 7201.18 358.810  29
   2  10 -13 124.564 68.8232  16
  -2  10  13 18.6936 41.9546  36
  -2  10  13 15.7462 32.9488  35
  -2 -10  13-60.3466 49.2650  25
  -2 -10  13 58.1034 54.2163  38
  -2 -10  13 3.06771 37.0933  39
   2  10 -12 128.861 87.6467  16
  -2 -10  12 88.0204 52.1957  39
  -2 -10  12 57.5092 54.0205  38
  -2  10  12 283.006 92.9431  36
  -2  10  12 148.507 63.8706  35
  -2 -10  12 119.793 69.3250  25
  -2 -10  11 644.893 124.757  39
  -2 -10  11 928.158 158.329  38
   2  10 -11 567.084 142.458  16
  -2  10  11 658.756 123.017  36
  -2  10  11 818.021 127.357  35
  -2  10  11 738.353 129.112  45
  -2  10  11 679.475 129.878  46
  -2  10  10 188.196 95.9781  46
  -2  10  10 147.300 72.5462  45
   2  10 -10 203.905 120.133  16
  -2 -10  10 129.361 80.7614  39
  -2  10  10 177.096 75.8698  35
  -2  10  10 233.652 92.8548  36
   2  10 -10 379.988 108.392  10
  -2 -10   9 495.103 109.224  48
  -2  10   9 485.388 113.568  45
  -2  10   9 557.708 126.681  46
  -2 -10   9 465.597 117.412  39
  -2  10   9 386.357 114.032  36
   2  10  -9 543.881 156.392  16
   2  10  -9 469.102 129.241  10
   2  10  -8 18999.6 825.736  16
  -2  10   8 19108.8 678.602  46
  -2 -10   8 19916.5 669.289  48
   2  10  -8 19044.5 797.793  10
  -2 -10   7 2401.14 258.527  44
  -2 -10   7 2240.75 228.617  48
  -2  10   7 2448.36 244.541  46
  -2  10   7 2419.87 243.368  19
   2  10  -7 2479.41 302.458  16
  -2 -10   7 2340.70 240.505  33
   2  10  -7 2507.71 297.494  10
  -2  10   6 81.6145 59.0982  46
  -2 -10   6 80.9154 73.0508  44
  -2 -10   6 100.861 66.5784  48
   2  10  -6 321.329 130.333  16
  -2 -10   6 96.4722 66.8091  33
   2  10  -6 146.494 93.0104  10
   2 -10  -5 120500. 1611.41   5
  -2 -10   5 116339. 1736.75  44
  -2  10   5 118399. 1602.34  46
  -2 -10   5 116119. 1636.52  48
   2  10  -5 116374. 1934.75  16
  -2 -10   5 115305. 1588.51  33
   2  10  -5 112931. 1955.66  10
  -2 -10   4 992.334 156.331  48
   2  10  -4 1082.04 188.910  16
  -2 -10   4 1393.04 179.980   5
   2 -10  -4 1006.50 150.067   5
   2  10  -4 1226.57 212.675  10
  -2 -10   4 1154.11 177.819  44
  -2 -10   3 1711.84 202.905  48
  -2 -10   3 1431.38 190.893  44
   2 -10  -3 1739.09 200.345   5
  -2 -10   3 1608.24 190.169   6
  -2 -10   3 1750.40 204.260   5
   2  10  -3 1688.08 241.882  10
  -2  10   3 1556.75 198.809  10
  -2 -10   2 68519.9 1242.44  48
   2 -10  -2 68385.3 1216.13  48
   2  10  -2 68049.7 1225.47  19
  -2 -10   2 66001.3 1248.40  44
  -2 -10   2 66762.5 1212.76   5
   2 -10  -2 66454.5 1201.98   5
  -2 -10   2 66889.1 1171.09   6
  -2  10   2 67039.2 1321.92  10
   2  10  -2 70417.6 1476.08  10
  -2 -10   1 17895.4 630.544  48
   2 -10  -1 16581.4 611.053  48
   2  10  -1 16898.4 614.930  19
   2 -10  -1 17185.7 685.945  18
  -2 -10   1 16330.3 604.296  44
  -2 -10   1 16340.2 575.200   6
  -2 -10   1 17252.0 612.956   5
   2 -10  -1 16858.1 605.247   5
  -2  10   1 16806.8 675.403  10
   2  10  -1 17332.7 718.766  10
   2 -10   0 4.68843 44.0894  48
  -2 -10   0-5.99302 51.7108  48
  -2 -10   0 86.2675 53.3169  44
  -2 -10   0 129.702 67.8122   5
   2 -10   0 119.245 78.0740   5
  -2 -10   0 10.2580 48.4086   6
  -2  10   0 67.4616 73.4884  10
   2  10   0 59.7836 71.9420  10
  -2 -10  -1 49237.3 1022.38  48
   2 -10   1 47561.1 1069.78  48
  -2 -10  -1 47133.0 979.414   6
  -2 -10  -1 50640.5 1050.51   5
   2 -10   1 46967.7 1020.81   5
  -2  10  -1 47782.4 1173.84  10
   2  10   1 47850.3 1061.12  19
   2 -10   2 39.0338 60.4731  48
  -2 -10  -2 24.7677 35.6470  48
  -2 -10  -2 111.256 67.1316   6
  -2  10  -2 88.8984 74.7631  10
  -2  10  -2 68.4819 65.5787  16
   2  10   2 62.8944 53.7369  19
   2 -10   3 1418.34 192.566  48
  -2 -10  -3 1587.26 179.603   6
   2  10   3 1463.25 197.325  19
  -2  10  -3 1345.50 207.476  16
  -2  10  -3 1517.53 219.983  10
   2  10   4 6198.10 399.145  19
  -2  10  -4 5511.32 418.774  16
  -2  10  -4 5541.76 409.174  10
   2 -10   4 5808.78 386.907  48
  -2  10  -5 1400.05 218.511  16
   2  10   5 1282.14 186.753  19
  -2  10  -5 1319.58 203.829  10
   2 -10   5 1178.65 178.352  48
  -2  10  -6 1092.67 205.269  16
   2  10   6 1316.11 192.162  19
  -2  10  -6 1262.40 193.827  10
   2 -10   6 1184.32 176.973  48
   2  10   7 4653.46 341.563  19
  -2  10  -7 5274.87 384.874  15
  -2  10  -7 5057.14 413.279  16
  -2  10  -7 4928.34 371.598  10
   2 -10   7 4980.32 347.362  48
   2 -10   8 4457.54 319.980  48
   2  10   8 4838.79 350.292  46
  -2  10  -8 4639.27 362.366  15
   2  10   8 4652.06 331.550  19
  -2  10  -8 4495.48 388.989  16
   2  10   9 693.596 134.095  46
  -2  10  -9 637.181 144.100  16
   2  10   9 612.548 118.550  19
   2 -10   9 591.746 121.718  38
   2 -10   9 690.245 124.537  48
  -2  10  -9 797.845 159.817  15
   2  10  10 182.290 78.6799  46
  -2  10 -10 160.115 81.9636  16
   2 -10  10 36.9805 48.1549  38
   2  10  10 32.2897 53.6055  36
  -2  10 -10 123.948 74.1370  15
   2 -10  11 2221.26 207.954   4
   2  10  11 2113.47 199.260  46
  -2  10 -11 2053.97 223.664  15
   2 -10  11 1994.30 198.137  38
   2  10  11 2017.39 193.843  35
   2  10  11 2113.38 194.569  36
   2 -10  11 1948.13 191.059  25
   2  10  12 685.204 105.893  46
  -2  10 -12 607.170 115.949  15
   2  10  12 710.337 109.914  35
   2 -10  12 564.458 103.477  29
   2  11 -12 973.808 154.185  16
  -2 -11  12 898.758 127.111  39
  -2 -11  12 979.117 140.059  38
  -2  11  12 1052.62 140.258  36
   2  11 -12 763.695 130.572  15
  -2 -11  11 586.815 111.416  39
  -2 -11  11 513.271 110.799  38
   2  11 -11 476.489 121.079  16
  -2  11  11 452.724 100.445  36
  -2  11  11 479.782 100.132  45
  -2  11  10 663.588 123.758  45
  -2  11  10 955.746 148.794  46
   2  11 -10 842.042 169.493  16
  -2 -11  10 856.097 143.521  39
  -2 -11  10 901.276 150.557  38
  -2  11  10 765.702 136.550  36
   2  11 -10 724.429 145.269  10
  -2 -11   9 616.548 121.263  48
  -2  11   9 626.440 127.727  45
  -2  11   9 538.900 113.277  46
   2  11  -9 519.319 135.054  16
  -2 -11   9 579.592 114.772  39
  -2  11   9 642.773 122.909  36
   2  11  -9 573.114 133.002  10
   2  11  -8 17598.6 753.049  16
  -2  11   8 17512.1 663.992  45
  -2 -11   8 17726.2 624.019  48
  -2  11   8 17160.7 616.827  46
   2  11  -8 17949.7 745.136  10
   2  11  -7 23.6122 55.0864  16
  -2  11   7 29.8835 46.1999  46
  -2 -11   7-9.26177 73.3988  48
   2  11  -7 150.995 91.2213  10
  -2 -11   6 2631.32 254.775  48
   2  11  -6 2445.38 288.342  10
   2  11  -6 2484.57 288.747  16
  -2 -11   5 8528.57 456.282  48
   2 -11  -5 8763.40 441.291   5
   2  11  -5 8243.60 535.006  10
   2  11  -5 8499.31 512.749  16
  -2 -11   4 6007.19 386.895  48
   2  11  -4 5589.00 439.842  10
  -2 -11   4 5949.76 374.169   5
   2 -11  -4 6621.69 388.162   5
  -2 -11   3 43307.1 1028.44  48
  -2  11   3 43628.1 1071.85  10
   2  11  -3 42881.3 1182.92  10
   2 -11  -3 42902.2 1001.03   5
  -2 -11   3 41909.1 994.921   5
   2 -11  -2 18863.6 656.194  48
  -2 -11   2 18932.5 678.804  48
  -2  11   2 18428.8 708.579  10
   2  11  -2 19137.7 776.567  10
  -2 -11   2 18755.6 669.776   5
   2 -11  -2 17923.4 648.319   5
  -2 -11   1 4560.19 333.314  48
   2 -11  -1 4528.34 332.445  48
  -2 -11   1 4657.85 332.533   5
  -2 -11   1 5043.39 333.757   6
   2 -11  -1 4770.49 336.781   5
   2  11  -1 4582.06 376.328  10
  -2  11   1 4717.69 366.082  10
   2 -11   0 1207.35 175.957  48
  -2 -11   0 1221.81 171.018  48
  -2 -11   0 1043.64 153.513   6
  -2 -11   0 1081.99 165.897   5
   2 -11   0 965.922 153.189   5
  -2  11   0 867.108 167.909  10
   2  11   0 1046.37 179.756  10
   2  11   0 1160.96 172.866  19
   2 -11   1 5654.91 382.291  48
  -2 -11  -1 5729.80 362.712  48
  -2 -11  -1 5782.02 352.346   6
  -2 -11  -1 5146.93 350.708   5
  -2  11  -1 5441.68 407.586  10
   2  11   1 5162.71 362.187  19
  -2 -11  -2 2186.91 217.828  48
   2 -11   2 2153.13 241.203  48
  -2 -11  -2 2309.19 237.966   5
  -2 -11  -2 2069.04 210.891   6
  -2  11  -2 2087.08 262.051  10
   2  11   2 2298.45 247.330  19
   2 -11   3 17535.6 677.264  48
  -2 -11  -3 17802.2 646.416   5
  -2 -11  -3 18725.4 617.988   6
  -2  11  -3 17605.7 735.107  10
   2  11   3 17562.2 668.882  19
  -2  11  -3 18238.7 737.746  16
   2 -11   4 25920.0 822.493  48
  -2  11  -4 26324.0 890.302  10
   2  11   4 25698.8 813.900  19
  -2  11  -4 26252.4 896.922  16
   2 -11   5 8757.23 474.944  48
  -2  11  -5 8440.88 498.243  10
   2  11   5 8341.91 457.181  19
  -2  11  -5 8856.80 524.299  16
   2  11   6 3242.54 284.100  46
   2 -11   6 3442.20 292.847  48
  -2  11  -6 3489.41 315.563  10
   2  11   6 3621.24 299.549  19
  -2  11  -6 3611.60 339.157  16
   2 -11   7 25448.6 763.867  48
   2  11   7 26630.5 798.016  46
  -2  11  -7 27302.9 837.464  10
   2  11   7 27460.8 794.676  19
  -2  11  -7 27394.9 917.849  16
   2  11   8 880.228 150.581  46
   2 -11   8 729.620 130.408  48
  -2  11  -8 828.994 144.647  10
  -2  11  -8 1073.33 182.124  16
   2  11   8 827.888 143.960  19
   2 -11   9 34942.2 862.174  38
   2  11   9 35826.6 816.710  19
  -2  11  -9 34609.3 878.678  15
   2  11   9 35100.4 835.843  36
   2  11   9 36094.6 860.266  46
   2 -11   9 33527.5 778.774  48
   2  11  10 6753.08 348.779  46
  -2  11 -10 5402.16 335.070  15
   2 -11  10 5858.74 328.922  38
   2  11  10 5719.15 306.962  35
   2  11  10 6409.08 334.089  36
   2 -11  10 6180.89 341.589   4
  -2  12  10 120.354 53.3586  45
   2  12 -10 179.000 80.1950  16
  -2 -12  10 131.363 52.4615  39
  -2 -12  10 63.6164 50.6843  38
  -2  12  10 198.043 71.5812  36
   2  12 -10 142.963 66.2739  10
  -2 -12   9 561.586 107.211  48
  -2  12   9 530.887 101.431  46
  -2  12   9 716.926 124.020  45
   2  12  -9 577.752 128.284  16
  -2 -12   9 651.096 114.131  39
  -2  12   9 684.357 123.848  36
   2  12  -9 636.749 130.814  10
  -2 -12   8 2351.50 218.703  48
  -2  12   8 2442.81 215.114  46
  -2  12   8 2596.52 241.408  45
   2  12  -8 2347.87 255.528  16
  -2 -12   8 2596.89 234.065  39
  -2  12   8 2468.56 228.805  36
   2  12  -8 2324.46 251.950  10
   2  12  -7 2710.18 274.385  16
  -2  12   7 2524.75 249.410  45
  -2  12   7 2923.16 236.488  46
  -2 -12   7 2292.89 225.913  48
   2  12  -7 2721.11 283.979  10
  -2 -12   6 729.412 139.770  48
   2  12  -6 650.342 146.229  10
   2  12  -6 843.183 159.254  16
  -2 -12   5 2312.65 235.243  48
   2  12  -5 2316.11 273.476  10
   2 -12  -5 2514.12 228.648   5
  -2 -12   4 646.574 128.076  48
   2  12  -4 783.455 171.327  10
   2 -12  -4 787.530 136.792   5
  -2 -12   3 3416.02 289.422  48
  -2  12   3 3397.78 296.830  10
   2  12  -3 2989.51 306.654  10
   2 -12  -3 3651.29 289.137   5
  -2 -12   3 3119.50 269.481   5
  -2 -12   2 1029.33 162.166  48
   2  12  -2 997.109 177.692  10
  -2  12   2 1043.19 174.491  10
   2 -12  -2 1643.84 195.997   5
  -2 -12   2 1041.97 168.834   5
  -2 -12   1 2147.64 225.075  48
   2 -12  -1 1823.37 209.990  48
  -2  12   1 2063.19 246.107  10
   2  12  -1 2305.40 262.887  10
  -2 -12   1 2042.17 227.345   5
   2 -12   0 372.969 100.598  48
  -2 -12   0 406.672 101.396  48
   2  12   0 431.704 119.255  10
  -2  12   0 411.912 118.430  10
  -2 -12   0 258.241 93.0712   5
   2 -12   1 174.540 81.7170  48
  -2 -12  -1 93.8201 69.6044   5
  -2 -12  -1 79.1591 52.8377   6
  -2  12  -1 20.2976 62.0383  10
   2 -12   2 17185.6 659.663  48
  -2 -12  -2 16991.2 628.910   5
  -2 -12  -2 17509.6 591.505   6
  -2  12  -2 17919.0 723.182  10
   2  12   2 17105.9 647.919  19
   2 -12   3 151.347 77.0981  48
  -2 -12  -3 142.724 78.5708   5
  -2  12  -3 94.0601 62.1073  10
   2  12   3 104.413 75.4861  19
   2  12   4 2349.05 228.162  46
   2 -12   4 2107.87 232.371  48
  -2 -12  -4 2344.58 229.498   5
  -2  12  -4 2543.55 271.373  10
   2  12   4 2179.25 234.737  19
   2  12   5 8746.70 438.451  46
   2 -12   5 8327.11 445.172  48
  -2 -12  -5 8389.50 419.575   5
  -2  12  -5 8743.45 481.186  10
   2  12   5 8966.26 455.826  19
   2  12   6 13068.1 528.570  46
   2 -12   6 12893.6 532.533  48
   2  12   6 13497.0 540.353  19
  -2 -12  -6 13742.6 518.986   5
  -2  12  -6 12889.3 562.084  10
   2 -12   7-17.0205 51.8639  48
   2  12   7 97.6240 62.0340  46
   2  12   7 34.2600 34.6433  45
   2  12   7 153.749 75.9979  19
  -2 -12  -7 7.91192 36.4410   5
  -2  12  -7 57.9802 49.9611  10
   2 -12   8 937.968 130.338  48
   2  12   8 888.162 132.277  46
  -2 -12  -8 870.178 118.093   5
   2 -12   8 901.972 134.495  38
   2  12   8 825.388 128.641  36
  -2  12  -8 976.753 135.772  10
   2 -12   9 171.501 63.0247  38
   2 -12   9 93.1060 62.1891   4
   2  12   9 189.400 64.6010  36
   2  12   9 71.2842 50.8475  46
  -2 -13   8 4482.03 268.502  48
  -2  13   8 4187.61 263.025  47
  -2 -13   8 4248.55 264.019  39
  -2  13   8 4305.15 277.252  45
  -2  13   8 4387.49 269.367  36
   2  13  -8 4123.59 288.839  10
  -2 -13   7 481.404 101.732  48
  -2 -13   7 532.604 101.609  39
  -2  13   7 432.853 95.0356  36
  -2  13   7 558.314 114.404  45
   2  13  -7 523.192 114.690  10
  -2  13   6 6320.31 366.407  45
  -2 -13   6 6356.15 351.659  48
   2  13  -6 6227.14 389.022  10
  -2  13   6 5742.32 330.389  36
   2  13  -5 2407.63 246.711  10
  -2 -13   5 2428.89 226.136  48
   2  13  -4 4562.45 345.741  10
  -2 -13   4 4685.97 320.069  48
   2  13  -3 1665.10 213.998  10
  -2 -13   3 1584.62 191.000  48
  -2  13   2 1228.10 172.072  10
   2  13  -2 1561.09 204.164  10
  -2 -13   2 1356.49 174.219  48
  -2 -13   1 2491.14 233.873   5
  -2  13   1 2454.31 248.126  10
   2  13  -1 2690.60 259.347  10
  -2 -13   1 2290.83 223.067  48
   2 -13  -1 2224.80 215.248  48
  -2 -13   0 1775.40 200.959   5
  -2  13   0 2109.96 233.669  10
   2 -13   0 1597.28 187.855  48
  -2 -13   0 1615.28 183.747  48
  -2 -13  -1 5303.06 336.911   5
  -2  13  -1 5244.16 365.723  10
   2 -13   1 4542.65 319.341  48
  -2 -13  -1 5060.54 316.256  48
  -2 -13  -2 7594.05 396.753   5
  -2  13  -2 7713.46 439.986  10
   2 -13   2 7386.25 405.158  48
  -2 -13  -3 15332.6 552.022   5
  -2  13  -3 15196.1 609.253  10
   2 -13   3 15050.2 574.739  48
  -2 -13  -4 2967.08 237.042   5
  -2  13  -4 2701.90 253.991  10
   2 -13   4 2799.06 246.824  48
  -2 -13  -5 1057.66 141.427   5
   2  13   5 1361.46 154.331  46
   2 -13   5 1357.02 165.758  48
  -2  13  -5 1214.50 166.434  10
  -2 -13  -6 40.0012 39.7708   5
   2 -13   6 62.3150 50.1457  48
  -2  13  -6 50.8848 49.2376  10
   2  13   6 42.5097 39.5948  46
   2  13   6 57.9341 39.7294  45
   2  13   7 2250.56 193.692  36
   2 -13   7 2186.05 194.565   4
  -2  14   5 765.888 116.616  45
  -2 -14   5 900.606 125.041  48
   2  14  -5 836.816 128.435  10
  -2  14   4 1317.31 156.080  45
  -2 -14   4 1301.58 149.437  48
   2  14  -4 1271.87 160.734  10
  -2  14   3 8100.12 384.471  45
   2  14  -3 8103.26 395.947  10
  -2 -14   3 8012.20 371.579  48
   2  14  -2 5643.80 329.515  10
  -2  14   2 5975.00 326.758  10
  -2 -14   2 5906.06 320.345  48
  -2  14   1 1585.05 173.672  10
   2  14  -1 1418.85 163.152  10
  -2 -14   1 1715.31 172.204  48
  -2  14   0 513.636 106.771  10
  -2 -14   0 267.661 68.9829  48
   2 -14   0 339.996 83.6923  48
  -2  14  -1 1282.63 160.508  10
   2 -14   1 1198.36 147.592  48
  -2  14  -2 3491.82 263.012  10
   2 -14   2 3614.89 252.163  48
  -2 -14  -2 3492.79 240.579   5
  -2  14  -3 768.373 125.485  10
  -2 -14  -3 642.815 102.582   5
   2 -14   3 604.672 103.841  48
  -3   0  19 8306.73 387.147  23
  -3   0  19 8884.25 413.475  26
  -3   0  18-0.50313 64.0387  26
  -3   0  18 30.0175 61.7103  23
  -3   0  17 392.070 119.456  26
  -3   0  17 318.648 96.6987  23
  -3   0  16 47.4149 89.1402  26
  -3   0  16 35.9200 62.1515  23
  -3   0  15 2857.60 289.753  26
  -3   0  15 2733.43 280.410  23
  -3   0  14 17.0842 67.5872  26
  -3   0  13 16297.6 644.973  26
  -3   0  12 503.500 114.045  26
  -3   0  12 3.38580 40.4395  35
  -3   0  11 139974. 1989.76  30
  -3   0  10 25.6977 46.8610  30
  -3   0   9 156818. 1805.23  30
  -3   0   9 153882. 1781.38  41
  -3   0   8 12.1784 53.8946  30
  -3   0   8-9.17282 59.4936  41
  -3   0   7 279056. 2041.15  30
  -3   0   7 280882. 2018.77  41
  -3   0   6 76.1695 40.8927  30
  -3   0   6 81.9882 39.0672  41
   3   0  -5 75941.2 660.536   3
  -3   0   5 77150.8 882.972  30
  -3   0   5 78070.4 877.793  41
  -3   0   5 75439.0 684.142  50
  -3   0   4-8.35673 23.4644  41
   3   0  -4 194.744 35.8276   3
  -3   0   3 5154.27 184.602  41
   3   0  -3 5289.15 159.322   2
  -3   0   3 5349.70 123.714  50
  -3   0   2 54.5636 14.7875   1
   3   0  -2 40.1718 21.4119   2
  -3   0   2 87.4311 29.4676  41
  -3   0   0-12.1530 20.3191  49
  -3   0   0-7.99222 19.3066   1
  -3   0  -1 267498. 1282.69  49
  -3   0  -1 272984. 1452.31   1
  -3   0  -2 159.696 35.2682  49
  -3   0  -2 13.3213 27.5935   1
  -3   0  -3 461.760 56.5529  49
  -3   0  -3 346.980 69.2438   1
  -3   0  -4 26.1250 16.0919  49
  -3   0  -4 16.1639 33.0243   1
  -3   0  -5 5330.65 303.073   1
  -3   0  -6-14.7990 42.8889   1
  -3   0  -7 72124.0 1297.60   1
  -3   0  -8 70.8241 60.9181   1
  -3   0  -9 7151.83 476.613   1
   3   0  10-4.90352 38.2607  29
   3   0  10-24.9632 39.8069  24
   3   0  10 1.22127 34.3356  26
   3   0  10 42.2568 52.0862  23
   3   0  11 473.749 124.496  23
   3   0  11 486.939 111.010  24
   3   0  11 512.470 115.630  26
   3   0  11 446.856 113.227  29
   3   0  11 399.801 103.701  37
   3   0  12 79.7323 84.7802  23
   3   0  12 7.28367 45.3114  37
   3   0  12 61.8265 82.3188  29
   3   0  12-44.1648 65.9432  24
   3   0  12 55.0765 47.8375  26
   3   0  13 66643.8 1279.20  37
   3   0  13 66815.7 1344.89  29
   3   0  13 66869.5 1407.86  23
   3   0  13 67568.4 1367.74  26
   3   0  13 66183.5 1393.38  20
   3   0  14 58.1709 71.8673  20
   3   0  14 32.5521 64.3997  37
   3   0  14-49.0605 69.8402  29
   3   0  14-10.7165 58.7910  26
   3   0  15 9996.08 458.756  37
   3   0  15 9184.93 486.793  20
   3   0  15 9079.06 466.393  26
   3   0  15 9224.55 464.136  29
   3   0  16-19.2415 48.1522  37
   3   0  16-31.5283 60.3569  20
   3   0  16 60.6310 45.7452  29
   3   0  16 37.6842 36.3296  26
  -3  -1  19 933.070 135.104  23
  -3   1  19 888.302 135.343  26
  -3  -1  19 971.102 139.579  26
  -3  -1  18 116.984 61.0204  23
  -3   1  18 64.7834 60.8348  23
  -3   1  18 84.9608 56.2231  26
  -3  -1  18 113.782 69.4896  26
  -3  -1  17 3898.88 317.352  23
  -3   1  17 3838.99 313.142  23
  -3   1  17 4072.01 336.165  26
  -3  -1  17 3829.21 324.908  26
  -3   1  16 2887.75 252.326  37
  -3  -1  16 3002.61 296.428  23
  -3   1  16 3358.77 302.599  23
  -3   1  16 3168.15 305.320  26
  -3  -1  16 3060.54 297.746  26
  -3   1  15 2267.64 232.258  37
  -3   1  15 1851.27 231.834  23
  -3  -1  15 2053.15 249.563  26
  -3   1  15 2067.09 248.535  26
  -3  -1  15 2337.15 238.632  24
  -3   1  14 19775.8 673.884  37
  -3   1  14 19873.7 721.080  23
  -3   1  14 19538.5 612.407  35
  -3  -1  14 19934.3 666.773  34
  -3   1  14 19660.0 734.152  26
  -3  -1  14 20623.4 754.569  26
  -3   1  13 30042.1 746.399  35
  -3  -1  13 29318.0 786.525  34
  -3   1  13 30910.8 889.023  26
  -3   1  13 30057.9 797.204  37
  -3  -1  12 15473.0 552.076  34
  -3   1  12 16297.7 526.958  35
  -3   1  12 17290.8 632.174  26
  -3   1  12 16299.8 561.753  37
  -3  -1  11 9355.77 518.269  30
  -3   1  11 9826.00 527.897  30
  -3   1  10 8282.25 455.357  30
  -3  -1  10 8693.16 465.021  30
  -3   1   9 114055. 1552.83  30
  -3  -1   9 113392. 1538.38  30
  -3   1   9 108425. 1511.36  41
  -3  -1   9 112938. 1518.74  41
  -3   1   8 16277.0 540.017  30
  -3  -1   8 16228.6 539.869  30
  -3  -1   8 16079.7 529.037  41
  -3   1   8 16533.7 544.447  41
  -3  -1   8 15787.9 477.122  50
  -3   1   7 162559. 1562.47  30
  -3  -1   7 160880. 1556.23  30
  -3  -1   7 161150. 1524.79  41
  -3   1   7 165566. 1574.50  41
  -3  -1   7 162262. 1386.52  50
  -3   1   6 33423.0 643.104  30
  -3  -1   6 33750.6 648.078  30
  -3  -1   6 34445.0 639.600  41
  -3   1   6 33271.8 639.122  41
  -3  -1   6 34493.3 571.180  50
  -3  -1   5 24428.6 488.476  41
  -3   1   5 23613.3 489.115  41
  -3  -1   5 23212.2 420.170  50
  -3   1   5 22573.6 478.479  30
  -3  -1   5 22818.5 481.581  30
   3  -1  -5 21748.4 215.297   1
   3   1  -5 21590.6 238.709   3
   3  -1  -5 21539.2 426.950   3
  -3  -1   4 12729.0 280.207  50
   3   1  -4 11898.1 144.733   2
   3  -1  -4 11444.3 294.908   3
  -3   1   4 12837.5 320.561  41
  -3  -1   4 12405.2 316.546  41
  -3  -1   3 147585. 878.581  50
  -3   1   3 153944. 1070.71  49
   3  -1  -3 144656. 1009.19   3
  -3  -1   3 152049. 993.436  41
  -3   1   3 154356. 1010.52  41
  -3   1   2 23830.7 412.411  49
  -3   1   2 23081.3 366.860  13
   3  -1  -2 24555.2 419.796   2
  -3  -1   2 23729.6 331.231   1
  -3   1   2 23415.5 217.294   1
  -3  -1   2 23486.0 379.383  41
  -3   1   2 23824.9 383.225  41
  -3   1   1 37836.3 527.571  49
   3  -1  -1 38470.2 544.961   2
  -3  -1   1 39149.5 469.863   1
  -3   1   0 256545. 1387.39  49
  -3  -1   0 257139. 1326.27   1
  -3   1   0 259562. 1252.85   1
  -3   1  -1 43817.7 597.016  49
  -3  -1  -1 44790.6 615.465   1
  -3   1  -1 45809.4 607.780   1
  -3   1  -1 45644.2 639.142  43
  -3   1  -2 383547. 1963.41   1
  -3  -1  -2 380139. 1989.71   1
  -3   1  -2 378866. 1944.85  43
  -3   1  -3 107809. 1154.46   1
  -3  -1  -3 105727. 1139.09   1
  -3   1  -3 105807. 1089.35  43
  -3   1  -4 102432. 1232.80   1
  -3  -1  -4 101219. 1212.42   1
  -3   1  -4 104408. 1144.74  43
  -3  -1  -5 2251.11 195.559   1
  -3   1  -5 2282.43 202.398   1
  -3   1  -5 2456.92 184.255  43
  -3  -1  -6 3460.74 261.918   1
  -3   1  -6 3620.79 274.172   1
  -3  -1  -7 6988.73 405.075   1
  -3   1  -7 6815.03 407.346   1
  -3   1  -8 88426.3 1566.07   1
  -3  -1  -8 88913.2 1547.93   1
   3   1   9 1324.60 167.277  29
   3  -1   9 1317.50 165.845  29
  -3  -1  -9 1214.01 201.061   1
  -3   1  -9 1291.72 207.547   1
   3   1   9 1559.66 193.298  23
   3  -1  10 4825.33 338.401  24
   3   1  10 5408.10 354.469  29
   3  -1  10 4926.56 343.415  29
   3   1  10 5189.58 348.352  26
   3  -1  10 5323.83 348.202  26
   3  -1  10 5434.78 353.359  25
   3   1  10 5338.95 371.390  23
   3  -1  10 5201.74 358.948  23
   3   1  11 235.867 99.4831  23
   3  -1  11 210.301 78.9233  23
   3  -1  11 243.557 83.9847  26
   3  -1  11 312.991 87.1562  25
   3   1  11 292.429 92.6383  29
   3  -1  11 317.661 99.8759  24
   3  -1  11 150.609 69.5125  29
   3   1  11 215.563 84.2838  26
   3   1  11 173.121 72.5605  37
   3  -1  12 233.790 99.0126  23
   3   1  12 482.786 135.997  23
   3   1  12 444.502 129.687  20
   3  -1  12 448.998 111.396  37
   3   1  12 272.742 97.2270  37
   3  -1  12 239.420 87.9438  24
   3   1  12 401.092 115.075  29
   3  -1  12 293.548 101.619  29
   3  -1  12 398.093 107.569  26
   3   1  12 349.086 107.764  26
   3  -1  12 442.154 116.427  25
   3   1  13 11127.4 571.207  20
   3  -1  13 10718.2 542.955  29
   3  -1  13 12429.5 578.678  26
   3   1  13 10772.6 550.217  26
   3  -1  13 10927.2 561.736  23
   3   1  13 11429.1 561.805  29
   3  -1  13 10466.8 524.821  24
   3   1  13 11107.2 536.447  37
   3  -1  13 11513.2 521.040  37
   3   1  14 4481.05 357.745  20
   3  -1  14 4777.81 371.030  20
   3   1  14 4673.82 346.411  29
   3  -1  14 4729.21 348.947  29
   3   1  14 5046.86 372.896  26
   3  -1  14 4924.57 361.006  26
   3  -1  14 4965.49 347.917  24
   3  -1  14 4834.03 326.539  37
   3   1  14 4798.28 343.835  37
   3   1  15 41.6301 55.9321  20
   3  -1  15 16.3471 57.6035  20
   3   1  15 90.7734 72.5397  29
   3  -1  15 16.6349 46.1576  29
   3   1  15 6.72906 40.9368  26
   3  -1  15 67.8912 66.9884  26
   3   1  15 174.942 84.1871  37
   3   1  16 3131.59 258.644  20
   3  -1  16 3041.53 255.003  20
   3   1  16 2635.13 223.844  29
   3   1  16 3084.88 252.013  26
   3  -1  16 2845.70 235.216  29
   3  -1  16 2952.40 240.157  26
   3   1  16 2952.64 230.733  37
  -3  -2  19 1354.63 156.053  23
  -3  -2  19 1291.51 152.829  26
  -3   2  19 1423.36 164.497  26
  -3  -2  18 319.850 97.8339  23
  -3   2  18 233.365 87.8487  26
  -3  -2  18 81.5540 60.7956  26
  -3   2  18 186.754 64.7644  37
  -3   2  17 1158.02 170.690  23
  -3  -2  17 1104.25 171.547  23
  -3  -2  17 1220.33 167.392  24
  -3   2  17 1360.19 199.035  26
  -3  -2  17 1393.77 197.444  26
  -3   2  17 1607.66 186.506  37
  -3  -2  16 129.537 87.7094  23
  -3   2  16 48.7753 64.9212  23
  -3  -2  16 16.6248 48.6059  34
  -3   2  16 50.0266 57.1888  26
  -3  -2  16 157.769 82.4199  24
  -3  -2  16 67.6999 64.0773  26
  -3   2  16 302.439 90.0222  37
  -3   2  15 5868.39 395.902  23
  -3  -2  15 5868.99 372.977  34
  -3   2  15 6131.28 357.986  35
  -3   2  15 5862.52 412.457  26
  -3  -2  15 5771.66 414.172  26
  -3  -2  15 6113.32 387.504  24
  -3   2  15 5757.78 374.598  37
  -3   2  14 1571.95 200.380  23
  -3  -2  14 1793.97 209.150  34
  -3   2  14 1675.78 190.804  35
  -3   2  14 1766.72 221.878  26
  -3   2  14 1747.35 208.173  37
  -3  -2  13 4110.92 306.569  34
  -3   2  13 4007.51 286.055  35
  -3   2  13 4013.53 322.525  26
  -3   2  13 3900.92 296.713  37
  -3   2  12 2614.09 242.109  23
  -3  -2  12 3083.81 274.219  38
  -3   2  12 2771.04 241.426  37
  -3   2  12 2791.34 229.050  35
  -3  -2  12 2689.45 238.127  34
  -3   2  12 2972.58 262.159  26
  -3  -2  11 10746.7 553.152  30
  -3   2  11 10826.1 552.024  30
  -3  -2  10 20589.4 714.847  30
  -3   2  10 20319.6 702.137  30
  -3  -2   9 86.4808 40.8899  50
   3   2  -9 107.522 82.5281  43
  -3  -2   8 24781.0 656.194  41
  -3   2   8 25553.4 680.567  41
  -3  -2   8 24291.6 625.196  50
  -3  -2   8 24587.5 665.190  30
  -3   2   8 24728.7 661.847  30
   3   2  -8 25790.3 770.131  43
  -3   2   7 532.444 97.9702  30
  -3  -2   7 570.051 95.4981  30
  -3   2   7 544.444 96.6669  41
  -3  -2   7 467.239 85.9507  50
  -3  -2   6 18056.7 467.508  41
  -3   2   6 18312.1 480.265  41
  -3  -2   6 19077.6 466.167  50
  -3   2   6 18397.0 484.109  30
  -3  -2   6 18413.9 482.939  30
   3  -2  -6 18613.9 484.340   3
  -3  -2   5 204845. 1403.08  50
   3  -2  -5 196269. 1462.81   3
  -3   2   5 204173. 1448.23  41
  -3  -2   5 197752. 1408.89  41
  -3  -2   4 53236.4 663.674  50
  -3   2   4 53239.0 668.101  49
   3  -2  -4 52137.2 717.668   3
  -3   2   4 53380.4 664.879  41
  -3  -2   4 52949.6 651.978  41
  -3  -2   3 496879. 1907.61  50
  -3   2   3 494524. 2036.26  49
  -3   2   3 495624. 2173.72  13
   3  -2  -3 483380. 2130.56   3
  -3  -2   3 481343. 1798.69  41
  -3   2   3 485777. 1813.38  41
  -3   2   2 230982. 1423.50  49
  -3   2   2 234250. 1412.96  13
  -3   2   2 231836. 1186.93  41
  -3  -2   2 230420. 1267.50   1
  -3   2   1 500.043 58.1685  41
  -3  -2   1 416.130 53.5947  41
   3  -2  -1 524.150 75.8478   2
  -3  -2   1 565.156 68.0392   1
   3  -2  -1 422.373 39.2871  50
  -3   2   0 60662.1 797.710  43
   3   2   0 61537.4 442.148  13
   3  -2   0 61854.4 798.846   2
  -3  -2   0 60734.9 716.762   1
  -3   2  -1 86662.8 1008.61  43
  -3  -2  -1 84384.4 914.358   1
  -3  -2  -2 104882. 1090.56   1
  -3   2  -2 100988. 1156.51  43
  -3  -2  -3 1058.64 122.821   1
  -3   2  -3 1205.34 133.790  43
  -3  -2  -4 5761.02 296.667   1
  -3   2  -4 5756.41 309.614  43
  -3   2  -5 21827.1 635.569   1
  -3  -2  -5 22838.5 632.571   1
  -3   2  -5 22378.1 636.040  43
  -3  -2  -6 9134.77 431.380   1
  -3   2  -6 9219.30 448.320   1
  -3   2  -6 10423.9 457.299  43
  -3  -2  -7 69824.9 1283.18   1
  -3   2  -7 70451.8 1327.22   1
  -3  -2  -8 193.073 84.7765   1
  -3   2  -8 117.570 57.9064   1
   3   2   9 147.272 67.1197  20
   3   2   9 119.680 73.3266  23
   3   2   9 49.2920 44.4116  26
   3   2   9 119.316 56.9132  29
   3  -2   9 121.932 52.9987  29
   3  -2   9 23.8315 38.6766  25
   3  -2   9 97.6548 66.2669  24
  -3  -2  -9 31.3401 46.1672   1
   3  -2  10 4921.01 347.456  23
  -3   2 -10 5296.54 360.547  15
   3   2  10 5878.11 381.058  20
   3  -2  10 5493.67 364.999  29
   3   2  10 5540.69 369.607  26
   3   2  10 5359.25 384.702  23
   3  -2  10 5349.55 362.417  24
   3   2  10 5596.44 369.266  29
   3  -2  10 5281.42 357.264  25
   3  -2  10 5739.90 362.506  26
   3   2  10 5628.64 366.215  37
   3  -2  11 917.171 157.700  23
   3   2  11 773.206 163.312  23
   3   2  11 924.825 162.963  20
   3   2  11 918.264 159.127  37
   3  -2  11 1316.49 187.682  25
   3  -2  11 733.790 143.520  24
   3   2  11 756.372 148.017  29
   3  -2  11 899.379 164.090  29
   3   2  11 734.644 146.746  26
   3  -2  11 1007.97 160.020  26
   3  -2  12 43824.7 1096.23  23
   3   2  12 42737.9 1110.69  20
   3  -2  12 42923.1 1072.57  24
   3  -2  12 46598.6 1107.02  26
   3   2  12 42992.2 1073.85  29
   3   2  12 43808.6 1108.55  26
   3  -2  12 43641.5 1082.69  29
   3  -2  12 43186.8 1069.27  25
   3   2  12 42867.2 1056.00  37
   3   2  13 2555.19 277.603  20
   3  -2  13 2514.29 256.731  25
   3  -2  13 2383.79 263.578  23
   3   2  13 2427.83 269.082  26
   3  -2  13 2609.84 263.413  26
   3  -2  13 2573.08 273.624  29
   3   2  13 2276.62 251.780  29
   3  -2  13 2363.90 255.815  24
   3   2  13 2331.83 252.583  37
   3   2  14 14837.3 642.699  20
   3  -2  14 15048.6 597.660  25
   3  -2  14 15124.1 623.273  29
   3   2  14 14809.5 611.676  29
   3   2  14 14843.9 636.412  26
   3  -2  14 14792.3 620.758  23
   3  -2  14 14533.0 601.719  24
   3  -2  14 15359.8 625.318  26
   3   2  14 14752.2 607.268  37
   3   2  15 14567.5 602.818  20
   3  -2  15 15127.9 614.285  20
   3  -2  15 14894.8 583.200  29
   3   2  15 15418.6 587.004  29
   3   2  15 15173.0 610.741  26
   3  -2  15 14645.9 575.258  26
   3   2  15 15120.0 575.787  37
   3   2  16 6633.04 376.701  20
   3  -2  16 6432.63 367.530  20
   3  -2  16 6023.44 334.582  29
   3   2  16 5962.05 329.290  29
   3   2  16 6699.21 348.629  37
  -3  -3  18 1605.76 184.704  23
  -3  -3  18 1493.44 168.262  24
  -3  -3  18 1579.01 189.480  26
  -3   3  18 1646.57 195.907  26
  -3   3  18 1629.69 172.215  37
  -3  -3  17 36.5489 50.5173  23
  -3  -3  17 233.201 79.2656  34
  -3  -3  17 105.170 58.9381  24
  -3   3  17 47.3952 59.7286  26
  -3  -3  17 93.0709 52.2115  26
  -3   3  17 35.7787 45.4212  37
  -3   3  16-30.4335 71.2545  23
  -3  -3  16 25.3900 53.5953  23
  -3  -3  16 62.4193 62.9269  34
  -3   3  16 27.3233 50.5587  35
  -3   3  16 96.4272 76.0945  26
  -3  -3  16 54.0193 59.5724  25
  -3  -3  16-20.1579 69.9056  24
  -3  -3  16 56.6920 74.0182  26
  -3   3  16-2.24067 55.3193  37
  -3   3  15 8510.59 468.894  23
  -3   3  15 8274.46 424.261  35
  -3  -3  15 8612.46 461.410  34
  -3   3  15 8902.73 506.757  26
  -3  -3  15 8490.40 469.718  24
  -3   3  15 8041.81 446.725  37
  -3   3  14 68950.6 1311.45  23
  -3  -3  14 67800.6 1294.23  34
  -3   3  14 67520.2 1209.00  35
  -3   3  14 66308.6 1349.88  26
  -3   3  14 67560.3 1292.64  37
  -3   3  13 3509.79 288.948  23
  -3   3  13 4105.85 295.041  35
  -3  -3  13 3560.02 293.210  34
  -3   3  13 3793.80 316.583  26
  -3  -3  13 3742.58 313.708  38
  -3   3  13 3705.38 297.309  37
  -3   3  12 3166.71 262.247  23
  -3  -3  12 3482.68 280.931  39
  -3   3  12 3241.06 268.770  37
  -3  -3  12 3542.58 292.609  38
  -3   3  12 3369.37 285.974  26
  -3   3  12 3190.21 253.565  36
  -3   3  12 3416.89 263.626  35
  -3  -3  12 3490.36 279.214  34
  -3   3  11 39410.9 883.214  37
  -3  -3  11 39305.1 887.172  39
  -3  -3  11 39242.0 921.924  38
  -3   3  11 38275.9 814.787  36
  -3  -3  11 39649.1 1065.95  30
  -3   3  11 38473.9 1045.10  30
  -3   3  11 38983.6 840.197  35
  -3  -3  11 39232.5 894.238  34
  -3   3  11 36988.2 885.688  26
  -3  -3  11 38695.6 848.747  28
  -3  -3  10 29069.8 831.929  50
   3   3 -10 29096.3 1002.73  43
  -3   3  10 29581.7 856.151  30
  -3  -3  10 30118.3 864.900  30
  -3  -3   9 69899.7 1206.33  50
  -3  -3   9 72955.6 1238.06  30
  -3   3   9 72111.2 1225.12  30
   3   3  -9 68925.5 1469.05  43
  -3  -3   8 525.334 99.0408  41
  -3  -3   8 656.380 112.852  50
  -3  -3   8 643.360 108.822  30
  -3   3   8 653.732 108.133  30
   3   3  -8 931.094 160.232  43
   3   3  -7 19808.1 692.158  43
  -3  -3   7 19646.9 553.929  50
  -3   3   7 19970.5 563.387  41
  -3  -3   7 19031.1 539.771  41
  -3   3   7 20664.0 553.120  30
  -3  -3   7 20002.9 547.856  30
   3  -3  -7 19073.3 580.167   3
   3   3  -6 519.392 113.264  43
  -3  -3   6 638.738 93.5767  41
  -3  -3   6 506.919 91.2736  50
  -3  -3   6 462.077 77.2858  30
   3  -3  -5 37900.1 725.795   3
  -3   3   5 38092.2 621.400  49
  -3  -3   5 39595.9 685.813  50
  -3  -3   5 39209.0 632.411  41
  -3   3   5 37666.2 635.572  41
  -3  -3   4 324.642 67.0224  50
   3  -3  -4 270.481 63.4453   3
  -3   3   4 321.720 70.3656  13
  -3   3   4 377.351 56.9938  41
  -3  -3   3 2162.19 148.841  50
  -3   3   3 2229.30 152.835  49
   3  -3  -3 2360.84 95.1131  50
   3  -3  -3 2086.32 159.702   3
  -3  -3   3 2422.73 77.8213   3
  -3   3   3 2189.13 166.638  13
  -3  -3   3 2461.17 127.425  41
  -3   3   3 2443.85 129.967  41
   3  -3  -2 64731.0 520.988  50
  -3   3   2 65145.6 846.353  49
  -3   3   2 65671.1 621.861  41
  -3  -3   2 66401.5 620.699  41
  -3  -3   2 65475.7 780.830   1
   3  -3  -2 63253.7 858.967   3
  -3   3   2 64762.1 882.240  13
  -3  -3   1 77584.2 687.823  41
  -3   3   1 75353.2 682.847  41
   3  -3  -1 72496.5 643.332  50
  -3   3   1 74675.9 952.723  43
   3  -3  -1 78579.4 977.788   2
  -3  -3   1 76334.9 856.921   1
  -3   3   0 107613. 1212.43  43
   3  -3   0 107839. 874.853  50
   3   3   0 107737. 832.261  13
   3  -3   0 108015. 1173.00   2
  -3  -3   0 106721. 1059.43   1
   3  -3   1 501.811 68.7549  50
   3  -3   1 362.320 72.5067   2
  -3  -3  -1 528.596 83.7067   1
  -3   3  -1 517.625 90.8814  43
  -3  -3  -2 39.2905 43.7982   1
  -3   3  -2 72.2951 55.4479  43
   3  -3   3 1427.31 142.050  50
  -3  -3  -3 1511.65 151.699   1
  -3   3  -3 1362.58 165.688  43
   3  -3   4 2798.62 215.223  50
  -3   3  -4 3168.56 253.809  43
  -3  -3  -4 3018.56 227.280   1
  -3   3  -5 5476.91 354.180  43
  -3  -3  -5 5847.14 333.910   1
  -3   3  -6 346.305 97.6370  43
  -3   3  -6 390.060 102.048   1
  -3  -3  -6 542.945 112.537   1
  -3  -3  -7 61185.0 1222.54   1
  -3   3  -7 61914.3 1305.19   1
  -3   3  -8 2621.20 288.553   1
  -3  -3  -8 2383.33 260.153   1
   3   3   9 743.717 131.742  29
   3   3   9 700.836 129.032  26
   3  -3   9 949.104 152.650  25
   3  -3   9 995.940 158.859  24
   3   3   9 932.301 147.278  37
   3  -3   9 756.136 128.057  34
   3   3   9 900.602 144.981  20
   3   3  10 20095.4 687.715  37
   3  -3  10 18941.0 656.066  34
   3  -3  10 19595.2 682.899  23
   3   3  10 19859.5 711.499  20
   3  -3  10 20142.1 713.495  24
   3   3  10 18630.4 688.668  26
   3  -3  10 19926.0 698.326  29
   3   3  10 19171.5 686.015  29
   3  -3  10 20063.7 710.581  25
   3  -3  11 1057.40 167.098  23
   3   3  11 1006.14 170.723  20
   3  -3  11 1104.98 179.079  29
   3   3  11 1017.91 174.680  26
   3   3  11 1053.36 170.807  29
   3  -3  11 1072.16 173.745  25
   3  -3  11 821.354 152.728  24
   3  -3  11 1087.95 164.633  26
   3   3  11 810.914 145.599  37
  -3   3 -11 1242.22 190.475  15
   3   3  12 4642.79 356.057  37
   3   3  12 4448.84 364.244  20
  -3   3 -12 4589.15 356.576  15
   3  -3  12 5005.67 364.702  23
   3  -3  12 5053.84 374.784  24
   3   3  12 4468.92 350.177  29
   3   3  12 4311.01 352.713  26
   3  -3  12 4839.77 365.473  29
   3  -3  12 5047.37 361.453  26
   3  -3  12 4871.11 368.899  25
   3   3  13 13616.2 608.505  37
   3  -3  13 14270.9 607.550  23
   3   3  13 13899.7 635.013  20
   3  -3  13 14348.4 615.399  25
   3   3  13 13602.3 621.866  26
   3   3  13 14548.0 625.342  29
   3  -3  13 14637.7 612.365  26
   3  -3  13 13327.2 598.353  29
   3  -3  13 13562.5 604.700  24
   3   3  14 18.4013 58.1481  37
   3  -3  14 122.774 66.4422  23
   3   3  14 98.8463 66.3657  20
   3  -3  14 89.7089 67.0465  25
   3   3  14 111.357 80.3738  29
   3  -3  14 50.7203 66.9017  24
   3   3  14 34.2986 67.0803  26
   3  -3  14 62.4575 61.6721  29
   3  -3  14 74.1565 71.8082  26
   3   3  15 36102.5 883.977  37
   3   3  15 36502.9 935.817  20
   3  -3  15 34023.3 902.559  20
   3  -3  15 34606.3 842.171  25
   3  -3  15 33735.9 858.860  29
   3   3  15 35368.6 869.792  29
   3   3  16 8969.21 397.507  37
   3  -3  16 8897.92 419.532  20
   3   3  16 8211.98 396.652  21
   3   3  16 7929.35 365.249  29
   3  -3  16 8672.04 387.932  29
  -3   4  18 1871.84 184.152  37
  -3  -4  18 1698.90 178.889  23
  -3   4  18 1809.20 195.417  22
  -3  -4  18 1414.04 152.693  34
  -3  -4  18 1690.96 186.512  26
  -3  -4  18 1651.84 172.716  24
  -3   4  17 1351.36 173.256  37
  -3  -4  17 1310.40 174.239  23
  -3  -4  17 1317.07 168.230  34
  -3  -4  17 1295.60 172.838  24
  -3   4  17 1325.05 183.151  26
  -3  -4  17 1356.09 185.066  26
  -3  -4  17 1406.91 173.503  25
  -3   4  16 8118.70 436.073  37
  -3  -4  16 8157.30 454.046  23
  -3   4  16 7742.51 401.435  35
  -3  -4  16 7968.97 433.491  34
  -3  -4  16 7339.19 425.946  24
  -3   4  16 7889.47 463.323  26
  -3  -4  16 8146.11 473.274  26
  -3  -4  15-5.31949 51.2654  34
  -3   4  15 56.1696 56.6468  35
  -3   4  15 21.7672 53.6937  26
  -3  -4  15-30.6775 53.0918  24
  -3   4  15 45.0752 70.3395  37
  -3   4  14 10155.6 481.356  35
  -3  -4  14 9397.41 491.745  34
  -3   4  14 9430.38 517.259  26
  -3  -4  14 10052.2 529.725  38
  -3   4  14 9938.32 503.246  37
  -3   4  13 6886.43 383.750  36
  -3   4  13 7211.97 400.911  35
  -3  -4  13 7000.89 417.105  34
  -3   4  13 6643.06 423.350  26
  -3   4  13 6711.07 407.816  37
  -3  -4  13 6652.79 425.688  38
  -3   4  12 74.2140 61.2417  35
  -3  -4  12-28.1901 57.1929  34
  -3  -4  12 71.4437 54.3697  33
  -3   4  12 24.9454 42.0849  36
  -3   4  12-43.9549 61.9347  26
  -3  -4  12-19.6314 43.8302  39
  -3   4  12-76.0210 65.5441  37
  -3  -4  12-0.26246 58.2976  38
  -3   4  11 13400.5 498.001  46
  -3  -4  11 14600.7 557.727  39
  -3  -4  11 14763.9 584.512  38
  -3   4  11 14214.3 549.637  37
  -3   4  11 14339.1 537.741  35
  -3  -4  11 13873.0 508.671  33
  -3   4  11 14565.9 528.404  36
  -3  -4  11 14662.4 569.867  34
  -3   4  11 14495.6 571.246  26
  -3  -4  11 14817.7 546.551  28
   3   4 -10 10376.4 649.696  43
  -3  -4  10 11011.3 522.259  30
   3  -4 -10 10851.7 551.305   3
  -3  -4  10 11211.9 548.370  50
   3   4  -9 5998.38 472.150  43
  -3  -4   9 6602.24 378.172  30
  -3   4   9 7033.20 385.047  30
  -3  -4   9 6398.58 386.062  50
   3  -4  -9 6115.90 397.176   3
   3   4  -8 2455.73 288.476  43
  -3  -4   8 3052.05 250.787  50
  -3  -4   7 34786.5 731.805  41
   3   4  -7 33038.6 983.206  43
  -3   4   7 34527.7 745.460  41
   3  -4  -7 33087.4 833.544   3
  -3  -4   7 32647.8 772.544  50
  -3   4   6 2251.65 173.547  41
  -3  -4   6 2459.31 176.957  41
   3   4  -6 2020.91 236.712  43
   3  -4  -6 2032.57 199.255   3
  -3  -4   6 1981.56 178.467  50
  -3   4   5 100576. 1047.59  41
  -3  -4   5 101916. 1033.92  41
   3   4  -5 100165. 1520.82  43
   3  -4  -5 98583.1 1302.31   3
  -3  -4   5 98322.4 1196.33  50
  -3  -4   4 49625.3 820.912  50
  -3   4   4 49028.5 788.744  49
  -3  -4   4 51136.2 658.030  41
  -3   4   4 50341.8 664.433  41
   3   4  -4 51157.8 1031.04  43
   3  -4  -4 50689.3 893.576   3
  -3   4   4 49462.8 921.544  13
   3  -4  -3 41264.7 507.355  50
  -3   4   3 39276.3 717.430  49
  -3  -4   3 39405.7 712.572  50
  -3   4   3 40922.1 529.611  41
  -3  -4   3 43056.1 532.565  41
   3   4  -3 40720.0 866.887  43
   3  -4  -3 39322.5 769.062   3
  -3   4   3 38879.6 788.240  13
   3  -4  -2 6512.15 209.248  50
  -3   4   2 5926.09 185.108  41
  -3  -4   2 6058.17 188.950  41
  -3   4   2 5945.83 291.730  43
   3  -4  -2 5326.20 282.210   3
  -3   4   2 5522.42 292.802  13
  -3   4   1 17442.9 308.366  41
  -3   4   1 17660.6 524.173  43
  -3  -4   1 17237.9 460.543   1
   3  -4  -1 18460.7 380.278  50
   3  -4   0 110.622 35.1681  50
  -3  -4   0 104.094 28.8812  41
  -3   4   0 37.7617 20.6943  41
   3   4   0 381.598 62.7875  13
  -3   4   0 148.319 68.8475  43
   3   4   0 305.077 70.5048  43
   3  -4   0 14.3271 39.3195   2
  -3  -4   0 84.8458 44.0369   1
  -3   4  -1 156476. 1727.77  43
   3  -4   1 158144. 1334.10  50
   3   4   1 160007. 1256.36  13
   3  -4   1 153525. 1553.60   2
  -3  -4  -1 156245. 1463.12   1
   3  -4   2 132618. 1329.12  50
  -3  -4  -2 131237. 1405.63   1
  -3   4  -2 133848. 1673.69  43
   3  -4   3 54.0555 45.6715  50
  -3  -4  -3 51.4486 41.7457   1
  -3   4  -3 79.9622 75.1194  43
   3  -4   4 891.749 129.747  50
  -3  -4  -4 878.030 129.492   1
  -3   4  -4 862.748 150.604  43
   3  -4   5 14828.3 557.575  50
  -3   4  -5 14906.2 633.313  43
  -3  -4  -5 14387.8 546.756   1
  -3   4  -6 14403.6 651.933  43
  -3  -4  -6 13432.3 557.319   1
  -3   4  -7 23199.4 854.185  43
  -3  -4  -7 23189.3 776.514   1
  -3   4  -7 23581.7 837.053   1
   3   4   8 38.6296 67.0515  20
  -3  -4  -8 20.8946 37.0188   1
   3   4   8 47.5124 41.0650  37
   3  -4   8 58.4133 42.9134  34
   3   4   8 78.4172 54.6836  29
   3   4   8-18.4994 63.6668  26
   3  -4   8 105.212 53.1429  24
   3   4   9 31397.9 836.602  37
   3  -4   9 32473.9 892.828  25
   3   4   9 32006.4 897.038  26
   3  -4   9 32149.1 882.065  24
   3   4   9 31471.2 857.294  29
   3   4   9 33229.7 899.263  20
   3  -4   9 31455.9 846.490  34
   3  -4  10-51.0093 62.1743  25
   3   4  10 24.3341 61.3471  29
   3   4  10 98.2479 54.6718  26
   3  -4  10 62.4424 80.4000  24
   3   4  10 97.7875 59.3660  37
   3   4  10 43.8802 63.4940  20
   3   4  11 37235.5 987.497  37
  -3   4 -11 35758.8 1034.32  15
   3   4  11 37169.9 1023.70  20
   3  -4  11 36164.5 1000.59  24
   3  -4  11 37617.7 1010.56  29
   3   4  11 37396.7 992.621  29
   3   4  11 37372.8 1031.68  26
   3  -4  11 37826.5 1022.06  25
   3   4  12 967.212 173.589  20
   3  -4  12 993.894 169.972  29
   3  -4  12 1019.87 176.024  25
   3  -4  12 903.145 166.577  24
   3   4  12 750.280 153.493  29
   3   4  12 758.484 154.606  26
   3   4  12 803.587 156.394  37
  -3   4 -12 808.519 156.755  15
   3   4  13 15934.5 643.522  37
  -3   4 -13 16130.7 668.676  15
   3   4  13 15771.5 667.255  20
   3   4  13 17417.2 604.279  35
   3   4  13 16937.4 661.575  29
   3  -4  13 15537.8 646.577  25
   3  -4  13 17256.8 677.099  29
   3  -4  13 15799.2 650.245  24
   3   4  14 4883.52 343.638  37
   3   4  14 4619.06 348.394  20
  -3   4 -14 4698.57 344.666  15
   3  -4  14 4422.73 328.335  25
   3   4  14 4631.11 330.925  29
   3  -4  14 4721.83 339.119  29
   3  -4  14 4456.04 334.962  24
   3   4  15 993.310 151.312  37
   3   4  15 746.265 137.570  21
   3  -4  15 652.215 121.715  25
   3   4  15 791.180 128.286  29
   3  -4  15 836.699 139.373  29
   3   4  16 1845.83 177.764  37
   3  -4  16 1571.30 171.326  20
  -3   5  18 3490.00 238.397  37
  -3   5  18 3730.93 264.558  22
  -3   5  18 3655.02 258.905  21
  -3  -5  18 3989.60 269.150  26
  -3  -5  18 3617.87 244.281  24
  -3   5  17 3687.59 273.025  37
  -3   5  17 3394.72 279.800  21
  -3   5  17 3398.47 279.464  22
  -3  -5  17 3219.85 256.765  23
  -3  -5  17 3349.12 255.560  34
  -3  -5  17 3549.79 272.046  24
  -3  -5  17 3142.71 251.841  25
  -3  -5  17 3402.09 281.242  26
  -3   5  16 2268.33 229.616  37
  -3  -5  16 2235.10 234.940  23
  -3   5  16 2609.35 271.905  22
  -3   5  16 2289.63 219.303  35
  -3  -5  16 2539.94 245.890  34
  -3  -5  16 2590.03 246.993  25
  -3  -5  16 2648.92 252.047  24
  -3  -5  15 6745.88 412.534  34
  -3   5  15 6607.91 385.894  35
  -3   5  15 6398.18 422.968  26
  -3  -5  15 6473.07 412.072  24
  -3   5  15 6379.47 399.257  37
  -3  -5  15 6233.98 411.595  38
  -3   5  14 184.211 76.7837  35
  -3  -5  14 6.09415 52.0875  34
  -3  -5  14 15.6942 46.5326  33
  -3   5  14 32.5110 72.7402  26
  -3  -5  14 148.054 84.0652  38
  -3   5  14 79.2966 65.1579  37
  -3  -5  13 164.703 87.6442  34
  -3   5  13 89.4396 54.7210  36
  -3  -5  13 153.333 66.3049  33
  -3   5  13 209.783 85.7638  35
  -3   5  13 53.8295 53.7057  26
  -3  -5  13 68.4238 75.6756  38
  -3   5  13 155.910 84.9544  37
  -3   5  12 5739.57 348.166  46
  -3   5  12 5520.90 366.928  37
  -3  -5  12 5887.58 391.576  38
  -3  -5  12 5474.84 364.314  39
  -3  -5  12 5972.22 388.993  34
  -3  -5  12 5635.74 348.601  33
  -3   5  12 5868.81 360.409  35
  -3   5  12 5548.29 347.532  36
  -3   5  12 5935.07 390.610  26
  -3   5  11 22153.8 675.068  46
  -3   5  11 22241.7 708.231  37
  -3  -5  11 22472.3 742.707  38
  -3  -5  11 23240.8 720.265  39
  -3   5  11 21778.2 652.013  45
  -3   5  11 23243.8 697.071  36
  -3   5  11 22915.7 689.312  35
  -3  -5  11 22281.3 675.160  33
  -3  -5  11 23017.4 740.010  34
  -3   5  11 21712.9 724.183  26
  -3   5  10 1866.97 189.424  46
  -3   5  10 1572.82 173.064  45
  -3   5  10 1473.72 175.117  37
  -3  -5  10 2234.59 227.813  38
  -3  -5  10 2157.83 212.925  39
  -3   5  10 1711.86 184.006  35
  -3  -5  10 1901.10 193.292  33
  -3  -5  10 1584.83 189.179  34
  -3   5  10 1854.38 191.993  36
  -3   5  10 1643.68 191.018  26
  -3  -5  10 1875.84 194.712  28
  -3  -5   9 12562.5 573.518  50
   3   5  -9 12649.7 735.501  43
   3  -5  -9 11964.0 597.184   3
  -3  -5   8 19809.1 682.718  50
   3   5  -8 19636.1 872.762  43
   3  -5  -8 19730.8 731.558   3
  -3  -5   7 29584.8 793.420  50
   3   5  -7 30554.9 1038.29  43
   3  -5  -7 28673.8 846.043   3
  -3  -5   6 26409.9 710.604  50
   3   5  -6 27357.7 931.940  43
   3  -5  -6 26665.2 776.937   3
   3   5  -5 16350.3 686.697  43
   3  -5  -5 16199.0 581.795   3
   3   5  -4 186.357 80.1958  43
  -3   5   4 28.5276 39.5153  49
  -3  -5   4-2.91531 33.0184  50
  -3   5   4 4.58618 52.5353  13
   3  -5  -4 257.156 80.2306   3
   3   5  -3 98411.8 1516.39  43
  -3   5   3 98469.5 1265.66  49
  -3  -5   3 97700.0 1233.79  50
  -3   5   3 95807.0 1385.91  13
   3  -5  -3 100796. 1361.66   3
  -3   5   2 92043.6 1258.43  43
   3   5  -2 89978.8 1378.86  43
  -3  -5   2 91030.0 1182.04  50
  -3   5   2 88409.5 1306.21  13
   3  -5  -1 56049.3 762.205  50
   3   5  -1 54455.7 1028.76  43
  -3   5   1 54311.4 1017.27  43
  -3  -5   1 52991.2 908.685   1
  -3   5   0 27080.7 754.984  43
   3   5   0 27109.4 689.030  43
   3  -5   0 28099.6 578.515  50
   3   5   0 27135.1 602.344  13
   3  -5   0 26667.3 703.967   2
  -3  -5   0 26922.2 651.209   1
  -3   5  -1 8.24984 53.2940  43
   3  -5   1 228.491 61.5921  50
   3   5   1 25.6731 32.5539  13
   3  -5   1 207.223 72.4635   2
  -3  -5  -1 48.1559 43.8126   1
  -3  -5  -2 278537. 2220.84   1
   3  -5   2 276097. 2329.71   2
   3  -5   3 424.623 93.5692  50
  -3  -5  -3 291.352 81.5505   1
  -3   5  -3 351.865 109.664  43
   3  -5   4 49121.6 997.002  50
  -3  -5  -4 47614.4 995.257   1
  -3   5  -4 48304.5 1194.55  43
   3  -5   5 3879.92 302.898  50
  -3   5  -5 4051.52 362.904  43
  -3  -5  -5 4131.87 308.310   1
  -3   5  -6 27700.0 976.774  43
  -3  -5  -6 27810.7 831.873   1
   3   5   7 1927.29 202.175  29
   3  -5   7 1852.09 198.546  24
  -3   5  -7 1740.03 250.422  43
  -3  -5  -7 1656.36 218.208   1
   3  -5   7 1727.42 195.574  34
   3   5   7 2028.98 211.019  20
   3  -5   8 27845.3 752.709  38
   3   5   8 28072.4 769.798  37
   3   5   8 29901.7 821.830  29
   3  -5   8 29910.8 854.604  25
   3  -5   8 29253.0 823.705  24
   3  -5   8 28473.4 815.946  34
   3   5   8 30342.3 848.774  20
  -3   5  -8 27350.5 848.237  16
  -3   5  -9 2709.77 273.102  16
   3   5   9 2636.47 265.848  20
   3  -5   9 2488.05 253.957  24
   3  -5   9 2915.86 277.467  25
   3   5   9 2444.21 246.345  29
   3  -5   9 2645.72 239.797  38
   3   5   9 2657.88 249.384  37
   3   5  10 1966.54 236.216  20
   3  -5  10 1856.27 228.065  24
   3   5  10 1938.31 226.242  29
   3  -5  10 1972.83 236.795  25
   3   5  10 1706.35 207.441  37
  -3   5 -11 11303.2 597.252  15
   3   5  11 12030.5 590.814  20
   3   5  11 12816.2 575.293  37
   3  -5  11 11375.5 565.217  24
   3  -5  11 12593.8 584.346  29
   3   5  11 12146.6 571.379  29
   3  -5  11 11683.9 576.758  25
   3   5  12 134.003 86.4851  37
   3  -5  12 145.587 84.0416  29
   3  -5  12 123.924 87.6009  24
   3   5  12 43.1794 56.3129  29
   3  -5  12 125.821 88.6255  25
  -3   5 -12-29.5327 59.4574  15
   3   5  13 72.7071 76.6137  21
   3  -5  13-2.19436 59.3259  24
   3   5  13 58.1527 62.5011  29
   3  -5  13 36.1580 51.8399  25
   3  -5  13-50.8654 66.3177  29
   3   5  13-39.4575 65.9516  37
   3   5  13 62.0688 52.8060  35
  -3   5 -13 84.3851 59.8299  15
   3   5  14 1789.80 204.450  37
   3   5  14 1800.82 204.294  22
  -3   5 -14 1610.55 203.782  15
   3   5  14 1780.51 213.553  21
   3   5  14 1859.96 184.989  35
   3   5  14 1819.28 201.189  29
   3  -5  14 1660.66 199.066  25
   3  -5  14 1744.10 202.513  29
   3  -5  14 1757.91 207.168  24
   3   5  15-17.6895 54.8238  37
  -3   5 -15-2.37526 54.9162  15
   3   5  15 8.37394 35.7418  22
   3   5  15 2.66137 50.8967  21
   3  -5  15-36.8134 51.6353  25
   3  -5  15 14.3321 41.0698  29
   3   5  15-4.21861 46.3853  29
  -3   6  17 382.758 91.1246  37
  -3  -6  17 207.668 63.9383  23
  -3   6  17 220.665 76.9675  21
  -3   6  17 300.988 88.6344  22
  -3  -6  17 342.218 89.1586  34
  -3  -6  17 242.903 76.8999  25
  -3  -6  17 210.549 75.0709  24
  -3  -6  17 225.602 70.9032  26
  -3   6  16 423.632 106.457  37
  -3   6  16 410.459 113.646  22
  -3  -6  16 328.163 81.9054  23
  -3   6  16 446.614 116.077  21
  -3   6  16 350.997 87.1471  35
  -3  -6  16 439.471 109.188  34
  -3  -6  16 595.146 128.475  24
  -3  -6  16 546.677 121.783  25
  -3   6  15 3043.62 274.835  37
  -3  -6  15 2761.39 269.186  38
  -3   6  15 3030.00 291.534  22
  -3   6  15 2982.76 281.034  21
  -3   6  15 3255.45 270.468  35
  -3  -6  15 2858.63 267.746  34
  -3  -6  15 3186.27 283.974  24
  -3   6  14 8431.28 467.043  37
  -3  -6  14 8811.30 493.237  38
  -3   6  14 8788.19 501.405  22
  -3  -6  14 8255.53 468.202  34
  -3   6  14 8508.71 449.195  35
  -3   6  14 8783.76 450.461  36
  -3  -6  14 8880.15 485.050  24
  -3  -6  13 1424.31 182.208  33
  -3  -6  13 1537.36 209.752  34
  -3   6  13 1226.98 180.663  35
  -3   6  13 1498.42 193.878  36
  -3   6  13 1401.81 205.364  22
  -3  -6  13 1249.20 184.561  39
  -3  -6  13 1191.36 190.823  38
  -3   6  13 1315.19 192.624  37
  -3   6  12 14241.5 625.955  22
  -3  -6  12 14533.1 605.902  39
  -3   6  12 14104.4 590.235  37
  -3  -6  12 15311.0 644.014  38
  -3   6  12 15399.6 598.145  35
  -3  -6  12 14768.7 624.295  34
  -3   6  12 14271.9 574.535  36
  -3  -6  12 14608.2 578.993  33
  -3   6  12 15539.8 595.411  46
  -3   6  11 29779.8 799.485  45
  -3   6  11 29041.8 866.750  22
  -3  -6  11 29189.4 862.543  38
  -3   6  11 28038.0 809.768  37
  -3  -6  11 27548.6 808.749  39
  -3  -6  11 28610.1 805.900  33
  -3   6  11 28992.2 798.481  35
  -3   6  11 28189.7 798.452  36
  -3  -6  11 28008.3 832.602  34
  -3   6  11 29321.5 806.318  46
  -3   6  10 31198.4 817.119  45
  -3   6  10 32418.7 887.118  22
  -3   6  10 31365.4 821.832  37
  -3  -6  10 32319.2 851.393  39
  -3  -6  10 33579.4 839.167  33
  -3   6  10 31349.1 816.628  36
  -3   6  10 31148.3 800.481  35
  -3  -6  10 32165.4 857.437  34
  -3   6  10 31333.3 816.140  46
  -3   6   9 5857.95 343.430  46
  -3   6   9 6286.32 353.353  45
  -3  -6   9 5541.07 323.644  44
  -3   6   9 5692.59 359.496  22
  -3   6   9 6029.02 350.176  37
  -3   6   9 6170.18 355.596  36
  -3  -6   9 6208.08 352.234  33
  -3  -6   9 6350.35 370.443  34
  -3  -6   9 5762.59 332.688  28
   3   6  -8 28558.8 1144.91  43
   3  -6  -8 31380.5 993.534   3
  -3  -6   8 29854.9 903.509  50
   3   6  -7 2096.20 304.706  43
   3  -6  -7 2123.00 247.613   3
  -3  -6   7 2000.33 225.192  50
   3   6  -6 35449.1 1170.72  43
   3  -6  -6 36067.8 985.445   3
  -3  -6   6 36289.5 909.631  50
   3   6  -5 49251.1 1314.90  43
   3  -6  -5 52463.5 1142.86   3
  -3  -6   5 51000.0 1037.44  50
  -3   6   4 788.790 150.849  13
   3  -6  -4 739.084 141.290   3
  -3  -6   4 796.237 125.479  50
  -3   6   4 599.925 109.272  49
  -3   6   3-29.1003 57.9059  13
   3  -6  -3 101.926 65.1077   3
  -3  -6   3 43.6198 51.6188  50
  -3   6   2 11328.7 521.868  13
   3   6  -2 11561.0 559.550  43
  -3   6   2 11530.5 494.876  43
  -3  -6   2 11189.5 456.985  50
   3   6  -1 22805.1 750.320  43
  -3   6   1 22043.1 709.378  43
   3  -6  -1 23075.4 713.569   2
  -3   6   0 102864. 1606.06  43
   3   6   0 106211. 1542.55  43
   3   6   0 107489. 1364.08  13
   3  -6   0 108738. 1261.22  50
  -3  -6   0 104275. 1411.13   1
   3  -6   0 105244. 1511.33   2
  -3   6  -1 70.8178 74.7301  43
   3  -6   1 54.8631 51.0023  50
  -3  -6  -1 283.127 82.8307   1
   3  -6   1 98.4633 61.2008   2
  -3   6  -2 7897.17 488.951  43
   3  -6   2 8453.03 396.243  50
  -3  -6  -2 7951.53 406.429   1
   3  -6   2 7871.96 424.169   2
  -3   6  -3 4994.62 403.041  43
   3  -6   3 4736.15 316.400  50
  -3  -6  -3 4922.78 330.735   1
  -3   6  -4-6.25434 63.8188  43
   3  -6   4 18.7580 44.3193  50
  -3  -6  -4 72.9040 54.4603   1
  -3   6  -5 4872.39 429.328  43
  -3  -6  -5 4527.13 336.570   1
   3  -6   5 4810.48 357.369  50
   3  -6   6 2282.98 261.349  50
  -3   6  -6 2573.43 324.027  43
  -3  -6  -6 2427.23 259.866   1
   3   6   6 2555.93 234.754  29
  -3   6  -6 2394.48 253.683  16
   3   6   6 2501.02 237.470  21
   3   6   7 19803.1 648.140  22
   3   6   7 19965.5 703.501  21
  -3   6  -7 21150.3 771.084  16
   3  -6   7 20352.6 634.677  48
   3   6   7 20512.1 628.811  37
   3  -6   7 20170.9 674.585  24
   3  -6   7 20876.7 709.652  25
   3   6   7 22096.7 710.456  29
   3   6   8 1574.03 184.629  37
   3   6   8 1627.08 212.220  21
   3   6   8 1744.21 200.590  22
  -3   6  -8 1678.62 227.189  16
   3  -6   8 1641.79 211.256  25
   3  -6   8 1765.17 206.823  24
   3   6   8 1689.24 203.463  29
   3  -6   9 2912.78 262.534  38
   3   6   9 3027.28 268.966  37
   3  -6   9 2518.09 257.949  24
   3  -6   9 2842.99 278.814  25
   3   6   9 2874.25 271.518  29
   3   6   9 3015.29 272.423  22
   3   6   9 2781.57 279.616  21
  -3   6  -9 3200.07 315.258  16
   3   6  10 6287.09 401.725  22
   3   6  10 5504.41 402.868  21
  -3   6 -10 6231.62 426.845  16
   3  -6  10 6013.39 381.366   4
   3   6  10 6031.05 387.068  37
   3  -6  10 5980.09 374.680  38
   3   6  10 6199.24 373.151  46
   3  -6  10 5147.41 377.017  24
   3  -6  10 5858.87 404.570  25
   3   6  10 5923.25 399.673  29
   3  -6  11 5831.74 399.553  24
   3  -6  11 5811.97 403.308  25
   3   6  11 5811.80 395.531  29
   3   6  11 6199.25 396.271  37
  -3   6 -11 5209.31 408.496  15
   3   6  11 6052.57 396.743  22
   3   6  11 5759.05 417.440  21
   3   6  12 1588.98 198.631  37
   3   6  12 1698.10 211.677  22
   3   6  12 1371.77 204.964  21
   3  -6  12 1439.57 208.250  24
   3  -6  12 1617.44 217.580  25
   3  -6  12 1296.58 186.708  29
   3   6  12 1550.61 203.931  29
  -3   6 -12 1445.05 213.949  15
   3  -6  13 30.1571 57.8573  25
   3   6  13 61.8033 57.9547  29
   3  -6  13 72.4290 58.8164  29
   3  -6  13-47.8880 71.8561  24
   3   6  13 51.9750 58.9170  37
   3   6  13 218.670 81.2511  22
   3   6  13 64.3514 65.7181  21
   3   6  13 17.3640 53.1794  35
  -3   6 -13 78.5251 63.9112  15
  -3   6 -14 7.74561 52.7580  15
   3   6  14 111.917 66.0084  22
   3   6  14-23.8501 54.7465  21
   3   6  14 44.6416 46.1132  35
   3  -6  14 31.7229 43.9785  25
   3   6  14 25.4746 45.9836  29
   3  -6  14 6.15571 37.9841  29
   3  -6  14 6.74773 56.5736  24
   3   6  14-16.7339 52.4311  37
   3   6  15 1187.50 152.060  21
   3  -6  15 1164.58 143.558  25
   3   6  15 1114.60 140.171  37
  -3   7  16 2260.33 221.347  21
  -3   7  16 2223.13 227.044  22
  -3  -7  16 2164.40 210.004  34
  -3   7  16 2204.17 199.062  35
  -3  -7  16 2133.55 206.515  24
  -3  -7  16 2292.96 215.844  25
  -3   7  16 2192.69 208.110  37
  -3   7  15 122.606 73.9689  21
  -3   7  15 47.1561 79.1631  22
   3   7 -15-9.83284 41.4787  16
  -3   7  15 16.5626 53.9896  35
  -3  -7  15 40.6866 59.5207  34
  -3  -7  15 74.3521 62.7432  24
  -3   7  15 108.800 74.0627  37
  -3  -7  15 10.7241 46.5499  38
   3   7 -14 87.1146 68.1756  16
  -3   7  14 30.1502 65.3686  21
  -3   7  14 182.209 69.0807  22
  -3   7  14 140.257 62.0125  36
  -3   7  14 57.7842 61.9595  35
  -3  -7  14 195.444 86.9231  34
  -3  -7  14 266.109 95.5088  24
  -3  -7  14 201.491 75.6944  38
  -3   7  14 194.115 95.3367  37
  -3   7  13 1164.43 179.931  21
  -3   7  13 1154.80 191.829  22
  -3  -7  13 1246.25 186.284  39
  -3  -7  13 1310.74 198.548  38
  -3   7  13 1283.81 187.984  37
  -3   7  13 1184.99 175.114  36
  -3  -7  13 1136.74 167.579  33
  -3   7  13 1281.34 179.700  35
  -3  -7  13 1243.90 187.965  34
  -3  -7  13 1459.38 199.272  24
  -3   7  12 3006.53 260.949  45
  -3   7  12 3156.54 302.960  22
  -3   7  12 3235.34 296.836  21
  -3   7  12 3390.29 295.321  37
  -3  -7  12 3394.62 309.703  38
  -3  -7  12 3294.36 294.080  39
  -3   7  12 3163.23 278.010  36
  -3   7  12 3042.09 267.505  35
  -3  -7  12 3297.57 298.902  34
  -3  -7  12 3181.11 287.607  33
  -3   7  12 3126.31 276.404  46
  -3   7  11 16284.6 615.423  45
  -3   7  11 15662.5 654.296  22
  -3   7  11 15605.8 643.626  21
  -3   7  11 15550.9 609.469  37
  -3  -7  11 15411.0 645.384  38
  -3  -7  11 15428.1 623.365  39
  -3   7  11 16032.1 600.424  35
  -3  -7  11 15536.6 639.711  34
  -3  -7  11 15609.8 611.752  33
  -3   7  11 16517.1 630.908  36
  -3   7  11 16135.7 618.814  46
  -3   7  10 12837.5 541.103  46
  -3  -7  10 12749.0 517.640  44
  -3   7  10 12800.0 542.328  45
  -3   7  10 12121.6 549.766  21
  -3   7  10 11983.9 560.436  22
  -3  -7  10 12610.2 549.909  39
  -3   7  10 11794.7 519.132  37
  -3  -7  10 12589.7 540.963  33
  -3   7  10 12325.4 534.744  36
  -3  -7  10 12028.4 540.967  34
  -3   7  10 12297.3 512.984  35
   3   7 -10 12086.5 611.248  10
  -3  -7   9 2439.31 228.612  44
  -3   7   9 2360.88 232.338  45
  -3   7   9 2686.14 251.935  21
  -3   7   9 2875.33 270.399  22
  -3   7   9 2522.40 232.060  37
  -3  -7   9 3117.25 266.822  33
  -3  -7   9 2366.72 234.437  34
  -3   7   9 2707.56 246.976  46
  -3   7   8 22941.2 684.678  46
  -3  -7   8 21496.3 665.923  44
  -3   7   8 23007.0 731.879  22
  -3   7   8 20768.3 674.498  21
  -3   7   8 21741.1 652.190  37
  -3  -7   8 20952.1 664.861  34
  -3  -7   8 23182.0 696.400  33
  -3  -7   8 20746.1 618.147  28
  -3   7   7 408.092 101.371  22
  -3  -7   7 344.915 88.7686  33
  -3  -7   7 319.053 78.3336  44
  -3   7   7 435.974 92.4860  46
  -3  -7   6 16433.5 660.240  50
   3   7  -6 15995.6 853.977  43
   3  -7  -6 16995.1 740.527   3
  -3  -7   5 97755.4 1567.93  50
   3   7  -5 96477.6 2006.36  43
   3  -7  -5 98493.3 1711.24   3
   3   7  -4 45226.9 1326.52  43
  -3  -7   4 48630.2 1079.11  50
  -3   7   4 48104.6 1205.44  13
   3  -7  -4 49632.3 1185.21   3
   3   7  -3 3881.92 373.798  43
  -3   7   3 3615.46 330.124  13
  -3  -7   3 4224.97 310.406  50
  -3   7   3 4068.24 312.656  49
   3   7  -2 4595.26 394.710  43
  -3   7   2 4751.63 343.740  43
  -3  -7   2 4553.79 318.969  50
  -3   7   2 4532.09 363.434  13
  -3   7   1 3076.27 291.153  43
   3   7  -1 3543.27 326.822  43
  -3  -7   1 3062.86 263.800  50
  -3   7   1 2934.99 295.595  13
   3  -7  -1 3474.97 304.205   2
   3  -7   0 84.2752 54.4672   2
  -3   7   0 270.649 100.652  43
   3  -7   1 32.0706 45.8388   2
  -3  -7  -1 74.7301 54.0200   3
  -3   7  -1 14.9353 59.9683  43
  -3  -7  -2 32989.0 901.263   1
   3  -7   2 32050.9 921.967   2
   3  -7   2 33684.3 854.812  50
  -3   7  -2 32672.1 1070.23  43
  -3  -7  -3 6895.19 420.216   1
  -3   7  -3 7076.10 514.300  43
   3  -7   3 6710.37 401.443  50
  -3   7  -4 4763.58 436.933  43
  -3  -7  -4 4494.53 347.847   1
   3   7   4 4390.41 304.123  29
   3  -7   4 4146.98 331.800  50
   3   7   4 4251.21 306.074  21
  -3   7  -4 4413.86 336.276  16
   3  -7   5 6911.52 449.176  50
   3  -7   5 6837.51 375.226  48
   3   7   5 6712.42 388.894  29
  -3   7  -5 6601.83 390.962  10
   3   7   5 6400.76 391.134  21
  -3   7  -5 6489.94 426.010  16
   3  -7   6 1597.64 185.592  48
   3   7   6 1606.62 193.195  29
  -3   7  -6 1510.58 212.198  16
   3   7   6 1398.99 193.516  21
   3  -7   6 1578.71 192.677  25
  -3   7  -7 32.5248 59.4220  16
   3   7   7 145.808 73.5070  22
   3   7   7 36.4573 65.5058  21
   3   7   7 75.1634 56.5300  29
   3  -7   7 103.666 70.1430  24
   3  -7   7-48.5871 65.7252  25
   3  -7   7 41.3837 44.4312  48
  -3   7  -8-95.2311 80.7211  16
   3   7   8 45.3733 52.0263  22
   3   7   8 45.6344 51.9754  21
   3  -7   8-9.58765 53.7680  48
   3   7   8 13.8551 43.0749  29
   3  -7   8 35.8351 59.3276  24
   3  -7   8 1.92692 55.8715  25
   3  -7   9 11869.9 536.508  38
   3   7   9 12015.7 523.219  37
   3   7   9 11463.0 537.867  22
  -3   7  -9 11106.6 588.270  16
   3   7   9 11033.0 573.747  21
   3   7   9 11886.1 522.089  19
   3  -7   9 11728.9 552.641  24
   3   7   9 11119.9 542.676  29
   3  -7   9 11094.0 550.467  25
   3  -7  10 1269.37 184.509  24
   3   7  10 1188.70 186.033  29
   3  -7  10 1176.96 182.291  25
   3   7  10 1252.76 175.562  46
  -3   7 -10 1580.17 221.349  16
   3   7  10 1231.32 194.432  21
   3   7  10 1669.94 213.096  22
   3   7  10 1336.85 183.208  37
   3  -7  10 1414.99 192.777  38
   3  -7  10 1302.39 181.176   4
  -3   7 -10 1405.07 220.573  15
   3  -7  11 942.238 163.063  24
   3   7  11 1047.78 169.045  29
   3  -7  11 1083.51 178.461  25
   3   7  11 958.644 146.459  46
   3   7  11 1012.32 160.059  37
   3  -7  11 1210.66 167.618  38
  -3   7 -11 1092.24 196.543  15
  -3   7 -11 952.690 166.289  16
   3   7  11 1014.33 163.663  22
   3   7  11 981.920 167.905  21
   3  -7  11 907.606 147.692   4
   3   7  12 2381.46 260.126  21
  -3   7 -12 2128.06 252.170  15
   3   7  12 2432.38 241.661  22
   3   7  12 2293.09 238.198  29
   3  -7  12 2134.07 236.387  25
   3  -7  12 2579.08 253.450  29
   3  -7  12 2224.59 236.261  24
   3   7  12 2653.22 247.718  37
  -3   7 -13 5061.70 363.254  15
   3   7  13 5036.68 352.690  21
   3   7  13 5396.23 324.239  35
   3   7  13 4969.40 327.368  29
   3  -7  13 5130.14 340.731  25
   3  -7  13 5168.23 338.170  29
   3  -7  13 4868.47 330.717  24
   3   7  13 5312.26 328.963  37
  -3   7 -14 2806.28 247.327  15
   3   7  14 2777.65 240.018  21
   3   7  14 2816.51 213.053  35
   3   7  14 2494.35 211.710  29
   3  -7  14 2485.65 214.781  29
   3  -7  14 2857.24 232.114  25
   3   7  14 2445.69 205.953  37
  -3   8  16 38.2307 40.3967  22
  -3   8  16 98.4985 49.4818  35
  -3  -8  16 70.9591 49.3719  24
  -3  -8  16 110.959 62.8552  25
  -3   8  16-23.8671 39.0093  37
  -3   8  15 1678.71 200.887  22
  -3   8  15 1702.85 190.689  21
   3   8 -15 1764.39 215.925  16
  -3   8  15 1780.33 181.671  35
  -3  -8  15 1917.22 194.821  24
  -3  -8  15 1535.39 182.206  25
  -3  -8  15 1624.94 190.668  38
  -3   8  15 1618.81 180.184  37
  -3   8  14 1532.45 201.850  22
  -3   8  14 1386.54 184.378  21
   3   8 -14 1342.89 204.050  16
  -3   8  14 1258.89 163.529  35
  -3   8  14 1799.19 199.604  36
  -3  -8  14 1425.98 184.762  34
  -3  -8  14 1217.99 170.655  24
  -3   8  14 1372.34 182.670  37
  -3  -8  14 1310.15 181.917  38
   3   8 -13 12151.5 650.361  16
  -3   8  13 12364.9 579.692  22
  -3   8  13 13234.2 584.246  21
  -3   8  13 12263.3 535.649  37
  -3  -8  13 12994.3 585.516  38
  -3  -8  13 13108.9 568.692  39
  -3  -8  13 12686.7 564.263  34
  -3   8  13 12624.1 526.719  35
  -3   8  13 13522.9 562.016  36
  -3  -8  13 13045.6 558.097  24
  -3   8  12 14500.1 588.765  46
  -3   8  12 14369.6 575.718  45
  -3   8  12 14032.2 633.270  22
  -3   8  12 15331.6 634.382  21
  -3   8  12 14397.6 590.049  37
  -3  -8  12 14111.9 629.142  38
  -3  -8  12 14657.2 610.991  39
  -3  -8  12 14061.8 588.388  33
  -3   8  12 14118.2 590.595  36
  -3  -8  12 13718.8 594.090  34
  -3   8  12 13404.9 549.852  35
  -3  -8  12 14822.6 605.981  24
  -3   8  11 1891.20 216.333  45
  -3   8  11 1843.44 226.138  21
  -3   8  11 1720.50 229.057  22
  -3   8  11 1977.75 216.295  37
  -3  -8  11 2070.05 244.701  38
  -3  -8  11 1869.19 223.934  39
  -3   8  11 1703.94 209.668  36
  -3   8  11 1913.95 209.697  35
  -3  -8  11 1876.97 228.869  34
  -3  -8  11 1957.70 227.949  33
  -3   8  11 1901.06 221.243  46
  -3   8  10 64260.7 1240.49  46
  -3  -8  10 66196.6 1227.78  44
  -3   8  10 64776.1 1252.25  45
  -3   8  10 65218.4 1305.87  21
  -3   8  10 62562.7 1316.19  22
  -3  -8  10 64173.8 1280.36  39
  -3   8  10 65869.3 1227.77  37
  -3  -8  10 62459.0 1247.05  33
  -3   8  10 63020.1 1246.47  36
  -3   8  10 63349.5 1172.43  35
  -3  -8  10 64498.6 1266.43  34
   3   8 -10 64239.6 1466.43  10
  -3   8   9 5006.58 344.175  46
  -3  -8   9 5488.22 357.501  44
  -3   8   9 4612.83 334.566  45
  -3   8   9 5049.98 369.769  22
  -3   8   9 5054.68 358.142  21
  -3   8   9 5210.84 339.985  37
  -3  -8   9 5273.91 356.610  34
  -3  -8   9 5688.69 370.885  33
  -3   8   9 5315.11 333.707  35
   3   8  -9 4784.82 403.894  10
  -3  -8   8 293.613 91.5242  44
  -3   8   8 204.080 74.9500  46
  -3   8   8 185.623 78.7544  22
  -3   8   8 239.480 83.3582  21
  -3  -8   8 279.054 99.4924  33
  -3  -8   8 238.547 82.9187  34
   3   8  -8 73.8080 58.9954  10
  -3  -8   7 2531.31 221.222  48
  -3   8   7 2728.97 240.999  46
  -3  -8   7 2291.88 232.000  44
  -3   8   7 2063.62 200.583  19
  -3   8   7 2186.09 227.254  21
  -3   8   7 2308.55 240.870  22
  -3  -8   7 2273.00 223.375  33
   3   8  -7 2473.40 280.051  10
  -3  -8   6 18152.3 582.897  48
  -3   8   6 17904.3 594.070  46
  -3  -8   6 20088.6 661.761  44
  -3  -8   6 16928.8 555.824   5
  -3   8   6 18340.2 601.206  19
  -3   8   6 19109.0 681.982  22
  -3  -8   6 17963.5 605.451  33
   3   8  -6 17124.3 732.646  10
  -3   8   5 13495.4 496.586  46
  -3  -8   5 14372.5 520.950  48
  -3  -8   5 14753.2 564.883  44
  -3  -8   5 14041.2 494.550   5
  -3  -8   5 13982.0 500.472   6
  -3   8   5 14679.9 533.632  19
  -3  -8   5 14187.5 516.167  33
   3   8  -5 13253.8 631.017  10
  -3  -8   4 15429.0 565.643  44
   3   8  -4 15120.7 829.861  43
  -3  -8   4 14539.6 499.150   5
  -3  -8   4 14529.7 499.966   6
  -3   8   4 15205.5 539.725  19
  -3  -8   4 15593.9 536.315  48
   3   8  -4 14445.0 641.848  10
   3   8  -3 3444.22 387.874  43
  -3  -8   3 3585.84 312.385  50
  -3  -8   3 3795.34 263.090  48
  -3   8   3 3391.16 344.390  13
  -3  -8   3 3506.76 243.176   6
   3   8  -2 110.185 76.6305  43
  -3  -8   2 199.511 75.9466  50
  -3   8   2 218.159 96.3578  13
   3  -8  -2 140.106 81.2759   2
  -3   8   1 29496.8 972.010  43
  -3  -8   1 32342.4 932.761  50
  -3   8   1 32006.2 1065.05  13
   3  -8  -1 29955.9 986.058   2
   3  -8   0 6746.78 462.996   2
  -3  -8   0 6592.80 423.857  50
  -3   8   0 6309.04 467.502  43
  -3   8  -1 5625.73 459.504  43
   3   8   1 6031.95 340.829  19
   3  -8   1 6181.18 353.469  48
   3  -8   1 5517.07 415.061   2
  -3   8  -1 6313.78 387.268  10
  -3   8  -2 144.424 83.1719  16
   3   8   2 112.473 67.1084  19
   3  -8   2 76.2003 52.8708  18
   3  -8   2-40.9057 61.9051  48
  -3   8  -2 92.4265 53.4727  10
  -3  -8  -2 239.298 62.9736   6
  -3  -8  -3 34963.4 774.325   6
   3  -8   3 36959.2 891.631  48
   3   8   3 36481.5 875.098  19
   3  -8   3 34264.4 908.615  18
  -3   8  -3 37573.9 1006.10  16
   3   8   3 38652.5 936.437  29
  -3   8  -3 36545.1 958.369  10
  -3  -8  -4 2104.67 197.848   6
   3  -8   4 2556.77 239.492  48
   3   8   4 2539.37 241.429  19
  -3   8  -4 2153.48 250.090  16
   3   8   4 2013.46 228.100  21
   3   8   4 2358.04 241.156  29
  -3   8  -4 1900.54 218.712  10
  -3  -8  -5 2824.63 228.640   6
   3  -8   5 3236.33 273.657  48
   3   8   5 3143.18 272.496  19
   3   8   5 3038.33 284.184  21
  -3   8  -5 3319.18 319.360  16
   3   8   5 3168.98 283.043  29
  -3   8  -5 2542.43 260.681  10
  -3  -8  -6 1769.36 183.643   6
   3   8   6 1852.00 215.439  19
  -3   8  -6 1910.21 250.526  16
   3   8   6 1894.07 231.399  21
   3  -8   6 1770.62 203.369  48
   3   8   6 1764.17 214.994  29
   3  -8   7 191.206 78.0297  48
   3  -8   7 203.534 77.6066  25
  -3   8  -7 368.638 126.519  16
   3   8   7 122.303 59.8266  22
   3   8   7 244.134 103.208  21
   3   8   7 241.465 85.3052  19
   3  -8   8 2490.73 242.690  48
   3   8   8 2247.87 235.211  19
   3   8   8 2680.06 261.060  22
   3   8   8 2393.90 272.371  21
  -3   8  -8 2117.36 264.162  16
   3   8   8 2194.26 245.542  29
   3  -8   8 2518.32 257.442  25
   3   8   9 150.524 74.1868  46
  -3   8  -9 239.646 110.452  16
   3   8   9 325.000 95.8812  19
   3   8   9 166.586 77.6320  22
   3   8   9-23.3104 91.5095  21
   3  -8   9 242.249 82.0495  38
   3   8   9 302.210 99.9635  29
   3  -8   9 142.460 66.4946  24
   3  -8   9 123.786 64.3472  25
  -3   8  -9 195.302 95.5627  15
   3  -8  10 7316.20 429.778   4
   3   8  10 7453.14 428.343  22
  -3   8 -10 7617.33 481.096  16
   3   8  10 6933.35 450.234  21
  -3   8 -10 7156.14 477.380  15
   3   8  10 7245.20 414.674  46
   3  -8  10 7297.63 414.169  38
   3   8  10 7396.45 439.942  29
   3  -8  10 7518.42 442.334  25
   3  -8  10 7140.76 421.057  24
   3  -8  11 7539.06 410.946   4
   3   8  11 7891.00 412.323  46
   3  -8  11 7754.35 413.388  38
   3   8  11 7318.99 452.007  21
  -3   8 -11 7168.17 461.873  15
   3   8  11 7266.15 424.316  29
   3  -8  11 7686.73 424.273  24
   3  -8  11 7325.94 427.490  25
   3   8  12 5035.66 302.929  46
  -3   8 -12 4812.76 359.578  15
   3   8  12 4758.44 346.073  21
   3   8  12 4823.29 328.970  29
   3  -8  12 4747.75 329.432  25
   3  -8  12 4711.26 327.652  29
   3  -8  12 5098.25 332.398  24
   3   8  12 5331.49 321.635  37
  -3   8 -13 225.763 88.1595  15
   3   8  13 135.730 55.6827  21
   3   8  13 182.510 67.0371  35
   3   8  13 188.622 69.5330  29
   3  -8  13 231.650 79.7229  25
   3  -8  13 108.804 56.1415  29
   3   8  13 115.396 53.7900  37
   3   9 -15 8492.23 426.812  16
  -3   9  15 8476.41 352.645  35
  -3  -9  15 8556.55 382.279  25
  -3  -9  15 9205.65 407.785  38
  -3   9  15 8226.45 362.044  37
   3   9 -14-62.4993 87.0564  16
  -3   9  14 38.6585 36.7530  21
  -3   9  14 11.9900 48.1131  22
  -3   9  14 9.32379 41.8613  35
  -3   9  14 79.5640 65.8131  36
  -3  -9  14 100.891 58.5724  24
  -3  -9  14-18.1690 49.9997  25
  -3   9  14-16.1510 42.8440  37
  -3  -9  14-90.5307 47.2029  38
  -3   9  13 294.487 92.4943  22
   3   9 -13 661.854 153.245  16
  -3   9  13 479.618 109.820  21
  -3  -9  13 383.022 101.773  39
  -3   9  13 436.397 104.780  37
  -3  -9  13 369.900 109.234  38
  -3   9  13 559.248 118.567  36
  -3   9  13 415.667 94.2296  35
  -3  -9  13 437.902 102.945  24
  -3   9  12 13091.5 536.762  45
  -3   9  12 13128.9 569.694  21
  -3   9  12 12844.9 592.247  22
   3   9 -12 12349.5 659.363  16
  -3  -9  12 13442.7 594.143  38
  -3  -9  12 12826.1 557.103  39
  -3   9  12 12809.2 531.906  37
  -3   9  12 12720.7 547.102  36
  -3   9  12 13251.0 521.607  35
  -3  -9  12 12270.2 541.989  34
  -3  -9  12 13166.5 533.980  24
  -3   9  11 3968.52 311.913  46
  -3   9  11 4392.58 325.468  45
  -3   9  11 3804.97 332.715  22
  -3   9  11 3942.01 322.390  21
  -3  -9  11 4237.43 347.170  38
  -3  -9  11 4081.32 324.075  39
  -3   9  11 4098.69 307.159  37
  -3  -9  11 3956.19 314.426  34
  -3   9  11 4180.89 324.705  36
  -3  -9  11 3805.40 311.626  33
  -3   9  11 4101.14 296.103  35
   3   9 -11 3991.31 351.570  10
  -3   9  10 52314.3 1134.70  46
  -3   9  10 53639.8 1156.15  45
  -3  -9  10 54492.3 1131.66  44
  -3   9  10 53436.2 1236.19  22
  -3   9  10 54692.4 1200.76  21
  -3  -9  10 52906.1 1172.82  39
  -3   9  10 56113.6 1119.76  37
  -3  -9  10 52519.0 1154.84  33
  -3   9  10 52687.1 1153.42  36
  -3  -9  10 51712.7 1133.06  34
  -3   9  10 53461.2 1065.34  35
   3   9 -10 54706.0 1350.18  10
  -3  -9   9 103422. 1474.80  48
  -3   9   9 98616.7 1542.42  46
  -3   9   9 106824. 1656.89  21
  -3   9   9 101862. 1705.29  22
  -3  -9   9 101009. 1568.01  44
  -3   9   9 97094.6 1586.03  45
  -3  -9   9 98873.3 1567.79  33
  -3   9   9 99095.8 1578.11  36
  -3  -9   9 100592. 1564.11  34
   3   9  -9 97987.1 1840.03  10
  -3  -9   8 19838.4 651.830  48
  -3   9   8 19239.5 670.979  46
  -3   9   8 19320.8 706.323  21
  -3  -9   8 19300.9 683.671  33
   3   9  -8 19033.8 812.003  10
  -3  -9   8 20166.3 706.468  44
  -3   9   7 17289.3 620.917  46
  -3  -9   7 18241.2 623.322  48
  -3  -9   7 18154.3 645.908  33
   3   9  -7 16840.2 767.597  10
  -3  -9   7 17367.3 655.011  44
  -3  -9   6 300.135 87.4363  48
  -3  -9   6 445.452 114.307  44
  -3   9   6 433.422 107.556  46
  -3  -9   6 546.420 118.782  33
   3   9  -6 462.014 133.007  10
  -3  -9   5 13912.3 535.620  48
  -3   9   5 13126.3 511.740  46
  -3  -9   5 12537.5 500.245   5
  -3  -9   5 13447.7 570.217  44
  -3  -9   5 13259.5 525.215  33
   3   9  -5 12578.2 643.287  10
  -3  -9   4 97415.6 1510.64  44
   3   9  -4 95263.0 1752.38  10
  -3   9   4 94102.2 1480.18  10
  -3  -9   4 98834.9 1423.47  48
  -3  -9   4 93719.2 1360.59   5
  -3  -9   4 97142.9 1377.07   6
  -3  -9   3 19.7515 46.8301  44
   3  -9  -3 72.0759 34.1270   5
  -3  -9   3 23.0561 46.0972   5
  -3  -9   3-5.24288 49.3184   6
  -3   9   3 43.1127 53.2758  10
   3   9  -3 194.187 89.1024  10
  -3  -9   3 1.07687 50.2559  48
  -3  -9   2 28294.2 776.799  44
   3  -9  -2 26639.2 722.385   5
  -3  -9   2 29338.5 743.369   6
  -3  -9   2 28755.8 744.105   5
   3   9  -2 27211.3 744.232  19
  -3   9   2 29341.9 842.631  10
   3   9  -2 29116.9 926.656  10
   3  -9  -2 28188.3 762.444  48
  -3  -9   2 29363.7 770.552  48
  -3  -9   1 4642.04 305.142  44
   3   9  -1 5037.65 324.490  19
   3  -9  -1 4940.25 323.645  48
  -3  -9   1 5425.75 330.395  48
  -3   9   1 5277.95 365.955  10
   3   9  -1 5324.41 390.303  10
   3  -9  -1 5028.94 315.372   5
  -3  -9   1 5138.40 310.616   6
   3   9   0 21154.2 675.857  19
   3  -9   0 20212.0 726.516  18
   3  -9   0 20769.0 683.574  48
  -3  -9   0 20333.5 638.814  48
  -3   9   0 21805.4 754.109  10
   3   9   0 19707.5 721.126  10
  -3  -9   0 20759.1 593.714   7
   3  -9   0 20755.7 648.481   5
  -3  -9   0 21324.5 632.952   6
  -3   9  -1 1257.32 186.850  16
   3   9   1 1038.39 155.053  19
   3  -9   1 947.712 160.809  18
   3  -9   1 1245.77 171.103  48
  -3  -9  -1 1051.00 148.646  48
  -3   9  -1 1062.37 173.613  10
  -3  -9  -1 968.301 138.793   6
   3   9   2 11791.5 517.452  19
   3  -9   2 11617.0 548.269  18
  -3   9  -2 11515.7 565.857  16
   3  -9   2 11575.5 521.024  48
  -3  -9  -2 11645.5 471.569  48
  -3   9  -2 10979.9 547.891  10
  -3  -9  -2 10988.6 459.027   6
   3   9   3 31440.1 858.701  19
   3  -9   3 31644.2 916.498  18
  -3   9  -3 31394.1 959.659  16
   3  -9   3 31559.9 869.383  48
  -3   9  -3 30491.0 915.114  10
  -3  -9  -3 30920.6 768.907   6
   3   9   4 1467.55 193.032  19
  -3   9  -4 1534.86 222.451  16
   3  -9   4 1591.56 199.449  48
  -3   9  -4 1448.35 208.902  10
  -3  -9  -4 1583.68 176.739   6
  -3  -9  -5 101.277 60.6993   6
  -3   9  -5 24.0132 61.7166  16
   3   9   5 39.3648 52.1536  19
   3  -9   5-7.55930 56.1101  48
   3   9   5 29.2632 70.2228  29
  -3   9  -5 29.0735 48.7144  10
   3   9   6 2001.26 224.556  19
  -3   9  -6 1372.58 220.229  16
   3  -9   6 1697.70 206.056  48
   3   9   6 1630.45 215.563  29
  -3   9  -6 1233.14 191.530  15
  -3   9  -6 1708.37 221.378  10
   3   9   7 7723.57 466.444  29
   3  -9   7 7712.39 430.873  48
  -3   9  -7 7322.31 471.240  15
   3   9   7 8008.66 448.185  19
   3   9   7 7776.32 484.134  21
  -3   9  -7 7604.68 506.004  16
   3  -9   8 25357.8 768.650  48
   3   9   8 26506.7 800.919  19
   3   9   8 25635.3 879.460  21
  -3   9  -8 26412.0 935.303  16
  -3   9  -8 26251.4 895.677  15
   3   9   8 27236.9 853.613  29
   3  -9   8 26754.0 807.367  25
   3  -9   9 298.610 88.7964  48
   3   9   9 186.257 74.3250  46
  -3   9  -9 244.622 91.8933  16
   3   9   9 228.459 76.2984  19
   3   9   9 204.017 96.8620  21
   3  -9   9 193.062 77.4140  38
   3   9   9 297.545 102.818  29
   3  -9   9 208.606 78.0374  25
  -3   9  -9 344.998 115.442  15
   3  -9  10 125.957 69.3314   4
   3  -9  10 82.6431 45.3311  25
   3   9  10 187.712 71.1178  29
   3   9  10 172.822 79.3537  46
   3   9  10 125.109 72.3758  21
   3  -9  10 172.969 68.9283  38
   3   9  10 171.409 75.0156  36
  -3   9 -10 154.434 80.7380  15
   3   9  11 2897.54 272.295  21
  -3   9 -11 2988.45 283.021  15
   3   9  11 3208.17 251.979  46
   3  -9  11 2931.09 240.138  38
   3  -9  11 3169.35 260.368  25
   3  -9  11 2822.39 239.627   4
   3   9  12 3026.87 222.385  46
  -3   9 -12 3266.52 275.384  15
   3   9  12 3171.03 239.463  35
   3  -9  12 2888.14 234.239  25
   3  -9  12 3040.19 248.494  29
   3  10 -14 1031.60 155.092  16
  -3 -10  14 954.545 135.571  38
   3  10 -13 3697.65 317.130  16
  -3 -10  13 4161.27 294.965  38
  -3 -10  13 3627.08 264.844  39
  -3  10  13 3543.68 238.576  35
  -3  10  13 3924.75 270.411  36
  -3 -10  13 3452.76 256.606  25
  -3 -10  12 3112.28 270.618  38
  -3 -10  12 2783.69 247.870  39
   3  10 -12 2924.51 300.060  16
  -3  10  12 3128.10 233.444  35
  -3  10  12 2944.68 253.748  36
  -3  10  12 3440.28 260.575  45
  -3  10  11-37.0404 67.6611  46
  -3  10  11 12.4804 52.4930  45
   3  10 -11 39.2322 83.3972  16
  -3 -10  11 58.2668 67.7791  39
  -3 -10  11-30.0266 61.3610  38
  -3  10  11 227.371 74.8896  36
   3  10 -11-11.4358 83.7386  10
  -3  10  10 31501.0 851.308  46
  -3  10  10 31686.9 878.117  45
   3  10 -10 31044.7 1042.39  16
  -3 -10  10 31092.2 881.914  39
  -3  10  10 31610.2 874.908  36
   3  10 -10 31734.1 996.134  10
  -3  10   9 17935.1 681.583  45
  -3  10   9 16872.5 629.562  46
  -3 -10   9 18412.6 624.036  48
   3  10  -9 18141.9 816.721  16
  -3 -10   9 17199.1 651.415  33
  -3  10   9 17072.2 654.700  36
   3  10  -9 17277.2 763.868  10
  -3 -10   8 2343.00 253.041  44
  -3  10   8 2461.15 260.968  45
  -3 -10   8 2254.16 227.397  48
  -3  10   8 2225.52 233.451  46
   3  10  -8 2346.01 296.698  16
  -3 -10   8 2111.96 229.113  33
   3  10  -8 2232.80 286.309  10
  -3  10   7 94424.0 1473.79  46
  -3 -10   7 95760.2 1472.02  48
  -3 -10   7 95031.0 1491.53  33
   3  10  -7 90454.8 1790.23  10
  -3 -10   7 93665.1 1566.28  44
  -3 -10   6 20.8358 54.1171  48
  -3 -10   6 84.8029 47.2725  33
   3  10  -6 128.587 113.964  10
  -3  10   6 90.3712 57.4334  46
  -3 -10   6 76.9842 62.8851  44
  -3 -10   5 3173.57 274.395  48
  -3 -10   5 2813.63 252.235   5
   3  10  -5 3153.60 338.179  10
  -3 -10   5 2928.61 281.412  44
  -3 -10   4 34989.3 899.030  48
  -3 -10   4 32703.4 845.210   5
  -3 -10   4 33038.2 843.417   6
   3 -10  -4 35952.2 873.481   5
   3  10  -4 33550.3 1065.46  10
  -3  10   4 34577.5 927.210  10
  -3 -10   4 32605.1 905.665  44
  -3 -10   3 14857.3 581.290  48
  -3 -10   3 13641.2 579.994  44
  -3 -10   3 13918.0 552.886   5
  -3 -10   3 14381.8 554.916   6
   3 -10  -3 14695.0 565.190   5
  -3  10   3 14094.2 603.916  10
   3  10  -3 13762.1 681.385  10
  -3 -10   2 16072.6 601.241  48
   3 -10  -2 15194.2 592.150  48
   3  10  -2 15443.3 586.106  19
  -3 -10   2 14492.4 583.447  44
  -3 -10   2 15135.3 573.952   5
   3 -10  -2 14582.8 569.332   5
  -3 -10   2 14267.8 547.606   6
   3  10  -2 15232.3 692.043  10
  -3  10   2 15650.3 647.242  10
   3 -10  -1 33897.9 890.979  48
  -3 -10   1 34500.1 875.275  48
   3  10  -1 33902.0 879.537  19
   3 -10  -1 35076.2 1002.00  18
  -3 -10   1 32451.3 855.604  44
  -3 -10   1 34920.6 875.019   5
   3 -10  -1 33155.3 862.060   5
  -3 -10   1 33501.2 833.884   6
   3  10  -1 34196.7 1016.48  10
  -3  10   1 34676.9 972.468  10
  -3 -10   0 4711.67 323.932  48
   3 -10   0 4516.80 331.333  48
  -3 -10   0 4638.24 313.133   6
  -3 -10   0 4776.79 328.803   5
   3  10   0 5007.61 375.774  10
  -3  10   0 4571.38 361.341  10
   3  10   0 5025.79 345.173  19
   3 -10   0 4987.76 376.572  18
  -3 -10  -1 16739.5 598.121  48
   3 -10   1 15763.7 626.090  48
  -3 -10  -1 15842.9 574.194   6
  -3  10  -1 16260.8 685.863  10
   3  10   1 16858.4 638.727  19
   3 -10   1 17067.1 685.929  18
   3 -10   2 24629.1 793.450  48
  -3 -10  -2 26349.0 741.129  48
  -3 -10  -2 24547.7 712.499   6
  -3  10  -2 25350.1 861.618  10
   3  10   2 25887.0 799.360  19
  -3  10  -2 25982.2 868.975  16
   3 -10   3 647.937 133.849  48
  -3 -10  -3 722.728 122.376   6
  -3  10  -3 469.951 129.606  10
  -3  10  -3 464.116 131.497  16
   3  10   3 486.846 114.241  19
   3 -10   4 9821.04 507.160  48
  -3 -10  -4 10489.3 461.545   6
   3  10   4 10091.6 510.091  19
  -3  10  -4 9858.43 558.099  16
  -3  10  -4 10032.5 540.759  10
   3  10   5 8564.75 471.783  19
  -3  10  -5 9202.05 549.649  16
  -3  10  -5 9606.85 529.887  10
   3 -10   5 9294.34 489.325  48
   3  10   6 9788.90 500.291  19
  -3  10  -6 9627.94 567.650  16
  -3  10  -6 9926.42 525.794  10
   3 -10   6 9660.64 493.895  48
  -3  10  -7 5540.64 430.037  16
   3  10   7 5165.29 360.625  19
  -3  10  -7 5070.02 373.055  15
  -3  10  -7 5422.00 371.850  10
   3 -10   7 5123.73 353.421  48
   3  10   8 1705.11 210.065  46
   3 -10   8 1585.99 194.765  48
   3  10   8 2060.15 219.758  19
  -3  10  -8 2077.32 256.999  16
  -3  10  -8 1926.73 231.301  15
   3 -10   9 453.424 103.412  38
   3  10   9 265.207 85.0357  19
  -3  10  -9 365.416 106.008  15
   3  10   9 404.257 103.813  46
   3 -10   9 300.153 103.072   4
   3  10  10 1985.83 203.507  46
   3 -10  10 1779.30 186.264  42
   3 -10  10 1663.12 182.302  38
   3  10  10 1953.00 190.875  36
   3 -10  10 1919.48 205.968   4
  -3  10 -10 1718.87 210.088  15
   3 -10  11 1145.33 142.109   4
   3  10  11 1139.21 140.390  46
  -3  10 -11 1453.63 181.351  15
   3  10  11 1377.48 155.685  35
   3 -10  11 1123.81 140.859  25
  -3 -11  12 3739.78 270.292  38
  -3 -11  12 3415.04 247.159  39
  -3  11  12 3397.78 243.253  36
   3  11 -12 3980.03 314.007  16
  -3  11  11 226.397 79.1527  45
   3  11 -11 240.447 96.1996  16
  -3 -11  11 87.6788 56.8724  39
  -3 -11  11 331.683 89.8353  38
  -3  11  11 226.191 76.3162  36
   3  11 -11 54.9200 60.3621  10
  -3  11  10 3182.85 267.872  45
   3  11 -10 2881.56 298.504  16
  -3 -11  10 3123.43 273.988  38
  -3 -11  10 3227.71 269.177  39
  -3  11  10 2970.99 254.446  36
   3  11 -10 3192.94 296.999  10
  -3 -11   9 43.8832 43.3152  48
  -3  11   9 199.180 82.7922  46
  -3  11   9-32.1735 57.2822  45
   3  11  -9 50.5954 77.2819  16
  -3 -11   9 57.8942 71.0934  39
  -3  11   9 120.463 74.2986  36
   3  11  -9 55.3454 88.4891  10
  -3  11   8 3763.63 314.491  45
  -3 -11   8 4217.47 306.186  48
  -3  11   8 4423.28 308.983  46
   3  11  -8 4068.79 365.775  16
  -3  11   8 4009.40 311.634  36
   3  11  -8 4094.86 368.286  10
   3  11  -7 6127.91 444.836  16
  -3  11   7 6250.84 409.376  45
  -3  11   7 6439.92 372.006  46
  -3 -11   7 5985.95 369.349  48
   3  11  -7 6395.28 468.707  10
   3  11  -6 2325.61 273.888  16
  -3 -11   6 2529.38 249.627  48
   3  11  -6 2657.37 305.687  10
  -3 -11   6 2746.31 271.902  44
  -3 -11   5 33407.7 891.778  48
   3  11  -5 31817.8 1042.02  10
  -3 -11   5 30912.0 906.761  44
  -3 -11   4 21605.7 722.112  48
  -3 -11   4 20642.0 687.587   5
   3 -11  -4 23032.8 715.981   5
  -3  11   4 21592.2 747.741  10
   3  11  -4 20709.3 836.842  10
  -3 -11   4 20248.3 732.865  44
  -3 -11   3 564.037 124.082  48
  -3 -11   3 264.763 86.0660  44
  -3 -11   3 417.650 107.991   5
   3 -11  -3 443.901 109.436   5
  -3  11   3 421.414 110.391  10
   3  11  -3 415.589 138.085  10
   3 -11  -2 17890.2 645.487  48
  -3 -11   2 16932.3 640.201  48
   3 -11  -2 18893.7 752.329  18
  -3 -11   2 17459.7 657.451  44
   3 -11  -2 17216.7 638.019   5
  -3 -11   2 17403.4 638.097   5
  -3 -11   2 17618.1 625.585   6
  -3  11   2 17578.2 697.178  10
   3  11  -2 17314.9 739.574  10
   3 -11  -1 15392.4 617.833  48
  -3 -11   1 16005.2 613.417  48
   3  11  -1 16289.1 620.031  19
   3 -11  -1 16751.5 700.252  18
  -3 -11   1 15950.4 612.802  44
  -3 -11   1 16013.5 594.082   6
  -3 -11   1 15999.2 616.488   5
   3  11  -1 16449.9 704.875  10
  -3  11   1 15669.3 672.596  10
  -3 -11   0 1406.31 183.441  48
   3 -11   0 1196.10 181.415  48
  -3 -11   0 1480.91 191.711   5
  -3 -11   0 1455.70 181.997   6
  -3  11   0 1138.46 189.270  10
   3  11   0 1600.05 203.976  19
   3 -11   1 35719.3 964.232  48
  -3 -11  -1 37013.6 912.741  48
  -3 -11  -1 36194.6 883.306   6
  -3 -11  -1 34591.7 901.782   5
  -3  11  -1 36823.7 1044.90  10
   3  11   1 36096.5 946.631  19
  -3 -11  -2 6791.10 381.397  48
   3 -11   2 6552.24 418.784  48
  -3 -11  -2 7618.53 401.766   6
  -3 -11  -2 6961.38 411.197   5
  -3  11  -2 6536.79 448.618  10
   3  11   2 6941.45 426.280  19
   3 -11   3 20869.4 748.464  48
  -3 -11  -3 21573.1 672.115   6
  -3  11  -3 20749.8 784.389  10
   3  11   3 21015.3 738.526  19
   3 -11   4 51823.1 1167.98  48
  -3 -11  -4 53732.6 1042.83   6
  -3  11  -4 50770.1 1216.39  10
   3  11   4 52614.6 1160.07  19
   3 -11   5 2988.38 278.842  48
  -3  11  -5 3222.08 305.167  10
   3  11   5 2926.98 274.338  19
   3 -11   6 794.258 150.507  48
  -3  11  -6 801.057 150.861  10
   3  11   6 710.975 133.117  19
   3  11   7 1102.81 167.600  46
   3  11   7 980.217 155.138  19
   3 -11   7 1162.67 163.416  48
  -3  11  -7 1055.73 160.437  10
   3 -11   8 247.970 72.4050  38
   3  11   8 343.683 96.2559  19
   3  11   8 287.116 90.6930  46
   3 -11   8 208.076 72.5328  48
   3  11   9 6016.18 339.169  46
   3  11   9 5841.67 323.446  19
  -3  11  -9 5670.30 346.257  15
   3  11   9 6310.92 339.339  36
   3 -11   9 5705.81 343.903   4
   3 -11   9 5990.31 334.637  38
   3  11  10 238.189 68.1620  46
   3  11  10 382.223 77.0880  35
   3 -11  10 314.308 77.9032   4
  -3 -12  11 747.943 115.432  38
  -3  12  11 474.897 89.2823  36
   3  12 -11 513.600 109.573  16
  -3  12  10 5777.49 324.729  45
   3  12 -10 5847.70 372.912  16
  -3 -12  10 5751.17 334.687  38
  -3 -12  10 5892.45 326.569  39
  -3  12  10 6127.31 329.952  36
   3  12 -10 5922.51 356.115  10
  -3  12   9 4356.47 285.453  47
  -3 -12   9 4217.45 275.353  48
  -3  12   9 4520.21 307.883  45
   3  12  -9 4329.12 333.919  16
  -3 -12   9 4371.05 295.013  39
  -3  12   9 4162.10 284.399  36
   3  12  -9 4308.74 328.507  10
  -3  12   8 2905.39 260.299  45
  -3 -12   8 3020.34 244.237  48
   3  12  -8 2911.25 279.254  16
  -3  12   8 2809.96 240.869  36
   3  12  -8 2911.70 283.154  10
  -3  12   7 3325.76 286.065  45
  -3 -12   7 3410.71 270.037  48
   3  12  -7 3681.17 316.298  16
  -3  12   7 3181.55 261.705  36
   3  12  -7 3945.01 342.121  10
  -3  12   6 1008.07 163.002  45
  -3 -12   6 974.949 153.151  48
   3  12  -6 928.451 177.545  10
  -3 -12   5 790.662 140.363  48
   3  12  -5 789.568 168.887  10
  -3 -12   4 3450.15 288.286  48
  -3  12   4 3511.65 290.662  10
   3  12  -4 3525.37 332.211  10
   3 -12  -4 3454.05 320.125  18
  -3 -12   3 34912.2 908.124  48
  -3 -12   3 33536.1 874.161   5
  -3  12   3 34598.7 943.584  10
   3  12  -3 34187.2 1011.54  10
   3 -12  -3 34052.9 984.637  18
  -3 -12   2 2.47314 67.2530  48
   3  12  -2 107.992 92.5342  10
  -3  12   2 30.1722 57.4434  10
  -3 -12   2 3.88443 54.8406   5
  -3 -12   1 1153.53 165.985  48
   3 -12  -1 1358.37 180.236  48
   3  12  -1 1291.89 193.485  10
  -3  12   1 1369.72 201.472  10
  -3 -12   1 1330.78 187.669   5
  -3 -12   1 1293.27 174.321   6
   3 -12   0 15887.8 628.739  48
  -3 -12   0 16173.6 603.934  48
  -3 -12   0 17006.8 634.021   5
  -3 -12   0 16086.5 583.925   6
  -3  12   0 16365.4 683.291  10
   3 -12   1 2693.04 262.786  48
  -3 -12  -1 2827.66 249.939  48
  -3 -12  -1 2760.07 254.508   5
  -3 -12  -1 2587.15 235.556   6
  -3  12  -1 2613.63 273.406  10
   3  12   1 2597.67 255.820  19
   3 -12   2 225.877 93.9097  48
  -3 -12  -2 288.596 95.6437   5
  -3 -12  -2 281.622 82.6103   6
  -3  12  -2 266.516 108.566  10
   3  12   2 91.6904 70.6030  19
   3 -12   3 653.803 142.574  48
  -3 -12  -3 633.016 126.177   5
  -3 -12  -3 594.783 115.796   6
  -3  12  -3 752.720 158.539  10
   3  12   3 692.529 139.596  19
   3 -12   4 13512.9 575.243  48
  -3 -12  -4 13688.9 542.395   5
  -3  12  -4 13972.0 606.115  10
   3  12   4 14195.1 575.287  19
   3 -12   5 3361.02 280.819  48
   3  12   5 3205.18 265.178  46
  -3 -12  -5 3208.24 256.183   5
  -3  12  -5 3703.09 302.764  10
   3  12   5 3366.03 278.150  19
   3 -12   6 22551.6 689.972  48
   3  12   6 22985.7 691.050  46
  -3 -12  -6 22768.5 661.295   5
  -3  12  -6 23407.5 719.978  10
   3  12   6 22273.1 679.295  19
   3  12   7 4060.88 280.960  46
   3 -12   7 3593.22 262.204  48
   3  12   7 3868.54 271.562  19
  -3  12  -7 3859.23 274.227  10
  -3 -12  -7 3896.08 262.049   5
   3 -12   7 3229.70 263.881   4
   3  12   8-37.9769 57.0744  46
   3  12   8 79.8043 47.7285  19
   3 -12   8 9.05772 42.3096  38
   3  12   8-56.6581 53.5033  36
   3 -12   8 59.0600 47.4596   4
  -3 -12  -8-86.9300 60.7547   5
  -3 -13   8 835.020 120.086  48
  -3  13   8 909.754 125.468  47
  -3  13   8 1014.67 137.481  45
  -3 -13   8 920.349 128.472  39
  -3  13   8 905.220 122.099  36
   3  13  -8 1086.31 151.750  10
  -3 -13   7 624.179 112.390  48
   3 -13  -7 542.858 116.284  18
  -3  13   7 534.705 106.125  45
  -3  13   7 559.647 97.8967  36
   3  13  -7 584.109 123.500  10
  -3 -13   6 689.486 120.924  48
   3 -13  -6 885.739 147.389  18
  -3  13   6 612.285 109.167  36
  -3  13   6 654.244 123.088  45
   3  13  -6 608.547 128.516  10
  -3  13   5 109.200 61.2418  45
   3  13  -5 131.351 67.8055  10
  -3 -13   5 204.888 78.1837  48
   3  13  -4 1732.36 216.377  10
  -3 -13   4 1890.95 199.540  48
  -3  13   3 2780.54 249.378  10
   3  13  -3 3153.01 283.372  10
  -3 -13   3 2782.64 244.334  48
  -3  13   2 1601.74 196.552  10
   3  13  -2 1516.28 200.506  10
  -3 -13   2 1631.88 184.746  48
  -3 -13   2 1567.30 184.698   5
   3  13  -1 3075.11 268.104  10
  -3  13   1 2679.78 257.091  10
   3 -13  -1 2439.20 225.817  48
  -3 -13   1 2729.46 240.250  48
  -3 -13   1 2557.60 234.435   5
  -3  13   0 8082.57 449.270  10
  -3 -13   0 7662.69 391.385  48
   3 -13   0 7346.94 399.174  48
  -3 -13   0 7811.32 402.791   5
  -3  13  -1 84.7128 69.5294  10
  -3 -13  -1 111.894 58.0270  48
   3 -13   1 186.534 81.0388  48
  -3 -13  -1 203.291 78.5821   5
  -3  13  -2 12467.1 549.276  10
   3 -13   2 11419.7 499.573  48
  -3 -13  -2 12168.3 492.435   5
  -3  13  -3 877.738 150.308  10
   3 -13   3 576.376 118.820  48
  -3 -13  -3 729.483 121.301   5
  -3  13  -4 1813.48 202.660  10
   3 -13   4 1647.64 183.500  48
   3  13   4 1784.46 177.123  46
  -3 -13  -4 1593.66 171.177   5
   3  13   5 97.9356 56.3351  46
  -3  13  -5 226.903 80.6321  10
   3 -13   5 79.1935 46.9623  48
  -3 -13  -5 128.501 51.8075   5
   3 -13   5 108.141 60.3951   4
   3  13   6-0.82225 40.4654  46
   3 -13   6 55.7167 45.2666  48
   3 -13   6-53.3254 60.3176   4
  -3 -13  -6 19.7385 31.0996   5
  -3 -14   5 8588.11 366.533  48
  -3  14   5 9222.30 393.424  47
  -3  14   4 9690.76 405.260  45
  -3 -14   4 9424.14 394.024  48
   3  14  -4 9368.67 420.301  10
  -3  14   3 7229.64 351.917  45
  -3 -14   3 7715.04 359.956  48
   3  14  -3 7325.54 369.492  10
  -3  14   2 22.8646 28.7598  45
  -3 -14   2-4.59980 34.6721  48
  -3  14   2 16.6859 37.0588  10
   3  14  -2-64.0269 49.4823  10
  -3  14   1 526.625 92.2449  45
  -3 -14   1 678.142 108.598  48
  -3  14   1 630.407 117.729  10
   3 -14   0 3644.68 245.703  48
  -3 -14   0 4225.74 256.216  48
  -3  14   0 4603.15 273.446  47
  -3  14   0 4329.99 291.008  10
  -3 -14  -1 58.7621 49.0084   5
   3 -14   1-22.5534 31.9616  48
  -3  14  -1 31.6916 36.5497  10
  -3 -14  -2 297.502 75.8833   5
  -3  14  -2 224.863 77.4078  10
   3 -14   2 353.327 86.2382  48
  -4   0  19 21.5802 39.6260  26
  -4   0  19 84.3845 51.9496  23
  -4   0  18 1184.50 178.836  26
  -4   0  18 1207.01 170.466  23
  -4   0  17-5.72890 62.7817  26
  -4   0  17-14.9004 64.8053  23
  -4   0  16 325.796 107.272  26
  -4   0  16 372.213 115.753  23
  -4   0  15 59.2396 51.2793  26
  -4   0  14 976.747 167.693  26
  -4   0  13 47.4715 48.2893  26
  -4   0  13 32.8047 35.6120  34
  -4   0  12 3928.63 297.411  26
  -4   0  12 3417.77 236.802  35
  -4   0  12 3613.10 259.684  34
  -4   0  11 106.029 70.2613  30
  -4   0  10 37877.0 950.731  30
  -4   0  10 39275.0 956.162  41
  -4   0   9 6.28693 44.5214  30
  -4   0   9 18.8424 44.6040  41
  -4   0   8 29887.5 727.644  30
  -4   0   8 27408.8 685.135  41
  -4   0   7 71.3580 49.1352  30
  -4   0   7-4.40645 47.1016  41
   4   0  -6 162871. 1092.45   3
  -4   0   6 165874. 1072.06  50
  -4   0   5 23.3442 24.8277  41
  -4   0   5 63.6097 19.6936  50
  -4   0   4 6943.89 248.282  41
   4   0  -4 6618.28 210.947   2
  -4   0   4 6744.07 162.816  50
  -4   0   3 43.5683 31.6816  41
   4   0  -3 81.0841 31.6708   2
  -4   0   3 39.7022 13.2294   1
  -4   0   3 18.9113 10.2883  50
  -4   0   2 49353.4 478.844   1
  -4   0   2 50302.9 653.779  41
  -4   0   1 78.9680 36.0216  49
  -4   0   1 23.2117 20.7743   1
  -4   0   0 888.231 87.8738  49
  -4   0   0 762.484 80.9714   1
  -4   0  -1 22.3061 19.6065  49
  -4   0  -1 27.0723 27.1938   1
  -4   0  -2 4909.81 204.131  49
  -4   0  -2 4796.76 243.718   1
  -4   0  -3 111.765 33.3039  49
  -4   0  -3 11.1989 32.7194   1
  -4   0  -4 26.7126 49.9687   1
  -4   0  -5 60.9650 45.5971   1
  -4   0  -6 19788.8 675.915   1
  -4   0  -7 24.4953 47.6458   1
  -4   0  -8 20207.8 793.342   1
   4   0   9 20.7389 48.9233  29
   4   0   9 1.38671 41.9710  24
   4   0   9-24.7103 48.3498  25
   4   0   9 41.4881 43.1967  26
   4   0   9 28.0583 58.4661  23
   4   0  10 137.446 69.2572  24
   4   0  10 102.287 63.5189  29
   4   0  10 178.898 75.3269  26
   4   0  10 119.211 78.1872  23
   4   0  11 52.8193 66.1580  24
   4   0  11 139.442 74.1103  29
   4   0  11-22.2339 60.7723  26
   4   0  11-1.21184 67.5218  23
   4   0  12 534.636 133.029  20
   4   0  12 668.463 142.978  29
   4   0  12 554.717 126.543  26
   4   0  12 559.086 134.878  37
   4   0  13-43.9840 75.0479  20
   4   0  13 33.4611 70.7623  37
   4   0  13-6.17922 62.8550  26
   4   0  13-14.1431 77.3162  29
   4   0  14 2916.17 260.702  37
   4   0  14 2518.58 264.992  20
   4   0  14 2768.47 267.094  29
   4   0  14 2973.54 271.994  26
   4   0  15 116.870 62.1038  37
   4   0  15 87.1062 64.7313  20
   4   0  15 13.9554 41.1246  29
   4   0  16 1874.59 189.905  20
   4   0  16 1629.46 165.648  29
  -4   1  19 45.8981 53.2670  23
  -4  -1  19 104.228 57.1339  23
  -4   1  19-12.0570 57.8483  26
  -4  -1  19 87.0061 47.9368  26
  -4  -1  18 1132.12 163.779  23
  -4   1  18 1399.81 181.845  23
  -4  -1  18 1394.53 186.344  26
  -4   1  18 1272.17 182.936  26
  -4  -1  17 1826.59 217.192  23
  -4   1  17 1780.64 214.646  23
  -4  -1  17 2021.31 241.155  26
  -4   1  17 1950.26 234.388  26
  -4   1  16 5455.13 383.118  23
  -4  -1  16 5478.51 389.245  23
  -4   1  16 5404.57 391.231  26
  -4  -1  16 5563.72 402.427  26
  -4  -1  16 5532.45 357.787  24
  -4   1  15 969.121 150.883  37
  -4   1  15 631.176 142.406  23
  -4  -1  15 972.317 151.012  34
  -4   1  15 783.246 152.882  26
  -4  -1  15 735.531 152.836  26
  -4   1  14 715.614 121.687  35
  -4  -1  14 717.396 133.223  34
  -4   1  14 824.926 153.427  26
  -4  -1  14 724.502 149.036  26
  -4   1  14 518.666 116.799  37
  -4   1  13 13579.5 508.880  35
  -4  -1  13 13495.2 536.052  34
  -4   1  13 14472.4 596.989  26
  -4   1  13 14259.8 540.604  37
  -4   1  12 1513.13 163.367  35
  -4  -1  12 1803.68 191.056  34
  -4   1  12 1370.34 176.073  26
  -4  -1  12 1249.92 153.532  28
  -4   1  12 1343.45 162.489  37
  -4   1  11 251.041 85.0364  30
  -4  -1  11 4030.09 332.921  30
  -4  -1  10 868.603 146.072  41
  -4   1  10 876.513 147.381  41
  -4  -1  10 1057.56 165.257  30
  -4   1  10 967.395 158.674  30
  -4  -1   9 41034.3 905.189  41
  -4   1   9 39312.8 890.515  41
  -4  -1   9 37842.4 884.967  30
  -4   1   9 37947.4 883.886  30
  -4   1   8 58592.6 1006.74  41
  -4  -1   8 56776.8 984.425  41
  -4  -1   8 57410.9 1011.92  30
  -4  -1   8 59363.8 890.291  50
   4  -1  -7 3097.12 194.179   3
  -4  -1   7 3267.17 188.543  50
  -4  -1   7 3141.09 215.878  41
  -4   1   7 3099.64 214.259  41
   4  -1  -6 174.890 45.7195   3
  -4  -1   6 118.797 38.2277  50
  -4  -1   6 163.686 53.4611  41
  -4   1   6 299.995 66.5247  41
   4  -1  -5 10689.6 320.908   3
  -4  -1   5 12021.3 300.093  50
  -4   1   5 11408.9 350.294  41
  -4  -1   5 11378.0 344.198  41
  -4  -1   4 175.134 35.0971  50
  -4  -1   4 130.172 36.9028  41
  -4   1   4 127.850 39.1811  41
   4  -1  -3 760.775 83.5554   2
  -4  -1   3 672.583 62.6507   1
  -4   1   3 715.910 32.0473   1
  -4   1   3 698.984 83.8948  49
  -4   1   3 686.269 76.7028  41
  -4  -1   3 762.582 82.9977  41
   4  -1  -2 80679.1 882.596   2
  -4   1   2 79095.3 560.638   1
  -4  -1   2 78313.6 708.640   1
  -4   1   2 76838.9 694.810  13
  -4   1   2 79598.8 871.069  49
  -4  -1   2 79441.1 822.896  41
  -4   1   2 81303.7 830.115  41
  -4   1   1 4181.10 162.243   1
  -4  -1   1 4302.03 178.620   1
  -4   1   1 4333.15 203.590  49
  -4  -1   0 140705. 1123.95   1
  -4   1   0 137521. 1153.44  49
  -4   1  -1 3818.85 196.850   1
  -4  -1  -1 3538.45 193.744   1
  -4   1  -1 3822.14 196.039  49
  -4   1  -2 13968.2 415.993   1
  -4  -1  -2 13887.1 421.855   1
  -4   1  -2 14117.4 385.224  49
  -4  -1  -3 2471.00 197.107   1
  -4   1  -3 2489.29 192.327   1
  -4   1  -3 2706.54 175.530  49
  -4  -1  -4 21812.6 614.470   1
  -4   1  -4 21636.9 614.727   1
  -4   1  -5 435.964 101.354   1
  -4  -1  -5 478.625 107.953   1
  -4  -1  -6 9418.00 467.457   1
  -4   1  -6 8889.76 459.779   1
  -4  -1  -7 15650.1 644.517   1
  -4   1  -7 15533.2 653.599   1
  -4  -1  -8 48740.9 1216.57   1
  -4   1  -8 48100.9 1238.10   1
   4   1   9 1337.69 183.980  23
   4  -1   9 1186.47 174.321  23
   4   1   9 1691.97 199.394  29
   4  -1   9 1292.04 177.190  24
   4  -1   9 1079.95 157.755  25
   4  -1   9 1226.66 170.754  29
   4   1   9 1378.83 176.601  26
   4  -1  10 101.922 64.3058  23
   4   1  10-24.3638 57.9417  23
   4   1  10 36.8231 72.9177  20
   4  -1  10-26.4280 72.8157  24
   4   1  10 49.2193 57.2141  29
   4  -1  10 33.6404 45.9695  25
   4  -1  10 17.3507 56.9364  29
   4   1  10 61.5766 53.3271  26
   4   1  11 1903.28 240.838  20
   4  -1  11 1768.14 215.202  25
   4   1  11 2149.78 243.721  29
   4  -1  11 1994.88 233.273  29
   4   1  11 2311.47 246.632  26
   4  -1  11 1854.94 228.837  23
   4  -1  11 2041.71 231.690  24
   4   1  11 1939.84 224.796  37
   4  -1  12 428.552 125.915  23
   4   1  12 342.327 110.950  20
   4   1  12 371.396 114.971  37
   4  -1  12 372.548 108.189  37
   4  -1  12 282.208 107.899  24
   4  -1  12 299.170 98.8405  25
   4  -1  12 299.011 106.861  29
   4   1  12 302.702 99.2406  29
   4   1  12 441.802 111.218  26
   4   1  13 2720.94 285.464  20
   4  -1  13 2682.71 291.493  20
   4   1  13 2675.02 275.606  29
   4  -1  13 2712.29 277.030  29
   4   1  13 2671.92 271.603  26
   4  -1  13 2571.73 252.461  37
   4   1  13 2635.55 263.988  37
   4   1  14 12748.3 589.350  20
   4  -1  14 13198.0 595.041  20
   4   1  14 13365.8 578.757  26
   4   1  14 12512.6 559.864  29
   4  -1  14 13225.5 579.362  29
   4   1  14 13276.3 556.459  37
   4  -1  14 13588.3 538.946  37
   4   1  15 2106.10 224.790  20
   4  -1  15 2204.68 230.070  20
   4   1  15 2480.45 230.659  26
   4   1  15 2032.75 212.088  29
   4  -1  15 2099.40 214.271  29
   4   1  15 2129.53 208.304  37
   4   1  16 2506.68 219.636  20
   4  -1  16 2426.69 214.225  20
  -4  -2  19 620.334 111.608  23
  -4   2  19 725.629 124.816  26
  -4  -2  19 687.293 122.997  26
  -4  -2  18 10250.5 483.016  23
  -4  -2  18 11188.6 455.020  24
  -4  -2  18 11024.3 510.371  26
  -4   2  18 10823.1 480.218  23
  -4   2  18 10929.9 504.803  26
  -4   2  17 15.4302 54.7967  23
  -4  -2  17-4.30849 64.5594  23
  -4  -2  17 119.238 59.0044  34
  -4  -2  17 42.5916 51.7836  24
  -4   2  17-14.0232 71.3910  26
  -4  -2  17-12.3891 57.0472  26
  -4   2  17 92.5056 56.9267  37
  -4   2  16 1557.05 202.269  23
  -4  -2  16 1440.22 186.019  34
  -4   2  16 1458.33 204.653  26
  -4  -2  16 1481.29 192.359  24
  -4  -2  16 1483.52 208.008  26
  -4   2  16 1457.34 188.812  37
  -4   2  15 7255.43 439.850  23
  -4   2  15 7599.74 399.425  35
  -4  -2  15 7603.41 427.148  34
  -4   2  15 7891.41 472.139  26
  -4  -2  15 8187.11 491.114  26
  -4   2  15 8035.25 437.516  37
  -4   2  14 423.158 113.978  23
  -4  -2  14 528.839 128.176  34
  -4   2  14 430.314 103.536  35
  -4   2  14 436.493 112.973  26
  -4   2  14 421.634 105.014  37
  -4   2  13 661.283 128.642  23
  -4   2  13 675.257 128.301  37
  -4   2  13 728.160 141.628  26
  -4   2  13 655.634 120.052  35
  -4  -2  13 872.878 140.985  34
  -4  -2  12 38029.4 930.075  38
  -4   2  12 35044.0 838.798  37
  -4   2  12 37280.7 830.842  35
  -4  -2  12 38375.1 889.897  34
  -4   2  12 35955.4 886.811  26
  -4  -2  12 36346.4 833.077  28
  -4  -2  11 106778. 1720.20  30
  -4   2  11 99031.3 1658.61  30
  -4  -2  10 5887.31 371.670  41
  -4  -2  10 5919.33 379.304  30
  -4   2  10 5319.17 359.045  30
   4   2 -10 6434.20 440.697  43
  -4   2  10 5748.03 372.382  41
  -4   2   9 11363.1 485.210  41
  -4  -2   9 10352.4 457.162  41
  -4  -2   9 11044.1 443.398  50
  -4  -2   9 10170.1 459.279  30
  -4   2   9 10102.8 460.449  30
   4   2  -9 10788.3 539.345  43
  -4  -2   8 32689.7 708.474  50
   4  -2  -8 32914.7 748.288   3
  -4  -2   8 30872.3 727.194  41
  -4   2   8 33496.1 766.251  41
  -4  -2   7 2217.54 170.973  50
   4  -2  -7 2211.22 182.889   3
  -4  -2   7 2267.75 184.088  41
  -4   2   7 2232.19 185.552  41
  -4  -2   6 801.418 97.6301  50
   4  -2  -6 734.255 101.203   3
  -4  -2   6 901.671 108.930  41
  -4   2   6 741.104 100.161  41
  -4  -2   5 90494.0 924.443  50
  -4  -2   5 89721.0 969.800  41
  -4   2   5 88179.3 973.380  41
  -4  -2   4 10060.4 291.920  50
  -4   2   4 9752.82 321.754  49
   4  -2  -4 9408.52 332.072   3
  -4  -2   4 9488.59 295.894  41
  -4   2   4 10234.6 306.512  41
  -4   2   3 5351.78 238.349  49
  -4   2   3 5111.25 225.184  13
  -4  -2   3 5111.41 202.433   1
  -4   2   3 4960.59 108.072   1
  -4   2   3 5199.84 207.086  41
  -4  -2   3 5060.64 204.086  41
  -4   2   2 6985.51 275.766  49
  -4   2   2 7003.14 254.312  13
   4  -2  -2 7049.62 290.855   2
  -4  -2   2 7045.29 241.955   1
  -4   2   2 6982.62 241.815  41
  -4  -2   2 6780.31 238.518  41
   4   2  -1 1555.05 53.3876  13
  -4   2   1 1621.08 135.415  49
   4  -2  -1 1685.18 145.501   2
  -4  -2   1 1575.84 121.002   1
  -4   2   0 9896.36 342.483  49
  -4  -2   0 9751.58 319.662   1
  -4   2  -1 72.1588 37.6765  43
  -4   2  -1 65.0719 36.5610  49
  -4  -2  -1 49.7688 33.4570   1
  -4  -2  -2 35930.9 704.330   1
  -4   2  -2 37411.7 701.696   1
  -4   2  -2 35558.4 725.732  43
  -4  -2  -3 1570.94 158.575   1
  -4   2  -3 1828.11 175.118  43
  -4   2  -4-34.2823 52.2145   1
  -4  -2  -4 43.4970 42.6511   1
  -4   2  -5 23893.8 709.697   1
  -4  -2  -5 23783.7 704.076   1
  -4   2  -5 25283.7 704.241  43
  -4   2  -6 3076.50 276.321   1
  -4  -2  -6 2875.28 261.148   1
  -4  -2  -7 4562.87 356.089   1
  -4   2  -7 4660.41 365.680   1
   4  -2   8 5989.09 365.791  24
   4   2   8 6454.75 369.995  29
   4  -2   8 6132.10 366.298  25
   4  -2   8 6649.22 376.104  29
  -4  -2  -8 6036.56 438.741   1
  -4   2  -8 6200.41 453.270   1
   4   2   8 6535.02 377.765  20
   4  -2   9 3320.47 278.576  23
   4   2   9 3372.80 288.917  20
  -4   2  -9 2963.17 270.782  15
   4  -2   9 3399.77 292.042  24
   4   2   9 3064.71 270.097  26
   4   2   9 3661.46 296.001  29
   4  -2   9 3369.79 288.628  25
   4  -2   9 4041.34 309.250  29
   4   2  10 9142.36 474.555  37
  -4   2 -10 8680.55 470.051  15
   4   2  10 8928.45 486.911  20
   4  -2  10 8994.03 480.116  23
   4  -2  10 8561.04 472.605  24
   4  -2  10 8389.22 466.378  25
   4   2  10 8930.76 478.299  26
   4  -2  10 8796.12 473.728  29
   4   2  10 8646.01 467.507  29
   4   2  11 1867.23 227.246  37
   4  -2  11 2031.84 236.198  23
   4   2  11 1677.34 221.929  20
   4  -2  11 1794.29 225.844  25
   4  -2  11 1887.03 232.544  24
   4   2  11 1986.74 239.831  29
   4   2  11 2108.42 246.680  26
   4  -2  11 1881.89 226.645  29
   4  -2  12 1644.97 198.594  37
   4   2  12 1701.83 231.389  20
   4   2  12 1501.36 205.391  37
   4  -2  12 1849.12 228.314  23
   4   2  12 1557.00 213.638  29
   4   2  12 1655.29 217.770  26
   4  -2  12 1360.57 200.061  29
   4  -2  12 1649.86 221.843  24
   4  -2  12 1365.33 194.023  25
   4   2  13 1894.82 230.920  37
   4   2  13 1844.87 230.966  20
   4  -2  13 1707.73 213.003  25
   4   2  13 1913.54 230.972  26
   4  -2  13 1945.84 233.283  29
   4  -2  13 1868.08 224.793  24
   4   2  13 1568.71 204.929  29
   4   2  14 3341.81 283.072  37
   4   2  14 3362.75 300.758  20
   4  -2  14 3375.89 302.488  20
   4   2  14 3371.98 289.203  26
   4   2  14 3130.72 281.153  29
   4  -2  14 3174.30 282.831  29
   4   2  15 383.242 98.6538  37
   4   2  15 349.545 93.2554  20
   4  -2  15 378.150 100.115  20
   4  -2  15 397.514 102.484  29
   4   2  15 285.992 79.0127  29
   4   2  16 3141.41 240.507  20
   4  -2  16 3090.78 236.577  20
  -4  -3  19 168.875 62.8529  23
  -4  -3  19 134.630 55.1833  26
  -4   3  18 2735.91 225.241  37
  -4  -3  18 2847.62 249.401  23
  -4  -3  18 2914.57 228.205  34
  -4  -3  18 2618.74 244.653  26
  -4  -3  18 2689.02 226.664  24
  -4   3  18 2879.98 257.048  26
  -4   3  17 1725.19 195.020  37
  -4  -3  17 1882.85 224.081  23
  -4  -3  17 1852.71 197.644  34
  -4   3  17 1995.96 212.168  23
  -4   3  17 2085.92 233.784  26
  -4  -3  17 1954.12 232.087  26
  -4  -3  17 1656.74 194.079  24
  -4   3  16 775.401 138.805  37
  -4   3  16 679.439 134.480  23
  -4  -3  16 632.681 127.479  34
  -4  -3  16 801.692 146.973  24
  -4   3  16 697.490 148.627  26
  -4  -3  16 802.032 154.286  26
  -4   3  15 107.832 72.8559  37
  -4   3  15 111.069 64.8012  23
  -4  -3  15 208.544 82.6989  34
  -4   3  15 184.040 68.6836  35
  -4   3  15 223.097 95.1105  26
  -4   3  14 9842.13 488.773  37
  -4   3  14 10326.2 495.959  23
  -4  -3  14 9791.24 493.385  34
  -4   3  14 9924.40 465.418  35
  -4   3  14 9278.68 499.615  26
  -4  -3  13 518.637 120.990  34
  -4   3  13 556.155 116.248  35
  -4   3  13 403.763 103.656  26
  -4   3  13 412.980 103.697  37
  -4  -3  13 521.538 126.962  38
  -4  -3  12 957.980 148.784  34
  -4   3  12 814.810 127.957  35
  -4   3  12 798.371 128.369  36
  -4   3  12 701.914 130.984  26
  -4  -3  12 825.936 138.406  28
  -4  -3  12 855.583 144.534  39
  -4  -3  12 873.868 147.922  38
  -4   3  12 737.814 131.377  37
  -4  -3  11 1593.87 171.392  28
  -4   3  11 1684.01 184.815  37
  -4  -3  11 1517.97 182.095  38
  -4  -3  11 1707.59 187.441  39
  -4   3  11 1895.00 183.394  36
  -4   3  11 1765.58 180.887  35
  -4  -3  11 1934.36 197.651  34
  -4   3  11 1905.90 194.407  12
  -4  -3  10 2647.44 248.871  50
   4   3 -10 2755.44 311.165  43
  -4   3   9 29569.8 793.947  41
  -4  -3   9 28363.3 760.742  41
   4   3  -9 28845.2 951.257  43
  -4  -3   9 29757.9 775.581  50
   4  -3  -9 31465.9 843.401   3
  -4  -3   8 55994.5 993.902  41
  -4   3   8 56064.6 1018.09  41
   4   3  -8 55886.1 1240.98  43
  -4  -3   8 57785.7 1002.50  50
   4  -3  -8 56191.5 1065.74   3
  -4  -3   7 94568.3 1196.07  50
  -4   3   7 95325.3 1213.13  41
  -4  -3   7 92872.9 1172.84  41
  -4  -3   6 6297.03 294.402  50
   4  -3  -6 6143.21 317.497   3
  -4  -3   6 6140.78 280.956  41
  -4   3   6 6377.69 292.012  41
  -4   3   5 128752. 1257.69  49
  -4  -3   5 132536. 1255.83  50
   4  -3  -5 126443. 1392.57   3
  -4   3   5 130301. 1215.20  41
  -4  -3   5 133001. 1198.31  41
  -4   3   4 98559.5 1095.74  49
  -4  -3   4 97371.5 1042.06  50
  -4   3   4 97565.1 1172.38  13
  -4   3   4 95957.4 954.685  41
  -4  -3   4 99027.9 967.455  41
  -4   3   3 41995.5 735.196  49
  -4   3   3 40712.1 735.579  13
  -4  -3   3 42851.1 666.690   1
  -4  -3   3 43265.9 597.231  41
  -4   3   3 42316.0 593.969  41
  -4   3   2 216489. 1678.99  49
   4  -3  -2 215359. 924.867  50
  -4   3   2 208795. 1636.51  13
  -4  -3   2 223174. 1538.28   1
   4  -3  -2 222225. 1791.77   2
  -4   3   2 213586. 1326.52  41
  -4  -3   2 219956. 1337.58  41
   4  -3  -1 137407. 1433.68   2
  -4  -3   1 137576. 1251.24   1
   4  -3  -1 135535. 916.124  50
  -4   3   1 133197. 1368.84  49
  -4   3   1 136571. 1107.89  41
  -4  -3   1 134200. 1098.62  41
  -4   3   0 14888.2 483.576  43
   4  -3   0 14164.3 347.956  50
   4  -3   0 14481.0 471.937   2
  -4  -3   0 14583.7 426.747   1
  -4   3  -1 107714. 1345.03  43
   4  -3   1 107858. 1072.56  50
  -4  -3  -1 108824. 1228.93   1
  -4  -3  -2 55939.0 923.698   1
  -4   3  -2 53950.2 992.063  43
  -4  -3  -3 97.2672 49.0695   1
  -4   3  -3 24.7551 50.5787  43
  -4  -3  -4 9490.67 429.752   1
  -4   3  -4 9092.59 444.466  43
  -4  -3  -5 1551.01 185.743   1
  -4   3  -5 1630.43 194.783   1
  -4   3  -5 1620.67 201.947  43
  -4  -3  -6 29080.3 854.944   1
  -4   3  -6 28925.0 869.851   1
  -4   3  -6 30789.5 884.047  43
  -4  -3  -7 6779.43 437.080   1
  -4   3  -7 7350.41 471.554   1
   4   3   8 14525.5 573.078  20
   4  -3   8 14698.8 583.976  25
   4   3   8 14444.9 564.871  29
   4   3   8 13090.1 537.672  26
   4  -3   8 13847.2 569.548  24
  -4  -3  -8 14660.4 684.326   1
  -4   3  -9 10086.7 515.186  15
   4   3   9 11131.6 532.555  20
   4  -3   9 10816.3 521.348  24
   4  -3   9 11448.9 533.837  25
   4   3   9 11581.8 528.485  29
   4   3   9 10724.9 513.412  26
   4  -3   9 11494.5 530.761  29
   4   3   9 11273.7 512.685  37
   4   3  10 19106.0 719.156  20
  -4   3 -10 17355.8 693.236  15
   4  -3  10 18654.5 707.447  24
   4   3  10 18805.5 699.618  29
   4   3  10 18320.6 698.040  26
   4  -3  10 19430.7 712.803  29
   4  -3  10 18758.2 706.914  25
   4   3  10 19029.6 692.998  37
  -4   3 -11 3531.97 313.811  15
   4   3  11 3425.97 314.346  20
   4   3  11 3385.34 311.143  26
   4  -3  11 3368.90 306.016  25
   4  -3  11 3499.10 314.455  29
   4   3  11 3242.94 298.468  29
   4  -3  11 3121.11 300.205  24
   4   3  11 3200.98 296.091  37
   4   3  12 231.418 98.8240  20
  -4   3 -12 485.451 125.670  15
   4   3  12 311.500 117.578  37
   4   3  12 390.369 112.820  29
   4  -3  12 429.596 122.911  25
   4   3  12 362.959 118.266  26
   4  -3  12 293.308 103.961  29
   4  -3  12 323.781 106.249  24
   4   3  13 10566.2 546.101  20
   4  -3  13 10310.1 515.247  25
   4   3  13 11109.5 539.503  29
   4   3  13 11163.4 552.835  26
   4  -3  13 10988.4 539.611  29
   4  -3  13 10151.5 521.899  24
   4   3  13 10837.2 529.446  37
   4   3  14 6531.73 411.186  20
   4  -3  14 6180.79 385.490  29
   4   3  14 6296.66 388.372  29
   4   3  14 6389.93 389.965  37
   4   3  15 1051.08 150.196  21
   4   3  15 1249.34 171.464  20
   4  -3  15 1252.92 166.837  20
   4  -3  15 1231.06 164.896  29
   4   3  15 1013.13 144.743  29
   4   3  15 1292.06 166.808  37
  -4   4  18 10086.1 460.718  22
  -4  -4  18 9801.49 443.392  23
  -4  -4  18 9427.76 410.524  34
  -4  -4  18 9458.63 419.811  24
  -4  -4  18 9870.57 459.648  26
  -4   4  18 9283.39 408.369  37
  -4  -4  17 290.851 98.4602  23
  -4  -4  17 395.007 99.8308  34
  -4  -4  17 430.450 109.525  24
  -4   4  17 272.702 96.0804  26
  -4  -4  17 383.075 102.101  25
  -4  -4  17 329.461 103.032  26
  -4   4  17 424.771 103.976  37
  -4   4  16 3588.95 280.861  35
  -4  -4  16 3853.75 306.339  34
  -4   4  16 3766.74 322.145  26
  -4  -4  16 4005.29 317.343  24
  -4   4  16 3769.47 300.704  37
  -4   4  15 2246.96 228.275  35
  -4  -4  15 2260.52 242.886  34
  -4   4  15 2211.79 253.089  26
  -4   4  15 2367.53 248.738  37
  -4  -4  14 15194.3 625.011  34
  -4   4  14 14087.4 572.789  35
  -4   4  14 14647.4 629.063  26
  -4  -4  14 14667.4 638.408  38
  -4   4  14 14401.4 603.321  37
  -4  -4  13 15840.0 562.867  33
  -4   4  13 15884.3 593.937  35
  -4  -4  13 15703.3 624.620  34
  -4   4  13 16760.4 655.154  26
  -4  -4  13 15313.2 616.278  39
  -4   4  13 16237.9 623.812  37
  -4  -4  13 15890.9 646.624  38
  -4   4  12 2129.79 215.702  35
  -4  -4  12 1648.25 182.593  33
  -4  -4  12 1723.10 208.355  34
  -4   4  12 1704.91 194.403  36
  -4  -4  12 1729.55 195.547  28
  -4   4  12 1772.57 205.614  26
  -4  -4  12 1828.04 205.744  39
  -4   4  12 1700.89 202.701  37
  -4  -4  12 1837.13 213.497  38
  -4   4  11 13871.9 510.682  45
  -4  -4  11 14117.0 565.122  38
  -4   4  11 14583.3 554.840  37
  -4  -4  11 14334.1 551.550  39
  -4   4  11 14866.3 535.735  35
  -4  -4  11 14243.1 513.101  33
  -4   4  11 14468.5 527.130  36
  -4  -4  11 15144.4 572.156  34
  -4   4  11 12957.2 528.838  26
  -4  -4  11 14312.1 532.002  28
   4   4 -10 33605.3 1179.10  43
   4  -4 -10 34608.1 1002.71   3
  -4  -4  10 34516.5 949.128  50
   4   4  -9 55504.2 1420.34  43
  -4  -4   9 57013.7 1138.66  50
   4  -4  -9 54507.4 1197.60   3
  -4  -4   8 285046. 2270.53  41
  -4   4   8 286442. 2339.18  41
   4   4  -8 270793. 2968.97  43
  -4  -4   8 283763. 2385.17  50
   4  -4  -8 275932. 2565.41   3
  -4  -4   7 22440.0 587.094  41
  -4   4   7 22365.4 597.193  41
   4   4  -7 22276.4 803.646  43
  -4  -4   7 21133.9 617.891  50
   4  -4  -7 20833.6 675.190   3
  -4   4   6 12254.3 407.108  41
  -4  -4   6 12138.1 396.197  41
   4   4  -6 11875.3 563.600  43
  -4  -4   6 12017.5 439.067  50
  -4   4   6 11594.8 404.550  49
   4  -4  -6 11435.5 478.456   3
  -4   4   5 531.404 89.8881  49
  -4  -4   5 472.179 88.7312  50
   4  -4  -5 467.452 101.424   3
  -4  -4   5 462.018 71.7206  41
  -4   4   5 465.513 78.2123  41
  -4  -4   4 4186.74 246.622  50
  -4   4   4 3768.60 239.077  49
  -4   4   4 4216.09 273.901  13
   4  -4  -4 4069.36 266.303   3
  -4  -4   4 4352.71 203.010  41
  -4   4   4 4250.68 204.425  41
  -4   4   3 12484.3 457.451  13
  -4  -4   3 13347.0 427.008  50
  -4   4   3 13976.2 467.957  49
  -4   4   3 13003.1 333.157  41
  -4  -4   3 13440.9 336.823  41
  -4   4   2 209.706 63.7457  49
  -4   4   2 141.309 34.8193  41
  -4  -4   2 99.1512 30.7214  41
  -4   4   2 85.9772 54.5621  13
  -4  -4   2 211.824 62.9767   1
  -4   4   1 4976.76 296.791  43
   4  -4  -1 5385.96 307.161   2
  -4  -4   1 4889.99 263.291   1
   4  -4  -1 5195.04 205.222  50
  -4  -4   1 5599.74 218.525  41
  -4   4   1 5117.82 209.592  41
  -4   4   0 8184.61 394.670  43
   4  -4   0 8146.94 389.520   2
  -4  -4   0 8488.58 353.133   1
   4  -4   0 8887.88 304.450  50
  -4   4   0 8239.78 284.801  41
  -4   4  -1 98496.6 1421.21  43
   4  -4   1 97215.0 1099.47  50
  -4  -4  -1 97596.3 1247.33   1
  -4   4  -2 5674.38 355.949  43
   4  -4   2 5419.61 285.673  50
  -4  -4  -2 5492.43 309.526   1
  -4   4  -3 40008.4 984.137  43
   4  -4   3 40715.3 845.558  50
  -4  -4  -3 42945.5 909.151   1
  -4  -4  -4 467.165 103.981   1
  -4   4  -4 408.241 113.483  43
  -4  -4  -5 21319.5 711.069   1
  -4   4  -5 20376.0 755.769  43
  -4  -4  -6 14596.2 622.832   1
  -4   4  -6 14553.5 652.648   1
  -4   4  -6 14612.0 662.580  43
   4   4   7 3718.67 284.846  20
   4  -4   7 3960.62 297.878  24
   4   4   7 4006.86 293.707  29
   4  -4   7 4391.52 316.167  25
  -4  -4  -7 4040.94 347.168   1
  -4   4  -7 4022.03 360.851   1
   4  -4   8 8754.91 426.128  42
   4   4   8 9192.52 451.284  37
   4   4   8 9470.54 476.426  26
   4  -4   8 10052.9 490.744  24
   4  -4   8 10429.5 504.550  25
   4   4   8 9733.44 472.515  29
   4   4   8 9558.38 480.793  20
   4  -4   8 8789.37 436.975   4
   4   4   9 9168.03 470.987  37
   4  -4   9 9434.29 493.395  24
   4  -4   9 9747.42 505.363  25
   4   4   9 9360.97 492.478  26
   4   4   9 9349.90 483.562  29
  -4   4  -9 9017.44 505.386  15
   4   4   9 9008.31 484.911  20
   4  -4  10 433.437 125.633  24
   4   4  10 189.488 79.1041  29
   4   4  10 249.364 91.8884  26
   4  -4  10 312.759 105.501  25
   4  -4  10 204.071 72.3537  29
   4   4  10 182.471 86.0344  20
   4   4  10 299.760 101.057  37
  -4   4 -10 496.100 133.058  15
  -4   4 -11 2157.49 259.349  15
   4   4  11 2116.38 255.279  20
   4  -4  11 2556.40 275.509  25
   4   4  11 2412.33 265.164  26
   4  -4  11 2331.25 261.821  29
   4   4  11 2525.23 263.631  29
   4  -4  11 2178.44 251.792  24
   4   4  11 2279.14 247.562  37
  -4   4 -12 283.829 102.813  15
   4   4  12 27.1686 67.5741  20
   4   4  12 82.5561 79.7711  37
   4   4  12-1.99575 59.8642  29
   4  -4  12 76.0961 72.9873  25
   4  -4  12 62.3398 70.0471  29
   4  -4  12-14.8696 73.3743  24
  -4   4 -13 3779.79 319.621  15
   4   4  13 3733.86 326.727  20
   4   4  13 3355.06 292.947  29
   4  -4  13 3523.56 302.357  25
   4  -4  13 3485.10 299.640  29
   4  -4  13 3375.22 301.656  24
   4   4  13 3660.28 306.861  37
   4   4  14 477.397 116.399  21
   4   4  14 565.315 120.836  29
   4  -4  14 529.447 119.367  29
   4  -4  14 516.805 116.392  25
   4   4  14 601.405 126.541  37
   4   4  15 142.370 60.7638  21
   4  -4  15 299.625 86.9092  20
   4   4  15 82.3126 57.5260  29
   4  -4  15 92.1433 52.3700  29
   4   4  15 210.994 76.0971  37
  -4  -5  18 288.951 79.6306  23
  -4   5  18 186.847 74.3895  22
  -4   5  18 302.428 79.3990  21
  -4  -5  18 133.173 53.1838  34
  -4  -5  18 292.111 75.1931  25
  -4  -5  18 241.873 70.4897  24
  -4  -5  18 304.596 85.9671  26
  -4   5  18 290.930 83.2304  37
  -4  -5  17 1365.77 176.675  23
  -4   5  17 1392.81 181.994  22
  -4  -5  17 1455.30 177.252  34
  -4  -5  17 1426.54 177.571  25
  -4  -5  17 1443.45 178.341  24
  -4  -5  17 1352.54 183.687  26
  -4   5  17 1439.88 173.117  37
  -4   5  16-5.49274 53.8814  22
  -4   5  16-9.53682 60.7283  37
  -4  -5  16-11.5740 56.9009  24
  -4   5  16 79.8126 66.9731  35
  -4  -5  16 25.2527 60.7684  34
  -4  -5  15 20.3749 63.2863  38
  -4   5  15 101.240 72.9482  37
  -4   5  15 102.307 70.5496  26
  -4  -5  15 137.112 64.0681  34
  -4   5  15 31.6101 51.9897  35
  -4  -5  14 1259.55 192.547  38
  -4   5  14 1145.72 178.740  37
  -4   5  14 1051.61 177.204  26
  -4  -5  14 1234.28 182.787  34
  -4  -5  14 1036.51 150.475  33
  -4   5  14 1346.69 180.840  35
  -4  -5  13 2404.10 257.836  38
  -4   5  13 2375.73 246.534  37
  -4  -5  13 2484.37 252.962  39
  -4   5  13 2190.64 240.089  26
  -4   5  13 2268.91 230.838  35
  -4  -5  13 2588.25 269.595  34
  -4  -5  13 2376.17 230.551  33
  -4   5  13 2184.94 227.095  36
  -4  -5  12 335.618 98.7462  39
  -4  -5  12 272.771 92.7805  38
  -4   5  12 299.651 95.8737  37
  -4  -5  12 454.560 118.198  34
  -4   5  12 406.326 109.836  36
  -4   5  12 177.501 71.7572  35
  -4  -5  12 212.351 79.8237  33
  -4   5  12 305.117 100.682  26
  -4  -5  12 206.103 79.4299  28
  -4   5  11 7980.74 403.818  45
  -4   5  11 8399.44 416.196  46
  -4  -5  11 8711.97 456.364  38
  -4   5  11 8382.58 431.186  37
  -4  -5  11 8605.74 438.653  39
  -4   5  11 8293.70 418.558  36
  -4  -5  11 8717.17 444.769  34
  -4  -5  11 8529.54 417.585  33
  -4   5  11 8476.56 416.446  35
  -4   5  11 8075.05 427.013  26
  -4  -5  11 8188.44 416.789  28
  -4   5  10 6123.09 353.824  12
  -4   5  10 6419.01 353.198  46
  -4   5  10 5753.26 332.302  45
  -4   5  10 6268.52 359.706  37
  -4  -5  10 6130.65 370.361  38
  -4  -5  10 6426.80 363.926  39
  -4   5  10 6363.05 356.320  36
  -4   5  10 6322.10 344.823  35
  -4  -5  10 6457.56 371.660  34
  -4   5  10 5429.59 337.301  26
  -4  -5  10 6403.23 351.112  28
  -4  -5   9 14223.5 608.603  50
   4  -5  -9 13263.1 637.980   3
   4   5  -9 13976.2 773.567  43
  -4  -5   8 149851. 1873.65  50
   4  -5  -8 142864. 2004.63   3
   4   5  -8 146970. 2388.99  43
  -4  -5   7 13104.7 524.901  50
   4  -5  -7 12803.6 578.454   3
   4   5  -7 12423.3 663.956  43
  -4  -5   6 13920.9 520.584  50
   4  -5  -6 12875.5 553.783   3
   4   5  -6 13938.8 671.878  43
  -4   5   5 108196. 1359.66  49
  -4  -5   5 110006. 1403.37  50
   4  -5  -5 105875. 1541.38   3
   4   5  -5 109455. 1779.10  43
  -4   5   4 1693.14 177.322  49
  -4   5   4 1220.52 163.373  13
   4  -5  -4 1197.27 161.198   3
   4   5  -4 1418.03 198.860  43
  -4   5   3 423133. 2975.09  13
  -4  -5   3 426258. 2681.99  50
  -4   5   3 421972. 2800.35  49
  -4   5   2 11921.9 482.563  49
  -4   5   2 11742.9 489.517  13
   4  -5  -2 12786.2 523.740   2
   4   5  -2 12588.1 519.668  43
   4  -5  -1 14182.9 546.229   2
  -4  -5   1 14670.0 496.517   1
   4   5  -1 15361.8 552.773  43
  -4   5   1 14547.7 552.435  43
   4  -5   0 4581.71 312.598   2
  -4  -5   0 4504.51 285.556   1
  -4   5   0 5057.33 338.272  43
   4   5   0 5237.05 306.083  43
  -4  -5  -1 11216.9 455.438   1
   4  -5   1 11212.5 493.025   2
   4  -5   1 11654.2 415.646  50
  -4   5  -1 11097.0 521.827  43
  -4  -5  -2 133815. 1629.84   1
  -4   5  -2 137100. 1899.19  43
  -4  -5  -3 224683. 2196.24   1
   4  -5   3 222115. 2120.29  50
  -4   5  -3 226734. 2544.77  43
  -4  -5  -4 11922.8 528.560   1
   4  -5   4 12019.7 520.021  50
  -4   5  -4 11737.1 599.895  43
  -4   5  -5 54242.0 1337.78  43
  -4  -5  -5 55445.9 1190.49   1
  -4   5  -6 1602.50 241.730  43
   4   5   6 1512.56 179.847  29
  -4  -5  -6 1548.54 209.271   1
   4  -5   7 3944.38 301.539  24
   4  -5   7 3762.39 303.168  25
   4   5   7 3625.45 288.147  29
  -4   5  -7 3535.50 299.841  16
   4   5   7 3940.32 304.070  20
   4   5   7 3651.90 271.951  37
  -4   5  -8 5704.01 388.138  16
   4   5   8 5323.59 367.399  20
   4   5   8 5382.49 350.498  37
   4   5   8 5357.28 364.541  29
   4  -5   8 5271.47 364.291  24
   4  -5   8 5740.60 382.397  25
   4  -5   8 5343.18 356.619   4
   4  -5   9 76756.3 1329.65  42
   4   5   9 75969.9 1351.73  37
   4  -5   9 74326.5 1402.42  24
   4   5   9 78844.5 1429.32  29
   4  -5   9 78377.1 1458.36  25
  -4   5  -9 73421.8 1487.55  15
   4   5   9 77633.0 1453.93  20
   4  -5   9 81725.9 1396.57   4
   4   5  10 12429.2 566.850  37
   4   5  10 13025.0 593.080  29
   4  -5  10 12742.2 596.546  24
   4  -5  10 12684.2 598.834  25
   4   5  10 12612.9 604.164  20
  -4   5 -10 12293.6 622.703  15
   4  -5  11 970.459 174.843  24
   4   5  11 1090.93 176.618  29
   4  -5  11 1044.47 176.960  25
   4  -5  11 1067.42 178.476  29
   4   5  11 1038.67 176.338  21
   4   5  11 960.493 161.551  37
  -4   5 -11 1006.83 184.760  15
  -4   5 -12 170.887 92.6367  15
   4   5  12 79.3527 69.8267  21
   4  -5  12 70.8224 77.8564  24
   4   5  12 101.666 63.7242  29
   4  -5  12 125.628 85.2728  25
   4  -5  12 226.838 91.8175  29
   4   5  12 96.0480 76.8011  37
  -4   5 -13 1579.96 209.757  15
   4   5  13 1798.98 218.431  21
   4   5  13 1777.75 189.230  35
   4  -5  13 1839.29 219.462  25
   4  -5  13 1562.78 199.156  29
   4   5  13 1546.38 194.565  29
   4  -5  13 1480.45 195.563  24
   4   5  13 1609.36 201.906  37
   4   5  14 1316.17 175.395  21
  -4   5 -14 1379.98 177.994  15
   4   5  14 1456.00 155.324  35
   4  -5  14 1528.92 184.750  25
   4   5  14 1599.92 183.996  29
   4  -5  14 1641.58 187.550  29
   4   5  14 1533.39 184.105  37
   4  -5  15 2252.25 201.802  20
   4   5  15 2238.71 195.167  37
  -4  -6  17 1884.39 189.876  23
  -4   6  17 1982.50 207.558  22
  -4   6  17 1873.63 193.866  21
  -4  -6  17 1842.66 190.895  34
  -4  -6  17 1946.71 195.774  25
  -4  -6  17 2061.90 204.151  24
  -4  -6  17 2189.84 221.409  26
  -4   6  17 2076.59 201.369  37
  -4   6  16 378.671 95.6767  21
  -4   6  16 473.196 114.411  22
  -4   6  16 517.710 114.388  35
  -4  -6  16 399.569 107.499  34
  -4  -6  16 503.152 115.611  24
  -4   6  16 390.212 104.432  37
  -4   6  15 1457.50 203.409  22
  -4   6  15 1390.15 191.236  21
  -4  -6  15 1290.22 188.473  34
  -4   6  15 1512.16 187.749  35
  -4  -6  15 1498.39 201.879  24
  -4   6  15 1466.46 196.684  37
  -4  -6  15 1240.31 188.230  38
  -4  -6  14 2968.46 288.234  38
  -4   6  14 2973.80 280.385  37
  -4  -6  14 2819.35 278.669  39
  -4   6  14 3098.80 295.588  22
  -4  -6  14 3255.21 293.974  34
  -4  -6  14 2711.79 246.592  33
  -4   6  14 2988.59 265.778  35
  -4  -6  13 3762.83 324.828  38
  -4   6  13 3146.62 289.886  37
  -4  -6  13 3395.07 300.084  39
  -4   6  13 3751.61 302.776  36
  -4  -6  13 3882.40 301.568  33
  -4  -6  13 3435.26 305.568  34
  -4   6  13 3794.21 298.707  35
  -4   6  13 3702.62 320.609  22
  -4   6  12 1630.14 203.805  37
  -4  -6  12 1717.06 214.202  39
  -4  -6  12 1490.39 202.548  38
  -4   6  12 1399.15 198.633  22
  -4   6  12 1650.54 199.402  36
  -4   6  12 1875.18 210.990  35
  -4  -6  12 1455.22 183.345  33
  -4  -6  12 1758.12 220.042  34
  -4   6  12 1522.60 187.033  45
  -4   6  11 15137.4 583.079  46
  -4   6  11 15396.1 586.223  45
  -4   6  11 14917.9 617.861  22
  -4   6  11 14721.2 583.497  37
  -4  -6  11 14369.5 601.661  38
  -4  -6  11 15005.2 595.800  39
  -4   6  11 14274.5 552.997  35
  -4   6  11 14925.8 581.861  36
  -4  -6  11 14855.6 604.651  34
  -4  -6  11 14411.5 567.289  33
  -4  -6  11 14535.9 559.565  28
  -4  -6  10 11.2981 42.6725  28
  -4   6  10 101.016 57.2616  46
  -4   6  10 86.0554 56.1787  45
  -4   6  10 48.9965 58.0363  22
  -4  -6  10 46.5277 80.3847  39
  -4   6  10 51.7224 45.5413  37
  -4  -6  10-10.4894 64.8373  38
  -4  -6  10-29.1415 48.9789  34
  -4   6  10-5.47233 44.8272  36
  -4  -6  10 154.715 63.0993  33
  -4   6  10 212.705 74.2471  12
  -4   6   9 29044.8 751.512  12
  -4   6   9 32732.9 804.754  46
  -4   6   9 32870.6 822.083  45
  -4  -6   9 30680.0 754.554  44
  -4   6   9 30852.5 830.942  22
  -4   6   9 30638.1 785.329  37
  -4   6   9 31549.4 751.914  35
  -4  -6   9 31698.8 816.981  34
  -4   6   9 32140.6 806.947  36
  -4  -6   9 30849.7 761.041  28
   4   6  -8 81271.0 1926.63  43
   4  -6  -8 79166.6 1606.31   3
  -4  -6   8 77115.4 1448.46  50
   4   6  -7 2649.81 336.173  43
   4  -6  -7 2489.72 279.202   3
  -4  -6   7 2480.30 250.591  50
   4   6  -6 1441.86 242.618  43
   4  -6  -6 1693.75 222.037   3
  -4  -6   6 1753.63 204.725  50
   4   6  -5 13140.8 678.457  43
  -4   6   5 13018.8 597.188  13
   4  -6  -5 13081.4 589.089   3
  -4  -6   5 13466.3 543.207  50
  -4   6   4 468.312 116.289  13
   4   6  -4 605.659 147.771  43
  -4  -6   4 737.518 127.765  50
  -4   6   4 468.242 100.242  49
  -4   6   3 26931.8 831.801  13
   4   6  -3 28274.1 902.196  43
  -4   6   3 28134.2 788.852  49
  -4  -6   3 27457.0 744.638  50
   4   6  -2 2034.31 239.737  43
  -4   6   2 2035.60 227.687  13
  -4  -6   2 2157.44 213.984  50
   4  -6  -2 2851.38 270.395   2
   4  -6  -1 159921. 1989.30   2
  -4  -6   1 157772. 1825.97   1
  -4   6   0 98375.5 1625.47  43
  -4  -6   0 100326. 1447.03   1
  -4   6  -1 94029.9 1643.33  43
  -4  -6  -1 94722.4 1439.46   1
   4  -6   1 90289.7 1509.86   2
  -4   6  -2 2535.80 284.955  43
  -4  -6  -2 2442.16 238.771   1
  -4   6  -3 186.942 92.6293  43
   4  -6   3 285.336 92.0291  50
  -4  -6  -3 136.229 68.1921   1
  -4   6  -4 411.784 119.565  43
  -4  -6  -4 369.999 103.366   1
   4  -6   4 603.874 125.543  50
   4  -6   5 32919.9 809.570  48
   4   6   5 31436.9 834.626  21
  -4   6  -5 34253.0 934.306  16
  -4   6  -5 35419.0 1173.21  43
   4   6   5 34459.2 851.062  29
  -4  -6  -5 34366.2 995.532   1
  -4   6  -6 1110.91 178.252  16
   4   6   6 1334.36 180.710  21
   4  -6   6 1081.96 154.281  48
   4   6   6 1226.13 171.089  29
   4  -6   6 1134.14 160.701  24
   4  -6   6 1042.59 157.792  25
   4   6   7 15031.2 625.085  21
  -4   6  -7 15372.1 659.270  16
   4  -6   7 14905.7 564.884  48
   4   6   7 16038.4 577.225  37
   4  -6   7 14651.3 593.025  24
   4  -6   7 15756.5 635.507  25
   4   6   7 16300.0 634.883  29
   4   6   8 6467.86 382.150  37
   4  -6   8 5963.88 398.008  25
   4  -6   8 6008.05 392.537  24
   4   6   8 6825.50 422.648  29
  -4   6  -8 6790.89 453.317  16
   4   6   8 6418.09 423.273  21
  -4   6  -8 6751.80 453.742  15
   4   6   9 15554.4 609.600  37
   4  -6   9 14608.6 627.283  24
   4  -6   9 14959.2 646.658  25
   4   6   9 15602.8 647.798  29
   4  -6   9 15631.2 632.330   4
  -4   6  -9 14562.2 680.051  15
  -4   6  -9 16488.2 691.197  16
   4   6   9 14732.5 654.495  21
   4   6  10 5859.24 383.198  37
   4   6  10 4786.80 364.918  29
   4  -6  10 5120.98 384.332  25
   4  -6  10 4982.28 374.964  24
   4  -6  10 5918.76 379.896   4
   4   6  10 4944.54 384.138  21
  -4   6 -10 5288.21 412.591  15
   4   6  11 1772.96 214.301  37
   4   6  11 1937.26 240.324  21
   4   6  11 1672.41 214.770  29
   4  -6  11 1897.53 232.105  29
   4  -6  11 1566.65 215.498  25
   4  -6  11 1650.44 213.896  24
  -4   6 -11 1591.08 226.605  15
  -4   6 -12 310.274 102.015  15
   4   6  12 499.615 133.162  21
   4  -6  12 398.497 107.828  24
   4   6  12 438.534 119.898  29
   4  -6  12 345.127 111.544  25
   4  -6  12 343.457 97.9683  29
   4   6  12 427.005 99.8746  37
   4   6  13 37.4455 52.3785  21
  -4   6 -13 87.9192 71.9278  15
   4   6  13 99.6678 57.2083  35
   4  -6  13 48.4380 57.5994  25
   4   6  13 25.9917 43.7630  29
   4  -6  13-20.5454 66.6598  29
   4   6  13 12.1490 46.0776  37
   4   6  14 7740.82 394.756  21
  -4   6 -14 7621.18 401.063  15
   4   6  14 7990.71 385.841  29
   4   6  14 8337.27 353.366  35
   4  -6  14 8005.62 391.771  25
   4  -6  14 7726.27 382.856  29
   4   6  14 8110.34 382.281  37
  -4   7  17 750.348 122.060  22
  -4  -7  17 809.169 118.995  25
  -4  -7  17 890.098 125.901  24
  -4  -7  17 763.333 122.917  26
  -4   7  17 779.365 120.249  37
  -4   7  16 594.526 123.727  22
  -4   7  16 638.860 121.397  21
  -4  -7  16 597.848 114.948  34
  -4   7  16 513.863 102.084  35
  -4  -7  16 578.904 117.525  24
  -4   7  16 436.563 108.226  37
   4   7 -15 2816.73 297.702  16
  -4   7  15 2737.59 265.853  22
  -4   7  15 2879.49 260.403  21
  -4  -7  15 2623.97 252.122  34
  -4   7  15 2337.27 222.778  35
  -4  -7  15 2592.09 248.148  24
  -4   7  15 2578.88 241.529  37
  -4  -7  15 2577.33 258.436  38
  -4   7  14 43.0465 61.5813  22
  -4   7  14 108.622 74.6049  21
  -4   7  14-57.4627 78.6052  36
  -4  -7  14-45.2136 62.1029  33
  -4   7  14 39.4770 54.4196  35
  -4  -7  14 31.4857 68.9675  34
  -4  -7  14 58.8211 77.0872  24
  -4  -7  14 49.4579 57.7849  39
  -4   7  14 95.6208 81.0163  37
  -4  -7  14 127.217 61.2558  38
  -4   7  13 2425.67 251.780  37
  -4  -7  13 3075.74 287.220  39
  -4  -7  13 2790.32 282.363  38
  -4   7  13 2728.99 261.512  36
  -4  -7  13 2968.91 268.395  33
  -4   7  13 2645.37 247.102  35
  -4  -7  13 2689.94 273.430  34
  -4   7  13 2674.67 263.551  21
  -4   7  13 2837.31 283.606  22
  -4   7  12 33224.4 910.557  37
  -4  -7  12 33386.3 933.220  39
  -4  -7  12 33584.3 959.255  38
  -4   7  12 32636.0 957.963  22
  -4   7  12 34721.3 941.527  21
  -4  -7  12 33329.5 900.191  33
  -4   7  12 33527.3 907.366  36
  -4   7  12 32865.8 871.728  35
  -4  -7  12 32993.3 930.153  34
  -4   7  12 34742.3 912.112  45
  -4   7  11 4839.58 343.460  46
  -4   7  11 5455.01 360.355  45
  -4   7  11 4865.26 365.908  22
  -4   7  11 4800.31 347.213  21
  -4   7  11 4941.76 345.544  37
  -4  -7  11 4810.01 360.744  38
  -4  -7  11 5224.09 366.416  39
  -4   7  11 4540.31 331.761  36
  -4   7  11 5187.84 336.826  35
  -4  -7  11 4871.96 352.904  34
  -4  -7  11 4695.85 336.463  33
   4   7 -11 5474.37 420.527  10
  -4   7  10 26633.9 774.834  46
  -4  -7  10 26823.6 757.739  44
  -4   7  10 27374.6 800.224  45
  -4   7  10 26211.9 824.161  22
  -4   7  10 26975.6 792.004  21
  -4  -7  10 27471.9 815.165  39
  -4   7  10 25655.1 768.498  37
  -4   7  10 27107.0 794.125  36
  -4  -7  10 28021.9 800.247  33
  -4   7  10 25836.0 732.833  35
  -4  -7  10 26232.6 791.802  34
  -4  -7  10 26716.6 749.461  28
  -4   7   9 6020.44 363.991  46
  -4   7   9 6193.87 375.389  45
  -4  -7   9 5855.60 352.049  44
  -4   7   9 5948.30 381.985  22
  -4   7   9 5826.49 353.612  37
  -4  -7   9 5998.19 363.159  33
  -4   7   9 5786.29 360.455  36
  -4   7   9 5282.13 324.470  35
  -4  -7   9 5677.91 353.662  34
  -4  -7   9 5884.36 345.872  28
  -4   7   8 46.4978 51.3582  46
  -4  -7   8 47.8846 36.9135  44
  -4   7   8 84.0073 48.6732  45
  -4   7   8 45.5773 39.0571  37
  -4  -7   8 34.2615 52.7006  34
  -4   7   8 15.6881 41.4811  35
  -4  -7   8 6.78390 37.3202  33
  -4  -7   8 56.2880 40.0681  28
  -4   7   7 117.948 58.2138  22
  -4  -7   7 168.500 63.5075  48
  -4   7   7 71.9172 40.4359  46
  -4  -7   7 190.819 71.3670  44
  -4  -7   6 3059.66 291.559  50
   4   7  -6 3159.90 387.922  43
   4  -7  -6 2542.33 294.402   3
   4   7  -5 1858.96 286.277  43
  -4  -7   5 1809.03 219.564  50
  -4   7   5 1838.74 242.470  13
   4  -7  -5 1852.89 242.350   3
  -4   7   4 10630.5 575.088  13
  -4  -7   4 12069.1 545.574  50
  -4   7   4 11203.6 531.230  49
   4   7  -3 6985.76 498.233  43
  -4   7   3 6427.21 414.627  49
  -4  -7   3 6794.88 406.028  50
  -4   7   3 6987.90 465.431  13
   4   7  -2 66611.0 1482.44  43
  -4  -7   2 65780.9 1255.42  50
  -4   7   2 63119.5 1392.32  13
   4  -7  -2 66151.6 1400.49   2
   4  -7  -1 518.072 120.656   2
  -4   7   1 638.455 139.761  13
  -4   7   1 532.245 134.722  43
   4  -7   0 25624.6 863.194   2
  -4   7   0 25578.7 899.025  43
  -4  -7  -1 3013.19 281.466   1
   4  -7   1 2349.38 264.880   2
  -4   7  -1 2917.68 318.754  43
  -4  -7  -2 11151.2 547.982   1
  -4   7  -2 11687.8 658.459  43
  -4   7  -3 8863.14 586.012  43
  -4  -7  -3 9194.25 507.489   1
  -4   7  -3 8525.15 462.691  16
   4   7   3 8851.48 429.162  29
   4  -7   3 8310.46 415.570  48
   4   7   4 13153.4 527.422  42
   4  -7   4 12829.8 529.376  48
   4   7   4 12678.2 548.676  21
  -4   7  -4 13061.0 594.734  16
   4   7   4 12814.6 535.078  29
  -4   7  -4 12441.3 526.905  10
   4  -7   5 3185.57 266.787  48
   4   7   5 3319.16 287.750  21
  -4   7  -5 3421.12 315.037  16
   4   7   5 3080.82 261.486  42
   4   7   5 3345.09 279.695  29
   4  -7   5 3062.39 257.944  25
   4  -7   6 6174.97 377.025  48
   4   7   6 6085.62 387.859  29
   4  -7   6 6400.65 392.632  25
   4   7   6 6137.78 404.421  21
  -4   7  -6 6520.50 440.202  16
   4  -7   7 4621.97 326.188  48
   4  -7   7 5056.51 348.280  24
   4   7   7 4692.97 348.569  29
   4  -7   7 4365.11 337.626  25
  -4   7  -7 4739.28 380.077  15
   4   7   7 4985.70 376.042  21
  -4   7  -7 4852.49 387.091  16
   4  -7   8 9451.21 463.673  48
  -4   7  -8 9297.39 543.913  15
   4   7   8 8506.75 500.322  21
  -4   7  -8 9918.75 555.432  16
   4  -7   8 9654.67 496.209  24
   4   7   8 9850.45 515.008  29
   4  -7   8 9355.53 503.534  25
   4   7   9 1099.87 185.250  29
   4  -7   9 825.988 157.663  25
   4  -7   9 946.878 163.811  24
  -4   7  -9 1180.42 193.879  16
   4   7   9 1076.58 161.655  19
   4   7   9 1020.54 177.640  21
   4   7   9 1060.38 157.997  37
   4  -7   9 750.809 152.436   4
  -4   7  -9 874.769 176.673  15
   4  -7  10 188.648 88.7829  24
   4  -7  10 24.7629 70.3224  25
   4   7  10 114.065 80.3289  29
   4   7  10 125.084 80.6489  46
   4  -7  10 55.8920 54.6071  42
   4   7  10 40.4654 58.6074  37
  -4   7 -10 111.895 93.8249  15
   4   7  10 316.818 107.500  21
   4  -7  10 44.7497 43.3879   4
  -4   7 -11 5104.12 395.298  15
   4   7  11 5241.23 386.263  21
   4   7  11 5481.20 373.794  29
   4  -7  11 4928.91 361.475  25
   4  -7  11 5536.52 378.396  29
   4  -7  11 4520.40 342.312  24
   4   7  11 5401.61 348.375  37
  -4   7 -12 2584.62 268.026  15
   4   7  12 3077.45 282.854  21
   4   7  12 2949.26 262.216  29
   4  -7  12 2991.90 269.595  25
   4  -7  12 3023.57 267.974  29
   4   7  12 2873.61 245.568  37
  -4   7 -13 2913.29 264.798  15
   4   7  13 2584.67 240.528  21
   4   7  13 2677.06 218.379  35
   4   7  13 2505.10 225.597  29
   4  -7  13 2459.73 228.138  25
   4  -7  13 2460.01 224.948  29
   4   7  13 2578.07 219.726  37
  -4   8  16 5634.33 331.259  22
  -4  -8  16 5058.48 296.008  24
  -4  -8  16 5805.87 322.611  25
  -4   8  16 5468.77 308.829  37
  -4   8  15 6039.62 348.882  21
   4   8 -15 5808.21 404.829  16
  -4   8  15 5816.28 369.087  22
  -4  -8  15 5319.52 331.657  34
  -4   8  15 5566.96 318.016  35
  -4  -8  15 5546.17 334.284  24
  -4  -8  15 5752.30 357.668  38
  -4   8  15 5833.89 342.644  37
   4   8 -14 3296.62 332.288  16
  -4   8  14 3489.31 281.553  21
  -4   8  14 3267.09 290.724  22
  -4   8  14 3187.32 256.752  35
  -4   8  14 3082.92 262.299  36
  -4  -8  14 3179.88 276.350  34
  -4  -8  14 3183.33 268.126  24
  -4  -8  14 3047.69 275.463  38
  -4  -8  14 3103.09 273.513  39
  -4   8  14 3079.37 263.858  37
  -4   8  13 1040.23 174.535  22
  -4   8  13 1021.46 162.673  21
  -4  -8  13 1137.50 173.066  39
  -4  -8  13 1195.66 185.910  38
  -4   8  13 1014.97 163.434  37
  -4  -8  13 1159.26 170.128  33
  -4   8  13 884.773 139.197  35
  -4   8  13 1186.01 174.804  36
  -4  -8  13 1046.37 164.169  34
  -4  -8  13 1298.69 180.563  24
  -4   8  12 14127.8 584.331  37
  -4  -8  12 13929.3 619.159  38
  -4  -8  12 14559.1 615.536  39
  -4   8  12 13885.7 626.244  22
  -4   8  12 14455.1 603.479  21
  -4   8  12 14161.3 598.106  36
  -4  -8  12 13938.5 588.565  33
  -4   8  12 13490.1 547.072  35
  -4  -8  12 14043.9 596.200  34
  -4   8  12 14275.5 585.994  45
  -4   8  11 18373.1 673.761  46
  -4  -8  11 19247.1 652.642  44
  -4   8  11 19697.6 696.441  45
  -4   8  11 19267.6 734.460  22
  -4   8  11 19442.3 684.122  37
  -4  -8  11 18840.5 721.268  38
  -4  -8  11 19069.3 703.816  39
  -4  -8  11 18792.6 685.176  33
  -4   8  11 19515.4 652.368  35
  -4  -8  11 19031.1 691.350  34
  -4   8  11 19310.6 696.921  36
   4   8 -11 18109.1 782.174  10
  -4   8  10 46459.9 1050.60  46
  -4  -8  10 46478.8 1036.82  44
  -4   8  10 45964.2 1074.77  45
  -4   8  10 45592.2 1124.56  22
  -4   8  10 46042.9 1032.53  37
  -4  -8  10 46908.9 1091.54  39
  -4   8  10 44226.7 1047.75  36
  -4  -8  10 45051.8 1052.97  33
  -4   8  10 48071.0 1002.34  35
  -4  -8  10 45485.4 1052.87  34
   4   8 -10 42468.5 1214.74  10
  -4   8   9 27357.2 794.008  46
  -4  -8   9 28396.7 811.246  44
  -4   8   9 27485.4 831.333  45
  -4   8   9 27938.0 866.745  22
  -4   8   9 27723.4 792.347  37
  -4  -8   9 28335.7 816.718  33
  -4   8   9 28955.6 759.425  35
  -4  -8   9 28777.8 819.471  34
  -4   8   9 27913.6 813.826  36
   4   8  -9 25635.9 932.026  10
  -4  -8   8 3746.32 295.521  44
  -4   8   8 3782.66 303.842  45
  -4   8   8 4208.53 330.490  22
  -4   8   8 4011.65 294.592  37
  -4  -8   8 4204.55 311.395  33
  -4   8   8 3869.32 290.549  46
  -4  -8   8 3781.21 271.322  48
  -4  -8   7 2260.48 225.736  44
  -4   8   7 2355.59 241.305  22
  -4   8   7 2134.00 206.073  37
  -4  -8   7 1827.66 201.969  33
  -4   8   7 2062.03 207.049  46
  -4  -8   7 2173.22 204.123  48
  -4  -8   6 4277.03 275.618   5
  -4  -8   6 4815.98 295.584   6
  -4  -8   6 5031.68 332.419  44
  -4  -8   6 4300.20 297.219  33
  -4  -8   6 4651.68 298.338  48
  -4   8   6 4336.24 288.749  46
  -4   8   5 2969.89 231.176  46
  -4  -8   5 3298.77 249.610  48
  -4  -8   5 3117.31 233.983   5
  -4  -8   5 3387.19 245.563   6
  -4  -8   5 4097.72 297.228  44
  -4  -8   5 3989.73 274.594  33
  -4   8   5 3155.40 258.390  10
   4   8  -4 28411.8 1150.27  43
  -4  -8   4 30182.1 786.815  44
  -4  -8   4 28949.2 736.884  48
  -4   8   4 28566.7 782.368  10
  -4  -8   4 28484.6 697.833   5
  -4  -8   4 29309.9 719.546   6
   4   8  -3 374.218 138.683  43
  -4  -8   3 279.343 83.0696  44
  -4   8   3 153.517 74.0241  49
  -4  -8   3 465.955 96.8147  48
  -4   8   3 101.418 36.2045  10
  -4  -8   3 209.079 59.8383   5
   4  -8  -3 201.343 92.2367   2
  -4  -8   3 242.650 66.7831   7
  -4  -8   3 204.162 64.3998   6
  -4  -8   2 117.524 49.5906  50
  -4  -8   2 144.884 74.7203  48
  -4   8   2 6.54471 51.1619  49
  -4   8   2 86.8376 56.2405  10
  -4   8   2 82.3254 48.6807  13
  -4  -8   2 111.131 52.9965   7
   4  -8  -2 153.807 91.3154   2
  -4  -8   2-23.9475 35.5293   6
  -4   8   1 2289.77 280.575  43
   4  -8  -1 2187.51 275.870   2
  -4  -8   1 2340.13 203.954   6
  -4  -8   1 2229.96 201.537  48
  -4  -8   1 2226.78 255.928  50
  -4   8   1 1854.69 209.438  10
  -4   8   1 2085.08 280.442  13
  -4   8   0 11794.2 660.324  43
   4   8   0 11122.7 464.185  19
   4  -8   0 10413.1 505.426  18
  -4  -8   0 11079.9 445.282  48
   4  -8   0 10899.6 480.478  48
   4  -8   0 10752.5 604.504   2
  -4  -8   0 10920.1 433.504   6
  -4   8   0 11140.9 510.556  10
   4   8   1 6262.50 355.664  19
  -4   8  -1 7147.41 419.012  16
   4  -8   1 6129.07 392.450  18
  -4  -8  -1 6100.11 331.007  48
   4  -8   1 6582.87 377.817  48
  -4   8  -1 6790.07 403.719  10
  -4  -8  -1 5419.08 297.231   7
  -4  -8  -1 6503.55 338.382   6
   4  -8   1 5949.49 450.157   2
  -4  -8  -2 13831.9 498.104   6
  -4  -8  -2 13857.4 493.715  48
   4  -8   2 15184.0 581.450  48
   4   8   2 14379.4 553.233  19
   4  -8   2 13832.6 598.118  18
  -4   8  -2 15281.4 636.265  16
   4   8   2 15224.2 588.371  29
  -4   8  -2 14383.6 590.986  10
  -4  -8  -3 1085.64 146.069   6
  -4   8  -3 1246.20 193.165  16
   4  -8   3 1573.41 208.705  18
   4   8   3 1310.69 183.309  29
  -4   8  -3 1176.71 173.761  10
  -4  -8  -4 108.270 61.4973   6
   4  -8   4 68.2643 59.1636  48
  -4   8  -4-29.4164 55.0054  16
   4   8   4 44.8595 60.1789  21
  -4   8  -4-16.3494 61.4612  10
  -4   8  -4 66.0642 53.4810  15
   4   8   4-51.6497 66.4116  29
  -4  -8  -5 380.580 93.7129   6
   4  -8   5 329.751 100.398  48
  -4   8  -5 315.871 116.152  16
   4   8   5 243.284 83.9227  21
  -4   8  -5 291.882 102.496  15
  -4   8  -5 352.741 98.7303  10
   4   8   5 444.383 115.349  29
  -4  -8  -6 74.2681 68.1609   6
   4  -8   6-35.6746 56.0795  48
  -4   8  -6 124.241 98.9971  16
   4   8   6 60.6377 59.8230  21
   4   8   6 120.431 69.9000  19
   4   8   6-10.6305 69.0728  29
  -4   8  -6 128.618 88.5365  15
   4  -8   7 23464.9 752.551  48
   4   8   7 23941.6 769.169  19
   4   8   7 23844.2 836.271  21
  -4   8  -7 24905.6 903.474  16
  -4   8  -7 23291.4 848.886  15
  -4  -8  -7 25314.5 716.355   6
   4   8   7 25526.1 836.120  29
   4  -8   7 24464.8 789.536  25
   4  -8   8 7952.65 430.710  48
   4   8   8 7923.25 441.306  19
  -4   8  -8 7231.29 478.231  15
   4   8   8 7544.95 476.115  21
  -4   8  -8 8469.70 524.930  16
   4   8   8 7877.96 466.644  29
   4  -8   8 8046.20 458.099  25
   4   8   9 1243.29 174.818  46
   4  -8   9 1122.90 177.765   4
   4   8   9 1270.05 178.174  19
   4   8   9 976.552 170.908  21
   4  -8   9 1238.60 177.601  24
   4   8   9 1291.41 196.769  29
   4  -8   9 1008.55 167.877  25
  -4   8  -9 1124.90 198.797  15
   4  -8  10 3193.34 278.847   4
   4  -8  10 3367.78 275.525  42
   4   8  10 3456.12 279.650  46
   4   8  10 3268.34 293.104  29
   4  -8  10 3376.10 294.643  25
   4  -8  10 3098.46 275.459  24
   4   8  10 3253.38 303.573  21
  -4   8 -10 3170.03 310.360  15
   4  -8  11 1435.41 174.516   4
   4   8  11 1554.08 172.309  46
  -4   8 -11 1682.38 223.239  15
   4   8  11 1408.82 195.784  21
   4  -8  11 1488.21 189.699  25
   4  -8  11 1563.22 200.029  29
   4   8  11 1452.11 187.755  29
   4  -8  12 43.7631 40.6744  25
   4   8  12 1.93945 53.8972  29
   4  -8  12 146.329 71.9085  29
  -4   8 -12-11.2418 56.1540  15
   4   8  12 29.9460 42.8328  21
  -4   8 -13 830.788 127.716  15
   4   8  13 726.571 118.173  21
   4   8  13 748.087 107.713  35
   4  -8  13 676.876 111.443  29
   4   9 -15 3897.91 301.917  16
  -4  -9  15 4625.62 288.227  25
  -4  -9  15 4193.86 260.081  24
  -4   9  15 4337.21 270.156  37
  -4  -9  15 4204.89 282.055  38
  -4   9  14 1740.50 200.284  22
   4   9 -14 1787.43 229.152  16
  -4   9  14 1783.05 178.416  35
  -4  -9  14 1709.11 181.062  24
  -4  -9  14 1788.11 201.090  38
  -4  -9  14 1837.16 195.248  39
  -4   9  14 1922.91 196.371  37
   4   9 -13 1875.78 256.770  16
  -4   9  13 2035.50 229.963  22
  -4  -9  13 1727.48 208.846  38
  -4  -9  13 1959.97 217.381  39
  -4   9  13 1863.10 201.866  37
  -4   9  13 1894.17 205.985  36
  -4  -9  13 1797.07 204.819  34
  -4   9  13 1982.06 194.986  35
  -4  -9  13 1872.63 199.846  24
  -4  -9  12 5389.40 342.250  24
  -4   9  12 4989.23 340.420  45
  -4   9  12 4727.45 357.972  22
  -4  -9  12 4440.53 333.855  39
  -4  -9  12 5033.33 362.211  38
  -4   9  12 5056.72 339.201  37
  -4  -9  12 4593.43 331.669  33
  -4   9  12 5291.72 326.449  35
  -4  -9  12 5025.36 345.171  34
  -4   9  12 4796.22 338.092  36
   4   9 -12 5399.02 404.380  10
  -4  -9  11 1271.73 177.420  44
  -4   9  11 1464.60 190.619  45
  -4   9  11 1743.29 230.367  22
  -4   9  11 1464.25 187.703  37
  -4  -9  11 1696.75 214.380  38
  -4  -9  11 1664.54 212.316  39
  -4   9  11 1455.40 190.347  36
  -4   9  11 1625.13 183.295  35
  -4  -9  11 1623.38 205.725  33
  -4  -9  11 1496.52 197.863  34
   4   9 -11 1519.34 232.239  10
  -4   9  10 1338.93 191.741  45
  -4   9  10 1408.44 191.921  46
  -4  -9  10 1595.87 200.282  44
  -4   9  10 1325.69 197.582  22
  -4   9  10 1525.02 187.946  37
  -4  -9  10 1504.68 208.139  39
  -4  -9  10 1220.96 180.718  33
  -4  -9  10 1581.36 194.938  34
  -4   9  10 1361.42 190.579  36
   4   9 -10 1307.18 220.128  10
  -4   9   9 19960.8 724.197  45
  -4  -9   9 21027.0 717.044  44
  -4   9   9 19281.2 673.061  46
  -4  -9   9 20542.2 655.070  48
  -4   9   9 20997.0 682.984  37
  -4  -9   9 20217.3 706.889  33
  -4   9   9 19638.7 701.049  36
   4   9  -9 18497.4 811.306  10
  -4   9   8 3449.72 282.059  46
  -4  -9   8 3648.20 280.127  48
  -4  -9   8 3594.07 293.556  33
   4   9  -8 3059.14 336.880  10
  -4   9   8 3328.09 298.764  45
  -4  -9   8 3515.19 298.339  44
  -4   9   7 2891.13 256.253  46
  -4  -9   7 2663.95 241.036  48
  -4  -9   7 3015.12 275.197  44
  -4  -9   7 2691.68 246.586  33
   4   9  -7 2558.70 305.342  10
  -4   9   6 4676.85 309.241  46
  -4  -9   6 3906.90 289.981  48
  -4  -9   6 4697.18 307.614   5
  -4  -9   6 4183.06 323.191  44
  -4  -9   6 4518.81 316.518  33
   4   9  -6 4315.26 387.434  10
  -4  -9   5 5793.89 350.107  48
  -4  -9   5 5582.15 332.275   5
  -4  -9   5 5760.29 341.600   6
  -4  -9   5 5598.20 367.114  44
  -4  -9   5 5431.74 333.619  33
   4   9  -5 5340.70 426.820  10
  -4   9   5 5466.53 359.062  10
  -4  -9   4 3960.50 304.535  44
   4   9  -4 3772.93 352.963  10
  -4   9   4 3638.49 293.644  10
  -4  -9   4 4076.92 294.963  48
  -4  -9   4 4010.82 281.831   5
  -4  -9   4 3835.32 279.056   6
  -4  -9   3 47170.9 1029.35  44
  -4  -9   3 48412.9 979.872   5
  -4  -9   3 50447.9 994.402   6
  -4   9   3 50767.8 1113.95  10
   4   9  -3 46935.5 1215.29  10
  -4  -9   3 49525.3 1014.75  48
  -4  -9   2 11090.7 488.815  44
   4  -9  -2 11505.4 474.749   5
  -4  -9   2 12065.5 486.049   5
  -4  -9   2 11148.3 454.890   7
  -4  -9   2 11402.8 473.449   6
   4   9  -2 11155.7 482.486  19
  -4   9   2 11724.0 542.689  10
   4   9  -2 11827.2 604.048  10
   4  -9  -2 11138.6 495.642  48
  -4  -9   2 11915.4 494.165  48
  -4  -9   1 5459.84 336.209  44
   4  -9  -1 5474.06 329.605   5
  -4  -9   1 5518.15 319.144   7
  -4  -9   1 5749.47 337.440   6
   4  -9  -1 5849.73 362.813  48
  -4  -9   1 6078.80 352.052  48
  -4   9   1 5928.52 388.230  10
   4   9  -1 5457.90 395.936  10
   4   9  -1 5522.75 345.773  19
   4  -9  -1 5489.26 396.551  18
  -4  -9   0 320.331 81.4682   7
  -4  -9   0 303.336 82.0499   6
   4  -9   0 286.993 99.1571  48
  -4  -9   0 307.496 77.7389  48
  -4   9   0 238.727 96.8558  10
   4   9   0 295.180 90.4035  19
   4  -9   0 311.444 104.417  18
  -4  -9  -1 19642.4 621.167   6
   4  -9   1 20742.4 705.069  48
  -4  -9  -1 19234.3 618.843  48
  -4   9  -1 20385.3 736.495  10
   4   9   1 19555.9 664.928  19
   4  -9   1 19817.2 741.779  18
  -4  -9  -2 15800.2 554.780   6
   4  -9   2 15764.1 619.253  48
  -4  -9  -2 16350.7 569.309  48
  -4   9  -2 15478.6 644.374  10
   4   9   2 16502.5 621.841  19
   4  -9   2 16260.9 674.270  18
  -4   9  -2 16422.8 682.386  16
  -4  -9  -3 6815.38 372.310   6
   4  -9   3 6652.08 408.353  48
  -4   9  -3 6556.61 422.774  10
   4   9   3 6248.77 390.224  19
  -4   9  -3 7058.77 467.750  16
   4  -9   3 7095.05 448.030  18
  -4  -9  -4 3120.04 255.323   6
   4  -9   4 2790.37 267.608  48
  -4   9  -4 2922.71 285.162  10
   4   9   4 2929.44 277.192  19
  -4   9  -4 3008.51 313.081  16
  -4   9  -5 789.717 171.348  16
   4   9   5 715.567 142.904  19
   4  -9   5 644.844 130.602  48
  -4  -9  -5 644.919 123.255   6
  -4   9  -5 526.011 134.416  15
  -4   9  -5 813.637 151.727  10
   4   9   5 725.766 148.294  29
  -4   9  -6 863.331 185.228  16
   4   9   6 894.155 157.168  19
   4  -9   6 951.568 158.762  48
  -4  -9  -6 1042.06 150.733   6
   4   9   6 956.794 173.158  29
  -4   9  -6 814.865 162.282  15
   4  -9   7 6254.61 393.433  48
   4   9   7 6848.80 438.528  29
  -4   9  -7 6410.93 464.433  16
   4   9   7 6807.73 415.402  19
  -4   9  -7 7017.11 457.770  15
   4  -9   8 464.691 106.937  48
   4   9   8 661.909 143.450  19
   4  -9   8 508.946 116.064  38
  -4   9  -8 455.793 125.573  15
   4   9   8 588.910 136.047  29
   4   9   9 254.048 93.3961  19
  -4   9  -9 98.3026 81.1628  15
   4   9   9 314.044 99.7087  29
   4  -9   9 169.696 73.1424  25
   4  -9   9 173.931 85.1307   4
   4   9   9 118.408 59.3528  46
  -4   9 -10 842.827 159.769  15
   4  -9  10 941.913 149.752  25
   4   9  10 1025.30 159.901  29
   4  -9  10 836.428 142.434   4
   4   9  10 725.509 129.051  46
   4  -9  10 883.906 136.652  42
   4   9  11 1460.53 160.069  46
   4  -9  11 1464.58 174.985  25
   4  -9  11 1556.12 185.566  29
   4  -9  11 1426.43 164.456   4
  -4   9 -11 1564.97 199.428  15
  -4   9 -12 170.552 69.1340  15
   4   9  12 285.401 69.6735  35
   4  -9  12 306.887 81.3960  29
   4  10 -14 7008.97 401.267  16
  -4 -10  14 5873.04 311.010  25
  -4 -10  14 6819.15 347.745  38
  -4 -10  13 363.597 94.5106  39
  -4  10  13 331.856 82.9040  37
  -4 -10  13 405.845 100.693  38
  -4  10  13 591.380 100.473  35
  -4  10  13 271.734 84.2142  36
   4  10 -13 468.360 128.273  16
  -4  10  12 10673.9 473.111  45
   4  10 -12 11418.0 599.453  16
  -4 -10  12 10965.2 504.674  38
  -4  10  12 11057.0 461.863  37
  -4 -10  12 11568.2 504.229  39
  -4  10  12 10913.5 482.442  36
   4  10 -12 11657.0 549.028  10
  -4  10  11 7898.39 429.786  45
   4  10 -11 7899.33 519.492  16
  -4 -10  11 8597.37 463.457  38
  -4 -10  11 8368.50 450.168  39
  -4  10  11 8440.44 439.682  36
  -4 -10  11 8286.18 437.012  33
   4  10 -11 8629.73 510.387  10
  -4 -10  10 5651.28 379.480  39
  -4 -10  10 5167.56 349.095  33
  -4  10  10 5018.90 349.243  36
   4  10 -10 5027.36 406.221  10
  -4 -10  10 5190.01 350.516  44
  -4  10  10 5302.62 365.284  45
  -4  10   9 12320.4 530.568  46
  -4 -10   9 13929.9 540.149  48
  -4 -10   9 12458.1 550.243  33
  -4  10   9 12759.9 558.677  36
   4  10  -9 12715.4 664.829  10
  -4  10   9 12691.6 579.832  45
  -4 -10   9 13548.1 584.346  44
  -4 -10   8 775.400 139.953  48
  -4  10   8 909.002 157.366  36
  -4 -10   8 838.138 152.275  33
   4  10  -8 878.480 191.459  10
  -4 -10   8 790.315 148.729  44
  -4  10   8 955.318 151.796  46
  -4  10   8 716.295 143.835  45
  -4 -10   7 26504.3 770.627  48
  -4  10   7 27006.0 771.748  46
  -4 -10   7 26686.9 792.257  33
   4  10  -7 25397.0 959.604  10
  -4 -10   7 26182.5 824.612  44
  -4 -10   6 6326.32 381.550  48
  -4 -10   6 5985.62 366.226  33
   4  10  -6 5690.41 459.426  10
  -4 -10   6 6164.87 402.550  44
  -4 -10   5 198.642 76.8751  48
  -4 -10   5 133.280 69.6523   5
  -4  10   5 115.952 81.2894  10
   4  10  -5 7.41995 80.6747  10
  -4 -10   5 21.9083 55.0664  44
  -4 -10   4 3880.63 297.891  48
  -4 -10   4 3856.53 288.135   5
  -4 -10   4 4168.30 303.873   6
   4  10  -4 4030.07 378.093  10
  -4  10   4 3986.45 319.952  10
  -4 -10   4 3804.61 313.840  44
  -4 -10   3 2767.63 253.765  48
  -4 -10   3 2607.85 258.916  44
   4 -10  -3 3094.41 260.884   5
  -4 -10   3 2699.31 246.570   5
  -4 -10   3 2629.64 237.886   6
  -4  10   3 2622.64 267.926  10
   4  10  -3 3137.16 329.336  10
  -4 -10   2 431.818 103.449  48
   4 -10  -2 481.658 112.881  48
   4  10  -2 543.829 109.574  19
   4 -10  -2 439.655 122.130  18
  -4 -10   2 427.059 106.786  44
   4 -10  -2 617.868 118.783   5
  -4 -10   2 478.584 108.208   5
  -4 -10   2 526.596 118.402   6
  -4  10   2 625.222 135.950  10
   4  10  -2 469.297 133.558  10
   4 -10  -1 4658.95 339.980  48
  -4 -10   1 4891.16 333.802  48
   4  10  -1 4626.75 330.409  19
   4 -10  -1 4388.40 364.132  18
  -4 -10   1 4586.87 322.754  44
  -4 -10   1 4963.46 332.138   5
  -4 -10   1 4979.25 330.264   6
  -4  10   1 4728.58 368.484  10
   4  10  -1 5257.15 401.695  10
  -4 -10   0 39175.5 926.884  48
   4 -10   0 37579.9 972.028  48
  -4 -10   0 39004.9 908.862   6
  -4  10   0 40510.7 1071.19  10
   4  10   0 39647.4 969.382  19
   4 -10   0 38904.5 1069.03  18
   4 -10   1 1244.94 187.385  48
  -4 -10  -1 1513.72 181.491  48
  -4 -10  -1 1512.97 179.830   6
  -4  10  -1 1333.50 200.981  10
   4  10   1 1278.18 185.985  19
   4 -10   1 1317.28 204.843  18
   4 -10   2 308.834 110.133  48
  -4 -10  -2 253.236 84.9509  48
  -4 -10  -2 227.795 79.2172   6
  -4  10  -2 242.600 96.9071  10
   4  10   2 344.022 102.371  19
   4 -10   2 362.594 115.273  18
   4 -10   3 20861.5 746.153  48
  -4 -10  -3 20681.9 659.768   6
  -4  10  -3 21412.2 785.565  10
   4  10   3 20415.0 724.850  19
   4 -10   4 637.532 140.853  48
  -4 -10  -4 573.954 118.541   6
  -4  10  -4 599.390 137.573  10
   4  10   4 650.058 142.681  19
   4 -10   5 7053.37 429.736  48
  -4 -10  -5 7577.91 399.112   6
   4  10   5 7110.17 429.945  19
  -4  10  -5 7452.38 456.724  10
   4  10   6 23367.7 771.076  19
  -4  10  -6 25193.3 805.517  10
   4 -10   6 23025.0 758.147  48
   4 -10   7 7811.18 430.323  48
   4  10   7 7857.15 433.468  19
  -4  10  -7 8281.97 469.585  15
   4 -10   8 563.797 113.043  38
   4  10   8 795.903 140.117  19
  -4  10  -8 582.720 133.002  15
   4 -10   8 558.689 125.167   4
   4  10   8 519.165 113.350  46
   4  10   9 8796.88 431.066  46
   4  10   9 9029.57 425.180  19
  -4  10  -9 9141.74 478.782  15
   4  10   9 9159.14 411.204  36
   4 -10   9 8763.68 443.416   4
  -4  10 -10 1278.39 172.654  15
   4 -10  10 1010.52 141.015   4
   4  10  10 1111.79 141.939  46
   4 -10  10 953.227 131.935  42
   4  10  11 2421.13 194.451  35
   4 -10  11 2444.01 207.479  29
   4  11 -12 2374.87 247.545  16
  -4 -11  12 2224.12 209.024  38
  -4 -11  12 2191.37 201.318  39
  -4  11  12 2368.86 206.478  36
   4  11 -12 2343.30 223.040  10
  -4  11  11 512.051 105.444  45
   4  11 -11 542.917 131.064  16
  -4 -11  11 418.926 103.531  39
  -4 -11  11 537.173 113.357  38
  -4  11  11 456.202 103.409  36
   4  11 -11 499.164 118.283  10
  -4  11  10 1541.91 184.444  45
   4  11 -10 1634.15 230.649  16
  -4 -11  10 1488.60 189.243  38
  -4 -11  10 1466.90 187.504  39
  -4  11  10 1505.18 180.231  36
   4  11 -10 1429.41 207.397  10
  -4  11   9 2098.77 228.736  45
  -4 -11   9 1922.82 197.334  48
  -4  11   9 2156.85 222.977  47
   4  11  -9 2030.40 269.412  16
  -4  11   9 1793.07 203.846  36
   4  11  -9 2029.86 257.186  10
  -4 -11   8 1292.10 187.099  44
  -4  11   8 1312.07 192.850  45
  -4 -11   8 1515.05 186.851  48
   4  11  -8 1830.52 250.957  16
  -4  11   8 1549.49 192.711  36
  -4 -11   8 1428.37 183.475  33
   4  11  -8 1376.93 228.256  10
  -4  11   7 1340.33 196.944  45
  -4 -11   7 1413.65 197.990  44
  -4 -11   7 1436.92 185.821  48
   4  11  -7 1287.76 205.127  16
  -4 -11   7 1528.54 187.813  33
  -4  11   7 1641.20 199.678  36
   4  11  -7 1627.87 246.434  10
   4  11  -6 487.789 128.749  16
  -4 -11   6 587.558 143.099  44
   4  11  -6 637.695 166.241  10
  -4 -11   6 658.397 132.896  48
  -4 -11   5 5308.12 376.762  44
  -4 -11   5 5878.88 361.531   5
  -4  11   5 5495.99 369.868  10
   4  11  -5 5613.68 449.100  10
  -4 -11   5 5417.37 359.662  48
  -4 -11   4 23922.8 785.742  44
  -4 -11   4 24816.1 768.109  48
  -4 -11   4 24388.1 739.042   5
  -4  11   4 25435.4 816.176  10
   4  11  -4 25262.9 922.854  10
  -4 -11   3 19969.8 707.212  44
  -4 -11   3 20204.5 691.866  48
   4 -11  -3 19952.6 793.978  18
  -4 -11   3 20346.1 682.199   5
  -4 -11   3 20484.1 679.197   6
   4  11  -3 20757.8 820.907  10
  -4  11   3 19760.1 735.367  10
  -4 -11   2 10897.8 520.775  44
   4 -11  -2 10977.9 511.175  48
  -4 -11   2 10910.3 508.436  48
  -4 -11   2 10912.1 503.026   5
  -4 -11   2 11043.9 498.856   6
  -4  11   2 10888.0 553.623  10
   4  11  -2 11092.4 588.548  10
   4  11  -2 11919.7 522.112  19
   4 -11  -2 10550.8 576.174  18
   4 -11  -1 7930.75 450.108  48
  -4 -11   1 7541.42 420.653  48
  -4 -11   1 7886.72 430.641   5
  -4 -11   1 7623.24 412.249   6
   4  11  -1 8411.58 503.436  10
  -4  11   1 7931.68 479.114  10
   4  11  -1 8045.21 437.478  19
   4 -11  -1 7569.69 479.568  18
   4 -11   0 570.034 122.269  48
  -4 -11   0 394.570 104.438  48
  -4 -11   0 477.441 118.730   5
  -4 -11   0 361.067 94.8771   6
  -4  11   0 461.487 128.898  10
   4  11   0 346.375 96.3509  19
   4 -11   0 380.007 119.010  18
  -4 -11  -1 33206.3 863.672  48
   4 -11   1 31687.2 916.390  48
  -4 -11  -1 32436.5 872.222   5
  -4 -11  -1 33187.4 845.019   6
  -4  11  -1 31607.8 963.828  10
   4  11   1 32445.0 905.847  19
   4 -11   1 34379.9 995.143  18
   4 -11   2 34141.3 956.342  48
  -4 -11  -2 35690.3 867.565  48
  -4 -11  -2 35138.4 864.653   6
  -4  11  -2 33666.3 992.994  10
   4  11   2 33448.8 927.690  19
   4 -11   3 9.72869 71.7681  48
  -4 -11  -3 38.0689 56.5672   6
  -4  11  -3 57.5357 63.8729  10
   4  11   3 111.363 79.4580  19
   4 -11   4 1230.55 183.672  48
  -4 -11  -4 1258.08 162.874   6
  -4  11  -4 1038.08 176.373  10
   4  11   4 1068.71 171.384  19
   4 -11   5 1081.65 175.600  48
  -4 -11  -5 889.655 133.085   6
   4  11   5 945.920 162.172  19
  -4  11  -5 1075.87 172.069  10
   4  11   6 2115.61 225.484  19
   4 -11   6 2243.05 228.244  48
  -4  11  -6 2701.85 252.412  10
   4  11   7-8.14809 54.5553  19
   4  11   7-21.6336 64.9268  46
   4 -11   7-9.06646 59.1302   4
   4 -11   7-3.98857 54.4900  48
   4  11   8 7303.73 378.609  19
   4  11   8 7031.65 376.298  46
   4 -11   8 7041.73 393.457   4
   4 -11   9-40.9636 59.7782  42
   4  11   9-22.6016 49.8431  46
   4  11   9 162.737 67.8157  19
  -4  11  -9 68.4980 42.5725  15
   4  11   9 7.51426 38.6809  36
   4 -11   9 34.9899 44.0632   4
  -4 -12  11 582.950 102.846  39
  -4  12  11 601.238 97.5218  36
   4  12 -11 781.448 132.281  16
  -4  12  10 6158.82 339.673  45
   4  12 -10 6104.52 379.071  16
  -4 -12  10 5955.90 335.818  38
  -4 -12  10 6098.04 336.218  39
  -4  12  10 5660.10 312.447  36
   4  12 -10 5884.13 364.792  10
  -4 -12   9 159.840 68.2288  48
  -4  12   9 113.818 57.4365  47
  -4  12   9 128.118 66.4777  45
   4  12  -9 259.674 99.5821  16
  -4 -12   9 232.042 76.5109  39
  -4 -12   9 235.072 79.5825  38
  -4  12   9 135.423 55.8026  36
   4  12  -9 221.383 92.0665  10
  -4  12   8 369.897 96.6345  45
  -4 -12   8 410.159 93.9680  48
  -4  12   8 369.768 86.5483  47
   4  12  -8 445.391 117.497  16
  -4  12   8 388.703 96.9857  36
   4  12  -8 512.207 130.272  10
  -4  12   7 3926.91 307.467  45
  -4  12   7 3929.45 282.460  36
   4  12  -7 3742.84 339.705  10
  -4 -12   7 4082.48 293.936  48
  -4  12   6 601.467 127.076  45
  -4 -12   6 640.636 123.769  48
  -4  12   6 727.504 126.592  36
   4  12  -6 714.232 157.735  10
   4 -12  -5 9033.36 516.300  18
  -4  12   5 8537.01 467.019  45
   4  12  -5 8885.98 523.232  10
  -4 -12   5 8835.33 450.337  48
  -4 -12   4 1899.00 216.013  48
  -4  12   4 1669.48 203.983  10
   4  12  -4 1646.02 233.097  10
  -4 -12   4 1724.24 198.328   5
   4 -12  -4 1745.48 231.409  18
  -4 -12   3 6308.47 382.878  48
   4  12  -3 6053.42 424.330  10
  -4  12   3 5889.53 393.679  10
  -4 -12   3 6054.31 371.259   5
   4 -12  -3 6487.47 438.123  18
  -4 -12   2 147.297 82.3723  48
  -4  12   2 93.7977 72.0042  10
   4  12  -2 138.793 90.6779  10
  -4 -12   2 79.9592 55.5269   5
  -4 -12   2 180.770 74.1558   6
   4 -12  -2 151.807 88.9807  18
   4 -12  -1 168.738 71.3542  48
  -4 -12   1 192.784 77.3311  48
  -4  12   1 133.530 77.6582  10
  -4 -12   1 428.016 97.5286   5
  -4 -12   1 172.198 72.1283   6
   4 -12  -1 166.647 85.9996  18
   4 -12   0 12141.4 547.962  48
  -4 -12   0 13266.3 537.321  48
  -4  12   0 13367.9 612.484  10
  -4 -12   0 12748.7 541.619   5
  -4 -12   0 13175.3 527.420   6
   4  12   0 12849.5 549.017  19
   4 -12   1 4627.84 341.572  48
  -4 -12  -1 5117.60 331.399  48
  -4  12  -1 4875.82 371.851  10
  -4 -12  -1 5148.02 344.655   5
  -4 -12  -1 5087.35 324.393   6
   4  12   1 5054.00 347.323  19
   4 -12   2 557.175 131.046  48
  -4  12  -2 653.047 149.571  10
  -4 -12  -2 524.861 117.917   5
  -4 -12  -2 721.670 128.910   6
   4  12   2 763.351 137.174  19
   4 -12   3 3364.74 289.526  48
  -4  12  -3 3436.16 302.772  10
  -4 -12  -3 3495.69 277.438   5
  -4 -12  -3 3638.11 260.659   6
   4  12   3 3665.43 293.852  19
   4 -12   4 4350.91 320.788  48
  -4  12  -4 4586.51 338.339  10
  -4 -12  -4 4588.24 308.271   5
  -4 -12  -4 4960.61 296.870   6
   4  12   4 4572.90 323.752  19
   4  12   5 4527.56 313.976  46
   4 -12   5 4614.27 320.063  48
  -4  12  -5 4410.22 315.410  10
   4 -12   5 3932.14 302.859   4
  -4 -12  -5 4950.69 314.713   5
   4  12   5 5121.49 332.253  19
   4 -12   6 3132.10 250.358  48
   4  12   6 3318.76 257.567  46
   4  12   6 3530.88 266.019  19
  -4  12  -6 3206.62 255.292  10
   4 -12   6 3020.80 257.930   4
  -4 -12  -6 3523.02 255.047   5
   4  12   7 14198.3 495.873  19
   4 -12   7 13230.3 468.794  38
   4  12   7 13950.2 498.504  46
  -4 -12  -7 14043.9 478.126   5
   4 -12   7 13295.8 506.305   4
  -4  13   8 39.7102 38.5367  45
   4 -13  -8 54.5841 62.5432  18
  -4 -13   8 52.0402 42.3591  39
  -4 -13   8-31.2816 46.6331  38
   4  13  -8-18.5260 56.1031  10
  -4 -13   8 9.76542 35.5870  48
  -4  13   8-1.07762 37.9816  47
  -4  13   7 1185.47 158.224  45
   4  13  -7 1306.81 177.696  10
  -4  13   7 1172.38 151.260  47
  -4 -13   7 1044.58 140.871  48
   4 -13  -7 1004.83 156.593  18
  -4  13   6 2526.89 230.846  45
   4  13  -6 2851.68 264.743  10
  -4 -13   6 2950.79 234.735  48
  -4  13   6 2460.72 228.593  47
   4 -13  -6 2654.46 250.395  18
  -4  13   5 2300.86 222.731  45
   4  13  -5 2661.93 256.294  10
  -4 -13   5 2512.96 221.776  48
   4 -13  -5 2419.08 245.836  18
  -4  13   4 6471.74 374.026  45
   4  13  -4 7509.61 428.143  10
  -4  13   4 6716.12 374.932  10
  -4 -13   4 7064.23 378.182  48
   4 -13  -4 7127.25 413.639  18
  -4  13   3 3893.81 289.168  45
  -4  13   3 4192.12 306.029  10
   4  13  -3 4154.03 317.349  10
  -4 -13   3 4124.71 291.536  48
  -4  13   2 327.440 100.135  10
   4  13  -2 156.147 78.3371  10
  -4 -13   2 202.410 79.9341  48
  -4 -13   2 279.522 86.8053   5
  -4  13   1 273.753 91.5244  10
   4 -13  -1 200.921 71.8924  48
  -4 -13   1 194.067 69.7351  48
  -4 -13   1 76.3082 60.6407   5
  -4  13   0 448.863 113.633  10
   4 -13   0 245.775 78.0718  48
  -4 -13   0 373.279 90.1117  48
  -4 -13   0 495.004 107.395   5
  -4  13  -1 713.901 139.877  10
  -4 -13  -1 470.775 95.0074  48
   4 -13   1 444.649 104.491  48
  -4 -13  -1 661.803 125.451   5
  -4  13  -2 936.842 152.792  10
   4 -13   2 761.371 131.616  48
  -4 -13  -2 1016.67 145.163   5
  -4 -13  -2 931.272 126.552   6
   4  13   3 184.809 58.6852  46
  -4  13  -3 254.997 81.7751  10
   4 -13   3 185.748 69.6509  48
  -4 -13  -3 180.031 75.1786   5
   4 -13   3 218.269 75.5411   4
   4  13   4 35.5646 46.9777  46
  -4  13  -4 10.9639 45.9845  10
   4 -13   4 31.1240 41.0396  48
  -4 -13  -4-25.5573 53.5870   5
   4 -13   4 70.1334 50.7964   4
   4  13   5 137.714 54.1228  46
  -4 -13  -5 64.4153 51.7991   5
   4 -13   5-6.53872 41.3001   4
   4 -13   5 72.9147 50.8304  48
  -4  13  -5 46.7219 40.3646  10
  -4 -14   4 913.131 122.671  48
  -4  14   4 1059.07 136.655  47
  -4 -14   3 1079.63 133.093  48
  -4  14   3 960.808 128.548  47
  -4 -14   2 48.7667 40.2946  48
  -4  14   2 88.5237 49.1132  47
  -4  14   2 74.8484 45.9662  10
  -4 -14   1 1339.56 146.034  48
  -4  14   1 1315.46 155.166  10
  -4  14   0 756.467 123.147  10
  -4 -14   0 781.537 113.375   5
  -4  14  -1 1043.35 139.642  10
  -4 -14  -1 1120.90 133.237   5
  -5   0  19 1865.39 197.687  26
  -5   0  19 1638.20 181.877  23
  -5   0  18-39.9488 47.6719  26
  -5   0  18-8.51519 54.8410  23
  -5   0  17 7549.33 452.482  26
  -5   0  17 7986.86 455.895  23
  -5   0  16 35.0049 58.6035  26
  -5   0  16 176.609 91.7692  23
  -5   0  15 1210.09 185.812  26
  -5   0  15 1273.42 171.987  34
  -5   0  14-3.85683 42.5856  26
  -5   0  14-47.1806 42.2359  34
  -5   0  13 21.0190 43.4464  26
  -5   0  13 68.2156 42.4475  34
  -5   0  12 39.6265 45.1071  27
  -5   0  12 0.40155 40.2404  34
  -5   0  11 23152.1 786.782  41
  -5   0  10 24.3330 40.7104  41
  -5   0   9 15334.7 555.327  41
  -5   0   8 62.2484 58.6376  41
  -5   0   7 113.556 55.8519  41
  -5   0   6 72.0175 43.8102  41
  -5   0   5 10034.5 344.247  41
   5   0  -5 10290.1 297.220   2
  -5   0   5 10174.6 216.351  50
  -5   0   4 163.186 50.6527  41
   5   0  -4 65.1897 25.3295   2
  -5   0   4 178.420 26.4326  50
  -5   0   3 4175.23 144.944   1
  -5   0   3 4138.74 209.192  41
  -5   0   2 8.23495 14.3421   1
  -5   0   2 41.0416 34.0458  41
  -5   0   1 31266.6 581.561  49
  -5   0   1 28821.0 495.107   1
  -5   0   0 5.97639 26.5327  49
  -5   0   0 219.779 52.9890   1
  -5   0  -1 3298.83 192.477  49
  -5   0  -1 3408.82 205.697   1
  -5   0  -2 0.56699 21.6572  49
  -5   0  -2 95.6690 52.6783   1
  -5   0  -3 46919.7 911.512   1
  -5   0  -4 529.890 106.676   1
  -5   0  -5 68518.2 1266.05   1
  -5   0  -6 388.506 99.5088   1
  -5   0  -7 36313.1 1055.39   1
   5   0   8 89.3481 62.9493  24
   5   0   8 39.5493 54.6199  29
   5   0   8 30.6570 50.9852  25
   5   0   8 22.4628 35.4860  23
   5   0   9 557.781 116.586  25
   5   0   9 549.323 119.364  29
   5   0   9 640.929 127.068  24
   5   0  10 104.460 82.6292  29
   5   0  11 56122.2 1253.25  29
   5   0  11 55110.9 1267.19  20
   5   0  12-56.8745 83.5356  20
   5   0  12-42.8669 59.6188  37
   5   0  12-42.0751 86.2875  29
   5   0  13 34677.8 980.501  20
   5   0  13 35002.3 967.534  29
   5   0  13 34992.3 916.609  37
   5   0  14-66.0450 77.6138  20
   5   0  14 110.497 69.5911  37
   5   0  14-64.2648 79.2149  29
   5   0  15 6530.99 367.685  20
   5   0  15 6509.64 355.101  29
   5   0  15 6298.00 330.966  37
  -5   1  19 1032.33 146.521  26
  -5  -1  19 944.194 140.870  26
  -5   1  19 863.494 129.782  23
  -5  -1  19 976.400 143.296  23
  -5   1  18 59.3501 50.4901  26
  -5  -1  18 49.7221 50.1907  26
  -5   1  18-1.88585 58.3677  23
  -5  -1  18-2.20950 47.5489  23
  -5   1  17 1007.87 172.997  26
  -5  -1  17 880.742 156.154  26
  -5   1  17 946.117 158.287  23
  -5  -1  17 888.479 161.983  23
  -5   1  16 500.721 118.241  23
  -5   1  16 417.833 115.127  26
  -5  -1  16 411.427 113.687  26
  -5  -1  16 295.219 96.2425  34
  -5   1  15 2635.42 265.432  23
  -5   1  15 2552.11 268.294  26
  -5  -1  15 2661.16 273.464  26
  -5  -1  15 2376.31 238.510  34
  -5   1  14 5688.64 348.192  37
  -5   1  14 5604.23 381.491  26
  -5  -1  14 5547.79 385.970  26
  -5  -1  14 5262.73 349.044  34
  -5   1  13 164.219 73.7619  37
  -5  -1  13 261.347 86.9537  28
  -5   1  13 128.642 65.6555  26
  -5  -1  13 204.707 72.5536  34
  -5   1  13 104.534 37.4554  34
  -5   1  13 116.877 64.3204  35
  -5   1  12 7935.66 382.808  37
  -5   1  12 8357.92 420.591  26
  -5  -1  12 8742.80 393.777  28
  -5   1  12 8796.89 407.389  27
  -5  -1  12 8194.84 392.557  27
  -5   1  12 9836.22 416.206  35
  -5  -1  12 8788.39 417.972  34
  -5   1  12 8765.03 398.908  34
  -5   1  11 2173.37 245.257  41
  -5  -1  11 2114.03 236.058  41
  -5  -1  10 1352.54 179.102  41
  -5   1  10 1263.70 175.132  41
  -5  -1   9 4550.80 304.239  41
  -5   1   9 4399.46 299.666  41
  -5  -1   8 38090.7 813.221  41
  -5   1   8 39028.4 826.711  41
  -5  -1   7 20612.4 458.592  50
   5  -1  -7 20054.8 505.766   3
  -5  -1   7 19009.3 538.943  41
  -5   1   7 19904.3 547.467  41
  -5  -1   6 4132.48 190.187  50
  -5   1   6 4247.49 237.821  41
  -5  -1   6 4136.92 233.362  41
  -5  -1   5 7673.58 236.659  50
   5  -1  -5 7369.99 297.749   2
  -5  -1   5 7461.70 293.516  41
  -5   1   5 7454.77 295.647  41
  -5  -1   4 14260.4 308.554  50
   5  -1  -4 14060.2 403.914   2
  -5  -1   4 14568.1 299.068   1
  -5  -1   4 13806.1 385.917  41
  -5   1   4 13574.8 383.458  41
  -5   1   3 18008.2 466.580  49
   5  -1  -3 17358.6 453.714   2
  -5  -1   3 17993.7 352.794   1
  -5   1   3 16887.3 250.128   1
  -5   1   3 17163.1 425.145  41
  -5  -1   3 16909.5 424.583  41
  -5   1   2 81868.6 978.313  49
  -5   1   2 85822.5 756.587  13
  -5   1   2 77951.7 691.596   1
  -5  -1   2 81178.0 810.669   1
  -5   1   2 84272.7 959.397  41
  -5  -1   2 82620.0 954.651  41
  -5  -1   1 225723. 1456.06   1
  -5   1   1 223019. 1625.70  49
  -5  -1   0 1559.44 131.913   1
  -5   1   0 1761.40 135.833   1
  -5   1   0 1640.27 142.503  49
  -5   1  -1 4419.36 236.772   1
  -5  -1  -1 4441.63 241.743   1
  -5   1  -1 4132.50 229.516  49
  -5   1  -2 6875.84 322.520   1
  -5   1  -2 6824.30 298.983  49
  -5  -1  -3 162610. 1697.97   1
  -5   1  -3 158856. 1665.34   1
  -5  -1  -4 1822.15 195.306   1
  -5   1  -4 1618.47 183.172   1
  -5  -1  -5 4667.45 330.520   1
  -5   1  -5 5219.77 352.871   1
  -5   1  -6 961.890 165.250   1
  -5  -1  -6 877.886 156.500   1
  -5  -1  -7 6270.53 439.333   1
  -5   1  -7 6883.23 467.070   1
   5  -1   8 4252.25 289.400  42
   5  -1   8 4898.05 335.323  25
   5   1   8 4793.46 332.462  29
   5  -1   8 4836.19 338.184  29
   5  -1   8 4879.63 339.409  23
   5  -1   8 4558.96 328.957  24
   5   1   8 4805.75 334.248  20
   5  -1   9-1.05687 53.3666  24
   5  -1   9 25.2483 53.0030  25
   5   1   9 35.3301 52.9725  29
   5  -1   9-41.8178 62.6837  29
   5  -1   9-3.53392 44.8989  23
   5   1   9 143.895 66.5471  20
   5  -1  10 23452.6 784.761  25
   5   1  10 25199.2 824.839  29
   5  -1  10 23703.6 801.039  29
   5  -1  10 23632.6 789.554  24
   5   1  10 24888.8 825.762  20
   5   1  11 552.159 133.219  20
   5   1  11 489.163 119.421  37
   5  -1  11 480.166 121.306  25
   5   1  11 451.420 120.196  29
   5  -1  11 622.646 146.213  29
   5  -1  12 38333.8 971.879  37
   5   1  12 38385.8 1002.81  37
   5   1  12 37257.7 1044.40  20
   5  -1  12 37974.9 1048.18  20
   5   1  12 38573.1 1043.96  29
   5  -1  12 38297.6 1037.24  29
   5  -1  13 4273.04 314.987  37
   5   1  13 4025.96 318.020  37
   5   1  13 3975.83 336.440  20
   5  -1  13 3691.61 323.764  20
   5   1  13 4074.96 331.416  29
   5  -1  13 3700.03 315.914  29
   5  -1  14 32327.2 805.670  37
   5   1  14 31226.1 822.791  37
   5   1  14 31029.7 874.250  20
   5  -1  14 30544.7 866.747  20
   5   1  14 31487.4 855.330  29
   5  -1  14 30506.3 845.227  29
   5  -1  15 53.3740 42.3070  37
   5   1  15 67.4438 53.1947  37
   5   1  15 25.6332 45.3408  29
   5  -1  15 22.4855 41.4132  29
   5   1  15 51.9548 45.4643  20
   5  -1  15 48.1185 44.5844  20
  -5   2  19 357.062 90.7053  26
  -5  -2  19 500.897 105.147  26
  -5  -2  19 478.101 105.400  23
  -5  -2  18 7794.17 426.367  23
  -5  -2  18 8535.86 401.300  34
  -5  -2  18 8833.00 410.887  24
  -5   2  18 8268.84 441.724  26
  -5  -2  18 8752.58 457.430  26
  -5   2  18 8333.89 417.416  23
  -5   2  17 651.516 118.383  37
  -5   2  17 504.956 113.542  23
  -5  -2  17 685.342 132.409  34
  -5   2  17 599.852 136.509  26
  -5  -2  17 586.926 139.405  26
  -5  -2  17 605.780 121.410  24
  -5   2  16 655.850 128.285  37
  -5   2  16 529.425 124.587  23
  -5  -2  16 565.006 118.558  34
  -5   2  16 491.197 125.355  26
  -5  -2  16 540.023 137.022  26
  -5   2  15 29067.9 818.597  37
  -5   2  15 28278.6 840.023  23
  -5  -2  15 27124.9 812.686  34
  -5   2  15 27434.2 861.908  26
  -5  -2  15 28505.1 903.103  26
  -5   2  14 1676.29 196.732  37
  -5   2  14 1796.68 211.685  23
  -5   2  14 1698.35 193.057  35
  -5  -2  14 1643.50 199.989  34
  -5   2  14 1514.33 199.516  26
  -5   2  13 6348.30 357.238  35
  -5  -2  13 6130.13 371.964  34
  -5   2  13 5938.47 372.962  26
  -5  -2  13 6584.72 367.765  28
  -5   2  13 5827.87 357.139  37
  -5   2  12 4243.74 301.841  26
  -5  -2  12 4668.74 297.992  28
  -5  -2  12 4507.02 294.056  27
  -5  -2  12 4360.46 316.110  38
  -5   2  12 3941.45 281.912  37
  -5   2  12 4322.79 299.459  12
  -5   2  12 4463.50 290.168  35
  -5  -2  12 4433.31 308.821  34
  -5   2  11 179.748 71.9496  41
  -5  -2  11 654.334 128.464  41
  -5   2  10 29632.7 845.380  41
  -5  -2  10 27751.8 806.074  41
   5   2 -10 30373.2 981.424  43
  -5  -2   9 70584.6 1190.31  41
  -5   2   9 71256.9 1215.21  41
  -5  -2   8 61532.6 951.365  50
   5  -2  -8 59737.5 1032.83   3
  -5   2   8 61042.8 1044.99  41
  -5  -2   8 59358.1 1015.72  41
  -5  -2   7 8896.82 335.739  50
   5  -2  -7 8629.70 376.786   3
  -5  -2   7 8124.55 354.021  41
  -5   2   7 8617.97 366.590  41
  -5  -2   6 3847.96 207.328  50
   5  -2  -6 4063.68 245.775   3
  -5   2   6 3817.05 227.315  41
  -5  -2   6 4181.70 236.830  41
  -5   2   5 27623.0 609.647  49
  -5  -2   5 26775.0 520.038  50
  -5  -2   5 27328.0 567.154  41
  -5   2   5 26713.0 567.196  41
  -5   2   4 3699.77 223.013  49
  -5  -2   4 3860.95 192.543  50
   5  -2  -4 4043.92 240.182   2
  -5  -2   4 3891.30 205.989  41
  -5   2   4 3903.17 206.447  41
  -5   2   3 14194.0 430.168  49
  -5   2   3 15097.2 395.166  13
   5  -2  -3 13914.2 450.682   2
  -5  -2   3 14149.4 361.033   1
  -5   2   3 14131.3 230.878   1
  -5   2   3 14080.5 385.912  41
  -5  -2   3 14167.2 386.272  41
  -5   2   2 114533. 1231.35  49
  -5   2   2 116385. 1096.92  13
  -5  -2   2 120779. 1143.74  41
  -5   2   2 119765. 1146.88  41
   5  -2  -2 115980. 1310.19   2
  -5  -2   2 118118. 1089.85   1
  -5   2   2 114905. 869.314   1
  -5   2   1 137440. 1106.07   1
  -5  -2   1 138036. 1241.69   1
  -5   2   1 136832. 1369.24  49
  -5   2   0 4302.51 217.455   1
  -5  -2   0 4427.44 236.776   1
  -5   2   0 4407.58 249.292  49
  -5  -2  -1 14728.8 460.932   1
  -5   2  -1 15230.2 447.750   1
  -5   2  -1 15581.3 476.376  49
  -5  -2  -2 150305. 1592.34   1
  -5   2  -2 148258. 1532.85   1
  -5   2  -2 148057. 1517.69  49
  -5   2  -3 13665.3 505.812   1
  -5  -2  -3 14004.5 512.825   1
  -5   2  -3 13855.8 479.331  49
  -5  -2  -4 9545.70 450.524   1
  -5   2  -4 9250.39 444.597   1
  -5   2  -4 10219.2 424.181  49
  -5   2  -5 488.649 114.214   1
  -5  -2  -5 554.014 123.583   1
  -5  -2  -6 32177.1 940.574   1
  -5   2  -6 30930.7 935.733   1
  -5  -2  -7 4381.16 372.158   1
  -5   2  -7 4350.96 372.730   1
   5   2   8 123.090 60.7600  20
   5  -2   8 49.5435 41.9136  42
   5  -2   8 147.642 78.4145  24
   5  -2   8 156.351 72.0941  25
   5   2   8 187.596 80.2902  29
   5  -2   8 64.6856 34.3289  29
  -5   2  -8 73.4304 62.7410  15
   5  -2   9 14229.1 606.448  25
   5  -2   9 14220.2 599.141  29
   5  -2   9 13947.9 586.816  23
   5   2   9 13882.0 593.985  29
   5  -2   9 13976.2 604.607  24
  -5  -2  -9 13767.6 537.842  17
  -5   2  -9 13911.2 595.497  15
   5   2   9 14176.2 602.908  20
  -5   2 -10 1302.62 188.750  15
   5  -2  10 1150.56 177.938  23
   5   2  10 1256.65 191.653  20
   5   2  10 1183.75 182.523  37
   5  -2  10 1043.32 173.903  24
   5  -2  10 1302.78 189.923  29
   5   2  10 1481.70 199.902  26
   5  -2  10 1036.41 175.981  25
   5   2  10 1367.58 194.820  29
   5   2  11 19403.1 725.473  37
   5  -2  11 19213.2 729.751  25
   5   2  11 19324.7 739.390  29
   5   2  11 20818.7 751.613  26
   5  -2  11 19113.3 733.660  29
   5  -2  11 18392.9 717.588  24
   5   2  11 19352.6 748.089  20
   5   2  12 227.376 93.5748  20
   5  -2  12 126.888 56.1994  37
   5   2  12 185.095 92.5332  37
   5  -2  12 242.363 105.747  25
   5   2  12 140.705 79.1749  29
   5  -2  12 158.688 86.2602  29
   5   2  12 195.694 75.5808  26
   5  -2  13 1443.57 179.614  37
   5   2  13 1392.24 204.509  20
   5  -2  13 1551.61 211.814  20
   5   2  13 1305.42 188.358  37
   5   2  13 1357.51 189.158  29
   5  -2  13 1375.41 191.125  29
   5   2  14 61.8264 61.7998  37
   5   2  14 43.9135 57.1215  20
   5  -2  14 34.8630 54.7487  20
   5   2  14-5.05032 58.1187  29
   5  -2  14 37.7129 51.6917  29
[truncated: 597,319 more chars]
