# Supplementary material for: Oxyenamides as Versatile Building Blocks for a Highly Stereoselective One‐Pot Synthesis of the 1,3‐Diamino‐2‐ol‐Scaffold Containing Three Continuous Stereocenters
Source: Angew Chem Int Ed Engl. 2021 Sep 28;60(44):23667–71. doi: 10.1002/anie.202109752 (PMC8597051; doi:10.1002/anie.202109752)
Supplement: Supplementary file 1 — Supporting Information [file ANIE-60-23667-s001.zip › 21031ocu.cif]

data_shelx

_audit_creation_method            'SHELXL-2018/3'
_shelx_SHELXL_version_number      '2018/3'
_chemical_name_systematic         ?
_chemical_name_common             ?
_chemical_melting_point           ?
_chemical_formula_moiety
 'C38 H30 Br N3 O4'
_chemical_formula_sum
 'C38 H30 Br N3 O4'
_chemical_formula_weight          672.56

loop_
 _atom_type_symbol
 _atom_type_description
 _atom_type_scat_dispersion_real
 _atom_type_scat_dispersion_imag
 _atom_type_scat_source
 'C'  'C'   0.0181   0.0091
 'International Tables Vol C Tables 4.2.6.8 and 6.1.1.4'
 'H'  'H'   0.0000   0.0000
 'International Tables Vol C Tables 4.2.6.8 and 6.1.1.4'
 'N'  'N'   0.0311   0.0180
 'International Tables Vol C Tables 4.2.6.8 and 6.1.1.4'
 'O'  'O'   0.0492   0.0322
 'International Tables Vol C Tables 4.2.6.8 and 6.1.1.4'
 'Br'  'Br'  -0.6763   1.2805
 'International Tables Vol C Tables 4.2.6.8 and 6.1.1.4'

_space_group_crystal_system       triclinic
_space_group_IT_number            2
_space_group_name_H-M_alt         'P -1'
_space_group_name_Hall            '-P 1'

_shelx_space_group_comment
;
The symmetry employed for this shelxl refinement is uniquely defined
by the following loop, which should always be used as a source of
symmetry information in preference to the above space-group names.
They are only intended as comments.
;

loop_
 _space_group_symop_operation_xyz
 'x, y, z'
 '-x, -y, -z'

_cell_length_a                    12.3348(7)
_cell_length_b                    12.8057(8)
_cell_length_c                    13.5088(6)
_cell_angle_alpha                 61.803(6)
_cell_angle_beta                  65.982(5)
_cell_angle_gamma                 63.355(6)
_cell_volume                      1628.5(2)
_cell_formula_units_Z             2
_cell_measurement_temperature     150(2)
_cell_measurement_reflns_used           6109
_cell_measurement_theta_min             3.7980
_cell_measurement_theta_max             62.6790

_exptl_crystal_description              rod
_exptl_crystal_colour                   colourless
_exptl_crystal_density_meas       ?
_exptl_crystal_density_method           'not measured'
_exptl_crystal_density_diffrn     1.372
_exptl_crystal_F_000              692
_exptl_transmission_factor_min    ?
_exptl_transmission_factor_max    ?
_exptl_crystal_size_max           0.320
_exptl_crystal_size_mid           0.140
_exptl_crystal_size_min           0.060
_exptl_absorpt_coefficient_mu     2.084
_shelx_estimated_absorpt_T_min    0.555
_shelx_estimated_absorpt_T_max    0.885
_exptl_absorpt_correction_type          analytical
_exptl_absorpt_correction_T_min   0.615
_exptl_absorpt_correction_T_max   0.885
_exptl_absorpt_process_details
;
CrysAlisPro 1.171.40.67a (Rigaku Oxford Diffraction, 2019)
Analytical numeric absorption correction using a multifaceted crystal
   model based on expressions derived by R.C. Clark & J.S. Reid.
(Clark, R. C. & Reid, J. S. (1995). Acta Cryst. A51, 887-897)
Empirical absorption correction using spherical harmonics,
 implemented in SCALE3 ABSPACK scaling algorithm.
;
_exptl_absorpt_special_details    ?
_diffrn_ambient_temperature       150(2)
_diffrn_radiation_wavelength      1.54184
_diffrn_radiation_type            CuK\a
_diffrn_source                    'fine-focus sealed X-ray tube'
_diffrn_measurement_device_type   'Xcalibur, Sapphire3, Gemini ultra'
_diffrn_measurement_method        '\w scans'
_diffrn_detector_area_resol_mean  16.1399
_diffrn_reflns_number             12553
_diffrn_reflns_av_unetI/netI      0.0380
_diffrn_reflns_av_R_equivalents   0.0332
_diffrn_reflns_limit_h_min        -14
_diffrn_reflns_limit_h_max        14
_diffrn_reflns_limit_k_min        -14
_diffrn_reflns_limit_k_max        14
_diffrn_reflns_limit_l_min        -15
_diffrn_reflns_limit_l_max        15
_diffrn_reflns_theta_min          3.832
_diffrn_reflns_theta_max          62.717
_diffrn_reflns_theta_full         62.717
_diffrn_measured_fraction_theta_max   0.989
_diffrn_measured_fraction_theta_full  0.989
_diffrn_reflns_Laue_measured_fraction_max    0.989
_diffrn_reflns_Laue_measured_fraction_full   0.989
_diffrn_reflns_point_group_measured_fraction_max   0.989
_diffrn_reflns_point_group_measured_fraction_full  0.989
_reflns_number_total              5172
_reflns_number_gt                 4649
_reflns_threshold_expression      'I > 2\s(I)'
_reflns_Friedel_coverage          0.000
_reflns_Friedel_fraction_max      .
_reflns_Friedel_fraction_full     .

_reflns_special_details
;
 Reflections were merged by SHELXL according to the crystal
 class for the calculation of statistics and refinement.

 _reflns_Friedel_fraction is defined as the number of unique
 Friedel pairs measured divided by the number that would be
 possible theoretically, ignoring centric projections and
 systematic absences.
;

_computing_data_collection              'CrysAlisPro 1.171.40.67a (Rigaku OD, 2019)'
_computing_cell_refinement              'CrysAlisPro 1.171.40.67a (Rigaku OD, 2019)'
_computing_data_reduction               'CrysAlisPro 1.171.40.67a (Rigaku OD, 2019)'
_computing_structure_solution           'SHELXS-2018/3 (Sheldrick, 2018)'
_computing_structure_refinement        'SHELXL-2018/3 (Sheldrick, 2018)'
_computing_molecular_graphics          'Ortep for Windows (Farrugia, 2012)'
_computing_publication_material        'WinGX publication routines (Farrugia, 2012)'
_refine_special_details           ?
_refine_ls_structure_factor_coef  Fsqd
_refine_ls_matrix_type            full
_refine_ls_weighting_scheme       calc
_refine_ls_weighting_details
'w=1/[\s^2^(Fo^2^)+(0.0545P)^2^+0.5872P] where P=(Fo^2^+2Fc^2^)/3'
_atom_sites_solution_primary            ?
_atom_sites_solution_secondary          ?
_atom_sites_solution_hydrogens    geom
_refine_ls_hydrogen_treatment     constr
_refine_ls_extinction_method      none
_refine_ls_extinction_coef        .
_refine_ls_number_reflns          5172
_refine_ls_number_parameters      415
_refine_ls_number_restraints      0
_refine_ls_R_factor_all           0.0428
_refine_ls_R_factor_gt            0.0355
_refine_ls_wR_factor_ref          0.0959
_refine_ls_wR_factor_gt           0.0919
_refine_ls_goodness_of_fit_ref    1.034
_refine_ls_restrained_S_all       1.034
_refine_ls_shift/su_max           0.001
_refine_ls_shift/su_mean          0.000

loop_
 _atom_site_label
 _atom_site_type_symbol
 _atom_site_fract_x
 _atom_site_fract_y
 _atom_site_fract_z
 _atom_site_U_iso_or_equiv
 _atom_site_adp_type
 _atom_site_occupancy
 _atom_site_site_symmetry_order
 _atom_site_calc_flag
 _atom_site_refinement_flags_posn
 _atom_site_refinement_flags_adp
 _atom_site_refinement_flags_occupancy
 _atom_site_disorder_assembly
 _atom_site_disorder_group
C1 C 0.65748(19) 0.64489(17) 0.15987(17) 0.0221(4) Uani 1 1 d . . . . .
O1 O 0.63310(14) 0.62816(14) 0.26340(12) 0.0280(3) Uani 1 1 d . . . . .
C11 C 0.7809(2) 0.66155(19) 0.08059(18) 0.0271(4) Uani 1 1 d . . . . .
C12 C 0.8508(2) 0.6872(2) 0.11965(19) 0.0327(5) Uani 1 1 d . . . . .
H12 H 0.818927 0.695310 0.193509 0.039 Uiso 1 1 calc R U . . .
C13 C 0.9666(2) 0.7013(2) 0.0524(2) 0.0401(6) Uani 1 1 d . . . . .
H13 H 1.013957 0.717900 0.080738 0.048 Uiso 1 1 calc R U . . .
C14 C 1.0131(3) 0.6914(3) -0.0547(3) 0.0554(7) Uani 1 1 d . . . . .
H14 H 1.093028 0.699973 -0.100475 0.066 Uiso 1 1 calc R U . . .
C15 C 0.9432(3) 0.6689(5) -0.0953(3) 0.0832(13) Uani 1 1 d . . . . .
H15 H 0.973750 0.664972 -0.170766 0.100 Uiso 1 1 calc R U . . .
C16 C 0.8282(3) 0.6519(4) -0.0273(3) 0.0603(9) Uani 1 1 d . . . . .
H16 H 0.782110 0.633604 -0.055352 0.072 Uiso 1 1 calc R U . . .
N1 N 0.57606(16) 0.65073(15) 0.11367(14) 0.0226(4) Uani 1 1 d . . . . .
H1 H 0.596639 0.665479 0.038894 0.027 Uiso 1 1 calc R U . . .
C2 C 0.45414(18) 0.63341(18) 0.18341(16) 0.0214(4) Uani 1 1 d . . . . .
H2 H 0.440617 0.634831 0.261012 0.026 Uiso 1 1 calc R U . . .
C21 C 0.34991(19) 0.74134(18) 0.13042(17) 0.0234(4) Uani 1 1 d . . . . .
C22 C 0.3008(2) 0.8480(2) 0.1589(2) 0.0335(5) Uani 1 1 d . . . . .
H22 H 0.330364 0.849368 0.213027 0.040 Uiso 1 1 calc R U . . .
C23 C 0.2092(3) 0.9520(2) 0.1092(3) 0.0469(6) Uani 1 1 d . . . . .
H23 H 0.177249 1.024482 0.128530 0.056 Uiso 1 1 calc R U . . .
C24 C 0.1645(2) 0.9501(2) 0.0318(2) 0.0441(6) Uani 1 1 d . . . . .
H24 H 0.100607 1.020747 -0.001075 0.053 Uiso 1 1 calc R U . . .
C25 C 0.2128(2) 0.8456(2) 0.0022(2) 0.0341(5) Uani 1 1 d . . . . .
H25 H 0.182601 0.844628 -0.051679 0.041 Uiso 1 1 calc R U . . .
C26 C 0.3056(2) 0.74145(19) 0.05101(18) 0.0267(4) Uani 1 1 d . . . . .
H26 H 0.338803 0.670026 0.029805 0.032 Uiso 1 1 calc R U . . .
C3 C 0.46267(18) 0.50245(18) 0.20262(16) 0.0211(4) Uani 1 1 d . . . . .
H3 H 0.498402 0.488453 0.127224 0.025 Uiso 1 1 calc R U . . .
C4 C 0.34018(18) 0.46932(17) 0.26776(16) 0.0197(4) Uani 1 1 d . . . . .
H4 H 0.280808 0.519919 0.216435 0.024 Uiso 1 1 calc R U . . .
C41 C 0.27751(19) 0.49296(17) 0.37998(16) 0.0212(4) Uani 1 1 d . . . . .
C42 C 0.15285(19) 0.57111(18) 0.41366(17) 0.0223(4) Uani 1 1 d . . . . .
C43 C 0.0562(2) 0.65302(19) 0.35687(18) 0.0260(4) Uani 1 1 d . . . . .
H43 H 0.065874 0.664681 0.279229 0.031 Uiso 1 1 calc R U . . .
C44 C -0.0528(2) 0.7156(2) 0.4178(2) 0.0310(5) Uani 1 1 d . . . . .
Br1 Br -0.18779(2) 0.82627(2) 0.34480(3) 0.04398(11) Uani 1 1 d . . . . .
C45 C -0.0718(2) 0.7015(2) 0.5321(2) 0.0345(5) Uani 1 1 d . . . . .
H45 H -0.149318 0.746948 0.570413 0.041 Uiso 1 1 calc R U . . .
C46 C 0.0218(2) 0.6218(2) 0.58922(19) 0.0324(5) Uani 1 1 d . . . . .
H46 H 0.010455 0.611262 0.666893 0.039 Uiso 1 1 calc R U . . .
C47 C 0.1337(2) 0.55706(19) 0.52947(17) 0.0249(4) Uani 1 1 d . . . . .
N3 N 0.24133(17) 0.47551(16) 0.56345(14) 0.0270(4) Uani 1 1 d . . . . .
H3A H 0.253452 0.451200 0.631954 0.032 Uiso 1 1 calc R U . . .
C48 C 0.3270(2) 0.43778(18) 0.47425(17) 0.0245(4) Uani 1 1 d . . . . .
H48 H 0.409358 0.381282 0.476873 0.029 Uiso 1 1 calc R U . . .
N2 N 0.36971(16) 0.33614(15) 0.29167(14) 0.0230(4) Uani 1 1 d . . . . .
H2A H 0.369683 0.283802 0.363406 0.028 Uiso 1 1 calc R U . . .
C5 C 0.39676(18) 0.28945(18) 0.21069(16) 0.0214(4) Uani 1 1 d . . . . .
O2 O 0.39171(14) 0.35837(13) 0.10987(12) 0.0276(3) Uani 1 1 d . . . . .
C51 C 0.43408(19) 0.14992(19) 0.24940(17) 0.0235(4) Uani 1 1 d . . . . .
C52 C 0.4848(2) 0.0966(2) 0.16506(19) 0.0338(5) Uani 1 1 d . . . . .
H52 H 0.493088 0.148644 0.085618 0.041 Uiso 1 1 calc R U . . .
C53 C 0.5235(2) -0.0322(2) 0.1958(2) 0.0391(6) Uani 1 1 d . . . . .
H53 H 0.559079 -0.067643 0.137233 0.047 Uiso 1 1 calc R U . . .
C54 C 0.5107(2) -0.1086(2) 0.3104(2) 0.0326(5) Uani 1 1 d . . . . .
H54 H 0.536487 -0.196608 0.331248 0.039 Uiso 1 1 calc R U . . .
C55 C 0.4603(2) -0.0568(2) 0.39487(19) 0.0335(5) Uani 1 1 d . . . . .
H55 H 0.451834 -0.109557 0.474150 0.040 Uiso 1 1 calc R U . . .
C56 C 0.4220(2) 0.07125(19) 0.36528(18) 0.0280(5) Uani 1 1 d . . . . .
H56 H 0.387238 0.105858 0.424361 0.034 Uiso 1 1 calc R U . . .
O3 O 0.54755(13) 0.41992(12) 0.27749(11) 0.0231(3) Uani 1 1 d . . . . .
C6 C 0.64884(19) 0.32970(19) 0.24693(18) 0.0255(4) Uani 1 1 d . . . . .
O4 O 0.67852(15) 0.31412(16) 0.15713(15) 0.0409(4) Uani 1 1 d . . . . .
C61 C 0.7167(2) 0.25159(19) 0.34044(19) 0.0281(5) Uani 1 1 d . . . . .
C62 C 0.7954(2) 0.1310(2) 0.3442(2) 0.0382(5) Uani 1 1 d . . . . .
H62 H 0.808468 0.102339 0.285681 0.046 Uiso 1 1 calc R U . . .
C63 C 0.8542(2) 0.0537(2) 0.4339(3) 0.0491(7) Uani 1 1 d . . . . .
H63 H 0.906750 -0.028974 0.437878 0.059 Uiso 1 1 calc R U . . .
C64 C 0.8367(2) 0.0965(3) 0.5184(3) 0.0497(7) Uani 1 1 d . . . . .
H64 H 0.876619 0.042728 0.580246 0.060 Uiso 1 1 calc R U . . .
C65 C 0.7611(2) 0.2173(2) 0.5126(2) 0.0402(6) Uani 1 1 d . . . . .
H65 H 0.751525 0.247084 0.569024 0.048 Uiso 1 1 calc R U . . .
C66 C 0.6995(2) 0.2945(2) 0.42481(19) 0.0304(5) Uani 1 1 d . . . . .
H66 H 0.645636 0.376482 0.422130 0.036 Uiso 1 1 calc R U . . .

loop_
 _atom_site_aniso_label
 _atom_site_aniso_U_11
 _atom_site_aniso_U_22
 _atom_site_aniso_U_33
 _atom_site_aniso_U_23
 _atom_site_aniso_U_13
 _atom_site_aniso_U_12
C1 0.0263(11) 0.0180(9) 0.0236(11) -0.0080(8) -0.0101(8) -0.0042(8)
O1 0.0319(8) 0.0351(8) 0.0217(8) -0.0121(6) -0.0082(6) -0.0110(6)
C11 0.0266(11) 0.0278(10) 0.0286(11) -0.0130(9) -0.0089(9) -0.0052(8)
C12 0.0358(13) 0.0379(12) 0.0288(11) -0.0105(9) -0.0081(10) -0.0167(10)
C13 0.0376(13) 0.0458(14) 0.0433(14) -0.0117(11) -0.0139(11) -0.0193(11)
C14 0.0306(14) 0.087(2) 0.0571(18) -0.0366(16) 0.0034(12) -0.0265(14)
C15 0.0511(19) 0.177(4) 0.062(2) -0.084(3) 0.0240(16) -0.058(2)
C16 0.0371(15) 0.122(3) 0.0553(17) -0.0624(19) 0.0078(13) -0.0362(17)
N1 0.0254(9) 0.0264(8) 0.0166(8) -0.0076(7) -0.0047(7) -0.0092(7)
C2 0.0229(10) 0.0227(10) 0.0189(9) -0.0090(8) -0.0050(8) -0.0059(8)
C21 0.0237(10) 0.0212(10) 0.0220(10) -0.0058(8) -0.0052(8) -0.0069(8)
C22 0.0388(13) 0.0261(11) 0.0398(13) -0.0158(9) -0.0166(10) -0.0032(9)
C23 0.0505(16) 0.0281(12) 0.0644(17) -0.0250(12) -0.0251(13) 0.0044(11)
C24 0.0423(14) 0.0279(12) 0.0598(16) -0.0143(11) -0.0299(13) 0.0046(10)
C25 0.0357(13) 0.0309(11) 0.0378(12) -0.0085(10) -0.0196(10) -0.0068(10)
C26 0.0297(11) 0.0233(10) 0.0270(11) -0.0084(8) -0.0089(9) -0.0074(8)
C3 0.0229(10) 0.0218(9) 0.0181(9) -0.0085(8) -0.0074(8) -0.0031(8)
C4 0.0227(10) 0.0177(9) 0.0180(9) -0.0069(7) -0.0064(8) -0.0040(7)
C41 0.0243(10) 0.0200(9) 0.0199(10) -0.0082(8) -0.0048(8) -0.0069(8)
C42 0.0254(11) 0.0222(9) 0.0238(10) -0.0114(8) -0.0039(8) -0.0097(8)
C43 0.0293(11) 0.0250(10) 0.0281(11) -0.0126(8) -0.0083(9) -0.0078(9)
C44 0.0245(11) 0.0278(10) 0.0459(13) -0.0194(10) -0.0115(10) -0.0034(9)
Br1 0.03079(16) 0.04159(16) 0.0674(2) -0.03284(13) -0.02241(13) 0.00571(11)
C45 0.0267(12) 0.0383(12) 0.0436(13) -0.0271(11) 0.0008(10) -0.0093(10)
C46 0.0356(13) 0.0392(12) 0.0279(11) -0.0207(10) 0.0004(9) -0.0143(10)
C47 0.0283(11) 0.0260(10) 0.0242(10) -0.0116(8) -0.0036(8) -0.0114(9)
N3 0.0328(10) 0.0314(9) 0.0177(8) -0.0096(7) -0.0067(7) -0.0095(8)
C48 0.0272(11) 0.0245(10) 0.0215(10) -0.0095(8) -0.0061(8) -0.0064(8)
N2 0.0298(9) 0.0192(8) 0.0189(8) -0.0065(6) -0.0064(7) -0.0068(7)
C5 0.0218(10) 0.0241(10) 0.0207(10) -0.0095(8) -0.0042(8) -0.0086(8)
O2 0.0388(8) 0.0244(7) 0.0226(8) -0.0081(6) -0.0113(6) -0.0095(6)
C51 0.0237(10) 0.0239(10) 0.0246(10) -0.0098(8) -0.0056(8) -0.0082(8)
C52 0.0489(14) 0.0298(11) 0.0234(11) -0.0121(9) -0.0042(10) -0.0145(10)
C53 0.0525(15) 0.0294(12) 0.0373(13) -0.0188(10) -0.0052(11) -0.0126(11)
C54 0.0347(12) 0.0228(10) 0.0403(13) -0.0130(9) -0.0100(10) -0.0066(9)
C55 0.0394(13) 0.0251(11) 0.0296(11) -0.0049(9) -0.0093(10) -0.0096(9)
C56 0.0317(12) 0.0267(10) 0.0244(10) -0.0119(8) -0.0057(9) -0.0064(9)
O3 0.0236(7) 0.0208(7) 0.0234(7) -0.0090(5) -0.0087(6) -0.0018(5)
C6 0.0213(10) 0.0246(10) 0.0320(12) -0.0130(9) -0.0055(9) -0.0063(8)
O4 0.0322(9) 0.0499(10) 0.0387(9) -0.0304(8) -0.0098(7) 0.0050(7)
C61 0.0216(10) 0.0246(10) 0.0350(12) -0.0070(9) -0.0085(9) -0.0073(8)
C62 0.0286(12) 0.0285(11) 0.0516(15) -0.0137(10) -0.0125(11) -0.0025(9)
C63 0.0337(14) 0.0294(12) 0.0705(19) -0.0065(12) -0.0250(13) -0.0002(10)
C64 0.0383(14) 0.0423(14) 0.0577(17) 0.0069(13) -0.0309(13) -0.0135(12)
C65 0.0420(14) 0.0440(14) 0.0387(13) -0.0026(11) -0.0205(11) -0.0204(11)
C66 0.0287(11) 0.0284(11) 0.0342(12) -0.0055(9) -0.0120(9) -0.0116(9)

_geom_special_details
;
 All esds (except the esd in the dihedral angle between two l.s. planes)
 are estimated using the full covariance matrix.  The cell esds are taken
 into account individually in the estimation of esds in distances, angles
 and torsion angles; correlations between esds in cell parameters are only
 used when they are defined by crystal symmetry.  An approximate (isotropic)
 treatment of cell esds is used for estimating esds involving l.s. planes.
;

loop_
 _geom_bond_atom_site_label_1
 _geom_bond_atom_site_label_2
 _geom_bond_distance
 _geom_bond_site_symmetry_2
 _geom_bond_publ_flag
C1 O1 1.235(2) . ?
C1 N1 1.342(3) . ?
C1 C11 1.503(3) . ?
C11 C16 1.375(4) . ?
C11 C12 1.385(3) . ?
C12 C13 1.385(3) . ?
C12 H12 0.9500 . ?
C13 C14 1.367(4) . ?
C13 H13 0.9500 . ?
C14 C15 1.373(4) . ?
C14 H14 0.9500 . ?
C15 C16 1.389(4) . ?
C15 H15 0.9500 . ?
C16 H16 0.9500 . ?
N1 C2 1.465(3) . ?
N1 H1 0.8800 . ?
C2 C21 1.515(3) . ?
C2 C3 1.531(3) . ?
C2 H2 1.0000 . ?
C21 C26 1.387(3) . ?
C21 C22 1.395(3) . ?
C22 C23 1.387(3) . ?
C22 H22 0.9500 . ?
C23 C24 1.379(4) . ?
C23 H23 0.9500 . ?
C24 C25 1.380(4) . ?
C24 H24 0.9500 . ?
C25 C26 1.392(3) . ?
C25 H25 0.9500 . ?
C26 H26 0.9500 . ?
C3 O3 1.448(2) . ?
C3 C4 1.542(3) . ?
C3 H3 1.0000 . ?
C4 N2 1.471(2) . ?
C4 C41 1.502(3) . ?
C4 H4 1.0000 . ?
C41 C48 1.375(3) . ?
C41 C42 1.433(3) . ?
C42 C43 1.405(3) . ?
C42 C47 1.417(3) . ?
C43 C44 1.372(3) . ?
C43 H43 0.9500 . ?
C44 C45 1.397(3) . ?
C44 Br1 1.911(2) . ?
C45 C46 1.376(3) . ?
C45 H45 0.9500 . ?
C46 C47 1.394(3) . ?
C46 H46 0.9500 . ?
C47 N3 1.365(3) . ?
N3 C48 1.363(3) . ?
N3 H3A 0.8800 . ?
C48 H48 0.9500 . ?
N2 C5 1.345(3) . ?
N2 H2A 0.8800 . ?
C5 O2 1.233(2) . ?
C5 C51 1.501(3) . ?
C51 C52 1.389(3) . ?
C51 C56 1.394(3) . ?
C52 C53 1.388(3) . ?
C52 H52 0.9500 . ?
C53 C54 1.374(3) . ?
C53 H53 0.9500 . ?
C54 C55 1.377(3) . ?
C54 H54 0.9500 . ?
C55 C56 1.383(3) . ?
C55 H55 0.9500 . ?
C56 H56 0.9500 . ?
O3 C6 1.342(3) . ?
C6 O4 1.203(3) . ?
C6 C61 1.488(3) . ?
C61 C66 1.391(3) . ?
C61 C62 1.397(3) . ?
C62 C63 1.383(4) . ?
C62 H62 0.9500 . ?
C63 C64 1.390(4) . ?
C63 H63 0.9500 . ?
C64 C65 1.386(4) . ?
C64 H64 0.9500 . ?
C65 C66 1.383(3) . ?
C65 H65 0.9500 . ?
C66 H66 0.9500 . ?

loop_
 _geom_angle_atom_site_label_1
 _geom_angle_atom_site_label_2
 _geom_angle_atom_site_label_3
 _geom_angle
 _geom_angle_site_symmetry_1
 _geom_angle_site_symmetry_3
 _geom_angle_publ_flag
O1 C1 N1 122.20(19) . . ?
O1 C1 C11 120.04(18) . . ?
N1 C1 C11 117.76(17) . . ?
C16 C11 C12 118.6(2) . . ?
C16 C11 C1 123.9(2) . . ?
C12 C11 C1 117.56(19) . . ?
C11 C12 C13 120.8(2) . . ?
C11 C12 H12 119.6 . . ?
C13 C12 H12 119.6 . . ?
C14 C13 C12 120.2(2) . . ?
C14 C13 H13 119.9 . . ?
C12 C13 H13 119.9 . . ?
C13 C14 C15 119.3(3) . . ?
C13 C14 H14 120.3 . . ?
C15 C14 H14 120.3 . . ?
C14 C15 C16 120.7(3) . . ?
C14 C15 H15 119.7 . . ?
C16 C15 H15 119.7 . . ?
C11 C16 C15 120.3(3) . . ?
C11 C16 H16 119.9 . . ?
C15 C16 H16 119.9 . . ?
C1 N1 C2 122.28(16) . . ?
C1 N1 H1 118.9 . . ?
C2 N1 H1 118.9 . . ?
N1 C2 C21 110.67(15) . . ?
N1 C2 C3 107.82(16) . . ?
C21 C2 C3 116.54(16) . . ?
N1 C2 H2 107.1 . . ?
C21 C2 H2 107.1 . . ?
C3 C2 H2 107.1 . . ?
C26 C21 C22 118.67(19) . . ?
C26 C21 C2 123.25(18) . . ?
C22 C21 C2 118.01(18) . . ?
C23 C22 C21 120.7(2) . . ?
C23 C22 H22 119.6 . . ?
C21 C22 H22 119.6 . . ?
C24 C23 C22 120.0(2) . . ?
C24 C23 H23 120.0 . . ?
C22 C23 H23 120.0 . . ?
C23 C24 C25 119.9(2) . . ?
C23 C24 H24 120.1 . . ?
C25 C24 H24 120.1 . . ?
C24 C25 C26 120.3(2) . . ?
C24 C25 H25 119.9 . . ?
C26 C25 H25 119.9 . . ?
C21 C26 C25 120.4(2) . . ?
C21 C26 H26 119.8 . . ?
C25 C26 H26 119.8 . . ?
O3 C3 C2 103.86(15) . . ?
O3 C3 C4 106.01(14) . . ?
C2 C3 C4 115.77(16) . . ?
O3 C3 H3 110.3 . . ?
C2 C3 H3 110.3 . . ?
C4 C3 H3 110.3 . . ?
N2 C4 C41 109.01(15) . . ?
N2 C4 C3 108.02(15) . . ?
C41 C4 C3 113.62(16) . . ?
N2 C4 H4 108.7 . . ?
C41 C4 H4 108.7 . . ?
C3 C4 H4 108.7 . . ?
C48 C41 C42 105.88(18) . . ?
C48 C41 C4 126.37(18) . . ?
C42 C41 C4 127.67(18) . . ?
C43 C42 C47 119.08(19) . . ?
C43 C42 C41 133.98(19) . . ?
C47 C42 C41 106.93(18) . . ?
C44 C43 C42 117.46(19) . . ?
C44 C43 H43 121.3 . . ?
C42 C43 H43 121.3 . . ?
C43 C44 C45 123.5(2) . . ?
C43 C44 Br1 118.93(17) . . ?
C45 C44 Br1 117.60(17) . . ?
C46 C45 C44 120.0(2) . . ?
C46 C45 H45 120.0 . . ?
C44 C45 H45 120.0 . . ?
C45 C46 C47 117.9(2) . . ?
C45 C46 H46 121.0 . . ?
C47 C46 H46 121.0 . . ?
N3 C47 C46 130.21(19) . . ?
N3 C47 C42 107.64(18) . . ?
C46 C47 C42 122.1(2) . . ?
C48 N3 C47 109.08(17) . . ?
C48 N3 H3A 125.5 . . ?
C47 N3 H3A 125.5 . . ?
N3 C48 C41 110.47(18) . . ?
N3 C48 H48 124.8 . . ?
C41 C48 H48 124.8 . . ?
C5 N2 C4 124.04(16) . . ?
C5 N2 H2A 118.0 . . ?
C4 N2 H2A 118.0 . . ?
O2 C5 N2 121.29(18) . . ?
O2 C5 C51 122.19(18) . . ?
N2 C5 C51 116.51(16) . . ?
C52 C51 C56 118.41(19) . . ?
C52 C51 C5 118.15(18) . . ?
C56 C51 C5 123.43(18) . . ?
C53 C52 C51 120.6(2) . . ?
C53 C52 H52 119.7 . . ?
C51 C52 H52 119.7 . . ?
C54 C53 C52 120.3(2) . . ?
C54 C53 H53 119.8 . . ?
C52 C53 H53 119.8 . . ?
C53 C54 C55 119.6(2) . . ?
C53 C54 H54 120.2 . . ?
C55 C54 H54 120.2 . . ?
C54 C55 C56 120.5(2) . . ?
C54 C55 H55 119.7 . . ?
C56 C55 H55 119.7 . . ?
C55 C56 C51 120.5(2) . . ?
C55 C56 H56 119.8 . . ?
C51 C56 H56 119.8 . . ?
C6 O3 C3 119.93(16) . . ?
O4 C6 O3 124.29(19) . . ?
O4 C6 C61 125.4(2) . . ?
O3 C6 C61 110.32(18) . . ?
C66 C61 C62 120.4(2) . . ?
C66 C61 C6 121.51(19) . . ?
C62 C61 C6 118.0(2) . . ?
C63 C62 C61 119.3(3) . . ?
C63 C62 H62 120.3 . . ?
C61 C62 H62 120.3 . . ?
C62 C63 C64 120.2(2) . . ?
C62 C63 H63 119.9 . . ?
C64 C63 H63 119.9 . . ?
C65 C64 C63 120.2(2) . . ?
C65 C64 H64 119.9 . . ?
C63 C64 H64 119.9 . . ?
C66 C65 C64 120.1(3) . . ?
C66 C65 H65 119.9 . . ?
C64 C65 H65 119.9 . . ?
C65 C66 C61 119.7(2) . . ?
C65 C66 H66 120.2 . . ?
C61 C66 H66 120.2 . . ?

loop_
 _geom_torsion_atom_site_label_1
 _geom_torsion_atom_site_label_2
 _geom_torsion_atom_site_label_3
 _geom_torsion_atom_site_label_4
 _geom_torsion
 _geom_torsion_site_symmetry_1
 _geom_torsion_site_symmetry_2
 _geom_torsion_site_symmetry_3
 _geom_torsion_site_symmetry_4
 _geom_torsion_publ_flag
O1 C1 C11 C16 164.4(3) . . . . ?
N1 C1 C11 C16 -16.5(3) . . . . ?
O1 C1 C11 C12 -15.1(3) . . . . ?
N1 C1 C11 C12 163.96(19) . . . . ?
C16 C11 C12 C13 -0.9(4) . . . . ?
C1 C11 C12 C13 178.7(2) . . . . ?
C11 C12 C13 C14 0.8(4) . . . . ?
C12 C13 C14 C15 0.8(5) . . . . ?
C13 C14 C15 C16 -2.3(7) . . . . ?
C12 C11 C16 C15 -0.6(5) . . . . ?
C1 C11 C16 C15 179.9(3) . . . . ?
C14 C15 C16 C11 2.2(7) . . . . ?
O1 C1 N1 C2 -2.2(3) . . . . ?
C11 C1 N1 C2 178.81(17) . . . . ?
C1 N1 C2 C21 127.45(19) . . . . ?
C1 N1 C2 C3 -104.0(2) . . . . ?
N1 C2 C21 C26 91.1(2) . . . . ?
C3 C2 C21 C26 -32.5(3) . . . . ?
N1 C2 C21 C22 -85.6(2) . . . . ?
C3 C2 C21 C22 150.72(19) . . . . ?
C26 C21 C22 C23 0.2(3) . . . . ?
C2 C21 C22 C23 177.1(2) . . . . ?
C21 C22 C23 C24 0.9(4) . . . . ?
C22 C23 C24 C25 -1.3(4) . . . . ?
C23 C24 C25 C26 0.6(4) . . . . ?
C22 C21 C26 C25 -0.8(3) . . . . ?
C2 C21 C26 C25 -177.55(19) . . . . ?
C24 C25 C26 C21 0.4(3) . . . . ?
N1 C2 C3 O3 68.20(18) . . . . ?
C21 C2 C3 O3 -166.70(16) . . . . ?
N1 C2 C3 C4 -176.04(15) . . . . ?
C21 C2 C3 C4 -50.9(2) . . . . ?
O3 C3 C4 N2 -58.03(18) . . . . ?
C2 C3 C4 N2 -172.56(15) . . . . ?
O3 C3 C4 C41 63.04(19) . . . . ?
C2 C3 C4 C41 -51.5(2) . . . . ?
N2 C4 C41 C48 59.5(2) . . . . ?
C3 C4 C41 C48 -61.1(2) . . . . ?
N2 C4 C41 C42 -116.7(2) . . . . ?
C3 C4 C41 C42 122.8(2) . . . . ?
C48 C41 C42 C43 178.2(2) . . . . ?
C4 C41 C42 C43 -5.0(4) . . . . ?
C48 C41 C42 C47 -0.6(2) . . . . ?
C4 C41 C42 C47 176.21(18) . . . . ?
C47 C42 C43 C44 0.0(3) . . . . ?
C41 C42 C43 C44 -178.7(2) . . . . ?
C42 C43 C44 C45 -0.1(3) . . . . ?
C42 C43 C44 Br1 -179.16(14) . . . . ?
C43 C44 C45 C46 0.2(3) . . . . ?
Br1 C44 C45 C46 179.23(17) . . . . ?
C44 C45 C46 C47 -0.1(3) . . . . ?
C45 C46 C47 N3 178.4(2) . . . . ?
C45 C46 C47 C42 0.0(3) . . . . ?
C43 C42 C47 N3 -178.65(17) . . . . ?
C41 C42 C47 N3 0.4(2) . . . . ?
C43 C42 C47 C46 0.1(3) . . . . ?
C41 C42 C47 C46 179.14(19) . . . . ?
C46 C47 N3 C48 -178.6(2) . . . . ?
C42 C47 N3 C48 0.0(2) . . . . ?
C47 N3 C48 C41 -0.4(2) . . . . ?
C42 C41 C48 N3 0.6(2) . . . . ?
C4 C41 C48 N3 -176.26(17) . . . . ?
C41 C4 N2 C5 162.72(18) . . . . ?
C3 C4 N2 C5 -73.4(2) . . . . ?
C4 N2 C5 O2 -4.0(3) . . . . ?
C4 N2 C5 C51 175.50(17) . . . . ?
O2 C5 C51 C52 11.3(3) . . . . ?
N2 C5 C51 C52 -168.25(19) . . . . ?
O2 C5 C51 C56 -169.6(2) . . . . ?
N2 C5 C51 C56 10.8(3) . . . . ?
C56 C51 C52 C53 -0.6(3) . . . . ?
C5 C51 C52 C53 178.6(2) . . . . ?
C51 C52 C53 C54 0.8(4) . . . . ?
C52 C53 C54 C55 -0.7(4) . . . . ?
C53 C54 C55 C56 0.3(4) . . . . ?
C54 C55 C56 C51 -0.1(3) . . . . ?
C52 C51 C56 C55 0.3(3) . . . . ?
C5 C51 C56 C55 -178.8(2) . . . . ?
C2 C3 O3 C6 -126.21(17) . . . . ?
C4 C3 O3 C6 111.33(18) . . . . ?
C3 O3 C6 O4 3.0(3) . . . . ?
C3 O3 C6 C61 -176.05(15) . . . . ?
O4 C6 C61 C66 161.3(2) . . . . ?
O3 C6 C61 C66 -19.7(3) . . . . ?
O4 C6 C61 C62 -21.1(3) . . . . ?
O3 C6 C61 C62 157.87(19) . . . . ?
C66 C61 C62 C63 1.3(3) . . . . ?
C6 C61 C62 C63 -176.3(2) . . . . ?
C61 C62 C63 C64 -1.1(4) . . . . ?
C62 C63 C64 C65 -0.6(4) . . . . ?
C63 C64 C65 C66 2.1(4) . . . . ?
C64 C65 C66 C61 -1.9(3) . . . . ?
C62 C61 C66 C65 0.2(3) . . . . ?
C6 C61 C66 C65 177.7(2) . . . . ?

loop_
 _geom_hbond_atom_site_label_D
 _geom_hbond_atom_site_label_H
 _geom_hbond_atom_site_label_A
 _geom_hbond_distance_DH
 _geom_hbond_distance_HA
 _geom_hbond_distance_DA
 _geom_hbond_angle_DHA
 _geom_hbond_site_symmetry_A
 _geom_hbond_publ_flag
N1 H1 O2  0.88 2.11 2.933(2) 155.1 2_665 yes
N3 H3A O1  0.88 1.99 2.794(2) 150.9 2_666 yes

_refine_diff_density_max    0.734
_refine_diff_density_min   -0.745
_refine_diff_density_rms    0.060

_shelx_res_file
;
TITL 21031ocu in space group P -1
    shelx.res
    created by SHELXL-2018/3 at 12:32:23 on 19-Feb-2021
CELL  1.54184  12.3348  12.8057  13.5088   61.803   65.982   63.355
ZERR     2.00   0.0007   0.0008   0.0006    0.006    0.005    0.006
LATT   1
SFAC  C    H    N    O    BR
UNIT  76 60 6 8 2
MERG   2
OMIT     4  11  14
OMIT     0   5  10
OMIT    -9   4   5
OMIT    -9   3   5
EQIV $1 -x+1, -y+1, -z
HTAB N1 O2_$1
EQIV $2 -x+1, -y+1, -z+1
HTAB N3 O1_$2
OMIT    -1   3   8
FMAP   2
PLAN   20
SIZE     0.060   0.140   0.320
ACTA
BOND   $H
CONF
L.S.   8
TEMP  -123.00
WGHT    0.054500    0.587200
FVAR       5.13753
C1    1    0.657476    0.644885    0.159872    11.00000    0.02628    0.01801 =
         0.02361   -0.00799   -0.01010   -0.00418
O1    4    0.633096    0.628159    0.263398    11.00000    0.03195    0.03508 =
         0.02174   -0.01214   -0.00820   -0.01100
C11   1    0.780949    0.661551    0.080589    11.00000    0.02664    0.02777 =
         0.02861   -0.01299   -0.00886   -0.00518
C12   1    0.850834    0.687238    0.119646    11.00000    0.03581    0.03785 =
         0.02876   -0.01048   -0.00808   -0.01666
AFIX  43
H12   2    0.818927    0.695310    0.193509    11.00000   -1.20000
AFIX   0
C13   1    0.966647    0.701306    0.052384    11.00000    0.03763    0.04575 =
         0.04327   -0.01165   -0.01394   -0.01928
AFIX  43
H13   2    1.013957    0.717900    0.080738    11.00000   -1.20000
AFIX   0
C14   1    1.013137    0.691400   -0.054665    11.00000    0.03059    0.08707 =
         0.05708   -0.03661    0.00337   -0.02647
AFIX  43
H14   2    1.093028    0.699973   -0.100475    11.00000   -1.20000
AFIX   0
C15   1    0.943191    0.668932   -0.095314    11.00000    0.05107    0.17657 =
         0.06222   -0.08355    0.02399   -0.05842
AFIX  43
H15   2    0.973750    0.664972   -0.170766    11.00000   -1.20000
AFIX   0
C16   1    0.828244    0.651939   -0.027275    11.00000    0.03714    0.12191 =
         0.05529   -0.06241    0.00784   -0.03624
AFIX  43
H16   2    0.782110    0.633604   -0.055352    11.00000   -1.20000
AFIX   0
N1    3    0.576063    0.650733    0.113667    11.00000    0.02542    0.02640 =
         0.01663   -0.00760   -0.00467   -0.00924
AFIX  43
H1    2    0.596639    0.665479    0.038894    11.00000   -1.20000
AFIX   0
C2    1    0.454142    0.633414    0.183410    11.00000    0.02294    0.02270 =
         0.01887   -0.00901   -0.00496   -0.00595
AFIX  13
H2    2    0.440617    0.634831    0.261012    11.00000   -1.20000
AFIX   0
C21   1    0.349912    0.741343    0.130422    11.00000    0.02367    0.02121 =
         0.02203   -0.00583   -0.00518   -0.00687
C22   1    0.300781    0.847960    0.158949    11.00000    0.03881    0.02610 =
         0.03980   -0.01577   -0.01663   -0.00317
AFIX  43
H22   2    0.330364    0.849368    0.213027    11.00000   -1.20000
AFIX   0
C23   1    0.209206    0.951960    0.109239    11.00000    0.05050    0.02807 =
         0.06442   -0.02497   -0.02507    0.00440
AFIX  43
H23   2    0.177249    1.024482    0.128530    11.00000   -1.20000
AFIX   0
C24   1    0.164514    0.950148    0.031821    11.00000    0.04228    0.02794 =
         0.05977   -0.01429   -0.02989    0.00459
AFIX  43
H24   2    0.100607    1.020747   -0.001075    11.00000   -1.20000
AFIX   0
C25   1    0.212823    0.845554    0.002228    11.00000    0.03568    0.03092 =
         0.03776   -0.00846   -0.01961   -0.00684
AFIX  43
H25   2    0.182601    0.844628   -0.051679    11.00000   -1.20000
AFIX   0
C26   1    0.305604    0.741452    0.051010    11.00000    0.02973    0.02326 =
         0.02701   -0.00835   -0.00891   -0.00735
AFIX  43
H26   2    0.338803    0.670026    0.029805    11.00000   -1.20000
AFIX   0
C3    1    0.462672    0.502451    0.202620    11.00000    0.02291    0.02176 =
         0.01806   -0.00853   -0.00738   -0.00312
AFIX  13
H3    2    0.498402    0.488453    0.127224    11.00000   -1.20000
AFIX   0
C4    1    0.340177    0.469316    0.267759    11.00000    0.02274    0.01772 =
         0.01795   -0.00694   -0.00636   -0.00396
AFIX  13
H4    2    0.280808    0.519919    0.216435    11.00000   -1.20000
AFIX   0
C41   1    0.277509    0.492959    0.379981    11.00000    0.02426    0.02000 =
         0.01991   -0.00816   -0.00481   -0.00693
C42   1    0.152848    0.571110    0.413660    11.00000    0.02539    0.02215 =
         0.02377   -0.01143   -0.00386   -0.00967
C43   1    0.056168    0.653022    0.356870    11.00000    0.02931    0.02497 =
         0.02812   -0.01256   -0.00826   -0.00777
AFIX  43
H43   2    0.065874    0.664681    0.279229    11.00000   -1.20000
AFIX   0
C44   1   -0.052850    0.715564    0.417830    11.00000    0.02451    0.02783 =
         0.04594   -0.01935   -0.01153   -0.00342
BR1   5   -0.187786    0.826265    0.344802    11.00000    0.03079    0.04159 =
         0.06737   -0.03284   -0.02241    0.00571
C45   1   -0.071841    0.701513    0.532138    11.00000    0.02666    0.03825 =
         0.04359   -0.02713    0.00077   -0.00926
AFIX  43
H45   2   -0.149318    0.746948    0.570413    11.00000   -1.20000
AFIX   0
C46   1    0.021751    0.621825    0.589218    11.00000    0.03555    0.03921 =
         0.02789   -0.02066    0.00040   -0.01429
AFIX  43
H46   2    0.010455    0.611262    0.666893    11.00000   -1.20000
AFIX   0
C47   1    0.133698    0.557061    0.529472    11.00000    0.02829    0.02595 =
         0.02418   -0.01159   -0.00358   -0.01141
N3    3    0.241326    0.475513    0.563446    11.00000    0.03278    0.03141 =
         0.01772   -0.00965   -0.00665   -0.00951
AFIX  43
H3A   2    0.253452    0.451200    0.631954    11.00000   -1.20000
AFIX   0
C48   1    0.327003    0.437781    0.474254    11.00000    0.02720    0.02447 =
         0.02153   -0.00945   -0.00611   -0.00643
AFIX  43
H48   2    0.409358    0.381282    0.476873    11.00000   -1.20000
AFIX   0
N2    3    0.369714    0.336144    0.291674    11.00000    0.02978    0.01924 =
         0.01891   -0.00650   -0.00644   -0.00676
AFIX  43
H2A   2    0.369683    0.283802    0.363406    11.00000   -1.20000
AFIX   0
C5    1    0.396762    0.289448    0.210687    11.00000    0.02185    0.02407 =
         0.02071   -0.00945   -0.00420   -0.00860
O2    4    0.391709    0.358375    0.109874    11.00000    0.03880    0.02443 =
         0.02258   -0.00811   -0.01128   -0.00953
C51   1    0.434076    0.149918    0.249401    11.00000    0.02375    0.02394 =
         0.02460   -0.00977   -0.00558   -0.00818
C52   1    0.484808    0.096562    0.165064    11.00000    0.04889    0.02978 =
         0.02341   -0.01207   -0.00420   -0.01449
AFIX  43
H52   2    0.493088    0.148644    0.085618    11.00000   -1.20000
AFIX   0
C53   1    0.523534   -0.032178    0.195777    11.00000    0.05254    0.02944 =
         0.03733   -0.01877   -0.00521   -0.01259
AFIX  43
H53   2    0.559079   -0.067643    0.137233    11.00000   -1.20000
AFIX   0
C54   1    0.510727   -0.108583    0.310402    11.00000    0.03468    0.02280 =
         0.04028   -0.01297   -0.01002   -0.00660
AFIX  43
H54   2    0.536487   -0.196608    0.331248    11.00000   -1.20000
AFIX   0
C55   1    0.460345   -0.056837    0.394874    11.00000    0.03940    0.02507 =
         0.02960   -0.00495   -0.00928   -0.00959
AFIX  43
H55   2    0.451834   -0.109557    0.474150    11.00000   -1.20000
AFIX   0
C56   1    0.422026    0.071250    0.365277    11.00000    0.03166    0.02668 =
         0.02438   -0.01193   -0.00567   -0.00642
AFIX  43
H56   2    0.387238    0.105858    0.424361    11.00000   -1.20000
AFIX   0
O3    4    0.547545    0.419915    0.277487    11.00000    0.02359    0.02078 =
         0.02335   -0.00899   -0.00873   -0.00184
C6    1    0.648843    0.329705    0.246930    11.00000    0.02134    0.02463 =
         0.03203   -0.01298   -0.00548   -0.00631
O4    4    0.678518    0.314116    0.157134    11.00000    0.03221    0.04987 =
         0.03874   -0.03035   -0.00979    0.00495
C61   1    0.716743    0.251591    0.340444    11.00000    0.02163    0.02461 =
         0.03497   -0.00701   -0.00850   -0.00726
C62   1    0.795448    0.130966    0.344187    11.00000    0.02863    0.02851 =
         0.05156   -0.01372   -0.01253   -0.00252
AFIX  43
H62   2    0.808468    0.102339    0.285681    11.00000   -1.20000
AFIX   0
C63   1    0.854208    0.053668    0.433934    11.00000    0.03373    0.02940 =
         0.07046   -0.00654   -0.02498   -0.00019
AFIX  43
H63   2    0.906750   -0.028974    0.437878    11.00000   -1.20000
AFIX   0
C64   1    0.836664    0.096460    0.518380    11.00000    0.03831    0.04230 =
         0.05768    0.00691   -0.03089   -0.01349
AFIX  43
H64   2    0.876619    0.042728    0.580246    11.00000   -1.20000
AFIX   0
C65   1    0.761064    0.217268    0.512593    11.00000    0.04198    0.04401 =
         0.03869   -0.00264   -0.02052   -0.02039
AFIX  43
H65   2    0.751525    0.247084    0.569024    11.00000   -1.20000
AFIX   0
C66   1    0.699471    0.294516    0.424809    11.00000    0.02874    0.02835 =
         0.03418   -0.00548   -0.01195   -0.01156
AFIX  43
H66   2    0.645636    0.376482    0.422130    11.00000   -1.20000
AFIX   0
HKLF    4


REM  21031ocu in space group P -1
REM wR2 = 0.0959, GooF = S = 1.034, Restrained GooF = 1.034 for all data
REM R1 = 0.0355 for 4649 Fo > 4sig(Fo) and 0.0428 for all 5172 data
REM 415 parameters refined using 0 restraints

END

WGHT      0.0515      0.6168

REM Highest difference peak  0.734,  deepest hole -0.745,  1-sigma level  0.060
Q1    1  -0.1614  0.8727  0.2680  11.00000  0.05    0.73
Q2    1   0.4019  0.6854  0.1568  11.00000  0.05    0.29
Q3    1   0.4433  0.5773  0.1871  11.00000  0.05    0.28
Q4    1   0.2852  0.4379  0.4363  11.00000  0.05    0.24
Q5    1  -0.0570  0.8808  0.1956  11.00000  0.05    0.24
Q6    1   0.2214  0.5573  0.3764  11.00000  0.05    0.23
Q7    1   0.3885  0.3003  0.3601  11.00000  0.05    0.23
Q8    1   0.9486  0.7236 -0.1828  11.00000  0.05    0.22
Q9    1   0.3183  0.2496  0.4731  11.00000  0.05    0.22
Q10   1  -0.1007  0.7514  0.3600  11.00000  0.05    0.21
Q11   1   0.1138  0.6005  0.3924  11.00000  0.05    0.21
Q12   1   0.3141  0.4745  0.3207  11.00000  0.05    0.21
Q13   1   0.1400  0.9951  0.1847  11.00000  0.05    0.21
Q14   1  -0.1975  0.7569  0.4530  11.00000  0.05    0.20
Q15   1   0.3976  0.4951  0.2358  11.00000  0.05    0.20
Q16   1  -0.2761  0.8313  0.4528  11.00000  0.05    0.20
Q17   1   0.7404  0.6595  0.1085  11.00000  0.05    0.19
Q18   1   0.8230  0.6263  0.0525  11.00000  0.05    0.19
Q19   1   0.1412  0.5942  0.4462  11.00000  0.05    0.19
Q20   1  -0.0143  0.6878  0.2970  11.00000  0.05    0.19
;
_shelx_res_checksum   78946

_shelx_hkl_file
;
   0   0   1 40246.9 470.719  41
   0   0   2 50.3159 47.8140  43
   0   0   2 78.1612 38.6642  41
   0   0   3 6461.15 318.717  43
   0   0  -4 76046.7 1370.66   1
   0   0  -5 5761.85 429.415   1
   0   0   5 6269.10 484.730  33
   0   0  -6 5836.68 482.676   1
   0   0   6 5922.12 534.812  33
   0   0   7 426.855 194.753  33
   0   0   8 1899.40 259.151   9
   0   0   8 1980.21 263.656  21
   0   0   8 2544.59 294.398  31
   0   0   9 608.872 154.721   9
   0   0   9 634.389 195.166  19
   0   0   9 461.503 138.760  21
   0   0   9 545.322 183.537  31
   0   0  10 6721.36 536.509   9
   0   0  10 6210.52 550.850  19
   0   0  10 6058.70 516.037  21
   0   0  10 6766.84 545.218  31
   0   0  11 3376.02 399.764  19
   0   0  11 3341.84 379.110  21
   0   0  11 3581.40 407.325  31
   0   0  12 344.454 122.313  19
   0   0  12 765.429 242.113  31
   0   0  13 10628.0 574.593  31
   0  -1  12 385.310 138.611  19
   0  -1  12 387.499 128.494  31
   0  -1  11-43.7527 104.771  19
   0  -1  11-13.5053 90.1516  21
   0  -1  11 121.356 106.519  31
   0  -1  10 2673.52 341.521   9
   0  -1  10 2667.85 366.590  21
   0  -1  10 2724.06 370.788  19
   0  -1  10 2680.69 361.464  31
   0  -1   9 253.699 120.379   9
   0  -1   9 42.8844 103.616  19
   0  -1   9 46.2567 101.339  21
   0  -1   9 205.072 122.044  31
   0  -1   8 2694.05 318.529   9
   0  -1   8 2617.03 320.333  31
   0  -1   8 2732.43 327.753  21
   0  -1   8 2890.42 358.879  19
   0  -1   7 32307.4 1451.54  33
   0   1  -6 26203.8 1139.68   1
   0   1  -5 86385.4 1850.86   1
   0  -1   4 72780.1 1515.61  41
   0   1  -4 70078.6 1494.14   1
   0  -1   3 1345.14 192.104  41
   0   1  -3 1288.13 185.550   1
   0  -1   2 3314.92 236.854  41
   0   1  -2 3294.40 249.144   1
   0  -1   1 30523.3 574.375  41
   0   1  -1 30584.3 614.003   1
   0   1   0 101870. 818.970   1
   0  -1  -1 18666.8 234.218  42
   0  -1  -1 19604.8 284.911  36
   0   1   1 18926.4 378.993  37
   0   1   2 780.207 97.5564  44
   0   1   2 974.999 117.271  37
   0   1   2 881.445 103.311  33
   0   1   3 171946. 1716.19  44
   0   1   3 168373. 1625.61  33
   0   1   4 1269.56 175.473  43
   0   1   4 1652.72 210.304  44
   0   1   4 1377.57 184.813  33
   0  -1  -5 35234.6 920.265   1
   0   1   5 35907.1 1061.07  33
   0   1   5 34097.5 985.474  43
   0   1   6 138593. 2406.33  33
   0   1   6 135799. 2210.95  43
   0   1   7 5804.57 570.555  33
   0   1   8 6044.51 645.001  33
   0   1   9 14341.4 719.793   9
   0   1   9 13415.9 651.181  21
   0   1   9 12694.1 736.120  19
   0   1  10 325.530 158.184  31
   0   1  10 34.0264 103.139  19
   0   1  11 6893.55 555.463  31
   0   1  11 6217.87 526.134  19
   0   1  12 4442.22 430.553  31
   0   1  12 4443.53 423.711  19
   0   1  13 424.818 149.286  31
   0  -2  12-232.461 109.695  31
   0  -2  11-36.1022 127.226  31
   0  -2  11 103.687 83.6090  19
   0  -2  10 3784.46 437.764  31
   0  -2  10 4470.01 444.756   9
   0  -2  10 4689.28 481.557  21
   0  -2  10 3838.79 434.222  19
   0  -2   9 7837.60 613.613  31
   0  -2   9 7093.65 557.007   9
   0  -2   9 6997.83 583.069  19
   0  -2   9 7628.17 596.851  21
   0  -2   8 3056.64 370.831  31
   0  -2   8 3288.30 384.605  19
   0  -2   8 3546.11 395.090  21
   0  -2   8 3267.90 364.696   9
   0   2  -7 785.533 232.602   1
   0  -2   7 910.721 184.847  21
   0  -2   7 704.377 193.114  19
   0  -2   7 797.107 163.418  31
   0  -2   7 1279.65 233.911  27
   0  -2   7 1027.47 195.680   9
   0   2  -6 1561.84 312.725   1
   0  -2   5 24013.3 1086.70  41
   0   2  -5 22928.6 1069.32   1
   0  -2   4 201.213 122.598  41
   0   2  -4 245.491 114.901   1
   0  -2   3 32729.6 986.121  41
   0   2  -3 32472.7 1022.86   1
   0  -2   2 45049.2 1017.91  41
   0   2  -2 44897.1 1071.46   1
   0  -2   1 201903. 2037.74  41
   0   2  -1 197114. 1952.87   1
   0   2   0 111699. 1235.02   1
   0   2   1 303.605 52.9190   1
   0  -2  -1 343.309 84.7305  36
   0  -2  -2 57054.4 716.320  36
   0   2   2 58669.5 956.633  37
   0   2   2 58030.5 735.976  44
   0   2   3 8014.27 412.466  37
   0   2   3 7085.27 334.205  44
   0  -2  -3 7542.28 217.088  42
   0   2   4 115768. 1738.30  37
   0   2   4 112815. 1584.39  33
   0   2   4 114275. 1612.48  43
   0   2   4 112421. 1616.89  44
   0   2   5 17442.7 720.202  33
   0   2   5 17533.7 759.137  44
   0   2   5 17931.2 718.849  43
   0   2   6 45153.7 1315.68  33
   0   2   6 43980.5 1260.06  43
   0   2   7 74386.5 1931.84  33
   0   2   7 75079.7 1837.08  43
   0   2   8 9459.36 781.488  33
   0   2   9 854.307 186.268  31
   0   2  10 17358.3 827.769  31
   0   2  11 15949.7 823.860  31
   0   2  12 5474.20 467.585  31
   0   2  13 2100.45 264.724  31
   0  -3  11 231.629 114.523  31
   0  -3  10 459.426 168.632  31
   0  -3  10 436.026 149.078  21
   0  -3  10 509.565 179.417  19
   0  -3  10 236.710 121.140   9
   0  -3   9 241.895 143.435  31
   0  -3   9 270.292 144.476  19
   0  -3   9 242.386 155.510  21
   0  -3   9 140.058 106.344   9
   0  -3   8 286.482 138.251  31
   0  -3   8 453.431 165.089   9
   0  -3   8 204.693 143.384  19
   0  -3   8 302.479 147.273  21
   0  -3   7 10550.4 640.077   9
   0  -3   7 11420.0 694.764  19
   0  -3   7 12127.8 708.204  21
   0  -3   6 70227.3 1571.07  19
   0  -3   6 71916.3 1559.14  29
   0  -3   5 393.899 180.138  41
   0   3  -5 323.260 146.107   1
   0  -3   4 2058.78 330.812  41
   0   3  -4 2620.59 373.122   1
   0  -3   3 42180.6 1279.02  41
   0   3  -3 42014.4 1318.90   1
   0  -3   2 7489.50 498.969  41
   0   3  -2 7990.52 523.941   1
   0  -3   1 223785. 2672.20  41
   0   3  -1 214867. 2407.87   1
   0  -3   0 80007.0 1882.62  41
   0   3   0 78621.1 1295.83   1
   0   3   1 268190. 2050.94   1
   0   3   2 39572.9 629.934   1
   0   3   2 42079.4 978.675  37
   0  -3  -2 41383.5 881.490  36
   0   3   3 179367. 1583.01  44
   0  -3  -3 180454. 1650.87  36
   0   3   3 182959. 2116.78  37
   0   3   4 23847.0 708.338  44
   0   3   4 24404.7 859.510  37
   0  -3  -4 24994.1 654.823  36
   0   3   5 9027.42 535.443  43
   0   3   5 8786.82 508.625  44
   0   3   5 9831.49 595.574  37
   0   3   6 60152.2 1499.46  43
   0  -3  -6 44183.9 1171.33  36
   0   3   7 39819.2 1349.02  43
   0   3   8 878.636 249.202  43
   0   3   9 74901.0 1458.67  25
   0   3   9 37570.9 1090.94  31
   0   3  10 23992.2 858.629  25
   0   3  10 25544.0 965.691  31
   0   3  11 1134.69 223.070  31
   0   3  12 2844.64 328.823  31
   0   3  13 171.644 93.4923  31
   0  -4  11 12870.1 629.534  31
   0  -4  10 2540.97 293.697   9
   0  -4  10 2631.08 331.920  21
   0  -4  10 2984.81 355.945  31
   0  -4   9-78.5670 108.028   9
   0  -4   9 0.98959 100.420  21
   0  -4   9-19.0914 107.326  19
   0  -4   9-2.68657 132.116  31
   0  -4   8 8699.68 614.740   9
   0  -4   8 9545.67 654.204  19
   0  -4   8 9636.63 677.048  21
   0  -4   8 9399.17 697.688  31
   0  -4   7 809.103 211.774   9
   0  -4   7 808.713 203.091  19
   0  -4   7 680.080 167.197  22
   0  -4   7 776.627 209.289  21
   0  -4   6 189.529 94.7859  39
   0  -4   6 59.3631 75.7671  19
   0  -4   6 44.5936 88.0725  22
   0  -4   6 52.6983 86.6296  21
   0  -4   6 143.406 114.252  29
   0  -4   5 1815.73 365.616  41
   0   4  -5 1811.43 364.067   1
   0  -4   4 174.279 134.782  41
   0   4  -4 609.266 191.099   1
   0  -4   3 4527.89 493.165  41
   0   4  -3 4408.21 479.373   1
   0  -4   2 4355.68 439.778  41
   0   4  -2 4549.69 445.725   1
   0  -4   1 7223.66 541.463  41
   0   4  -1 6667.05 485.218   1
   0  -4   0 100581. 2192.74  41
   0   4   0 94656.0 1683.61   1
   0   4   1 70604.5 1319.00   1
   0   4   2 241623. 2068.62   1
   0   4   2 253005. 2929.09  37
   0   4   3 37386.9 670.907  44
   0   4   3 38309.0 1113.43  37
   0   4   4 4704.40 289.833  44
   0   4   4 4875.55 430.240  37
   0   4   5 187306. 2189.74  44
   0   4   5 180732. 2525.34  43
   0   4   5 185593. 2759.93  37
   0   4   6 42179.1 1211.50  44
   0   4   6 40331.3 1268.11  43
   0   4   6 38481.6 1345.57  37
   0   4   7 38820.4 1375.05  43
   0   4   8 729.905 219.044  43
   0   4   9 173.533 95.8674  31
   0   4  10 1188.62 221.632  25
   0   4  10 2444.63 297.029  31
   0   4  11 3955.91 377.922  25
   0   4  11 5470.93 449.425  31
   0   4  12 23928.4 905.225  25
   0   4  12 24673.2 932.267  31
   0   4  13 738.205 184.805  32
   0  -5  10 4484.58 335.609   9
   0  -5  10 5443.61 424.495  31
   0  -5   9 3828.47 364.606   9
   0  -5   9 3615.52 385.216  21
   0  -5   9 4237.39 421.614  31
   0  -5   8 2254.00 310.279   9
   0  -5   8 2047.47 304.101  19
   0  -5   8 1713.24 262.360  22
   0  -5   8 2244.83 328.127  21
   0  -5   8 2136.99 336.561  31
   0  -5   7 2708.94 345.829  19
   0  -5   7 2517.01 339.698  21
   0  -5   7 2794.81 345.282  22
   0  -5   7 2369.45 323.823   9
   0  -5   6 2145.92 299.675  39
   0  -5   6 2050.20 288.574  21
   0  -5   6 2288.13 304.568  19
   0  -5   6 2297.12 316.914  22
   0  -5   5 32306.1 1107.07  39
   0  -5   5 33055.1 1128.55  22
   0  -5   5 32193.2 1081.72  19
   0  -5   5 32690.9 1097.65  21
   0  -5   5 34486.2 1146.70  29
   0   5  -4 2623.68 458.444   1
   0  -5   4 2652.42 301.053  22
   0  -5   4 2892.36 457.729  41
   0  -5   3 3382.98 457.004  41
   0   5  -3 3605.98 479.888   1
   0  -5   2 46024.2 1559.29  41
   0   5  -2 47293.9 1585.18   1
   0  -5   1 3237.98 397.956  41
   0   5  -1 2462.65 341.635   1
   0  -5   0 45187.9 1518.04  41
   0   5   0 40628.6 1263.46   1
   0  -5  -1 60531.2 2154.74  41
   0   5   1 71479.3 1541.97   1
   0   5   2 20242.3 739.318   1
   0   5   2 21840.6 1026.71  37
   0   5   3 98024.7 2047.74  37
   0   5   4 5249.66 488.415  37
   0   5   5 41064.1 1409.54  37
   0   5   6 16072.4 938.795  37
   0   5   6 15131.0 834.775  43
   0   5   7 39379.3 1551.13  37
   0   5   7 38644.5 1428.25  43
   0   5   8 65289.2 1512.50   7
   0   5   8 61901.2 1403.76  40
   0   5   8 62845.1 1954.08  43
   0   5   9 5274.18 473.445   7
   0   5  10 108525. 1986.52  25
   0   5  11 11152.3 643.240  25
   0   5  12-2.85015 135.426  25
   0   5  13 4392.31 377.900  25
   0   5  13 3943.30 418.525  32
   0   5  14 415.143 125.717  32
   0  -6   9 69.4603 73.9624  31
   0  -6   8 2419.65 327.256  31
   0  -6   8 2950.57 338.679  21
   0  -6   8 2542.66 302.634  22
   0  -6   8 2219.37 274.099   9
   0  -6   7 5289.71 489.532  31
   0  -6   7 5340.05 473.078  22
   0  -6   7 5089.40 472.003  21
   0  -6   7 5021.47 441.619   9
   0  -6   6 305.162 138.420  39
   0  -6   6 277.087 100.029  19
   0  -6   6 231.809 124.108  21
   0  -6   6 126.171 85.5767  22
   0   6  -6 252.452 134.319  12
   0  -6   5 363.233 152.853  39
   0  -6   5 239.929 113.008  22
   0  -6   5 315.506 125.297  21
   0  -6   5 380.732 138.491  19
   0  -6   4 5749.76 480.496  39
   0  -6   4 6081.39 492.412  22
   0  -6   4 6148.07 452.143  21
   0  -6   4 5255.46 454.258  29
   0  -6   3 30966.1 1030.30  38
   0  -6   3 30520.0 1470.83  41
   0  -6   3 30058.5 1016.98  39
   0  -6   3 30839.8 1033.23  22
   0  -6   3 31044.9 984.409  29
   0  -6   2 19450.4 1100.67  41
   0   6  -2 20657.0 1151.81   1
   0  -6   1 8630.37 690.903  41
   0   6  -1 7875.01 665.078   1
   0  -6   0 103362. 2413.75  41
   0   6   0 99040.7 2213.80   1
   0  -6  -1 126854. 3000.29  41
   0   6   1 126448. 2331.67   1
   0   6   2 31888.1 1387.25  37
   0   6   3 1857.63 334.669  37
   0   6   4 33783.1 1371.19  37
   0   6   5 1776.84 332.506  37
   0   6   6 25016.2 1265.63  37
   0   6   6 23835.9 1121.95  43
   0   6   7 5051.09 592.521  37
   0   6   7 5060.81 556.509  43
   0   6   8 1409.67 232.159   7
   0   6   8 1197.31 212.202  40
   0   6   9 68383.0 1717.21   7
   0   6   9 65080.4 1604.56  40
   0   6  10 44847.2 1454.43   7
   0   6  11 2746.93 353.341  25
   0   6  12 3593.11 405.013  25
   0   6  12 6742.11 582.039  32
   0   6  13-852.428 189.170  25
   0   6  13 94.0308 138.582  32
   0   6  14 506.441 155.031  32
   0  -7   8 256.998 109.716  31
   0  -7   7 87.2703 121.054  31
   0   7  -7-17.1776 67.4758  12
   0  -7   7-5.84413 49.2818   9
   0  -7   7 49.2431 104.865  22
   0  -7   7 66.8212 57.0555  21
   0  -7   6 5005.32 436.185  39
   0  -7   6 4424.42 440.736  22
   0  -7   6 5436.51 454.073  21
   0   7  -6 4241.97 432.471  12
   0  -7   5 23147.4 976.262  39
   0  -7   5 22692.2 1002.48  22
   0   7  -5 23334.1 1049.02  12
   0  -7   4 98.0178 103.249  39
   0   7  -4 145.757 88.1626  12
   0  -7   4 279.142 145.620  22
   0  -7   3 3568.50 383.883  38
   0  -7   3 4110.83 375.011  29
   0  -7   3 3779.53 393.941  39
   0  -7   3 3857.34 396.729  22
   0  -7   2 17670.7 818.669   3
   0  -7   2 16046.1 759.691  38
   0  -7   2 16254.8 776.567  39
   0  -7   2 15890.4 755.169  22
   0   7  -1 21166.0 1189.89   1
   0  -7   1 22356.9 863.610   3
   0  -7   1 21047.1 829.010  38
   0  -7   1 21453.4 826.823  22
   0  -7   1 22637.4 893.909  39
   0  -7   1 21919.9 1179.80  41
   0  -7   0 1064.22 264.213  41
   0   7   0 1227.07 278.481   1
   0  -7  -1 3374.15 484.701  41
   0  -7  -2 20015.1 1356.98  41
   0   7   2 19310.8 1181.57  37
   0   7   3 37855.3 1640.04  37
   0   7   4 44379.4 1798.88  37
   0   7   5 74057.7 2333.57  37
   0   7   6 38382.9 1484.96  43
   0   7   6 42659.7 1796.64  37
   0   7   7 5019.65 571.346  43
   0   7   7 5694.28 457.282  40
   0   7   7 5235.89 456.247   7
   0   7   8 54554.8 1462.21  40
   0   7   8 57510.3 1555.84   7
   0   7   9 852.545 198.309  40
   0   7   9 1052.17 246.463   7
   0   7  10 477.684 161.402  32
   0   7  10 655.189 202.157   7
   0   7  11 9831.50 660.906  25
   0   7  11 17541.4 909.012  32
   0   7  12 12866.5 698.257  25
   0   7  12 19154.3 935.640  32
   0   7  13 185.593 100.800  25
   0   7  13 277.871 154.621  32
   0   8  -7 118.288 74.2413  12
   0  -8   7 210.748 99.4369  31
   0  -8   6 1003.27 181.222  39
   0  -8   6 922.862 192.191  31
   0   8  -6 851.842 187.960  12
   0  -8   6 1060.34 204.561  22
   0  -8   5 5440.42 460.263  39
   0  -8   5 4897.30 460.305  22
   0   8  -5 4728.49 473.295  12
   0  -8   4 1776.12 279.139  39
   0  -8   4 1354.96 260.743  22
   0   8  -4 1755.20 300.602  12
   0  -8   3 3591.14 385.880  39
   0   8  -3 3410.66 425.560  12
   0  -8   3 3273.69 378.534  22
   0  -8   2 1106.75 225.206  39
   0  -8   2 1312.70 239.595  38
   0   8  -2 1411.90 269.520  12
   0  -8   2 965.763 215.281  22
   0  -8   1 935.690 219.263  39
   0  -8   1 997.547 212.881   3
   0  -8   1 1030.09 212.148  38
   0   8  -1 1028.77 215.548  12
   0  -8   1 1027.06 209.400  22
   0  -8   0 14134.6 761.374  39
   0  -8   0 13195.5 698.373   3
   0  -8   0 13549.8 708.474  38
   0   8   0 15825.4 776.054  12
   0  -8   0 13074.3 670.603  22
   0   8   1 30984.9 1045.07  12
   0  -8  -1 31943.0 1157.06  39
   0  -8  -1 29889.7 1003.19   3
   0   8   2 9402.19 594.638  10
   0  -8  -2 9661.26 571.111  16
   0  -8  -2 9204.67 646.900  39
   0   8   3 3575.01 368.808  10
   0  -8  -3 2943.71 383.299  39
   0  -8  -3 3006.32 313.099  16
   0   8   4 18197.9 833.813  10
   0  -8  -4 17215.1 997.150  39
   0   8   5 5836.55 480.380  10
   0  -8  -5 6022.10 634.591  39
   0  -8  -6-30.6400 148.981  39
   0  -8  -7 10750.6 901.138  39
   0   8   7 10553.1 686.614  40
   0   8   7 9807.52 670.601   7
   0   8   8 128.727 128.511  40
   0   8   8 79.7482 139.894   7
   0   8   8 112.454 124.841  32
   0   8   9-25.1269 124.916  40
   0   8   9 27.7255 89.5506   7
   0   8   9-7.43377 98.7845  32
   0   8  10 11113.6 726.195  40
   0   8  10 12472.0 786.809   7
   0   8  10 10233.5 662.434  32
   0   8  11 1804.81 293.076  32
   0   8  11 2101.07 337.449   7
   0   8  12 348.927 143.333  32
   0   8  12 36.7786 177.859  25
   0   8  13 729.081 189.141  32
   0   8  13 119.465 107.100  25
   0  -9   6-43.2727 70.5895  31
   0   9  -6 131.900 71.7984  12
   0  -9   5 14715.2 721.740  22
   0  -9   5 14067.4 659.429  39
   0   9  -5 14655.8 747.239  12
   0  -9   4 19208.5 877.285  22
   0   9  -4 21847.4 991.147  12
   0  -9   4 20503.9 870.819  39
   0   9  -3 5988.86 543.307  12
   0  -9   3 5375.86 476.880  22
   0  -9   3 5388.71 464.616  39
   0   9  -2 6571.41 563.027  12
   0  -9   2 5889.55 502.389  22
   0  -9   2 5919.57 506.238  39
   0  -9   1 158.470 111.378  38
   0  -9   1 234.939 128.848  39
   0   9  -1 184.177 131.397  12
   0  -9   1 308.726 137.478  22
   0  -9   0 16783.6 817.448  38
   0   9   0 16593.1 835.123  12
   0  -9   0 15942.5 837.682  39
   0  -9   0 17487.2 811.177  22
   0  -9   0 17034.8 822.284   3
   0  -9  -1 8451.51 620.151  39
   0  -9  -1 9238.87 584.871   3
   0   9   1 7360.74 562.153  10
   0   9   1 7954.66 555.549  12
   0   9   2 23805.4 1001.75  10
   0  -9  -2 23609.9 1051.27  39
   0   9   3 26084.5 1050.30  10
   0  -9  -3 26548.9 1154.33  39
   0  -9  -4-71.0431 169.380  39
   0   9   4 80.9482 100.906  10
   0  -9  -5 9252.64 757.599  39
   0   9   5 10057.6 671.411  10
   0  -9  -6 5957.19 644.092  39
   0   9   7 26161.3 1108.63  40
   0  -9  -7 26268.2 1379.74  39
   0   9   7 26244.6 1164.12   7
   0   9   8 7006.66 586.818  40
   0   9   8 7673.42 635.754   7
   0   9   9 11052.1 740.328  40
   0   9   9 10598.5 748.696   7
   0   9   9 9471.69 627.472  32
   0   9  10 464.171 201.097  40
   0   9  10 336.885 151.049   7
   0   9  10 415.266 168.438  32
   0   9  11 329.116 143.510  32
   0   9  11 363.347 170.747   7
   0   9  12 694.550 180.080  25
   0   9  12 882.526 210.041  32
   0   9  13 2062.88 245.145  25
   0   9  13 1810.85 237.032  32
   0  10  -4 3940.46 378.625  12
   0 -10   4 3716.30 350.538  22
   0 -10   4 3463.54 320.737  39
   0  10  -4 3411.12 313.585  10
   0 -10   3 2047.43 278.555  39
   0 -10   3 2006.33 270.204  22
   0  10  -3 2223.23 274.826  10
   0  10  -3 2347.64 322.728  12
   0 -10   2 4855.26 440.309  39
   0  10  -2 5153.06 477.384  12
   0 -10   2 4818.87 433.935  22
   0  10  -2 4086.67 395.300  10
   0 -10   1 2062.32 301.742  39
   0 -10   1 1951.23 284.411  38
   0  10  -1 1772.84 267.483  10
   0  10  -1 1864.75 291.195  12
   0 -10   1 2273.78 307.008  22
   0  10   0 11949.0 708.820  12
   0 -10   0 13091.3 755.242  39
   0  10   0 12337.5 708.320  10
   0 -10   0 12184.1 699.224  38
   0 -10  -1 30149.3 1104.56  38
   0 -10  -1 28359.2 1127.67  39
   0 -10  -1 30778.8 1079.71   3
   0  10   1 29309.6 1074.08  12
   0  10   1 27710.3 1082.70  10
   0 -10  -2 7030.49 568.010  39
   0  10   2 7181.70 560.431  10
   0  10   3-9.82708 118.831  10
   0 -10  -3-40.3802 155.101  39
   0  10   4 1994.17 306.652  10
   0 -10  -4 1872.13 337.145  39
   0 -10  -5 17517.9 984.952  39
   0  10   5 16176.0 863.531  10
   0 -10  -6 9.78776 151.413  39
   0  10   7 13470.7 816.554  40
   0 -10  -7 13042.4 904.107  39
   0  10   7 12276.8 809.312   7
   0  10   8 429.145 196.619  40
   0  10   8 105.923 121.733   7
   0 -10  -8 651.432 200.937  39
   0  10   9 21526.0 1048.51   7
   0  10   9 20224.9 992.842  40
   0  10  10 1445.75 270.422  40
   0  10  10 984.945 233.246   7
   0  10  11 5587.66 416.153  32
   0  10  11 6512.76 544.258   7
   0  10  11 5075.58 412.428  25
   0  10  12 5127.10 373.859  32
   0  10  12 5734.20 408.888  25
   0  11  -3 4675.55 374.094  12
   0 -11   2 78.4788 97.6574  39
   0  11  -2 54.9218 67.8107  10
   0  11  -2 56.6334 90.6476  12
   0 -11   1 38.4007 94.4178  39
   0  11  -1 20.2004 57.6188  10
   0  11  -1 37.7317 74.9329  12
   0 -11   1 189.093 100.945  22
   0  11   0 2355.15 296.944  12
   0  11   0 2411.39 299.462  10
   0 -11   0 2689.37 331.557  39
   0  11   1 5811.50 453.001  12
   0  11   1 5651.58 473.442  10
   0 -11  -1 6776.90 532.049  39
   0 -11  -2 545.586 158.280  38
   0  11   2 404.588 151.656  10
   0 -11  -2 336.826 150.258  39
   0 -11  -3 1762.62 274.281  38
   0  11   3 1365.22 254.145  10
   0 -11  -3 1947.19 319.234  39
   0  11   4 7428.20 577.584  10
   0 -11  -4 7388.73 589.313  39
   0  11   5 5264.34 483.554  10
   0 -11  -5 5101.70 507.544  39
   0 -11  -6 805.393 222.320  39
   0  11   6 870.020 215.083  40
   0  11   7 3863.05 443.746   7
   0 -11  -7 3599.76 448.260  39
   0  11   7 3801.95 420.622  40
   0 -11  -8 146.143 144.139  39
   0  11   8 138.235 96.7859   7
   0  11   8 254.989 129.643  40
   0  11   9 1424.48 260.038   7
   0  11   9 1751.43 284.855  40
   0  11  10 10678.6 537.337  25
   0  11  10 11216.3 684.626   7
   0  11  10 10930.6 661.193  40
   0  11  11 6219.41 398.169  25
   0  11  11 7348.67 521.677   7
   0  12   0 2411.91 259.380  10
   0 -12   0 2674.70 285.730  39
   0  12   1 4129.33 352.812  10
   0 -12  -1 5052.83 412.381  39
   0  12   2 12120.3 635.378  10
   0 -12  -2 13793.3 696.419  39
   0  12   3 10222.1 605.696  10
   0 -12  -3 10733.2 628.691  39
   0  12   4 938.576 201.718  10
   0 -12  -4 888.305 186.417  39
   0  12   5 7908.56 528.744  40
   0 -12  -5 8795.57 586.732  39
   0  12   6 21010.4 943.384   7
   0  12   6 20890.4 873.700  40
   0 -12  -6 20650.4 894.826  39
   0  12   7 4695.87 440.863   7
   0  12   7 4387.73 406.063  40
   0 -12  -7 4773.23 430.721  39
   0  12   8 280.422 126.320   7
   0  12   8 244.240 114.575  40
   0  12   9 2533.41 275.143  24
   0  12   9 3204.08 345.977   7
   0  12   9 3283.75 342.209  40
   0  12  10 6315.89 448.435   7
   0 -13  -3 1666.24 220.992  39
   0 -13  -4 5395.67 387.798  39
   0  13   5 458.571 135.383   7
   0 -13  -5 610.508 144.081  39
   0  13   6 245.103 96.3859   7
   0 -13  -6 1027.52 170.885  39
   0  13   7 8465.54 502.980   7
  -1  12   8 7200.76 457.891  24
  -1  12   8 8511.35 526.533   7
  -1  12   8 7950.15 486.505  40
  -1  12   7 8013.78 527.081   7
  -1  12   7 8430.16 506.064  40
  -1  12   6 10391.3 610.505   7
  -1  12   6 10925.2 568.907  40
   1 -12  -6 10314.1 552.453  39
  -1  12   5 2544.59 314.037   7
   1 -12  -5 2421.76 279.616  39
   1 -12  -4 17378.8 751.018  38
   1 -12  -4 17475.4 745.969  39
   1 -12  -3 5479.52 413.402  38
   1 -12  -3 5444.34 417.993  39
  -1  12   3 4664.76 371.099   6
  -1  12   2 3101.70 308.250   6
   1 -12  -2 3427.70 327.199  39
   1 -12  -2 3514.53 327.862  38
  -1  12   2 3026.99 289.741  10
   1 -12  -1 1195.84 190.820  39
  -1  12   1 932.902 155.296  10
  -1  12   1 885.156 168.987   6
  -1  11  10 194.958 94.8501   7
  -1  11   9 3978.81 400.851   7
  -1  11   9 3562.44 346.540  24
  -1  11   8 10265.2 658.735   7
  -1  11   8 10229.4 645.106  40
  -1  11   7 314.325 144.597   7
  -1  11   7 253.218 133.442  40
  -1  11   6 9154.04 648.287   7
   1 -11  -6 8179.49 571.968  39
  -1  11   6 9094.31 614.791  40
  -1  11   5 25638.0 993.983  40
   1 -11  -5 23757.5 980.723  39
   1 -11  -4 1656.72 272.275  39
  -1  11   3 472.381 142.450   6
  -1  11   3 591.439 173.072  10
   1 -11  -3 344.035 133.116  38
   1 -11  -3 514.393 171.637  39
  -1  11   2 16722.0 794.459  10
   1 -11  -2 17573.8 823.873  38
   1 -11  -2 17237.0 821.799  39
  -1  11   1 16013.0 756.584  10
   1 -11  -1 17723.5 805.785  38
   1 -11  -1 16837.6 804.730  39
  -1  11   0 547.120 140.112  10
   1 -11   0 849.304 182.520  38
   1 -11   0 713.880 177.526  39
   1 -11   1 2300.65 282.269  39
  -1  11  -1 2498.66 267.634  10
   1 -11   2 12983.0 614.950  39
   1 -11   2 11103.4 537.418  18
  -1  10  11 1178.57 183.211  25
  -1  10  11 1130.98 178.458  32
  -1  10  10 2225.77 316.877   7
  -1  10  10 1170.08 182.914  25
  -1  10   9 10014.6 674.308  40
  -1  10   9 9608.45 675.370   7
  -1  10   9 9452.16 600.011  24
  -1  10   8 801.350 224.484   7
  -1  10   8 786.661 227.021  40
  -1  10   7 3513.25 436.481   7
  -1  10   7 3364.24 418.315  40
  -1  10   6 23951.4 1123.19   7
  -1  10   6 23949.2 1070.01  40
   1 -10  -6 23557.5 1064.11  39
   1 -10  -5 238.319 153.599  39
  -1  10   5 224.589 115.791  40
   1 -10  -4 31.0029 128.677  39
  -1  10   4 6.03942 130.083  10
   1 -10  -3 33191.1 1231.42  39
  -1  10   3 33141.6 1209.50  10
   1 -10  -2 4830.44 473.653  39
  -1  10   2 4942.47 472.024  10
  -1  10   1 12366.8 693.754  12
   1 -10  -1 11249.2 699.948  38
   1 -10  -1 10519.3 682.265  39
  -1  10   1 10931.1 684.900  10
  -1  10   0 10810.6 661.291  12
   1 -10   0 11147.0 685.289  38
   1 -10   0 11557.4 704.678  39
  -1  10   0 10141.3 631.831  10
   1 -10   1 11954.0 698.593  39
  -1  10  -1 12069.2 702.222  12
   1 -10   1 13510.1 739.429  38
   1 -10   1 13091.5 693.320  22
  -1  10  -1 12135.8 661.155  10
  -1  10  -2 6554.86 517.122  12
  -1  10  -2 5781.75 436.129  10
   1 -10   2 6458.63 499.758  39
  -1  10  -3 2695.13 328.176  12
   1 -10   3 2439.98 303.333  39
   1 -10   4 1711.56 219.952  39
  -1   9  12 132.862 78.4852  25
  -1   9  12 254.289 126.785  32
  -1   9  11 387.525 147.044  25
  -1   9  11 538.058 167.555  32
  -1   9  10 8125.90 555.704  25
  -1   9  10 9800.68 625.966  32
  -1   9   9 3032.48 401.235  40
  -1   9   9 2391.30 317.878  25
  -1   9   9 3158.40 352.289  24
  -1   9   9 2846.14 391.068   7
  -1   9   9 2082.19 304.802  32
  -1   9   8 9497.97 696.445  40
  -1   9   8 9093.82 698.373   7
  -1   9   7 14333.4 839.659  40
  -1   9   7 13357.8 833.722   7
   1  -9  -6 33820.5 1357.82  39
  -1   9   6 32596.1 1257.47  40
   1  -9  -5 891.500 223.273  39
  -1   9   4 35455.3 1277.09  10
   1  -9  -4 36775.9 1349.90  39
  -1   9   3 20608.3 956.933  10
   1  -9  -3 21538.2 1007.42  39
  -1   9   2 43487.1 1370.19  10
   1  -9  -2 43783.5 1399.89  39
  -1   9   1 2249.66 303.207  12
  -1   9   1 1878.55 289.861  10
   1  -9  -1 2213.42 330.806  39
  -1   9   0 3698.82 408.258  12
  -1   9   0 3770.97 398.278  10
   1  -9   0 3592.44 397.997  38
   1  -9   0 3630.43 415.458  39
   1  -9   1 2055.19 307.507  38
   1  -9   1 2228.56 325.197  39
   1  -9   1 2052.99 286.845  22
  -1   9  -1 2452.44 324.791  10
  -1   9  -1 1940.41 304.196  12
   1  -9   2 21015.1 955.783  38
   1  -9   2 21845.9 967.713  39
   1  -9   2 20443.0 913.683  22
  -1   9  -2 19690.3 868.188  10
  -1   9  -2 20232.0 964.124  12
   1  -9   3 9486.46 623.292  39
   1  -9   3 8489.17 585.569  22
  -1   9  -3 8631.90 558.702  10
  -1   9  -3 9399.45 666.964  12
   1  -9   4 8.98411 90.7402  39
   1  -9   4 22.4433 88.8087  22
  -1   9  -4 204.236 128.179  12
   1  -9   5 654.555 150.856  39
  -1   9  -5 717.762 183.971  12
   1  -9   6 1901.20 236.653  18
  -1   8  12 2295.11 298.946  25
  -1   8  12 3078.70 343.531  32
  -1   8  11 4508.30 444.042  25
  -1   8  11 6225.99 521.515  32
  -1   8  10 1796.62 305.496   7
  -1   8  10 1527.03 276.976  32
  -1   8   9 1916.88 320.418  40
  -1   8   9 1758.67 313.017   7
  -1   8   8 368.764 149.189   7
  -1   8   8 245.129 130.748  40
  -1   8   8 426.542 157.849  32
  -1   8   7 7347.58 599.202   7
  -1   8   7 7789.92 601.756  40
  -1   8   7 8169.68 592.672  32
  -1   8   6 15941.2 843.891  40
   1  -8  -5 2674.99 405.827  39
  -1   8   5 2264.25 313.066  10
   1  -8  -4 10482.1 741.909  39
  -1   8   4 11137.8 674.019  10
   1  -8  -3 14859.5 845.637  39
  -1   8   3 15468.5 790.291  10
   1  -8  -2 12430.5 748.092  39
  -1   8   2 13060.5 727.266  10
  -1   8   1 1240.96 225.634  12
  -1   8   1 1263.62 229.349  10
   1  -8  -1 1591.39 287.789  39
   1  -8   0 25271.4 1032.55  39
  -1   8   0 27681.7 1058.87  12
  -1   8   0 25926.7 1005.66  10
   1  -8   0 27303.9 972.240   3
  -1   8  -1 57089.1 1562.99  12
   1  -8   1 53949.1 1505.80  38
   1  -8   1 55976.2 1459.09  22
   1  -8   1 55498.9 1520.58  39
   1  -8   2 46.1296 92.3488  38
  -1   8  -2 93.1782 98.6718  12
   1  -8   2 46.0085 85.9671  22
   1  -8   2 72.1625 108.938  39
   1  -8   3 379.216 160.340  38
   1  -8   3 424.277 203.740  39
   1  -8   3 322.343 136.345  22
  -1   8  -3 216.964 154.688  12
   1  -8   4 118.267 125.111  39
   1  -8   4-44.2817 112.747  22
  -1   8  -4 46.0887 147.361  12
   1  -8   5 1556.22 262.553  39
  -1   8  -5 1736.21 297.098  12
   1  -8   5 1409.85 250.834  22
  -1   8  -6 120.633 90.2034  12
   1  -8   6 160.218 87.5071  31
   1  -8   6 197.534 111.851  39
   1  -8   7 4971.48 358.848  31
   1  -8   7 5233.82 397.657  18
  -1   7  13 8518.81 508.544  25
  -1   7  13 8483.34 549.104  32
  -1   7  13 7143.84 459.860  20
  -1   7  12 688.385 215.083  25
  -1   7  12 1161.78 251.510  32
  -1   7  11 1809.52 354.674  25
  -1   7  11 4050.30 459.730  32
  -1   7  10 113.969 185.244  25
  -1   7  10 514.539 176.781   7
  -1   7  10 474.919 206.415  32
  -1   7   9 14114.0 825.929   7
  -1   7   9 13818.3 798.774  40
  -1   7   9 12179.7 757.313  32
  -1   7   8 302.359 118.746   7
  -1   7   8 77.6816 97.7342  40
  -1   7   8-40.5699 144.241  32
  -1   7   7 28196.0 1106.16   7
  -1   7   7 29177.5 1088.78  40
  -1   7   7 27464.3 1066.89  32
  -1   7   6 5959.30 501.323   7
  -1   7   6 6061.78 485.971  40
  -1   7   6 6341.93 508.894  32
  -1   7   5 4054.14 375.084  10
  -1   7   4 41351.2 1192.26  10
  -1   7   4 43297.2 1848.14  37
  -1   7   3 10726.9 910.679  37
  -1   7   2 271.250 176.896  37
  -1   7   1 1902.04 402.356  37
   1  -7   0 108349. 2007.56  39
  -1   7   0 109314. 1941.07  12
   1  -7   1 20384.3 873.246  38
   1  -7   1 20526.1 843.759   3
  -1   7  -1 21959.8 912.658  12
   1  -7   1 19905.2 822.633  22
   1  -7   1 22497.7 927.410  39
   1  -7   2 1659.96 276.183  38
   1  -7   2 1774.03 274.587  39
  -1   7  -2 1638.28 270.308  12
   1  -7   2 1632.12 256.615  22
  -1   7  -3 17014.5 868.869  12
   1  -7   3 15492.0 819.271  38
   1  -7   3 16278.2 807.844  22
   1  -7   3 15679.9 810.412  39
  -1   7  -4 25436.3 1098.88  12
   1  -7   4 24597.3 1029.92  22
   1  -7   4 25403.4 1037.08  39
  -1   7  -5 6014.59 538.231  12
   1  -7   5 6294.02 545.861  22
   1  -7   5 6105.27 516.062  39
   1  -7   6 5950.83 490.719  39
   1  -7   6 5754.46 504.694  22
  -1   7  -6 5897.10 518.579  12
   1  -7   7 1925.05 269.139   9
  -1   7  -7 2032.82 275.769  12
   1  -7   7 1915.39 268.180  31
   1  -7   7 1984.65 263.996  39
   1  -7   8 846.257 162.475  31
   1  -7   8 703.517 158.054  18
   1  -7   8 746.665 152.421   9
  -1   6  13 1151.03 151.210  25
  -1   6  13 1657.65 268.985  32
  -1   6  12-339.488 158.340  25
  -1   6  12-5.22489 126.620  32
  -1   6  11 18987.2 898.753  25
  -1   6  11 29827.5 1224.91  32
  -1   6  10 28177.8 1185.29   7
  -1   6  10 25897.1 1123.19  32
  -1   6   9-15.3821 131.473  32
  -1   6   9 112.521 116.577   7
  -1   6   8 1596.88 276.738  32
  -1   6   8 993.228 204.051  40
  -1   6   8 1047.33 206.895   7
  -1   6   7 6546.27 499.326  32
  -1   6   7 6576.89 504.694   7
  -1   6   7 6659.88 648.447  43
  -1   6   7 6793.70 495.932  40
  -1   6   6 12087.5 809.165  43
  -1   6   6 11506.0 897.410  37
  -1   6   5-105.076 107.621  37
  -1   6   4 7517.52 691.631  37
  -1   6   3 15859.1 1001.83  37
  -1   6   2 320.385 174.289  37
  -1   6   1 87519.6 2106.59   1
  -1   6   0 13230.6 873.008   1
  -1   6  -1 48918.0 1756.44   1
  -1   6  -2 4843.32 585.712   1
   1  -6   3 67022.7 1581.03  39
   1  -6   3 68368.5 1557.99  22
   1  -6   3 68922.9 1609.46  38
  -1   6  -4 29143.7 1124.70  12
   1  -6   4 30299.6 1101.42  22
   1  -6   4 29973.1 1101.30  39
  -1   6  -5 1903.37 309.681  12
   1  -6   5 1703.07 268.697  22
   1  -6   5 1677.26 272.628  39
   1  -6   6 17335.9 868.401  39
   1  -6   6 17862.4 897.667  22
   1  -6   6 18945.6 868.098  21
  -1   6  -6 17894.4 901.157  12
   1  -6   7 712.222 181.862  31
   1  -6   7 588.540 161.756  39
   1  -6   7 612.452 175.967  21
   1  -6   7 609.666 182.169  22
  -1   6  -7 947.119 215.783  12
   1  -6   8 624.914 165.584  31
   1  -6   8 549.449 163.960   9
   1  -6   9 23.7200 66.8798  31
   1  -6   9 203.135 96.0411   9
  -1   5  13 16482.1 808.649  32
  -1   5  12 13.3713 141.836  25
  -1   5  12 51.0462 132.113  32
  -1   5  12 57.4216 79.8042  20
  -1   5  11-457.759 187.145  25
  -1   5  11 71.1530 130.137  32
  -1   5  10 1533.43 278.503  25
  -1   5   9 108670. 1998.63  25
  -1   5   9 17198.0 899.064   7
  -1   5   8 34184.1 1171.58   7
  -1   5   8 31530.6 1084.97  40
  -1   5   7 536.357 148.333   7
  -1   5   7 568.675 191.078  43
  -1   5   7 800.089 164.845  40
  -1   5   7 813.379 242.741  37
  -1   5   6 881.344 212.063  43
  -1   5   6 865.096 257.413  37
  -1   5   5 195121. 2857.26  43
  -1   5   5 190647. 3258.06  37
  -1   5   4 19612.2 822.574  43
  -1   5   4 18073.1 957.349  37
  -1   5   3 30.2150 104.883  37
  -1   5   2 11470.2 784.023  37
  -1   5   1 52464.1 1432.78   1
   1  -5  -1 53182.8 1821.34  41
  -1   5   0 66093.0 1726.35   1
   1  -5   0 71076.1 1791.02  41
  -1   5  -1 3972.68 457.687   1
   1  -5   1 3848.85 417.899  41
  -1   5  -2 72127.1 2034.25   1
   1  -5   2 66136.5 1819.22  41
  -1   5  -3 12790.2 907.003   1
   1  -5   3 12976.1 870.701  41
   1  -5   4 26592.2 990.017  39
   1  -5   4 23076.3 1265.34  41
   1  -5   4 24765.7 920.215  22
   1  -5   4 24039.6 941.274  38
  -1   5  -5 6655.42 522.611  12
   1  -5   5 6199.83 480.585  21
   1  -5   5 6773.86 517.571  22
   1  -5   5 5901.68 466.496  19
   1  -5   5 6153.96 512.501  39
   1  -5   6 11894.5 728.675  39
   1  -5   6 11366.6 682.767  19
   1  -5   6 12128.7 721.952  22
   1  -5   6 11873.4 694.664  21
  -1   5  -6 11676.5 706.066  12
   1  -5   7 471.085 153.202  39
   1  -5   7 475.357 175.962  22
   1  -5   7 339.113 143.406  21
   1  -5   8 8520.85 619.613  31
   1  -5   8 8242.09 604.495  21
   1  -5   8 8934.72 602.432  22
   1  -5   8 7941.38 574.849   9
   1  -5   9 2689.29 320.183   9
   1  -5   9 3380.03 375.670  31
   1  -5  10 20.7742 56.7857   9
   1  -5  10 150.009 80.4086  31
  -1   4  13 483.213 138.069  32
  -1   4  12 4484.67 402.792  25
  -1   4  12 4504.95 476.185  32
  -1   4  11-285.297 145.136  25
  -1   4  10 8155.62 541.141  25
  -1   4   9 2290.54 274.152  25
  -1   4   8 369.279 130.207   7
  -1   4   7 27724.3 1237.01  43
  -1   4   6 7435.12 644.295  37
  -1   4   6 8382.93 631.225  43
  -1   4   5 51062.2 1539.61  37
  -1   4   5 51590.0 1292.33  44
  -1   4   5 47311.8 1326.92  43
  -1   4   4 59318.2 1562.60  37
  -1   4   4 60441.0 1246.37  44
  -1   4   3 86528.8 1800.38  37
  -1   4   3 87178.6 1475.37  43
  -1   4   2 14634.6 578.985   1
  -1   4   2 13991.5 727.256  37
  -1   4   1 124272. 1882.08   1
  -1   4   0 6339.43 471.339   1
   1  -4   0 7779.28 568.332  41
  -1   4  -1 27312.3 1039.06   1
   1  -4   1 27782.6 1002.34  41
  -1   4  -2 5257.65 500.225   1
   1  -4   2 5398.47 470.866  41
  -1   4  -3 38044.5 1423.17   1
   1  -4   3 37461.9 1371.78  41
  -1   4  -4 3616.26 479.322   1
   1  -4   4 3732.24 480.298  41
  -1   4  -5 3613.52 502.824   1
   1  -4   5 3722.38 514.833  41
   1  -4   6 23280.4 982.395  39
   1  -4   6 22818.4 925.184  22
   1  -4   6 22298.3 915.553  21
   1  -4   6 22656.8 928.789  19
  -1   4  -6 20753.8 882.574  12
   1  -4   7 24846.7 1038.73  39
   1  -4   7 21546.4 966.709  19
   1  -4   7 23630.4 1016.86  21
   1  -4   7 23921.4 985.517  22
   1  -4   8 322.150 168.148  31
   1  -4   8 332.604 135.371  22
   1  -4   8 280.796 160.695  19
   1  -4   8 312.687 154.925  21
   1  -4   8 216.695 133.158   9
   1  -4   9 12771.2 782.340  31
   1  -4   9 12694.2 758.499  21
   1  -4   9 11935.8 707.239   9
   1  -4  10 8194.90 547.478   9
   1  -4  10 8733.14 597.056  31
   1  -4  11 130.905 80.4114   9
   1  -4  11 55.5193 76.4010  31
  -1   3  12 8389.38 584.529  32
  -1   3  11 609.416 134.714  25
  -1   3  10 277.578 109.037  25
  -1   3   9 679.897 162.356  25
  -1   3   8 76078.3 1445.26  25
  -1   3   7 20317.3 1070.27  44
  -1   3   7 22791.2 1103.27  43
  -1   3   6 9328.05 638.280  43
  -1   3   6 9683.42 660.087  44
  -1   3   5 36702.2 1140.20  44
  -1   3   5 36748.8 1138.67  43
  -1   3   5 38210.5 1241.03  37
  -1   3   4 207692. 2380.48  44
  -1   3   4 212581. 2426.91  43
  -1   3   3 4927.77 336.566  43
   1  -3  -3 5107.07 280.040  42
  -1   3   3 5429.58 405.647  37
   1  -3  -2 12198.1 451.622  42
  -1   3   2 12761.0 587.095  37
  -1   3   2 12600.8 460.666   1
  -1   3   1 10356.1 455.142   1
   1  -3   0 136.192 112.604  41
  -1   3   0 124.410 65.6542   1
   1  -3   1 7208.58 447.017  41
  -1   3  -1 6386.26 440.747   1
   1  -3   2 120333. 1915.77  41
  -1   3  -2 122249. 2088.98   1
   1  -3   3 5894.16 473.718  41
  -1   3  -3 5843.13 508.634   1
   1  -3   4 46018.2 1438.78  41
  -1   3  -4 45012.1 1507.73   1
   1  -3   5 9688.21 741.453  41
  -1   3  -5 9088.03 743.508   1
   1  -3   6 7567.15 504.301  21
   1  -3   6 8137.04 527.892  19
  -1   3  -6 7239.50 723.299   1
   1  -3   7 6967.50 509.990  39
   1  -3   7 6484.52 480.411  22
   1  -3   7 6610.71 519.316  19
   1  -3   7 6407.55 514.422  21
   1  -3   8 10141.9 669.015  19
   1  -3   8 10593.3 694.922  21
   1  -3   8 9245.26 652.044   9
   1  -3   8 10089.9 686.959  31
   1  -3   9 12697.3 787.954  21
   1  -3   9 13492.9 788.629  19
   1  -3   9 13251.3 782.798   9
   1  -3   9 13575.0 827.029  31
   1  -3  10 5521.31 505.634  21
   1  -3  10 4944.46 470.284  19
   1  -3  10 5084.25 464.119   9
   1  -3  10 5214.79 514.499  31
   1  -3  11 798.035 172.742   9
   1  -3  11 806.437 194.406  31
  -1   2  11 23859.4 940.995  31
  -1   2  10 15196.6 741.076  31
  -1   2   9 30715.0 989.369  25
  -1   2   9 31706.0 1014.92  31
  -1   2   8 11647.6 545.553  25
  -1   2   6 65568.4 1614.37  33
  -1   2   6 66309.6 1664.60  43
  -1   2   6 62500.8 1683.16  44
  -1   2   5 23362.5 848.600  33
  -1   2   5 24325.2 906.710  43
  -1   2   5 22932.0 926.383  44
  -1   2   4 287.819 101.702  37
  -1   2   4 630.699 145.371  44
  -1   2   4 415.898 129.083  43
   1  -2  -4 344.299 79.5421  42
  -1   2   3 69549.9 1310.26  37
  -1   2   3 68960.9 1229.24  44
  -1   2   3 66665.5 1161.22  43
   1  -2  -3 67275.5 970.296  42
  -1   2   2 79187.6 1249.76  37
   1  -2  -2 77554.3 634.989  36
  -1   2   2 76465.7 1072.87  43
  -1   2   1 2061.32 171.689   1
   1  -2  -1 1768.36 159.352  42
  -1   2   0 189388. 1768.49   1
   1  -2   0 164804. 2217.96  41
  -1   2  -1 237708. 2265.20   1
   1  -2   1 220788. 1983.99  41
  -1   2  -2 11712.7 561.856   1
   1  -2   2 12232.9 502.534  41
  -1   2  -3 80.8301 82.7848   1
   1  -2   3 25.5091 84.5452  41
  -1   2  -4 30886.0 1113.68   1
   1  -2   4 30786.7 1038.89  41
  -1   2  -5 77332.7 1950.67   1
   1  -2   5 77458.3 1868.19  41
  -1   2  -6 8386.96 706.877   1
   1  -2   7 1311.28 229.726  21
   1  -2   7 1139.64 212.739  19
   1  -2   7 999.853 194.511  31
  -1   2  -7 963.853 267.914   1
   1  -2   8 3255.09 378.960  21
   1  -2   8 3202.51 374.838  19
   1  -2   8 3131.61 358.500   9
   1  -2   8 2974.49 350.342  31
   1  -2   9 1054.49 234.189  21
   1  -2   9 1048.09 229.187  19
   1  -2   9 1226.83 243.696   9
   1  -2   9 1034.83 246.855  31
   1  -2  10 3526.18 418.541  21
   1  -2  10 3278.42 394.473  19
   1  -2  10 3302.84 392.885   9
   1  -2  10 3182.17 408.884  31
   1  -2  11 410.643 150.033  19
   1  -2  11 445.294 147.806   9
   1  -2  11 520.010 184.550  31
   1  -2  12-134.024 106.539  31
  -1   1  12 748.635 177.473  19
  -1   1  12 1025.72 197.819  31
  -1   1  11 1374.42 261.032  19
  -1   1  11 1665.63 251.197  31
  -1   1  10 128.618 106.815  19
  -1   1  10 165.619 79.8575  31
  -1   1   9 16807.7 773.261  31
  -1   1   8 5589.02 419.303  27
  -1   1   8 6156.64 433.549  31
  -1   1   7 18508.0 1021.09  33
  -1   1   6 3714.32 435.900  44
  -1   1   6 3728.00 422.437  33
  -1   1   5 34181.6 1136.21  44
  -1   1   5 34929.0 1076.94  33
   1  -1  -4 4226.26 296.116  42
  -1   1   4 4069.92 329.954  43
  -1   1   4 4179.51 357.541  44
  -1   1   4 3835.69 307.398  33
   1  -1  -3 27864.5 656.990  42
  -1   1   3 29012.9 791.043  44
  -1   1   3 25849.9 665.943  33
  -1   1   3 26208.0 749.901  37
   1  -1  -2 56704.5 804.026  42
  -1   1   2 57828.1 956.915  37
  -1   1   2 58768.0 797.916  33
   1  -1  -1 40974.1 632.610  42
  -1   1   1 39565.3 587.471  43
  -1   1   1 41399.3 689.185  37
  -1   1   0 32115.8 327.542  43
  -1   1   0 29912.5 562.502   1
   1  -1   1 2847.50 160.460  41
  -1   1  -1 3047.56 206.662   1
   1  -1   2 166800. 1542.42  41
  -1   1  -2 174206. 1809.12   1
   1  -1   3 35028.4 855.299  41
  -1   1  -3 33889.1 916.994   1
   1  -1   4 3400.80 321.577  41
  -1   1  -4 3397.63 330.253   1
  -1   1  -5 83260.9 1807.20   1
  -1   1  -6 2998.12 376.149   1
  -1   1  -7 165.970 82.7635   1
   1  -1   7 95.9385 161.321  33
   1  -1   8 382.277 146.748  19
   1  -1   8 884.220 190.749  21
   1  -1   8 495.997 145.888   9
   1  -1   8 485.418 155.120  31
   1  -1   9 3568.94 400.332  21
   1  -1   9 4419.26 452.661  19
   1  -1   9 3609.59 390.807   9
   1  -1   9 3493.67 391.431  31
   1  -1  10 78.6227 115.771  21
   1  -1  10 66.7249 123.317  19
   1  -1  10 100.814 130.662   9
   1  -1  10 143.048 127.367  31
   1  -1  11 20616.6 978.809  19
   1  -1  11 19883.1 936.669   9
   1  -1  11 21240.9 996.949  31
   1  -1  12 3008.64 361.944  31
   1  -1  13 2866.58 307.668  31
  -1   0  12 560.887 152.056  19
  -1   0  12 578.453 153.123  31
  -1   0  11 15045.1 826.474  19
  -1   0  11 16426.5 821.192  31
  -1   0  10 10950.6 668.545  21
  -1   0  10 11030.9 733.139  19
  -1   0  10 10915.6 674.560  31
  -1   0   9 4284.84 401.583  21
  -1   0   9 4291.21 416.304  31
  -1   0   8 2400.83 281.705  21
  -1   0   8 2786.09 309.651  31
  -1   0   8 2841.41 333.159  27
  -1   0   8 2506.45 296.922   9
  -1   0   7 26765.2 1283.02  33
  -1   0   6 825.883 215.693  33
  -1   0   5 54053.8 1478.90  44
  -1   0   5 55299.1 1461.74  33
  -1   0   4 36056.6 1050.23  44
  -1   0   2 940679. 3511.82  41
  -1   0   1 186741. 1114.69  41
  -1   0   1 187959. 1264.36  37
  -1   0   0 83048.8 620.068  36
  -1   0   0 85410.9 565.130  37
  -1   0  -1 1343.19 103.943   1
   1   0   2 127765. 925.473  43
  -1   0  -2 119910. 1173.40   1
   1   0   3 90732.0 1027.07  43
  -1   0  -3 85783.5 1197.66   1
   1   0   4 141.213 69.1468  43
  -1   0  -4 313.472 103.062   1
  -1   0  -5 47976.2 1204.56   1
   1   0   5 46083.8 1261.67  33
  -1   0  -6 55.0988 57.5587   1
   1   0   6 46.5787 104.057  33
   1   0   7 2509.95 384.633  33
   1   0   8 34924.8 1055.67  31
   1   0   8 36023.7 1568.49  33
   1   0   8 31034.6 987.123  21
   1   0   8 32937.2 1091.52  19
   1   0   8 32246.1 1005.06   9
   1   0   9 7832.47 542.852  21
   1   0   9 8622.06 612.461  19
   1   0   9 8498.58 570.387   9
   1   0   9 8605.24 574.366  31
   1   0  10 85.7286 112.581  21
   1   0  10 26.0942 82.6248  19
   1   0  10 95.3918 94.4018   9
   1   0  10 17.1557 129.817  31
   1   0  11 58454.6 1647.38  19
   1   0  11 59818.8 1629.25   9
   1   0  11 62236.2 1678.79  31
   1   0  12 10941.7 672.295  19
   1   0  12 12131.0 726.937  31
   1   0  13 89.9373 69.1952  31
  -1  -1  12 837.186 175.829  19
  -1  -1  12 1611.02 270.567  31
  -1  -1  11 89.1879 81.3513  21
  -1  -1  11 18.4734 82.0745  19
  -1  -1  11 52.2847 112.003  31
  -1  -1  10 124.218 136.977  19
  -1  -1  10 20.0727 102.209  21
  -1  -1  10-33.5027 127.400  31
  -1  -1   9 3669.99 422.188  21
  -1  -1   9 3563.83 430.680  19
  -1  -1   9 3938.00 409.715   9
  -1  -1   9 3258.63 373.957  31
  -1  -1   8 11840.1 689.783  21
  -1  -1   8 11556.0 695.042  27
  -1  -1   8 11239.2 649.676  31
  -1  -1   8 13357.3 706.487   9
  -1  -1   7 21617.2 1225.93  33
   1   1  -6 14090.5 863.901   1
  -1  -1   6 15014.4 935.992  33
   1   1  -5 22731.3 1000.43   1
  -1  -1   4 4886.75 413.518  44
  -1  -1   4 5319.20 432.033  41
  -1  -1   3 15263.7 628.718  41
  -1  -1   3 15558.8 628.200  44
  -1  -1   2 247619. 2111.64  41
  -1  -1   2 247993. 2071.46  44
  -1  -1   1 17736.7 447.126  44
  -1  -1   1 17423.2 464.263  41
  -1  -1   0 1626.35 185.240  41
  -1  -1   0 2011.03 180.092  36
   1   1   1 151229. 774.532  42
   1   1   1 150258. 768.913  37
  -1  -1  -2 216051. 1079.19   1
   1   1   2 220377. 1464.41  33
  -1  -1  -3 141721. 1156.56   1
   1   1   3 146642. 1463.80  33
  -1  -1  -4 231985. 1848.64   1
   1   1   4 230810. 2051.66  43
  -1  -1  -5 35975.2 864.641   1
   1   1   5 34482.2 901.576  43
   1   1   5 33705.6 1018.81  33
   1   1   6 30548.1 974.542  43
   1   1   6 31537.0 1099.12  33
   1   1   7 29513.8 1219.03  33
   1   1   8 8959.00 751.662  33
   1   1   9 1907.88 285.825  19
   1   1   9 1586.23 240.406  21
   1   1   9 1847.12 261.599   9
   1   1   9 2172.66 284.761  31
   1   1  10 824.404 196.204  19
   1   1  10 973.622 193.223  21
   1   1  10 983.534 206.691   9
   1   1  10 969.086 220.300  31
   1   1  11 1427.34 259.487  19
   1   1  11 1363.18 254.605  31
   1   1  12 2000.43 290.465  19
   1   1  12 1877.35 307.694  31
   1   1  13 2271.28 303.403  31
  -1  -2  12 28.6861 72.5246  19
  -1  -2  11 171.686 111.631  21
  -1  -2  11 82.1664 99.8645  19
  -1  -2  11 308.531 145.156  31
  -1  -2  10 5161.43 498.710  19
  -1  -2  10 5534.77 513.374  21
  -1  -2  10 5391.76 497.144  31
  -1  -2   9 260.328 115.359  21
  -1  -2   9 309.947 153.317  19
  -1  -2   9 397.973 164.772   9
  -1  -2   9 288.789 165.304  31
  -1  -2   8 1518.13 259.898  21
  -1  -2   8 1438.64 270.292  19
  -1  -2   8 1743.46 273.838  31
  -1  -2   8 1324.07 241.046   9
  -1  -2   8 1626.19 274.558  27
  -1  -2   7 6219.83 475.297  31
  -1  -2   7 5114.54 425.062  29
  -1  -2   7 6000.13 477.184  27
  -1  -2   7 5634.65 442.711   9
   1   2  -6 3388.64 471.443   1
  -1  -2   5 69988.4 1893.04  41
   1   2  -5 69632.4 1912.91   1
  -1  -2   4 93576.5 1941.80  41
   1   2  -4 96854.5 2064.26   1
  -1  -2   3 71484.0 1514.28  41
  -1  -2   2 77.1041 59.5045  44
  -1  -2   2 106.464 84.2630  41
  -1  -2   1 338169. 2721.21  41
  -1  -2   1 337987. 2090.95  44
  -1  -2   0 176.910 34.8332  44
  -1  -2   0 304.807 155.558  41
  -1  -2  -1 14931.5 506.439  36
  -1  -2  -2 344898. 2082.28  36
   1   2   2 341530. 2006.82  37
   1   2   3 109643. 1349.62  37
  -1  -2  -3 107702. 1281.21  36
  -1  -2  -4 2353.62 124.726   1
   1   2   4 2240.46 232.450  33
   1   2   5 2245.73 247.001  43
   1   2   5 2225.59 259.349  33
   1   2   6 19486.1 789.189  43
   1   2   6 19717.7 846.487  33
   1   2   7 107471. 2054.16  43
   1   2   7 112915. 2292.86  33
   1   2   8 6419.18 576.717  43
   1   2   8 7140.41 660.363  33
   1   2   9 342.462 132.229   8
   1   2   9 521.624 138.387   9
   1   2   9 427.725 133.127  31
   1   2  10 7580.27 551.870  31
   1   2  11 928.320 217.897  31
   1   2  12 1287.69 237.524  31
   1   2  13 3412.40 368.695  31
   1   2  14 14.3411 90.9962  31
  -1  -3  11 205.869 110.734  19
  -1  -3  11 175.644 111.693  31
  -1  -3  10 9400.34 636.821  19
  -1  -3  10 10103.1 661.452  21
  -1  -3  10 9612.70 661.812  31
  -1  -3   9 2284.78 349.086  21
  -1  -3   9 2362.11 355.299  19
  -1  -3   9 2126.43 304.728   9
  -1  -3   9 2275.69 344.120  31
  -1  -3   8 26417.5 1118.71  19
  -1  -3   8 25743.1 1094.49  21
  -1  -3   8 27491.3 1075.89   9
  -1  -3   8 26875.4 1116.64  31
  -1  -3   7 9470.37 633.647  21
  -1  -3   7 8721.18 617.537  19
  -1  -3   7 8881.64 606.756  29
  -1  -3   7 8887.87 601.655  27
  -1  -3   7 8724.55 580.168   9
  -1  -3   6 1454.90 230.320  27
  -1  -3   6 1555.73 229.963  28
  -1  -3   6 1457.07 224.084  29
   1   3  -6 1250.42 321.796   1
  -1  -3   5 4007.10 502.090  41
   1   3  -5 3675.11 479.060   1
  -1  -3   4 47247.9 1556.70  41
   1   3  -4 46998.6 1574.47   1
  -1  -3   3 12806.9 726.886  41
   1   3  -3 13120.8 758.100   1
  -1  -3   2 25127.0 935.839  41
   1   3  -2 26101.6 962.852   1
  -1  -3   1 4054.16 391.214  41
  -1  -3   0 2820.26 392.865  41
   1   3   1 15081.8 474.868   1
  -1  -3  -1 14031.6 638.736  36
  -1  -3  -2 463343. 3143.59  36
   1   3   2 457536. 2924.26  37
  -1  -3  -3 2855.53 235.414  36
   1   3   3 2838.25 248.598  37
  -1  -3  -4 27076.1 745.710  36
   1   3   4 29040.2 856.011  37
  -1  -3  -5 103946. 1638.70  36
   1   3   5 100294. 1760.64  37
   1   3   6 97091.6 1815.13  43
  -1  -3  -6 103647. 1846.36  36
   1   3   7 52589.5 1465.36  43
  -1  -3  -7 45812.0 1365.00  36
   1   3   8 23098.6 1072.93  43
  -1  -3  -8 24076.6 1097.23  36
   1   3   9 1707.92 269.079   8
   1   3   9 1998.45 257.483  31
   1   3   9 2429.23 388.083  43
   1   3  10 10558.3 635.783  31
   1   3  11 512.715 174.720  31
   1   3  12 6488.44 531.540  31
   1   3  13 2605.98 318.984  31
   1   3  14 1636.15 229.451  31
  -1  -4  10 13822.8 717.884  21
  -1  -4  10 13806.0 712.776  19
  -1  -4  10 13963.4 736.369  31
  -1  -4   9 2050.75 314.971  19
  -1  -4   9 2044.73 306.025  21
  -1  -4   9 2191.67 298.834   9
  -1  -4   9 2351.53 356.031  31
  -1  -4   8 159.534 124.212  21
  -1  -4   8-23.8341 132.980  19
  -1  -4   8 12.4091 79.3405   9
  -1  -4   8-11.2475 136.408  31
  -1  -4   7 15.7730 84.9587  21
  -1  -4   7 82.5639 106.546  19
  -1  -4   7 100.448 108.223   9
  -1  -4   6 857.585 174.737  22
  -1  -4   6 1296.83 237.037  19
  -1  -4   6 1453.82 262.620  29
  -1  -4   6 1212.86 223.346  27
  -1  -4   6 1298.70 222.543   9
  -1  -4   5 9096.40 555.114  29
  -1  -4   5 8269.12 813.175  41
   1   4  -5 8737.25 802.865   1
  -1  -4   4 7504.08 713.382  41
   1   4  -4 7553.35 696.385   1
  -1  -4   3 1597.50 315.235  41
   1   4  -3 3056.80 411.721   1
  -1  -4   2 36536.1 1317.73  41
   1   4  -2 38401.7 1300.13   1
  -1  -4   1 7900.67 583.333  41
   1   4  -1 7428.12 508.277   1
  -1  -4   0 90052.4 2170.66  41
   1   4   0 88860.0 1581.16   1
   1   4   1 162891. 1895.93   1
   1   4   2 3469.10 237.901   1
   1   4   2 3474.80 329.757  37
  -1  -4  -2 3388.45 352.183  36
   1   4   3 17184.5 351.938   1
   1   4   3 17722.3 690.336  37
  -1  -4  -3 18427.7 721.670  36
   1   4   4 85651.4 1608.57  37
  -1  -4  -4 83114.6 1464.84  36
  -1  -4  -5 13214.7 601.318  36
   1   4   5 12311.4 663.786  37
  -1  -4  -6 775.075 161.470  36
   1   4   6 985.038 207.922  37
   1   4   7 13046.7 759.481  43
   1   4   8 6397.24 573.651  43
   1   4   9 2644.63 288.777  31
   1   4  10 18923.2 821.232  31
   1   4  11 4263.45 369.957  25
   1   4  11 4281.50 426.678  31
   1   4  12 5560.31 475.889  31
   1   4  13 4024.95 383.220  31
   1   4  14 1304.05 203.834  31
   1   4  14 1034.03 185.320  32
  -1  -5  10 3185.45 317.485  31
  -1  -5   9 230.217 134.222  19
  -1  -5   9 224.128 87.4587  21
  -1  -5   9 371.112 173.314  31
  -1  -5   8 415.991 169.985  21
  -1  -5   8 452.048 161.006  19
  -1  -5   8 408.786 145.354   9
  -1  -5   8 424.084 177.277  31
  -1  -5   7 4013.16 430.866  21
  -1  -5   7 3483.99 388.774  19
  -1  -5   7 3896.79 394.478  22
  -1  -5   7 3900.94 391.815   9
  -1  -5   6 68.1099 76.7076  19
  -1  -5   6 170.500 108.710  21
  -1  -5   6 104.426 96.5530  22
  -1  -5   6 28.4197 101.130  29
  -1  -5   5 102.952 94.9909  29
  -1  -5   5 59.7293 96.9254  27
  -1  -5   5 256.732 113.880  28
  -1  -5   5 172.987 94.1365  19
  -1  -5   5 116.260 86.8112  22
  -1  -5   4 62594.4 1438.97  29
   1   5  -4 64475.0 2192.09   1
  -1  -5   4 62402.4 2194.29  41
   1   5  -3 43857.8 1671.43   1
  -1  -5   3 41736.2 1652.67  41
   1   5  -2 363.241 157.343   1
  -1  -5   2 65.0054 102.940  41
   1   5  -1 17266.4 870.571   1
  -1  -5   1 17465.3 931.843  41
   1   5   0 152978. 2356.35   1
  -1  -5   0 156112. 2935.87  41
   1   5   1 2853.01 300.112   1
   1   5   2 58580.2 1198.13   1
   1   5   3 12618.8 690.723  37
  -1  -5  -3 13352.9 741.036  36
  -1  -5  -4 24991.9 960.757  36
   1   5   4 22239.8 921.251  37
   1   5   5 14859.5 791.805  37
   1   5   6 55100.0 1627.63  37
   1   5   7 4630.03 507.275  37
   1   5   7 4122.84 461.475  43
   1   5   8 114.400 89.0124  43
   1   5   9 29001.0 922.575  31
   1   5   9 30318.3 991.560  40
   1   5   9 29395.2 1053.22   7
   1   5  10 10543.7 606.416  31
   1   5  11 79702.6 1689.11  25
   1   5  11 1905.41 273.319  31
   1   5  12 6391.91 470.266  25
   1   5  12 7282.68 535.262  31
   1   5  13 4019.89 383.035  31
   1   5  14 61.8822 65.7964  31
   1   5  14 232.686 112.127  32
  -1  -6   9 5536.23 414.885  21
  -1  -6   9 5589.30 429.947  31
  -1  -6   8 10367.3 615.251  19
  -1  -6   8 9504.52 611.053  21
  -1  -6   8 10162.3 644.834  31
  -1  -6   7 7056.07 560.911  21
  -1  -6   7 7089.84 530.431  22
  -1  -6   7 6394.44 506.656  19
  -1  -6   7 6573.34 557.670  31
  -1  -6   6 919.743 193.896  19
  -1  -6   6 753.601 195.590  21
  -1  -6   6 850.968 202.461  22
  -1  -6   5 6295.89 517.775  22
  -1  -6   5 6466.40 500.783  19
  -1  -6   5 5744.19 491.705  21
  -1  -6   5 5802.42 498.170  29
  -1  -6   4 17258.0 768.100  28
  -1  -6   4 17079.5 817.402  29
  -1  -6   4 16946.0 774.562  39
  -1  -6   3 1844.08 243.171  29
  -1  -6   3 1360.17 316.854  41
  -1  -6   2 16781.2 1031.42  41
   1   6  -2 18261.9 1078.77   1
  -1  -6   1 8208.02 690.962  41
   1   6  -1 8370.60 673.801   1
  -1  -6   0-72.1605 166.532  41
   1   6   0 59.0656 75.6259   1
  -1  -6  -1 9467.79 879.540  41
   1   6   1 8972.45 587.796   1
   1   6   3 144515. 2716.37  37
   1   6   4 50493.6 1594.37  37
   1   6   5 61031.1 1786.21  37
   1   6   6 416.604 154.969  37
   1   6   7 3868.64 472.313  43
   1   6   7 3331.03 463.790  37
   1   6   8 87019.7 1638.08  40
   1   6   8 87374.0 2321.78  43
   1   6   8 86786.0 1726.89   7
   1   6   9 22963.8 829.971  31
   1   6   9 21976.1 883.339  40
   1   6   9 23579.9 959.241   7
   1   6  10 1518.10 234.689  31
   1   6  10 1839.95 287.013   7
   1   6  11 5794.51 463.478  31
   1   6  12 1507.18 235.747  25
   1   6  12 1945.26 270.214  31
   1   6  13 1188.43 202.430  25
   1   6  13 1509.66 234.524  31
   1   6  14 43.6359 86.5774  32
  -1  -7   8 291.320 126.860  31
  -1  -7   8 235.924 98.6914  21
  -1  -7   7 4157.83 388.491  22
  -1  -7   7 4244.25 399.387  21
  -1  -7   7 4008.40 411.217  31
   1   7  -6 3168.69 373.227  12
  -1  -7   6 2562.38 333.494  22
  -1  -7   6 2856.91 341.368  21
  -1  -7   5 16683.2 819.629  21
  -1  -7   5 15526.4 824.710  22
  -1  -7   4 13667.7 720.118  39
  -1  -7   4 14564.8 738.847  21
  -1  -7   4 12971.5 738.804  22
  -1  -7   4 12531.4 715.772  29
  -1  -7   3 20975.1 873.109  39
  -1  -7   3 19361.4 859.952  29
  -1  -7   2 31740.5 1007.80  29
  -1  -7   2 35082.5 1125.46   3
  -1  -7   2 32536.9 1057.42  39
   1   7  -1-32.1305 112.733   1
  -1  -7   1-5.17982 117.530  41
   1   7   0 6526.51 610.696   1
  -1  -7   0 7545.85 700.773  41
   1   7   1 98806.6 2172.04   1
  -1  -7  -1 102113. 2775.84  41
   1   7   2 14737.6 998.212  37
  -1  -7  -2 12871.1 1193.57  41
   1   7   3 52295.2 1839.51  37
   1   7   4 83229.6 2323.52  37
   1   7   5 527.433 219.747  37
   1   7   6 5646.27 629.022  37
   1   7   7 31220.2 1499.26  37
   1   7   7 28957.8 1368.08  43
   1   7   7 30550.2 1046.69   7
   1   7   8 784.580 174.058  40
   1   7   8 616.437 162.620   7
   1   7   8 485.019 131.596  31
   1   7   9 528.443 166.209  40
   1   7   9 411.082 139.233   7
   1   7   9 687.292 156.027  31
   1   7  10 27094.6 1054.58  40
   1   7  10 28601.1 1135.58   7
   1   7  10 26272.0 943.804  31
   1   7  11 589.712 184.284   7
   1   7  11 500.914 149.098  31
   1   7  12 1563.25 255.321  25
   1   7  12 1994.18 270.700  31
   1   7  13 2363.43 286.105  25
   1   7  13 3008.24 379.406  32
   1   7  14 11371.2 559.335  25
   1   7  14 10901.2 627.952  32
  -1  -8   7 8435.70 494.792  22
  -1  -8   7 8240.08 505.261  31
   1   8  -6 3488.69 360.582  12
  -1  -8   6 3733.96 373.341  22
  -1  -8   5 767.034 188.215  22
   1   8  -5 817.268 219.356  12
  -1  -8   4 310.352 147.714  39
  -1  -8   4 308.596 146.749  22
  -1  -8   3 3186.39 363.440  39
  -1  -8   3 3243.73 382.426  22
  -1  -8   3 3655.98 370.007  29
  -1  -8   2 1960.53 286.995  22
  -1  -8   2 2123.76 293.061  39
  -1  -8   1 11635.4 667.052  39
  -1  -8   1 10861.5 649.476   3
  -1  -8   0 5060.76 448.551  39
  -1  -8   0 4753.00 411.632   3
  -1  -8   0 5431.89 448.178  16
  -1  -8  -1 103.354 75.9723  16
  -1  -8  -1 95.6811 92.5284  39
  -1  -8  -1 233.649 130.643   3
  -1  -8  -2 603.782 284.154  41
  -1  -8  -2 974.772 226.105  39
   1   8   2 1369.54 336.021  37
  -1  -8  -2 1288.77 199.190  16
  -1  -8  -3 5800.27 887.540  41
   1   8   3 6429.34 689.447  37
   1   8   4 695.000 206.057  37
  -1  -8  -5 47116.3 1770.07  39
   1   8   5 47423.4 1305.19  10
  -1  -8  -6 38837.7 1644.97  39
   1   8   6 39596.1 1202.02  10
   1   8   7 44207.1 1234.06  31
   1   8   8 5684.51 445.660  31
   1   8   8 5280.66 472.426  40
   1   8   8 5513.74 495.698   7
   1   8   9 39681.0 1168.83  31
   1   8   9 36037.0 1242.93  40
   1   8   9 38390.9 1321.19   7
   1   8  10 17375.8 875.198  40
   1   8  10 18783.2 950.348   7
   1   8  11 3488.46 422.394   7
   1   8  11 2434.53 334.101  32
   1   8  12 166.401 1414.36  25
   1   8  12 336.407 182.825  32
   1   8  13 9067.24 550.133  25
   1   8  13 12818.9 705.219  32
   1   8  14 763.259 143.651  25
   1   8  14 838.048 188.431  32
  -1  -9   6 2009.89 246.177  22
  -1  -9   6 2153.39 257.781  31
   1   9  -6 1772.40 221.622  12
   1   9  -5 289.089 107.495  12
  -1  -9   5 360.459 123.149  22
   1   9  -4 2860.81 371.945  12
  -1  -9   4 2669.76 331.491  22
  -1  -9   4 2471.08 296.539  39
   1   9  -3 503.117 205.648  12
  -1  -9   3 596.107 158.977  22
  -1  -9   3 597.428 172.227  39
  -1  -9   2 12019.3 716.644  22
  -1  -9   2 13067.9 730.215  39
  -1  -9   1 19472.5 909.297   3
  -1  -9   1 18593.5 878.860  22
  -1  -9   1 19662.6 892.719  39
  -1  -9   0 1058.81 228.924   3
  -1  -9   0 1101.18 219.910  22
  -1  -9   0 748.762 193.593  39
  -1  -9  -1 11501.4 669.821   3
  -1  -9  -1 12248.2 699.250  16
  -1  -9  -1 11738.7 719.776  39
  -1  -9  -2 25563.8 985.568   3
  -1  -9  -2 28338.1 1157.88  39
   1   9   2 27685.8 1045.86  10
  -1  -9  -2 28382.3 1042.16  16
  -1  -9  -3 413.641 146.397  16
   1   9   3 432.989 151.876  10
  -1  -9  -3 315.368 113.751   3
  -1  -9  -3 343.367 204.207  39
   1   9   4 2386.47 319.115  10
  -1  -9  -4 2576.07 418.285  39
  -1  -9  -4 2282.06 288.177  16
   1   9   5 30237.5 1132.74  10
  -1  -9  -5 30480.7 1436.81  39
   1   9   6 4538.01 442.608  10
  -1  -9  -6 4330.99 577.951  39
  -1  -9  -7 87116.7 2647.33  39
   1   9   8 2694.33 361.081  40
  -1  -9  -8 2525.50 494.356  39
   1   9   8 3086.36 399.994   7
   1   9   9 2706.76 314.989  32
   1   9   9 3235.52 392.335  40
  -1  -9  -9 3221.91 554.383  39
   1   9   9 2976.30 392.895   7
   1   9  10 1770.71 271.949  32
   1   9  10 1492.32 279.937  40
   1   9  10 1968.72 328.486   7
   1   9  11 9998.72 625.583  32
   1   9  11 12116.1 772.991   7
   1   9  12 15177.2 801.356  25
   1   9  12 23475.1 937.102  32
   1   9  13 198.658 129.394  25
   1   9  13-45.7652 113.168  32
  -1 -10   5 4243.99 339.840  22
  -1 -10   4 1330.30 215.679  22
   1  10  -4 1373.80 238.844  12
  -1 -10   3 806.971 177.655  39
   1  10  -3 1192.91 236.797  12
  -1 -10   3 1388.65 245.473  22
   1  10  -2 10495.5 698.980  12
  -1 -10   2 10235.6 627.603  39
  -1 -10   2 9627.49 618.694  22
   1  10  -1 5225.60 486.622  12
  -1 -10   1 5051.27 459.605  39
  -1 -10   1 5186.95 463.773  22
   1  10   0 30433.2 1141.44  12
  -1 -10   0 30454.8 1130.21  39
  -1 -10   0 32234.2 1123.93  22
  -1 -10   0 30166.5 1124.85   3
  -1 -10  -1 3691.96 416.612  39
   1  10   1 3922.53 400.277  12
   1  10   1 3444.84 393.061  10
  -1 -10  -1 3926.39 405.222   3
   1  10   2 2451.45 338.281  10
  -1 -10  -2 2125.05 337.370  39
  -1 -10  -2 2431.47 310.146   3
  -1 -10  -3 3936.42 468.318  39
   1  10   3 3907.82 419.757  10
  -1 -10  -3 3800.33 386.124   3
   1  10   4 11849.1 729.490  10
  -1 -10  -4 12410.6 838.559  39
   1  10   5 2979.16 370.852  10
  -1 -10  -5 2715.58 426.026  39
   1  10   6 4226.54 447.401  10
  -1 -10  -6 4647.55 577.874  39
  -1 -10  -7 15581.9 1084.23  39
   1  10   8 82345.8 2099.87   7
  -1 -10  -8 79148.4 2471.29  39
   1  10   8 81159.6 1988.56  40
   1  10   9 1395.17 279.247  40
   1  10   9 1114.78 244.196   7
  -1 -10  -9 1064.78 338.615  39
   1  10  10 16754.6 888.869  40
   1  10  10 17352.9 934.746   7
   1  10  11 2663.24 314.360  32
   1  10  11 2465.81 340.076  40
   1  10  11 2518.14 357.785   7
   1  10  12 2095.94 272.386  25
   1  10  12 3172.67 327.995  32
   1  10  13 7862.86 467.006  25
   1  10  13 6601.92 420.534  32
  -1 -11   3 101.676 75.2603  39
  -1 -11   3 61.1446 75.8233  22
   1  11  -3 61.6411 89.0079  12
   1  11  -3 40.1240 70.0483  10
  -1 -11   2 989.610 189.458  39
   1  11  -2 600.926 149.301  10
   1  11  -2 478.735 166.440  12
  -1 -11   2 539.839 141.332  22
  -1 -11   1 4657.16 418.912  39
   1  11  -1 3998.72 384.446  10
  -1 -11   1 4970.47 415.044  22
   1  11  -1 5111.63 451.959  12
  -1 -11   0 201.172 132.484  39
   1  11   0 321.387 136.716  10
   1  11   0 237.792 128.025  12
  -1 -11   0 290.709 135.576  22
  -1 -11  -1 8354.65 596.299  39
   1  11   1 7610.37 571.648  10
   1  11   1 8632.64 569.533  12
  -1 -11  -2 2731.12 324.985   3
  -1 -11  -2 2374.16 333.913  39
   1  11   2 2567.96 338.051  10
  -1 -11  -3 21260.5 1008.13  39
   1  11   3 19885.9 931.466  10
   1  11   4 2069.64 321.533  10
  -1 -11  -4 1997.77 346.754  39
  -1 -11  -5 7184.58 635.957  39
   1  11   5 7036.64 570.936  10
  -1 -11  -6 14290.7 918.337  39
   1  11   6 13504.3 784.098  10
  -1 -11  -7 8665.91 725.070  39
   1  11   8 1059.97 245.861  40
   1  11   8 1014.66 236.090   7
  -1 -11  -8 1108.56 291.295  39
   1  11   9 3630.82 421.750  40
   1  11   9 4123.35 459.071   7
  -1 -11  -9 3750.13 492.989  39
   1  11  10 341.345 132.381   7
   1  11  10 134.804 91.9262  40
   1  11  11 513.985 177.765   7
   1  11  11 45361.5 1215.74  25
   1  11  12 1848.62 215.820  25
   1  12  -1 1053.76 182.238  12
   1  12  -1 1057.94 171.901  10
  -1 -12   1 1263.98 188.577  39
   1  12   0 3964.93 345.263  12
   1  12   0 4178.32 360.446  10
  -1 -12   0 4619.20 388.234  39
   1  12   1 30.0319 87.5594  10
  -1 -12  -1-0.77318 83.9331  39
   1  12   2 5092.72 435.858  10
  -1 -12  -2 5355.05 451.845  39
   1  12   3 907.855 214.090  10
  -1 -12  -3 1319.10 253.640  39
   1  12   4 7711.11 560.630  10
  -1 -12  -4 7646.83 581.610  39
   1  12   5 3813.53 413.452  10
  -1 -12  -5 4064.34 438.916  39
  -1 -12  -6 144.411 157.439  39
  -1 -12  -7-17.2576 105.580  39
   1  12   7 29.5273 111.212   7
   1  12   7 65.6942 128.882  40
   1  12   8 20699.9 962.154   7
   1  12   8 20726.3 908.366  40
  -1 -12  -8 20715.1 981.833  39
  -1 -12  -9 1995.22 310.330  39
   1  12   9 1545.95 250.896   7
   1  12   9 1724.97 268.542  40
   1  12  10 1776.75 265.168   7
   1  12  10 1683.09 249.756  40
   1  12  11 3091.94 320.774   7
   1  13   2 1880.20 229.308  10
  -1 -13  -2 2218.24 255.995  39
   1  13   3 4928.34 383.405  10
  -1 -13  -3 5418.29 409.553  39
   1  13   4 3988.83 353.695  10
  -1 -13  -4 4583.83 389.884  39
  -1 -13  -5 3204.54 332.448  39
   1  13   5 3038.82 303.292  40
   1  13   6 2904.83 334.372   7
  -1 -13  -6 2762.63 319.356  39
   1  13   6 2549.40 285.269  40
   1  13   7 5653.76 452.523   7
   1  13   7 5358.04 421.588  40
  -1 -13  -7 5268.87 427.914  39
  -1 -13  -8 22.6135 75.4864  39
   1  13   8 128.121 91.5198   7
   1  13   8 169.914 101.361  40
   1  13   9 431.174 125.945   7
   1  13   9 326.314 99.2278  40
  -2  12   5 7773.01 487.966  35
  -2  12   4 499.173 130.615  35
   2 -12  -4 530.768 131.260  38
  -2  12   3 164.490 89.3384  35
  -2  11   9 6418.80 450.091   7
  -2  11   8 3648.96 350.567  24
  -2  11   8 3842.00 342.759  35
  -2  11   8 3895.47 380.249   7
  -2  11   7 6904.09 494.268  40
  -2  11   7 6709.73 511.221   7
  -2  11   7 7452.41 516.312  24
  -2  11   6 1449.61 220.173  40
  -2  11   6 1549.77 256.891   7
  -2  11   5 394.646 141.535   7
   2 -11  -4 123.606 93.5887  39
  -2  11   4 38.4122 76.1259   7
   2 -11  -3 16095.9 797.106  38
   2 -11  -3 17256.5 766.575  39
  -2  11   3 17065.4 771.670   6
   2 -11  -2 11645.3 666.510  38
   2 -11  -2 12024.9 645.323  39
  -2  11   2 11709.1 654.562   6
  -2  11   1 1078.59 206.381   6
   2 -11  -1 740.472 166.443  39
   2 -11  -1 947.132 197.958  38
  -2  11   1 804.654 156.620  10
   2 -11   0 192.245 120.019  38
   2 -11   0 103.554 87.9490  39
  -2  11   0 102.963 88.7312   6
   2 -11   1 309.644 126.588  39
  -2  11  -1-13.5444 63.8399   6
  -2  10  10 76.4159 89.0595   7
  -2  10   9 181.215 103.863   7
  -2  10   9 364.776 107.259  24
  -2  10   8 8729.35 623.274  40
  -2  10   8 8048.93 600.808   7
  -2  10   8 8355.06 572.682  24
  -2  10   7 25658.3 1077.55  40
  -2  10   7 26858.2 1120.69   7
  -2  10   6 9601.63 651.211  40
  -2  10   6 8580.31 650.446   7
  -2  10   5 11170.3 679.092  40
  -2  10   5 10114.6 707.379   7
   2 -10  -4 14526.2 771.943  39
  -2  10   3 407.898 137.795   6
   2 -10  -3 517.355 151.576  39
  -2  10   3 535.266 175.410  10
  -2  10   2 10581.4 692.694   6
  -2  10   2 10872.9 670.770  10
   2 -10  -2 11063.2 675.279  39
  -2  10   1 37333.8 1199.17  10
   2 -10  -1 36350.4 1208.88  39
   2 -10  -1 35371.2 1237.80  38
  -2  10   0 450.090 124.221  10
   2 -10   0 444.658 166.469  38
   2 -10   0 681.857 195.589  39
   2 -10   1 1099.43 217.773  38
   2 -10   1 956.032 197.845  39
   2 -10   2 2829.21 304.890  18
   2 -10   2 2761.02 312.072  39
   2 -10   3 3442.56 333.733  39
   2 -10   3 4073.94 346.790  18
  -2  10  -3 3511.16 348.619   6
  -2   9  11 5196.99 390.228  25
  -2   9  11 4217.20 350.164  32
  -2   9  10-54.5114 114.879  25
  -2   9  10 128.373 104.385   7
  -2   9  10 227.693 123.971  32
  -2   9   9 10656.1 609.698  25
  -2   9   9 10314.3 633.710  24
  -2   9   9 11205.9 732.904   7
  -2   9   9 9800.78 610.442  32
  -2   9   8 24875.6 1115.97  40
  -2   9   8 25354.4 1036.96  24
  -2   9   8 23548.7 958.795  32
  -2   9   8 23670.9 1095.87   7
  -2   9   7 343.354 161.739   7
  -2   9   7 174.704 144.958  40
  -2   9   6 62165.2 1790.88   7
  -2   9   6 64013.9 1763.22  40
  -2   9   5 29751.6 1247.38   7
  -2   9   5 31014.9 1191.67  40
   2  -9  -4 217.543 97.9401  39
  -2   9   4 333.450 153.262  40
  -2   9   3 7277.16 573.760  10
  -2   9   3 6352.19 545.929   6
   2  -9  -3 7130.12 560.425  39
   2  -9  -2 14468.5 793.271  39
  -2   9   2 15259.9 832.293  10
   2  -9  -1 23086.0 992.525  39
  -2   9   1 24839.8 1034.47  10
   2  -9   0 1682.67 301.383  38
  -2   9   0 1564.30 258.545  10
  -2   9   0 1471.56 266.308  12
   2  -9   0 2066.80 308.425  39
   2  -9   1 24102.9 1017.95  39
   2  -9   1 22912.5 1008.77  38
  -2   9  -1 22914.5 1000.89  12
   2  -9   2 15087.2 801.527  39
   2  -9   2 14912.6 815.845  38
  -2   9  -2 14667.0 803.555  12
   2  -9   3 5289.77 466.725  39
  -2   9  -3 5497.93 497.972  12
   2  -9   4 3142.78 338.324  39
   2  -9   5 14018.1 647.530  39
   2  -9   5 14232.4 666.485  18
  -2   8  12 1327.10 198.665  25
  -2   8  12 1190.49 206.229  32
  -2   8  11-836.115 202.787  25
  -2   8  11 83.6339 119.035  32
  -2   8  10 4657.81 477.301   7
  -2   8  10 3903.52 417.800  32
  -2   8   9 1290.76 232.212  24
  -2   8   9 933.401 232.732  25
  -2   8   9 1397.24 275.362   7
  -2   8   9 1210.87 252.277  32
  -2   8   8 3152.30 416.274  40
  -2   8   8 3083.96 335.475  25
  -2   8   8 3020.00 364.637  24
  -2   8   8 3188.22 408.965   7
  -2   8   8 2850.07 367.533  32
  -2   8   7 684.970 212.128   7
  -2   8   7 482.819 179.393  40
  -2   8   7 847.490 211.241  32
  -2   8   6 21677.7 1049.07   7
  -2   8   6 20977.8 1006.33  40
  -2   8   6 22256.1 983.302  32
  -2   8   5 7455.22 587.005  40
  -2   8   4 41948.7 1338.68  40
   2  -8  -4 39281.8 1324.32  39
   2  -8  -3 8094.78 594.424  39
  -2   8   3 8461.82 606.949  10
   2  -8  -2 18877.4 898.461  39
  -2   8   2 21397.7 967.242  10
  -2   8   1 18438.4 862.937  12
   2  -8  -1 15961.9 819.748  39
  -2   8   1 17039.5 851.859  10
  -2   8   0 43212.2 1356.63  12
  -2   8   0 47612.1 1403.59  10
   2  -8   0 43534.0 1361.49  39
   2  -8   1 849.851 216.609  39
  -2   8  -1 696.383 185.190  10
  -2   8  -1 620.139 185.055  12
   2  -8   1 814.995 183.955  22
   2  -8   1 504.157 160.330  38
   2  -8   2-0.48296 138.304  39
  -2   8  -2 82.0736 117.191  12
   2  -8   2 171.712 105.418  22
   2  -8   2 215.904 153.966  38
   2  -8   3 1423.61 265.117  39
  -2   8  -3 1149.86 240.180  12
   2  -8   3 1262.05 245.448  22
   2  -8   3 1501.20 275.343  38
  -2   8  -4 875.368 207.205  12
   2  -8   4 910.102 216.372  22
   2  -8   4 1021.03 227.312  39
   2  -8   5 6841.17 518.273  39
  -2   8  -5 6673.58 542.827  12
   2  -8   6 3876.40 362.506  39
   2  -8   6 4411.73 401.935  18
   2  -8   7 718.719 152.043  18
  -2   7  12-119.435 127.862  25
  -2   7  12 128.339 116.712  32
  -2   7  11 5264.66 484.446  25
  -2   7  11 7547.92 585.671  32
  -2   7  10 12420.8 764.389  25
  -2   7  10 20310.7 984.704  32
  -2   7   9 11290.4 757.957   7
  -2   7   9 10224.5 705.073  32
  -2   7   8 45913.4 1475.09  40
  -2   7   8 43980.3 1320.82  24
  -2   7   8 45426.5 1477.51   7
  -2   7   8 41025.6 1383.49  32
  -2   7   7 26260.4 1089.46  40
  -2   7   7 28337.8 1141.10   7
  -2   7   7 26980.4 1105.75  32
  -2   7   6 1446.05 260.284   7
  -2   7   6 1397.46 246.593  40
  -2   7   6 1385.76 258.285  32
  -2   7   5 3263.41 375.455  40
  -2   7   5 2938.26 352.774  32
  -2   7   4 24592.8 964.664  10
   2  -7  -3 1482.45 255.730  39
  -2   7   3 1158.32 219.325  10
   2  -7  -2 3192.27 367.450  39
  -2   7   2 3352.92 356.720  10
  -2   7   1 31015.6 1060.72  12
  -2   7   1 30282.7 1065.37  10
   2  -7  -1 30669.0 1097.05  39
  -2   7   0 874.086 187.756  10
   2  -7   0 1008.41 223.279  39
   2  -7   1 1423.96 252.046  38
   2  -7   1 1637.08 264.730  39
  -2   7  -1 1537.83 244.148  10
  -2   7  -1 1061.52 217.533  12
   2  -7   1 1198.35 206.750  22
  -2   7  -2 4458.67 442.077  12
   2  -7   2 4469.04 443.575  38
   2  -7   2 4403.80 413.673  22
   2  -7   2 4430.34 436.304  39
   2  -7   3 1245.56 260.860  38
   2  -7   3 1218.89 255.050  39
   2  -7   3 1188.60 227.217  22
  -2   7  -3 1550.51 278.183  12
   2  -7   4 12203.3 726.559  22
  -2   7  -4 12751.2 776.574  12
   2  -7   4 12810.5 754.368  39
   2  -7   5 13471.7 782.478  22
  -2   7  -5 12885.3 776.071  12
   2  -7   5 12307.2 735.311  39
  -2   7  -6 78.2767 93.6205  12
   2  -7   6 61.0327 100.917  39
   2  -7   7 507.163 127.239  31
   2  -7   7 278.460 105.122  39
   2  -7   8 6045.17 423.640  18
   2  -7   8 5786.13 399.618   9
  -2   6  12 4991.76 428.684  25
  -2   6  12 6272.13 522.240  32
  -2   6  12 5803.51 458.065  20
  -2   6  11 379.728 185.247  25
  -2   6  11 466.580 196.558  32
  -2   6  10-513.557 219.064  25
  -2   6  10 803.699 250.096  32
  -2   6   9 1324.59 263.957   7
  -2   6   9 1453.56 307.858  32
  -2   6   8 880.034 212.731  25
  -2   6   8 1051.96 202.358  24
  -2   6   8 1238.68 271.410  32
  -2   6   8 916.141 210.041   7
  -2   6   7 14856.8 805.846  32
  -2   6   7 15361.5 792.635  40
  -2   6   7 15553.2 821.555   7
  -2   6   6 2125.04 310.617  32
  -2   6   6 2464.92 312.243   7
  -2   6   6 2222.60 284.942  40
  -2   6   5 18496.9 835.558  32
  -2   6   5 19934.7 854.879   7
  -2   6   5 18108.8 1166.89  37
  -2   6   5 18906.4 801.810  40
  -2   6   4 2559.75 434.917  37
  -2   6   3 9354.02 803.167  37
  -2   6   2 87784.1 2456.89  37
  -2   6   1 28018.1 1415.98  37
  -2   6   0 59308.4 2000.64   1
  -2   6  -1 16146.2 1086.77   1
  -2   6  -2 20696.1 872.805  12
   2  -6   2 20424.4 875.698  38
   2  -6   2 20642.3 874.132  39
   2  -6   2 18734.1 791.930  22
  -2   6  -3 3213.40 367.187  12
   2  -6   3 3369.94 377.830  38
   2  -6   3 3585.37 389.552  39
   2  -6   3 2907.18 333.584  22
  -2   6  -4 80122.8 1897.03  12
   2  -6   4 79616.7 1854.02  39
   2  -6   4 77982.7 1786.28  22
   2  -6   4 80807.4 1899.67  38
   2  -6   5 1584.86 275.367  39
   2  -6   5 1438.13 264.422  22
  -2   6  -5 1551.31 275.250  12
   2  -6   6 207.551 124.049  39
  -2   6  -6 74.2342 98.4618  12
   2  -6   6 199.136 124.475  22
   2  -6   7 4595.14 433.850  31
   2  -6   7 5803.01 500.211  39
  -2   6  -7 5521.70 489.639  12
   2  -6   8 1659.35 248.893  31
   2  -6   8 1981.18 286.628  18
   2  -6   8 1822.86 261.038   9
   2  -6   9 65.8148 59.6715  31
   2  -6   9 98.0652 67.9195  18
   2  -6   9 43.4083 62.8584   9
  -2   5  12 1172.77 204.621  25
  -2   5  12 1299.27 274.134  32
  -2   5  12 1685.80 257.825  20
  -2   5  11-161.012 148.985  25
  -2   5  11 283.276 176.861  32
  -2   5  10 2980.54 370.303  25
  -2   5  10 4740.04 509.336  32
  -2   5   9 21123.4 1020.25   7
  -2   5   9 20050.5 994.137  32
  -2   5   8 6472.67 548.002   7
  -2   5   8 5810.64 514.597  32
  -2   5   7 21756.9 899.385  40
  -2   5   7 20579.3 911.055  32
  -2   5   7 20360.6 816.259  24
  -2   5   7 21888.6 929.055   7
  -2   5   6 27437.8 994.027  32
  -2   5   6 26573.1 1333.66  37
  -2   5   6 28239.8 1252.27  43
  -2   5   6 29371.7 974.372  40
  -2   5   6 29027.0 1012.74   7
  -2   5   5 6.23604 87.8589  37
  -2   5   5-116.785 92.8169  43
  -2   5   4 919.229 241.225  37
  -2   5   3 17811.5 990.052  37
  -2   5   2 12449.0 843.094  37
  -2   5   1 65309.4 1762.02   1
  -2   5   1 62816.4 1952.33  37
  -2   5   0 27680.1 1229.70   1
  -2   5  -1 525.357 189.736   1
  -2   5  -2 674.868 239.692   1
  -2   5  -3 1541.96 353.111   1
   2  -5   4 292.655 128.425  38
   2  -5   4 172.014 93.1975  39
   2  -5   4 84.7458 73.1464  22
  -2   5  -4 184.518 81.6066  12
   2  -5   5 1726.86 287.721  39
   2  -5   5 1817.94 281.216  22
  -2   5  -5 1696.54 274.948  12
  -2   5  -6 31679.7 1180.61  12
   2  -5   6 33507.1 1235.19  39
   2  -5   6 32324.5 1188.91  22
   2  -5   6 34631.9 1138.27  21
  -2   5  -7 37396.0 1276.50  12
   2  -5   7 37547.4 1283.02  31
   2  -5   7 37938.4 1321.17  39
   2  -5   7 39149.2 1317.09  22
   2  -5   7 39389.4 1273.76  21
   2  -5   8 338.494 137.969   9
   2  -5   8 220.441 127.751  31
   2  -5   9-40.0164 63.1243  18
   2  -5   9-16.4757 94.6058   9
   2  -5   9 50.8077 66.6575  31
   2  -5  10 1920.51 239.101   9
   2  -5  10 1981.71 241.933  31
  -2   4  12 5946.51 444.629  25
  -2   4  12 6920.82 493.199  20
  -2   4  12 6523.79 532.152  32
  -2   4  11 13554.6 755.367  20
  -2   4  11 12912.4 814.134  32
  -2   4  10 5970.98 568.467  32
  -2   4  10 4306.83 438.062  25
  -2   4   9 2330.36 356.329  32
  -2   4   9 1308.73 256.361  25
  -2   4   8 3088.09 367.267  32
  -2   4   8 2419.96 294.610  25
  -2   4   8 3230.32 384.369   7
  -2   4   7 85776.5 1620.21  25
  -2   4   7 17599.0 807.383   7
  -2   4   6 214.805 168.653  37
  -2   4   5 16241.4 838.609  43
  -2   4   5 16206.5 926.435  37
  -2   4   4 56034.0 1388.55  43
  -2   4   4 53945.1 1599.59  37
  -2   4   3 34221.0 966.421  43
  -2   4   3 32005.3 1181.98  37
  -2   4   2 24704.6 1039.85  37
  -2   4   2 27176.7 910.918   1
  -2   4   1 107256. 2293.18  37
  -2   4   1 108925. 1974.16   1
  -2   4   0 47681.5 1415.35   1
  -2   4  -1 9186.58 669.083   1
   2  -4   2 181883. 2580.06  41
  -2   4  -2 171727. 3000.08   1
   2  -4   3 39280.1 1341.40  41
  -2   4  -3 39323.1 1523.89   1
   2  -4   4 7212.18 630.705  41
  -2   4  -4 7484.06 719.324   1
   2  -4   5 45488.9 1730.23  41
   2  -4   5 48663.3 1382.30  39
   2  -4   5 47581.5 1286.64  22
   2  -4   5 42971.2 1146.76  21
  -2   4  -5 46542.7 1272.96  12
   2  -4   6 5383.63 493.707  39
  -2   4  -6 5835.08 480.821  12
   2  -4   6 5930.68 489.506  22
   2  -4   6 5624.93 455.432  21
   2  -4   7 594.097 177.752  31
   2  -4   7 906.618 220.151  39
   2  -4   7 498.198 154.384  22
   2  -4   7 774.783 195.804  21
   2  -4   8 1722.29 282.755  31
   2  -4   8 1622.70 290.238  39
   2  -4   8 2120.63 316.415  21
   2  -4   9 258.454 127.357  31
   2  -4   9 264.046 103.925  18
   2  -4   9 559.327 177.641   9
   2  -4  10 607.140 166.458  31
   2  -4  10 590.202 158.344   9
   2  -4  11 385.127 135.312  31
   2  -4  11 349.127 107.370   9
  -2   3  12-233.665 88.2017  25
  -2   3  11 238.834 125.253  25
  -2   3  11 161.991 133.224  32
  -2   3  11 108.756 105.848  20
  -2   3  10 325.820 158.248  25
  -2   3  10 277.817 144.512  32
  -2   3   9 35088.2 1124.84  25
  -2   3   8 25334.0 888.485  25
  -2   3   7 942.542 162.100  25
  -2   3   7 1030.39 264.696  44
  -2   3   7 928.219 194.747   7
  -2   3   6 41828.5 1479.04  44
  -2   3   5 68.4434 81.5293  44
  -2   3   5 90.3161 83.9608  43
  -2   3   5 127.594 116.948  37
  -2   3   4 181.229 97.5928  43
  -2   3   4 80.4977 84.1048  44
  -2   3   4 56.3412 88.1693  37
  -2   3   3 31182.3 912.605  43
  -2   3   3 32259.0 1067.44  37
   2  -3  -2 38252.3 957.394  42
  -2   3   2 40077.8 875.939  43
  -2   3   2 36573.3 1087.61  37
   2  -3  -1 20556.3 724.387  42
  -2   3   1 21893.5 861.105  37
  -2   3   1 21956.1 770.684   1
   2  -3   0 4672.34 365.346  41
  -2   3   0 3360.38 329.577   1
   2  -3   1 137093. 1748.19  41
  -2   3  -1 132690. 2191.42   1
   2  -3   2 758.892 152.334  41
  -2   3  -2 828.153 199.027   1
   2  -3   3 81291.7 1679.64  41
  -2   3  -3 77800.4 1910.34   1
   2  -3   4 11506.4 707.953  41
  -2   3  -4 17137.1 968.035   1
  -2   3  -5 34022.8 1470.44   1
   2  -3   6 1456.96 236.591  39
   2  -3   6 1589.60 248.456  21
   2  -3   6 1281.53 215.888  22
   2  -3   6 1690.31 241.014  19
  -2   3  -6 1225.88 295.963   1
   2  -3   7 37498.3 1199.48  31
   2  -3   7 40552.3 1298.00  39
   2  -3   7 36919.4 1176.67  22
   2  -3   7 37332.3 1215.60  19
   2  -3   7 39214.0 1244.18  21
   2  -3   8 6153.81 522.156  31
   2  -3   8 7160.35 574.917  39
   2  -3   8 6908.94 525.776  22
   2  -3   8 6693.25 551.840  21
   2  -3   8 6901.87 556.250  19
   2  -3   9 13291.8 795.411  31
   2  -3   9 13557.3 804.011  21
   2  -3   9 12108.6 764.199   9
   2  -3  10 2195.52 338.315  31
   2  -3  10 1991.32 305.010   9
   2  -3  11 4849.58 438.244  31
   2  -3  11 5224.38 443.056   9
  -2   2  11 2576.94 306.618  25
  -2   2  11 2692.93 324.033  20
  -2   2  10 3174.61 350.012  25
  -2   2  10 3142.00 376.479  20
  -2   2  10 3121.20 381.894  32
  -2   2   9 10710.0 630.844  25
  -2   2   8 4476.99 386.194  25
  -2   2   7 30241.5 1403.91  44
  -2   2   6 43692.6 1530.92  44
  -2   2   5 45.1780 84.7649  44
  -2   2   4 834.559 182.928  37
  -2   2   4 922.023 183.114  43
  -2   2   4 1012.60 208.753  44
   2  -2  -4 1040.56 160.268  42
  -2   2   3 32076.1 977.790  37
  -2   2   3 32658.9 913.578  43
   2  -2  -3 33081.2 848.272  42
  -2   2   2 67166.5 1294.97  37
  -2   2   2 64631.7 1095.19  43
   2  -2  -2 65670.8 1156.17  42
  -2   2   1 37097.4 890.644   1
  -2   2   1 37804.2 931.526  37
  -2   2   1 36285.7 687.217  43
   2  -2  -1 37079.1 859.730  42
   2  -2   0 76466.5 1276.92  42
  -2   2   0 76223.2 1326.39   1
   2  -2   1 10756.8 386.744  41
  -2   2  -1 10833.3 539.346   1
   2  -2   2 162492. 1726.66  41
  -2   2  -2 155027. 2216.11   1
   2  -2   3 12872.0 579.191  41
  -2   2  -3 12846.8 689.745   1
   2  -2   4 132587. 2110.76  41
  -2   2  -4 131290. 2379.13   1
  -2   2  -5 22117.3 1075.80   1
  -2   2  -6 44700.6 1669.52   1
   2  -2   7 250.858 137.577  33
   2  -2   7 209.703 115.251  31
   2  -2   7 318.462 118.331  39
   2  -2   7 210.462 88.2159  19
   2  -2   7 265.726 116.493  21
   2  -2   7 88.4153 63.3463  22
  -2   2  -7 268.065 131.766   1
   2  -2   8 1026.13 225.351  21
   2  -2   8 953.292 199.852  19
   2  -2   8 937.097 205.386  31
   2  -2   9 23444.9 1033.97  21
   2  -2   9 22095.3 1007.21  19
   2  -2   9 22229.3 1017.47   9
   2  -2   9 21743.1 976.513  31
   2  -2  10 7130.09 582.586  19
   2  -2  10 6836.39 565.731   9
   2  -2  10 6919.40 583.707  31
   2  -2  11 469.107 179.586   9
   2  -2  11 894.315 241.757  31
   2  -2  12 1487.11 239.557   9
   2  -2  12 1831.91 273.460  31
  -2   1  11 7551.04 570.161  19
  -2   1  10 5518.41 478.585  20
  -2   1   9 10994.6 619.531  25
  -2   1   9 10375.5 651.191  20
  -2   1   8 495.377 145.648  27
  -2   1   8 194.701 76.5432  25
  -2   1   7 1925.81 365.799  44
  -2   1   7 1228.45 272.241  33
  -2   1   6 486.972 165.959  44
  -2   1   6 442.304 149.738  33
  -2   1   5 57066.4 1594.57  44
  -2   1   5 60485.7 1431.92  33
   2  -1  -4 80061.2 1454.47  42
  -2   1   4 75297.9 1637.27  44
  -2   1   4 75940.0 1398.47  33
   2  -1  -3 6912.55 388.543  42
  -2   1   3 6444.99 411.194  37
  -2   1   3 7076.49 362.498  33
   2  -1  -2 48247.7 947.869  42
  -2   1   2 49229.8 988.406  37
  -2   1   2 49997.4 788.347  33
   2  -1  -1 160423. 1643.77  42
  -2   1   1 153293. 1559.21  37
  -2   1   0 3632.01 258.533   1
   2  -1   0 3529.40 126.525  41
  -2   1   0 3533.86 128.684  36
   2  -1   1 37028.1 507.853  41
  -2   1  -1 40980.1 893.705   1
   2  -1   2 15300.2 445.516  41
  -2   1  -2 15969.0 611.188   1
   2  -1   3 4606.01 300.212  41
  -2   1  -3 4457.91 353.147   1
  -2   1  -4 2145.62 277.244   1
  -2   1  -5 319.820 135.460   1
  -2   1  -6 6845.79 586.640   1
   2  -1   6 7386.40 600.557  33
  -2   1  -7 421.660 163.137   1
   2  -1   7 372.819 160.206  33
   2  -1   8 8152.96 566.110  21
   2  -1   8 8268.86 566.563  19
   2  -1   8 8883.04 573.802   9
   2  -1   8 8701.43 545.257  31
   2  -1   9 3376.13 397.437  19
   2  -1   9 3159.75 379.021  21
   2  -1   9 3227.16 380.608   9
   2  -1   9 3714.88 388.806  31
   2  -1  10 10338.4 695.908  19
   2  -1  10 10992.9 722.105  21
   2  -1  10 10593.5 699.803   9
   2  -1  10 10395.0 684.889  31
   2  -1  11 25682.9 1092.12   9
   2  -1  11 26612.7 1111.25  31
   2  -1  12 2339.85 316.815   9
   2  -1  12 2920.92 362.526  31
   2  -1  13 1687.82 223.948  17
   2  -1  13 1482.90 229.105  31
  -2   0  12 1667.28 241.471  19
  -2   0  11 883.550 202.712  19
  -2   0  10 10016.3 698.257  19
  -2   0   9 7491.15 517.023  31
  -2   0   9 6818.88 518.439  20
  -2   0   9 6610.35 563.660  27
  -2   0   8 6677.32 468.488  31
  -2   0   8 5494.80 476.612  27
  -2   0   8 6379.13 491.943  20
  -2   0   7 168.899 82.1931  33
  -2   0   6 45349.3 1615.80  44
  -2   0   6 45993.4 1543.44  33
   2   0  -5 35297.8 1179.00  42
  -2   0   5 33144.3 1233.58  44
  -2   0   5 31968.8 1139.62  33
  -2   0   4 175.371 103.535  44
   2   0  -4 195.847 101.575  42
  -2   0   4 183.254 96.5175  33
   2   0  -3 78994.5 1436.10  42
  -2   0   3 79271.8 1497.72  44
   2   0  -2 461.698 106.412  42
   2   0  -1 16255.0 506.913  42
  -2   0   1 16029.1 432.537  37
  -2   0   0 56384.1 778.005  36
  -2   0   0 55700.9 644.245  37
  -2   0  -1 244923. 1906.52   1
  -2   0  -1 248245. 1511.83  36
  -2   0  -2 183772. 1756.82   1
   2   0   2 182990. 1327.74  33
   2   0   3 4739.80 204.990  43
  -2   0  -3 4446.47 303.246   1
  -2   0  -4 29953.1 866.310   1
   2   0   4 30021.9 841.755  33
  -2   0  -5 8493.90 515.990   1
   2   0   5 7881.07 503.880  33
  -2   0  -6 19229.1 860.015   1
   2   0   6 19174.0 885.392  33
   2   0   7 8034.11 653.430  33
   2   0   8 55479.0 1296.92  31
   2   0   8 58588.4 1942.65  33
   2   0   8 55407.0 1322.38  21
   2   0   8 54697.0 1323.77   9
   2   0   9 8610.65 590.213  19
   2   0   9 8160.91 561.977  21
   2   0   9 7774.41 550.408   9
   2   0   9 8393.11 564.454  31
   2   0  10 17846.8 903.123  19
   2   0  10 17689.2 875.645  21
   2   0  10 16609.3 843.303   9
   2   0  10 17715.9 872.603  31
   2   0  11 209.038 143.897  19
   2   0  11 269.570 165.421   9
   2   0  11 339.838 190.823  31
   2   0  12 2936.54 372.252   9
   2   0  12 2988.24 365.378  31
   2   0  13 2546.65 324.639  31
  -2  -1  12 1406.01 199.958  19
  -2  -1  11 6202.32 506.436  19
  -2  -1  11 6801.90 476.859  31
  -2  -1  10 324.081 161.799  19
  -2  -1  10 165.226 120.335  21
  -2  -1  10 212.232 99.7868  31
  -2  -1   9 2676.08 353.036  21
  -2  -1   9 2250.13 304.096  31
  -2  -1   8 4507.34 454.479  27
  -2  -1   8 4415.28 400.065  20
  -2  -1   8 4415.01 428.069  21
  -2  -1   8 4463.68 408.194  31
  -2  -1   7 15969.0 734.590  20
  -2  -1   7 16058.2 705.389  31
  -2  -1   7 14485.7 690.592  28
  -2  -1   7 17129.1 795.341  27
  -2  -1   7 16098.2 719.791   9
   2   1  -6 38211.2 1510.45   1
  -2  -1   6 41033.2 1557.39  33
  -2  -1   5 14370.5 837.056  44
  -2  -1   4 42056.4 1273.76  44
  -2  -1   3 8497.47 486.801  41
  -2  -1   3 8281.95 496.281  44
  -2  -1   2 54184.9 1037.55  41
  -2  -1   2 56128.7 1127.98  44
  -2  -1   1 30999.5 644.036  41
  -2  -1   0 50366.0 779.512  41
  -2  -1   0 49186.3 1019.79  36
  -2  -1  -1 24066.8 554.618  36
  -2  -1  -2 128481. 1258.48   1
  -2  -1  -2 130830. 1334.47  36
  -2  -1  -3 76201.1 1041.51   1
   2   1   3 75799.1 1052.15  33
  -2  -1  -4 22314.3 627.700   1
   2   1   4 22019.8 673.329  33
  -2  -1  -5 1608.64 192.954   1
   2   1   5 1351.29 170.226  43
   2   1   5 1064.51 183.849  33
  -2  -1  -6 21334.5 781.998   1
   2   1   6 22769.4 774.952  43
   2   1   6 20592.4 862.914  33
   2   1   7 3539.52 350.131  43
   2   1   7 3050.44 382.357  33
   2   1   8 31604.1 1372.73  33
   2   1   9 15738.2 734.838  31
   2   1   9 13959.0 682.520  34
   2   1   9 14317.5 733.833  19
   2   1   9 14103.3 680.420  21
   2   1   9 14594.8 708.612   9
   2   1   9 13600.4 687.037   8
   2   1  10 23679.6 997.310  19
   2   1  10 22613.7 933.525   8
   2   1  10 22719.8 953.106   9
   2   1  10 24084.9 982.685  31
   2   1  11 5156.09 479.231  19
   2   1  11 4671.75 465.502   9
   2   1  11 4515.91 462.552  31
   2   1  12 214.753 132.348  19
   2   1  12 46.1140 142.141  31
   2   1  13 7546.19 554.519  31
   2   1  14 71.6406 74.3216  31
  -2  -2  11 1243.36 211.659  21
  -2  -2  11 1308.32 229.040  19
  -2  -2  11 1441.89 219.068  31
  -2  -2  10 1043.33 234.975  21
  -2  -2  10 1063.87 239.826  19
  -2  -2  10 1158.68 222.067  31
  -2  -2   9 2630.68 373.965  19
  -2  -2   9 2963.34 379.163  21
  -2  -2   9 2299.93 322.929  31
  -2  -2   8 3807.48 427.927  21
  -2  -2   8 3945.04 394.187  31
  -2  -2   8 4187.36 409.894   9
  -2  -2   8 4059.72 426.463  27
  -2  -2   7 1148.32 206.291  31
  -2  -2   7 1258.55 223.828  29
  -2  -2   7 1003.67 215.940  27
  -2  -2   7 934.508 208.759  28
  -2  -2   7 1318.20 223.062   9
   2   2  -6 37738.0 1593.22   1
   2   2  -5 9492.08 744.311   1
  -2  -2   4 41086.3 1336.25  41
  -2  -2   4 40177.1 1284.93  44
  -2  -2   3 255.754 112.250  41
  -2  -2   3 290.804 116.314  44
  -2  -2   2 4474.97 343.667  41
  -2  -2   2 4672.91 334.749  44
  -2  -2   1 137965. 1742.92  41
  -2  -2   1 141204. 1559.92  44
  -2  -2   0 5526.12 433.825  41
  -2  -2   0 5494.33 413.459  36
  -2  -2  -1 7877.51 418.431  36
   2   2   2 29771.5 491.311  42
  -2  -2  -2 31180.1 729.691  36
   2   2   2 31449.1 499.882  37
   2   2   3 3823.03 159.411  42
  -2  -2  -3 4025.95 273.308  36
  -2  -2  -4 4465.56 227.187   1
  -2  -2  -5 240174. 1880.75   1
   2   2   5 227068. 2457.30  33
   2   2   6 661.664 147.684  43
   2   2   6 69.4928 87.1608  33
   2   2   7 16128.2 758.789  43
   2   2   7 16097.6 840.841  33
   2   2   8 1547.36 274.838  43
   2   2   8 1305.36 278.528  33
   2   2   9 25865.2 896.516   9
   2   2   9 26675.1 985.021   8
   2   2   9 26671.3 929.555  31
   2   2   9 27495.1 972.957  34
   2   2  10 7737.86 555.159  31
   2   2  10 7351.39 544.818  34
   2   2  10 6822.26 505.667  19
   2   2  10 7191.61 520.631   9
   2   2  10 6991.16 539.339   8
   2   2  11 1570.20 280.486  31
   2   2  12 605.632 198.636  31
   2   2  13 775.557 185.266  31
   2   2  14 3403.22 317.100  17
   2   2  14 3815.20 371.257  31
  -2  -3  11 6782.98 453.444  19
  -2  -3  11 7330.46 467.732  31
  -2  -3  10 4654.92 443.814  21
  -2  -3  10 4507.87 430.500  19
  -2  -3  10 4425.47 420.489  31
  -2  -3   9 15840.4 871.430  19
  -2  -3   9 15417.9 843.120  21
  -2  -3   9 15011.3 821.573  31
  -2  -3   8 4951.80 472.828  31
  -2  -3   8 4935.94 490.427  21
  -2  -3   8 5333.07 519.106  19
  -2  -3   8 5007.96 498.809  27
  -2  -3   7 2353.80 332.776  27
  -2  -3   7 2101.86 307.202  31
  -2  -3   7 1979.85 297.666  29
  -2  -3   6 8457.85 549.324  28
  -2  -3   6 8164.91 553.212  27
  -2  -3   6 7760.39 527.309  30
  -2  -3   6 7910.54 536.704  29
  -2  -3   5 5667.60 604.404  41
   2   3  -5 5056.33 584.278   1
  -2  -3   4 31718.3 1295.40  41
   2   3  -4 31923.6 1355.56   1
  -2  -3   3 10666.7 685.726  41
  -2  -3   2 6638.36 413.731  44
  -2  -3   2 6552.63 490.074  41
  -2  -3   1 305.802 139.842  41
  -2  -3   1 204.651 73.2453  44
  -2  -3   0 977830. 6658.02  41
  -2  -3   0 999999. 3390.32  44
  -2  -3  -1 685371. 4802.21  36
  -2  -3  -2 211127. 2346.86  36
   2   3   2 205607. 1661.48  37
   2   3   3 26379.9 363.719  42
  -2  -3  -3 26072.1 772.219  36
   2   3   3 26672.9 669.636  37
  -2  -3  -4 94020.1 1496.23  36
   2   3   4 90234.2 1407.19  37
  -2  -3  -5 7973.63 473.231  36
  -2  -3  -6 15677.8 740.178  36
   2   3   7 15478.3 768.453  43
  -2  -3  -7 16071.1 826.619  36
   2   3   8 3316.70 392.832  43
  -2  -3  -8 3368.79 421.779  36
   2   3   9 9113.19 530.468  31
   2   3   9 8248.68 675.168  43
   2   3   9 8233.03 491.208   9
   2   3   9 9109.84 590.331   8
   2   3   9 9454.24 578.768  34
  -2  -3  -9 6886.61 664.310  36
   2   3  10 12099.8 734.738   8
   2   3  10 13286.3 707.611  31
   2   3  11 65410.3 1659.26  31
   2   3  12 4722.35 463.320  31
   2   3  13 28087.1 1066.04  31
   2   3  14 115.468 87.3430  31
  -2  -4  10 180.542 108.011  21
  -2  -4  10 95.4148 67.5452  19
  -2  -4  10 95.2385 97.2153  31
  -2  -4   9 378.110 132.700  19
  -2  -4   9 370.279 157.780  21
  -2  -4   9 366.949 160.192  31
  -2  -4   8 6601.82 556.140  21
  -2  -4   8 7280.88 593.730  19
  -2  -4   8 7001.45 582.640  31
  -2  -4   7 5056.21 491.080  31
  -2  -4   7 4859.67 470.801  29
  -2  -4   7 4944.01 487.163  19
  -2  -4   7 4950.04 464.935  27
  -2  -4   6 13218.5 729.719  28
  -2  -4   6 13799.7 751.561  27
  -2  -4   6 13871.7 750.099  29
  -2  -4   6 13085.2 713.373  30
  -2  -4   5 466.899 154.047  28
  -2  -4   5 147.622 75.1930  27
  -2  -4   5 373.475 133.945  29
  -2  -4   5 278.168 82.9987  30
   2   4  -5 435.626 204.681   1
  -2  -4   4 803.418 250.902  41
   2   4  -4 756.440 221.571   1
  -2  -4   3 43961.6 1582.81  41
   2   4  -3 45852.3 1625.27   1
  -2  -4   2 187.846 135.039  41
  -2  -4   1 44404.9 1412.25  41
  -2  -4   0 4171.95 490.191  41
  -2  -4  -1 165925. 2660.47  36
  -2  -4  -2 224837. 2942.38  36
  -2  -4  -3 72674.3 1525.23  36
   2   4   3 68018.4 1224.59  37
   2   4   4 33611.4 932.596  37
  -2  -4  -4 31533.1 962.959  36
  -2  -4  -5 2185.79 273.716  36
   2   4   5 1940.75 247.621  37
  -2  -4  -6 109538. 1989.70  36
  -2  -4  -7 56376.8 1547.64  36
   2   4   8 8481.12 637.000  43
  -2  -4  -8 8777.01 666.561  36
   2   4   9 40501.1 1096.77  31
   2   4   9 38668.7 1474.84  43
   2   4   9 44562.8 1308.27   8
   2   4   9 43492.0 1222.44  34
  -2  -4  -9 39185.8 1534.92  36
   2   4  10 123.941 128.762   8
   2   4  10 29.6791 82.4851  31
   2   4  11 579.154 168.089  31
   2   4  12 416.884 146.600  31
   2   4  13 7336.23 553.571  31
   2   4  14 1048.62 188.588  31
  -2  -5  10-83.9040 71.5483  21
  -2  -5   9 1192.87 217.011  21
  -2  -5   9 803.681 185.623  19
  -2  -5   9 890.197 191.647  31
  -2  -5   8 3550.54 398.723  19
  -2  -5   8 3178.36 376.807  21
  -2  -5   8 3435.31 409.882  31
  -2  -5   7 1969.66 309.593  19
  -2  -5   7 2099.43 325.750  21
  -2  -5   7 1758.99 297.766  31
  -2  -5   6 1753.26 282.141  29
  -2  -5   6 1596.92 268.548  19
  -2  -5   6 1703.19 260.588  22
  -2  -5   6 1504.87 256.796  27
  -2  -5   5 30910.6 1021.29  30
  -2  -5   5 30116.9 1100.52  29
  -2  -5   5 30680.0 1060.53  27
  -2  -5   5 31221.0 1088.46  28
  -2  -5   5 30365.9 1097.02  19
  -2  -5   4 554.084 151.105  29
  -2  -5   4 523.711 149.195  28
  -2  -5   4 729.998 278.220  41
   2   5  -4 645.718 242.522   1
  -2  -5   3 10110.1 830.209  41
   2   5  -3 11147.7 867.402   1
  -2  -5   2 31115.9 1345.98  41
   2   5  -2 33675.3 1394.31   1
  -2  -5   1 26289.8 1167.84  41
   2   5  -1 26209.9 1116.98   1
  -2  -5   0 596.379 242.676  41
   2   5   0 935.465 206.287   1
  -2  -5  -1 12137.1 1055.59  41
   2   5   1 14872.0 671.475   1
   2   5   2 16288.9 622.703   1
  -2  -5  -2 16176.4 892.928  36
  -2  -5  -3 1204.62 259.709  36
   2   5   3 1195.37 209.570  37
  -2  -5  -4 2544.62 346.920  36
   2   5   4 2761.01 308.531  37
  -2  -5  -5 3192.38 371.325  36
   2   5   5 2954.79 340.308  37
  -2  -5  -6 305.050 136.612  36
   2   5   6 365.196 144.726  37
  -2  -5  -7 20582.9 969.978  36
   2   5   8 76413.1 1997.00  43
   2   5   9 4411.44 414.329   8
   2   5   9 3594.26 323.344  31
   2   5   9 4077.03 490.681  43
   2   5  10 1249.08 256.767   8
   2   5  10 856.641 195.457  31
   2   5  11 8285.63 577.006  31
   2   5  12-45.7444 142.969  31
   2   5  13 15316.4 779.401  31
   2   5  14 188.220 109.733  31
  -2  -6   9 4488.71 363.618  21
  -2  -6   9 4388.59 366.191  31
  -2  -6   8 17.5460 77.7900  21
  -2  -6   8 18.8235 62.9982  19
  -2  -6   8 78.5958 113.188  31
  -2  -6   7 467.392 167.486  21
  -2  -6   7 431.021 144.367  22
  -2  -6   7 423.107 144.575  19
  -2  -6   7 534.654 178.700  31
  -2  -6   6 7373.96 572.960  21
  -2  -6   6 7516.59 548.242  22
  -2  -6   6 7943.05 571.060  19
  -2  -6   6 7356.44 572.886  29
  -2  -6   5 417.075 160.767  29
  -2  -6   5 497.481 181.462  19
  -2  -6   5 338.205 154.397  28
  -2  -6   5 657.230 145.842  27
  -2  -6   4 144.831 106.450  28
  -2  -6   4 140.175 112.229  29
  -2  -6   3 7969.89 496.785  28
  -2  -6   3 7604.49 510.583   3
  -2  -6   3 8487.89 529.072  29
   2   6  -2 19013.6 1121.06   1
  -2  -6   2 18152.5 1095.52  41
   2   6  -1 3101.94 419.297   1
  -2  -6   1 3290.49 453.853  41
   2   6   0 4657.58 474.763   1
  -2  -6   0 4484.87 536.674  41
   2   6   1 95278.9 1874.22   1
  -2  -6  -1 97736.3 2833.79  41
   2   6   2 8962.30 523.084   1
  -2  -6  -3 185565. 3232.35  36
   2   6   3 183034. 2880.11  37
  -2  -6  -4 6604.88 607.792  36
   2   6   4 5876.23 508.952  37
  -2  -6  -5 27420.9 1200.24  36
   2   6   5 23183.8 1035.15  37
   2   6   6 27467.3 1162.09  37
   2   6   7 16049.1 943.838  37
   2   6   8 3797.84 476.915  43
   2   6   9 5032.66 393.708  31
   2   6   9 4567.28 378.697  40
   2   6   9 4674.79 397.685   7
   2   6   9 4587.16 412.121   8
   2   6  10 6498.51 476.658  31
   2   6  11 6249.23 501.542  31
   2   6  12 81.7200 116.940  31
   2   6  12 113536. 2024.40  25
   2   6  13 7224.46 528.113  31
   2   6  13 6973.29 461.975  25
   2   6  14 7578.35 507.330  31
  -2  -7   8 1413.29 208.055  21
  -2  -7   8 1394.82 219.146  31
  -2  -7   7 1616.76 236.888  19
  -2  -7   7 1542.64 250.998  21
  -2  -7   7 1738.05 251.010  22
  -2  -7   7 1500.20 261.831  31
  -2  -7   6 5721.42 491.641  21
  -2  -7   6 5880.12 483.931  22
  -2  -7   5 12993.0 746.494  22
  -2  -7   5 13035.1 750.393  21
  -2  -7   5 12971.2 748.183  29
  -2  -7   4 40439.1 1232.45  28
  -2  -7   4 37064.0 1229.82  29
  -2  -7   3 136.666 93.7331  28
  -2  -7   3 282.490 138.329  29
  -2  -7   2 6062.81 472.067   3
  -2  -7   2 5393.80 421.079  39
  -2  -7   2 5609.75 432.465  16
  -2  -7   2 5905.74 446.722  29
   2   7  -1 5594.84 606.584   1
  -2  -7   1 6419.65 660.633  41
   2   7   0 13661.6 865.757   1
  -2  -7   0 14133.0 989.845  41
   2   7   1 2987.04 377.018   1
  -2  -7  -1 3004.16 494.537  41
  -2  -7  -2 76036.5 2939.81  41
   2   7   3 24748.1 1225.27  37
   2   7   4 18094.9 1035.08  37
   2   7   5 2059.61 342.939  37
   2   7   6 48853.6 1717.37  37
   2   7   7 12090.3 885.600  37
   2   7   8 12145.7 917.238  37
   2   7   8 13641.0 633.253  31
   2   7   8 12051.3 646.434   7
   2   7   9 1548.08 230.794  31
   2   7   9 1180.16 216.071  40
   2   7   9 1785.94 269.030   7
   2   7  10 1688.38 248.533  31
   2   7  10 1957.26 266.434  40
   2   7  10 1819.58 275.027   7
   2   7  11 513.325 165.363   7
   2   7  11 288.049 154.113  31
   2   7  12 42148.7 1278.29  31
   2   7  13 4026.05 361.209  25
   2   7  13 5322.54 444.285  31
   2   7  14 261.792 97.3298  25
   2   7  14 410.419 120.368  31
  -2  -8   7 286.726 92.8624  22
  -2  -8   7 333.446 112.166  21
  -2  -8   7 260.857 122.860  31
  -2  -8   6 142.445 91.9087  21
  -2  -8   6 217.707 113.222  22
   2   8  -6 188.074 120.189  12
  -2  -8   5 382.217 142.756  22
  -2  -8   5 204.413 108.128  21
  -2  -8   4 25742.5 992.668  21
  -2  -8   4 23980.3 1023.59  22
  -2  -8   4 23314.4 982.590  29
  -2  -8   3 11146.3 662.506  29
  -2  -8   2 21637.3 875.200  39
  -2  -8   2 21627.3 937.117   3
  -2  -8   2 19981.7 868.952  29
  -2  -8   1 22596.0 927.984   3
  -2  -8   1 23138.0 905.558  39
  -2  -8   1 22634.5 917.810  16
  -2  -8   1 23734.4 879.016  29
  -2  -8   0 10660.6 619.270  39
  -2  -8   0 10796.4 624.963  16
   2   8   0 9028.82 763.590   1
  -2  -8   0 10706.1 624.059   3
  -2  -8  -1 7461.31 779.460  41
  -2  -8  -1 7165.94 499.482  16
  -2  -8  -1 6764.31 486.373   3
  -2  -8  -2 43188.1 2101.49  41
   2   8   2 44796.7 1788.65  37
  -2  -8  -3 129.107 288.164  41
   2   8   3 212.409 145.736  37
   2   8   4 25948.4 1381.84  37
   2   8   5 83875.9 2494.50  37
   2   8   6 572.290 193.790  37
   2   8   7 14452.4 696.044  31
   2   8   8 13477.4 740.672   7
   2   8   8 13986.8 694.620  31
   2   8   9 5980.92 485.220  40
   2   8   9 5819.67 493.794   7
   2   8   9 6075.91 465.712  31
   2   8  10 5248.05 466.608  40
   2   8  10 5302.58 479.838   7
   2   8  10 5902.05 468.908  31
   2   8  11 135.763 128.447  40
   2   8  11 161.389 122.104   7
   2   8  11 140.537 122.166  31
   2   8  12 148.248 131.975  31
   2   8  13-122.820 114.233  31
   2   8  13-41.6379 131.979  25
   2   8  14 1992.40 235.703  31
   2   8  14 1992.78 269.103  32
   2   8  14 1761.17 224.423  25
  -2  -9   6 2470.42 278.715  31
  -2  -9   6 2235.61 252.935  22
   2   9  -6 2237.61 249.568  12
   2   9  -5 1872.76 274.281  12
  -2  -9   5 1896.19 267.831  22
   2   9  -4 9156.05 647.068  12
  -2  -9   4 9746.20 640.860  22
  -2  -9   3 28614.6 1115.43  22
  -2  -9   3 19825.8 875.924  29
  -2  -9   2 7036.57 515.455  39
  -2  -9   2 6425.32 525.423  22
  -2  -9   1 3388.84 368.277  39
  -2  -9   1 3598.14 396.889   3
  -2  -9   0 23998.4 979.566  39
  -2  -9   0 25083.9 1013.18   3
  -2  -9   0 26224.9 1028.59  16
  -2  -9  -1 790.836 194.754  16
  -2  -9  -1 633.867 173.426   3
  -2  -9  -1 459.386 157.151  39
  -2  -9  -2 8545.80 584.892   3
  -2  -9  -2 9120.94 592.430  16
  -2  -9  -2 8543.26 634.894  39
  -2  -9  -3 8199.69 670.925  39
   2   9   3 7382.14 532.494  10
  -2  -9  -3 7406.98 523.451  16
  -2  -9  -4 4685.14 443.682   2
  -2  -9  -4 5057.61 433.617  14
  -2  -9  -4 5945.54 634.194  39
   2   9   4 5445.78 460.844  10
  -2  -9  -4 5180.54 434.294  16
  -2  -9  -5 8313.67 786.367  39
   2   9   5 8625.30 586.988  10
  -2  -9  -5 8288.83 539.091  16
  -2  -9  -5 8226.21 612.946   2
   2   9   6 1131.72 232.211  10
  -2  -9  -6 1175.17 367.174  39
   2   9   7 3056.47 353.620  10
  -2  -9  -7 3343.07 539.273  39
   2   9   8 5709.04 520.372   7
   2   9   8 4865.38 452.745  31
   2   9   9 12698.4 754.368  40
   2   9   9 13641.5 803.790   7
   2   9   9 14326.2 749.880  31
   2   9  10 61757.4 1656.10  40
   2   9  10 65786.7 1757.59   7
   2   9  10 62493.0 1533.74  31
   2   9  11 56616.4 1566.05  40
   2   9  11 60559.9 1680.52   7
   2   9  11 57861.4 1448.99  31
   2   9  12 4966.24 419.765  31
   2   9  12 4437.39 412.611  32
   2   9  13 5939.30 463.507  32
   2   9  13 3473.70 361.932  25
   2   9  14 831.763 176.796  32
   2   9  14 866.337 165.925  25
  -2 -10   5 4091.42 335.051  31
  -2 -10   5 3979.45 327.680  22
   2  10  -5 3839.33 327.253  12
   2  10  -4 1639.85 253.994  12
  -2 -10   4 1503.04 233.300  22
   2  10  -3 1723.35 289.857  12
  -2 -10   3 1574.16 255.104  22
   2  10  -2 3925.34 439.699  12
  -2 -10   2 3601.31 388.065  22
  -2 -10   2 3698.39 372.676  39
  -2 -10   1 3086.11 367.558  22
  -2 -10   1 2819.51 335.306  39
  -2 -10   0 13413.7 736.316  39
  -2 -10   0 13163.5 738.417  22
  -2 -10   0 13279.5 746.720   3
  -2 -10  -1 1024.75 228.046  16
  -2 -10  -1 1196.57 218.408  22
  -2 -10  -1 894.772 205.248   3
  -2 -10  -1 954.752 238.614  39
  -2 -10  -2-21.0164 111.165  16
   2  10   2 29.7508 106.519  10
  -2 -10  -2 58.1231 89.8699   3
  -2 -10  -2-51.0849 116.391  39
  -2 -10  -3 12706.8 729.425   3
  -2 -10  -3 12422.1 804.865  39
   2  10   3 11961.4 724.506  10
  -2 -10  -3 12114.2 713.043  16
   2  10   4 208.145 143.432  10
  -2 -10  -4 50.9850 72.5121  16
  -2 -10  -4 10.3381 173.384  39
   2  10   5 30240.3 1162.78  10
  -2 -10  -5 32650.4 1126.19  16
  -2 -10  -5 29898.6 1422.82  39
   2  10   6 91380.1 2030.60  10
  -2 -10  -6 89862.7 2626.26  39
   2  10   7 89.0408 94.1995  10
  -2 -10  -7-42.9202 257.564  39
   2  10   8 63117.3 1836.43   7
  -2 -10  -8 56369.6 2247.05  39
   2  10   9 17670.6 961.148   7
  -2 -10  -9 16936.8 1242.79  39
   2  10   9 17641.9 923.765  40
   2  10  10 2541.56 365.259  40
   2  10  10 3104.19 398.226   7
  -2 -10 -10 2905.74 529.478  39
  -2 -10 -11 14611.0 1115.99  39
   2  10  11 14329.8 812.227  40
   2  10  11 16311.4 895.435   7
   2  10  12 9482.51 573.225  32
   2  10  12 11914.0 720.152   7
   2  10  13 1779.78 244.485  25
   2  10  13 2188.00 266.996  32
  -2 -11   3 162.872 78.6651  22
   2  11  -3 106.395 76.9283  12
  -2 -11   2 967.166 177.296  39
  -2 -11   2 686.120 158.184  22
   2  11  -2 974.492 204.026  12
  -2 -11   1 1605.89 243.147  39
  -2 -11   1 1819.83 266.537  22
   2  11  -1 1576.54 273.605  12
  -2 -11   0 251.478 124.261  39
   2  11   0 203.090 141.222  10
   2  11   0 300.470 135.801  12
  -2 -11   0 172.006 108.633  22
  -2 -11  -1 24932.1 1009.11   3
   2  11   1 24394.0 1029.89  10
  -2 -11  -1 24440.1 1010.06  39
   2  11   1 24482.6 972.276  12
  -2 -11  -2 4314.84 422.215   3
   2  11   2 4002.41 380.155  12
   2  11   2 4279.36 435.247  10
  -2 -11  -2 4292.79 444.531  39
  -2 -11  -3-33.9765 105.892   3
   2  11   3 44.6358 124.121  10
  -2 -11  -3 58.5687 136.414  39
  -2 -11  -4 6567.42 604.597  39
  -2 -11  -4 6605.86 525.214   3
   2  11   4 6784.11 559.743  10
  -2 -11  -4 6576.49 529.154  16
   2  11   5 4134.66 441.243  10
  -2 -11  -5 4005.64 405.310  16
  -2 -11  -5 4108.80 507.524  39
   2  11   6 2534.52 352.558  10
  -2 -11  -6 2509.86 429.589  39
  -2 -11  -7 4420.84 587.378  39
   2  11   8 2372.09 367.670   7
  -2 -11  -8 2213.91 454.020  39
   2  11   9 64.1664 139.738  40
   2  11   9 24.4519 95.8645   7
  -2 -11  -9-268.740 210.793  39
   2  11  10 300.170 174.931  40
   2  11  10 241.113 129.888   7
  -2 -11 -10 118.055 155.125  39
   2  11  11 8660.25 641.162   7
  -2 -11 -11 7707.14 706.395  39
   2  11  11 8019.67 594.292  40
   2  11  12 87368.6 1658.55  25
   2  11  12 9357.51 620.131   7
   2  11  13 579.941 138.030  25
  -2 -12   1 11.0672 53.9388  39
  -2 -12   1-18.6901 79.7465  22
   2  12  -1-21.1831 65.5068  12
   2  12  -1 27.7221 66.1443  10
  -2 -12   0 1153.90 207.036  39
  -2 -12   0 1408.45 208.647  22
   2  12   0 899.722 189.691  10
   2  12   0 1294.96 218.586  12
   2  12   1 1378.50 232.561  10
   2  12   1 1486.07 225.202  12
  -2 -12  -1 1750.54 263.198  39
  -2 -12  -2 13.0582 65.3503   3
   2  12   2 148.273 122.316  10
  -2 -12  -2 117.655 104.570  39
  -2 -12  -3 20971.2 880.147   3
   2  12   3 20328.6 925.341  10
  -2 -12  -3 21485.5 953.584  39
  -2 -12  -4 6542.31 492.609   3
  -2 -12  -4 6228.33 542.816  39
   2  12   4 6625.17 539.427  10
  -2 -12  -5 4948.88 516.339  39
   2  12   5 4547.32 451.900  10
  -2 -12  -6 6950.35 627.232  39
   2  12   6 6385.56 529.050  10
  -2 -12  -7 28177.5 1256.47  39
   2  12   8 310.763 157.959  40
   2  12   8 313.586 129.883   7
  -2 -12  -8 126.747 150.550  39
   2  12   9 285.167 119.833  40
   2  12   9 282.902 145.171   7
  -2 -12  -9 321.352 189.867  39
  -2 -12 -10 8207.75 664.929  39
   2  12  10 8558.20 584.035  40
   2  12  10 8736.27 611.371   7
   2  12  11 665.946 169.503  40
   2  12  11 522.307 152.702   7
  -2 -12 -11 482.400 167.154  39
  -2 -13  -1 144.629 82.3398  39
   2  13   1 57.0454 69.6682  10
  -2 -13  -2 7157.24 466.598  39
   2  13   2 7199.43 470.841  10
  -2 -13  -3 3308.76 336.763  39
   2  13   3 3235.52 337.649  10
  -2 -13  -4 102.401 97.7137  39
   2  13   4 255.668 122.739  10
  -2 -13  -5 2481.67 321.987  39
   2  13   5 2933.41 334.171  10
  -2 -13  -6 8999.56 603.406  39
   2  13   7 1599.90 244.343  40
   2  13   7 2354.27 317.543   7
  -2 -13  -7 1613.00 274.432  39
   2  13   8 996.554 202.173  40
   2  13   8 1013.83 210.079   7
  -2 -13  -8 902.744 213.271  39
   2  13   9 8438.34 530.965  40
  -2 -13  -9 8423.78 571.787  39
   2  13   9 8664.50 561.160   7
   2  13  10 2151.22 258.593  40
   2  13  10 2255.05 274.476   7
  -2 -13 -10 1508.38 223.929  39
  -3  11   6 3983.33 362.502  35
  -3  11   6 3964.83 354.930   7
  -3  11   6 4218.29 367.136  24
  -3  11   5 6585.77 477.651  35
  -3  11   5 5772.37 429.358   7
  -3  11   5 6156.35 446.587  24
  -3  11   4 14828.8 684.098   7
  -3  11   4 16025.9 747.432  35
   3 -11  -4 14201.9 701.800  38
  -3  11   3 433.134 122.958   6
   3 -11  -3 532.930 157.274  38
  -3  11   3 397.197 138.650  35
   3 -11  -2 1425.43 193.949  39
  -3  11   2 1352.87 207.884   6
  -3  11   2 1331.37 223.844  35
   3 -11  -2 1553.86 232.719  38
   3 -11  -1 2960.32 280.268  39
  -3  11   1 2531.97 276.250   6
   3 -11  -1 2724.03 285.513  38
  -3  11   1 2791.91 300.473  35
  -3  11   0 713.152 149.109   6
  -3  10   9 7417.23 496.322   7
  -3  10   8 18000.1 825.821   7
  -3  10   8 17532.3 785.576  24
  -3  10   7 1266.96 231.915  35
  -3  10   7 1316.28 243.827   7
  -3  10   7 1363.49 244.187  24
  -3  10   6 2845.10 350.585  35
  -3  10   6 2807.94 358.266   7
  -3  10   6 2780.25 344.007  24
  -3  10   5 414.410 156.933   7
  -3  10   4 612.178 174.087   7
  -3  10   3 4014.98 414.170   7
  -3  10   3 3807.74 393.559   6
  -3  10   2 109.818 110.641   6
   3 -10  -2 223.261 94.1213  39
   3 -10  -2 4.67866 98.2772  38
  -3  10   1 343.129 137.330   6
   3 -10  -1 418.107 128.995  39
   3 -10  -1 419.167 157.896  38
  -3  10   0 165.147 127.922   6
   3 -10   0 1.56705 90.2703  39
  -3  10   0 239.572 115.031  35
   3 -10   0 281.859 138.090  38
  -3  10  -1 3358.21 359.590   6
   3 -10   1 3851.51 359.746  39
   3 -10   1 3841.65 381.554  38
  -3  10  -2 6815.45 483.216   6
   3 -10   2 7120.13 470.512  39
   3 -10   3 1481.70 204.746  39
  -3   9  10 2156.27 244.849  32
  -3   9   9 9317.88 545.235  32
  -3   9   9 10950.0 680.823   7
  -3   9   9 9575.72 576.929  24
  -3   9   8 10679.4 607.844  32
  -3   9   8 11930.0 691.052  24
  -3   9   8 11038.8 711.568   7
  -3   9   7 6502.48 541.885  24
  -3   9   7 6813.61 555.515  35
  -3   9   7 6441.91 552.470   7
  -3   9   6 6553.11 548.997  40
  -3   9   6 7229.50 599.505   7
  -3   9   5 10538.6 675.795  40
  -3   9   5 10355.2 722.143   7
  -3   9   4 596.504 196.257   7
  -3   9   3 49139.7 1508.13   6
  -3   9   2 7772.49 614.920   6
   3  -9  -2 7684.01 548.964  39
  -3   9   2 8197.14 588.198  10
   3  -9  -1 524.053 155.689  39
  -3   9   1 460.920 170.053   6
   3  -9   0 13409.0 742.465  39
   3  -9   0 13602.8 784.999  38
  -3   9   0 14209.0 815.837   6
   3  -9   1 119.147 136.055  39
   3  -9   1 180.481 116.568  38
  -3   9  -1-46.8125 121.954   6
   3  -9   2 5620.17 494.204  38
   3  -9   2 6097.93 494.240  39
   3  -9   2 6167.04 468.242  18
  -3   9  -2 5208.48 473.436   6
   3  -9   3 1619.10 257.347  39
   3  -9   3 1867.62 260.046  18
  -3   9  -3 1638.93 263.150   6
   3  -9   4 59.4021 93.6787  39
   3  -9   4 63.9676 60.8160  18
  -3   9  -4 113.272 82.8101   6
   3  -9   5-8.94288 71.8418  39
  -3   8  11 1159.64 193.114  25
  -3   8  11 1571.08 227.522  32
  -3   8  10 5013.94 439.033  25
  -3   8  10 5035.37 426.736  32
  -3   8   9-277.618 115.590  24
  -3   8   9-76.9019 133.352   7
  -3   8   9-181.406 153.190  32
  -3   8   8 6793.57 502.557  25
  -3   8   8 6193.41 514.526  24
  -3   8   8 6095.46 549.360   7
  -3   8   8 6189.70 528.517  32
  -3   8   7 10762.3 742.036  40
  -3   8   7 10782.1 711.904  24
  -3   8   7 9907.11 711.868   7
  -3   8   7 9944.86 673.214  32
  -3   8   6 23773.9 1098.30   7
  -3   8   6 25089.0 1102.11  40
  -3   8   6 24931.7 1055.07  32
  -3   8   5 53010.1 1542.00  40
  -3   8   5 51141.3 1606.48   7
  -3   8   4 10991.2 749.781   7
  -3   8   3 97.0946 92.6432   6
  -3   8   2 33263.0 1259.96   6
  -3   8   2 35441.1 1236.76  10
   3  -8  -2 32681.9 1137.97  39
   3  -8  -1 8179.67 580.959  39
   3  -8   0 24410.4 1014.32  39
   3  -8   1 99.5370 117.964  38
   3  -8   1 145.920 138.514  39
   3  -8   2 5718.60 521.496  38
   3  -8   2 5098.49 481.068  39
   3  -8   3 13070.1 780.932  38
   3  -8   3 12612.3 739.837  39
   3  -8   4 3107.41 361.241  18
   3  -8   4 2968.56 358.869  39
   3  -8   5 1277.31 218.885  39
   3  -8   5 1233.75 218.494  18
  -3   8  -5 1320.11 229.922   6
   3  -8   6 3358.68 330.482  39
   3  -8   6 3550.02 338.720  18
  -3   7  11 743.560 178.898  25
  -3   7  11 799.975 205.127  32
  -3   7  10 10801.2 674.030  25
  -3   7  10 13504.4 764.039  32
  -3   7   9 6364.92 489.989  24
  -3   7   9 5390.53 487.364  25
  -3   7   9 6471.83 566.167  32
  -3   7   9 6426.01 576.242   7
  -3   7   8 110.828 118.295  25
  -3   7   8 405.345 157.430  24
  -3   7   8 357.073 191.556  32
  -3   7   8 310.618 128.742   7
  -3   7   7 142.317 163.567  32
  -3   7   7 151.039 109.880  40
  -3   7   7 154.748 83.8301  24
  -3   7   7 326.820 121.716  25
  -3   7   7 76.8649 93.5300   7
  -3   7   6 4166.36 454.073   7
  -3   7   6 3720.50 422.578  40
  -3   7   6 4147.36 455.878  32
  -3   7   5 23427.6 1045.80   7
  -3   7   5 23913.9 1016.26  40
  -3   7   5 24927.9 1052.07  32
  -3   7   4 3722.26 393.196  40
  -3   7   4 3590.33 381.849  32
  -3   7   3 58534.7 1549.87   6
   3  -7  -2 11760.9 670.135  39
  -3   7   2 11193.9 701.901   6
  -3   7   2 12273.9 700.124  10
   3  -7  -1 8652.64 581.969  39
  -3   7   1 10632.8 647.184  10
  -3   7   0 5270.15 475.356  12
   3  -7   0 5453.71 467.176  39
  -3   7  -1 98692.9 2072.99  12
   3  -7   1 93635.3 2038.19  38
   3  -7   1 96964.4 1990.62  39
  -3   7  -2 3029.81 388.036  12
   3  -7   2 3052.02 381.301  38
   3  -7   2 2679.01 347.981  39
  -3   7  -3 15571.4 849.088  12
   3  -7   3 15988.3 871.635  38
   3  -7   3 16615.3 866.469  39
  -3   7  -4 15266.6 852.322  12
   3  -7   4 17288.6 915.671  38
   3  -7   4 16631.5 870.290  39
   3  -7   5 1190.13 246.019  39
  -3   7  -5 1161.85 237.654  12
   3  -7   6 116.003 98.2457  39
   3  -7   6 60.1454 100.601  18
   3  -7   7 780.728 169.196  39
   3  -7   7 1051.30 203.056  18
  -3   6  12 27.0501 91.9733  32
  -3   6  12 58.1671 69.3298  20
  -3   6  11 337.300 159.876  25
  -3   6  11 646.342 224.719  32
  -3   6  10 845.304 222.546  25
  -3   6  10 1174.86 270.873  32
  -3   6   9 12420.4 769.331  25
  -3   6   9 19396.2 990.899  32
  -3   6   8 1319.91 230.209  24
  -3   6   8 1607.45 325.607  32
  -3   6   8 1360.73 278.609   7
  -3   6   7 41849.3 1302.76  24
  -3   6   7 40546.2 1388.94  32
  -3   6   7 41638.6 1377.46   7
  -3   6   6 64485.0 1700.18  32
  -3   6   6 64663.2 1645.74  40
  -3   6   6 65641.6 1670.56   7
  -3   6   5 535.544 159.716   7
  -3   6   5 621.525 186.677  40
  -3   6   5 477.568 162.202  32
  -3   6   4 19086.5 868.231   7
  -3   6   4 18232.4 807.006  40
  -3   6   4 18576.1 858.294  32
  -3   6   3 73212.3 1544.96  40
  -3   6   3 76115.8 1607.83   6
  -3   6   2 1079.54 314.088  37
  -3   6   1 17625.1 1150.93  37
   3  -6   0 7720.57 520.975  39
  -3   6   0 8321.78 546.622  12
   3  -6   1 742.029 177.316  39
   3  -6   1 629.674 149.316  22
  -3   6  -1 733.266 185.135  12
  -3   6  -2 4302.78 421.855  12
   3  -6   2 4209.95 417.776  39
   3  -6   2 4499.54 408.631  22
   3  -6   2 4835.45 457.143  38
  -3   6  -3 7360.70 574.635  12
   3  -6   3 7427.63 561.272  39
   3  -6   3 6911.59 530.375  22
   3  -6   3 7379.56 569.944  38
  -3   6  -4 5469.42 496.113  12
   3  -6   4 5968.88 522.962  39
   3  -6   4 5362.41 481.781  22
   3  -6   4 6216.04 550.436  38
   3  -6   5 21443.0 972.069  22
  -3   6  -5 21503.0 1007.06  12
   3  -6   5 23491.4 1035.08  39
   3  -6   6-10.9673 130.588  39
  -3   6  -6 146.837 119.656  12
   3  -6   7 9168.83 638.065  18
   3  -6   7 9202.36 616.982  39
   3  -6   8 1662.72 270.424  18
   3  -6   8 1833.00 268.672   9
   3  -6   9 4784.07 358.574   9
  -3   5  12 210.140 130.062  32
  -3   5  12 88.3448 84.6484  20
  -3   5  11 4851.17 480.063  32
  -3   5  11 4268.70 417.233  20
  -3   5  10 4083.25 481.924  25
  -3   5  10 6043.19 576.108  32
  -3   5   9-251.382 252.713  25
  -3   5   9 106.338 150.616  32
  -3   5   8 16967.5 803.445  24
  -3   5   8 16520.2 892.676   7
  -3   5   8 15494.3 884.057  32
  -3   5   7 6839.34 503.773  24
  -3   5   7 6867.73 552.308   7
  -3   5   7 6014.59 532.536  32
  -3   5   6 4878.39 437.293  40
  -3   5   6 5016.06 473.733  32
  -3   5   6 3573.35 358.948  25
  -3   5   6 4906.54 418.181  24
  -3   5   6 5072.61 454.407   7
  -3   5   5 19817.3 1164.81  37
  -3   5   5 21040.3 845.522  40
  -3   5   5 21056.4 917.118  32
  -3   5   5 20678.0 856.065   7
  -3   5   4 34683.6 1498.74  37
  -3   5   3 1556.54 329.514  37
  -3   5   2 3338.36 452.331  37
  -3   5   1 682.058 221.631   1
  -3   5   1 710.922 240.693  37
  -3   5   0 45107.3 1709.90   1
  -3   5  -1 1539.77 347.136   1
  -3   5  -2 10085.6 883.849   1
  -3   5  -3 16569.3 777.413  12
   3  -5   3 17020.0 797.953  39
   3  -5   3 16223.5 743.382  22
   3  -5   3 17118.8 807.602  38
  -3   5  -4 19571.5 885.683  12
   3  -5   4 19344.6 895.664  39
   3  -5   4 20093.0 878.327  22
   3  -5   4 19926.6 921.666  38
   3  -5   5 15205.0 803.660  22
  -3   5  -5 15022.4 809.002  12
   3  -5   5 16618.0 865.215  39
  -3   5  -6 1446.90 270.188  12
   3  -5   6 1336.31 241.944  22
   3  -5   6 1740.69 307.829  39
  -3   5  -7 7489.44 578.003  12
   3  -5   7 8520.52 639.987  39
   3  -5   8 391.727 163.196  18
   3  -5   8 384.734 128.154  31
   3  -5   9 64.9306 107.064  18
   3  -5   9-11.4098 73.5402   9
   3  -5   9 22.0103 70.0911  31
   3  -5  10 665.444 144.805   9
  -3   4  12-24.6296 65.7384  20
  -3   4  12 347.325 153.069  32
  -3   4  11 2030.40 303.963  25
  -3   4  11 2884.52 349.088  20
  -3   4  11 3200.54 390.376  32
  -3   4  10 827.429 250.008  32
  -3   4  10 244.803 182.015  25
  -3   4   9 14760.3 871.547  32
  -3   4   9 10449.4 668.184  25
  -3   4   8 4206.26 475.975  32
  -3   4   8 3006.59 353.144  25
  -3   4   8 4111.41 385.298  24
  -3   4   7 748.146 232.363  32
  -3   4   7 656.722 184.449   7
  -3   4   7 456.684 136.634  24
  -3   4   7 185.450 121.049  25
  -3   4   6 19179.2 861.525  32
  -3   4   6 17616.0 760.083  24
  -3   4   6 19302.0 838.734   7
  -3   4   5 32761.2 1404.31  37
  -3   4   4 11347.4 786.774  37
  -3   4   3 25696.4 1140.35  37
   3  -4  -2 69231.3 1631.50  42
  -3   4   2 63473.6 1740.29  37
  -3   4   1 15099.9 813.917   1
  -3   4   1 14149.2 837.234  37
  -3   4   0 146433. 2753.87   1
  -3   4  -1 7736.07 667.253   1
  -3   4  -2 55103.7 1867.07   1
  -3   4  -3 27035.6 1355.93   1
  -3   4  -4 13437.0 1010.18   1
   3  -4   4 13685.6 666.691  22
   3  -4   4 13643.3 698.941  39
   3  -4   4 13754.3 715.599  38
   3  -4   5 185.150 125.612  39
  -3   4  -5 79.5138 71.9830  12
   3  -4   5-178.712 100.566  22
   3  -4   5 144.932 103.929  38
   3  -4   6 2046.25 326.050  39
  -3   4  -6 1855.97 287.085  12
   3  -4   6 1981.68 300.774  22
   3  -4   7 8973.08 606.559  31
   3  -4   7 8524.87 649.821  39
  -3   4  -7 8249.90 593.748  12
   3  -4   8 174.433 134.297  31
   3  -4   8 236.962 134.838  39
   3  -4   9 849.866 206.299  31
   3  -4   9 795.852 192.648  18
   3  -4   9 519.522 147.926   9
   3  -4  10 5154.96 427.367  31
   3  -4  10 5340.68 451.692   9
   3  -4  11 5114.34 377.886   9
  -3   3  12 2448.41 272.611  20
  -3   3  11 291.189 121.717  25
  -3   3  11 937.239 231.354  32
  -3   3  11 687.983 174.354  20
  -3   3  10 49184.7 1538.20  32
  -3   3  10 46999.6 1450.15  20
  -3   3   9 7009.16 545.118  25
  -3   3   9 8942.45 676.224  32
  -3   3   8 861.105 208.527  25
  -3   3   8 1066.65 242.007  32
  -3   3   7 2087.05 262.014  25
  -3   3   7 2089.03 263.387  24
  -3   3   7 2218.24 320.778  32
  -3   3   6 12803.9 906.069  44
  -3   3   5 33904.2 1369.42  44
  -3   3   5 31920.3 1295.43  37
  -3   3   4 39758.1 1366.46  37
   3  -3  -3 20133.9 819.609  42
  -3   3   3 17957.2 872.297  37
   3  -3  -2 31371.9 1015.36  42
  -3   3   2 30420.2 1065.59  37
   3  -3  -1 379.928 140.064  42
  -3   3   1 200.144 107.437   1
  -3   3   1 219.853 101.664  37
  -3   3   0 90768.3 1905.00   1
   3  -3   0 87973.5 1767.34  42
  -3   3  -1 1113.09 233.890   1
  -3   3  -2 59523.7 1725.68   1
  -3   3  -3 104869. 2421.77   1
  -3   3  -4 15961.5 1003.03   1
  -3   3  -5-178.695 147.634   1
  -3   3  -6 23316.3 907.878  12
   3  -3   6 25542.5 988.898  39
   3  -3   6 23334.9 913.021  22
   3  -3   6 24930.4 912.634  21
   3  -3   7 6882.34 509.123  31
   3  -3   7 6521.71 540.524  39
   3  -3   7 6758.95 523.477  22
   3  -3   7 6100.11 488.623  21
   3  -3   8 2942.92 354.370  31
   3  -3   8 2773.48 368.265  39
   3  -3   9 4706.74 468.016  31
   3  -3   9 4679.86 449.699  18
   3  -3   9 4220.54 470.164   9
   3  -3  10 101.516 104.633  31
   3  -3  10 6.42126 134.845   9
   3  -3  11 247.595 107.662  31
   3  -3  11 133.627 99.4513   9
   3  -3  11 145.364 97.3702  17
  -3   2  11 3066.87 346.028  20
  -3   2  10 163.844 134.286  25
  -3   2  10 786.381 209.766  20
  -3   2   9 12732.7 709.745  25
  -3   2   9 14794.3 810.918  20
  -3   2   9 14749.6 814.560  32
  -3   2   8 34823.9 1126.13  25
  -3   2   8 37071.6 1254.04  32
  -3   2   7 30228.4 985.097  25
  -3   2   7 28676.8 1032.52  32
  -3   2   6 1794.04 348.836  44
  -3   2   5 29981.5 1262.69  44
  -3   2   4 42279.2 1311.05  37
  -3   2   4 40615.0 1353.17  44
  -3   2   3 102363. 1896.03  37
   3  -2  -3 101290. 1785.00  42
  -3   2   2 33366.7 993.558  37
   3  -2  -2 32973.9 988.215  42
  -3   2   1 95729.8 1582.73  37
   3  -2  -1 92843.7 1612.97  42
  -3   2   0 68875.4 1474.93   1
   3  -2   0 70779.9 1421.28  42
  -3   2  -1 229.808 127.935   1
   3  -2   1 239.685 109.416  42
  -3   2  -2 135175. 2289.51   1
  -3   2  -3 9425.14 649.528   1
   3  -2   3 9996.21 485.367  41
  -3   2  -4 119171. 2449.68   1
  -3   2  -5 22335.1 1135.53   1
  -3   2  -6 21569.3 1215.32   1
   3  -2   6 22973.3 1102.80  33
   3  -2   7 36.7911 67.3359  31
   3  -2   7-31.9646 71.5136  39
   3  -2   7 70.9509 68.1490  22
   3  -2   7 64.8567 105.213  19
   3  -2   7-6.00446 74.3038  21
   3  -2   8 4789.80 423.834  31
   3  -2   8 5049.39 468.727  39
   3  -2   8 5477.27 489.091  21
   3  -2   9 9763.87 646.371  31
   3  -2   9 10019.1 706.159   9
   3  -2  10 2041.91 317.213  31
   3  -2  10 2010.39 328.072   9
   3  -2  11 6768.24 544.594  31
   3  -2  11 7174.57 569.555   9
   3  -2  12 7665.69 522.959  31
   3  -2  12 7402.91 510.209   9
   3  -2  12 7219.91 477.114  17
  -3   1  11 589.122 151.452  19
  -3   1  11 529.360 151.347  20
  -3   1  10 256.788 134.610  20
  -3   1   9 19747.9 868.402  25
  -3   1   9 19373.8 923.711  20
  -3   1   8 20894.9 874.746  25
  -3   1   8 22768.9 970.750  20
  -3   1   7 83.0386 94.0371  25
  -3   1   7 134.302 97.5419  32
  -3   1   6 3020.50 427.789  44
  -3   1   5 7748.51 634.671  44
  -3   1   4 15920.2 840.879  44
   3  -1  -4 17129.1 774.090  42
  -3   1   3 134862. 1996.35  37
   3  -1  -3 136789. 2047.21  42
  -3   1   2 28490.3 836.338  37
   3  -1  -2 27568.5 864.474  42
  -3   1   1 2326.42 218.563  37
   3  -1  -1 2522.93 255.294  42
  -3   1   0 74070.7 1171.65  37
   3  -1   0 71845.2 1336.22  42
  -3   1  -1 180740. 2245.74   1
   3  -1   1 180941. 882.689  33
   3  -1   1 179194. 2121.74  42
  -3   1  -2 3606.36 337.118   1
   3  -1   2 3548.25 315.146  42
  -3   1  -3 20442.2 836.455   1
  -3   1  -4 6645.24 513.347   1
  -3   1  -5 18832.7 937.028   1
   3  -1   5 20412.2 838.431  33
  -3   1  -6 25727.7 1204.34   1
   3  -1   6 26689.5 1092.41  33
  -3   1  -7 27302.1 1342.02   1
   3  -1   7 25757.3 1211.51  33
   3  -1   8 29421.5 987.850  31
   3  -1   8 31722.0 1102.91  19
   3  -1   8 32245.6 1116.38  21
   3  -1   9 4870.02 429.728  31
   3  -1   9 6404.95 533.061  19
   3  -1   9 5845.88 517.067   9
   3  -1  10 25224.6 1037.46  31
   3  -1  10 27366.6 1144.37   9
   3  -1  11 1288.35 254.060  31
   3  -1  11 2071.68 323.711   9
   3  -1  12 208.846 122.819  31
   3  -1  12 23.8148 99.5560  17
   3  -1  12 224.346 114.159   9
   3  -1  13 89.1625 92.1190  17
   3  -1  13 163.430 117.641  31
  -3   0  11 4894.18 440.407  19
  -3   0  10 738.056 187.370  20
  -3   0   9 15265.5 815.680  20
  -3   0   9 15830.6 853.309  27
  -3   0   8 9792.54 635.590  20
  -3   0   8 10920.5 625.334  25
  -3   0   8 10375.0 665.862  27
  -3   0   7 24323.9 952.931  20
  -3   0   7 25566.1 916.379  25
  -3   0   7 24004.6 939.342  27
  -3   0   6 16234.7 1001.91  44
  -3   0   5 25061.5 991.659  33
   3   0  -5 24749.3 1054.34  42
  -3   0   5 24628.2 1133.45  44
  -3   0   4 6074.43 427.556  33
  -3   0   4 6256.41 519.585  44
   3   0  -4 6519.81 504.265  42
  -3   0   3 27602.2 785.271  33
  -3   0   3 26727.1 981.318  44
   3   0  -3 26410.0 921.314  42
  -3   0   2 44342.0 813.417  33
   3   0  -2 43656.4 1087.58  42
  -3   0   1 182620. 1186.15  33
  -3   0   1 180771. 1640.89  37
   3   0  -1 179847. 2049.65  42
  -3   0   0 51599.4 972.729  36
  -3   0   0 49538.4 739.832  37
  -3   0  -1 4873.67 258.121  36
  -3   0  -1 5385.99 355.988   1
  -3   0  -2 25546.1 794.419   1
   3   0   2 26971.4 486.138  33
  -3   0  -2 25431.5 651.923  36
   3   0   2 25761.7 748.129  42
  -3   0  -3 81823.5 1475.80   1
   3   0   3 79126.9 1112.35  33
   3   0   3 81838.1 1388.25  42
  -3   0  -4 7076.17 471.220   1
   3   0   4 7202.06 401.460  33
  -3   0  -5 22397.8 905.232   1
   3   0   5 22761.8 818.550  33
  -3   0  -6 113301. 2232.77   1
   3   0   6 113467. 2089.91  33
  -3   0  -7 12975.0 815.131   1
   3   0   7 11925.8 771.666  33
   3   0   8 36608.2 1489.46  33
   3   0   8 37025.3 1120.11  19
   3   0   8 36879.1 1099.60  21
   3   0   8 35410.2 1004.77  31
   3   0   9 22246.6 946.360  19
   3   0   9 22292.9 942.311   9
   3   0   9 23079.0 892.881  31
   3   0  10 4053.81 430.786  19
   3   0  10 4299.82 438.908   9
   3   0  10 4123.79 412.876  31
   3   0  11 148.386 128.103   9
   3   0  11 99.6626 118.885  31
   3   0  12 6037.25 520.425   9
   3   0  12 6122.90 517.373  31
   3   0  13 4089.11 381.934  17
   3   0  13 4569.46 429.464  31
  -3  -1  11 111.617 92.8408  19
  -3  -1  10 37.4599 94.8314  19
  -3  -1   9 1599.55 296.875  27
  -3  -1   9 1522.65 256.038  20
  -3  -1   8 18555.0 938.368  27
  -3  -1   8 19817.6 899.200  21
  -3  -1   8 20308.9 913.619  20
  -3  -1   7 2195.66 325.459  27
  -3  -1   7 2392.68 299.059  28
  -3  -1   7 2067.90 243.409  25
  -3  -1   7 2133.49 292.381  20
  -3  -1   6 599.965 188.903  44
  -3  -1   6 380.785 151.767  33
  -3  -1   5 4737.26 505.598  44
   3   1  -5 4727.41 509.980  42
  -3  -1   5 5084.04 497.454  33
  -3  -1   4 27838.7 1102.54  44
   3   1  -4 30046.2 1176.96  42
  -3  -1   3 1351.99 233.754  44
   3   1  -3 1227.20 219.365  42
  -3  -1   2 175130. 1887.77  41
   3   1  -2 173281. 2313.49  42
  -3  -1   1 141523. 1404.65  41
   3   1  -1 137217. 1842.18  42
  -3  -1   0 806888. 2693.87  41
  -3  -1   0 735463. 4553.97  36
  -3  -1  -1 102704. 1405.75  36
  -3  -1  -2 217490. 2087.88   1
  -3  -1  -2 213398. 1929.09  36
  -3  -1  -3 1973.43 212.269   1
   3   1   3 2169.95 203.670  42
  -3  -1  -3 1950.58 211.858  36
  -3  -1  -4 41784.9 1006.22   1
   3   1   4 41628.9 914.791  33
  -3  -1  -5 117245. 1834.39   1
   3   1   5 116484. 1762.55  33
  -3  -1  -6 11256.3 613.532   1
   3   1   6 9992.79 595.347  33
   3   1   7 168.464 112.176  33
   3   1   8 3389.80 432.089  33
   3   1   9 11228.5 610.515  31
   3   1   9 10139.5 578.631  34
   3   1   9 10733.5 623.758  19
   3   1   9 10548.9 610.902   9
   3   1   9 9315.66 559.060   8
   3   1  10 161.610 112.048  31
   3   1  10 235.774 90.2162  34
   3   1  10 337.200 138.934  19
   3   1  10 542.457 166.819   9
   3   1  10 207.046 120.604   8
   3   1  11 1118.76 214.288   8
   3   1  11 1147.76 241.132   9
   3   1  11 1246.22 253.618  31
   3   1  12 1270.58 255.457   9
   3   1  12 1282.49 261.593  31
   3   1  13 330.977 140.494  17
   3   1  13 489.592 166.774  31
   3   1  14 4530.21 362.122  17
   3   1  14 5015.65 421.299  31
  -3  -2  11-61.9097 95.5629  19
  -3  -2  10 767.765 190.804  21
  -3  -2  10 506.075 175.917  19
  -3  -2   9 16114.5 864.711  21
  -3  -2   8 6976.82 510.360  31
  -3  -2   8 6553.49 568.093  21
  -3  -2   8 6660.59 528.560  20
  -3  -2   8 6702.60 556.320  27
  -3  -2   7 46.0700 103.816  30
  -3  -2   7 107.200 99.7640  31
  -3  -2   7 175.391 129.334  27
  -3  -2   7 336.888 140.138  28
  -3  -2   7 125.854 87.3126  20
   3   2  -6 9775.42 818.433  42
  -3  -2   6 11467.4 891.645  33
  -3  -2   6 11226.6 662.425  30
  -3  -2   6 10607.3 629.521  27
  -3  -2   6 10677.4 612.608  28
  -3  -2   6 10499.4 603.968  20
   3   2  -6 9365.40 833.632   1
  -3  -2   5 23062.9 1155.49  44
  -3  -2   4 1795.17 293.562  41
  -3  -2   4 1489.27 274.073  44
  -3  -2   3 17201.0 780.151  41
  -3  -2   3 17261.5 798.823  44
  -3  -2   2 58725.3 1270.53  41
  -3  -2   2 57701.1 1327.68  44
  -3  -2   1 60965.0 1147.58  41
  -3  -2   0 170599. 1950.14  41
  -3  -2   0 168599. 2471.20  36
   3   2   1 1614.01 182.928  42
  -3  -2  -1 1713.64 242.058  36
   3   2   2 41746.6 796.545  42
  -3  -2  -2 40569.0 969.103  36
   3   2   3 41138.7 771.052  42
  -3  -2  -3 42429.9 978.698  36
  -3  -2  -4 138710. 1589.93   1
  -3  -2  -4 140253. 1903.75  36
  -3  -2  -5 79816.4 1287.68   1
  -3  -2  -5 75728.4 1560.89  36
   3   2   6 5537.42 440.909  33
   3   2   7 71024.0 1509.36  43
   3   2   7 64085.5 1634.91  33
   3   2   8 15418.8 902.862  33
   3   2   9 3590.03 337.170   9
   3   2   9 3544.57 349.653   8
   3   2   9 3783.73 344.036  31
   3   2   9 4110.08 368.521  34
   3   2  10 1614.14 267.105  31
   3   2  10 1690.53 259.897  34
   3   2  10 1874.28 270.043  19
   3   2  10 1684.14 268.310   8
   3   2  10 1499.78 247.361   9
   3   2  11 2967.28 363.276  31
   3   2  11 2728.69 341.061  34
   3   2  11 3000.99 350.688  19
   3   2  11 2875.03 361.648   9
   3   2  11 2609.10 344.950   8
   3   2  12 842.836 204.793  31
   3   2  13 836.142 190.112  17
   3   2  13 763.654 191.338  31
   3   2  14 26.6565 91.3017  17
   3   2  14 77.1641 79.6191  31
  -3  -3  10 5000.42 435.327  19
  -3  -3  10 5055.74 436.192  21
  -3  -3   9 1400.33 276.715  19
  -3  -3   9 1331.41 257.304  21
  -3  -3   9 1299.50 234.384  31
  -3  -3   8 1565.78 251.572  31
  -3  -3   8 1671.39 289.459  21
  -3  -3   8 1606.48 291.529  27
  -3  -3   7 2159.06 300.335  29
  -3  -3   7 2051.89 286.565  31
  -3  -3   7 2256.05 311.311  20
  -3  -3   7 1957.22 304.618  27
  -3  -3   7 1613.53 283.624  28
  -3  -3   6 2605.32 345.946  30
  -3  -3   6 2503.35 308.245  29
  -3  -3   6 2542.95 334.289  27
  -3  -3   6 2574.18 323.261  28
  -3  -3   6 2727.94 325.019  20
   3   3  -5 1589.31 347.678   1
  -3  -3   4 1209.57 265.014  41
  -3  -3   4 1363.25 272.306  44
  -3  -3   3 93326.1 2038.88  41
  -3  -3   3 95276.8 1924.18  44
  -3  -3   2 2126.55 287.851  41
  -3  -3   2 2338.52 285.506  44
  -3  -3   1 180198. 2435.36  41
  -3  -3   1 189326. 2093.55  44
  -3  -3   0 494792. 4319.36  41
  -3  -3  -1 122272. 2233.55  36
   3   3   2 15770.2 518.564  42
  -3  -3  -2 15298.4 720.231  36
   3   3   2 16234.4 373.207  37
   3   3   3 265.224 59.1335  42
   3   3   3 349.331 71.6507  37
   3   3   4 916.818 97.3556  42
  -3  -3  -4 668.193 159.239  36
  -3  -3  -5 6978.99 475.746  36
  -3  -3  -6 17583.9 812.273  36
  -3  -3  -7 3050.24 386.004  36
   3   3   8 30252.1 1136.02  43
  -3  -3  -8 28764.0 1252.40  36
   3   3   9 20867.6 787.371  31
   3   3   9 19697.1 989.167  43
   3   3   9 21307.5 879.754   8
  -3  -3  -9 20396.4 1153.02  36
   3   3   9 21403.9 838.845  34
   3   3  10 4111.86 383.823   9
   3   3  10 4726.93 447.362   8
   3   3  10 5055.50 433.277  31
   3   3  10 4845.15 443.135  34
   3   3  11 45557.3 1439.41   8
   3   3  11 44100.2 1383.30  34
   3   3  11 46648.3 1389.69  31
   3   3  12 38953.4 1303.57  31
   3   3  13 3808.54 367.862  17
   3   3  13 4575.05 451.580  31
   3   3  14 2862.12 299.350  17
   3   3  14 3197.15 343.496  31
  -3  -4  10 52.3019 54.1021  21
  -3  -4  10 93.1509 87.3439  19
  -3  -4  10 186.490 98.3486  31
  -3  -4   9 3575.82 387.185  21
  -3  -4   9 4070.55 418.033  19
  -3  -4   9 3831.41 384.250  31
  -3  -4   8 4212.59 431.881  31
  -3  -4   8 4181.92 449.673  19
  -3  -4   8 4309.59 454.830  21
  -3  -4   8 3731.29 420.353  27
  -3  -4   7 6269.95 536.259  31
  -3  -4   7 5904.45 506.538  29
  -3  -4   7 6006.14 518.810  27
  -3  -4   6 2080.47 303.213  30
  -3  -4   6 2493.58 325.098  29
  -3  -4   6 1935.76 286.644  20
  -3  -4   6 2170.66 312.206  28
  -3  -4   6 2443.25 327.816  27
  -3  -4   5 14454.4 726.069  30
  -3  -4   5 15731.9 764.425  29
  -3  -4   5 15742.0 754.566  28
  -3  -4   5 15779.9 751.079  27
  -3  -4   5 14804.3 743.029  20
  -3  -4   4 2782.93 434.944  41
   3   4  -4 2680.50 448.903   1
  -3  -4   3 343.538 189.417  41
  -3  -4   2 108411. 2298.02  41
  -3  -4   2 118231. 1947.93  44
  -3  -4   1 551.911 208.851  41
  -3  -4   1 689.485 129.814  44
  -3  -4   0 27196.1 1157.90  41
  -3  -4   0 27256.2 682.676  44
  -3  -4  -1 12020.2 379.681  44
  -3  -4  -1 10724.0 743.993  36
  -3  -4  -2 95831.0 2077.95  36
   3   4   2 101663. 1346.76  37
   3   4   3 171205. 1614.40  42
  -3  -4  -3 174018. 2570.79  36
   3   4   3 172406. 1721.65  37
  -3  -4  -4 116765. 2008.03  36
   3   4   4 119959. 1591.33  37
  -3  -4  -5 55851.3 1410.58  36
   3   4   5 57417.2 1227.96  37
  -3  -4  -6 124395. 2200.37  36
  -3  -4  -7 127.369 90.5336  36
   3   4   8 28089.1 1129.53  43
  -3  -4  -8 27878.5 1229.62  36
   3   4   9 1536.16 305.581  43
  -3  -4  -9 1458.92 311.447  36
   3   4  10 3026.53 364.441   8
   3   4  10 2699.12 310.262  31
   3   4  10 2668.16 322.645  34
   3   4  11 28683.4 1175.51   8
   3   4  11 30464.5 1101.99  31
   3   4  12 14618.1 694.490  17
   3   4  12 16900.0 857.525  31
   3   4  13 7198.78 556.843  31
   3   4  14 3012.88 341.571  31
   3   4  15 3210.78 310.355  31
  -3  -5   9 1414.33 231.605  19
  -3  -5   9 1248.75 220.352  21
  -3  -5   9 1151.90 205.774  31
  -3  -5   8 7670.95 571.258  19
  -3  -5   8 7257.95 554.873  21
  -3  -5   8 7574.30 559.894  31
  -3  -5   7 10213.6 693.898  31
  -3  -5   7 9539.33 646.309  29
  -3  -5   7 9823.42 680.712  19
  -3  -5   7 10531.0 700.496  21
  -3  -5   7 9510.30 641.643  27
  -3  -5   6 170.005 138.049  29
  -3  -5   6 435.846 154.773  30
  -3  -5   6 217.370 117.349  28
  -3  -5   6 240.621 136.405  27
  -3  -5   5 8146.21 574.356  29
  -3  -5   5 7558.97 540.368  30
  -3  -5   5 7871.93 569.797  20
  -3  -5   5 7806.80 559.405  28
  -3  -5   5 7641.72 555.499  27
  -3  -5   4 3712.02 364.922  29
  -3  -5   4 3582.29 340.774  30
  -3  -5   4 3188.38 335.750  28
  -3  -5   4 3653.53 351.943  27
  -3  -5   4 3175.38 346.475  20
  -3  -5   3 39511.3 1667.58  41
   3   5  -3 41741.3 1746.25   1
  -3  -5   2 7381.68 678.854  41
  -3  -5   1 4727.99 509.085  41
  -3  -5   0 19358.9 1052.07  41
  -3  -5  -1 76658.2 2492.22  41
  -3  -5  -2 505.422 239.748  36
  -3  -5  -3 90495.3 2177.65  36
   3   5   3 91733.6 1546.26  37
  -3  -5  -4 23970.5 1055.16  36
   3   5   4 25577.4 835.732  37
  -3  -5  -5 23017.5 1008.44  36
   3   5   5 24079.6 869.019  37
  -3  -5  -6 125935. 2389.77  36
   3   5   6 126967. 2189.41  37
  -3  -5  -7 131201. 2563.70  36
  -3  -5  -8 850.564 230.424  36
   3   5   9 2059.47 248.033  31
   3   5   9 2359.17 366.747  43
   3   5   9 2191.76 282.177   8
   3   5   9 2088.62 256.908  34
  -3  -5  -9 2046.67 364.519  36
   3   5  10 30720.9 1153.09   8
   3   5  10 29768.1 1007.74  31
   3   5  10 29284.0 1061.01  34
   3   5  11 1318.61 274.554   8
   3   5  11 1227.58 238.867  31
   3   5  12 884.284 226.977  31
   3   5  13 164.681 126.635  31
   3   5  14 12270.0 677.415  31
   3   5  15 581.294 144.505  31
  -3  -6   9 10954.9 542.779  21
  -3  -6   8 3921.86 376.429  19
  -3  -6   8 4056.37 387.334  21
  -3  -6   8 3823.17 369.152  31
  -3  -6   7 13302.0 753.834  21
  -3  -6   7 12738.3 719.659  19
  -3  -6   7 12593.9 733.265  31
  -3  -6   6 352.414 175.832  29
  -3  -6   6 561.028 169.137  19
  -3  -6   6 553.714 164.565  22
  -3  -6   6 331.997 141.479  27
  -3  -6   5 6085.21 476.681  30
  -3  -6   5 5916.06 506.730  29
  -3  -6   5 6230.26 511.844  19
  -3  -6   5 5994.86 510.711  20
  -3  -6   5 5276.37 464.776  28
  -3  -6   5 6076.51 494.515  27
  -3  -6   4 16095.7 792.550  29
  -3  -6   4 15805.2 732.566  30
  -3  -6   4 15446.0 740.719  27
  -3  -6   4 14460.0 754.031  28
  -3  -6   4 15644.2 796.127  20
  -3  -6   3 1044.88 185.996  27
  -3  -6   3 1286.45 220.604  28
  -3  -6   3 896.269 204.543  29
  -3  -6   3 698.782 180.051  20
  -3  -6   3 1073.87 208.587   3
  -3  -6   2 5415.37 628.981  41
   3   6  -2 5250.40 624.213   1
  -3  -6   1 5242.41 579.952  41
   3   6  -1 5585.26 592.314   1
  -3  -6   0 872.236 222.874  41
   3   6   0 1023.16 227.791   1
  -3  -6  -1 33108.1 1648.53  41
   3   6   1 34519.1 1177.03   1
   3   6   2 2614.91 293.467   1
  -3  -6  -2 3716.22 493.612  36
  -3  -6  -3 45586.8 1726.71  36
   3   6   3 48177.1 1343.56  37
  -3  -6  -4 182.530 180.972  36
   3   6   4 69.7859 71.9108  37
  -3  -6  -5 43522.7 1593.81  36
   3   6   5 41726.2 1276.83  37
  -3  -6  -6 44268.7 1577.47  36
   3   6   6 41469.0 1349.26  37
  -3  -6  -7 24410.7 1189.03  36
   3   6   7 23940.1 1088.42  37
  -3  -6  -8 5403.33 587.557  36
   3   6   9 40012.5 1181.60   8
   3   6   9 41048.9 1085.90  31
   3   6   9 39866.0 1570.13  43
   3   6  10 1155.95 225.519   8
   3   6  10 1044.04 202.538  31
   3   6  11 299.750 142.496   8
   3   6  11-48.4843 123.837  31
   3   6  12 2149.87 311.370  31
   3   6  13 14981.4 789.084  31
   3   6  14 1901.81 276.400  31
   3   6  15 7088.74 452.929  31
  -3  -7   8 3208.02 306.756  21
  -3  -7   8 3358.14 310.667  31
  -3  -7   7 10206.1 569.949  19
  -3  -7   7 10145.5 610.725  21
  -3  -7   7 9973.94 603.239  31
  -3  -7   6 657.316 163.131  19
  -3  -7   6 636.200 164.773  22
  -3  -7   6 642.369 175.624  21
  -3  -7   6 646.352 194.618  29
  -3  -7   5 74.2780 82.4361  22
  -3  -7   5 66.0977 106.847  29
  -3  -7   4 164.591 127.023  28
  -3  -7   4 178.523 110.022  29
  -3  -7   3 1066.61 213.596  29
  -3  -7   3 633.731 168.809  28
  -3  -7   2 5880.51 438.189  28
  -3  -7   2 6329.15 476.398   3
  -3  -7   2 6215.49 468.536  29
   3   7  -1 25453.4 1330.64   1
  -3  -7   1 25757.9 1342.61  41
   3   7   0 2937.03 408.976   1
  -3  -7   0 4224.70 546.034  41
   3   7   1 95042.5 2109.55   1
  -3  -7  -1 105048. 2910.38  41
  -3  -7  -2 30373.9 1885.37  41
  -3  -7  -3 1076.54 310.569  36
   3   7   3 133.118 95.9037  37
  -3  -7  -4 23427.3 1323.36  36
   3   7   4 26928.0 1145.89  37
  -3  -7  -5 55724.9 2023.75  36
   3   7   5 54964.4 1644.12  37
  -3  -7  -6 1532.76 353.369  36
   3   7   6 1175.56 266.007  37
   3   7   7 17482.3 1007.35  37
   3   7   8 172.512 95.0497  31
   3   7   8 74.0982 90.3781  37
   3   7   9 25277.4 905.337   8
   3   7   9 27179.5 919.775  31
   3   7  10 21864.5 918.293   8
   3   7  10 21236.0 857.056  31
   3   7  11 4289.86 402.503  31
   3   7  12 2908.16 352.211  31
   3   7  13 107557. 1929.56  25
   3   7  13 717.438 174.878  31
   3   7  14 9373.46 580.302  31
   3   7  15 609.564 140.688  31
  -3  -8   7 5411.37 387.068  21
  -3  -8   7 5861.33 417.884  31
  -3  -8   6 751.315 176.504  22
  -3  -8   6 933.929 193.887  21
   3   8  -6 636.068 141.288  12
  -3  -8   6 668.479 170.836  31
  -3  -8   5 16546.2 812.543  21
  -3  -8   5 16050.1 799.944  22
  -3  -8   5 17390.0 834.965  29
  -3  -8   4 21312.5 951.388  22
  -3  -8   4 21929.5 957.482  29
  -3  -8   3 10653.7 622.276  28
  -3  -8   3 8665.23 608.731  29
  -3  -8   2 53.3760 96.3811   3
  -3  -8   2-72.2685 115.718  29
  -3  -8   2 91.8056 89.2757  28
  -3  -8   2-22.7510 74.5775  16
  -3  -8   1 3308.04 363.360   3
  -3  -8   1 3149.34 340.650  16
  -3  -8   1 2678.94 319.824  29
  -3  -8   0 14126.7 689.525  39
  -3  -8   0 15965.7 722.115   4
  -3  -8   0 15438.5 746.120   3
  -3  -8   0 15611.6 742.434  16
  -3  -8  -1 5209.20 671.388  41
  -3  -8  -1 4692.98 401.236  16
   3   8   2 6783.33 660.880  37
  -3  -8  -2 6631.01 862.533  41
   3   8   3 25534.1 1239.31  37
  -3  -8  -3 20753.9 1793.84  41
   3   8   4 42567.7 1645.93  37
   3   8   5 2520.31 405.901  37
   3   8   6 1053.55 294.232  37
   3   8   7 25238.4 896.944  31
   3   8   7 23808.0 1272.61  37
  -3  -8  -8 56036.6 1603.26   2
   3   8   8 60525.1 1411.55  31
   3   8   8 56098.1 1436.27   7
   3   8   9 1542.63 239.299  31
   3   8   9 1673.75 258.615  40
   3   8  10 14224.3 718.065  31
   3   8  10 16318.4 778.730  40
   3   8  11 570.672 184.554  31
   3   8  12 3413.44 373.212  31
   3   8  13 27598.1 1019.28  31
   3   8  14 1148.64 191.642  25
   3   8  14 817.258 168.647  31
   3   8  15 59.6183 72.6392  32
  -3  -9   6 1104.02 172.849  22
  -3  -9   6 1247.62 202.971  31
   3   9  -5 6910.38 498.433  12
  -3  -9   5 7514.56 510.459  22
  -3  -9   5 7635.18 485.478  21
  -3  -9   4 242.194 97.6801  22
  -3  -9   4 374.620 153.726  29
  -3  -9   3-120.759 107.221  22
  -3  -9   3 108.201 117.287  29
  -3  -9   2 831.096 196.467  29
  -3  -9   1 18515.3 818.645  29
  -3  -9   1 16715.3 843.960   3
  -3  -9   1 17618.8 831.942  16
  -3  -9   0 1415.40 233.714  16
  -3  -9   0 1453.33 253.246   3
  -3  -9   0 1762.43 257.409  39
  -3  -9  -1 110.330 89.2265   4
  -3  -9  -1 28.3569 90.6774   3
  -3  -9  -1 42.4874 113.946  16
  -3  -9  -1 39.0865 103.021  39
  -3  -9  -2 2778.31 356.267  39
  -3  -9  -2 3642.31 376.333  16
  -3  -9  -3 9126.02 585.821  16
  -3  -9  -3 9397.77 610.850  14
  -3  -9  -3 9860.47 650.653   2
  -3  -9  -3 9545.57 723.416  39
  -3  -9  -4 5133.36 579.697  39
  -3  -9  -4 5377.88 446.731  16
  -3  -9  -4 5215.32 460.702  14
   3   9   4 4962.61 594.349  37
  -3  -9  -4 5769.96 523.916   2
   3   9   4 5683.08 459.155  10
  -3  -9  -5 224.439 93.6132  14
  -3  -9  -5 270.395 100.695  16
  -3  -9  -5 589.126 292.773  39
   3   9   5 279.485 129.347  37
   3   9   5 284.568 127.255  10
  -3  -9  -5 244.451 149.996   2
  -3  -9  -6 24944.6 1021.84  14
  -3  -9  -6 26407.2 1395.80  39
  -3  -9  -6 25263.0 1179.45   2
   3   9   6 26845.4 1033.45  10
  -3  -9  -7 542.473 186.703   2
   3   9   7 696.865 185.471  31
   3   9   7 467.006 140.496  10
   3   9   8 27913.5 1042.26  31
   3   9   9 67672.6 1606.66  31
   3   9   9 72635.3 1764.09   7
   3   9  10 206.265 118.950  31
   3   9  10 339.331 129.193  40
   3   9  11 416.716 140.179  31
   3   9  11 389.220 125.515  40
   3   9  12 734.385 201.450  31
   3   9  13 265.556 134.734  31
   3   9  14-77.5723 111.711  25
   3   9  14-90.2843 89.1425  31
   3   9  14 100.761 85.2719  32
  -3 -10   5 9513.12 505.578  31
   3  10  -4 2459.20 311.882  12
  -3 -10   4 2135.97 273.570  22
  -3 -10   3 595.646 151.861  22
  -3 -10   2 35668.5 1214.22  22
  -3 -10   2 25251.9 950.193  29
  -3 -10   1 1670.59 278.497   3
  -3 -10   0 633.734 176.404   3
  -3 -10   0 576.718 179.098  16
  -3 -10   0 689.302 185.299  39
  -3 -10  -1 9210.66 626.795   3
  -3 -10  -1 8768.60 607.973  16
  -3 -10  -1 9556.44 633.258  39
  -3 -10  -2 14953.4 802.293   3
  -3 -10  -2 15683.3 815.218  16
  -3 -10  -2 15550.6 838.772  39
  -3 -10  -3 3369.89 433.131  39
   3  10   3 3349.38 391.820  10
  -3 -10  -3 3151.03 368.362  16
  -3 -10  -4 52640.0 1498.37  14
  -3 -10  -4 55068.0 1829.03  39
   3  10   4 58506.8 1567.76  10
  -3 -10  -4 55522.5 1503.74  16
  -3 -10  -5 7003.79 594.099   2
  -3 -10  -5 7316.09 731.281  39
  -3 -10  -5 7327.43 558.074  14
   3  10   5 7294.27 563.304  10
  -3 -10  -5 6942.02 529.191  16
  -3 -10  -6 1898.33 272.394  16
   3  10   6 1658.89 286.770  10
  -3 -10  -6 1880.24 431.649  39
  -3 -10  -6 1668.19 305.614   2
   3  10   7 85.8722 90.0800  10
  -3 -10  -7 200.778 300.954  39
  -3 -10  -7 318.947 153.458   2
  -3 -10  -8 10997.9 1002.91  39
   3  10   9 1493.32 269.607  31
   3  10   9 1480.32 279.138   7
   3  10  10 1511.60 267.984  31
   3  10  10 2088.37 335.211   7
   3  10  10 1444.68 275.159  40
   3  10  11 9857.64 628.361  31
   3  10  11 9577.66 651.320  40
   3  10  12 10015.3 605.356  31
   3  10  12 8681.82 546.816  32
   3  10  12 10838.6 661.679  40
   3  10  13 225.019 107.674  31
   3  10  13 112.614 86.0585  32
  -3 -10 -13 175.022 144.212  39
   3  10  14 4181.37 328.819  25
   3  10  14 3843.31 331.799  32
   3  11  -3 5.70114 71.3235  12
  -3 -11   3 5.73161 63.6646  22
   3  11  -2 3120.27 364.467  12
  -3 -11   2 2619.18 311.485  22
  -3 -11   1 11414.2 661.223  22
  -3 -11   0 348.175 173.520   3
  -3 -11   0 275.199 113.059  22
  -3 -11   0 184.996 91.6754  39
  -3 -11  -1 2524.40 332.571   3
  -3 -11  -1 2129.01 301.858  39
  -3 -11  -1 2465.90 319.977  22
  -3 -11  -2 623.330 181.155  16
   3  11   2 385.137 166.835  10
  -3 -11  -2 648.423 180.308   3
  -3 -11  -2 747.350 228.818  39
  -3 -11  -3 4398.13 470.214  39
   3  11   3 4465.35 460.824  10
  -3 -11  -3 4460.81 444.029  16
  -3 -11  -3 4171.83 434.158   3
  -3 -11  -4 5047.36 544.152  39
  -3 -11  -4 4350.99 448.337   3
   3  11   4 4272.80 449.895  10
  -3 -11  -4 5025.62 470.469  16
   3  11   5 2102.42 324.155  10
  -3 -11  -5 2031.31 302.233  16
  -3 -11  -5 2067.90 395.082  39
  -3 -11  -6 18516.3 1153.35  39
  -3 -11  -6 18972.9 878.190  16
   3  11   6 17081.6 890.265  10
   3  11   7 14334.8 821.309  10
  -3 -11  -7 15753.3 1130.85  39
  -3 -11  -8 569.868 316.829  39
   3  11   9 781.383 223.448   7
  -3 -11  -9 907.114 335.206  39
   3  11  10 19105.7 981.495   7
  -3 -11 -10 17554.9 1252.47  39
   3  11  10 17897.7 917.257  40
   3  11  11 4128.37 452.693   7
   3  11  11 3794.26 418.310  40
  -3 -11 -11 3898.35 583.471  39
  -3 -11 -12 8413.47 759.912  39
   3  11  12 10823.8 661.162  40
  -3 -12   1 1232.09 195.330  22
   3  12  -1 1146.83 193.397  10
   3  12  -1 1471.07 224.808  12
  -3 -12   0 233.934 89.2518  39
  -3 -12   0 378.732 118.321  22
   3  12   0 368.530 117.777  10
   3  12   0 230.057 116.145  12
  -3 -12  -1 11.2094 87.3882  39
   3  12   1-60.9502 106.022  10
   3  12   1 96.9544 118.229  12
  -3 -12  -1 87.4708 88.6456  22
  -3 -12  -2 7759.12 558.036   3
   3  12   2 7665.66 506.790  12
   3  12   2 8384.55 593.324  10
  -3 -12  -2 7854.05 557.334  39
   3  12   3 1916.76 305.217  10
  -3 -12  -3 1526.17 273.372  39
  -3 -12  -3 1755.21 278.592   3
   3  12   4 456.551 164.705  10
  -3 -12  -4 713.110 223.376  39
  -3 -12  -4 705.170 192.034   3
  -3 -12  -5 2930.01 405.479  39
  -3 -12  -5 3211.44 372.328   3
   3  12   5 2682.98 360.967  10
  -3 -12  -5 2736.20 333.344  16
  -3 -12  -6 548.749 163.219  16
  -3 -12  -6 374.951 139.713   3
   3  12   6 433.188 172.455  10
  -3 -12  -6 642.375 255.764  39
   3  12   7 3484.63 393.289  10
  -3 -12  -7 4298.26 549.297  39
  -3 -12  -8 33150.7 1503.05  39
   3  12   9 423.000 175.733  40
   3  12   9 342.281 163.806   7
  -3 -12  -9-46.5445 222.757  39
   3  12  10 1983.28 308.566  40
   3  12  10 2388.06 327.591   7
  -3 -12 -11 5236.27 572.415  39
   3  12  11 5020.02 452.013  40
   3  12  11 5586.82 473.531   7
  -3 -12 -12 7652.87 604.656  39
   3  12  12 8809.61 547.013  40
  -3 -13  -1 9193.89 486.923  39
   3  13   1 9235.55 530.350  10
   3  13   1 8348.73 454.280  12
   3  13   2 4454.71 390.439  10
  -3 -13  -2 5062.17 397.805  39
  -3 -13  -3 1411.90 221.396   3
   3  13   3 1390.32 236.430  10
  -3 -13  -3 1524.40 243.024  39
  -3 -13  -4 5415.83 429.515   3
  -3 -13  -4 5219.20 449.561  39
   3  13   4 5432.50 461.939  10
   3  13   5 1723.55 274.104  10
  -3 -13  -5 1662.07 234.652   3
  -3 -13  -5 1599.82 265.978  39
   3  13   6 1121.58 228.982  10
  -3 -13  -6 1208.21 258.587  39
  -3 -13  -7 1880.54 319.177  39
  -3 -13  -8 5070.64 505.107  39
   3  13   8 4271.40 425.656   7
   3  13   9 2122.77 287.599  40
   3  13   9 2243.19 300.537   7
  -3 -13  -9 2481.37 375.005  39
   3  13  10 222.876 106.650  40
   3  13  10 111.325 74.5043   7
  -3 -13 -10 92.2918 123.498  39
  -3 -13 -11 9337.49 599.611  39
   3  13  11 9926.16 550.150  40
  -3 -14  -4 1889.99 233.500  39
   3  14   4 1513.62 212.268  10
  -3 -14  -5 268.832 100.822  39
   3  14   5 265.355 101.213  10
  -3 -14  -6 5263.78 412.108  39
  -3 -14  -7 7107.70 486.182  39
   3  14   7 6603.73 434.224  40
   3  14   7 6955.23 483.962   7
   3  14   8 854.867 169.631  40
   3  14   8 941.595 179.423   7
  -3 -14  -8 769.089 171.085  39
  -4  10   7 5157.00 406.492  24
  -4  10   6 3042.23 324.852  35
  -4  10   6 3131.41 323.341   7
  -4  10   6 3222.28 339.178  24
  -4  10   5 2201.32 289.657  24
  -4  10   5 1904.19 277.978  35
  -4  10   4 1655.31 250.653  24
  -4  10   4 1866.60 270.109  35
  -4  10   3 3345.41 335.795   6
  -4  10   3 3636.24 375.521  35
   4 -10  -3 3288.14 360.814  38
  -4  10   2 539.954 160.925   6
  -4  10   2 726.725 190.882  35
   4 -10  -2 473.151 161.855  38
  -4  10   1 8410.67 545.595   6
   4 -10  -1 8230.79 543.129  38
  -4  10   1 8456.75 555.619  35
  -4  10   0 17577.2 770.067   6
   4 -10   0 17376.6 697.225  39
  -4  10   0 18959.7 782.049  35
   4 -10   0 18546.3 791.360  38
  -4  10  -1 4078.82 358.179   6
   4 -10   1 4393.07 376.579  38
   4 -10   1 4203.63 335.295  39
  -4   9   8 1488.51 233.686  24
  -4   9   8 1523.09 246.579   7
  -4   9   8 1267.57 200.379  32
  -4   9   7 12343.2 724.930   7
  -4   9   7 12577.6 715.791  24
  -4   9   6 1908.36 298.067  35
  -4   9   6 1867.95 290.218   7
  -4   9   6 1720.39 287.944  24
  -4   9   5 26163.9 1086.62  35
  -4   9   5 27572.0 1094.86   7
  -4   9   5 25011.0 1083.13  24
  -4   9   4 13609.5 769.802   7
  -4   9   4 12995.6 773.996  35
  -4   9   3 3974.67 415.749   6
  -4   9   2 1982.32 302.631   6
  -4   9   1 650.624 184.038   6
   4  -9  -1 456.800 148.173  38
  -4   9   1 661.690 179.955  35
  -4   9   0 603.039 174.336   6
   4  -9   0 799.694 182.774  39
  -4   9   0 650.511 172.843  35
   4  -9   0 516.362 170.748  38
  -4   9  -1 1089.78 229.722   6
   4  -9   1 1297.92 220.766  39
   4  -9   1 984.211 225.259  38
  -4   9  -2 10475.3 640.458   6
   4  -9   2 10139.5 593.351  39
   4  -9   2 10213.8 634.651  38
  -4   9  -3 513.663 142.113   6
   4  -9   3 302.556 130.484  39
   4  -9   4 539.644 133.280  39
  -4   8   9 107.124 86.7003  24
  -4   8   9 200.216 111.008  32
  -4   8   8 7840.80 564.967  24
  -4   8   8 8386.93 563.920  32
  -4   8   7-419.633 165.149  24
  -4   8   7-383.006 154.114   7
  -4   8   7 59.8562 125.384  32
  -4   8   6 104.938 92.5532  35
  -4   8   6 3.29531 100.128  24
  -4   8   6 147.477 134.199  32
  -4   8   6 93.8516 93.9896   7
  -4   8   5 2702.95 368.283   7
  -4   8   5 2355.02 350.948  35
  -4   8   4 4398.03 466.945   7
  -4   8   3 310.671 129.891   6
  -4   8   2 46034.0 1509.51   6
  -4   8   1 10393.9 721.934   6
   4  -8   0 547.885 160.898  39
   4  -8   0 574.586 189.749  38
  -4   8   0 479.832 200.060   6
   4  -8   1 5968.59 498.168  39
  -4   8  -1 4194.45 438.337  35
   4  -8   1 5207.86 503.795  38
  -4   8  -1 5705.99 535.011   6
   4  -8   2 472.434 151.568  39
   4  -8   2 787.645 206.129  38
  -4   8  -2 528.693 181.989   6
   4  -8   3 1258.25 245.554  38
   4  -8   3 1419.21 253.683  39
   4  -8   3 1387.23 235.057  18
  -4   8  -3 1474.64 274.512   6
   4  -8   4 3920.37 392.534  39
   4  -8   4 3294.85 345.245  18
  -4   8  -4 3652.04 382.682   6
   4  -8   5 668.149 159.690  39
   4  -8   5 674.840 155.093  18
  -4   8  -5 503.436 123.243   6
   4  -8   6 7818.72 458.113  39
  -4   7  10 166.566 106.216  32
  -4   7  10-603.686 145.663  25
  -4   7   9-16.0841 131.976  32
  -4   7   9 183.167 103.317  24
  -4   7   8-132.987 167.890  32
  -4   7   8 36.5460 95.3203   7
  -4   7   8 62.9281 86.2748  24
  -4   7   7 40318.0 1363.04  32
  -4   7   7 42038.3 1379.69  24
  -4   7   7 45233.3 1483.04   7
  -4   7   6 26733.5 1129.97  32
  -4   7   6 24984.8 1069.54  35
  -4   7   6 29040.1 1164.82  24
  -4   7   6 27094.9 1143.52   7
  -4   7   5 3007.11 390.253   7
  -4   7   5 3935.14 429.673  40
  -4   7   5 3635.52 416.017  32
  -4   7   4 10358.4 699.042   7
  -4   7   4 10336.8 670.238  32
  -4   7   3 3990.07 420.849   6
  -4   7   3 4646.16 465.123   7
  -4   7   2 5343.19 512.138   6
  -4   7   1 79053.5 1961.74   6
   4  -7   0 13921.1 740.818  39
  -4   7   0 13679.5 813.020   6
   4  -7   1 770.468 185.711  39
   4  -7   1 513.035 156.564  38
  -4   7  -1 472.275 178.112   6
   4  -7   2 5096.68 494.383  38
   4  -7   2 4381.32 442.512  39
   4  -7   2 5382.62 466.833  18
   4  -7   3 151.039 156.663  38
   4  -7   3 193.249 120.999  39
   4  -7   3 335.070 156.453  18
  -4   7  -3 85.7848 104.026   6
   4  -7   4 9507.48 679.741  38
   4  -7   4 10429.8 683.875  39
   4  -7   4 9182.79 630.595  18
  -4   7  -4 9165.48 647.230   6
   4  -7   5 148.864 131.114  39
   4  -7   5 29.5965 88.8421  18
  -4   7  -5 29.1732 66.5080   6
   4  -7   6 1175.17 215.818  39
   4  -7   6 1186.17 219.647  18
   4  -7   7 2074.54 259.990  18
  -4   6  11 2274.22 266.912  25
  -4   6  11 2836.15 314.586  32
  -4   6  11 2522.78 295.409  20
  -4   6  10 777.765 147.108  25
  -4   6  10 1266.34 267.697  32
  -4   6   9 187.931 97.6472  24
  -4   6   9-40.8522 149.760  25
  -4   6   9 274.485 168.113  32
  -4   6   8 43688.4 1333.14  24
  -4   6   8 42021.0 1337.81  25
  -4   6   8 46519.4 1499.14   7
  -4   6   8 44284.5 1474.80  32
  -4   6   7 166.884 87.0460  25
  -4   6   7 189.147 96.1545  24
  -4   6   7 348.648 150.210   7
  -4   6   7 32.8275 153.850  32
  -4   6   6 2543.16 335.197  24
  -4   6   6 2513.76 338.152   7
  -4   6   6 2702.47 374.776  32
  -4   6   5 25743.4 1062.13   7
  -4   6   5 25152.5 1046.99  40
  -4   6   5 24273.6 1066.39  32
  -4   6   4 15774.7 813.536   7
  -4   6   4 15164.2 767.175  40
  -4   6   4 14479.3 797.662  32
  -4   6   3 3459.38 378.994   7
  -4   6   3 3210.61 358.860   6
  -4   6   3 3805.29 399.682  32
  -4   6   2 13133.0 746.663   6
  -4   6   2 13054.5 675.009  32
  -4   6   1 28855.2 1119.96   6
   4  -6   0 2048.72 269.717  39
  -4   6   0 1806.07 282.302   6
   4  -6   1 1930.40 278.375  39
   4  -6   2 43283.5 1386.46  38
   4  -6   2 44836.0 1304.23  18
   4  -6   2 46180.5 1361.46  39
   4  -6   3 61397.9 1668.48  38
   4  -6   3 58548.8 1590.88  39
   4  -6   4 6224.71 559.328  38
   4  -6   4 5470.54 491.074  18
   4  -6   4 6813.53 557.141  39
   4  -6   5 90978.0 2039.63  39
   4  -6   5 89205.0 1984.50  18
  -4   6  -5 90146.0 1957.08   6
   4  -6   6 5424.61 495.397  39
   4  -6   6 5705.34 508.212  18
   4  -6   7 152.199 92.5366  39
   4  -6   7 310.880 138.613  18
   4  -6   8 4078.05 377.231  18
  -4   5  11 2875.14 311.266  25
  -4   5  11 2514.13 310.863  32
  -4   5  11 2458.07 296.493  20
  -4   5  10 572.135 162.027  25
  -4   5  10 1409.20 274.155  32
  -4   5   9 6741.15 499.455  24
  -4   5   9 7405.13 613.866  32
  -4   5   8 2454.00 322.026  24
  -4   5   8 2338.06 367.780  32
  -4   5   7 1772.42 270.720  24
  -4   5   7 1443.42 251.499  25
  -4   5   7 2012.52 308.493   7
  -4   5   7 1855.75 327.691  32
  -4   5   6 8962.31 602.487  24
  -4   5   6 8818.15 569.953  25
  -4   5   6 9382.25 637.574   7
  -4   5   6 8598.98 646.628  32
  -4   5   5 13742.0 746.012  40
  -4   5   5 13222.3 649.489  25
  -4   5   5 12528.6 701.244  24
  -4   5   5 12622.9 762.287  32
  -4   5   5 12944.9 723.564   7
  -4   5   4 7753.32 582.572  32
  -4   5   4 7434.34 528.060   7
  -4   5   4 7058.25 503.397  40
  -4   5   3 6004.62 482.609  32
  -4   5   3 5378.68 603.059  37
  -4   5   3 5107.95 421.912   7
  -4   5   3 5551.13 431.479   6
  -4   5   2 35871.7 1108.98   6
  -4   5   2 36275.4 1569.60  37
  -4   5   2 35421.5 1091.77  32
  -4   5   1 1854.59 255.584   6
  -4   5   1 1896.42 365.981  37
  -4   5   0 57035.3 2071.07   1
  -4   5   0 53895.7 1980.78  37
  -4   5  -1 59137.8 2223.29   1
   4  -5   1 48830.2 1268.59  39
  -4   5  -2 5755.55 472.460  12
   4  -5   2 5476.57 447.705  39
   4  -5   3 457.778 160.908  38
   4  -5   3 271.614 137.884  39
  -4   5  -3 488.617 145.209  12
   4  -5   4 809.372 213.170  38
  -4   5  -4 809.301 197.874  12
   4  -5   4 842.928 200.047  39
   4  -5   5 5154.43 500.262  39
  -4   5  -5 3913.63 422.755  12
   4  -5   5 4327.17 471.570  38
   4  -5   6 1361.95 267.041  18
   4  -5   6 1512.01 292.551  39
   4  -5   7 8852.73 640.852  18
   4  -5   7 8426.55 631.874  39
   4  -5   8 16128.3 819.449  18
   4  -5   9 54.7337 92.5166  18
   4  -5   9-29.2665 86.9281   9
  -4   4  11 1357.01 227.189  20
  -4   4  11 1341.23 244.603  32
  -4   4  10 4213.92 448.458  25
  -4   4  10 4955.73 466.372  20
  -4   4  10 5739.16 531.130  32
  -4   4   9 1656.78 315.965  32
  -4   4   9 634.877 228.338  25
  -4   4   8 10562.1 735.180  32
  -4   4   8 10290.8 636.594  24
  -4   4   7 29633.0 1197.20  32
  -4   4   7 32767.2 1221.91   7
  -4   4   7 31035.9 1098.75  24
  -4   4   6 6063.57 532.692  32
  -4   4   6 6158.97 507.414   7
  -4   4   6 6059.08 481.345  24
  -4   4   6 4594.32 411.693  25
  -4   4   5 5846.74 505.440  32
  -4   4   5 5707.27 464.371  24
  -4   4   5 4667.35 383.517  25
  -4   4   5 5708.13 459.017   7
  -4   4   4 24722.9 1215.32  37
  -4   4   4 26394.2 1012.39  32
  -4   4   3 5312.90 548.698  37
   4  -4  -2 3623.05 419.648  42
  -4   4   2 2764.21 386.635  37
  -4   4   1 21865.3 1084.37  37
  -4   4   0 25622.5 1262.57   1
  -4   4   0 25405.6 1215.08  37
  -4   4  -1 29556.1 1438.48   1
  -4   4  -2 4706.65 598.542   1
  -4   4  -3 26254.4 955.813  12
   4  -4   3 27881.7 1010.64  38
  -4   4  -3 29178.4 1532.22   1
   4  -4   4 371.110 122.952  38
  -4   4  -4 425.420 147.853  12
   4  -4   4 503.741 165.877  39
  -4   4  -5 11128.9 681.914  12
   4  -4   5 13002.1 777.089  38
   4  -4   5 12705.1 734.421  39
   4  -4   6 1259.83 273.439  39
  -4   4  -6 1275.33 246.171  12
   4  -4   7 694.983 196.544  18
   4  -4   7 717.936 206.843  39
   4  -4   8 5514.74 497.637  18
   4  -4   8 6006.29 552.293  39
   4  -4   9 6247.45 511.204  18
   4  -4   9 6384.39 530.330   9
   4  -4  10 412.362 125.895  18
   4  -4  10 375.518 132.681   9
  -4   3  11 7278.18 511.359  20
  -4   3  10 415.607 171.284  32
  -4   3  10 146.050 114.075  20
  -4   3   9 10048.2 680.491  25
  -4   3   9 13487.4 811.891  32
  -4   3   8 16307.0 786.175  24
  -4   3   8 16379.5 899.563  32
  -4   3   7 19866.1 859.971  24
  -4   3   7 18960.6 938.345  32
  -4   3   6 17385.6 772.408  25
  -4   3   6 18500.5 816.755  24
  -4   3   6 19668.4 885.390   7
  -4   3   6 17977.4 875.370  32
  -4   3   5 14944.3 1022.38  44
  -4   3   5 18099.8 835.681  32
  -4   3   5 16353.0 697.179  25
  -4   3   5 17476.0 761.000  24
  -4   3   5 17041.3 764.984   7
  -4   3   4 984.448 222.961  37
  -4   3   3 1123.87 223.283  37
   4  -3  -2 62953.7 1647.69  42
  -4   3   2 66453.1 1681.50  37
   4  -3  -1 81452.9 1879.78  42
  -4   3   1 58455.6 1544.58  37
   4  -3   0 493.387 168.382  42
  -4   3   0 243.734 161.439  37
  -4   3   0 337.820 145.945   1
  -4   3  -1 55258.9 1745.51   1
  -4   3  -2 17952.4 1051.51   1
  -4   3  -3 4105.83 523.015   1
  -4   3  -4 7100.65 721.061   1
  -4   3  -5 18027.9 792.253  12
   4  -3   5 20401.3 914.984  38
   4  -3   5 19171.3 822.451  39
  -4   3  -6 10561.0 644.192  12
   4  -3   6 11819.4 696.092  39
   4  -3   7 1447.28 272.332  39
  -4   3  -7 1335.58 240.386  12
   4  -3   8 118.396 111.210  39
   4  -3   8 20.7014 94.3240  18
   4  -3   9 64.6213 60.8198  31
   4  -3   9 56.0333 86.4947  17
   4  -3   9 40.8377 99.6471  18
   4  -3  10 1275.74 223.090  31
   4  -3  10 1438.38 218.229  17
   4  -3  10 1347.07 237.547  18
   4  -3  10 1114.96 232.653   9
   4  -3  11 10176.0 564.243  31
   4  -3  11 9968.33 521.728  17
   4  -3  11 9632.60 586.735   9
  -4   2  11 5435.34 434.383  20
  -4   2  10 8003.33 581.845  20
  -4   2   9 91.5466 132.903  20
  -4   2   9 407.761 185.677  32
  -4   2   8 31330.3 1133.89  25
  -4   2   8 37555.7 1309.31  32
  -4   2   7 609.100 190.997  25
  -4   2   7 1214.50 214.145  24
  -4   2   7 1040.17 240.440  32
  -4   2   6 21560.1 853.389  24
  -4   2   6 22541.0 868.786  25
  -4   2   6 21663.5 919.435  32
  -4   2   5 36413.3 1534.57  44
  -4   2   4 29100.1 1303.47  44
  -4   2   3 72814.9 1694.64  37
   4  -2  -3 73668.2 1745.49  42
  -4   2   2 314.619 103.362  37
   4  -2  -2 438.543 143.431  42
  -4   2   1 42966.5 1158.76  37
   4  -2  -1 39517.6 1228.46  42
  -4   2   0 7261.72 477.828  37
   4  -2   0 5677.43 467.012  42
  -4   2  -1 84636.3 1934.71   1
   4  -2   1 82971.1 1815.11  42
  -4   2  -2 15804.6 879.404   1
  -4   2  -3 5132.31 529.628   1
  -4   2  -4 9153.08 735.881   1
  -4   2  -5 6262.47 653.811   1
  -4   2  -6 3422.32 532.754   1
   4  -2   6 3662.82 351.833  39
   4  -2   7 30134.7 1077.52  39
   4  -2   8 10158.8 605.022  31
   4  -2   8 9457.24 653.884  39
   4  -2   8 9778.50 626.428  18
   4  -2   9 12510.4 719.279  31
   4  -2   9 11833.9 695.946  18
   4  -2  10 14384.9 780.487  31
   4  -2  10 14474.5 747.671  17
   4  -2  10 14511.3 857.833   9
   4  -2  11 99.4481 118.381  31
   4  -2  11 126.491 102.998  17
   4  -2  11 30.5613 125.227   9
   4  -2  12 3326.21 324.351  31
   4  -2  12 3628.71 358.189   9
   4  -2  12 3647.32 330.230  17
  -4   1  11 65.8977 79.4111  20
  -4   1  10 20445.0 919.124  20
  -4   1   9 21257.9 921.415  25
  -4   1   9 23337.8 1034.63  20
  -4   1   8 621.577 122.332  25
  -4   1   8 1304.70 267.569  20
  -4   1   7 55903.3 1446.77  25
  -4   1   7 58621.6 1506.43  32
  -4   1   6 943.140 182.052  24
  -4   1   6 896.756 185.385  25
  -4   1   6 908.394 204.816  26
  -4   1   6 875.738 221.791  32
  -4   1   5 17332.9 1024.95  44
  -4   1   4 39510.0 1462.20  44
   4  -1  -4 47227.7 1450.74  42
   4  -1  -3 76476.4 1767.98  42
   4  -1  -2 73.0570 73.1852  42
  -4   1   2 59.6837 59.1210  37
   4  -1  -1 14113.6 696.186  42
  -4   1   1 15974.1 621.165  37
   4  -1   0 62288.3 1439.91  42
  -4   1   0 67877.3 1211.35  37
   4  -1   1 3346.54 341.207  42
  -4   1  -1 3260.14 354.512   1
   4  -1   2 9046.96 565.841  42
  -4   1  -2 9858.00 446.325  36
  -4   1  -2 9219.48 612.351   1
  -4   1  -3 37306.6 1277.12   1
  -4   1  -4 139248. 2569.80   1
  -4   1  -5 214.143 97.9099   1
  -4   1  -6 29119.5 1351.63   1
   4  -1   7 472.542 130.882  39
  -4   1  -7 347.521 181.411   1
   4  -1   7 318.670 107.801  18
   4  -1   8 10689.1 581.660  31
   4  -1   8 10077.7 582.936  18
   4  -1   9 498.164 164.852  31
   4  -1   9 538.977 179.543   9
   4  -1  10 7498.93 560.752  31
   4  -1  10 7388.86 606.485   9
   4  -1  11 3725.02 402.217  31
   4  -1  11 3776.91 399.840  17
   4  -1  11 3911.98 444.364   9
   4  -1  12-77.8417 123.336  31
   4  -1  12 130.090 113.366   9
   4  -1  12 34.9146 87.5215  17
   4  -1  13 2969.16 286.307  17
  -4   0  11-246.421 100.412  20
  -4   0  11-49.8475 65.0719  19
  -4   0  10 493.357 166.994  20
  -4   0   9 1809.06 292.111  27
  -4   0   9 1638.18 274.380  20
  -4   0   8 64554.1 1584.02  25
  -4   0   8 69378.7 1718.31  27
  -4   0   8 66750.7 1739.69  20
  -4   0   7 799.690 162.959  25
  -4   0   7 1145.12 205.063  27
  -4   0   7 1232.32 244.130  20
  -4   0   6 703.063 158.381  25
  -4   0   6 604.922 144.953  27
  -4   0   6 1013.82 205.297  20
  -4   0   6 493.431 131.479  30
  -4   0   5 2203.10 366.750  44
  -4   0   4 36054.2 1374.66  44
   4   0  -4 35198.3 1293.45  42
   4   0  -3 15293.2 796.403  42
   4   0  -2 16033.3 761.171  42
   4   0  -1 20979.7 820.831  42
  -4   0   1 22744.7 642.809  37
  -4   0   0 401.427 122.395  36
  -4   0   0 514.033 91.0745  37
   4   0   1 34064.3 999.811  42
  -4   0  -1 32780.3 812.113  36
  -4   0  -1 35841.3 711.083  37
  -4   0  -2 99588.9 1815.07   1
   4   0   2 98676.4 1709.27  42
  -4   0  -2 97530.8 1407.51  36
  -4   0  -3 12366.5 667.733   1
   4   0   3 12680.3 629.315  42
  -4   0  -3 13768.9 593.037  36
  -4   0  -4 227556. 2984.83   1
   4   0   4 251040. 2307.22  33
  -4   0  -5 125628. 2350.98   1
   4   0   5 88891.4 1595.62  33
  -4   0  -6 25150.8 1126.28   1
   4   0   6 27288.8 1010.10  33
  -4   0  -7 33907.0 1408.73   1
   4   0   7 33347.9 1259.12  33
   4   0   8 5462.81 566.939  33
   4   0   8 5535.85 394.427  31
   4   0   9 16077.8 738.439  31
   4   0   9 15703.0 809.703   9
   4   0  10 2666.59 322.818  31
   4   0  10 2758.95 361.197   9
   4   0  11 707.347 189.310  31
   4   0  11 857.557 211.717   9
   4   0  12 70.4917 107.333  31
   4   0  12 85.2095 95.5037  17
   4   0  12 155.664 98.1935   9
   4   0  13 6328.66 468.344  17
   4   0  13 6157.04 477.526  31
  -4  -1  11 7673.02 482.995  19
  -4  -1  10 167.307 117.846  20
  -4  -1  10 173.447 153.158  19
  -4  -1   9 1088.41 287.919  27
  -4  -1   9 790.322 196.302  20
  -4  -1   8 10501.8 733.957  27
  -4  -1   8 12258.2 730.603  20
  -4  -1   7 173.380 127.383  27
  -4  -1   7 39.5780 96.9722  20
  -4  -1   6 32180.2 1141.34  27
  -4  -1   6 35012.6 1083.50  25
  -4  -1   6 35250.1 1149.64  20
  -4  -1   6 33886.7 1126.03  30
  -4  -1   5 70847.3 2088.34  44
   4   1  -5 71009.6 2058.82  42
  -4  -1   4 49421.7 1603.16  44
   4   1  -4 49098.9 1611.22  42
  -4  -1   3 8902.59 626.432  44
   4   1  -3 8752.47 629.990  42
   4   1  -2 71931.7 1645.90  42
   4   1  -1 16624.5 740.587  42
   4   1   0 253543. 2715.44  42
  -4  -1   0 260023. 3019.50  36
   4   1   1 13694.5 602.143  42
  -4  -1  -1 14177.2 626.062  36
   4   1   2 126610. 1785.49  42
  -4  -1  -2 124242. 1695.26  36
  -4  -1  -3 30697.4 949.192   1
   4   1   3 30698.6 886.228  42
  -4  -1  -3 29552.5 864.549  36
  -4  -1  -4 54942.5 1327.38   1
   4   1   4 54588.8 1222.99  42
  -4  -1  -4 55714.5 1297.27  36
  -4  -1  -5 11623.0 647.327   1
   4   1   5 12152.7 577.875  33
  -4  -1  -6 6539.16 521.603   1
   4   1   6 6475.54 479.581  33
   4   1   7 36651.6 1266.93  33
   4   1   8 4438.91 493.510  33
   4   1   9 19760.8 820.788  34
   4   1   9 21928.5 889.915   9
   4   1   9 19559.1 804.348   8
   4   1   9 19192.3 774.256  31
   4   1  10 52368.5 1367.13  34
   4   1  10 52817.1 1483.38   9
   4   1  10 54506.0 1403.02   8
   4   1  10 51588.4 1355.55  31
   4   1  11 16235.8 772.542  34
   4   1  11 16720.1 821.135  31
   4   1  11 17191.3 882.979   9
   4   1  11 16562.6 795.521   8
   4   1  12 400.553 160.782  31
   4   1  12 425.567 136.737  17
   4   1  12 290.669 131.932   9
   4   1  13 4174.25 408.706  17
   4   1  13 5035.88 444.842  31
   4   1  14 849.189 170.472  17
   4   1  14 900.117 175.064  31
  -4  -2  10 3220.13 358.608  19
  -4  -2   9 928.340 232.801  27
  -4  -2   9 322.797 137.866  20
  -4  -2   8 38.7014 145.909  27
  -4  -2   8 1.03210 102.442  21
  -4  -2   8 91.6642 107.558  20
  -4  -2   7 734.156 227.415  27
  -4  -2   7 557.392 187.156  28
  -4  -2   7 645.676 185.945  20
  -4  -2   7 803.752 227.651  30
  -4  -2   6 145.842 82.9395  28
  -4  -2   6 297.144 150.137  27
  -4  -2   6 247.191 118.785  20
  -4  -2   6 119.077 101.013  30
  -4  -2   5 25030.8 1260.35  44
   4   2  -5 22906.5 1262.79  42
  -4  -2   5 23443.0 910.095  27
  -4  -2   5 23663.0 901.101  20
  -4  -2   5 24140.5 940.676  30
  -4  -2   4 34866.8 1354.66  44
   4   2  -4 37465.2 1504.68  42
  -4  -2   3 14053.4 712.513  41
  -4  -2   3 14125.7 794.637  44
   4   2  -3 13881.5 848.317  42
  -4  -2   2 127675. 1888.74  41
  -4  -2   2 123131. 2103.16  44
   4   2  -2 126636. 2317.15  42
  -4  -2   1 38327.9 904.610  41
   4   2  -1 39088.6 1192.34  42
  -4  -2   0 34088.1 766.821  41
   4   2   0 33800.9 1008.44  42
  -4  -2   0 34432.5 1216.57  36
  -4  -2  -1 2233.63 252.872  41
   4   2   1 2050.84 236.879  42
  -4  -2  -1 1967.33 296.763  36
   4   2   2 446297. 3220.43  42
  -4  -2  -2 447921. 3696.09  36
   4   2   3 21663.4 691.057  42
  -4  -2  -3 21658.0 780.799  36
  -4  -2  -4 69.9696 63.8616   1
   4   2   4 85.0473 60.9817  42
  -4  -2  -4 46.3800 93.4041  36
  -4  -2  -5 44311.4 1123.26   1
  -4  -2  -5 42043.7 1224.41  36
  -4  -2  -6 43760.8 1188.50   1
  -4  -2  -6 42023.0 1343.49  36
  -4  -2  -7 4929.69 506.275  36
  -4  -2  -8 7190.56 667.919  36
   4   2   9 3264.44 331.479  34
   4   2   9 3737.15 347.612   9
   4   2   9 3797.11 364.410   8
   4   2   9 3753.04 334.895  31
   4   2  10 121.540 111.509  34
   4   2  10 89.1966 84.1641   8
   4   2  10 45.7128 69.9621   9
   4   2  10 8.53985 97.6607  31
   4   2  11 2588.31 325.039  34
   4   2  11 2962.07 362.800   9
   4   2  11 2842.82 350.569   8
   4   2  11 2758.69 335.798  31
   4   2  12 186.493 160.785  31
   4   2  12-28.7451 121.865  17
   4   2  12 304.575 132.625  34
   4   2  12 111.209 104.375   8
   4   2  12 70.5391 90.3922   9
   4   2  13 798.198 200.224  17
   4   2  13 831.589 199.241  31
   4   2  14 1481.18 233.467  17
   4   2  14 1392.59 230.470  31
  -4  -3  10-7.39044 78.5701  21
  -4  -3  10 5.53747 74.0851  19
  -4  -3   9 3215.57 387.962  19
  -4  -3   9 3388.45 367.638  21
  -4  -3   8 667.594 200.874  27
  -4  -3   8 664.856 192.585  20
  -4  -3   8 817.072 207.941  21
  -4  -3   7 18823.8 906.675  28
  -4  -3   7 18571.2 914.112  27
  -4  -3   7 20054.7 946.552  20
  -4  -3   7 19662.1 972.618  30
  -4  -3   6 2993.11 356.800  28
  -4  -3   6 2719.38 344.338  27
  -4  -3   6 2578.71 334.505  20
  -4  -3   6 2789.38 355.025  30
  -4  -3   5 40390.0 1199.74  28
  -4  -3   5 38341.2 1216.01  27
  -4  -3   5 40599.1 1279.77  30
  -4  -3   5 38060.8 1140.03  29
  -4  -3   5 39845.2 1209.11  20
  -4  -3   4 6983.01 626.107  41
  -4  -3   4 6707.32 611.336  44
  -4  -3   3 13184.4 773.508  41
  -4  -3   3 13315.7 775.197  44
  -4  -3   2 95364.3 1886.29  41
  -4  -3   2 98237.5 1901.32  44
  -4  -3   1 66742.4 1433.90  41
  -4  -3   0 320062. 3100.17  41
   4   3   0 315772. 3324.75  42
  -4  -3  -1 137070. 2597.18  41
   4   3   1 139951. 1993.03  42
  -4  -3  -1 138620. 2627.27  36
   4   3   2 27350.5 799.922  42
  -4  -3  -2 29453.0 1093.23  36
   4   3   3 35082.2 848.414  42
  -4  -3  -3 38931.2 1161.97  36
   4   3   4 3320.70 247.777  42
  -4  -3  -4 3180.06 338.943  36
   4   3   5 55379.1 990.558  42
  -4  -3  -5 54162.0 1406.10  36
  -4  -3  -6 45.5427 88.4250  36
  -4  -3  -7 887.491 235.513  36
   4   3   8 32617.0 1139.93  43
  -4  -3  -8 28701.3 1287.05  36
   4   3   9 7134.22 479.372  34
  -4  -3  -9 7205.58 694.073  36
   4   3   9 7068.17 500.733   8
   4   3   9 7483.60 458.749  31
   4   3  10 6495.70 505.193  34
   4   3  10 5595.86 453.567   9
   4   3  10 6616.98 522.497   8
   4   3  10 6632.29 483.307  31
   4   3  11 17315.4 858.296  34
   4   3  11 17527.2 836.935   9
   4   3  11 17681.5 883.916   8
   4   3  11 18174.3 831.671  31
   4   3  12 8119.21 583.758  31
   4   3  12 6780.00 511.225  17
   4   3  12 7244.31 569.931  34
   4   3  12 7771.53 595.151   8
   4   3  13 2503.92 314.090  17
   4   3  13 2746.31 345.442  31
   4   3  14 676.912 170.837  17
   4   3  14 541.662 146.402  31
  -4  -4   9 2601.44 314.773  21
  -4  -4   9 2480.61 314.350  19
  -4  -4   8 7369.34 560.570  27
  -4  -4   8 6475.12 531.701  21
  -4  -4   8 6796.22 555.943  19
  -4  -4   8 7045.63 535.375  20
  -4  -4   7 4570.16 456.577  28
  -4  -4   7 5067.84 477.747  27
  -4  -4   7 5005.27 476.332  20
  -4  -4   7 4549.83 434.326  29
  -4  -4   6 18538.1 886.161  28
  -4  -4   6 19241.6 899.694  27
  -4  -4   6 18479.3 899.678  20
  -4  -4   6 16829.1 868.786  30
  -4  -4   6 20617.9 879.678  31
  -4  -4   6 18582.6 876.265  29
  -4  -4   5 2523.45 319.289  28
  -4  -4   5 2882.73 345.780  27
  -4  -4   5 2731.09 344.406  20
  -4  -4   5 3031.35 361.087  30
  -4  -4   5 2675.94 325.827  29
  -4  -4   4 482.100 144.472  41
  -4  -4   4 724.193 174.131  27
  -4  -4   4 693.563 165.940  28
  -4  -4   4 555.526 149.371  30
  -4  -4   4 726.272 171.773  20
  -4  -4   3 16369.5 969.355  41
  -4  -4   3 18403.2 924.284  44
  -4  -4   2 21283.5 1012.09  41
  -4  -4   2 22207.6 910.922  44
  -4  -4   1 4553.94 440.389  41
  -4  -4   1 4884.04 386.303  44
  -4  -4   0 13872.8 792.584  41
  -4  -4   0 13379.9 565.115  44
  -4  -4  -1 88566.0 2251.84  36
  -4  -4  -1 88698.9 2346.12  41
  -4  -4  -2 44145.5 1545.64  36
   4   4   2 45637.4 1128.47  42
  -4  -4  -3 59511.7 1656.99  36
   4   4   3 59134.5 1121.44  42
  -4  -4  -4 166173. 2654.08  36
   4   4   4 171362. 1684.16  42
  -4  -4  -5 47968.0 1408.09  36
  -4  -4  -6 21931.9 985.920  36
  -4  -4  -7 7640.98 623.817  36
  -4  -4  -8 1005.01 249.194  36
   4   4   9 70960.2 1887.80  43
  -4  -4  -9 68103.8 2144.43  36
   4   4   9 69695.9 1469.23  34
   4   4   9 71340.1 1590.27   8
   4   4  10 28850.0 983.136  31
   4   4  10 27751.3 1020.68  34
   4   4  10 27507.0 948.939   9
   4   4  10 29479.2 1112.29   8
   4   4  11 452.980 162.970  31
   4   4  11 286.373 97.9739  17
   4   4  11 700.217 177.650  34
   4   4  11 514.530 188.426   8
   4   4  12 1721.92 285.955  31
   4   4  12 1649.30 249.569  17
   4   4  12 1499.81 289.368   8
   4   4  13 4083.56 374.891  17
   4   4  13 4274.84 427.204  31
   4   4  14 58.5869 70.3649  17
   4   4  14 78.7766 116.364  31
   4   4  15 2044.79 260.374  31
  -4  -5   9 75.5893 70.8835  19
  -4  -5   9 78.5559 73.1303  21
  -4  -5   8 619.829 184.166  19
  -4  -5   8 573.122 159.279  21
  -4  -5   8 522.690 146.400  31
  -4  -5   7 344.984 163.635  27
  -4  -5   7 317.463 159.090  20
  -4  -5   7 228.920 133.545  19
  -4  -5   7 599.689 154.501  29
  -4  -5   7 195.479 86.0167  31
  -4  -5   6 8079.89 589.070  28
  -4  -5   6 7960.76 582.780  27
  -4  -5   6 7920.76 603.933  20
  -4  -5   6 7799.37 577.484  30
  -4  -5   6 8311.01 605.197  29
  -4  -5   5 2703.61 348.132  28
  -4  -5   5 3182.85 374.929  27
  -4  -5   5 2753.96 363.527  20
  -4  -5   5 2524.78 326.459  30
  -4  -5   5 2580.30 335.800  29
  -4  -5   4 29675.2 1045.38  28
  -4  -5   4 28232.9 1021.65  27
  -4  -5   4 28000.1 1007.98  30
  -4  -5   4 28066.9 1033.61  29
  -4  -5   4 29068.1 1094.79  20
  -4  -5   3 19245.3 1166.98  41
  -4  -5   2 3315.87 459.739  41
  -4  -5   1 43322.4 1533.96  41
  -4  -5   0 148328. 2814.40  41
  -4  -5  -1 2972.91 483.189  41
  -4  -5  -2 411.693 279.953  36
   4   5   3 22472.3 773.559  42
  -4  -5  -3 23108.6 1182.19  36
  -4  -5  -4 434.303 185.745  36
   4   5   4 403.726 101.374  37
  -4  -5  -5 73519.1 1925.95  36
   4   5   5 76285.9 1393.83  37
  -4  -5  -6 1811.19 314.658  36
  -4  -5  -7 7819.25 653.865  36
  -4  -5  -8 40.6880 109.716  36
   4   5   9 5888.74 406.011  31
   4   5   9 5121.86 537.468  43
   4   5   9 6533.79 478.910   8
  -4  -5  -9 5929.49 638.580  36
   4   5   9 5809.63 418.380  34
   4   5  10 2758.92 340.650   8
   4   5  10 3516.28 344.725  31
   4   5  10 3170.76 342.993  34
   4   5  11 5129.08 490.859   8
   4   5  11 5210.26 445.499  31
   4   5  11 5559.28 492.464  34
   4   5  12 9112.17 678.315   8
   4   5  12 9134.24 621.147  31
   4   5  13 6253.20 523.282  31
   4   5  14 1982.67 289.638  31
   4   5  15 4379.95 373.699  31
  -4  -6   8 690.491 158.735  19
  -4  -6   8 890.733 184.498  21
  -4  -6   8 654.819 143.098  31
  -4  -6   7 3959.52 409.660  21
  -4  -6   7 3911.04 404.006  19
  -4  -6   7 3529.51 372.294  31
  -4  -6   6 1206.39 241.279  29
  -4  -6   6 1547.21 276.472  20
  -4  -6   6 1687.26 278.807  19
  -4  -6   6 1322.23 246.448  28
  -4  -6   6 1797.29 289.607  27
  -4  -6   5 2197.70 318.579  29
  -4  -6   5 2579.09 319.158  30
  -4  -6   5 1996.97 315.182  20
  -4  -6   5 2126.37 314.926  28
  -4  -6   5 2119.88 308.739  27
  -4  -6   4 1655.63 258.960  30
  -4  -6   4 1559.54 277.756  20
  -4  -6   4 1377.49 251.786  28
  -4  -6   4 1426.69 257.095  29
  -4  -6   4 1543.44 261.335  27
  -4  -6   3 10928.9 613.680  30
  -4  -6   3 11409.3 640.131  28
  -4  -6   3 12602.0 660.844  27
  -4  -6   3 12502.7 719.494  20
  -4  -6   2 6191.68 666.631  41
  -4  -6   2 6232.88 479.035  20
  -4  -6   2 5359.96 417.661   4
   4   6  -2 6218.18 703.836   1
  -4  -6   1 184.672 125.915  41
  -4  -6   0 888.430 231.157  41
  -4  -6  -1 141475. 3228.46  41
  -4  -6  -2 358582. 5061.64  36
  -4  -6  -3 514.378 355.415  36
  -4  -6  -4 38461.2 1636.50  36
  -4  -6  -5 66557.4 2076.01  36
  -4  -6  -6 4910.85 562.293  36
   4   6   6 4582.10 419.563  37
  -4  -6  -7 65356.7 2042.75  36
  -4  -6  -8 49941.9 1856.88  36
   4   6   9 314.859 100.526   8
   4   6   9 454.391 126.970  31
   4   6   9 414.829 117.370  34
   4   6  10 869.697 202.713   8
   4   6  10 986.506 198.581  31
   4   6  10 1018.64 203.693  34
   4   6  11 33458.5 1226.07   8
   4   6  11 34024.2 1115.50  31
   4   6  12 11809.3 765.178   8
   4   6  12 12668.4 718.661  31
   4   6  13 1855.91 291.829  31
   4   6  14 6660.60 513.788  31
   4   6  15-20.4055 109.051  31
  -4  -7   7 2747.90 291.289  19
  -4  -7   7 2978.25 321.880  21
  -4  -7   7 2660.88 298.518  31
  -4  -7   6 1543.57 252.371  31
  -4  -7   6 1789.08 282.388  29
  -4  -7   6 1494.02 227.263  22
  -4  -7   6 2074.79 275.077  19
  -4  -7   6 1934.29 285.889  21
  -4  -7   6 2145.93 281.678  27
  -4  -7   5 8861.90 577.235  30
  -4  -7   5 13474.8 754.459  29
  -4  -7   5 12437.5 722.336  28
  -4  -7   5 10104.8 612.664  27
  -4  -7   4 15.6913 101.199  30
  -4  -7   4 133.319 105.090  29
  -4  -7   4 164.611 121.521  28
  -4  -7   4 54.2666 84.3161  27
  -4  -7   3 7802.81 519.415  30
  -4  -7   3 8217.32 578.221  29
  -4  -7   3 7130.13 536.044  28
  -4  -7   3 7967.15 530.473  27
  -4  -7   3 8095.28 598.503  20
  -4  -7   2 6294.68 475.193  28
  -4  -7   2 6599.67 529.242  20
  -4  -7   2 6966.59 504.114   3
  -4  -7   2 7168.39 520.302   4
  -4  -7   1 1007.12 193.214   4
  -4  -7   1 799.726 166.058   3
   4   7  -1 1015.53 281.376   1
  -4  -7   0 21545.8 1234.16  41
   4   7   0 21667.6 1192.09   1
  -4  -7  -1 6496.46 713.890  41
   4   7   1 7169.37 624.207   1
  -4  -7  -2 62990.7 2596.96  41
  -4  -7  -3 50455.3 2036.17  36
  -4  -7  -4 30609.8 1615.99  36
  -4  -7  -5 730.752 283.207  36
  -4  -7  -6 12595.1 991.698  36
  -4  -7  -7 48000.4 1936.76  36
  -4  -7  -8 7243.94 763.299  36
   4   7   9 576.410 118.710   8
   4   7   9 375.507 147.409  31
   4   7  10 24560.5 963.701   8
   4   7  10 25494.1 926.663  31
   4   7  11 177.296 117.166   8
   4   7  11-18.0389 103.532  31
   4   7  12 11470.8 729.943   8
   4   7  12 12109.1 697.751  31
   4   7  13 19324.0 885.991  31
   4   7  14 3035.48 348.040  31
   4   7  15 419.527 138.164  31
  -4  -8   6 1236.66 194.264  22
  -4  -8   6 1195.18 210.568  21
  -4  -8   6 1199.23 229.926  31
  -4  -8   5 10268.0 617.471  22
  -4  -8   5 11137.0 660.429  29
  -4  -8   4 2857.33 346.711  28
  -4  -8   4 2737.01 355.337  29
  -4  -8   3 1197.51 231.989  28
  -4  -8   3 1027.28 221.263  29
  -4  -8   2 4564.18 413.313  28
  -4  -8   2 4701.46 439.796   3
  -4  -8   2 4474.44 428.489  29
  -4  -8   1 27245.8 980.774  16
  -4  -8   1 28823.6 975.821  28
  -4  -8   1 28208.8 1026.95   3
  -4  -8   1 25785.0 992.283   4
  -4  -8   0 10270.6 597.583   4
  -4  -8   0 10832.4 626.710   3
  -4  -8   0 10361.3 606.852  16
  -4  -8  -1 16418.6 737.558   4
   4   8   1 16716.8 999.273   1
  -4  -8  -1 15826.2 762.108  14
  -4  -8  -1 16584.0 763.217  16
  -4  -8  -2 16289.1 1298.61  41
  -4  -8  -3 7986.58 1110.25  41
  -4  -8  -4 8909.39 900.063  36
  -4  -8  -5 6505.54 803.405  36
  -4  -8  -6 59193.8 2389.63  36
   4   8   7 10.2510 90.9922  31
   4   8   8 83380.8 1652.02  31
   4   8   9 10119.7 589.569  31
   4   8  10 9445.20 593.002  31
   4   8  11 3641.81 385.999   8
   4   8  11 3376.41 371.120  31
   4   8  12 15346.9 784.579  31
   4   8  13 2466.00 319.616  31
   4   8  14 3409.35 363.621  31
   4   8  14 3202.46 578.890  25
   4   8  15 5643.03 414.862  31
  -4  -9   5 1300.92 219.260  21
  -4  -9   5 822.153 180.219  22
  -4  -9   4 853.235 185.679  22
  -4  -9   4 885.377 186.926  21
  -4  -9   4 978.894 199.837  29
  -4  -9   3 921.380 182.275  28
  -4  -9   3 1114.28 221.608  29
  -4  -9   2 1217.01 222.670  28
  -4  -9   2 1669.16 266.531  29
  -4  -9   1-49.1111 93.7853  16
  -4  -9   1 119.780 111.189   3
  -4  -9   1 152.864 114.098  29
  -4  -9   0 1379.95 235.467   4
  -4  -9   0 1741.77 289.047   3
  -4  -9   0 1780.58 277.006  16
  -4  -9  -1 3475.02 364.699   4
  -4  -9  -1 3736.23 403.484   3
  -4  -9  -1 3950.42 397.121  16
  -4  -9  -2 76.3337 73.7839   4
  -4  -9  -2 57.6194 72.0581  14
  -4  -9  -2 65.8262 75.0688  16
  -4  -9  -2-66.6999 129.687  39
  -4  -9  -3 180.799 63.2605   4
  -4  -9  -3 203.588 104.053   2
  -4  -9  -3 481.784 159.274  14
  -4  -9  -3 533.203 158.544  16
  -4  -9  -3 315.961 173.396  39
  -4  -9  -4 13110.5 905.621  39
  -4  -9  -4 12231.4 682.624  16
  -4  -9  -4 11496.0 703.540  14
  -4  -9  -4 11991.3 788.955   2
  -4  -9  -5 51653.3 1392.11  16
  -4  -9  -5 50990.6 1501.65  14
  -4  -9  -5 52597.4 1914.28  39
  -4  -9  -5 52079.4 1696.07   2
   4   9   5 51573.4 1374.02  10
   4   9   6 4362.93 412.702  10
  -4  -9  -6 4677.11 420.647  16
  -4  -9  -6 4328.01 440.585  14
  -4  -9  -6 5227.59 547.019   2
  -4  -9  -7 12062.5 834.053   2
   4   9   7 13764.4 731.275  31
  -4  -9  -8 5002.04 534.649   2
   4   9   8 6600.90 515.137  31
  -4  -9  -9 849.232 219.927   2
   4   9   9 1029.29 226.423  31
  -4  -9 -10 2400.98 370.789   2
   4   9  10 2103.68 302.401  31
   4   9  11 25985.7 1001.61  31
   4   9  12 1083.34 229.876  31
   4   9  13 79.9366 116.103  31
   4   9  14 108292. 1852.04  25
   4   9  14 464.922 152.381  31
  -4 -10   4 1045.76 191.136  22
  -4 -10   3 5860.47 472.209  29
  -4 -10   3 6504.68 491.845  22
  -4 -10   2 392.100 141.515  29
  -4 -10   1 910.325 192.526  29
  -4 -10   1 1203.84 245.693   3
  -4 -10   0 17.3503 64.0812  29
  -4 -10   0 3.62602 87.9517  16
  -4 -10  -1 14022.4 780.525   3
  -4 -10  -1 14735.7 745.242   4
  -4 -10  -1 14204.0 771.723  16
  -4 -10  -2 1844.14 276.255   4
  -4 -10  -2 1785.45 305.406   3
  -4 -10  -2 1837.72 282.322  16
  -4 -10  -2 1828.22 290.118  39
  -4 -10  -3 27371.0 1173.16  39
  -4 -10  -3 26444.4 1079.07  14
  -4 -10  -3 26779.0 1064.84  16
  -4 -10  -4 8775.11 739.413  39
  -4 -10  -4 8946.85 614.303  16
  -4 -10  -4 8153.28 609.452  14
  -4 -10  -4 8783.96 668.728   2
   4  10   4 8686.16 602.748  10
  -4 -10  -5 253.933 142.108  14
  -4 -10  -5 424.493 149.159  16
  -4 -10  -5 280.197 224.401  39
   4  10   5 358.344 147.788  10
  -4 -10  -5 372.108 186.464   2
  -4 -10  -6 19434.8 891.345  16
  -4 -10  -6 18849.2 958.127  14
  -4 -10  -6 19860.6 1257.68  39
   4  10   6 20647.5 937.123  10
  -4 -10  -6 19101.8 1077.25   2
  -4 -10  -7 63367.2 1751.38  14
  -4 -10  -7 60124.6 2256.95  39
  -4 -10  -7 57563.8 1903.69   2
   4  10   7 63522.9 1660.64  10
  -4 -10  -8 1211.01 321.716   2
   4  10   9 28247.7 1096.64  31
  -4 -10  -9 30392.9 1408.67   2
   4  10  10 1311.51 256.566  31
   4  10  10 1357.47 247.830  40
   4  10  11 5797.54 484.155  31
   4  10  12 13875.0 740.588  31
   4  10  13 5895.84 462.403  31
   4  10  14 9983.27 541.082  32
   4  10  14 12142.4 628.898  31
   4  11  -3 111.409 116.161  12
  -4 -11   3 50.0734 73.5467  22
  -4 -11   2 86.9409 96.1076  22
  -4 -11   2 314.249 114.964  29
  -4 -11   1 48.7131 77.0904  22
  -4 -11   0 15873.9 813.479   3
  -4 -11  -1 1611.39 267.616  16
  -4 -11  -1 1365.12 249.054   3
  -4 -11  -2 8469.60 591.472  39
  -4 -11  -2 7143.89 557.782  16
  -4 -11  -2 7583.22 585.002   3
  -4 -11  -3 7323.15 585.279  39
  -4 -11  -3 6418.37 546.514   3
   4  11   3 6382.73 546.557  10
  -4 -11  -3 6963.54 557.947  16
   4  11   4 2026.52 316.088  10
  -4 -11  -4 1847.28 298.144  16
  -4 -11  -4 2318.89 385.269  39
  -4 -11  -5 18621.6 1104.22  39
  -4 -11  -5 17959.7 911.351  14
   4  11   5 19590.3 935.651  10
  -4 -11  -5 19270.6 910.058  16
  -4 -11  -6 9519.56 851.573  39
  -4 -11  -6 9666.34 675.307  14
  -4 -11  -6 9437.87 717.522   2
   4  11   6 9880.96 666.013  10
  -4 -11  -6 9760.96 645.805  16
  -4 -11  -7 25500.6 1211.36   2
  -4 -11  -7 27500.7 1122.75  14
  -4 -11  -7 26312.6 1491.16  39
   4  11   7 26547.7 1093.66  10
  -4 -11  -8 68.1424 105.048   2
  -4 -11  -8 79.6732 262.632  39
  -4 -11  -9 29211.3 1345.90   2
  -4 -11  -9 28008.7 1647.15  39
  -4 -11 -10 10851.2 1037.83  39
   4  11  10 10861.2 718.880  40
   4  11  11 72.7519 112.293  40
  -4 -11 -11 288.473 323.105  39
  -4 -11 -12 74.0071 180.703  39
  -4 -11 -13 2438.77 420.330  39
   4  11  14 100540. 1658.79  25
   4  12  -1 7491.59 503.683  12
  -4 -12   1 6836.99 457.102  22
   4  12   0 931.807 191.107  10
   4  12   0 991.726 201.001  12
  -4 -12   0 720.924 166.174  22
   4  12   1 1820.07 279.931  10
  -4 -12  -1 1853.87 256.751  22
  -4 -12  -1 2066.94 290.283   3
  -4 -12  -2 893.589 208.296   3
   4  12   2 857.545 208.809  10
  -4 -12  -2 1040.43 202.427  39
  -4 -12  -3 1344.05 256.576  16
   4  12   3 1055.14 234.257  10
  -4 -12  -3 1215.11 239.809   3
  -4 -12  -3 1251.08 269.930  39
  -4 -12  -4 3144.68 391.625  39
  -4 -12  -4 3128.62 377.338   3
   4  12   4 3214.68 393.140  10
  -4 -12  -4 3695.02 403.077  16
  -4 -12  -5 1207.07 231.251  16
  -4 -12  -5 1188.29 239.071   3
   4  12   5 1036.45 235.002  10
  -4 -12  -5 944.584 254.137  39
   4  12   6 93.4688 98.4141  10
  -4 -12  -6 229.920 128.610  16
  -4 -12  -6 273.780 252.682  39
  -4 -12  -7 11256.7 888.612  39
   4  12   7 9628.01 650.950  10
  -4 -12  -7 10530.8 634.707  16
  -4 -12  -8 84.1818 116.520   2
  -4 -12  -8 257.770 234.733  39
  -4 -12  -9 3762.78 582.451  39
   4  12   9 3154.22 393.447   7
  -4 -12 -10 2394.25 497.132  39
   4  12  10 2852.50 365.776  40
   4  12  11 42022.2 1304.61  40
  -4 -12 -11 37839.6 1683.78  39
  -4 -12 -12 8736.28 750.381  39
   4  12  12 9438.12 583.175  40
  -4 -12 -13 1669.81 294.072  39
   4  13   0 8595.92 471.771  10
   4  13   1 121.710 73.2824  10
   4  13   1 106.542 100.966  12
  -4 -13  -2 183.023 96.7880   3
   4  13   2 28.7602 84.5113  10
  -4 -13  -2 17.9201 58.0239  39
  -4 -13  -3-50.5986 101.377   3
  -4 -13  -3 154.080 116.072  39
   4  13   3 126.409 87.3423  10
   4  13   4 31.7766 111.819  10
  -4 -13  -4 68.0931 75.0655   3
  -4 -13  -4 77.2660 94.9462  39
   4  13   5 1536.10 262.941  10
  -4 -13  -5 1383.27 236.827   3
  -4 -13  -5 1620.10 279.625  39
  -4 -13  -6 12469.3 688.278   3
   4  13   6 11947.2 700.285  10
  -4 -13  -6 13330.5 796.347  39
  -4 -13  -7 3998.09 455.975  39
  -4 -13  -7 4669.18 421.496   3
  -4 -13  -8 128.695 140.447  39
  -4 -13  -9 2228.30 371.454  39
   4  13   9 2756.24 330.115   7
  -4 -13 -10 18284.3 1017.52  39
   4  13  10 17055.2 802.415  40
  -4 -13 -11 10900.0 755.260  39
   4  13  11 12116.0 634.995  40
   4  14   3 2762.95 275.767  10
  -4 -14  -4 233.035 98.9437   3
   4  14   4 248.500 106.236  10
  -4 -14  -4 270.308 98.8368  39
  -4 -14  -5 1211.76 188.415   3
   4  14   5 1179.98 200.972  10
  -4 -14  -5 1240.18 197.343  39
  -4 -14  -6 5135.52 379.366   3
  -4 -14  -6 5744.83 448.114  39
   4  14   6 5298.54 409.616  10
  -4 -14  -7 5468.33 450.869  39
   4  14   8 1455.28 223.738   7
  -4 -14  -8 1667.66 266.758  39
   4  14   9 58.0923 92.7549  40
  -4 -14  -9 117.987 110.568  39
  -4 -14 -10 199.109 118.331  39
  -5  10   3 438.428 119.541  35
   5 -10  -3 474.928 125.851  38
   5 -10  -2 9385.63 521.183  38
  -5   9   7 150.878 93.1226  24
  -5   9   6 15144.5 733.577  24
  -5   9   6 14035.0 691.116  35
  -5   9   5 1788.76 270.884  24
  -5   9   5 1568.43 255.884  35
  -5   9   4 152.328 107.901  24
  -5   9   4 169.153 92.3901  35
  -5   9   3 9431.95 596.366  24
  -5   9   3 9965.88 637.062  35
  -5   9   3 9339.81 592.728   6
  -5   9   2 10361.9 597.968  24
  -5   9   2 9948.98 633.898   6
  -5   9   2 10730.1 658.837  35
   5  -9  -2 9912.51 631.580  38
  -5   9   1 2380.68 311.051   6
  -5   9   1 3094.65 359.559  35
   5  -9  -1 2281.62 314.403  38
  -5   9   0 10024.6 616.973   6
  -5   9   0 10858.6 638.229  35
   5  -9   0 11052.0 640.798  38
  -5   9  -1 17661.4 795.048   6
   5  -9   1 18288.2 806.088  38
  -5   9  -2 285.406 101.474   6
   5  -9   2 247.585 84.6079  39
  -5   8   8 186.819 65.6125  24
  -5   8   8 340.482 135.979  32
  -5   8   7 26792.8 1027.16   7
  -5   8   7 25499.8 994.781  24
  -5   8   6 3225.64 364.856   7
  -5   8   6 3232.81 380.128  24
  -5   8   6 3374.74 370.982  35
  -5   8   6 3235.87 348.684  32
  -5   8   5 833.431 205.271  24
  -5   8   5 967.977 221.089  35
  -5   8   4 27912.9 1145.44  24
  -5   8   4 28425.2 1145.42  35
  -5   8   3 39328.2 1339.09  24
  -5   8   3 39731.3 1369.59  35
  -5   8   3 38337.1 1326.96   6
  -5   8   2 356.371 152.254  35
  -5   8   2 515.733 199.368   6
  -5   8   1 1519.88 264.282  35
  -5   8   1 1869.15 311.139   6
  -5   8   0 5875.46 516.204  35
   5  -8   0 4610.11 459.739  38
  -5   8   0 4981.43 487.703   6
  -5   8  -1-72.5124 122.768  35
   5  -8   1-60.8170 119.436  38
  -5   8  -1-7.31638 94.0126   6
   5  -8   2 6968.75 500.805  39
   5  -8   2 7011.46 550.508  38
  -5   8  -2 6291.45 516.629   6
   5  -8   3 6445.13 477.052  39
   5  -8   3 7121.62 534.436  38
  -5   8  -3 6244.50 494.962   6
   5  -8   4 237.158 114.595  39
   5  -8   4 179.314 80.1507  18
  -5   8  -4 98.7277 81.5604   6
   5  -8   5 265.357 105.378  39
  -5   7   9 3184.69 318.933  24
  -5   7   9 3556.08 339.689  32
  -5   7   8 20145.7 872.514  24
  -5   7   8 20978.1 874.743  32
  -5   7   7 631.702 172.787  24
  -5   7   7 545.864 164.771   7
  -5   7   7 578.180 186.189  32
  -5   7   6 2608.81 337.480  35
  -5   7   6 2414.40 338.111  24
  -5   7   6 2519.16 343.432   7
  -5   7   6 2264.81 331.136  32
  -5   7   5 908.630 230.151  32
  -5   7   5 912.898 228.129  24
  -5   7   5 645.049 195.468  35
  -5   7   4 43666.7 1458.37  24
  -5   7   4 44318.7 1463.35  35
  -5   7   4 46342.1 1413.72  32
  -5   7   3 6930.63 587.910  35
  -5   7   3 7189.54 589.767   6
  -5   7   2 10663.2 730.861  35
  -5   7   2 10308.5 720.035   6
  -5   7   1 1662.26 299.828  35
  -5   7   1 1984.16 330.398   6
  -5   7   0 1294.02 253.668  35
  -5   7   0 1336.98 267.248   6
  -5   7  -1 803.719 189.608  35
   5  -7   1 811.284 231.921  38
  -5   7  -1 896.798 229.000   6
   5  -7   2 965.022 204.259  39
   5  -7   2 861.079 213.348  38
  -5   7  -2 869.586 214.887   6
   5  -7   3 1911.99 315.587  38
   5  -7   3 2342.20 320.094  39
   5  -7   3 2325.91 305.461  18
  -5   7  -3 2260.79 324.683   6
   5  -7   4 5657.65 477.441  39
   5  -7   4 5010.78 440.703  18
  -5   7  -4 4640.52 444.375   6
   5  -7   5 18412.6 830.120  39
   5  -7   5 17534.6 794.319  18
  -5   7  -5 17862.7 800.015   6
   5  -7   6 351.763 130.311  39
   5  -7   6 127.065 69.4214  18
  -5   6  10-30.0606 72.6206  20
  -5   6  10-40.8422 118.647  32
  -5   6   9 19959.9 865.120  25
  -5   6   9 18367.3 779.891  24
  -5   6   9 20670.7 898.292  32
  -5   6   8 5112.14 450.800  25
  -5   6   8 4283.96 407.641  24
  -5   6   8 4421.37 453.080  32
  -5   6   7 7792.00 584.880  24
  -5   6   7 6723.86 522.549  25
  -5   6   7 9141.67 655.909   7
  -5   6   7 8466.57 635.555  32
  -5   6   6 14216.2 806.219  24
  -5   6   6 13659.4 794.010   7
  -5   6   6 12625.9 780.608  32
  -5   6   5 37298.3 1298.24  35
  -5   6   5 35903.0 1308.00  24
  -5   6   5 38776.1 1325.99   7
  -5   6   4 4211.46 452.679  32
  -5   6   4 4119.60 440.244  24
  -5   6   4 3577.13 427.871  35
  -5   6   3 18881.2 908.130  32
  -5   6   3 20251.6 970.777  35
  -5   6   3 19229.0 924.556   6
  -5   6   2 6020.90 491.319  32
  -5   6   2 5688.41 527.536   6
  -5   6   1 34556.4 1277.95   6
  -5   6   0 5166.07 504.146  35
  -5   6   0 4593.57 475.556   6
  -5   6  -1 17970.8 912.025  35
  -5   6  -1 17008.3 898.535   6
  -5   6  -2 689.280 166.591  35
   5  -6   2 821.327 231.231  38
   5  -6   2 815.382 201.107  39
   5  -6   2 906.473 198.812  18
  -5   6  -2 945.893 226.798   6
   5  -6   3 52931.0 1576.05  38
   5  -6   3 54366.3 1515.40  18
  -5   6  -3 50569.9 1524.53   6
   5  -6   4 9772.70 688.964  38
   5  -6   4 10977.3 702.161  39
   5  -6   4 9873.18 668.188  18
  -5   6  -4 10624.4 686.739   6
   5  -6   5 31.5479 134.657  39
   5  -6   5 148.486 110.319  18
  -5   6  -5 141.728 76.9665   6
   5  -6   6 183.613 138.966  39
   5  -6   6-19.6640 92.5211  18
   5  -6   7 3421.25 355.731  18
   5  -6   8 1082.95 187.653  18
  -5   5  10 1543.29 257.207  20
  -5   5  10 1584.61 254.089  32
  -5   5   9 363.759 148.394  25
  -5   5   9 845.448 169.747  24
  -5   5   9 1048.16 232.055  32
  -5   5   8 231.848 134.527  25
  -5   5   8 661.915 166.706  24
  -5   5   8 452.213 163.714  32
  -5   5   7 1467.05 219.190  25
  -5   5   7 2120.95 311.660  24
  -5   5   7 2438.20 375.060  32
  -5   5   6 5961.61 509.308  24
  -5   5   6 5565.26 465.489  25
  -5   5   6 5932.39 528.773   7
  -5   5   6 5442.71 536.731  32
  -5   5   5 19016.6 869.324  35
  -5   5   5 17929.1 880.218  24
  -5   5   5 19053.1 900.117   7
  -5   5   5 17643.7 927.573  32
  -5   5   4 27255.9 1119.35  32
  -5   5   4 27525.9 1091.48  24
  -5   5   4 26580.7 1064.76  35
  -5   5   3 14310.6 792.317  32
  -5   5   3 13913.4 738.941   6
  -5   5   3 14866.4 801.676  35
  -5   5   2 227.752 138.102  32
  -5   5   2 28.3483 90.9839   6
  -5   5   1 26007.1 1044.81   6
  -5   5   1 23867.8 946.433  32
  -5   5   0 72103.5 1749.86   6
  -5   5  -1 4610.66 452.997   6
  -5   5  -1 4675.37 447.894  35
  -5   5  -2 1073.85 240.417   6
  -5   5  -2 874.429 198.270  35
   5  -5   2 747.927 203.063  38
   5  -5   2 1056.38 214.390  39
   5  -5   2 900.365 183.331  18
  -5   5  -3 6076.93 520.281   6
   5  -5   3 6273.98 532.212  38
   5  -5   3 7073.99 537.325  39
   5  -5   3 6053.49 498.390  18
  -5   5  -4 18472.7 898.854   6
   5  -5   4 18970.7 949.192  38
   5  -5   4 19666.1 915.693  39
   5  -5   4 18709.6 887.900  18
  -5   5  -5 742.016 197.105   6
   5  -5   5 914.063 251.859  38
   5  -5   5 491.853 171.793  18
   5  -5   5 353.690 149.994  39
   5  -5   6 37677.9 1307.78  18
   5  -5   6 39719.9 1350.43  39
   5  -5   7 3.82111 96.2713  18
   5  -5   7 97.6681 100.422  39
   5  -5   8 2624.04 324.259  18
   5  -5   9 503.605 132.347  18
   5  -5   9 613.725 141.752   9
  -5   4  10 398.346 151.027  20
  -5   4  10 545.570 173.689  32
  -5   4   9 10017.6 658.714  25
  -5   4   9 11505.0 711.324  20
  -5   4   9 11913.3 744.481  32
  -5   4   8 3184.11 351.417  24
  -5   4   8 2929.12 401.515  32
  -5   4   7 1827.98 317.965  25
  -5   4   7 2941.61 352.170  24
  -5   4   7 2726.43 395.022  32
  -5   4   6 1045.16 193.676  25
  -5   4   6 1501.38 259.476  24
  -5   4   6 1594.61 269.660   7
  -5   4   6 1767.09 327.127  32
  -5   4   5 5734.04 488.074  24
  -5   4   5 5468.10 451.454  25
  -5   4   5 6155.58 500.953   7
  -5   4   5 6126.60 551.989  32
  -5   4   4 954.894 197.949  35
  -5   4   4 1090.01 250.418  32
  -5   4   4 831.898 189.876  24
  -5   4   4 940.052 185.812   7
  -5   4   3 2576.28 344.553  32
  -5   4   3 2251.02 285.230   6
  -5   4   3 2569.43 313.206  24
  -5   4   3 2742.32 321.643  35
  -5   4   2 34300.5 1138.95  32
  -5   4   2 32076.8 1058.01   6
  -5   4   1 40097.4 1184.39  32
  -5   4   1 38357.8 1154.35   6
  -5   4   0 2619.21 307.396   6
  -5   4  -1 62085.1 2254.08   1
  -5   4  -1 55964.2 1414.28   6
  -5   4  -2 47458.5 1329.14   6
  -5   4  -2 50141.6 1380.96  35
  -5   4  -3 12419.9 697.803   6
   5  -4   3 11935.9 702.032  38
   5  -4   3 12296.7 663.372  39
   5  -4   3 12754.3 686.979  18
  -5   4  -4 28064.5 1063.33   6
   5  -4   4 30158.6 1144.90  38
   5  -4   4 30017.9 1085.35  39
   5  -4   4 29780.3 1088.96  18
  -5   4  -5 16659.8 814.219   6
   5  -4   5 15654.6 861.003  38
   5  -4   5 16000.5 827.951  18
   5  -4   5 16379.6 841.411  39
   5  -4   6 15881.2 853.453  18
   5  -4   6 16122.5 857.013  39
   5  -4   7 4373.87 454.822  18
   5  -4   7 4642.87 477.686  39
   5  -4   8 8294.29 612.102  18
   5  -4   9 1622.73 261.759  18
   5  -4   9 1235.02 237.608   9
   5  -4  10 557.851 140.161  18
   5  -4  10 564.477 138.317   9
  -5   3  10 824.942 190.077  32
  -5   3  10 414.393 139.588  20
  -5   3   9 136.213 128.874  32
  -5   3   9 268.666 151.570  20
  -5   3   8 624.475 222.333  25
  -5   3   8 551.426 158.147  24
  -5   3   8 633.040 219.108  32
  -5   3   7 509.555 231.103  25
  -5   3   7 1265.86 229.537  24
  -5   3   7 957.625 234.571  32
  -5   3   6 41255.4 1280.22  24
  -5   3   6 39275.7 1363.82  32
  -5   3   5 8315.81 569.247  24
  -5   3   5 6825.22 500.278  25
  -5   3   5 7895.83 554.936   7
  -5   3   5 7714.64 588.109  32
  -5   3   4 4349.92 573.095  44
  -5   3   4 4559.33 409.120  24
  -5   3   4 4335.92 375.029  25
  -5   3   4 4356.69 384.930   7
  -5   3   4 3964.65 427.617  32
  -5   3   3 44566.7 1206.32  24
  -5   3   3 43772.8 1292.38  32
   5  -3  -2 75735.4 2031.97  42
   5  -3  -1 3326.37 427.910  42
   5  -3   0 8423.29 686.287  42
  -5   3  -1 33386.1 1491.88   1
  -5   3  -2-60.0833 145.445   1
  -5   3  -3 15370.4 1097.03   1
  -5   3  -4 30071.9 1003.31   6
   5  -3   4 32516.8 1127.35  38
   5  -3   4 32869.7 1066.00  18
   5  -3   4 31347.7 1008.12  39
   5  -3   5 22017.9 1000.00  38
   5  -3   5 21010.1 909.351  18
   5  -3   5 20181.6 868.784  39
   5  -3   6 1308.76 246.726  18
   5  -3   6 998.388 220.553  39
   5  -3   7 875.407 212.548  18
   5  -3   7 696.954 195.505  39
   5  -3   8 5826.25 521.656  18
   5  -3   9 2956.32 374.145  18
   5  -3  10 18446.1 824.742  18
   5  -3  10 16376.8 824.003   9
   5  -3  11-25.7467 55.6004   9
  -5   2  10 910.399 202.963  20
  -5   2   9 10187.2 681.500  20
  -5   2   8 1039.96 227.554  20
  -5   2   8 963.947 239.273  32
  -5   2   7 23912.7 1053.75  32
  -5   2   7 21175.5 954.004  25
  -5   2   7 24358.3 993.068  24
  -5   2   6 6320.97 547.713  32
  -5   2   6 6061.85 498.802  25
  -5   2   6 6920.52 519.851  24
  -5   2   5 13610.5 755.269  32
  -5   2   5 14237.8 728.495  24
  -5   2   5 13090.9 698.434  25
  -5   2   5 14485.4 757.819  26
  -5   2   4 35674.3 1163.45  32
  -5   2   4 35465.1 1086.05  24
  -5   2   4 34885.9 1573.76  44
   5  -2  -3 322.674 133.300  42
   5  -2  -2 11327.1 767.564  42
   5  -2  -1 5912.43 540.589  42
   5  -2   0 5208.85 505.327  42
   5  -2   1 5208.61 511.188  42
   5  -2   2 138.701 114.768  42
  -5   2  -2 219.647 147.901   1
  -5   2  -3 51985.2 1837.59   1
  -5   2  -4 859.675 262.000   1
   5  -2   5 15291.5 705.738  18
  -5   2  -5 15258.8 1093.35   1
   5  -2   6 33326.8 1106.23  18
   5  -2   6 31518.9 1050.66  39
   5  -2   7 21186.4 926.156  18
   5  -2   7 20637.9 906.440  39
   5  -2   8 2928.46 364.372  18
   5  -2   8 2949.03 321.971  17
   5  -2   9 6536.88 535.138  18
   5  -2   9 6418.96 486.516  17
   5  -2  10 5172.96 517.402   9
   5  -2  10 5796.66 487.527  18
   5  -2  10 6173.20 482.135  17
   5  -2  11 100.147 104.746   9
   5  -2  11 26.2017 76.0755  17
   5  -2  12 141.338 81.3371   9
   5  -2  12 241.295 101.158  17
  -5   1  10 1388.89 241.337  20
  -5   1   9 4980.84 481.188  20
  -5   1   8 385.171 181.016  25
  -5   1   8 246.643 160.344  20
  -5   1   7 3307.46 379.271  25
  -5   1   7 3921.67 432.358  20
  -5   1   6 8110.22 580.501  32
  -5   1   6 7347.30 538.397  25
  -5   1   6 7885.89 596.324  26
  -5   1   6 8185.59 556.593  24
  -5   1   5 2321.38 304.339  32
  -5   1   5 3007.59 360.984  26
  -5   1   5 2505.55 284.024  25
  -5   1   5 2617.77 307.399  24
  -5   1   4 3493.75 472.573  44
   5  -1  -3 10688.3 749.482  42
   5  -1  -2 32170.5 1251.43  42
   5  -1  -1 9457.44 652.834  42
   5  -1   0 1228.29 234.433  42
   5  -1   1 41891.0 1346.76  42
  -5   1  -2 210468. 3218.27   1
   5  -1   2 213325. 3058.32  42
  -5   1  -3 51233.4 1646.11   1
   5  -1   3 50669.5 1541.17  42
  -5   1  -4 21528.9 1119.16   1
  -5   1  -5 12354.6 894.256   1
  -5   1  -6 7363.06 735.664   1
   5  -1   7 2688.65 304.380  18
   5  -1   7 2596.44 292.867  17
   5  -1   7 2793.58 320.763  39
   5  -1   8 12180.5 674.161  18
   5  -1   8 11792.8 654.750  17
   5  -1   9 48.7319 75.4943  17
   5  -1   9 9.04927 79.4686  18
   5  -1  10 7425.54 547.715  17
   5  -1  10 7422.98 619.247   9
   5  -1  11 6288.47 495.171  31
   5  -1  11 6324.36 494.902  17
   5  -1  11 6717.83 581.061   9
   5  -1  12 4473.74 384.182  31
   5  -1  12 4714.37 411.062  17
   5  -1  12 4177.65 421.337   9
  -5   0  10 4453.43 407.740  20
  -5   0   9 23636.7 1010.83  20
  -5   0   8 865.182 216.104  20
  -5   0   7 8477.65 619.353  20
  -5   0   6 4307.35 430.374  20
  -5   0   6 4440.59 402.471  30
  -5   0   5 42810.5 1205.72  25
  -5   0   5 43314.8 1290.32  26
   5   0  -4 23886.3 1173.64  42
  -5   0   4 22832.8 1197.96  44
   5   0  -3 36733.1 1387.01  42
   5   0  -2 421.891 141.366  42
   5   0  -1 22509.8 981.172  42
   5   0   0 79812.6 1789.12  42
   5   0   1 8902.35 594.131  42
   5   0   2 213.614 108.358  42
   5   0   3 184620. 2698.46  42
  -5   0  -3 187469. 2371.96  36
  -5   0  -3 180848. 2846.03   1
  -5   0  -4 327.807 113.986  36
  -5   0  -4 278.724 123.470   1
  -5   0  -5 5190.92 483.905  36
  -5   0  -5 5253.21 540.483   1
  -5   0  -6 5339.36 549.279  36
  -5   0  -6 5471.82 576.951   1
  -5   0  -7 28491.2 1366.59  36
  -5   0  -7 25279.6 1312.67   1
   5   0   8 45137.1 1187.05  18
   5   0   8 47669.7 1269.31  17
   5   0   9 3977.85 361.280  18
   5   0   9 4172.35 414.090  17
   5   0  10 2581.01 315.707  31
   5   0  10 2389.78 320.312  17
   5   0  10 2437.02 343.541   9
   5   0  11 6817.56 519.676  31
   5   0  11 7797.79 578.847  17
   5   0  11 8318.56 635.447   9
   5   0  12 774.326 181.636  31
   5   0  12 344.937 158.179  17
   5   0  12 497.057 167.172   9
   5   0  13 15007.6 705.876  31
   5   0  13 15775.1 769.718   9
   5   0  13 15567.1 706.583  17
  -5  -1  10-63.5498 98.2530  20
  -5  -1  10 56.6196 102.829  19
  -5  -1   9 3672.10 389.874  27
  -5  -1   9 3280.01 381.908  20
  -5  -1   8 27112.4 1134.91  27
  -5  -1   8 27022.0 1111.14  20
  -5  -1   7 22231.9 1953.39  24
  -5  -1   7 22069.9 1025.44  27
  -5  -1   7 23988.5 1047.95  20
  -5  -1   6 17482.4 884.918  27
  -5  -1   6 19027.4 906.713  20
  -5  -1   6 18186.7 861.531  30
  -5  -1   5 21331.5 849.810  25
  -5  -1   5 18921.3 870.391  27
  -5  -1   5 20430.6 897.376  26
  -5  -1   5 21125.8 892.905  20
  -5  -1   5 18694.4 810.929  30
  -5  -1   4 506.868 176.866  44
   5   1  -4 289.056 148.147  42
  -5  -1   3 56665.6 1733.62  44
   5   1  -3 53145.0 1704.90  42
   5   1  -2 14712.5 838.149  42
   5   1  -1 65148.0 1651.32  42
   5   1   0 21523.1 911.651  42
  -5  -1  -1 37579.7 1185.86  36
   5   1   1 33340.8 1098.30  42
  -5  -1  -2 10041.3 568.678  36
   5   1   2 9380.78 572.559  42
  -5  -1  -3 81003.9 1587.79  36
   5   1   3 81329.4 1670.58  42
  -5  -1  -4 3137.51 366.494   1
  -5  -1  -4 3092.61 337.954  36
   5   1   4 3091.25 337.286  42
  -5  -1  -5 76209.4 1787.73  36
  -5  -1  -5 79441.3 1882.83   1
  -5  -1  -6 119778. 2435.49  36
  -5  -1  -6 123565. 2468.86   1
  -5  -1  -7 26.5747 100.635  36
  -5  -1  -7 97.0781 67.4369   1
   5   1   8 7798.84 486.854   8
   5   1   8 8650.52 517.806  17
   5   1   9 19180.5 770.022  31
   5   1   9 20030.5 853.199  17
   5   1   9 19585.9 854.273   9
   5   1   9 18952.0 803.251   8
   5   1  10 8896.62 559.942  31
   5   1  10 8414.83 588.466  17
   5   1  10 8478.88 565.757  34
   5   1  10 8503.91 595.286   9
   5   1  10 7886.34 535.867   8
   5   1  11 1293.00 232.191  31
   5   1  11 1405.20 264.695  17
   5   1  11 1139.23 220.383  34
   5   1  11 1166.54 241.890   9
   5   1  12 760.954 187.915  31
   5   1  12 819.406 205.599  17
   5   1  12 851.501 208.702   9
   5   1  13 131.963 98.9029  31
   5   1  13 73.2388 79.6707   9
   5   1  13 84.0455 90.2521  17
   5   1  14 405.499 116.763  17
  -5  -2  10 572.306 143.289  20
  -5  -2  10 439.369 133.452  19
  -5  -2   9 272.214 121.153  20
  -5  -2   8-5.51609 135.687  27
  -5  -2   8 111.553 103.950  20
  -5  -2   7 218.570 136.704  27
  -5  -2   7 280.684 148.989  20
  -5  -2   6 2102.20 336.182  27
  -5  -2   6 2219.43 318.194  20
  -5  -2   6 2574.15 346.992  30
  -5  -2   5 2037.91 286.824  28
  -5  -2   5 1945.17 305.121  27
  -5  -2   5 2013.34 295.912  20
  -5  -2   5 1987.98 287.369  30
  -5  -2   4 25743.0 1246.21  44
   5   2  -4 26948.5 1363.29  42
  -5  -2   3 727.242 204.225  44
   5   2  -3 1029.14 254.616  42
   5   2  -2 96378.8 2211.30  42
   5   2  -1 11530.5 716.208  42
   5   2   0 88670.2 1854.63  42
   5   2   1 14775.9 719.368  42
  -5  -2  -1 14923.8 853.023  36
   5   2   2 28235.8 946.517  42
  -5  -2  -2 28584.0 1058.47  36
   5   2   3 14580.8 669.621  42
  -5  -2  -3 13681.1 701.284  36
   5   2   4 4044.85 353.687  42
  -5  -2  -4 3664.13 368.907  36
   5   2   5 11574.3 607.789  42
  -5  -2  -5 10372.6 654.535  36
  -5  -2  -6 7276.86 544.657   1
  -5  -2  -6 6870.70 579.438  36
  -5  -2  -7 20068.1 1071.13  36
  -5  -2  -8 22718.2 1231.58  36
   5   2   9 25447.7 861.022  31
   5   2   9 26509.1 937.813  17
   5   2   9 25275.7 908.643   9
   5   2   9 25583.2 944.359   8
   5   2  10 642.698 154.740  31
   5   2  10 588.934 173.664  17
   5   2  10 604.898 159.174  34
   5   2  10 531.327 152.287   8
   5   2  10 593.487 154.391   9
   5   2  11 20268.6 877.728  31
   5   2  11 21782.0 951.472  17
   5   2  11 20758.0 925.974  34
   5   2  11 21411.6 950.567   9
   5   2  11 22393.2 952.751   8
   5   2  12 22274.7 935.263  31
   5   2  12 23586.5 1005.64  17
   5   2  12 22609.3 937.228  34
   5   2  12 22661.3 991.651   9
   5   2  12 22977.9 961.355   8
   5   2  13 6643.69 519.490  17
   5   2  13 6802.46 506.504  31
   5   2  14 2193.64 272.516  17
   5   2  14 2383.03 284.949  31
  -5  -3   9 4116.51 401.669  19
  -5  -3   9 4124.24 388.774  20
  -5  -3   8 1008.92 235.268  27
  -5  -3   8 965.614 223.806  20
  -5  -3   8 934.446 214.095  21
  -5  -3   7 2315.91 326.569  28
  -5  -3   7 2358.85 344.232  27
  -5  -3   7 2581.54 349.532  20
  -5  -3   6 36999.3 1243.03  28
  -5  -3   6 35865.2 1261.95  27
  -5  -3   6 38142.6 1300.40  20
  -5  -3   6 37653.1 1358.29  30
  -5  -3   5 14801.7 768.917  28
  -5  -3   5 14584.9 780.594  27
  -5  -3   5 15165.0 795.611  20
  -5  -3   5 15894.5 845.489  30
  -5  -3   4 205.390 124.844  44
   5   3  -4 5.15643 58.4846  42
  -5  -3   4 27.3012 112.918  27
  -5  -3   4 4.83833 86.8221  30
  -5  -3   4-0.40408 76.7148  20
  -5  -3   3 12345.1 809.859  44
   5   3  -3 12037.6 904.857  42
  -5  -3   2 27081.0 1110.68  44
   5   3  -2 27131.6 1247.11  42
   5   3  -1 145270. 2651.77  42
  -5  -3   0 185.044 76.6112  41
   5   3   0 99.0617 93.1410  42
   5   3   1 68712.8 1560.73  42
  -5  -3  -1 68617.7 2000.24  36
   5   3   2 909.297 187.152  42
  -5  -3  -2 932.293 242.072  36
   5   3   3 32566.5 969.837  42
  -5  -3  -3 31934.5 1186.28  36
   5   3   4 66559.7 1349.38  42
  -5  -3  -4 67057.9 1674.68  36
   5   3   5 129.083 79.8425  42
  -5  -3  -5 52.1951 129.782  36
  -5  -3  -6 42490.6 1428.68  36
  -5  -3  -7 69015.7 1949.09  36
  -5  -3  -8 481.354 182.713  36
   5   3   9 43778.8 1108.96  31
   5   3   9 44374.6 1157.47  17
   5   3   9 44203.2 1258.03   8
   5   3  10 29870.4 988.821  31
   5   3  10 30406.4 1024.81  17
   5   3  10 31159.9 1083.62  34
   5   3  10 32714.6 1060.73   9
   5   3  10 29731.1 1091.78   8
   5   3  11 8575.72 562.477  31
   5   3  11 9089.89 591.626  17
   5   3  11 9374.85 633.139  34
   5   3  11 9691.06 620.317   9
   5   3  11 9014.03 628.456   8
   5   3  12 24380.8 971.677  31
   5   3  12 23779.3 973.082  17
   5   3  12 24893.5 1038.61  34
   5   3  12 27624.9 1065.46   9
   5   3  12 24681.2 1047.21   8
   5   3  13 56.6984 115.267  31
   5   3  13 98.2945 106.120  17
   5   3  13-22.7029 110.535   8
   5   3  14 7958.31 519.543  17
   5   3  14 7843.46 519.935  31
  -5  -4   9 604.836 131.942  21
  -5  -4   9 692.378 158.538  19
  -5  -4   8 12962.0 708.460  27
  -5  -4   8 13691.0 727.795  21
  -5  -4   8 12621.8 710.956  20
  -5  -4   7 6332.05 515.443  28
  -5  -4   7 5986.45 515.744  27
  -5  -4   7 6579.01 547.568  20
  -5  -4   6 1815.50 302.500  28
  -5  -4   6 1994.88 317.320  27
  -5  -4   6 1942.85 311.883  20
  -5  -4   6 2224.31 342.120  30
  -5  -4   6 1660.54 258.238  29
  -5  -4   5 300.611 128.173  29
  -5  -4   5 449.564 172.402  28
  -5  -4   5 340.209 162.984  27
  -5  -4   5 423.607 171.915  20
  -5  -4   5 375.490 150.776  30
  -5  -4   4 8078.98 566.603  27
  -5  -4   4 7495.70 557.314  30
  -5  -4   4 7785.89 563.356  20
  -5  -4   3 8621.03 695.783  41
  -5  -4   3 8371.30 677.991  44
   5   4  -3 9556.06 854.196  42
  -5  -4   2 60024.0 1686.56  41
  -5  -4   2 62914.5 1669.41  44
   5   4  -2 60533.6 1980.69  42
  -5  -4   1 2529.23 324.615  41
  -5  -4   1 2729.65 326.175  44
   5   4  -1 2436.02 381.122  42
  -5  -4   0 245242. 3068.41  41
   5   4   0 235638. 3327.84  42
  -5  -4  -1 1860.63 309.066  41
   5   4   1 1731.92 273.861  42
  -5  -4  -1 1780.54 376.845  36
   5   4   2 76158.6 1633.35  42
  -5  -4  -2 79261.7 2218.63  36
   5   4   3 56518.0 1289.79  42
  -5  -4  -3 61321.3 1839.77  36
   5   4   4 45112.7 1074.27  42
  -5  -4  -4 44243.7 1498.30  36
  -5  -4  -5 46238.9 1500.95  36
  -5  -4  -6 29991.4 1247.24  36
  -5  -4  -7 1655.99 309.178  36
  -5  -4  -8 17297.8 1047.10  36
   5   4   9 6773.58 427.500  31
   5   4   9 6431.17 449.212  34
   5   4   9 6683.89 430.764  17
   5   4   9 6825.40 495.770   8
   5   4  10 2830.98 302.163  31
   5   4  10 2717.99 319.060  34
   5   4  10 2567.42 289.470  17
   5   4  10 2512.22 328.965   8
   5   4  11 41372.8 1215.57  31
   5   4  11 41046.3 1309.28  34
   5   4  11 39734.6 1170.34  17
   5   4  11 41024.5 1366.84   8
   5   4  12 2685.00 337.109  31
   5   4  12 2505.87 344.389  34
   5   4  12 2584.64 316.583  17
   5   4  12 2553.56 366.466   8
   5   4  13 22549.9 899.153  17
   5   4  13 23720.8 1037.82   8
   5   4  13 23325.5 951.755  31
   5   4  14 1593.62 225.750  17
   5   4  14 1576.33 245.651  31
   5   4  15 11829.4 588.580  31
  -5  -5   8 508.406 143.408  20
  -5  -5   8 431.476 137.690  21
  -5  -5   8 401.819 124.412  19
  -5  -5   7 416.879 143.945  29
  -5  -5   7 543.485 177.953  20
  -5  -5   7 324.188 112.775  27
  -5  -5   6 947.834 207.431  29
  -5  -5   6 667.075 190.440  30
  -5  -5   6 785.270 211.239  20
  -5  -5   6 779.138 213.636  28
  -5  -5   6 796.732 222.778  27
  -5  -5   5 4486.82 431.082  29
  -5  -5   5 4088.31 424.899  30
  -5  -5   5 3986.78 438.267  20
  -5  -5   5 3927.96 430.651  27
  -5  -5   5 3595.23 395.797  28
  -5  -5   4 5440.24 474.450  30
  -5  -5   4 4951.80 441.274  29
  -5  -5   4 5503.29 480.751  27
  -5  -5   4 5287.93 475.394  28
  -5  -5   4 5848.96 516.798  20
  -5  -5   3 1286.67 232.888  30
  -5  -5   3 1088.51 208.094  27
  -5  -5   3 1071.78 225.444  20
  -5  -5   3 903.416 183.248   4
  -5  -5   2 23715.6 1201.45  41
  -5  -5   1 2239.46 348.451  41
  -5  -5   0 106.909 106.435  41
  -5  -5  -1 4083.39 497.459  41
   5   5   1 3891.66 430.839  42
  -5  -5  -2 865.890 353.049  41
   5   5   2 1355.47 233.824  42
  -5  -5  -2 1258.58 344.524  36
   5   5   3-47.7661 72.0492  42
  -5  -5  -3 316.901 185.803  36
  -5  -5  -4 74011.3 2161.22  36
  -5  -5  -5 13362.1 896.408  36
  -5  -5  -6 39187.5 1510.42  36
  -5  -5  -7 23186.7 1199.60  36
  -5  -5  -8 59255.1 2000.58  36
   5   5   9 588.648 161.732   8
   5   5   9 513.045 119.813  31
  -5  -5  -9 499.961 191.513  36
   5   5   9 592.648 140.043  34
   5   5  10 970.330 182.141  31
   5   5  10 1034.31 205.354  34
   5   5  10 743.744 156.074  17
   5   5  10 1146.96 222.990   8
   5   5  11 23563.8 914.554  31
   5   5  11 22432.5 948.101  34
   5   5  11 22241.8 830.326  17
   5   5  11 23531.3 1039.48   8
   5   5  12 2345.25 307.876  31
   5   5  12 2427.13 340.688  34
   5   5  12 1991.03 260.817  17
   5   5  12 2150.74 341.679   8
   5   5  13 3150.10 324.522  17
   5   5  13 3322.14 421.694   8
   5   5  13 3243.57 367.266  31
   5   5  14 114.172 79.7981  17
   5   5  14 138.949 112.002  31
   5   5  15 33.3017 74.7166  31
  -5  -6   8-50.5880 64.4029  19
  -5  -6   8-34.0936 64.4646  21
  -5  -6   7 461.575 156.031  21
  -5  -6   7 585.673 168.508  19
  -5  -6   7 501.782 171.127  27
  -5  -6   6 142.391 125.978  29
  -5  -6   6 57.6404 96.3515  30
  -5  -6   6 156.946 131.126  20
  -5  -6   6 301.682 144.067  19
  -5  -6   6 183.817 128.998  28
  -5  -6   6 207.340 117.347  27
  -5  -6   5 3326.32 385.067  30
  -5  -6   5 2705.53 343.579  29
  -5  -6   5 3445.89 413.697  20
  -5  -6   5 2486.83 340.399  27
  -5  -6   5 2656.32 352.436  28
  -5  -6   4 12911.5 725.953  30
  -5  -6   4 12741.9 744.221  29
  -5  -6   4 14240.9 823.321  20
  -5  -6   4 13185.3 750.444  28
  -5  -6   4 12493.2 717.249  27
  -5  -6   3 15660.2 778.787  30
  -5  -6   3 15222.2 773.257  27
  -5  -6   2 135.589 79.9103  30
  -5  -6   2 162.585 1966.79  24
  -5  -6   2 145.430 75.5809  27
  -5  -6   2 15.6421 126.968  20
  -5  -6   2 235.465 109.058   4
  -5  -6   1 1351.71 301.469  41
  -5  -6   0 164154. 3168.38  41
  -5  -6  -1 73379.3 2186.79  41
  -5  -6  -2 2772.24 539.613  41
   5   6   2 3900.85 419.442  42
  -5  -6  -2 3060.94 533.747  36
   5   6   3 22612.1 934.334  42
  -5  -6  -3 21207.8 1349.42  36
  -5  -6  -4 7384.92 780.145  36
  -5  -6  -5 2393.48 461.467  36
  -5  -6  -6 29466.5 1455.99  36
  -5  -6  -7 5916.95 665.721  36
  -5  -6  -8 2050.74 400.390  36
   5   6   9 572.741 129.481   8
   5   6   9 581.020 138.215  31
   5   6   9 678.830 148.445  34
   5   6  10 10819.2 657.410   8
   5   6  10 10802.2 589.919  31
   5   6  10 10427.2 591.509  34
   5   6  11 965.818 222.110   8
   5   6  11 836.437 188.781  31
   5   6  11 1090.07 213.558  34
   5   6  12 14840.8 844.345   8
   5   6  12 15804.4 783.946  31
   5   6  12 14051.4 788.097  34
   5   6  13 18718.5 964.048   8
   5   6  13 19462.8 883.951  31
   5   6  14 656.050 175.057  31
   5   6  15 118.742 119.296  31
  -5  -7   7 1360.33 200.317  19
  -5  -7   7 1347.70 213.119  21
  -5  -7   6 233.868 126.036  29
  -5  -7   6 158.851 102.282  31
  -5  -7   6 201.068 106.200  19
  -5  -7   6 91.9797 99.0530  27
  -5  -7   5 4523.55 414.468  30
  -5  -7   5 4907.86 457.822  29
  -5  -7   5 4931.01 446.636  19
  -5  -7   5 4436.75 444.222  28
  -5  -7   5 4680.73 439.746  27
  -5  -7   4 1479.62 265.659  29
  -5  -7   4 1415.58 244.485  30
  -5  -7   4 1389.71 274.474  20
  -5  -7   4 1396.97 259.301  27
  -5  -7   4 988.305 210.504  28
  -5  -7   3 286.255 129.565  30
  -5  -7   3 193.220 122.509  29
  -5  -7   3 319.860 158.311  28
  -5  -7   3-46.0274 146.489  27
  -5  -7   3 76.8496 134.562  20
  -5  -7   2 1802.49 260.737  30
  -5  -7   2 1592.74 259.324   4
  -5  -7   2 1682.54 256.768  27
  -5  -7   2 1730.73 295.976  20
  -5  -7   1 32670.4 1031.30  30
  -5  -7   1 34882.8 1048.03  27
  -5  -7   1 34497.0 1188.81  20
  -5  -7   1 33525.1 1099.69   4
  -5  -7   0 6245.22 658.395  41
  -5  -7   0 5616.70 454.869  20
  -5  -7   0 5481.07 433.793   4
  -5  -7  -1 58924.9 2065.01  41
  -5  -7  -2 119683. 3346.25  41
  -5  -7  -3 123987. 3399.60  36
  -5  -7  -4 1192.22 383.393  36
  -5  -7  -5 8407.97 890.151  36
  -5  -7  -6 108254. 3075.46  36
  -5  -7  -7 12451.4 1027.58  36
  -5  -7  -8 1911.54 417.926  36
   5   7   9 4082.46 338.050  34
   5   7   9 4318.56 370.190   8
   5   7   9 4979.61 392.904  31
   5   7  10 2558.68 293.866  34
   5   7  10 2950.46 332.996   8
   5   7  10 2684.09 305.922  31
   5   7  11 20892.7 892.717  34
   5   7  11 20644.9 935.954   8
   5   7  11 21265.5 886.855  31
   5   7  12 1549.97 276.686   8
   5   7  12 1757.24 282.180  31
   5   7  13 129.523 128.043   8
   5   7  13 265.553 158.025  31
   5   7  14 601.275 185.630  31
   5   7  15 16131.6 726.126  31
  -5  -8   6 34.9770 77.0153  21
  -5  -8   6-210.823 92.9718  31
  -5  -8   5 1739.29 241.550  27
  -5  -8   5 1430.28 224.734  22
  -5  -8   5 1474.70 252.872  29
  -5  -8   4 1329.59 260.966  29
  -5  -8   4 836.935 171.724  30
  -5  -8   4 1486.81 259.037  28
  -5  -8   4 1218.41 212.498  27
  -5  -8   3 23899.6 1008.01  29
  -5  -8   3 23308.2 976.457  28
  -5  -8   2 29248.0 1012.48  30
  -5  -8   2 27970.5 1065.46  29
  -5  -8   2 29622.8 1059.53   3
  -5  -8   1 1889.10 290.378   4
  -5  -8   1 1973.69 272.939   3
  -5  -8   1 1768.48 246.144  30
  -5  -8   0 10854.3 643.112   4
  -5  -8   0 10830.2 637.419   3
  -5  -8   0 10753.0 622.799  16
  -5  -8  -1 175.717 108.025   4
   5   8   1 204.840 143.612   1
  -5  -8  -1-11.3329 70.5901  16
  -5  -8  -1 153.731 104.873  14
  -5  -8  -2 10720.9 645.533  14
  -5  -8  -2 10371.1 612.500  16
  -5  -8  -3-34.8254 271.251  41
  -5  -8  -4 32342.0 1826.90  36
  -5  -8  -5 81521.2 2949.25  36
  -5  -8  -6 43575.9 2157.66  36
   5   8   7 30898.8 1000.25  31
  -5  -8  -7 29134.5 1755.62  36
  -5  -8  -7 28929.1 1131.92   2
   5   8   8 19651.9 799.608  31
   5   8   9 17739.7 778.137  31
   5   8  10 53924.9 1370.39  31
   5   8  11 52.5244 91.2991   8
   5   8  11 156.948 124.897  31
   5   8  12 7514.47 565.437   8
   5   8  12 7549.61 545.766  31
   5   8  13 6785.68 528.172  31
   5   8  14 3074.08 346.805  31
   5   8  15 341.385 128.585  31
  -5  -9   5 189.393 90.2951  22
  -5  -9   5 114.049 93.1171  21
  -5  -9   5 46.8408 66.4053  31
  -5  -9   4 702.860 170.819  22
  -5  -9   4 473.705 136.942  29
  -5  -9   3 33.4743 113.616  29
  -5  -9   3 91.2352 115.473  28
  -5  -9   2 6943.05 538.195  29
  -5  -9   2 6728.91 507.823  28
  -5  -9   1 195.939 111.242  29
  -5  -9   1 346.245 115.272  28
  -5  -9   1 169.884 84.6652   3
  -5  -9   0 1981.53 285.837  16
  -5  -9   0 2359.67 322.156   4
  -5  -9   0 2049.21 292.014   3
  -5  -9  -1 1255.59 226.061  16
  -5  -9  -1 1267.01 229.515   4
  -5  -9  -1 1332.68 244.899   3
  -5  -9  -2 1715.01 265.852  16
  -5  -9  -2 1828.48 293.322  14
  -5  -9  -2 1829.11 272.596   4
  -5  -9  -3 30333.5 1154.19  14
  -5  -9  -3 29593.9 1094.98  16
  -5  -9  -3 31576.2 1222.12   2
  -5  -9  -4 17781.3 1030.77  39
  -5  -9  -4 19415.6 942.828  14
  -5  -9  -4 18890.3 874.533  16
  -5  -9  -4 19411.8 1018.63   2
  -5  -9  -5 11140.1 863.315  39
  -5  -9  -5 10496.9 785.051   2
  -5  -9  -5 10861.1 713.658  14
  -5  -9  -5 10207.6 633.695  16
  -5  -9  -6 9090.28 734.391   2
  -5  -9  -6 9423.07 606.203  16
  -5  -9  -7 402.788 190.383   2
   5   9   7 649.216 188.062  31
  -5  -9  -7 297.620 137.895  16
  -5  -9  -8 4791.38 532.833   2
   5   9   8 5186.56 448.949  31
  -5  -9  -9 55719.7 1809.54   2
   5   9   9 57340.5 1470.92  31
  -5  -9 -10 3463.86 459.658   2
   5   9  10 3624.65 385.554  31
  -5  -9 -11 4659.47 522.012   2
   5   9  11 4666.03 433.634  31
  -5  -9 -12 577.281 210.882   2
   5   9  12 533.266 179.680  31
   5   9  13 789.735 203.322  31
   5   9  14 2043.57 280.734  31
   5   9  15 5245.65 402.017  31
  -5 -10   4 4618.35 372.629  22
  -5 -10   4 4601.66 349.209  21
  -5 -10   3 813.702 182.415  22
  -5 -10   3 623.611 167.621  29
  -5 -10   2 742.377 180.775  29
  -5 -10   1 303.896 131.955  29
  -5 -10   1 404.808 148.984   3
  -5 -10   0 7380.03 546.199  16
  -5 -10   0 6636.03 539.060   3
  -5 -10   0 6954.82 525.856  29
  -5 -10  -1 12919.3 732.826   4
  -5 -10  -1 14123.9 797.765   3
  -5 -10  -1 14275.2 774.041  16
  -5 -10  -2 16852.7 846.757  16
  -5 -10  -2 15426.7 782.328   4
  -5 -10  -2 16787.1 880.654   3
  -5 -10  -3 1240.10 246.234  16
  -5 -10  -3 1552.59 274.655  14
  -5 -10  -3 1243.79 232.401   4
  -5 -10  -4 2326.78 343.303  14
  -5 -10  -4 3093.31 369.849  16
  -5 -10  -4 2618.19 412.857  39
  -5 -10  -4 2535.78 315.287   4
  -5 -10  -4 2830.27 406.434   2
  -5 -10  -5 15330.6 1045.84  39
   5  10   5 17074.1 817.560  10
  -5 -10  -5 16045.9 837.395  16
  -5 -10  -5 15730.0 895.270  14
  -5 -10  -5 16193.0 975.606   2
  -5 -10  -6 86.5381 83.1586  16
  -5 -10  -6 89.6084 117.965  14
  -5 -10  -6 82.0390 225.622  39
  -5 -10  -6 16.2297 154.642   2
  -5 -10  -7 9258.68 787.997   2
  -5 -10  -7 9435.95 713.508  14
  -5 -10  -7 8497.80 594.529  16
  -5 -10  -8 2505.45 431.168   2
  -5 -10  -8 2413.72 362.632  14
  -5 -10  -9 22016.2 1214.50   2
   5  10   9 21024.5 948.055  31
  -5 -10 -10 9467.76 801.889   2
   5  10  10 8062.16 582.125  31
  -5 -10 -11 2064.95 376.372   2
   5  10  11 2025.87 299.721  31
   5  10  12 44313.1 1325.50  31
   5  10  13 3619.28 372.220  31
   5  10  14 19255.9 808.956  31
  -5 -11   3 2560.58 271.235  22
  -5 -11   2 2519.75 294.204  22
  -5 -11   2 2279.54 273.300  29
  -5 -11   1 497.858 146.217  29
  -5 -11   0 760.539 156.282  29
  -5 -11   0 1361.45 228.611  16
  -5 -11   0 1292.48 238.862   3
  -5 -11  -1 1114.55 222.748  16
  -5 -11  -1 848.693 199.798   3
  -5 -11  -2-50.5101 91.4029  16
  -5 -11  -2 24.5576 76.0689   4
  -5 -11  -2-23.8891 115.536   3
  -5 -11  -3 1576.48 274.668  16
  -5 -11  -3 1515.56 266.152  39
  -5 -11  -3 1084.36 208.385   4
  -5 -11  -3 1097.90 249.074   3
   5  11   4 30420.1 1145.25  10
  -5 -11  -4 32240.5 1283.87  39
  -5 -11  -4 27774.2 1149.91  14
  -5 -11  -4 29752.0 1160.71  16
  -5 -11  -5 10590.9 827.214  39
   5  11   5 11404.5 698.143  10
  -5 -11  -5 10300.6 748.918   2
  -5 -11  -5 10183.0 681.005  16
  -5 -11  -5 10683.6 726.187  14
  -5 -11  -6 12418.7 967.444  39
   5  11   6 11726.5 699.239  10
  -5 -11  -6 10692.1 796.538   2
  -5 -11  -6 11047.7 697.383  16
  -5 -11  -6 11337.1 760.139  14
  -5 -11  -7 36870.9 1553.30   2
  -5 -11  -7 38208.6 1785.67  39
  -5 -11  -7 39095.0 1429.28  14
  -5 -11  -7 38611.8 1282.11  16
  -5 -11  -8 51254.6 1875.49   2
  -5 -11  -8 53551.9 2203.71  39
  -5 -11  -8 53870.6 1675.95  14
  -5 -11  -9 7693.60 731.424   2
  -5 -11  -9 6189.76 790.113  39
  -5 -11 -10 321.793 134.884   2
  -5 -11 -11 6461.82 646.429   2
   5  11  12 272.861 150.717  31
   5  11  13 9377.48 589.405  31
  -5 -11 -14 2621.34 402.621  39
  -5 -12   1 2378.04 272.819  22
  -5 -12   0 565.524 146.655  22
  -5 -12  -1 2002.24 282.146   3
   5  12   2 1334.18 250.717  10
  -5 -12  -2 1690.16 272.207   3
  -5 -12  -2 1433.52 256.377  16
  -5 -12  -3 6039.83 517.835   3
   5  12   3 6633.86 548.666  10
  -5 -12  -3 6781.09 543.880  16
  -5 -12  -4 285.170 158.419  16
  -5 -12  -4 206.568 105.380   3
  -5 -12  -4 423.359 170.623  39
   5  12   4 91.6120 103.686  10
  -5 -12  -5 396.299 175.988  16
  -5 -12  -5 242.882 184.250  39
   5  12   5 143.898 92.9263  10
  -5 -12  -6 723.085 211.927  14
  -5 -12  -6 650.108 177.730  16
   5  12   6 549.752 175.579  10
  -5 -12  -6 405.087 227.304  39
  -5 -12  -7 1716.09 268.069  16
  -5 -12  -7 2092.69 325.590  14
  -5 -12  -7 2017.74 348.987   2
   5  12   7 1911.56 288.552  10
  -5 -12  -7 1351.18 330.867  39
  -5 -12  -8 1030.38 298.391  39
  -5 -12  -8 1261.73 252.572  14
  -5 -12  -8 902.376 241.640   2
  -5 -12  -9 11900.6 835.590   2
  -5 -12  -9 12764.9 1075.00  39
  -5 -12 -10 44529.3 1582.53   2
  -5 -12 -10 42468.4 1932.67  39
  -5 -12 -11 7164.67 806.981  39
   5  12  11 6702.75 515.950  40
  -5 -12 -12 2816.37 491.905  39
  -5 -12 -13-130.731 204.812  39
  -5 -13  -1 13.9942 54.6054  22
   5  13   1 49.0995 72.4423  10
   5  13   1 154.210 82.2249  12
   5  13   2 2382.86 266.198  12
   5  13   2 2761.55 314.423  10
  -5 -13  -2 3059.10 327.571   3
   5  13   3 12835.2 699.081  10
  -5 -13  -3 12611.8 688.002   3
  -5 -13  -4 1993.08 298.648  16
   5  13   4 1895.97 283.716  10
  -5 -13  -4 2318.90 309.083   3
  -5 -13  -4 2110.80 284.885  39
  -5 -13  -5 15151.4 792.420  39
   5  13   5 14794.5 761.756  10
  -5 -13  -5 14900.9 773.593  16
  -5 -13  -5 14675.8 774.092   3
  -5 -13  -6 20462.4 989.254  39
  -5 -13  -6 19364.9 906.834   3
   5  13   6 20842.9 891.698  10
  -5 -13  -6 20025.7 880.670  16
  -5 -13  -7-53.7340 186.145  39
  -5 -13  -7-110.845 83.4417  16
   5  13   7 28.2400 96.8783  10
  -5 -13  -8 20868.3 1109.75  39
  -5 -13  -9 4236.52 532.884  39
  -5 -13 -10 188.801 164.387  39
   5  13  10-46.8446 98.2875  40
  -5 -13 -11 22553.9 1176.94  39
   5  13  11 23206.0 887.239  40
  -5 -13 -12 1019.75 262.361  39
   5  14   3 267.624 96.4386  10
  -5 -14  -4 2401.04 266.022   3
   5  14   4 2449.54 273.942  10
  -5 -14  -4 2185.65 242.553  39
  -5 -14  -5 56.2369 80.0483   3
   5  14   5 8.24603 71.3920  10
  -5 -14  -5 61.5943 86.9403  39
  -5 -14  -6 4746.42 393.398   3
   5  14   6 5257.35 405.996  10
  -5 -14  -6 5155.88 419.450  39
  -5 -14  -7 4017.34 361.833   3
  -5 -14  -7 4175.50 405.493  39
  -5 -14  -8 655.662 180.872  39
  -5 -14  -8 624.443 144.881   3
  -5 -14  -9 3260.62 376.370  39
   5  14  10 9061.78 519.187  40
  -5 -14 -10 8693.20 604.123  39
   6  -9  -3 13327.4 628.532  38
  -6   9   3 14337.9 674.039  35
  -6   9   2 243.728 98.6630  35
   6  -9  -2 151.594 95.0109  38
   6  -9  -1 11361.0 580.170  38
  -6   9   1 11114.8 590.732  35
  -6   9   1 11213.5 586.121   6
   6  -9   0 4674.30 366.384  38
  -6   9   0 4866.72 383.306   6
  -6   8   6 1689.87 243.826  24
  -6   8   5 2010.58 279.321  35
  -6   8   5 2539.60 314.425  24
  -6   8   4 7321.76 546.859  35
  -6   8   4 7241.84 546.771  24
  -6   8   3 1566.33 251.894   6
  -6   8   3 1296.94 232.883  35
  -6   8   3 1635.21 252.546  24
  -6   8   2 10686.8 676.600   6
  -6   8   2 10702.5 668.678  35
  -6   8   2 11429.6 638.196  24
  -6   8   1 1876.65 289.848   6
   6  -8  -1 1812.03 282.629  38
  -6   8   1 1898.72 290.868  35
  -6   8   0 475.114 145.265   6
   6  -8   0 477.658 143.718  38
  -6   8   0 367.194 116.607  35
  -6   8  -1 10926.1 655.621   6
   6  -8   1 10614.2 630.777  38
  -6   8  -1 11300.9 637.840  35
  -6   8  -2 1674.86 254.163   6
   6  -8   2 1417.97 243.220  38
  -6   8  -3 73.9355 76.1379   6
  -6   7   7 747.117 167.523  32
  -6   7   7 963.121 195.066  24
  -6   7   6 23646.3 989.258  24
  -6   7   6 20268.0 851.331  32
  -6   7   5 11171.8 716.468  24
  -6   7   5 10946.0 699.982  35
  -6   7   4 32059.8 1219.83  24
  -6   7   4 31093.7 1183.35  35
  -6   7   3 2044.31 311.253  24
  -6   7   3 2453.46 343.262   6
  -6   7   3 2508.63 347.626  35
  -6   7   2 1530.56 271.429  24
  -6   7   2 1483.01 287.116   6
  -6   7   2 1090.51 245.168  35
  -6   7   1 3620.92 380.655  24
  -6   7   1 3355.00 413.694   6
  -6   7   1 3016.35 386.012  35
  -6   7   0 15451.6 875.128   6
  -6   7   0 15097.5 832.773  35
   6  -7   0 13192.7 780.644  38
  -6   7  -1 16437.7 876.289   6
  -6   7  -1 15747.5 844.570  35
   6  -7   1 15888.3 840.195  38
  -6   7  -2 3392.94 391.722   6
   6  -7   2 3312.11 388.208  38
  -6   7  -2 3545.39 389.495  35
  -6   7  -3 7317.42 548.731   6
   6  -7   3 7389.47 557.855  38
   6  -7   3 8493.71 531.508  39
   6  -7   4 10327.9 585.332  39
   6  -7   4 10159.3 576.994  18
  -6   7  -4 9978.75 610.292   6
   6  -7   5 1.66590 81.9662  18
  -6   7  -5-28.9393 62.0577   6
  -6   6   8 13207.9 672.143  32
  -6   6   8 12256.7 673.164  20
  -6   6   8 12270.1 654.359  24
  -6   6   7 5190.10 454.885  32
  -6   6   7 6028.37 492.919  24
  -6   6   6 7751.96 583.825  32
  -6   6   6 7601.61 580.719  24
  -6   6   5 893.699 237.529  32
  -6   6   5 971.205 213.022  24
  -6   6   5 906.776 234.683  35
  -6   6   4 10167.2 708.358  24
  -6   6   4 10097.8 693.865  35
  -6   6   4 9771.25 677.041  32
  -6   6   3 29727.5 1190.91  24
  -6   6   3 30780.5 1205.36   6
  -6   6   3 30001.3 1201.62  35
  -6   6   2 5102.09 481.831  24
  -6   6   2 4809.79 496.868   6
  -6   6   2 5539.13 538.479  35
  -6   6   1 11517.8 699.183  24
  -6   6   1 12236.4 792.980   6
  -6   6   1 11227.0 736.981  35
  -6   6   0 4673.66 492.055   6
  -6   6   0 4673.96 483.066  35
  -6   6  -1 4902.38 492.565   6
  -6   6  -1 5360.10 514.132  35
   6  -6   1 4975.26 490.423  38
  -6   6  -2 38243.3 1344.09   6
   6  -6   2 36524.1 1295.98  38
   6  -6   3 14399.8 811.435  38
  -6   6  -3 12844.5 771.973   6
   6  -6   3 14519.8 763.298  18
   6  -6   3 14992.6 763.307  39
   6  -6   4 601.856 213.699  38
   6  -6   4 769.315 187.134  39
   6  -6   4 727.393 185.920  18
  -6   6  -4 770.187 197.184   6
   6  -6   5 2414.94 313.345  39
   6  -6   5 1923.24 279.998  18
  -6   6  -5 1961.63 277.918   6
   6  -6   6 10681.0 615.816  39
   6  -6   6 10324.2 603.027  18
   6  -6   7 973.483 184.623  18
  -6   5   9 152.744 86.8678  20
  -6   5   9 109.695 127.086  32
  -6   5   8 7204.46 541.427  32
  -6   5   8 6545.76 512.740  20
  -6   5   8 6946.92 497.639  24
  -6   5   7 5142.85 491.963  32
  -6   5   7 4225.73 401.246  25
  -6   5   7 4567.49 445.588  24
  -6   5   6 193.614 161.039  32
  -6   5   6 100.562 94.1495  24
  -6   5   5 38985.0 1364.74  32
  -6   5   5 40498.3 1361.56  24
  -6   5   4 40.3973 173.119  32
  -6   5   4 340.676 142.947  24
  -6   5   4 93.7588 96.6563  35
  -6   5   3 11050.3 717.565  32
  -6   5   3 10289.0 690.255  24
  -6   5   3 11243.3 703.161   6
  -6   5   3 11368.2 725.894  35
  -6   5   2 46199.0 1410.51  24
  -6   5   2 46329.2 1455.81   6
  -6   5   2 46176.9 1468.64  35
  -6   5   2 42521.1 1357.57  32
  -6   5   1 54044.9 1487.31  24
  -6   5   1 51090.1 1548.88   6
  -6   5   1 55029.9 1613.88  35
  -6   5   0-3.14103 92.7457   6
  -6   5   0 123.196 129.276  35
  -6   5  -1 2085.38 324.035   6
  -6   5  -1 1750.35 304.563  35
  -6   5  -2 5952.26 524.213   6
  -6   5  -2 6814.28 578.630  35
   6  -5   2 6487.78 555.153  38
  -6   5  -3 6904.33 566.340   6
   6  -5   3 6594.44 519.484  18
   6  -5   3 6706.66 560.096  38
   6  -5   4 576.816 153.921  39
  -6   5  -4 658.263 192.369   6
   6  -5   4 726.338 199.168  18
   6  -5   4 574.301 184.605  38
  -6   5  -5 550.711 165.142   6
   6  -5   5 750.434 203.544  18
   6  -5   5 702.344 203.112  39
   6  -5   6 12341.7 727.122  18
   6  -5   6 12165.5 718.810  39
  -6   5  -7 759.299 186.614  13
   6  -5   7 736.010 185.600  18
  -6   5  -8 2953.22 320.475  13
   6  -5   8 3245.41 338.525  18
  -6   4   9 101.793 101.547  20
  -6   4   9 142.270 146.313  32
  -6   4   8 764.170 174.017  24
  -6   4   8 804.701 197.224  20
  -6   4   8 860.715 231.952  32
  -6   4   7 4378.08 459.825  32
  -6   4   7 3508.67 383.050  25
  -6   4   7 4394.26 429.238  24
  -6   4   6 32832.7 1268.60  32
  -6   4   6 35694.1 1213.06  25
  -6   4   6 34363.5 1218.53  24
  -6   4   5 2493.19 378.468  32
  -6   4   5 2889.72 355.349  24
  -6   4   4 257.045 172.855  32
  -6   4   4 449.576 160.622  24
  -6   4   4 271.384 102.816  35
  -6   4   3 20558.8 972.251  32
  -6   4   3 20310.4 905.496   6
  -6   4   3 19748.7 913.308  24
  -6   4   3 20978.8 938.918  35
  -6   4   2 22085.8 983.680  32
  -6   4   2 21123.1 929.553   6
  -6   4   2 23489.2 1007.94  35
  -6   4   2 22773.8 956.800  24
  -6   4   1 16228.9 825.777   6
  -6   4   1 17823.8 880.485  35
  -6   4   1 16782.5 826.944  32
  -6   4   1 16250.0 789.350  24
  -6   4   0 16429.7 838.288   6
  -6   4   0 17345.7 872.467  35
  -6   4  -1 28016.3 1092.51   6
  -6   4  -1 30234.6 1147.44  35
   6  -4   2 1359.63 211.827  18
  -6   4  -2 1615.10 274.421   6
  -6   4  -2 1728.74 276.498  35
   6  -4   2 1493.63 267.963  38
   6  -4   3 4302.40 406.304  18
  -6   4  -3 4401.94 441.151   6
  -6   4  -3 4645.11 452.080  35
   6  -4   3 4151.68 436.026  38
  -6   4  -4 18492.5 894.187   6
   6  -4   4 17849.5 912.195  38
   6  -4   4 18871.0 867.073  39
   6  -4   4 17144.0 848.280  18
  -6   4  -5 188.461 106.577   6
   6  -4   5 252.591 136.760  38
   6  -4   5 134.851 105.475  18
   6  -4   5 495.531 167.808  39
   6  -4   6 12386.9 757.019  18
   6  -4   6 11525.4 726.155  39
   6  -4   7 715.979 196.102  18
   6  -4   7 544.158 165.979  39
   6  -4   8 290.252 102.488  18
   6  -4   9 5128.72 431.691  18
   6  -4   9 5190.24 434.431   9
  -6   3  10 957.604 172.762  20
  -6   3   9 9205.29 574.945  32
  -6   3   9 8544.78 570.259  20
  -6   3   8 1543.90 272.916  32
  -6   3   8 1392.27 262.335  20
  -6   3   7 20829.6 946.875  25
  -6   3   7 24300.9 1005.86  24
  -6   3   7 23227.0 1047.87  32
  -6   3   6 4116.61 435.649  25
  -6   3   6 5366.60 486.481  24
  -6   3   6 4126.55 466.995  32
  -6   3   5 11414.1 691.811  24
  -6   3   5 10608.3 647.427  25
  -6   3   5 10669.2 722.975  32
  -6   3   4 39303.9 1280.91  24
  -6   3   4 44020.0 1283.34  25
  -6   3   4 40944.1 1376.81  32
  -6   3   3 14792.8 748.649  35
  -6   3   3 14659.9 763.048  24
  -6   3   3 13863.3 717.882   6
  -6   3   2 5425.18 494.972  32
  -6   3   2 5518.10 444.977   6
  -6   3   2 6000.49 466.828  24
  -6   3   2 5236.76 453.962  35
  -6   3   1 69070.3 1610.48  35
  -6   3   1 63705.8 1522.08   6
  -6   3   1 65782.3 1603.30  32
  -6   3   1 66377.1 1493.75  24
   6  -3  -1 61112.2 2025.08  42
  -6   3   0 8293.02 549.804   6
   6  -3   0 7502.49 711.161  42
  -6   3   0 8984.68 583.158  35
  -6   3   0 8062.68 503.533  24
  -6   3  -1 8968.23 574.513   6
  -6   3  -1 9882.14 611.631  35
   6  -3   2 18290.0 738.342  18
  -6   3  -2 19736.4 855.828   6
  -6   3  -2 21197.5 901.087  35
   6  -3   3 38692.9 1152.65  18
  -6   3  -3 37408.4 1193.77   6
  -6   3  -3 38905.3 1240.10  35
   6  -3   3 36719.0 1202.25  38
  -6   3  -4 8905.36 592.926   6
   6  -3   4 9709.99 645.126  38
   6  -3   4 10047.8 587.058  39
   6  -3   4 9588.00 608.430  18
  -6   3  -5 45251.2 1329.95   6
   6  -3   5 43455.4 1439.30  38
   6  -3   5 45678.5 1386.47  18
   6  -3   5 44061.5 1304.66  39
   6  -3   6 24262.6 1042.35  18
   6  -3   6 23095.7 982.714  39
   6  -3   7 18457.5 923.046  18
   6  -3   7 19083.2 932.185  39
   6  -3   8 7987.10 605.788  18
   6  -3   9 17056.1 850.673  18
   6  -3  10 77.3915 64.4272  18
   6  -3  10 177.433 88.5879   9
  -6   2  10-50.7836 85.3485  20
  -6   2   9 10749.0 644.761  20
  -6   2   8 226.029 132.329  20
  -6   2   8 663.644 204.536  32
  -6   2   7 105.376 130.489  32
  -6   2   7 79.2591 149.262  20
  -6   2   6 5882.45 524.920  25
  -6   2   6 6900.90 540.624  24
  -6   2   6 7256.61 580.811  32
  -6   2   5 115.401 106.272  25
  -6   2   5 581.800 160.951  24
  -6   2   5 440.267 156.867  32
  -6   2   4 26525.3 1028.69  24
  -6   2   4 24434.6 953.013  25
  -6   2   4 25510.9 1061.36  32
  -6   2   3 55.6564 118.527  32
  -6   2   3 134.249 70.8923   6
  -6   2   3 16.3089 65.8937  35
  -6   2   2 7456.20 497.059  35
  -6   2   2 7579.99 505.288   6
  -6   2   2 7775.48 513.914  24
  -6   2   2 7912.71 563.806  32
   6  -2  -2 7447.46 685.689  42
   6  -2  -1 849.935 220.377  42
   6  -2   0 23127.5 1195.47  42
   6  -2   1 106975. 2553.00  42
   6  -2   2 54782.9 1865.54  42
  -6   2  -3 1604.98 365.232   1
   6  -2   4 43103.9 1207.84  18
  -6   2  -4 40987.5 1155.42   6
   6  -2   5 3544.40 388.434  38
   6  -2   5 3469.45 362.524  18
   6  -2   5 3067.94 314.058  39
   6  -2   6 30.3909 76.5171  18
   6  -2   6-51.8134 85.3360  39
   6  -2   7 30915.9 1162.39  18
   6  -2   7 31080.4 1116.41  39
   6  -2   8 11550.3 722.180  18
   6  -2   9 2547.92 338.620  18
   6  -2  10 226.573 104.176  17
   6  -2  10 331.460 140.073  18
   6  -2  10 2.96718 114.076   9
   6  -2  11 1182.27 183.052  17
   6  -2  11 1141.03 210.012   9
  -6   1  10 194.654 104.403  20
  -6   1   9 61.8533 102.117  20
  -6   1   8 18833.8 919.016  20
  -6   1   7 3379.13 411.544  20
  -6   1   6 10413.1 670.587  25
  -6   1   6 11700.9 699.931  24
  -6   1   6 12019.6 749.843  26
  -6   1   6 12721.4 757.988  20
  -6   1   6 12824.9 747.918  32
  -6   1   5 3983.73 411.587  32
  -6   1   5 4711.79 473.011  26
  -6   1   5 3888.30 414.340  24
  -6   1   4 19389.2 895.610  32
  -6   1   4 20300.9 924.812  26
  -6   1   4 18807.5 854.113  25
  -6   1   4 20937.3 885.236  24
  -6   1   3 8917.45 589.110  32
  -6   1   3 8761.84 555.474  24
  -6   1   3 9154.07 543.592  25
   6  -1  -3 7766.90 712.158  42
   6  -1  -2 1738.59 339.544  42
   6  -1  -1 240.025 119.768  42
   6  -1   0 136181. 2760.59  42
   6  -1   1 27600.2 1225.81  42
   6  -1   2 2434.35 375.513  42
   6  -1   3 18647.0 1030.52  42
  -6   1  -4 21105.6 1219.38   1
   6  -1   5 735.493 161.987  18
  -6   1  -5 617.156 236.686   1
   6  -1   6 45.8399 74.1090  18
   6  -1   6 100.604 63.8592  39
   6  -1   7 12473.5 693.477  18
   6  -1   7 12877.9 650.238  17
   6  -1   7 11699.6 641.876  39
   6  -1   8 3672.41 387.959  18
   6  -1   8 4418.89 407.893  17
   6  -1   9 5938.76 503.661  18
   6  -1   9 5678.39 466.715  17
   6  -1  10 7707.58 618.039   9
   6  -1  10 8310.66 574.280  18
   6  -1  10 8043.33 556.462  17
   6  -1  11 1276.01 255.168   9
   6  -1  11 1123.74 222.152  17
  -6   1 -12 21.6721 87.6546  13
   6  -1  12 133.455 70.0344   9
   6  -1  12 56.2072 73.7408  17
  -6   0  10 832.740 164.083  20
  -6   0   9 2614.22 328.261  20
  -6   0   8 2346.24 347.657  20
  -6   0   7 135.303 134.106  20
  -6   0   6 4902.49 474.120  20
  -6   0   5 2074.24 328.400  26
  -6   0   5 2058.62 294.028  24
  -6   0   5 1841.59 299.653  20
  -6   0   4 870.469 184.361  26
  -6   0   4 838.278 183.161  25
  -6   0   4 1062.12 211.771  24
  -6   0   4 654.281 162.331  20
  -6   0   4 767.781 182.176  32
  -6   0   3 2304.96 279.794  24
   6   0  -3 2332.79 392.433  42
   6   0  -2 7191.23 658.008  42
   6   0  -1 9607.28 731.531  42
   6   0   0 90078.1 2173.07  42
   6   0   1 19756.1 995.037  42
   6   0   2 53285.6 1611.09  42
   6   0   3 19072.7 977.240  42
   6   0   4 542.182 191.185  42
  -6   0  -4 690.346 200.372   1
  -6   0  -5 2927.75 458.729   1
  -6   0  -6 193874. 3699.78   1
   6   0   7 6189.51 450.333  18
   6   0   7 5951.86 434.549  17
   6   0   8 3746.05 368.675  18
   6   0   8 3671.09 371.825  17
   6   0   9 175.716 118.924  17
   6   0   9-39.2688 65.0934  18
   6   0  10 17149.1 876.993   9
   6   0  10 18044.1 811.906  18
   6   0  10 16834.5 837.183  17
   6   0  11 35157.0 1263.94   9
   6   0  11 34906.7 1191.00  17
   6   0  12 1640.84 272.640   9
   6   0  12 1423.00 240.795  17
  -6   0 -13 349.344 125.468  13
   6   0  13 375.344 131.215   9
   6   0  13 446.791 132.453  17
  -6  -1   9 258.915 135.304  20
  -6  -1   8 10619.3 648.394  27
  -6  -1   8 10107.4 672.344  20
  -6  -1   7 72.0621 99.9952  27
  -6  -1   7 241.079 147.034  20
  -6  -1   6 4002.59 430.798  27
  -6  -1   6 3748.96 423.173  20
  -6  -1   6 4024.60 408.063  30
  -6  -1   5 21508.8 961.953  27
  -6  -1   5 19753.1 948.811  26
  -6  -1   5 19334.3 916.712  20
  -6  -1   5 21355.2 886.450  30
  -6  -1   4 29377.9 1095.13  26
  -6  -1   4 27656.0 1025.36  20
  -6  -1   4 25776.1 912.925  30
  -6  -1   3 807.297 224.215  44
   6   1  -3 567.919 190.678  42
  -6  -1   3 975.111 188.571  24
   6   1  -2 33211.6 1413.70  42
   6   1  -1 18643.7 996.571  42
   6   1   0 57404.3 1690.03  42
   6   1   1 58474.7 1646.76  42
   6   1   2 11921.6 734.268  42
   6   1   3 2887.68 363.884  42
   6   1   4 61469.5 1671.19  42
  -6  -1  -4 66228.8 1679.94  36
   6   1   5 70790.4 1839.83  42
  -6  -1  -5 71511.6 1994.24   1
  -6  -1  -5 72622.1 1854.67  36
  -6  -1  -6 127.000 66.1718   1
  -6  -1  -6 157.442 144.723  36
  -6  -1  -7 3123.30 455.497   1
  -6  -1  -7 3148.06 457.912  36
   6   1   8 10480.2 591.362   8
   6   1   8 10123.9 553.558  18
   6   1   8 11851.3 636.261  17
   6   1   9 57837.3 1454.62   9
   6   1   9 53741.8 1385.77   8
   6   1   9 55567.8 1329.53  18
   6   1   9 55212.0 1455.45  17
   6   1  10 6773.69 524.640   9
   6   1  10 6718.78 504.086   8
   6   1  10 6750.50 536.247  17
   6   1  11 2611.09 315.813  34
   6   1  11 2573.83 343.347  17
   6   1  11 3104.56 363.059   9
   6   1  12 86.8002 58.5932  34
   6   1  12 173.337 109.550  31
   6   1  12 104.274 99.7654  17
   6   1  12 109.793 91.1783   9
   6   1  13 77.6116 67.5813  31
  -6  -1 -13 460.167 170.198  13
   6   1  13 306.498 114.554   9
   6   1  13 163.298 109.208  17
  -6  -2   9 2610.81 305.485  20
  -6  -2   8 68.4693 127.109  27
  -6  -2   8 19.7216 105.675  20
  -6  -2   7 3480.05 427.914  27
  -6  -2   7 3410.42 414.361  20
  -6  -2   6 8455.37 648.122  27
  -6  -2   6 9355.66 662.963  20
  -6  -2   6 9206.41 650.155  30
  -6  -2   5-1.94993 114.100  27
  -6  -2   5 168.230 128.048  20
  -6  -2   5 438.169 160.804  30
  -6  -2   4 43150.3 1341.32  27
  -6  -2   4 46577.3 1387.73  26
  -6  -2   4 45095.7 1329.93  20
  -6  -2   4 43066.5 1280.71  30
  -6  -2   3 41700.9 1604.79  44
   6   2  -3 40236.8 1689.81  42
  -6  -2   3 40099.6 1156.88  20
  -6  -2   3 43881.1 1249.83  26
   6   2  -2 17755.2 1053.07  42
   6   2  -1 4666.36 507.507  42
   6   2   0 19635.1 981.728  42
   6   2   1 85452.5 1972.14  42
   6   2   2 28902.0 1109.21  42
  -6  -2  -2 31183.2 1277.60  36
   6   2   3 45567.0 1360.68  42
  -6  -2  -3 49344.5 1522.42  36
   6   2   4 138320. 2357.98  42
  -6  -2  -4 143257. 2545.33  36
   6   2   5 54034.0 1485.75  42
  -6  -2  -5 53130.8 1605.91  36
  -6  -2  -6 12443.1 826.533  36
  -6  -2  -7 24473.1 1237.62  36
   6   2   8 7439.44 484.003  17
   6   2   8 6525.79 471.640   8
   6   2   9 2711.22 320.782  17
   6   2   9 2332.06 303.042   8
   6   2  10 58158.4 1517.36  17
   6   2  10 56201.7 1497.02   8
   6   2  11 9957.35 648.105  34
   6   2  11 11459.7 647.268  31
   6   2  11 11082.5 697.860  17
   6   2  11 11535.4 671.493   9
   6   2  11 10906.3 674.058   8
   6   2  12 102.585 82.4888  34
  -6  -2 -12 35.1221 99.8619  13
   6   2  12-18.4775 71.5204  31
   6   2  12 88.3822 115.944  17
   6   2  12-70.5015 112.626   8
   6   2  12 7.90274 67.7533   9
   6   2  13 147.918 93.0426  31
   6   2  13-8.92302 93.9359  17
   6   2  13 278.527 122.129  34
   6   2  14 1085.16 195.192  17
   6   2  14 978.995 178.454  31
  -6  -3   9 261.627 107.472  20
  -6  -3   9 210.286 113.987  19
  -6  -3   8 14104.1 733.450  27
  -6  -3   8 15557.5 803.239  20
  -6  -3   7 1623.33 277.346  27
  -6  -3   7 1991.85 326.133  20
  -6  -3   6 1155.12 240.277  28
  -6  -3   6 691.979 212.171  27
  -6  -3   6 739.486 209.338  20
  -6  -3   6 1081.43 240.588  30
  -6  -3   5 278.194 137.148  28
  -6  -3   5 63.9221 131.756  27
  -6  -3   5 111.602 104.153  20
  -6  -3   5 137.242 140.363  30
  -6  -3   4 2893.82 344.492  26
  -6  -3   4 2066.90 297.451  27
  -6  -3   4 1918.52 288.394  20
  -6  -3   4 2199.38 317.170  30
  -6  -3   3 3865.72 495.124  44
   6   3  -3 3994.61 555.018  42
  -6  -3   3 4198.16 398.129  26
  -6  -3   3 4115.45 397.129  30
  -6  -3   3 4025.34 376.983  20
  -6  -3   2 856.555 229.469  44
   6   3  -2 1150.70 284.428  42
   6   3  -1 104759. 2464.59  42
   6   3   0 2305.25 348.362  42
   6   3   1 20115.2 967.710  42
  -6  -3  -1 21766.2 1192.48  36
   6   3   2 23662.9 992.782  42
  -6  -3  -2 24463.9 1240.53  36
   6   3   3 25620.1 1001.99  42
  -6  -3  -3 28546.9 1253.04  36
   6   3   4 1081.76 205.653  42
  -6  -3  -4 1304.75 268.835  36
   6   3   5 317489. 3350.94  42
  -6  -3  -5 296580. 3909.82  36
  -6  -3  -6 110.302 108.276  36
  -6  -3  -7 313.172 176.019  36
  -6  -3  -8 26268.8 1362.06  36
   6   3   9 20261.6 883.078   8
   6   3   9 21161.5 839.242  17
   6   3  10 16649.2 728.011  31
   6   3  10 14893.7 746.119  17
   6   3  10 15196.5 792.997   8
   6   3  11 6997.44 557.296  34
  -6  -3 -11 7494.98 553.745  13
   6   3  11 7799.89 527.220  31
   6   3  11 7483.19 563.836  17
   6   3  11 7196.68 565.773   8
   6   3  12 7821.47 539.049  31
   6   3  12 7372.82 556.635  17
   6   3  12 6456.06 534.690  34
   6   3  12 7293.40 566.559   8
   6   3  12 7721.15 540.486   9
   6   3  13 15113.2 729.648  31
   6   3  13 14774.0 760.970  17
   6   3  13 14972.0 772.075  34
   6   3  13 14406.0 760.217   8
   6   3  14 1595.48 244.481  17
   6   3  14 1028.56 180.638  31
  -6  -4   8 5244.21 424.852  27
  -6  -4   8 4607.11 381.184  21
  -6  -4   8 4730.34 419.674  20
  -6  -4   7 845.473 207.437  27
  -6  -4   7 1019.38 226.717  20
  -6  -4   6 2071.99 341.967  27
  -6  -4   6 2392.99 327.280  28
  -6  -4   6 2140.55 331.501  20
  -6  -4   6 2432.07 347.650  30
  -6  -4   5 24643.5 1020.52  28
  -6  -4   5 23500.0 1018.11  27
  -6  -4   5 24873.4 1077.88  20
  -6  -4   5 24033.7 1064.12  30
  -6  -4   4 1065.01 250.986  27
  -6  -4   4 1035.08 227.487  20
  -6  -4   4 1130.27 241.102  30
  -6  -4   3 123.543 129.094  26
  -6  -4   3 87.6482 92.2228  30
  -6  -4   3 141.155 97.5115  20
  -6  -4   2 38932.9 1451.54  44
   6   4  -2 38826.1 1689.00  42
  -6  -4   1 75283.0 1878.00  44
   6   4  -1 72903.7 2151.66  42
   6   4   0 2919.00 401.173  42
   6   4   1 13810.8 812.355  42
  -6  -4  -1 14425.5 1034.51  36
   6   4   2 882.033 225.063  42
  -6  -4  -2 709.018 272.296  36
   6   4   3 14319.3 747.049  42
  -6  -4  -3 13924.7 977.422  36
   6   4   4 26050.9 951.248  42
  -6  -4  -4 25864.7 1259.61  36
  -6  -4  -5 6801.29 642.241  36
  -6  -4  -6 1912.12 352.260  36
  -6  -4  -7 18659.2 1100.48  36
  -6  -4  -8 25484.4 1344.60  36
   6   4   9 922.931 167.095  31
   6   4   9 890.634 168.286  17
   6   4   9 576.174 153.879   8
   6   4  10 18205.1 759.224  31
   6   4  10 17456.1 810.910  34
   6   4  10 18479.9 792.915  17
   6   4  10 17961.9 876.673   8
   6   4  11 120657. 2054.71  31
   6   4  11 124724. 2284.07  34
   6   4  11 121655. 2118.20  17
   6   4  11 122690. 2366.07   8
   6   4  12 12793.3 690.884  31
   6   4  12 12690.7 755.899  34
   6   4  12 13192.5 711.274  17
   6   4  12 13202.6 786.649   8
   6   4  13 36698.7 1152.13  31
   6   4  13 38900.7 1307.95  34
   6   4  13 36900.0 1163.40  17
   6   4  13 34860.9 1254.86   8
   6   4  14 744.229 169.046  17
   6   4  14 781.364 176.065  31
   6   4  15 154.361 90.1060  31
  -6  -5   8 387.327 131.163  20
  -6  -5   8 335.999 104.499  21
  -6  -5   8 353.307 104.995  19
  -6  -5   7 320.331 131.118  20
  -6  -5   7 473.790 152.581  27
  -6  -5   6-87.9879 164.103  30
  -6  -5   6 48.9720 97.6754  20
  -6  -5   6 124.698 138.839  28
  -6  -5   6 280.648 155.774  27
  -6  -5   5 1531.27 257.399  29
  -6  -5   5 1379.37 265.793  30
  -6  -5   5 1284.68 274.740  20
  -6  -5   5 1229.40 239.522  28
  -6  -5   5 1431.93 275.911  27
  -6  -5   4 15545.5 822.341  30
  -6  -5   4 15816.7 790.235  29
  -6  -5   4 15279.9 804.357  28
  -6  -5   4 15544.6 807.566  27
  -6  -5   4 16537.4 881.905  20
  -6  -5   3 144.588 117.810  30
  -6  -5   3 124.062 86.2708   4
  -6  -5   3-61.7767 115.920  27
  -6  -5   3 44.2954 109.376  20
  -6  -5   2 7073.73 514.286  30
  -6  -5   2 6512.69 462.506  23
  -6  -5   2 7061.98 520.038  20
  -6  -5   2 6307.30 459.447   4
   6   5  -1 677.524 216.644  42
   6   5   0 3730.61 490.063  42
  -6  -5  -1 900.127 205.127  41
   6   5   1 926.021 225.638  42
  -6  -5  -2 6846.21 663.761  41
   6   5   2 5945.49 537.056  42
  -6  -5  -2 6406.35 747.217  36
   6   5   3 7626.51 572.884  42
  -6  -5  -3 7854.45 814.395  36
   6   5   4 43047.2 1239.84  42
  -6  -5  -4 43115.9 1801.60  36
  -6  -5  -5 14442.7 1017.24  36
  -6  -5  -6 31720.7 1474.05  36
  -6  -5  -7 40582.0 1693.84  36
  -6  -5  -8 1499.83 360.573  36
   6   5   9 17087.6 693.257  31
   6   5   9 16401.2 687.978  17
   6   5   9 16299.6 783.245   8
   6   5  10 2023.40 260.322  31
   6   5  10 2019.45 276.738  34
   6   5  10 1929.30 256.627  17
   6   5  10 1886.17 292.578   8
   6   5  11 16445.1 749.582  31
   6   5  11 17279.6 834.335  34
   6   5  11 16583.9 755.721  17
   6   5  11 17410.3 899.107   8
   6   5  12 1776.74 267.023  31
   6   5  12 1984.14 301.655  34
   6   5  12 1874.07 263.664  17
   6   5  12 1706.26 304.362   8
   6   5  13 4260.30 404.083  31
   6   5  13 4491.64 454.346  34
   6   5  13 4353.23 387.155  17
   6   5  13 4309.01 465.887   8
   6   5  14 331.846 121.863  17
   6   5  14 301.269 155.600   8
   6   5  14 359.390 154.346  31
   6   5  15 42.9605 72.9817  31
  -6  -6   7 2855.89 309.072  19
  -6  -6   7 2910.42 315.288  21
  -6  -6   7 3221.54 334.030  27
  -6  -6   6-6.00146 114.133  29
  -6  -6   6-11.7801 109.189  20
  -6  -6   6 52.8584 117.645  28
  -6  -6   6 74.1265 127.819  27
  -6  -6   5 5144.57 483.434  30
  -6  -6   5 4932.34 443.939  29
  -6  -6   5 5431.63 523.564  20
  -6  -6   5 4868.13 455.373  28
  -6  -6   5 5887.05 502.602  27
  -6  -6   4 256.109 156.125  30
  -6  -6   4 522.399 193.814  20
  -6  -6   4 492.398 180.401  29
  -6  -6   4 483.387 170.704  28
  -6  -6   4 190.219 129.860  27
  -6  -6   3 4501.51 428.149  30
  -6  -6   3 3825.29 407.506  27
  -6  -6   3 4336.22 459.881  20
  -6  -6   2 2252.21 304.347  30
  -6  -6   2 1611.88 251.029   4
  -6  -6   2 1808.96 259.854  23
  -6  -6   2 2128.45 329.351  20
  -6  -6   1 32607.6 1462.60  41
  -6  -6   1 34222.8 1092.40  30
  -6  -6   1 32141.0 1057.89  23
  -6  -6   1 33216.0 1142.11  20
  -6  -6   1 33051.5 1075.74   4
  -6  -6   0 812.216 226.136  41
   6   6   0 1221.56 316.297  42
  -6  -6  -1 15796.7 970.678  41
   6   6   1 14395.8 947.907  42
  -6  -6  -2 25895.4 1369.17  41
   6   6   2 23377.8 1115.12  42
  -6  -6  -2 24615.0 1500.56  36
   6   6   3 50.1127 54.9288  42
  -6  -6  -3 83.2805 191.392  36
  -6  -6  -4 2458.07 526.108  36
  -6  -6  -5 1406.21 384.346  36
  -6  -6  -6 58683.9 2189.75  36
  -6  -6  -7 787.233 277.092  36
  -6  -6  -8 36346.2 1729.73  36
   6   6   9 22440.8 811.724  31
   6   6   9 20355.1 776.047  34
   6   6   9 20125.2 730.840  17
   6   6   9 22122.6 882.584   8
   6   6  10 20835.7 811.182  31
   6   6  10 20187.3 828.114  34
   6   6  10 21724.0 784.653  17
   6   6  10 21076.5 918.078   8
   6   6  11 49739.7 1305.32  31
   6   6  11 50194.5 1395.51  34
   6   6  11 51505.3 1248.43  17
   6   6  11 49967.8 1489.08   8
   6   6  12 12085.8 664.924  31
   6   6  12 12155.6 724.527  34
   6   6  12 12217.5 620.477  17
   6   6  12 12563.4 772.281   8
   6   6  13 1993.83 326.286   8
   6   6  13 1873.90 280.472  31
   6   6  14 2044.61 308.751   8
   6   6  14 2438.64 305.541  31
   6   6  15 2313.98 271.644  31
  -6  -7   6 1782.86 249.126  27
  -6  -7   6 1552.59 228.787  29
  -6  -7   6 1937.51 252.146  19
  -6  -7   5 2824.77 340.487  28
  -6  -7   5 2654.54 333.148  27
  -6  -7   5 2932.18 338.162  30
  -6  -7   5 3150.70 355.367  29
  -6  -7   5 2260.06 317.998  20
  -6  -7   5 3045.87 349.249  19
  -6  -7   4 6695.53 539.770  28
  -6  -7   4 6544.09 536.830  27
  -6  -7   4 6831.27 535.714  29
  -6  -7   4 6907.15 539.209  30
  -6  -7   4 7548.84 612.945  20
  -6  -7   3 4361.37 441.891  28
  -6  -7   3 5062.38 472.182  27
  -6  -7   3 4459.42 428.948  30
  -6  -7   3 5089.43 460.719  29
  -6  -7   3 4899.67 502.681  20
  -6  -7   2 5364.52 460.249  30
  -6  -7   2 6233.59 553.601  20
  -6  -7   2 5483.82 476.066  27
  -6  -7   2 6254.38 502.685   4
  -6  -7   1 6229.18 490.380  30
  -6  -7   1 6458.44 503.000   4
  -6  -7   1 6321.46 537.220  20
  -6  -7   0 629.644 159.080  23
  -6  -7   0 681.362 171.821   4
  -6  -7   0 894.021 208.796  20
  -6  -7  -1 1411.30 304.664  41
   6   7   1 1733.13 343.323  42
  -6  -7  -1 2036.92 275.468  20
  -6  -7  -1 2456.53 299.317  23
  -6  -7  -2 145.457 163.904  41
   6   7   2-25.7879 78.2719  42
  -6  -7  -3 2359.03 515.140  36
  -6  -7  -3 1755.94 458.731  41
  -6  -7  -4 22063.5 1550.21  36
  -6  -7  -5 107590. 3332.24  36
  -6  -7  -6 404.698 232.121  36
  -6  -7  -7 118.563 241.217  36
   6   7   8 6121.91 424.469  31
  -6  -7  -8 5577.75 452.935  15
   6   7   9 1086.90 203.321  31
  -6  -7  -9 1095.78 215.260  15
   6   7   9 1105.17 196.992   8
   6   7   9 877.368 157.572  34
   6   7  10 36770.0 1098.62  31
  -6  -7 -10 37519.5 1230.89  15
   6   7  10 35167.3 1091.67  34
   6   7  10 36565.5 1180.12   8
   6   7  11 4489.77 417.799  34
   6   7  11 5315.94 475.783   8
   6   7  11 4989.62 428.605  31
   6   7  12 99.6826 98.4504  34
   6   7  12 153.441 114.750   8
   6   7  12 282.030 138.816  31
   6   7  13 71.8724 111.198   8
   6   7  13-81.3043 104.246  31
   6   7  14 5999.84 462.915  31
   6   7  15 1138.99 195.004  31
  -6  -8   6 141.389 84.2544  21
  -6  -8   5 7041.63 494.102  29
  -6  -8   5 7114.95 475.509  27
  -6  -8   4 8837.35 564.828  30
  -6  -8   4 9457.84 617.074  29
  -6  -8   4 9850.44 619.273  28
  -6  -8   4 9969.39 604.301  27
  -6  -8   3 92.7641 98.7830  30
  -6  -8   3 115.787 106.977  29
  -6  -8   3-16.7455 125.665  28
  -6  -8   3 155.908 96.1604  27
  -6  -8   2 2711.66 321.769  30
  -6  -8   2 2704.63 347.905  28
  -6  -8   2 2032.93 279.348  27
  -6  -8   1 960.036 200.886  30
  -6  -8   1 1038.72 207.444  27
  -6  -8   1 839.223 208.070   4
  -6  -8   0 20287.1 864.326  30
  -6  -8   0 20096.3 911.347   4
  -6  -8   0 22290.1 888.703   3
  -6  -8   0 20959.5 875.307  16
  -6  -8  -1 90108.2 1876.67   4
  -6  -8  -1 91976.8 1878.78  14
  -6  -8  -1 88989.9 1837.28  16
  -6  -8  -2 2768.14 323.227  23
  -6  -8  -2 2471.25 328.134   2
  -6  -8  -2 2514.59 309.981  16
  -6  -8  -2 2864.75 351.746  14
  -6  -8  -3 36208.7 1118.76  23
  -6  -8  -3 35530.5 1228.58  14
  -6  -8  -3 35145.9 1140.43  16
  -6  -8  -3 34572.5 1292.04   2
  -6  -8  -4 1340.05 413.949  36
  -6  -8  -5 9350.84 1062.39  36
  -6  -8  -6 27020.3 1143.66   2
  -6  -8  -6 29005.4 1848.15  36
   6   8   7 19191.8 790.619  31
  -6  -8  -7 15251.5 788.177  15
  -6  -8  -7 15490.2 745.585  16
  -6  -8  -7 19717.2 958.291   2
   6   8   8 2824.97 313.648  31
  -6  -8  -8 3041.23 354.470  15
   6   8   9 192.617 115.300  31
  -6  -8  -9 174.448 97.4132  15
   6   8  10 17288.7 740.567  34
   6   8  10 17413.5 782.344  31
   6   8  10 17431.4 782.137   8
   6   8  11 4541.15 421.563  31
   6   8  11 4818.48 436.501   8
   6   8  12 262.073 133.752  31
   6   8  12 194.204 119.175   8
   6   8  13 10218.3 627.062  31
   6   8  13 9602.60 644.126   8
   6   8  14 3751.07 369.117  31
   6   8  15 349.217 130.187  31
  -6  -9   5 379.364 98.5782  21
  -6  -9   4 3450.87 348.636  28
  -6  -9   4 4086.40 368.962  22
  -6  -9   4 3847.07 371.458  29
  -6  -9   3 883.947 204.670  29
  -6  -9   3 660.495 197.975  28
  -6  -9   2 22421.1 977.849  29
  -6  -9   2 21480.0 918.426  28
  -6  -9   1 1397.75 232.212  30
  -6  -9   1 1746.71 277.331  28
  -6  -9   1 1688.28 247.843   3
  -6  -9   0 986.363 193.600  30
  -6  -9   0 882.394 201.432  16
  -6  -9   0 671.188 164.776   3
  -6  -9   0 964.908 213.544   4
  -6  -9  -1 42009.6 1215.79  30
  -6  -9  -1 42204.2 1309.23  16
  -6  -9  -1 41241.8 1319.94   4
  -6  -9  -1 42777.0 1326.04   3
  -6  -9  -2 48387.7 1457.61  14
  -6  -9  -2 49275.6 1434.24  16
  -6  -9  -2 46622.7 1388.28   4
  -6  -9  -3 6580.52 555.509  14
  -6  -9  -3 6920.86 546.681  16
  -6  -9  -3 7080.46 588.109   2
  -6  -9  -4 35.4524 100.416  16
  -6  -9  -4 175.714 102.987  14
  -6  -9  -4 61.0260 169.053   2
  -6  -9  -5 19437.6 972.387  14
  -6  -9  -5 18994.5 888.529  16
  -6  -9  -5 20147.3 1101.15   2
  -6  -9  -6 6148.28 509.205  16
  -6  -9  -6 5915.88 603.883   2
   6   9   7 1565.62 255.872  31
  -6  -9  -7 1420.59 246.099  16
  -6  -9  -7 2052.82 363.295   2
   6   9   8 16174.4 788.309  31
  -6  -9  -8 14621.0 750.591  16
  -6  -9  -8 16682.3 990.405   2
  -6  -9  -9 9998.32 762.856   2
   6   9   9 9737.68 606.515  31
  -6  -9 -10 1641.02 340.727   2
   6   9  10 1064.06 227.267  31
   6   9  11 416.998 162.079  31
   6   9  12 24247.7 969.225  31
   6   9  12 23249.9 940.291   8
  -6  -9 -13 10967.1 760.300   2
   6   9  13 11589.0 674.434  31
  -6  -9 -14 11768.4 729.837   2
   6   9  14 12762.6 667.175  31
   6   9  15 2536.26 284.847  31
  -6 -10   4 551.622 121.415  22
  -6 -10   4 541.027 119.547  29
  -6 -10   3 58.6878 80.4539  22
  -6 -10   3 105.436 102.064  29
  -6 -10   2 2468.36 290.339  28
  -6 -10   2 1993.71 288.194  29
  -6 -10   1 962.108 202.292  29
  -6 -10   1 876.297 175.712  28
  -6 -10   0 8564.71 571.733  16
  -6 -10   0 7504.34 558.112  29
  -6 -10   0 7923.50 569.983   3
  -6 -10   0 8272.00 600.105   4
  -6 -10  -1 1867.51 287.916  16
  -6 -10  -1 1433.09 242.736   4
  -6 -10  -1 1628.79 280.302   3
  -6 -10  -2 2494.09 331.769  16
  -6 -10  -2 2078.94 303.803   4
  -6 -10  -2 1975.66 306.381   3
  -6 -10  -3 5859.94 532.292  14
  -6 -10  -3 5790.81 515.856  16
  -6 -10  -3 5750.65 504.173   4
  -6 -10  -4 25244.0 1126.60  14
  -6 -10  -4 26933.3 1101.57  16
  -6 -10  -4 24722.7 1039.06   4
  -6 -10  -4 26914.6 1200.84   2
  -6 -10  -5 3384.69 397.962  16
  -6 -10  -5 3415.27 439.192  14
  -6 -10  -5 2953.81 446.832  39
  -6 -10  -5 3465.43 481.564   2
  -6 -10  -6 5.32839 124.814  14
  -6 -10  -6 102.416 82.9044  16
  -6 -10  -6 17.5501 204.816  39
  -6 -10  -6 130.038 146.709   2
  -6 -10  -7 39247.7 1625.85   2
  -6 -10  -7 36925.5 1413.99  14
  -6 -10  -7 36738.9 1278.70  16
  -6 -10  -8 11547.4 898.979   2
  -6 -10  -8 11256.4 685.856  16
   6  10   9 353.521 178.869  31
  -6 -10  -9 278.200 199.653   2
   6  10  10 1524.05 274.147  31
  -6 -10 -10 1446.27 333.622   2
   6  10  11 21954.8 947.781  31
  -6 -10 -11 23079.5 1238.18   2
   6  10  12 12979.8 718.132  31
  -6 -10 -12 13256.7 913.447   2
   6  10  13 27532.6 1013.12  31
  -6 -10 -13 24602.5 1166.26   2
   6  10  14 149.371 124.955  31
   6  10  15 1628.64 215.182  31
  -6 -11   2 1104.01 197.436  22
  -6 -11   2 1353.32 208.200  29
  -6 -11   1 3694.40 368.540  29
  -6 -11   0 6473.73 493.918  29
  -6 -11   0 7211.07 503.264  16
  -6 -11   0 6375.68 503.182   3
  -6 -11  -1 6475.92 492.131  29
  -6 -11  -1 5517.98 484.071   3
  -6 -11  -1 6218.10 503.685  16
  -6 -11  -2 133.976 81.5739   4
  -6 -11  -2 130.251 89.2963   3
  -6 -11  -2 276.248 117.044  16
  -6 -11  -3 1892.00 291.324   4
  -6 -11  -3 2484.76 357.706   3
  -6 -11  -3 2218.93 319.258  16
  -6 -11  -4 1248.87 226.078   4
  -6 -11  -4 1569.07 307.741  14
  -6 -11  -4 1377.36 263.459  16
  -6 -11  -5 5314.33 465.905   4
  -6 -11  -5 5168.33 538.875   2
  -6 -11  -5 5711.07 584.437  39
  -6 -11  -5 4516.72 499.284  14
  -6 -11  -5 5534.14 522.804  16
  -6 -11  -6 8243.82 722.756   2
  -6 -11  -6 8338.78 783.984  39
  -6 -11  -6 7982.34 662.469  14
  -6 -11  -6 9124.85 648.284  16
  -6 -11  -7 578.945 173.528  16
  -6 -11  -7 614.902 204.297  14
  -6 -11  -7 459.413 247.918  39
  -6 -11  -7 465.694 225.425   2
  -6 -11  -8 4691.03 448.402  16
  -6 -11  -8 4721.46 526.665  14
  -6 -11  -8 4305.50 645.245  39
  -6 -11  -8 4688.32 583.496   2
  -6 -11  -9 1406.67 382.931   2
  -6 -11  -9 2016.17 356.945  14
  -6 -11 -10 10455.5 896.920   2
  -6 -11 -10 10232.2 739.822  14
  -6 -11 -11 5592.83 635.937   2
   6  11  12 12349.6 701.505  31
  -6 -11 -12 12393.5 888.767   2
   6  11  13 32.3837 107.750  31
  -6 -11 -13 284.775 151.834   2
   6  11  14 215.167 122.145  31
  -6 -12   1 2099.40 252.321  22
  -6 -12   1 1888.59 222.576  29
  -6 -12   0 477.710 124.084  29
  -6 -12  -1 956.673 211.031   3
  -6 -12  -1 481.714 139.888  16
  -6 -12  -2 724.035 190.648   3
  -6 -12  -2 627.361 173.238  16
  -6 -12  -3 45.4643 85.3287  16
  -6 -12  -3-9.48171 67.6196   4
  -6 -12  -3-56.2236 111.448   3
   6  12   3 127.061 127.505  10
  -6 -12  -4 1129.58 238.355  16
   6  12   4 1302.94 247.348  10
  -6 -12  -4 1179.60 211.263   4
  -6 -12  -4 957.139 235.845   3
  -6 -12  -5 1391.39 273.393  39
  -6 -12  -5 1231.09 243.385  16
  -6 -12  -6 11313.2 750.504  14
  -6 -12  -6 12508.0 751.078  16
  -6 -12  -6 12105.4 808.745   2
  -6 -12  -6 12247.8 845.623  39
  -6 -12  -7 2317.67 437.946  39
  -6 -12  -7 2394.21 354.962  14
  -6 -12  -7 2395.30 322.110  16
  -6 -12  -7 2476.59 393.993   2
  -6 -12  -8 21456.2 1046.43  14
  -6 -12  -8 19895.2 908.555  16
  -6 -12  -8 21332.7 1151.20   2
  -6 -12  -8 22277.4 1322.69  39
  -6 -12  -9 71.8741 248.933  39
  -6 -12  -9 29.2405 136.054   2
  -6 -12  -9 84.2713 150.423  14
  -6 -12 -10 207.436 163.788   2
  -6 -12 -10 406.412 328.876  39
  -6 -12 -11 21321.3 1149.12   2
  -6 -12 -11 21464.3 1389.87  39
  -6 -12 -12 709.627 244.726  39
  -6 -12 -12 176.225 116.469   2
  -6 -12 -13 69.0433 246.539  39
  -6 -13  -1 3478.73 310.711  22
   6  13   1 3404.75 303.754  10
  -6 -13  -2 1441.65 227.722   3
  -6 -13  -2 1593.09 221.965  22
   6  13   2 1312.88 201.709  10
  -6 -13  -3 6996.32 508.160   3
  -6 -13  -3 6825.41 497.435  16
   6  13   3 6758.88 478.730  10
  -6 -13  -4 3973.37 400.554   3
   6  13   4 3962.15 381.041  10
  -6 -13  -4 4358.02 420.255  16
   6  13   5 691.403 158.825  10
  -6 -13  -5 601.660 182.619   3
  -6 -13  -5 730.608 185.897  16
  -6 -13  -6 17603.6 882.684   3
  -6 -13  -6 20056.1 934.679  39
  -6 -13  -6 19119.2 874.853  16
  -6 -13  -7 13986.7 851.175  39
  -6 -13  -7 13267.5 724.569  16
  -6 -13  -8 1605.71 322.361  39
  -6 -13  -8 1728.21 252.516  16
  -6 -13  -8 1908.24 288.528  14
  -6 -13  -9 852.512 252.866  39
  -6 -13  -9 995.862 213.757  14
  -6 -13  -9 1171.85 264.036   2
  -6 -13 -10 9352.01 667.656   2
  -6 -13 -10 9404.49 797.334  39
  -6 -13 -11 9.56276 187.856  39
  -6 -13 -11 241.394 127.289   2
  -6 -13 -12 194.455 182.720  39
  -6 -14  -3 1269.71 193.405   3
   6  14   4 163.783 83.4413  10
  -6 -14  -4 350.634 113.944   3
   6  14   5 1807.78 229.465  10
  -6 -14  -5 2217.27 266.402   3
  -6 -14  -5 2336.51 279.706  16
  -6 -14  -6 6676.21 471.915   3
  -6 -14  -6 6592.28 464.950  16
  -6 -14  -6 6676.14 456.571  39
  -6 -14  -7 4039.90 379.035   3
  -6 -14  -7 4741.17 386.320  16
  -6 -14  -7 4338.67 402.315  39
  -6 -14  -8 3851.70 373.052   3
  -6 -14  -8 3688.13 326.780  16
  -6 -14  -8 4167.33 410.775  39
  -6 -14  -9 12888.0 746.476  39
  -6 -14 -10 9578.93 659.016  39
   6  14  10 9324.90 532.642  40
  -6 -14 -11 965.518 241.174  39
  -7   8   3 7541.51 493.439  35
  -7   8   2 1262.30 202.842   6
  -7   8   2 1320.31 221.525  35
   7  -8  -2 1462.71 210.953  38
  -7   8   1 43.6570 72.7648   6
  -7   8   1-53.0086 64.1141  35
   7  -8  -1 80.2525 80.2514  38
  -7   8   0 2501.03 287.961   6
   7  -8   0 2514.03 271.787  38
  -7   8   0 2457.00 276.329  35
  -7   8  -1 6578.13 446.394   6
  -7   7   6 6347.14 447.294  24
  -7   7   5 601.770 153.023  24
  -7   7   5 756.318 161.174  35
  -7   7   4 171.701 95.6609  24
  -7   7   4 19.6800 71.9218  35
  -7   7   3 983.278 200.480  24
  -7   7   3 1072.98 209.605   6
  -7   7   3 1025.62 215.517  35
  -7   7   2 870.967 185.122  24
  -7   7   2 868.943 215.999   6
  -7   7   2 905.187 230.927  35
  -7   7   1 9467.32 651.549   6
   7  -7  -1 8599.15 574.174  38
  -7   7   1 8996.21 615.155  35
  -7   7   0 9748.46 651.769   6
   7  -7   0 8771.75 575.805  38
  -7   7   0 8972.97 604.586  35
  -7   7  -1 433.188 141.927   6
  -7   7  -1 512.437 155.607  35
   7  -7   1 610.429 167.541  38
  -7   7  -2 14620.5 749.214   6
   7  -7   2 14403.9 737.427  38
  -7   7  -3 5340.07 433.205   6
  -7   7  -4 99.7311 72.9800   6
  -7   6   7 669.930 161.743  24
  -7   6   6 377.643 136.592  24
  -7   6   5 21475.6 899.961  35
  -7   6   5 21235.9 949.918  24
  -7   6   4 6417.62 528.237  35
  -7   6   4 7169.09 567.613  24
  -7   6   3 25847.6 1088.08  35
  -7   6   3 24844.7 1043.32  24
  -7   6   3 26820.5 1093.30   6
  -7   6   2 4823.48 450.377  24
  -7   6   2 5015.62 492.315  35
  -7   6   2 5167.43 509.963   6
  -7   6   1 7490.20 539.085  24
  -7   6   1 7063.07 597.174   6
  -7   6   1 6571.57 559.047  35
  -7   6   0 10028.0 706.149   6
   7  -6   0 9005.90 624.876  38
  -7   6   0 9436.68 669.508  35
  -7   6  -1 27084.2 1137.31   6
   7  -6   1 26480.6 1065.78  38
  -7   6  -1 25651.4 1089.56  35
  -7   6  -2 8194.55 614.558   6
   7  -6   2 9481.06 632.276  38
  -7   6  -2 8448.47 609.089  35
  -7   6  -3 999.066 210.623   6
   7  -6   3 1084.06 217.362  38
   7  -6   4 1346.80 217.790  18
  -7   6  -4 890.125 184.036   6
   7  -6   5 6186.68 446.796  18
  -7   6  -5 6524.38 472.531   6
   7  -6   6 517.760 122.911  18
  -7   5   8 1674.19 223.926  32
  -7   5   7 6829.58 497.690  32
  -7   5   7 6100.60 461.158  20
  -7   5   7 6517.74 485.687  24
  -7   5   6 178.168 115.110  24
  -7   5   6-6.95432 124.807  32
  -7   5   5 1890.19 292.215  24
  -7   5   5 1388.11 270.319  32
  -7   5   4 5668.44 519.478  32
  -7   5   4 5271.86 492.627  35
  -7   5   4 5952.65 534.858  24
  -7   5   3 31559.9 1196.07   6
  -7   5   3 30814.5 1199.61  24
  -7   5   3 31917.5 1222.97  35
  -7   5   2 2105.81 303.760  24
  -7   5   2 1358.84 265.383   6
  -7   5   2 1730.24 312.403  35
  -7   5   1 633.053 161.828  24
  -7   5   1 564.095 208.209   6
  -7   5   1 611.642 157.697  35
  -7   5   0 4833.04 499.511   6
  -7   5   0 5151.72 507.675  35
  -7   5  -1 10939.4 742.654   6
   7  -5   1 11699.7 729.473  38
  -7   5  -1 11083.2 740.001  35
  -7   5  -2 2929.39 412.365   6
  -7   5  -2 2613.44 362.736  35
   7  -5   2 2832.67 360.851  38
  -7   5  -3 13579.2 796.366   6
   7  -5   3 14325.1 797.771  38
   7  -5   3 13409.9 723.583  18
  -7   5  -4 7559.16 583.844   6
   7  -5   4 7803.40 593.536  38
   7  -5   4 7769.66 557.501  18
   7  -5   5 9994.93 606.731  39
   7  -5   5 9133.78 594.993  18
  -7   5  -5 9696.05 629.453   6
   7  -5   6 10356.3 619.178  18
   7  -5   7 7347.95 499.042  18
   7  -5   8 6966.84 441.301  18
  -7   4   8 8996.54 555.063  20
  -7   4   8 10161.0 582.519  32
  -7   4   7 2363.93 315.451  32
  -7   4   7 2604.67 325.678  20
  -7   4   7 2661.15 320.915  24
  -7   4   6 10267.5 679.793  32
  -7   4   6 11339.4 683.882  20
  -7   4   6 10811.4 672.483  24
  -7   4   5 131.617 145.241  32
  -7   4   5 29.5650 107.426  24
  -7   4   4 19794.5 969.763  32
  -7   4   4 19655.0 942.686  24
  -7   4   4 18506.5 894.768  35
  -7   4   3 50.3076 147.858  32
  -7   4   3-39.9285 95.7053  24
  -7   4   3 99.4043 84.9770   6
  -7   4   3 20.2165 119.945  35
  -7   4   2 3980.17 418.857  24
  -7   4   2 3734.66 418.825   6
  -7   4   2 4028.30 436.691  35
  -7   4   1 26581.3 1048.66  24
  -7   4   1 25886.3 1102.92   6
  -7   4   1 26805.9 1127.78  35
  -7   4   0 16414.4 882.908   6
  -7   4   0 17752.4 913.207  35
  -7   4  -1 545.272 193.895   6
  -7   4  -1 405.849 152.268  35
  -7   4  -2 3354.52 404.943   6
   7  -4   2 3866.39 417.010  38
  -7   4  -2 3388.43 412.799  35
  -7   4  -3 1658.90 286.671   6
  -7   4  -3 2230.87 335.861  35
   7  -4   3 1975.70 295.319  38
   7  -4   3 1961.13 268.156  18
  -7   4  -4 3864.72 420.175   6
   7  -4   4 4221.76 452.110  38
   7  -4   4 3785.48 401.682  18
  -7   4  -5 7429.41 580.541   6
   7  -4   5 6613.65 538.994  18
   7  -4   5 7523.20 547.085  39
   7  -4   6 401.945 162.879  18
   7  -4   6 445.137 173.335  39
  -7   4  -7 1136.62 234.883  13
   7  -4   7 1168.26 223.942  18
  -7   4  -8 54.6132 89.7019  13
   7  -4   8 188.815 118.239  18
  -7   4  -9 9113.95 538.075  13
   7  -4   9 9802.24 547.200  18
   7  -4   9 8791.96 499.874   9
  -7   3   8 6708.14 492.918  20
  -7   3   8 7522.99 508.365  32
  -7   3   7 114.899 138.749  32
  -7   3   7 59.5453 73.7717  20
  -7   3   6 24504.8 1041.80  32
  -7   3   6 24178.0 1028.45  20
  -7   3   6 24694.3 1018.04  24
  -7   3   5 17751.8 911.201  32
  -7   3   5 18842.5 915.203  24
  -7   3   4 12825.6 784.677  32
  -7   3   4 12913.5 755.589  24
  -7   3   3 4754.11 492.504  32
  -7   3   3 4754.63 461.314  24
  -7   3   3 4907.35 464.980  35
  -7   3   2 15087.6 835.398  32
  -7   3   2 14162.9 783.080  35
  -7   3   2 14470.5 773.153  24
  -7   3   2 14146.7 780.432   6
  -7   3   1 7497.56 543.923  24
  -7   3   1 8474.33 613.133  35
  -7   3   1 8090.71 590.378   6
  -7   3   1 7400.86 532.530   5
  -7   3   0 3692.60 373.706  24
  -7   3   0 3578.59 411.965  35
  -7   3   0 3647.36 404.409   6
  -7   3  -1 268.757 117.369  35
  -7   3  -1 122.637 98.0685   6
   7  -3   2 36578.8 1079.26  18
  -7   3  -2 40803.4 1341.58  35
  -7   3  -2 39163.4 1307.63   6
   7  -3   3 292.219 122.984  18
  -7   3  -3 240.173 124.003  35
  -7   3  -3 221.537 116.616   6
   7  -3   4 31617.5 1144.96  18
  -7   3  -4 33098.3 1203.46   6
   7  -3   5 35617.3 1245.84  18
  -7   3  -5 35802.1 1235.91   6
   7  -3   5 38490.0 1335.47  38
  -7   3  -6-249.498 133.219  13
   7  -3   6-66.1449 116.047  18
   7  -3   6 27.2239 97.0091  39
  -7   3  -7 4210.96 447.920  13
   7  -3   7 4777.09 474.036  18
  -7   3  -8 1851.90 310.462  13
   7  -3   8 2175.87 309.006  18
  -7   3  -9 310.825 135.548  13
   7  -3   9 601.365 173.363  18
  -7   3 -10 2108.45 272.884  13
   7  -3  10 2245.04 269.418  18
   7  -3  10 2371.89 267.493   9
  -7   2   9 363.028 119.000  20
  -7   2   8 1416.60 240.767  20
  -7   2   7 950.432 218.565  20
  -7   2   7 721.540 192.635  32
  -7   2   6 5642.74 507.295  32
  -7   2   6 6172.82 535.327  20
  -7   2   6 6242.21 512.109  24
  -7   2   5-192.449 193.615  32
  -7   2   5 154.522 80.4579  20
  -7   2   5-8.08019 110.787  26
  -7   2   5 58.4775 117.899  24
  -7   2   4 24044.7 1054.27  32
  -7   2   4 23074.7 995.370  24
  -7   2   3 26642.4 1104.88  32
  -7   2   3 24537.9 1011.96  24
  -7   2   3 25896.7 1002.95  35
  -7   2   2 23636.4 1028.56  32
  -7   2   2 23190.8 960.392  35
  -7   2   2 22671.2 937.704  24
  -7   2   2 21429.5 928.566   6
  -7   2   1 3762.56 377.244  24
  -7   2   1 4374.74 442.087  32
  -7   2   1 4414.16 418.981  35
  -7   2   1 4262.43 410.527   6
  -7   2   1 4364.76 397.747   5
  -7   2   0 76773.9 1610.95  24
  -7   2   0 81931.3 1813.91  35
  -7   2   0 81698.3 1789.23   6
  -7   2  -1 59204.6 1534.34  35
  -7   2  -1 58099.8 1504.23   6
   7  -2   2 4257.47 354.424  18
  -7   2  -2 4581.07 434.030  35
  -7   2  -2 5162.90 447.856   6
   7  -2   3 4143.03 378.669  18
  -7   2  -3 4724.49 436.163   6
  -7   2  -3 4474.30 428.773  35
  -7   2  -4 2287.46 310.357  13
   7  -2   4 2665.30 323.079  18
  -7   2  -4 2618.50 325.411   6
  -7   2  -4 2688.74 330.225  35
   7  -2   5 422.776 157.599  18
  -7   2  -5 538.394 151.831   6
  -7   2  -5 480.308 147.616  13
  -7   2  -6 2538.97 358.506  13
   7  -2   6 2509.15 335.330  18
   7  -2   6 2379.55 301.193  39
   7  -2   7 20845.4 973.264  18
   7  -2   8 182.793 112.647  18
  -7   2  -9 942.443 233.274  13
   7  -2   9 1036.21 234.147  18
  -7   2 -10-14.5886 108.116  13
   7  -2  10 6.83540 78.9834   9
   7  -2  10 101.658 96.8032  18
  -7   2 -11 6969.23 514.103  13
   7  -2  11 6374.24 422.358  18
   7  -2  11 5857.69 420.325   9
  -7   1   9 71.2285 82.4619  20
  -7   1   8 9843.23 613.640  20
  -7   1   7 11809.2 715.177  20
  -7   1   6 610.216 185.695  20
  -7   1   6 657.956 184.802  32
  -7   1   5-89.8014 127.202  26
  -7   1   5-93.8312 131.061  24
  -7   1   5 64.3684 111.719  20
  -7   1   5-24.4108 161.708  32
  -7   1   4 119.799 89.7122  26
  -7   1   4 189.976 95.1036  24
  -7   1   4 329.731 130.738  20
  -7   1   4 312.914 169.656  32
  -7   1   3 6823.46 549.379  32
  -7   1   3 6153.00 540.046  26
  -7   1   3 7081.05 540.741  24
  -7   1   2 32257.0 1157.73  32
  -7   1   2 29965.0 1055.72  24
  -7   1   2 30946.6 1061.85  35
  -7   1   1 53936.2 1388.55  35
  -7   1   1 52763.7 1450.79  32
  -7   1   1 50806.0 1317.57  24
  -7   1   1 54018.9 1400.01   6
  -7   1   0 190.556 130.443  32
   7  -1   0 111.837 84.9551  42
  -7   1   0 121.223 100.521  35
  -7   1   0 277.424 113.955   6
  -7   1   0 109.296 59.4599   5
   7  -1   1 1372.81 313.819  42
  -7   1  -1 1283.72 206.287  35
  -7   1  -1 952.943 200.594   6
   7  -1   2 58585.8 1985.03  42
  -7   1  -2 58085.8 1420.17  35
  -7   1  -2 57190.0 1397.48   6
  -7   1  -3 17882.7 789.745  35
  -7   1  -3 18147.2 789.077   6
   7  -1   3 19877.4 1174.16  42
   7  -1   3 18173.6 742.288  18
  -7   1  -4 4641.29 419.850  13
  -7   1  -4 4470.99 391.614   6
  -7   1  -4 4814.19 420.788  35
   7  -1   4 4742.91 402.086  18
   7  -1   5 15078.2 756.507  18
  -7   1  -5 15059.8 781.090  13
   7  -1   6 21378.9 927.262  18
   7  -1   6 21376.5 826.952  39
   7  -1   7-231.137 118.732  18
   7  -1   8 20135.0 853.278  17
   7  -1   8 19291.6 912.272  18
   7  -1   9 2396.18 299.082  17
   7  -1   9 1978.89 294.766  18
   7  -1  10 9601.20 624.699  18
   7  -1  10 9809.68 582.385  17
   7  -1  10 8900.54 618.272   9
   7  -1  11 6596.97 452.615  17
   7  -1  11 5991.09 453.204  18
   7  -1  11 6263.33 487.983   9
  -7   1 -11 5858.65 519.292  13
  -7   1 -12 14981.9 743.455  13
  -7   0   9 102.918 83.8893  20
  -7   0   8 699.258 188.989  20
  -7   0   7-62.0986 146.432  20
  -7   0   6 4030.79 437.129  20
  -7   0   5 34292.4 1240.91  20
  -7   0   5 34508.8 1273.81  26
  -7   0   4 10117.2 635.132  32
  -7   0   4 9748.51 635.001  20
  -7   0   4 9075.87 651.274  26
  -7   0   4 10436.0 658.674  24
  -7   0   3 1938.28 285.752  32
  -7   0   3 1938.34 313.932  26
  -7   0   3 2181.06 297.242  24
  -7   0   3 1833.00 261.208  20
  -7   0   2 48724.0 1327.95  24
  -7   0   2 48172.3 1261.42  35
  -7   0   2 47801.1 1340.00  32
  -7   0   1 28151.5 1009.35  32
  -7   0   1 28166.8 948.070  24
   7   0  -1 28905.5 1408.23  42
   7   0   0 5108.18 580.588  42
   7   0   1 27470.3 1315.55  42
   7   0   2 2905.78 420.622  42
   7   0   3 4430.17 528.240  42
   7   0   4 19110.4 1100.64  42
   7   0   5 12844.2 648.331  18
  -7   0  -5 12588.7 677.405  13
   7   0   6 4587.49 402.626  18
   7   0   6 4006.88 349.164  17
  -7   0  -6 4230.74 417.853  13
   7   0   7 1366.70 241.618  18
   7   0   7 994.047 197.958  17
   7   0   8 10682.8 652.478  18
   7   0   8 10349.1 621.269  17
   7   0   9 1238.22 229.059  17
   7   0   9 929.377 207.686  18
   7   0  10 6214.02 492.576  18
   7   0  10 5565.47 468.153  17
   7   0  10 5767.50 490.082   9
   7   0  11 15187.5 750.539  17
   7   0  11 13955.1 745.684   9
  -7   0 -11 15364.5 872.005  13
   7   0  12 881.060 188.851  17
   7   0  12 888.899 186.915   9
  -7   0 -12 776.476 197.327  13
  -7  -1   9 767.561 164.091  20
  -7  -1   8 3477.19 373.615  20
  -7  -1   7 223.677 150.920  20
  -7  -1   6 8685.92 638.735  20
  -7  -1   5 64.1938 140.701  26
  -7  -1   5 125.727 132.019  20
  -7  -1   4 12229.9 761.906  26
  -7  -1   4 12569.1 724.772  20
  -7  -1   3 10353.0 656.633  26
  -7  -1   3 11288.3 685.139  24
  -7  -1   3 10456.9 636.033  20
  -7  -1   2 3488.22 348.305  24
  -7  -1   2 2642.29 311.001   5
  -7  -1   2 3863.75 358.230  20
   7   1  -1 12251.9 906.049  42
   7   1   0 2207.78 373.506  42
   7   1   1 6482.09 626.313  42
   7   1   2-31.7877 80.3962  42
   7   1   3 58803.4 1820.29  42
   7   1   4 15178.8 924.864  42
   7   1   5 1326.70 278.492  42
  -7  -1  -6 52724.3 1386.13  13
   7   1   6 54706.2 1302.67  18
  -7  -1  -7 52950.1 1460.71  13
   7   1   7 49174.3 1245.60  17
   7   1   7 52724.2 1319.78  18
   7   1   8 8011.21 528.368  18
   7   1   8 6895.24 505.135  17
   7   1   8 7642.79 529.056   8
   7   1   9 20445.1 866.085  18
   7   1   9 21381.7 922.977  17
   7   1   9 20867.5 888.343   8
   7   1  10 283.954 132.781  17
   7   1  10 142.276 94.0591  18
   7   1  10 211.663 112.901   8
   7   1  11 3178.49 351.993  34
   7   1  11 3001.54 370.170  17
  -7  -1 -11 3063.04 393.442  13
   7   1  12 105.817 67.6767  34
   7   1  12 19.2265 114.778  17
  -7  -1 -12 187.921 127.143  13
   7   1  13 454.399 137.482  17
  -7  -1 -13 372.796 134.574  13
  -7  -2   8 269.091 89.4684  27
  -7  -2   8 246.789 121.924  20
  -7  -2   7 10.3631 120.671  27
  -7  -2   7 53.3295 111.913  20
  -7  -2   6 274.560 146.642  27
  -7  -2   6 223.707 111.856  20
  -7  -2   6 255.729 142.959  30
  -7  -2   5 157.998 134.642  27
  -7  -2   5 255.439 133.866  20
  -7  -2   5 11.4986 93.3103  30
  -7  -2   4 2200.27 339.700  26
  -7  -2   4 2152.99 330.114  27
  -7  -2   4 2619.30 333.571  20
  -7  -2   4 2370.76 306.337  30
  -7  -2   3-47.6326 121.076  26
  -7  -2   3 50.4030 96.0657  20
  -7  -2   3 74.6882 67.6187  30
  -7  -2   2 4570.19 422.322  26
  -7  -2   2 3645.17 349.569  20
  -7  -2   2 3822.69 346.398  30
   7   2  -1 22501.1 1228.81  42
   7   2   0 16788.8 1022.06  42
   7   2   1 73828.3 2072.33  42
   7   2   2 143259. 2794.66  42
   7   2   3 30212.6 1264.86  42
   7   2   4 13872.6 842.748  42
  -7  -2  -5 18326.1 1035.98  36
   7   2   5 16819.5 922.195  42
  -7  -2  -6 421.705 173.002  36
   7   2   7 274.720 108.114  18
   7   2   7 192.069 97.8435  17
  -7  -2  -7 20.6034 71.8575  13
  -7  -2  -7 188.780 160.713  36
  -7  -2  -8 54588.1 1487.27  13
  -7  -2  -8 47637.3 1314.67  16
   7   2   8 50004.3 1370.39   8
   7   2   8 53422.8 1357.53  17
   7   2   8 49925.5 1242.12  18
  -7  -2  -9 12086.6 743.724  13
   7   2   9 12158.4 696.271   8
   7   2   9 12325.5 694.854  17
   7   2   9 12620.8 636.741  18
  -7  -2 -10 4076.65 443.587  13
   7   2  10 3968.21 415.677  17
   7   2  10 3634.81 388.516   8
  -7  -2 -11 685.418 209.673  13
   7   2  11 1227.27 237.288  34
   7   2  11 1001.74 259.888  17
   7   2  11 770.309 181.123   8
  -7  -2 -12 7857.91 610.484  13
   7   2  12 7189.67 532.386  34
   7   2  12 7959.72 587.368  17
   7   2  12 7862.33 546.393   8
   7   2  13 11130.4 597.097  34
   7   2  13 12068.0 667.982  17
  -7  -2 -13 11320.1 694.227  13
   7   2  14 2609.40 281.458  17
  -7  -3   8 2200.17 264.711  27
  -7  -3   8 2153.92 275.773  20
  -7  -3   7 357.736 138.283  27
  -7  -3   7 419.260 170.878  20
  -7  -3   6 2898.03 385.604  27
  -7  -3   6 3341.16 412.408  20
  -7  -3   6 2766.05 365.304  30
  -7  -3   5 1056.76 260.118  27
  -7  -3   5 1313.85 260.722  20
  -7  -3   5 1304.88 279.014  30
  -7  -3   4 4452.81 462.268  27
  -7  -3   4 6206.77 539.744  26
  -7  -3   4 5199.75 486.381  20
  -7  -3   4 4916.73 465.802  30
  -7  -3   3 9246.77 631.780  26
  -7  -3   3 8451.01 587.864  20
  -7  -3   3 8658.80 595.641  30
  -7  -3   2 7058.85 520.894  26
  -7  -3   2 6536.93 484.126  20
  -7  -3   2 5975.38 465.883  30
   7   3  -1 2612.59 425.733  42
   7   3   0 11960.7 870.408  42
   7   3   1 12561.6 858.940  42
   7   3   2 118684. 2528.04  42
   7   3   3 44044.5 1490.43  42
  -7  -3  -3 46599.0 1788.95  36
   7   3   4 180326. 2941.78  42
  -7  -3  -4 194171. 3555.04  36
   7   3   5 19001.2 929.543  42
  -7  -3  -5 17121.2 1053.78  36
  -7  -3  -6 442.245 170.326  36
  -7  -3  -7 1462.35 324.261  36
  -7  -3  -8 31150.5 1077.88  13
  -7  -3  -8 30062.8 1022.24  16
   7   3   8 31544.8 1102.40   8
   7   3   8 29236.5 899.656  18
  -7  -3  -9 688.961 198.196  13
   7   3   9 681.794 183.755   8
   7   3   9 873.401 201.588  17
  -7  -3 -10 2732.70 347.128  13
   7   3  10 2900.08 354.297  17
   7   3  10 2493.97 339.754   8
  -7  -3 -11 768.644 200.406  13
   7   3  11 1075.37 244.699  34
   7   3  11 629.912 181.027  17
   7   3  11 586.556 170.282   8
  -7  -3 -12 3015.29 361.927  13
   7   3  12 2689.56 364.018  34
   7   3  12 3029.08 364.650   8
   7   3  12 3012.91 367.001  17
   7   3  13 21689.3 919.596  34
   7   3  13 22757.4 932.474   8
   7   3  13 23407.4 946.824  17
   7   3  14 754.104 166.659  17
  -7  -4   8 1965.86 250.559  19
  -7  -4   8 1890.02 246.043  20
  -7  -4   7 10558.5 615.303  27
  -7  -4   7 11116.1 671.184  20
  -7  -4   6 9524.15 597.251  28
  -7  -4   6 8449.99 604.929  27
  -7  -4   6 8805.26 644.792  20
  -7  -4   6 9197.53 636.862  30
  -7  -4   5 1128.44 205.405  28
  -7  -4   5 956.303 244.776  27
  -7  -4   5 1178.07 261.218  20
  -7  -4   5 844.435 244.390  30
  -7  -4   4 1077.61 226.381  28
  -7  -4   4 891.820 243.252  27
  -7  -4   4 1098.11 256.381  20
  -7  -4   4 1275.57 259.488  30
  -7  -4   3 50694.5 1478.26  26
  -7  -4   3 49381.6 1441.14  20
  -7  -4   3 48439.8 1447.83  30
  -7  -4   2 7965.12 524.107  23
  -7  -4   2 9498.95 612.065  26
  -7  -4   2 8145.94 562.357  20
  -7  -4   2 7737.81 552.039  30
  -7  -4   1 11941.0 650.540  26
  -7  -4   1 10658.9 596.096  20
  -7  -4   1 10579.2 784.282  44
   7   4  -1 11613.0 924.296  42
   7   4   0 86049.7 2382.98  42
   7   4   1 23470.2 1196.53  42
  -7  -4  -2 413.660 196.507  36
   7   4   2 49.6802 91.8422  42
  -7  -4  -3 41528.3 1834.81  36
   7   4   3 39640.1 1405.56  42
  -7  -4  -4 18720.6 1183.64  36
   7   4   4 20363.3 964.599  42
  -7  -4  -5 294.096 174.277  36
  -7  -4  -6 54984.4 1987.26  36
  -7  -4  -7 49325.7 1921.97  36
   7   4   8 1022.53 187.312  17
   7   4   8 602.931 165.095   8
  -7  -4  -8 473.951 146.211  13
  -7  -4  -8 589.279 152.476  16
   7   4   9 39507.4 1164.96  17
   7   4   9 40146.9 1303.69   8
   7   4  10 45458.3 1309.36  17
   7   4  10 43698.4 1413.37   8
  -7  -4 -10 43779.5 1312.60  13
   7   4  11 12949.9 753.932  34
  -7  -4 -11 12663.3 717.377  13
   7   4  11 12584.6 707.432  17
   7   4  11 12091.6 755.633   8
   7   4  12 1573.62 237.383  31
   7   4  12 2218.25 303.472  17
   7   4  12 2394.56 348.139  34
   7   4  12 2501.51 348.093   8
   7   4  13 1846.41 253.760  31
   7   4  13 1785.37 270.828  17
   7   4  13 1886.72 296.272  34
   7   4  13 1751.49 285.553   8
   7   4  14 1353.01 209.055  31
   7   4  14 1217.69 216.977   8
   7   4  14 1551.66 238.996  17
  -7  -5   7 1127.48 204.128  27
  -7  -5   7 844.396 184.883  20
  -7  -5   7 858.689 166.017  21
  -7  -5   6 2501.56 315.580  28
  -7  -5   6 2775.59 345.820  27
  -7  -5   6 2421.86 339.107  20
  -7  -5   6 2848.03 353.797  30
  -7  -5   5 405.227 160.018  28
  -7  -5   5 169.414 121.358  27
  -7  -5   5 167.428 140.234  20
  -7  -5   5 288.409 140.330  30
  -7  -5   4 3110.74 377.672  28
  -7  -5   4 3287.03 406.158  27
  -7  -5   4 3812.66 435.104  20
  -7  -5   4 3027.76 383.555  30
  -7  -5   4 3359.16 359.374  29
  -7  -5   3 11147.7 701.308  27
  -7  -5   3 11320.0 725.105  20
  -7  -5   3 11436.9 716.629  30
  -7  -5   2 4634.47 411.623  23
  -7  -5   2 5697.02 482.572  26
  -7  -5   2 5112.21 471.282  20
  -7  -5   2 5451.15 478.410  30
  -7  -5   1 3098.89 330.048  23
  -7  -5   1 3717.99 366.925  26
  -7  -5   1 3293.86 360.597  30
  -7  -5   1 3183.57 351.992  20
   7   5   0 1192.21 292.352  42
   7   5   1 50.5100 78.9445  42
  -7  -5  -2 32426.1 1719.03  36
   7   5   2 31460.4 1351.95  42
  -7  -5  -3 12627.0 1089.69  36
   7   5   3 12013.8 794.108  42
  -7  -5  -4 13034.7 1078.95  36
   7   5   4 13338.1 778.092  42
  -7  -5  -5 509.644 243.681  36
  -7  -5  -6 27071.2 1485.67  36
  -7  -5  -7 13564.1 1056.35  36
   7   5   8 24714.0 935.752   8
   7   5   9 18875.3 874.251   8
   7   5   9 19327.1 795.155  17
   7   5  10 8365.03 515.968  31
   7   5  10 8318.07 541.992  17
   7   5  10 7742.09 596.198   8
   7   5  11 22059.3 866.422  31
   7   5  11 21521.3 945.885  34
   7   5  11 20089.8 858.341  17
   7   5  11 20377.7 997.366   8
   7   5  12 12181.5 657.330  31
   7   5  12 11667.9 730.330  34
   7   5  12 12224.0 674.078  17
   7   5  12 11810.0 769.434   8
   7   5  13 3002.91 329.263  31
   7   5  13 2905.49 370.309  34
   7   5  13 2887.72 333.423  17
   7   5  13 2524.81 354.935   8
   7   5  14 1345.19 242.736   8
   7   5  14 1620.75 234.038  31
   7   5  15 3757.77 313.317  31
  -7  -6   7 581.942 137.609  27
  -7  -6   6 2085.89 276.182  28
  -7  -6   6 2053.69 282.191  27
  -7  -6   6 2028.50 291.893  20
  -7  -6   5 257.409 111.008  28
  -7  -6   5 215.000 144.282  27
  -7  -6   5 323.640 161.820  30
  -7  -6   5 516.204 167.075  29
  -7  -6   5 431.938 173.222  20
  -7  -6   4 2923.92 376.871  28
  -7  -6   4 2614.49 362.106  27
  -7  -6   4 2750.86 331.621  29
  -7  -6   4 2888.11 368.253  30
  -7  -6   4 2950.11 385.423  20
  -7  -6   3 16829.4 858.164  27
  -7  -6   3 17416.6 878.613  30
  -7  -6   3 18583.6 963.331  20
  -7  -6   2 3223.47 373.060  30
  -7  -6   2 2535.20 349.064  20
  -7  -6   2 2537.59 315.384  23
  -7  -6   2 2813.92 333.928   4
  -7  -6   1 5843.05 485.564  30
  -7  -6   1 5947.00 485.791  23
  -7  -6   1 5689.45 500.085  20
  -7  -6   1 6653.20 499.912   4
  -7  -6   0 16468.0 774.202  23
  -7  -6   0 15900.5 780.869  20
  -7  -6   0 15710.3 763.034   4
   7   6   1 20242.8 1180.26  42
  -7  -6  -1 23686.5 897.667  23
   7   6   2 2799.59 425.329  42
  -7  -6  -3 1924.88 495.755  36
   7   6   3 1834.58 318.863  42
  -7  -6  -4 4385.95 672.821  36
  -7  -6  -5 29832.9 1717.34  36
  -7  -6  -6 6884.52 827.039  36
  -7  -6  -7 70302.0 2548.63  36
  -7  -6  -8 194.800 108.035  16
   7   6   8 305.937 108.993   8
   7   6   9 1434.08 241.019   8
   7   6   9 1608.59 222.779  31
   7   6  10 34979.4 1222.11   8
   7   6  10 34820.2 1121.66  34
   7   6  10 37622.3 1098.26  31
   7   6  11 13743.6 735.992  34
   7   6  11 15678.7 726.659  17
   7   6  11 14077.2 807.167   8
   7   6  11 14879.3 716.333  31
   7   6  12 17780.5 868.630  34
   7   6  12 16125.7 736.976  17
   7   6  12 16158.7 891.755   8
   7   6  12 16997.4 776.048  31
   7   6  13 1733.69 265.110  31
   7   6  13 1566.69 280.374  34
   7   6  13 1530.00 279.454   8
   7   6  14 28516.8 961.065  31
  -7  -6 -14 26416.8 1011.45  15
   7   6  14 28555.0 1137.18   8
   7   6  15 65.7497 73.1918  31
  -7  -7   6 2061.85 256.974  27
  -7  -7   6 1885.77 232.609  19
  -7  -7   6 1889.93 241.206  21
  -7  -7   5 628.966 178.765  27
  -7  -7   5 643.180 168.668  28
  -7  -7   5 456.088 162.018  20
  -7  -7   5 424.986 129.105  29
  -7  -7   5 567.666 159.538  30
  -7  -7   4 926.433 225.379  28
  -7  -7   4 793.692 205.013  27
  -7  -7   4 996.670 244.115  20
  -7  -7   4 1103.07 217.454  29
  -7  -7   4 851.035 207.549  30
  -7  -7   3 102.076 126.174  29
  -7  -7   3-48.3314 117.059  28
  -7  -7   3 132.480 122.080  27
  -7  -7   3 145.671 130.837  20
  -7  -7   3 69.1670 103.331  30
  -7  -7   2 1005.95 201.701   4
  -7  -7   2 983.435 214.883  27
  -7  -7   2 1240.53 272.358  20
  -7  -7   2 790.464 206.911  30
  -7  -7   1 1766.11 268.597   4
  -7  -7   1 1641.87 262.544  23
  -7  -7   1 2588.10 361.468  20
  -7  -7   1 1796.74 280.808  30
  -7  -7   0 4093.31 431.735  20
  -7  -7   0 4262.79 421.205  23
  -7  -7   0 4007.35 410.336   4
  -7  -7  -1 32783.2 1111.85  23
  -7  -7  -1 29232.1 1017.05  16
  -7  -7  -1 31413.8 1119.46  20
   7   7   2 658.362 143.366  11
   7   7   2 511.621 194.009  42
  -7  -7  -2 304.991 108.098  16
  -7  -7  -2 493.397 141.903  23
  -7  -7  -2 537.334 151.017  20
  -7  -7  -3 86737.3 3109.71  36
  -7  -7  -4 28600.8 1847.51  36
  -7  -7  -4 23277.2 1735.30  41
  -7  -7  -5 4545.31 737.803  36
  -7  -7  -6 47042.5 2300.62  36
  -7  -7  -7 33352.7 1110.18  16
  -7  -7  -7 31684.4 1114.04  15
   7   7   8 2194.75 265.037  31
  -7  -7  -8 2389.69 318.057  15
  -7  -7  -8 2036.83 281.717  16
   7   7   8 1830.00 245.432   8
   7   7   9 40733.8 1151.20  31
  -7  -7  -9 37592.0 1275.56  15
   7   7   9 39725.5 1088.17  34
   7   7   9 37412.6 1157.73   8
   7   7  10 7097.27 489.012  31
  -7  -7 -10 6111.25 527.020  15
   7   7  10 6427.35 477.337  34
   7   7  10 6857.89 523.753   8
   7   7  11 211.656 120.207  31
  -7  -7 -11 14.4964 95.6342  15
   7   7  11 160.212 124.067  34
   7   7  11 77.2904 105.393   8
   7   7  12 4881.75 423.335  31
  -7  -7 -12 5290.28 482.241  15
   7   7  12 5361.02 480.299  34
   7   7  12 4604.92 464.675   8
   7   7  13 8082.46 538.596  31
   7   7  13 8078.45 581.216  34
   7   7  13 8467.70 630.779   8
   7   7  14 1096.24 232.091   8
   7   7  14 896.227 185.960  31
   7   7  15 7696.79 467.621  31
  -7  -8   5 307.520 115.996  29
  -7  -8   5 200.469 105.002  27
  -7  -8   4 3268.91 347.414  30
  -7  -8   4 3372.33 356.642  29
  -7  -8   4 3423.49 360.755  28
  -7  -8   4 3338.04 354.668  27
  -7  -8   3 5850.30 484.159  30
  -7  -8   3 6149.65 507.037  29
  -7  -8   3 5856.85 498.443  28
  -7  -8   3 6006.40 482.538  27
  -7  -8   2 76.6600 91.1047  30
  -7  -8   2 2.32569 117.535  28
  -7  -8   2 31.0859 105.609  27
  -7  -8   1 30134.4 1099.52  30
  -7  -8   1 31280.0 1145.86   4
  -7  -8   1 30965.1 1097.80  27
  -7  -8   0 3672.79 387.756  30
  -7  -8   0 3468.29 387.111   4
  -7  -8  -1 20332.6 928.741  23
  -7  -8  -1 20339.1 887.704  16
  -7  -8  -1 19698.4 918.142   4
  -7  -8  -2 154.330 94.1408  23
  -7  -8  -2 134.712 74.8817  14
  -7  -8  -2 18.8477 79.8855  16
  -7  -8  -2-32.6199 86.6791   2
  -7  -8  -3 5245.47 450.035  23
  -7  -8  -3 4708.05 433.509  16
  -7  -8  -3 4911.35 466.533  14
  -7  -8  -3 4052.15 447.727   2
  -7  -8  -4 568.948 163.183  16
  -7  -8  -4 469.346 129.548  23
  -7  -8  -4 532.441 213.134   2
  -7  -8  -4 533.943 219.315  41
  -7  -8  -5 5456.72 468.799  16
  -7  -8  -5 4989.30 406.789  23
  -7  -8  -6 168.324 157.107   2
  -7  -8  -6 189.888 117.370  16
  -7  -8  -7 2685.65 375.413   2
   7   8   7 2255.93 285.788  31
  -7  -8  -7 2185.33 315.407  15
  -7  -8  -7 2432.06 309.549  16
   7   8   8 5905.56 452.746  31
  -7  -8  -8 5035.32 444.570  16
  -7  -8  -8 5033.70 482.011  15
   7   8   9 16421.1 760.165  31
  -7  -8  -9 16401.4 875.589  15
   7   8  10-23.2431 94.9423  31
  -7  -8 -10-233.993 133.839  15
   7   8  11 12144.1 665.046  31
  -7  -8 -11 14153.7 809.769  15
   7   8  11 12182.9 702.888   8
   7   8  11 13483.3 696.032  34
   7   8  12 19614.1 849.431  31
   7   8  12 21161.2 948.146   8
   7   8  12 19642.7 893.052  34
   7   8  13 15772.8 753.313  31
   7   8  13 15205.4 801.062   8
   7   8  14 6049.61 453.200  31
   7   8  14 6043.12 498.085   8
   7   8  15 922.491 175.084  31
  -7  -9   4 5414.73 406.999  28
  -7  -9   4 5791.58 394.294  27
  -7  -9   4 4875.82 368.950  22
  -7  -9   4 5331.76 409.069  29
  -7  -9   3 1567.30 254.953  29
  -7  -9   3 1145.26 194.601  30
  -7  -9   3 1652.58 227.297  27
  -7  -9   3 1136.36 237.555  28
  -7  -9   2 196.360 98.7233  30
  -7  -9   2 275.228 141.894  29
  -7  -9   2 118.461 114.506  28
  -7  -9   2 212.753 100.637  27
  -7  -9   1 3353.37 354.275  30
  -7  -9   1 3401.11 379.447  28
  -7  -9   0 728.011 192.477   4
  -7  -9   0 545.758 155.933  30
  -7  -9  -1 3113.35 382.430   4
  -7  -9  -1 3046.31 343.219   3
  -7  -9  -1 3009.92 343.280  30
  -7  -9  -1 2555.22 332.328  16
  -7  -9  -2 31182.3 1186.19   4
  -7  -9  -2 31100.2 1160.98  16
  -7  -9  -2 31676.7 1177.90  14
  -7  -9  -3 4138.63 448.688   2
  -7  -9  -3 4460.58 446.556  16
  -7  -9  -3 4028.35 438.739  14
  -7  -9  -4 7033.19 633.683   2
  -7  -9  -4 6656.88 542.910  16
  -7  -9  -4 6167.61 568.353  14
  -7  -9  -5 541.812 202.377   2
  -7  -9  -5 692.588 195.367  16
  -7  -9  -5 370.535 159.701  14
  -7  -9  -6 2822.58 452.996   2
  -7  -9  -6 2897.63 371.300  16
  -7  -9  -7 8696.09 735.690   2
  -7  -9  -7 8736.10 615.024  16
  -7  -9  -8 38041.7 1502.69   2
   7   9   8 37887.5 1220.94  31
  -7  -9  -8 35841.0 1225.77  16
  -7  -9  -9 5862.29 597.496   2
   7   9   9 6609.01 511.149  31
  -7  -9  -9 6725.37 577.048  15
   7   9  10 9787.90 625.583  31
  -7  -9 -10 10243.7 707.927  15
   7   9  11 7757.86 545.684  31
   7   9  12 1011.22 213.057   8
   7   9  12 729.823 188.163  31
   7   9  13 35705.1 1177.69   8
   7   9  13 35700.4 1129.81  31
  -7  -9 -14 362.760 127.949   2
   7   9  14 620.320 152.829  31
  -7  -9 -15 145.051 98.9001   2
   7   9  15 59.0596 87.8880  31
  -7 -10   3 452.801 125.095  28
  -7 -10   3 788.231 174.145  29
  -7 -10   2 693.212 165.627  28
  -7 -10   2 866.656 190.470  29
  -7 -10   1 5368.20 444.608  28
  -7 -10   1 4819.12 450.075  29
  -7 -10   0 344.528 118.714  28
  -7 -10   0 532.506 181.137   4
  -7 -10   0 337.110 97.9860   3
  -7 -10  -1 11722.6 693.790  16
  -7 -10  -1 11001.5 703.402   4
  -7 -10  -1 12198.0 691.911   3
  -7 -10  -2 32572.6 1199.51  16
  -7 -10  -2 31931.7 1191.95   4
  -7 -10  -2 32319.4 1179.28   3
  -7 -10  -3 66029.8 1776.90  14
  -7 -10  -3 67471.1 1751.35  16
  -7 -10  -3 64029.4 1697.48   4
  -7 -10  -4 5546.05 519.124  16
  -7 -10  -4 5423.87 536.013  14
  -7 -10  -4 5382.13 541.546   2
  -7 -10  -5 1239.54 285.361  14
  -7 -10  -5 1454.00 287.550  16
  -7 -10  -5 1328.08 307.537   2
  -7 -10  -6 15659.2 852.704  16
  -7 -10  -6 15514.7 926.127  14
  -7 -10  -6 14740.0 998.691   2
  -7 -10  -7 6377.13 547.334  16
  -7 -10  -7 6232.77 682.483   2
  -7 -10  -8 8203.36 607.657  16
  -7 -10  -8 8524.31 772.639   2
  -7 -10  -9 15858.3 1057.56   2
  -7 -10 -10 1737.29 361.562   2
   7  10  10 1537.02 273.549  31
  -7 -10 -11 23.1366 148.676   2
   7  10  11 18.2200 109.051  31
  -7 -10 -12 7175.92 673.881   2
   7  10  12 6662.85 514.997  31
  -7 -10 -13 1391.19 303.918   2
   7  10  13 1342.07 242.809  31
  -7 -10 -14 5832.33 539.737   2
   7  10  14 6813.96 472.665  31
   7  10  15 4713.92 362.631  31
  -7 -11   2 2947.03 292.010  29
  -7 -11   1 3080.16 295.277  28
  -7 -11   1 2816.54 313.596  29
  -7 -11   0 2455.66 310.479  29
  -7 -11  -1 70.8523 98.6622  16
  -7 -11  -1 87.9744 106.633   4
  -7 -11  -1 10.0427 79.2431   3
  -7 -11  -1 92.6873 107.499  29
  -7 -11  -2-31.8778 94.7485   4
  -7 -11  -2 51.6088 81.9038   3
  -7 -11  -2-13.5038 108.756  16
  -7 -11  -3 15.6940 89.5959   4
  -7 -11  -3 31.0832 100.912   3
  -7 -11  -3-15.4426 90.0038  16
  -7 -11  -4 9615.26 655.088   4
  -7 -11  -4 11034.1 722.817  16
  -7 -11  -4 10254.7 722.246  14
  -7 -11  -5 18314.2 914.402   4
  -7 -11  -5 20923.1 1085.37   2
  -7 -11  -5 19040.7 959.416  16
  -7 -11  -5 19561.1 1015.88  14
  -7 -11  -6 11563.8 858.138   2
  -7 -11  -6 12732.8 785.820  16
  -7 -11  -6 11327.8 806.041  14
  -7 -11  -7 3013.88 472.308   2
  -7 -11  -7 3581.90 539.279  39
  -7 -11  -7 3018.88 431.301  14
  -7 -11  -7 3204.24 398.235  16
  -7 -11  -8 48635.5 1500.96  16
  -7 -11  -8 48690.9 1680.90  14
  -7 -11  -8 50162.9 2042.28  39
  -7 -11  -8 50168.7 1899.58   2
  -7 -11  -9 51856.2 1960.64   2
  -7 -11  -9 52297.4 1480.89  16
  -7 -11  -9 47227.7 1672.18  14
  -7 -11 -10 5162.15 637.883   2
  -7 -11 -10 5716.73 573.050  14
  -7 -11 -11 4035.25 552.148   2
  -7 -11 -12 9065.28 790.887   2
  -7 -11 -13 53.8625 120.687   2
   7  11  13 359.694 160.498  31
  -7 -11 -14 2413.87 348.166   2
  -7 -12   1 541.707 123.895  22
  -7 -12   0 450.768 130.129  29
  -7 -12  -1 178.848 96.1197   3
  -7 -12  -1 189.651 98.5602  16
  -7 -12  -1 196.192 96.3723  29
  -7 -12  -2 5742.33 467.701  16
  -7 -12  -2 6164.81 455.031  29
  -7 -12  -2 5796.36 472.339   3
  -7 -12  -3 1687.22 260.256   4
  -7 -12  -3 1489.75 269.085   3
  -7 -12  -3 1967.25 288.861  16
  -7 -12  -4 8459.14 579.251   4
  -7 -12  -4 8900.08 642.726   3
  -7 -12  -4 8992.64 632.564  16
  -7 -12  -5 6177.62 500.628   4
  -7 -12  -5 5793.77 519.802  16
  -7 -12  -5 5845.80 542.496  14
  -7 -12  -6 9034.19 600.816   4
  -7 -12  -6 8266.04 677.224   2
  -7 -12  -6 8696.28 637.212  16
  -7 -12  -6 8652.91 667.601  14
  -7 -12  -7 752.865 264.314  39
  -7 -12  -7 441.577 220.887   2
  -7 -12  -7 470.734 193.631  14
  -7 -12  -7 454.327 172.406  16
  -7 -12  -8 2718.17 473.343  39
  -7 -12  -8 2211.31 385.281   2
  -7 -12  -8 2424.99 329.119  16
  -7 -12  -8 2002.93 336.785  14
  -7 -12  -9-106.858 194.856  39
  -7 -12  -9-69.7831 158.437   2
  -7 -12  -9 37.4004 121.413  14
  -7 -12  -9-24.8797 72.1162  16
  -7 -12 -10 1839.74 433.448  39
  -7 -12 -10 2303.79 427.487   2
  -7 -12 -10 2684.05 380.020  14
  -7 -12 -11 2472.65 512.154  39
  -7 -12 -11 1901.55 381.899   2
  -7 -12 -11 1667.11 290.416  14
  -7 -12 -12-83.6545 264.928  39
  -7 -12 -12 274.365 187.095   2
  -7 -12 -13 893.003 252.704  39
  -7 -12 -13 737.483 199.717   2
  -7 -13  -1 100.909 60.5665  22
  -7 -13  -2 3153.05 317.616   3
  -7 -13  -2 3147.64 308.154  16
   7  13   2 2690.65 267.489  10
  -7 -13  -3 2094.98 281.257   3
  -7 -13  -3 2505.41 297.085  16
  -7 -13  -4 359.435 138.709  16
  -7 -13  -4 302.064 109.411   4
  -7 -13  -4 312.116 132.075   3
  -7 -13  -5 2044.20 300.252  16
  -7 -13  -5 1912.96 285.415   3
  -7 -13  -6 497.897 158.565  16
  -7 -13  -7 683.142 193.885  14
  -7 -13  -7 673.483 175.826  16
  -7 -13  -7 615.664 183.132  39
  -7 -13  -8 1061.64 234.637  14
  -7 -13  -8 984.659 192.639  16
  -7 -13  -8 1180.49 266.174   2
  -7 -13  -8 910.628 210.843  39
  -7 -13  -9 4997.20 469.734  14
  -7 -13  -9 4987.80 573.833  39
  -7 -13  -9 5748.21 550.891   2
  -7 -13 -10 22.8854 71.7938  14
  -7 -13 -10 104.458 159.144  39
  -7 -13 -10 144.323 129.675   2
  -7 -13 -11 916.573 287.562  39
  -7 -13 -11 1135.42 264.824   2
  -7 -13 -12 7211.31 692.725  39
  -7 -13 -12 5991.82 506.311   2
  -7 -14  -4 1627.73 225.459   3
  -7 -14  -4 1549.91 217.654  16
  -7 -14  -5 2734.63 298.298  16
  -7 -14  -5 2783.35 300.171   3
  -7 -14  -6 8037.23 513.689  16
  -7 -14  -6 8468.92 534.043   3
  -7 -14  -7 196.767 114.424   3
  -7 -14  -7 165.504 100.690  16
  -7 -14  -8 4657.51 381.330  16
  -7 -14  -8 4906.19 424.823  39
  -7 -14  -9 2126.53 309.451  39
  -7 -14 -10-81.1842 147.589  39
   7  14  10 243.559 82.0058  40
  -7 -14 -11 3899.53 411.461  39
  -8   7   2 11343.0 598.637  35
  -8   7   1 1743.66 253.249   6
  -8   7   1 1696.59 236.071  35
  -8   7   0 4415.72 387.243   6
  -8   7   0 4037.52 360.562  35
  -8   7  -1 11164.5 594.280   6
  -8   6   5 1215.43 203.647  24
  -8   6   4 4610.10 392.444  24
  -8   6   4 4512.78 399.146  35
  -8   6   3 5814.60 448.478  24
  -8   6   3 5724.67 474.170  35
  -8   6   2 11067.6 609.421  24
  -8   6   2 11506.9 695.030   6
  -8   6   2 10586.1 657.642  35
  -8   6   1 240.325 132.752   6
  -8   6   1 203.156 115.430  35
  -8   6   0 13867.4 785.160   6
  -8   6   0 12250.0 707.034  35
  -8   6  -1 2462.84 327.559   6
  -8   6  -1 2928.33 343.636   5
  -8   6  -1 2168.13 303.973  35
   8  -6   1 2437.78 288.511  38
  -8   6  -2 539.665 163.266   6
  -8   6  -2 307.732 124.995  35
   8  -6   2 430.213 126.011  38
  -8   6  -3 4721.62 414.176   6
  -8   6  -4 9915.27 565.387   6
  -8   5   6 5798.30 438.995  24
  -8   5   5 3752.14 382.694  24
  -8   5   4 1071.61 224.352  24
  -8   5   4 893.258 197.499  35
  -8   5   3 5856.54 494.475  24
  -8   5   3 6044.60 513.192  35
  -8   5   2 403.494 136.284  24
  -8   5   2 345.618 147.165   6
  -8   5   2 375.967 158.695  35
  -8   5   1 14907.7 751.613  24
  -8   5   1 15966.5 884.129   6
  -8   5   1 16423.4 876.931  35
  -8   5   0 10641.1 728.504   6
  -8   5   0 10521.7 691.821   5
  -8   5   0 9903.67 686.130  35
  -8   5  -1 6712.70 577.166   6
  -8   5  -1 6299.95 545.837  35
  -8   5  -2 7987.03 609.459   6
  -8   5  -2 7671.50 589.739  35
  -8   5  -3 14740.0 795.043   6
   8  -5   3 16950.1 813.172  38
  -8   5  -3 15631.9 810.736  35
  -8   5  -4 3053.36 353.501   6
   8  -5   4 3167.73 330.866  18
  -8   5  -5 8822.56 559.360   6
   8  -5   5 8200.67 519.732  18
   8  -5   6 997.257 173.059  18
  -8   4   6 6951.63 504.418  24
  -8   4   5 10226.1 642.058  24
  -8   4   4 3466.01 387.749  24
  -8   4   4 3489.25 379.685  35
  -8   4   3 796.542 212.216  24
  -8   4   3 753.925 204.485  35
  -8   4   2 13584.5 764.320  24
  -8   4   2 13609.4 808.100   6
  -8   4   2 13724.9 807.203  35
  -8   4   1 937.372 199.391  24
  -8   4   1 683.158 207.795   6
  -8   4   1 656.219 190.957  35
  -8   4   0 7186.83 604.187   6
  -8   4   0 8069.53 614.418   5
  -8   4   0 7731.86 628.885  35
  -8   4  -1 1196.33 249.106   6
  -8   4  -1 1189.37 249.927  35
  -8   4  -2 3599.36 436.797   6
  -8   4  -2 3623.22 431.013  35
  -8   4  -3 1171.77 249.309   6
  -8   4  -3 1017.46 229.971  35
   8  -4   4 11541.3 680.374  18
  -8   4  -4 11087.5 714.054   6
   8  -4   5 21841.6 930.997  18
  -8   4  -5 22598.3 972.498   6
   8  -4   6 3480.90 367.178  18
   8  -4   7 12408.1 657.531  18
   8  -4   8 11161.7 577.753  18
  -8   3   7 5123.86 404.668  20
  -8   3   6 7785.44 539.230  32
  -8   3   6 8086.95 538.244  20
  -8   3   5 28.7424 120.912  24
  -8   3   5-24.0530 110.878  32
  -8   3   4 23.4867 99.0774  24
  -8   3   4 194.476 146.752  32
  -8   3   3 9469.70 657.714  24
  -8   3   3 9268.53 644.441  35
  -8   3   2 16418.6 852.872  24
  -8   3   2 16735.2 880.757  35
  -8   3   1 283.084 106.422  24
  -8   3   1 404.972 163.347  35
  -8   3   1 556.524 191.911   6
  -8   3   1 324.308 124.567   5
  -8   3   0 5288.52 508.152  35
  -8   3   0 5088.81 502.734   6
  -8   3   0 4860.06 468.824   5
  -8   3  -1 9272.53 676.083  35
  -8   3  -1 8950.34 663.261   6
  -8   3  -2 24747.3 1100.39  35
  -8   3  -2 23933.2 1058.02   6
  -8   3  -3 114472. 2406.97  35
  -8   3  -3 112398. 2307.49   6
   8  -3   3 110058. 2041.25  18
  -8   3  -4 19473.7 970.561  35
  -8   3  -4 18776.9 924.155   6
   8  -3   4 17842.6 868.415  18
  -8   3  -5 8376.53 621.250   6
   8  -3   5 7910.29 593.884  18
   8  -3   6 813.205 218.912  18
   8  -3   7 13565.9 751.921  18
  -8   3  -7 13416.5 744.505  13
   8  -3   8 2015.17 286.301  18
  -8   3  -8 2011.10 291.929  13
   8  -3   9 2296.95 275.804  18
  -8   3  -9 2430.74 291.069  13
  -8   3  -9 2292.98 297.202  16
  -8   2   7 1940.43 259.867  20
  -8   2   6-40.0293 118.253  32
  -8   2   6-14.7232 76.9633  20
  -8   2   5 4084.61 423.229  24
  -8   2   5 3759.49 393.451  20
  -8   2   5 3972.03 422.195  32
  -8   2   4 6001.23 525.431  26
  -8   2   4 5707.09 508.560  24
  -8   2   4 5747.53 516.763  32
  -8   2   3 15843.3 876.059  26
  -8   2   3 14065.2 794.029  24
  -8   2   3 13883.2 769.968  35
  -8   2   3 14108.8 815.010  32
  -8   2   2 5087.00 465.753  24
  -8   2   2 4620.15 457.882  35
  -8   2   1 35056.2 1254.84   6
  -8   2   1 34803.7 1194.50  24
  -8   2   1 34872.1 1187.44   5
  -8   2   1 36331.4 1282.69  35
  -8   2   0 13160.0 715.401  24
  -8   2   0 12593.7 756.362  35
  -8   2   0 12542.5 749.861   6
  -8   2   0 12989.1 744.776   5
  -8   2  -1 3471.78 410.746  35
  -8   2  -1 3394.94 399.208   6
  -8   2  -2 150.224 119.506  35
  -8   2  -2 165.694 127.656   6
  -8   2  -3 6991.35 578.881  35
  -8   2  -3 7630.34 582.831   6
   8  -2   3 7206.11 511.499  18
  -8   2  -4 9987.38 687.211  35
  -8   2  -4 10077.9 662.656   6
   8  -2   4 9548.74 627.653  18
  -8   2  -5 130.376 154.404  13
  -8   2  -5 141.080 72.8544   6
   8  -2   5-100.807 121.696  18
  -8   2  -6 2827.78 376.488  13
   8  -2   6 2328.03 334.695  18
  -8   2  -7 1128.38 255.400  13
   8  -2   7 1086.22 233.932  18
  -8   2  -8 5370.32 505.458  13
   8  -2   8 6159.25 522.369  18
  -8   2  -9 4819.68 460.272  13
   8  -2   9 5515.46 477.946  18
  -8   2 -10 10872.4 642.562  13
   8  -2  10 11638.2 623.707  18
  -8   1   8 570.590 131.737  20
  -8   1   7 1537.56 245.237  20
  -8   1   6 3403.17 380.590  20
  -8   1   5 8848.40 599.342  32
  -8   1   5 8873.19 648.117  26
  -8   1   4 1259.68 258.085  32
  -8   1   4 1226.10 233.106  20
  -8   1   4 846.603 218.763  26
  -8   1   4 1411.31 251.707  24
  -8   1   3 28513.4 1129.95  32
  -8   1   3 28194.4 1177.52  26
  -8   1   3 28183.9 1122.04  24
  -8   1   2 6676.23 527.247  24
  -8   1   2 6719.35 529.061  35
  -8   1   2 6500.42 549.779  32
  -8   1   1 346.920 130.901  24
  -8   1   1 402.836 139.444   5
  -8   1   1 266.633 124.701  35
  -8   1   0 2364.95 330.240   6
  -8   1   0 2287.46 299.614  24
  -8   1   0 2658.62 347.621  35
  -8   1   0 2499.11 328.260   5
  -8   1  -1 65349.0 1672.27  35
  -8   1  -1 62384.5 1632.56   6
  -8   1  -1 61461.6 1574.35   5
  -8   1  -2 15479.4 815.697  35
  -8   1  -2 15262.2 801.780   6
  -8   1  -3 185.497 94.1314  35
   8  -1   3 107.727 69.9154  18
  -8   1  -3 278.812 117.542   6
  -8   1  -4 21776.6 963.560  13
  -8   1  -4 19251.6 924.301  35
   8  -1   4 19767.2 860.978  18
  -8   1  -4 20219.7 907.874   6
   8  -1   5 16683.9 821.513  18
  -8   1  -5 16194.7 799.575   6
  -8   1  -5 16769.7 877.594  13
   8  -1   6 1139.93 227.956  18
  -8   1  -6 1348.60 265.055  13
   8  -1   7 1643.91 277.787  18
  -8   1  -7 1439.43 276.057  13
   8  -1   8 595.999 175.581  18
  -8   1  -8 605.408 187.848  13
   8  -1   9 251.454 147.581  18
  -8   1  -9 142.587 101.172  13
   8  -1  10 14758.8 757.020  18
  -8   1 -10 14723.2 823.402  13
   8  -1  11 5600.30 410.115  18
  -8   1 -11 6032.05 492.510  13
  -8   0   8 519.110 134.659  20
  -8   0   7 2283.89 301.252  20
  -8   0   6 1567.37 258.518  20
  -8   0   5 240.569 132.249  20
  -8   0   5 271.567 150.532  26
  -8   0   4 14814.7 794.315  20
  -8   0   4 14838.2 859.180  26
  -8   0   3 21178.6 1009.10  26
  -8   0   3 22657.4 985.447  24
  -8   0   2 548.753 175.129  24
  -8   0   2 728.075 200.246  32
  -8   0   2 636.379 173.779  35
  -8   0   1 5674.18 470.728  24
  -8   0   1 6086.43 494.630  35
  -8   0   1 5584.16 464.814   5
  -8   0   0 50118.5 1327.88  24
  -8   0   0 54400.3 1471.24  35
  -8   0   0 51648.7 1406.52   5
  -8   0  -1 180.648 99.7803  35
  -8   0  -1 298.592 112.811   6
  -8   0  -1 419.021 144.255   5
  -8   0  -2 2625.38 321.251   5
  -8   0  -2 2851.85 339.834   6
  -8   0  -2 3021.73 350.306  35
  -8   0  -3 12488.4 677.853  13
  -8   0  -3 12775.8 698.965   6
  -8   0  -3 12637.1 705.903  35
   8   0   3 12538.3 635.595  18
  -8   0  -4 14406.0 756.247  13
  -8   0  -4 13644.9 716.306   6
  -8   0  -4 13651.4 737.315  35
   8   0   4 14311.1 714.642  18
  -8   0  -5 194.340 105.673  13
  -8   0  -5 272.574 99.8437   6
  -8   0  -5 251.857 143.194  35
   8   0   5 112.470 79.8470  18
   8   0   6 51679.4 1431.08  18
  -8   0  -6 49649.7 1498.60  13
   8   0   7 19244.3 899.147  18
  -8   0  -7 18659.5 954.340  13
   8   0   8 1398.58 252.638  18
  -8   0  -8 1329.65 265.339  13
   8   0   9 6227.93 515.772  18
  -8   0  -9 6587.34 590.326  13
  -8   0  -9 5614.18 537.420  16
   8   0  10 22776.9 951.550  18
  -8   0 -10 22314.3 1062.11  13
   8   0  11 51.0520 64.2055  18
  -8   0 -11-67.4990 108.424  13
  -8   0 -12 2817.25 344.937  13
  -8  -1   8 15292.3 678.706  20
  -8  -1   7 6794.81 512.998  20
  -8  -1   6 6110.85 515.103  20
  -8  -1   5 6419.86 563.779  26
  -8  -1   5 5322.46 490.340  20
  -8  -1   4 8434.05 649.054  26
  -8  -1   4 9234.68 631.095  20
  -8  -1   3 534.421 123.645  26
  -8  -1   3 1188.74 224.299  20
  -8  -1   2 1149.84 222.609   5
  -8  -1   2 1156.08 253.947  26
  -8  -1   2 1067.59 454.228  24
  -8  -1   1 5916.27 474.298   5
  -8  -1   1 6891.04 512.046  35
  -8  -1   1 5971.56 476.547  24
  -8  -1   0 19160.7 850.118   5
  -8  -1   0 18715.0 838.567  35
  -8  -1   0 17055.4 766.505  24
  -8  -1  -1 19339.3 836.319   5
  -8  -1  -1 20675.2 873.791  35
  -8  -1  -2 16535.5 772.530  35
  -8  -1  -2 16161.8 760.421   5
  -8  -1  -2 13288.5 677.873  13
  -8  -1  -2 13667.2 662.038  16
  -8  -1  -2 16410.3 762.166   6
   8   1   2 17134.8 1098.01  42
  -8  -1  -3 11357.5 633.616  35
  -8  -1  -3 11576.5 639.256   5
  -8  -1  -3 10650.8 610.412  13
  -8  -1  -3 11237.0 622.597   6
   8   1   3 12792.0 933.538  42
  -8  -1  -4 3813.43 376.586  13
  -8  -1  -4 3297.06 345.266  35
   8   1   4 3691.48 349.513  18
  -8  -1  -4 3805.66 362.537   6
   8   1   5 29061.3 1013.40  18
  -8  -1  -5 28425.5 1057.97  13
  -8  -1  -5 25614.0 982.077  35
  -8  -1  -6 18738.0 890.472  13
   8   1   6 18320.9 820.511  18
  -8  -1  -7 13614.7 782.302  13
   8   1   7 13736.9 732.017  18
  -8  -1  -8 587.858 204.858  13
   8   1   8 592.884 178.075   8
   8   1   8 642.023 171.302  18
  -8  -1  -9 21041.3 1027.44  13
  -8  -1  -9 19041.8 957.568  16
   8   1   9 19936.7 882.120   8
   8   1   9 21925.9 935.192  17
   8   1   9 21137.3 916.515  18
   8   1  10 144.708 100.258  18
   8   1  10 132.019 131.357  17
  -8  -1 -10 31.9956 109.618  13
   8   1  11 280.285 145.350  34
   8   1  11 124.173 71.5503  18
   8   1  11 144.710 122.711  17
  -8  -1 -11 144.475 122.360  13
   8   1  12 737.950 161.938  34
  -8  -1 -12 926.408 234.375  13
  -8  -1 -13 3501.94 356.669  13
  -8  -2   7 459.901 140.034  20
  -8  -2   6 885.953 197.102  27
  -8  -2   6 875.934 211.537  20
  -8  -2   5 2862.76 354.012  27
  -8  -2   5 2811.20 362.067  20
  -8  -2   4 639.239 213.242  26
  -8  -2   4 418.991 166.210  27
  -8  -2   4 536.915 177.971  20
  -8  -2   3 5150.30 506.229  26
  -8  -2   3 4619.69 441.296  20
  -8  -2   2 12167.0 770.878  26
  -8  -2   2 12257.8 673.536  20
  -8  -2   1 4028.96 1027.52  24
  -8  -2   1 5776.48 464.339  35
  -8  -2   1 4674.12 416.937   5
  -8  -2   0 24618.3 954.718  35
  -8  -2   0 24755.0 951.288   5
  -8  -2  -1 5163.23 434.360   5
  -8  -2  -1 5140.21 429.722  35
   8   2   1 5924.38 643.215  42
  -8  -2  -2 15950.2 741.791   5
  -8  -2  -2 16363.1 759.422  35
   8   2   2 15448.2 1028.31  42
   8   2   3 15788.4 1022.06  42
   8   2   4 29914.3 1378.67  42
  -8  -2  -4 28807.3 987.882  16
  -8  -2  -5 15279.5 737.504  35
  -8  -2  -5 14889.4 702.922   5
  -8  -2  -5 14335.7 713.287  16
  -8  -2  -5 14701.5 732.243  13
   8   2   5 14073.0 948.117  42
   8   2   5 15122.2 694.772  18
   8   2   6 5950.86 443.610  18
  -8  -2  -6 5871.49 469.187  16
  -8  -2  -6 5798.50 478.725  13
  -8  -2  -6 5645.76 468.099  35
  -8  -2  -7 13088.4 719.524  16
  -8  -2  -7 13209.8 754.845  13
   8   2   7 13515.6 686.902  18
  -8  -2  -8 2859.00 346.963  16
  -8  -2  -8 2971.76 377.817  13
   8   2   8 2977.44 351.651   8
   8   2   8 3259.71 349.489  18
  -8  -2  -9 215.798 126.317  13
  -8  -2  -9 249.028 107.905  16
   8   2   9 184.099 127.710   8
   8   2   9 124.528 90.4358  18
   8   2   9 265.782 138.917  17
  -8  -2 -10 16000.5 889.845  13
   8   2  10 17394.0 852.369   8
   8   2  10 17395.4 788.708  18
   8   2  10 17610.1 862.821  17
  -8  -2 -11 7609.29 616.680  13
   8   2  11 7488.87 569.034  17
   8   2  11 8017.35 562.591   8
  -8  -2 -12 1031.15 244.062  13
   8   2  12 1054.43 212.769  34
   8   2  12 1394.06 242.503  17
   8   2  12 1015.84 199.007   8
   8   2  13 3884.95 350.889  34
  -8  -2 -13 3446.96 379.431  13
  -8  -3   7 23.0071 53.5652  27
  -8  -3   7 32.4406 86.1181  20
  -8  -3   6 1.27783 112.460  27
  -8  -3   6 33.8015 116.279  20
  -8  -3   5 298.152 157.867  27
  -8  -3   5 464.049 181.568  20
  -8  -3   5 340.580 131.731  30
  -8  -3   4 1357.25 280.579  27
  -8  -3   4 1289.12 250.955  20
  -8  -3   4 1475.27 262.009  30
  -8  -3   3 30.7501 145.551  26
  -8  -3   3-82.1748 98.6369  20
  -8  -3   3 6.31453 77.5419  30
  -8  -3   2 571.762 162.284  20
  -8  -3   2 452.930 95.9746  26
   8   3  -2 794.005 157.932  11
  -8  -3   2 842.447 192.640  30
  -8  -3   1 5171.95 428.884  30
  -8  -3   1 4474.69 449.661  26
  -8  -3   1 4860.42 407.821  20
  -8  -3   0 32489.6 1089.12   5
  -8  -3   0 8230.91 1217.59  24
   8   3   1 2900.00 451.238  42
  -8  -3  -1 2930.25 325.806   5
   8   3   2 93836.5 2508.46  42
   8   3   3 21172.7 1166.20  42
   8   3   4 15772.3 975.164  42
   8   3   5 429.541 159.495  42
  -8  -3  -6 17546.6 803.518  13
  -8  -3  -6 18632.0 819.486  16
  -8  -3  -7 12848.0 701.712  16
  -8  -3  -7 12268.1 702.254  13
  -8  -3  -8 3054.78 350.499  16
  -8  -3  -8 2642.97 357.466  13
   8   3   8 2829.67 306.189  18
  -8  -3  -9 1296.84 251.021  13
  -8  -3  -9 1392.51 241.094  16
   8   3   9 1476.86 266.305   8
   8   3   9 1582.76 272.731  17
  -8  -3 -10 4631.08 473.060  13
   8   3  10 5044.74 485.935   8
   8   3  10 5005.45 467.409  17
  -8  -3 -11 3673.07 420.691  13
   8   3  11 4151.54 443.463  17
   8   3  11 3706.59 414.910   8
  -8  -3 -12 5590.03 505.501  13
   8   3  12 4694.03 463.762  34
   8   3  12 5426.07 485.266  17
   8   3  12 5245.09 469.354   8
  -8  -3 -13 12875.0 712.564  13
   8   3  13 12395.1 665.508   8
   8   3  13 12812.8 691.038  34
   8   3  14 138.568 82.2665  34
  -8  -4   7 3648.23 324.240  27
  -8  -4   7 3257.97 332.357  20
  -8  -4   6 6122.22 473.590  27
  -8  -4   6 6672.83 529.531  20
  -8  -4   5 6788.28 536.785  27
  -8  -4   5 7851.58 612.401  20
  -8  -4   5 8184.02 596.295  30
  -8  -4   4 2355.34 315.348  28
  -8  -4   4 2209.16 334.167  27
  -8  -4   4 2567.29 352.096  20
  -8  -4   4 2574.47 361.611  30
  -8  -4   3 98.0669 136.218  26
  -8  -4   3-131.525 150.695  27
  -8  -4   3 26.4426 100.083  20
  -8  -4   3-57.0966 124.464  30
  -8  -4   2 4851.32 429.039  23
  -8  -4   2 3849.90 431.946  26
  -8  -4   2 4257.91 421.737  20
  -8  -4   2 4068.39 426.704  30
  -8  -4   1 17045.9 799.692  20
  -8  -4   1 16564.0 815.928  30
   8   4  -1 16791.3 708.600  11
  -8  -4   0 44.8756 49.2108  26
   8   4   0 288.216 109.561  11
   8   4   1 9837.67 848.513  42
   8   4   1 8766.04 504.840  11
  -8  -4  -1 9819.95 594.544   5
   8   4   2 5685.84 619.053  42
   8   4   3 13211.2 909.565  42
   8   4   4 23277.3 1170.21  42
  -8  -4  -4 25511.0 1517.24  36
  -8  -4  -5 59019.3 2271.89  36
  -8  -4  -6 29782.2 1041.34  16
  -8  -4  -6 27923.2 997.439  13
  -8  -4  -6 30889.3 1631.92  36
  -8  -4  -7 341.798 130.551  16
  -8  -4  -7 502.675 148.619  13
  -8  -4  -8 38935.8 1252.71  13
  -8  -4  -8 39272.2 1246.17  16
  -8  -4  -9 30124.8 1114.51  16
  -8  -4  -9 28502.5 1104.61  13
   8   4   9 30914.1 1200.22   8
  -8  -4 -10 643.547 182.092  13
   8   4  10 538.009 181.663   8
   8   4  10 889.059 201.253  17
  -8  -4 -11 3956.87 423.330  13
   8   4  11 4498.31 438.455  17
   8   4  11 4344.78 464.673   8
  -8  -4 -12 9018.13 615.383  13
   8   4  12 8624.05 632.777  34
   8   4  12 8787.25 635.065   8
   8   4  12 8828.96 601.208  17
   8   4  13 1866.46 296.367  34
   8   4  13 1803.63 278.675   8
   8   4  14 270.868 129.630  34
   8   4  14 123.890 74.4909   8
  -8  -5   6 1135.01 178.989  28
  -8  -5   6 1257.21 225.933  27
  -8  -5   6 1073.54 218.913  20
  -8  -5   5 10369.7 610.119  28
  -8  -5   5 9317.86 627.549  27
  -8  -5   5 9692.37 629.602  30
  -8  -5   5 10033.9 670.646  20
  -8  -5   4 2850.67 350.324  28
  -8  -5   4 3024.73 391.269  27
  -8  -5   4 2949.21 373.682  30
  -8  -5   4 3070.31 394.265  20
  -8  -5   3 6245.51 556.161  27
  -8  -5   3 6917.81 566.910  30
  -8  -5   3 6883.71 575.854  20
  -8  -5   2 38723.4 1223.66  23
  -8  -5   2 39230.1 1296.92  26
  -8  -5   2 36348.6 1249.77  30
  -8  -5   2 37605.4 1291.46  20
  -8  -5   1 4074.00 404.621  23
  -8  -5   1 5060.85 472.153  26
  -8  -5   1 4355.43 422.812  30
  -8  -5   1 4181.84 412.180  20
  -8  -5   0 524.378 145.280  23
   8   5   0 505.729 136.108  11
  -8  -5   0 645.387 162.319  20
  -8  -5  -1 12717.3 673.205  26
   8   5   1 11095.0 577.301  11
   8   5   2 354.059 107.682  11
   8   5   2 284.966 135.126  42
  -8  -5  -3 9425.36 974.778  36
   8   5   3 9684.40 791.477  42
  -8  -5  -4 39010.3 1990.87  36
   8   5   4 41675.4 1550.46  42
  -8  -5  -5 34818.5 1844.55  36
  -8  -5  -6 3020.18 335.593  16
  -8  -5  -6 2602.69 306.254  13
  -8  -5  -6 3016.05 341.080  15
  -8  -5  -6 2926.30 546.984  36
  -8  -5  -7 20769.4 894.109  15
  -8  -5  -7 20145.7 857.166  13
  -8  -5  -7 21194.9 910.725  16
   8   5   7 19357.7 806.650  11
  -8  -5  -8 27877.7 1064.29  16
  -8  -5  -8 27540.7 1027.42  13
  -8  -5  -9 4760.53 446.907  16
  -8  -5  -9 4854.44 445.918  13
   8   5   9 5264.11 487.585   8
  -8  -5 -10 3349.06 375.871  13
   8   5  10 3390.26 411.674   8
   8   5  11 1994.65 303.703  34
   8   5  11 1404.82 284.920   8
   8   5  12 2596.60 352.878  34
   8   5  12 3542.40 425.995   8
   8   5  13 1523.69 254.498  34
   8   5  13 1481.27 259.986   8
   8   5  14 2812.60 350.857  34
   8   5  14 3037.52 351.277   8
  -8  -6   6 4123.59 370.584  20
  -8  -6   6 4813.80 372.882  27
  -8  -6   5 894.924 192.373  30
  -8  -6   5 1232.11 252.978  20
  -8  -6   5 982.851 183.596  28
  -8  -6   5 1339.59 224.956  27
  -8  -6   4 1285.84 249.576  30
  -8  -6   4 1968.48 326.292  20
  -8  -6   4 1794.13 245.732  29
  -8  -6   4 1389.57 245.513  28
  -8  -6   4 1344.19 255.946  27
  -8  -6   3 4589.21 455.946  30
  -8  -6   3 3916.42 443.444  20
  -8  -6   3 3833.07 425.492  28
  -8  -6   3 3592.10 422.942  27
  -8  -6   2 1095.57 238.001  30
  -8  -6   2 1137.05 247.197  20
  -8  -6   2 596.940 152.927  23
  -8  -6   1 23744.9 996.563  30
  -8  -6   1 22360.5 955.905  23
  -8  -6   1 21028.2 964.471  20
  -8  -6   0 12492.3 714.226  23
  -8  -6   0 12486.6 694.378   4
  -8  -6   0 12068.9 704.829  20
  -8  -6  -1 389.745 150.482  20
  -8  -6  -1 390.781 138.550  23
   8   6   1 488.057 127.986  11
   8   6   2 2367.53 423.329  42
   8   6   2 2836.64 300.935  11
  -8  -6  -2 2125.74 275.673  16
  -8  -6  -3 24383.2 1635.09  36
   8   6   3 21447.8 1196.23  42
   8   6   3 24122.6 889.772  11
  -8  -6  -3 22889.1 895.657  16
  -8  -6  -4 30261.5 1045.00  16
   8   6   4 31202.4 1029.74  11
  -8  -6  -4 28722.9 1826.22  36
  -8  -6  -5 57675.4 1536.01  15
  -8  -6  -5 56316.1 1440.07  13
  -8  -6  -5 57302.3 1469.09  16
   8   6   5 56465.6 1397.52  11
  -8  -6  -5 61579.8 2637.86  36
   8   6   6 22983.8 889.625  11
  -8  -6  -6 20647.3 861.466  13
  -8  -6  -6 23070.6 944.635  16
  -8  -6  -6 22046.5 956.782  15
   8   6   7 17921.4 796.862  11
  -8  -6  -7 18586.1 875.006  15
  -8  -6  -7 17300.3 792.144  13
  -8  -6  -7 18067.3 854.298  16
   8   6   8 877.180 177.714   8
  -8  -6  -8 1278.92 237.178  16
  -8  -6  -8 1126.85 234.822  15
  -8  -6  -8 768.539 171.520  13
   8   6   9 32544.7 1163.05   8
  -8  -6  -9 34373.4 1183.75  16
  -8  -6  -9 32127.5 1201.47  15
  -8  -6  -9 33711.3 1126.86  13
   8   6  10 2886.01 367.166   8
   8   6  11 1900.85 311.295   8
   8   6  11 1768.68 278.833  34
   8   6  12 20032.0 998.625   8
   8   6  12 19016.7 908.157  34
   8   6  13 236.962 116.464  31
   8   6  13 141.350 120.226  34
   8   6  13-28.1252 99.0329   8
   8   6  14 695.455 150.605  31
  -8  -6 -14 633.980 167.771  15
   8   6  14 583.320 185.896   8
   8   6  14 932.581 200.843  34
   8   6  15 120.978 95.9817   8
  -8  -7   5 991.031 190.227  28
  -8  -7   5 955.353 176.419  27
  -8  -7   5 861.004 180.318  30
  -8  -7   4 212.631 143.896  28
  -8  -7   4 610.514 186.140  27
  -8  -7   4 390.625 141.904  30
  -8  -7   4 452.076 145.181  29
  -8  -7   4 335.006 139.134  20
  -8  -7   3 7853.96 572.988  28
  -8  -7   3 6900.29 542.218  27
  -8  -7   3 7860.75 575.605  30
  -8  -7   3 7665.36 548.835  29
  -8  -7   3 7388.59 613.377  20
  -8  -7   2 5036.96 473.457  27
  -8  -7   2 6224.61 525.124  30
  -8  -7   2 6025.48 555.108  20
  -8  -7   1 20440.6 939.583  30
  -8  -7   1 21238.4 1009.04  20
  -8  -7   1 18914.3 907.454  23
  -8  -7   1 20961.2 903.037   4
  -8  -7   0 10971.4 677.969  30
  -8  -7   0 10317.2 664.107  23
  -8  -7   0 9515.32 626.633   4
  -8  -7   0 9563.13 658.053  20
  -8  -7  -1 5244.02 477.950   4
  -8  -7  -1 5044.95 459.629  20
  -8  -7  -1 5171.52 471.662  23
   8   7   1 5661.63 425.370  11
  -8  -7  -2 30968.0 1080.93  16
  -8  -7  -2 29114.2 1081.10  20
  -8  -7  -2 32562.5 1148.87  23
   8   7   2 30776.5 1007.49  11
  -8  -7  -3 7242.46 529.220  23
   8   7   3 7256.88 498.216  11
  -8  -7  -3 6439.37 501.035  16
  -8  -7  -4 18448.9 821.624  23
   8   7   4 17690.9 787.199  11
  -8  -7  -4 18138.8 837.154  16
   8   7   5 45755.3 1283.91  11
  -8  -7  -5 46379.8 1359.08  16
   8   7   6 1336.77 228.387  11
  -8  -7  -6 1006.41 243.744   2
  -8  -7  -6 1319.69 236.188  16
  -8  -7  -6 1328.06 273.333  15
  -8  -7  -7 8644.78 565.360  13
  -8  -7  -7 10163.2 679.561  15
  -8  -7  -7 10139.0 656.357  16
   8   7   8 4049.37 380.264   8
  -8  -7  -8 3860.01 401.819  16
  -8  -7  -8 4303.61 447.095  15
  -8  -7  -9 357.176 142.178  16
  -8  -7  -9 489.611 165.528  15
   8   7   9 490.850 155.799   8
   8   7   9 611.786 144.266  34
  -8  -7 -10 227.840 183.918  15
   8   7  10 97.1039 73.3579  34
   8   7  10 125.156 112.321   8
   8   7  11 10795.2 621.535  31
  -8  -7 -11 10109.8 696.298  15
   8   7  11 9472.12 618.985  34
   8   7  11 9359.42 648.706   8
  -8  -7 -12 31088.1 1202.99  15
   8   7  12 32435.4 1150.27  34
   8   7  12 32848.3 1238.02   8
   8   7  13 423.280 116.615  31
  -8  -7 -13 278.394 148.558  15
   8   7  13 366.027 154.309  34
   8   7  13 303.012 124.186   8
   8   7  14 18947.0 753.446  31
  -8  -7 -14 17418.2 820.238  15
   8   7  14 19970.2 921.587   8
   8   7  15 4221.94 390.592   8
   8   7  15 4183.81 325.028  31
  -8  -8   4 1198.29 200.029  30
  -8  -8   4 1095.69 195.874  29
  -8  -8   4 1127.76 199.844  28
  -8  -8   4 1236.95 209.805  27
  -8  -8   3 8533.16 566.118  29
  -8  -8   3 8528.50 573.339  30
  -8  -8   3 8811.83 581.003  28
  -8  -8   3 7538.67 541.839  27
  -8  -8   2 1816.88 268.330  30
  -8  -8   2 1844.43 289.030  29
  -8  -8   2 1824.02 304.409  28
  -8  -8   2 1874.04 296.186  27
  -8  -8   1 6134.44 507.699  30
  -8  -8   1 6713.12 522.831   4
  -8  -8   1 6235.44 519.107  27
  -8  -8   0 3333.94 374.472   4
  -8  -8   0 3363.85 388.858  30
  -8  -8  -1 4796.46 465.067  23
  -8  -8  -1 4321.11 447.878   4
  -8  -8  -2 5393.14 485.858  23
   8   8   2 4766.10 396.609  11
  -8  -8  -2 4894.86 450.150  16
  -8  -8  -3 3820.53 396.349  23
   8   8   3 3625.42 355.451  11
  -8  -8  -3 4018.19 408.340  16
  -8  -8  -3 4183.23 442.939  14
  -8  -8  -4 37168.9 1219.90  23
   8   8   4 36330.6 1145.29  11
  -8  -8  -4 35841.3 1296.94  14
  -8  -8  -4 38184.0 1263.12  16
   8   8   5 519.623 154.938  11
  -8  -8  -5 403.289 148.677  16
  -8  -8  -5 403.636 165.557   2
  -8  -8  -5 301.877 124.746  23
  -8  -8  -6 651.704 210.516   2
  -8  -8  -6 887.507 206.890  16
  -8  -8  -7 16251.1 916.740   2
  -8  -8  -7 16848.3 916.838  15
  -8  -8  -7 16031.9 842.985  16
  -8  -8  -8 17737.4 935.508  15
  -8  -8  -8 17924.4 880.156  16
   8   8   9 1661.01 264.139  31
   8   8   9 1229.53 223.360   8
  -8  -8  -9 1367.28 240.669  16
  -8  -8  -9 1068.00 246.522  15
   8   8  10 11858.1 661.236  31
  -8  -8 -10 11875.0 765.238  15
   8   8  10 10476.2 647.228   8
   8   8  11 6057.60 481.596  31
  -8  -8 -11 6270.62 555.443  15
   8   8  11 6032.27 472.250  34
   8   8  11 5535.31 481.961   8
   8   8  12 2659.54 322.142  31
  -8  -8 -12 2398.48 343.745  15
   8   8  12 2599.45 327.053  34
   8   8  12 2342.85 320.611   8
   8   8  13 11305.0 618.751  31
  -8  -8 -13 11195.0 697.775  15
   8   8  13 10858.9 653.915  34
   8   8  13 10492.8 665.898   8
   8   8  14 633.259 181.889   8
   8   8  14 568.271 154.456  31
   8   8  15 551.900 129.165  31
  -8  -9   4-7.17619 76.4953  28
  -8  -9   3 10231.9 566.416  30
  -8  -9   3 10098.7 575.465  29
  -8  -9   3 10415.4 584.157  28
  -8  -9   3 10951.7 574.559  27
  -8  -9   2 1235.13 226.475  30
  -8  -9   2 1345.26 242.203  29
  -8  -9   2 1023.56 209.833  28
  -8  -9   2 869.120 181.917  27
  -8  -9   1 240.007 126.099  30
  -8  -9   1 324.935 152.320  28
  -8  -9   1 289.544 107.039  27
  -8  -9   0 16463.1 810.987  30
  -8  -9   0 18319.0 880.512   4
  -8  -9  -1 4991.63 462.293  30
  -8  -9  -1 5592.42 504.757   4
  -8  -9  -2 17815.4 885.988  16
  -8  -9  -2 18202.3 872.636  14
  -8  -9  -2 17987.4 922.381   4
  -8  -9  -3 1104.01 233.222  16
  -8  -9  -3 1128.89 232.423  14
  -8  -9  -3 1242.47 255.045  23
  -8  -9  -4 577.598 210.375   2
  -8  -9  -4 659.851 198.431  16
  -8  -9  -4 628.997 203.097  14
  -8  -9  -4 714.255 189.573  23
  -8  -9  -5 648.959 251.829   2
  -8  -9  -5 753.040 201.623  16
  -8  -9  -5 549.390 193.572  14
  -8  -9  -5 778.077 184.812  23
  -8  -9  -6 25584.2 1269.06   2
  -8  -9  -6 25260.6 1084.71  16
  -8  -9  -6 26114.4 982.938  23
  -8  -9  -7 727.999 203.802  16
  -8  -9  -7 426.301 174.422   2
  -8  -9  -8 12939.9 768.543  16
  -8  -9  -8 13200.4 896.257   2
  -8  -9  -9 8675.28 676.129  15
  -8  -9  -9 9244.55 638.949  16
  -8  -9  -9 8689.01 730.323   2
   8   9   9 9689.37 624.163  31
  -8  -9 -10 21287.0 1054.72  15
  -8  -9 -10 20853.5 1105.93   2
   8   9  10 22516.2 943.185  31
   8   9  11 1275.73 231.038  31
  -8  -9 -11 1340.29 270.742  15
   8   9  12 8269.63 554.038  31
   8   9  12 8614.24 586.265   8
  -8  -9 -12 8002.39 621.252  15
   8   9  13 6078.42 485.455   8
   8   9  13 6448.44 474.300  31
   8   9  14 2941.46 334.288   8
   8   9  14 2587.78 288.790  31
  -8  -9 -15 510.190 159.066   2
   8   9  15 544.419 138.041  31
  -8 -10   2 456.066 129.425  29
  -8 -10   2 608.447 149.024  30
  -8 -10   2 452.501 123.388  28
  -8 -10   1-84.9676 70.9153  30
  -8 -10   1 119.654 104.656  29
  -8 -10   1 179.604 108.061  28
  -8 -10   0 1937.30 271.090  30
  -8 -10   0 1400.41 253.550   4
  -8 -10   0 1534.35 249.974  28
  -8 -10  -1 13620.5 729.604  30
  -8 -10  -1 13648.4 774.756   4
  -8 -10  -2 500.929 155.092  30
  -8 -10  -2 544.854 181.210   4
  -8 -10  -2 503.261 146.198  16
  -8 -10  -3 7757.79 613.446   4
  -8 -10  -3 8057.38 612.693  16
  -8 -10  -3 8460.16 627.256  14
  -8 -10  -4 585.075 202.298   2
  -8 -10  -4 352.602 177.066  14
  -8 -10  -4 447.259 174.914  16
  -8 -10  -5 2288.83 384.091   2
  -8 -10  -5 1808.47 313.584  16
  -8 -10  -5 1861.34 338.948  14
  -8 -10  -6 29938.4 1404.05   2
  -8 -10  -6 28938.9 1185.92  16
  -8 -10  -6 29190.5 1279.88  14
  -8 -10  -7 126.918 179.923   2
  -8 -10  -7 175.463 117.451  16
  -8 -10  -8 6182.41 664.685   2
  -8 -10  -8 5664.30 522.301  16
  -8 -10  -9 2859.30 455.135   2
  -8 -10  -9 1407.34 261.716  16
  -8 -10 -10 6985.99 699.312   2
   8  10  10 6111.30 515.546  31
  -8 -10 -11 20045.4 1147.74   2
   8  10  11 20628.5 916.139  31
  -8 -10 -12 1590.60 356.764   2
   8  10  12 1697.68 272.725  31
  -8 -10 -13 4834.03 521.945   2
   8  10  13 4677.27 410.348  31
  -8 -10 -14 7052.13 584.871   2
   8  10  14 7745.71 490.919  31
  -8 -11   1 242.537 112.041  29
  -8 -11   1 320.967 105.212  28
  -8 -11   0 308.974 123.825  29
  -8 -11   0 168.319 76.9332  28
  -8 -11  -1 11706.5 677.858   4
  -8 -11  -1 8024.75 515.247  28
  -8 -11  -2 8932.55 611.867   4
  -8 -11  -2 9322.91 587.026   3
  -8 -11  -2 9240.76 612.183  16
  -8 -11  -3 2141.61 316.917   4
  -8 -11  -3 2239.60 319.022   3
  -8 -11  -3 1557.44 244.422  30
  -8 -11  -3 2444.95 340.771  16
  -8 -11  -4 11559.8 734.975   4
  -8 -11  -4 12054.6 761.023  16
  -8 -11  -4 11788.4 756.371  14
  -8 -11  -5 2677.23 396.511   2
  -8 -11  -5 2926.47 384.171   4
  -8 -11  -5 3244.93 419.027  14
  -8 -11  -5 2606.50 364.958  16
  -8 -11  -6 16976.6 1023.93   2
  -8 -11  -6 17830.1 940.289  16
  -8 -11  -6 17096.6 994.369  14
  -8 -11  -7 56585.8 1954.08   2
  -8 -11  -7 56040.6 1663.88  16
  -8 -11  -7 54586.0 1792.49  14
  -8 -11  -8 4073.32 569.462   2
  -8 -11  -8 3460.73 408.419  16
  -8 -11  -8 3948.16 493.001  14
  -8 -11  -9 224.316 234.600   2
  -8 -11  -9 42.6085 136.961  14
  -8 -11  -9 237.148 124.647  16
  -8 -11 -10 3599.30 534.697   2
  -8 -11 -11 2611.72 458.972   2
  -8 -11 -12 68.6513 160.406   2
  -8 -11 -13 3873.36 482.320   2
  -8 -11 -14 6164.23 545.737   2
  -8 -12   0 217.172 77.3875  29
  -8 -12  -1 4181.87 365.785  29
  -8 -12  -2 7341.03 503.556  29
  -8 -12  -2 7849.71 516.267  16
  -8 -12  -2 8060.20 515.283   3
  -8 -12  -3 18522.8 842.034   4
  -8 -12  -3 19379.5 847.474   3
  -8 -12  -3 17535.5 832.188  16
  -8 -12  -4 11.5284 93.1027   4
  -8 -12  -4 94.1957 137.391   3
  -8 -12  -4 62.8066 90.0730  16
  -8 -12  -5 514.766 176.901   4
  -8 -12  -5 309.787 142.518  14
  -8 -12  -5 519.365 184.114  16
  -8 -12  -6 171.350 120.035   2
  -8 -12  -6 152.594 86.2596   4
  -8 -12  -6 156.778 145.929  14
  -8 -12  -6 148.119 131.627  16
  -8 -12  -7 11078.3 699.133   4
  -8 -12  -7 11724.4 825.605   2
  -8 -12  -7 11158.8 724.009  16
  -8 -12  -7 10702.4 764.693  14
  -8 -12  -8 138.056 158.793   2
  -8 -12  -8 344.698 182.061  14
  -8 -12  -8 287.845 137.713  16
  -8 -12  -9 21021.8 1084.44  14
  -8 -12  -9 20259.0 924.237  16
  -8 -12  -9 20483.6 1174.14   2
  -8 -12  -9 18816.2 1170.98  39
  -8 -12 -10 19001.3 1014.58  14
  -8 -12 -10 20014.3 1242.97  39
  -8 -12 -10 18428.0 1130.46   2
  -8 -12 -11 2537.94 363.376  14
  -8 -12 -11 2737.80 448.552   2
  -8 -12 -11 2711.30 505.241  39
  -8 -12 -12 3750.29 407.950  14
  -8 -12 -12 3307.82 506.033  39
  -8 -12 -12 3520.57 481.247   2
  -8 -12 -13 9321.94 789.497  39
  -8 -12 -13 9102.66 685.045   2
  -8 -13  -2 1560.81 195.980  16
  -8 -13  -3 3623.41 341.710  16
  -8 -13  -3 3577.34 333.166   3
  -8 -13  -4 3723.78 366.689  16
  -8 -13  -4 3738.31 370.961   3
  -8 -13  -4 3585.48 343.884   4
  -8 -13  -5 3594.51 372.708  16
  -8 -13  -5 3493.48 342.859   4
  -8 -13  -5 3422.79 364.481   3
  -8 -13  -6 219.495 99.5858   4
  -8 -13  -6 213.197 107.553  16
  -8 -13  -7 16106.1 841.349  14
  -8 -13  -7 16372.5 816.877  16
  -8 -13  -8 7114.34 595.998   2
  -8 -13  -8 7094.17 532.884  16
  -8 -13  -8 7264.11 571.225  14
  -8 -13  -9 6188.63 474.109  16
  -8 -13  -9 6217.00 534.157  14
  -8 -13  -9 6391.25 601.286  39
  -8 -13  -9 6064.85 564.353   2
  -8 -13 -10 879.057 212.402  14
  -8 -13 -10 693.221 245.385   2
  -8 -13 -10 403.794 178.929  39
  -8 -13 -11 10325.2 641.381  14
  -8 -13 -11 11322.3 846.112  39
  -8 -13 -11 11088.5 753.564   2
  -8 -13 -12 2132.40 264.373  14
  -8 -13 -12 2438.18 397.012  39
  -8 -13 -12 2804.87 360.312   2
  -8 -14  -4 2096.25 239.232  16
  -8 -14  -5 3677.44 330.844  16
  -8 -14  -5 3711.71 333.058   3
  -8 -14  -6 1503.76 231.106   3
  -8 -14  -6 1549.34 230.955  16
  -8 -14  -7 4088.16 372.272  16
  -8 -14  -7 4033.62 374.252   3
  -8 -14  -8 2621.27 292.608  16
  -8 -14  -9 159.054 78.0553  16
  -8 -14 -10 2801.30 301.511  14
  -8 -14 -10 3049.81 350.939  39
  -9   6   0 4699.40 385.665  35
  -9   5   3 3243.87 320.884  24
  -9   5   3 3245.05 341.333  35
  -9   5   2 14359.7 661.732  24
  -9   5   2 15591.6 772.225  35
  -9   5   1 1304.75 233.324  35
  -9   5   0 2837.78 352.768   6
  -9   5   0 2178.30 299.571  35
  -9   5  -1 7005.57 542.862   6
  -9   5  -1 6817.57 513.131   5
  -9   5  -1 6660.13 517.781  35
  -9   5  -2 13024.1 711.194   6
  -9   5  -2 13054.8 710.442   5
  -9   5  -2 11983.2 685.144  35
  -9   5  -3 60.5808 84.8748   6
  -9   5  -3 23.8186 78.6360   5
  -9   5  -3 68.5623 95.4027  35
  -9   5  -4 6221.46 459.818   5
  -9   5  -4 6464.52 460.583   6
  -9   4   5 54368.0 1432.76  24
  -9   4   4 3630.82 358.422  24
  -9   4   3 639.472 169.512  24
  -9   4   3 659.772 177.451  35
  -9   4   2 1965.30 266.580  24
  -9   4   2 1873.83 288.900  35
  -9   4   1 53.1292 100.863  35
  -9   4   0 11236.8 701.165   5
  -9   4   0 11114.8 725.274   6
  -9   4   0 9993.25 682.342  35
  -9   4  -1 16116.5 863.614   5
  -9   4  -1 15381.9 854.041   6
  -9   4  -1 14322.4 816.199  35
  -9   4  -2 1176.90 239.792   6
  -9   4  -2 1226.07 246.989   5
  -9   4  -2 975.228 222.144  35
  -9   4  -3 13309.7 762.848   6
  -9   4  -3 12272.6 735.662  35
  -9   4  -4 1521.01 258.900   6
  -9   4  -5 11812.5 650.010   6
   9  -4   5 11154.7 601.885  18
   9  -4   6 16562.2 710.116  18
  -9   3   5 22639.0 1116.95  24
  -9   3   4 20074.5 888.028  24
  -9   3   3 561.555 190.128  24
  -9   3   3 477.962 160.265  35
  -9   3   2 3322.03 367.826  24
  -9   3   2 3769.75 409.499  35
  -9   3   1 13868.5 739.347  24
  -9   3   1 14079.4 814.928  35
  -9   3   0 85.6588 96.5216   6
  -9   3   0 46.4430 86.1747   5
  -9   3   0-57.0530 141.853  35
  -9   3  -1 26008.0 1113.59   5
  -9   3  -1 25443.7 1131.49  35
  -9   3  -1 25262.6 1115.89   6
  -9   3  -2 51207.3 1575.88   6
  -9   3  -2 50869.9 1575.65   5
  -9   3  -2 50290.8 1575.88  35
  -9   3  -3 477.219 172.136   6
  -9   3  -3 243.331 135.933  35
   9  -3   4 404.412 141.235  18
  -9   3  -4 425.571 145.023   6
  -9   3  -4 680.482 191.247  35
   9  -3   5 5223.29 450.770  18
  -9   3  -5 5345.01 478.448   6
   9  -3   6 18660.8 840.310  18
   9  -3   7 221.700 96.5525  18
   9  -3   8 11312.2 593.660  18
  -9   3  -8 10109.5 608.895  16
  -9   2   4-3.28565 394.681  24
  -9   2   3 13058.1 738.940  26
  -9   2   3 11926.3 718.546  24
  -9   2   3 12974.7 729.056  35
  -9   2   2 7261.46 583.179  26
  -9   2   2 6260.85 516.265  24
  -9   2   2 7461.43 582.818  35
  -9   2   1 8508.30 590.439  24
  -9   2   1 8343.50 594.013   5
  -9   2   1 8412.02 632.274  35
  -9   2   0 2.01414 74.8679   5
  -9   2   0 79.8682 106.590  35
  -9   2  -1 16046.1 865.619   5
  -9   2  -1 16228.6 896.333  35
  -9   2  -1 15331.6 867.840   6
  -9   2  -2 5577.77 523.883   5
  -9   2  -2 4688.69 489.528  35
  -9   2  -2 5455.71 521.608   6
  -9   2  -3 427.716 155.001   6
  -9   2  -3 330.385 110.356  35
   9  -2   4 13020.9 725.309  18
  -9   2  -4 12820.3 762.029   6
  -9   2  -4 13107.2 811.424  35
   9  -2   5 18311.1 892.553  18
  -9   2  -5 19733.8 940.881   6
   9  -2   6 4887.02 463.626  18
  -9   2  -6 4980.47 473.282  13
   9  -2   7 10637.3 668.345  18
  -9   2  -7 10837.3 678.064  13
   9  -2   8 22293.2 924.496  18
  -9   2  -8 20953.8 964.233  16
  -9   2  -8 21023.4 922.853  13
   9  -2   9 1825.98 247.804  18
  -9   2  -9 1682.89 270.556  16
  -9   2  -9 1997.98 275.093  13
  -9   1   6 3617.98 339.324  20
  -9   1   4 201.536 148.048  26
  -9   1   4 7884.83 1219.03  24
  -9   1   3 236.745 219.573  26
  -9   1   3 939.299 262.633  24
  -9   1   2 2903.36 382.392  26
  -9   1   2 2403.74 331.658  24
  -9   1   2 2916.46 357.273  35
  -9   1   1 7672.62 571.664  24
  -9   1   1 7199.67 550.190   5
  -9   1   1 7979.79 609.455  35
  -9   1   0 24195.1 979.540  24
  -9   1   0 22627.6 1003.53   5
  -9   1   0 23420.2 1051.75  35
  -9   1  -1 11819.0 736.478   5
  -9   1  -1 12826.1 788.107  35
  -9   1  -1 13471.4 793.552   6
  -9   1  -2 703.558 190.512   6
  -9   1  -2 708.311 191.205   5
  -9   1  -2 805.329 218.852  35
  -9   1  -3 6080.73 530.754   5
  -9   1  -3 5921.84 533.115  35
  -9   1  -3 6600.40 548.667   6
   9  -1   4 52.0185 76.5315  18
  -9   1  -4 66.5859 85.8511  35
  -9   1  -4 129.685 108.975   6
  -9   1  -5 3645.51 423.259  13
   9  -1   5 3808.66 407.317  18
  -9   1  -5 3522.88 423.212  35
  -9   1  -5 3555.26 401.220   6
   9  -1   6 9280.43 645.717  18
  -9   1  -6 9605.46 684.457  13
   9  -1   7 8177.07 615.024  18
  -9   1  -7 8036.41 627.271  13
   9  -1   8 2528.36 343.312  18
  -9   1  -8 2044.39 314.149  13
   9  -1   9 5009.23 452.218  18
  -9   1  -9 4858.68 496.870  16
  -9   1  -9 4764.57 457.495  13
   9  -1  10 3552.01 352.623  18
  -9   1 -10 3267.44 381.588  16
  -9   1 -10 3188.95 353.545  13
  -9   0   6 72.8311 81.1212  20
  -9   0   5 21750.4 899.971  20
  -9   0   4 11683.2 739.819  26
  -9   0   3 3349.56 408.388  26
  -9   0   3 29170.2 1399.47  24
  -9   0   2 9874.89 714.580  26
  -9   0   2 11121.2 696.017  24
  -9   0   1 13850.1 762.356   5
  -9   0   1 15219.9 827.783  35
  -9   0   1 13983.8 765.774  24
  -9   0   0 2011.24 309.655   5
  -9   0   0 1971.64 309.384  35
  -9   0   0 1784.46 265.196  24
  -9   0  -1 15.9999 82.4496   5
  -9   0  -1 49.9716 116.770  35
  -9   0  -2 9577.69 611.847  16
  -9   0  -2 9097.97 637.038   6
  -9   0  -2 8521.73 620.981   5
  -9   0  -2 8949.45 648.973  35
  -9   0  -3 16410.4 822.404  16
  -9   0  -3 15839.2 835.538   6
  -9   0  -3 16626.9 878.704  35
  -9   0  -3 16244.4 854.686   5
  -9   0  -4 65.6506 83.6226  13
  -9   0  -4 72.3723 84.6848   6
  -9   0  -4-29.9041 116.424   5
  -9   0  -4 111.073 79.4218  35
  -9   0  -5 51526.0 1549.29  13
   9   0   5 47869.0 1402.33  18
  -9   0  -5 47295.8 1477.10  35
  -9   0  -5 50426.9 1441.29   6
  -9   0  -6 9836.59 698.359  13
   9   0   6 10232.1 666.218  18
  -9   0  -7 332.768 152.953  13
   9   0   7 106.862 82.6631  18
  -9   0  -8 13828.1 823.962  16
  -9   0  -8 13109.4 815.885  13
   9   0   8 14186.0 790.550  18
  -9   0  -9 5065.47 504.837  16
  -9   0  -9 4930.18 498.555  13
   9   0   9 5288.70 475.658  18
  -9   0 -10 840.891 218.241  16
  -9   0 -10 1158.35 255.065  13
   9   0  10 942.380 195.897  18
  -9   0 -11 4900.44 445.479  13
   9   0  11 4223.37 334.611  34
  -9  -1   6-8.61829 98.2090  20
  -9  -1   5 710.910 187.275  20
  -9  -1   4 924.806 220.916  26
  -9  -1   4 749.021 189.607  20
  -9  -1   3 4626.06 490.442  26
  -9  -1   2 18006.0 953.159  26
  -9  -1   1 256.016 121.700   5
  -9  -1   1 538.094 168.162  35
  -9  -1   0 1986.35 301.319   5
  -9  -1   0 2151.24 310.309  35
  -9  -1   0 1944.20 278.964  24
  -9  -1  -1 28040.1 1109.37  35
  -9  -1  -1 26320.4 1066.34   5
  -9  -1  -2 53957.9 1414.47  16
  -9  -1  -2 53974.5 1554.16  35
  -9  -1  -2 54523.4 1527.10   5
  -9  -1  -3 11005.7 679.253  13
  -9  -1  -3 10756.8 659.249  16
  -9  -1  -3 10992.4 681.897   5
  -9  -1  -3 10488.4 683.824  35
  -9  -1  -4 47139.9 1423.58  13
  -9  -1  -4 46977.9 1407.61  16
   9   1   4 46734.1 1271.45  11
  -9  -1  -4 45735.5 1402.34  35
  -9  -1  -4 47700.2 1428.53   5
  -9  -1  -5 1661.67 268.775  16
  -9  -1  -5 1657.90 289.776  13
  -9  -1  -5 1544.62 246.240   6
  -9  -1  -5 1742.21 283.184   5
  -9  -1  -5 1435.11 274.194  35
  -9  -1  -6 107.978 131.267  13
  -9  -1  -6-15.2942 104.427  16
   9   1   6 206.991 108.150  18
  -9  -1  -6 227.730 120.173   5
  -9  -1  -6 130.146 88.8972  35
  -9  -1  -7 35844.7 1326.58  13
  -9  -1  -7 36581.3 1288.57  16
   9   1   7 37923.3 1267.99  18
  -9  -1  -8 21633.7 1009.12  16
  -9  -1  -8 22927.4 1073.27  13
   9   1   8 23047.6 958.336   8
   9   1   8 24039.0 1009.49  18
  -9  -1  -9 55.1665 93.7073  16
  -9  -1  -9 94.9640 146.160  13
   9   1   9-50.7520 104.867   8
   9   1   9 80.2825 103.476  18
  -9  -1 -10 404.808 160.737  16
  -9  -1 -10 182.951 148.695  13
  -9  -1 -11 10148.8 689.756  13
  -9  -1 -12-39.7209 130.181  13
   9   1  12 203.373 98.1676  34
  -9  -2   6 2530.31 305.087  20
  -9  -2   6-1696.03 1833.20  24
  -9  -2   5 140.161 115.938  20
  -9  -2   4-36.8528 91.4755  20
  -9  -2   4 11.4402 141.351  26
  -9  -2   3 7865.97 573.368  20
  -9  -2   3 7925.80 643.325  26
   9   2  -3 8538.40 551.891  11
  -9  -2   2 1476.11 293.160  26
  -9  -2   1 18053.8 940.401  26
  -9  -2   0 15869.0 833.057  35
  -9  -2   0 15440.0 808.010   5
  -9  -2  -1 17493.9 862.471   5
  -9  -2  -1 17953.9 880.384  35
  -9  -2  -2 63562.3 1649.76  35
  -9  -2  -2 63384.9 1614.45   5
  -9  -2  -2 59801.2 1566.50  13
  -9  -2  -3 41470.3 1332.29  35
  -9  -2  -3 41534.6 1297.91   5
  -9  -2  -3 40739.3 1288.73  13
  -9  -2  -3 41366.0 1257.46  16
  -9  -2  -4 15487.6 802.259  13
  -9  -2  -4 15378.5 787.606  16
   9   2   4 14089.2 691.809  11
  -9  -2  -4 14293.6 780.179  35
  -9  -2  -4 15655.4 792.317   5
  -9  -2  -5 9412.50 640.216  16
  -9  -2  -5 9087.13 627.353  13
   9   2   5 9281.76 565.984  11
  -9  -2  -5 8711.20 612.330  35
  -9  -2  -5 8570.86 589.787   5
  -9  -2  -6 633.580 178.325  16
  -9  -2  -6 613.904 207.561  13
  -9  -2  -6 726.730 176.582   5
  -9  -2  -7 10441.4 678.574  16
  -9  -2  -7 9653.41 669.869  13
  -9  -2  -7 9545.01 612.988   5
  -9  -2  -8 18.6300 74.2082  16
  -9  -2  -8 97.5175 127.675  13
   9   2   8 90.3848 101.427   8
  -9  -2  -9 14684.2 833.348  16
  -9  -2  -9 15119.8 877.687  13
   9   2   9 14825.6 803.145   8
  -9  -2 -10 13714.6 832.000  16
  -9  -2 -10 14747.3 879.506  13
   9   2  10 13836.6 751.242   8
  -9  -2 -11 104.795 133.814  13
   9   2  11-19.1863 83.7470   8
  -9  -2 -12 2004.96 288.588  13
   9   2  12 2404.23 299.212  34
  -9  -2 -13 16291.2 762.794  13
  -9  -3   6 7669.31 468.980  27
  -9  -3   6 7241.13 505.285  20
  -9  -3   5 6991.31 505.708  27
  -9  -3   5 6832.95 531.879  20
  -9  -3   4 10604.9 668.670  27
  -9  -3   4 10903.8 699.272  20
  -9  -3   3 274.528 174.381  26
  -9  -3   3 201.532 149.916  27
  -9  -3   3 245.322 124.844  20
  -9  -3   2 2068.45 332.870  26
   9   3  -2 2173.15 281.994  11
  -9  -3   2 2094.70 303.122  20
   9   3  -1 8588.42 556.473  11
  -9  -3   1 8385.72 638.263  26
   9   3   0 131.150 77.6043  11
  -9  -3  -1 1609.38 255.176   5
   9   3   1 1276.82 216.916  11
  -9  -3  -2 124.731 63.7628   5
   9   3   2 3.68799 82.9961  11
  -9  -3  -3 8832.24 613.044  13
  -9  -3  -3 9220.31 591.700  16
  -9  -3  -3 9505.17 616.536   5
   9   3   3 9025.45 549.417  11
  -9  -3  -4 4067.80 414.484  13
  -9  -3  -4 4425.60 417.872  16
  -9  -3  -4 3722.79 383.743   5
   9   3   4 3676.27 354.897  11
  -9  -3  -5 8854.67 610.547  16
  -9  -3  -5 8136.55 592.144  13
  -9  -3  -5 8816.95 582.481   5
   9   3   5 7879.80 524.430  11
  -9  -3  -6 22407.0 928.009  15
  -9  -3  -6 23937.9 1018.36  13
  -9  -3  -6 22733.0 975.436  16
  -9  -3  -6 22630.6 927.304   5
  -9  -3  -7 200.132 117.104  16
  -9  -3  -7 453.786 156.402  13
  -9  -3  -8 31977.9 1190.79  16
  -9  -3  -8 32411.8 1237.77  13
  -9  -3  -9 951.819 221.086  16
  -9  -3  -9 1027.16 244.219  13
   9   3   9 1139.00 243.432   8
  -9  -3 -10 258.814 124.449  16
  -9  -3 -10 91.9325 113.604  13
   9   3  10 174.082 121.477   8
  -9  -3 -11 19082.0 945.964  13
   9   3  11 19003.6 898.891   8
  -9  -3 -12 9436.04 639.843  13
   9   3  12 10250.3 655.782  34
   9   3  12 9821.83 608.937   8
  -9  -3 -13 1776.15 265.121  13
   9   3  13 1840.86 261.613  34
   9   3  13 1841.14 237.274   8
  -9  -4   6 698.738 150.557  27
  -9  -4   6 521.853 138.959  20
  -9  -4   5 224.030 108.376  27
  -9  -4   5 340.580 115.583  30
  -9  -4   5 162.545 107.322  20
  -9  -4   4 130.028 151.161  27
  -9  -4   4-87.4829 117.463  30
  -9  -4   4 208.041 144.311  20
  -9  -4   3 5791.43 530.147  27
  -9  -4   3 7270.50 595.082  26
  -9  -4   3 7529.60 563.376  30
  -9  -4   3 6907.27 567.923  20
  -9  -4   2 4588.55 500.774  26
  -9  -4   2 5438.47 479.285  30
  -9  -4   2 5277.70 481.480  20
  -9  -4   1-16.1750 98.5950  30
  -9  -4   1 35.1611 77.6257  20
  -9  -4   0 14109.9 802.425  26
   9   4   0 13133.9 675.013  11
  -9  -4   0 13893.4 740.821  30
   9   4   1 23379.4 882.509  11
  -9  -4  -1 1339.77 1411.16  24
   9   4   2 609.590 163.020  11
  -9  -4  -2 526.642 150.591   5
   9   4   3 660.091 155.632  11
  -9  -4  -3 812.634 187.999   5
  -9  -4  -3 816.681 198.231  16
   9   4   4 25581.7 947.601  11
  -9  -4  -4 26520.4 1000.26   5
  -9  -4  -4 25125.0 1023.54  13
  -9  -4  -4 25930.4 1011.30  16
   9   4   5 7333.22 512.452  11
  -9  -4  -5 6257.21 483.151   5
  -9  -4  -5 7135.38 550.349  13
  -9  -4  -5 6484.51 505.668  15
  -9  -4  -5 6994.80 537.000  16
   9   4   6 17131.8 789.708  11
  -9  -4  -6 15723.5 756.960   5
  -9  -4  -6 15346.1 788.885  15
  -9  -4  -6 16391.7 837.692  13
  -9  -4  -6 16982.6 847.083  16
  -9  -4  -7 18121.5 876.349  15
  -9  -4  -7 19484.9 922.270  13
  -9  -4  -7 19781.4 922.395  16
  -9  -4  -8 11290.2 714.227  13
  -9  -4  -8 10335.0 669.072  16
   9   4   9 1746.71 316.816   8
  -9  -4  -9 1826.95 300.570  16
  -9  -4  -9 1827.30 303.281  13
   9   4  10 5214.45 519.196   8
  -9  -4 -10 5403.36 500.353  16
  -9  -4 -10 4841.62 477.947  13
   9   4  11 591.689 194.819   8
  -9  -4 -11 404.987 154.996  13
  -9  -4 -12 48.8358 98.2211  13
   9   4  12 68.3507 117.834   8
   9   4  12 165.411 163.226  34
  -9  -4 -13 1505.24 246.646  13
   9   4  13 1278.66 227.524   8
   9   4  13 1197.71 235.047  34
  -9  -4 -14 3609.04 367.833  15
   9   4  14 4152.04 361.541  34
   9   4  14 3727.58 331.743   8
  -9  -5   5 273.886 103.714  27
  -9  -5   5 396.352 147.040  20
  -9  -5   5 390.486 115.962  30
  -9  -5   4 5573.20 441.228  28
  -9  -5   4 5162.02 454.833  27
  -9  -5   4 5085.37 476.397  20
  -9  -5   4 5363.76 455.178  30
  -9  -5   3 234.633 125.613  28
  -9  -5   3 232.800 150.556  27
  -9  -5   3 98.4005 104.608  20
  -9  -5   3 280.461 141.392  30
  -9  -5   2 3526.60 413.424  26
  -9  -5   2 3106.41 384.072  20
  -9  -5   2 3121.62 373.904  30
  -9  -5   1 2690.96 360.368  26
  -9  -5   1 2553.54 326.318  23
  -9  -5   1 2930.41 360.398  20
  -9  -5   1 2501.66 332.521  30
  -9  -5   0 605.143 173.373  20
  -9  -5   0 449.934 153.698  30
  -9  -5   0 409.704 80.3284  26
  -9  -5   0 512.730 162.454  23
   9   5   0 338.635 116.264  11
  -9  -5  -1 3962.67 409.881  26
   9   5   1 3406.70 346.853  11
   9   5   2 241.391 103.651  11
  -9  -5  -3 57406.9 1488.49  16
  -9  -5  -3 56875.1 1480.97   5
   9   5   3 57094.1 1425.73  11
  -9  -5  -4 759.510 191.906  16
  -9  -5  -4 807.493 196.863  13
  -9  -5  -4 982.901 201.869   5
   9   5   4 1013.61 200.660  11
  -9  -5  -5 4015.56 418.372  15
  -9  -5  -5 4370.17 435.067  13
  -9  -5  -5 3620.26 382.219  16
  -9  -5  -5 3849.40 377.795   5
   9   5   5 4381.73 404.780  11
  -9  -5  -6 1744.24 270.708  16
  -9  -5  -6 1729.53 282.251  13
  -9  -5  -6 2065.67 302.202  15
  -9  -5  -6 1954.64 260.585   5
   9   5   6 1598.63 247.482  11
  -9  -5  -7 9550.48 651.649  15
  -9  -5  -7 9381.37 637.383  13
  -9  -5  -7 10274.1 666.197  16
   9   5   7 9991.69 616.323  11
  -9  -5  -8 6544.22 561.379  15
  -9  -5  -8 6290.14 533.305  13
  -9  -5  -8 7296.52 565.924  16
  -9  -5  -9 29286.5 1142.14  13
  -9  -5  -9 28644.5 1141.96  16
   9   5   9 30400.6 1218.81   8
  -9  -5 -10 21787.7 989.845  13
  -9  -5 -10 21586.0 985.947  16
   9   5  10 21887.4 1069.22   8
  -9  -5 -11 3117.40 372.483  13
   9   5  11 3351.22 431.575   8
  -9  -5 -12 11487.5 680.843  13
   9   5  12 11292.3 707.411  34
   9   5  12 10947.7 732.404   8
   9   5  13 11621.5 694.023  34
   9   5  13 10890.3 683.156   8
  -9  -5 -14 225.224 99.5068  15
   9   5  14 387.763 117.386   8
   9   5  14 525.156 144.031  34
  -9  -6   5 36.0769 76.3468  28
  -9  -6   5 134.814 97.8831  27
  -9  -6   5 42.0941 74.9597  20
  -9  -6   4-594.972 2003.11  24
  -9  -6   4 326.717 135.886  28
  -9  -6   4 261.944 132.996  27
  -9  -6   4 383.509 154.616  20
  -9  -6   4 234.758 120.429  30
  -9  -6   3 154.900 120.297  28
  -9  -6   3 238.024 150.422  27
  -9  -6   3 106.157 122.759  20
  -9  -6   3 222.381 133.610  30
  -9  -6   2 4078.15 409.655  23
  -9  -6   2 4087.99 451.778  27
  -9  -6   2 3781.53 436.505  20
  -9  -6   2 4757.12 456.454  30
  -9  -6   1 615.712 176.075  26
  -9  -6   1 284.059 115.890  23
  -9  -6   1 408.808 157.485  20
  -9  -6   1 589.444 183.074  30
  -9  -6   0 4329.74 435.576  20
  -9  -6   0 3763.46 405.425  23
   9   6   0 4248.21 383.029  11
  -9  -6   0 3296.66 392.519  30
  -9  -6  -1 512.486 165.153  23
   9   6   1 383.637 122.194  11
   9   6   2 42751.4 1223.74  11
   9   6   3 170.064 110.417  11
  -9  -6  -3 403.220 148.964  16
   9   6   4 31859.6 1102.38  11
  -9  -6  -4 30645.5 1115.34  16
   9   6   5 57485.2 1501.30  11
  -9  -6  -5 56352.1 1574.58  13
  -9  -6  -5 55848.9 1616.78  15
  -9  -6  -5 54169.6 1510.33  16
   9   6   6 17502.2 834.437  11
  -9  -6  -6 16484.1 874.019  15
  -9  -6  -6 17350.8 865.298  13
  -9  -6  -6 17800.8 879.116  16
   9   6   7 2584.25 316.601  11
  -9  -6  -7 2615.88 350.736  16
  -9  -6  -7 2559.61 339.516  13
  -9  -6  -7 2456.82 345.885  15
   9   6   8 7204.26 530.361  11
  -9  -6  -8 6529.68 541.293  16
  -9  -6  -8 6257.81 524.652  13
  -9  -6  -8 6451.07 551.949  15
   9   6   9 854.147 220.748   8
  -9  -6  -9 903.496 218.668  16
  -9  -6  -9 1049.08 218.324  13
  -9  -6  -9 835.850 221.254  15
   9   6  10 1532.89 279.360   8
  -9  -6 -10 1202.39 237.444  16
  -9  -6 -10 1185.50 251.432  15
  -9  -6 -10 1385.37 250.858  13
  -9  -6 -11 500.698 186.784  15
   9   6  11 593.546 210.900   8
   9   6  11 861.678 215.934  34
  -9  -6 -12 602.183 213.572  15
   9   6  12 710.780 217.209   8
   9   6  12 700.970 186.231  34
  -9  -6 -13 7596.32 578.179  15
   9   6  13 8623.62 649.098   8
   9   6  13 8758.26 600.658  34
  -9  -6 -14 4075.10 397.214  15
   9   6  14 4643.97 434.646   8
   9   6  14 4384.60 407.549  34
  -9  -7   4 243.971 107.434  28
  -9  -7   4 301.101 115.705  27
  -9  -7   4 402.941 116.085  30
  -9  -7   3 10331.6 624.379  28
  -9  -7   3 10433.5 640.594  27
  -9  -7   3 11213.8 648.725  30
  -9  -7   3 11560.4 608.196  29
  -9  -7   3 10790.7 686.912  20
  -9  -7   2 4129.07 438.368  27
  -9  -7   2 4326.02 433.691  30
  -9  -7   2 4482.89 458.939  20
  -9  -7   1-292.634 128.323  23
  -9  -7   1-42.5667 112.745  30
  -9  -7   1-48.9253 125.813  20
  -9  -7   0 6021.87 516.190  30
  -9  -7   0 5898.95 521.586  23
  -9  -7   0 6336.16 499.638   4
  -9  -7   0 5794.93 518.856  20
  -9  -7  -1 5819.56 490.202   4
  -9  -7  -1 6065.59 509.439  20
  -9  -7  -1 6340.51 527.840  23
   9   7   1 6153.10 459.694  11
  -9  -7  -2 5985.53 509.929  23
   9   7   2 4699.44 415.833  11
  -9  -7  -2 5144.57 458.750  16
  -9  -7  -3 38994.6 2111.92  24
  -9  -7  -3 41871.7 1341.53  23
   9   7   3 40726.1 1232.22  11
  -9  -7  -3 41745.5 1308.62  16
  -9  -7  -4 239.680 110.795  23
   9   7   4 254.256 94.0855  11
  -9  -7  -4 109.231 96.6948  16
  -9  -7  -5 1381.42 233.594  23
   9   7   5 1851.13 286.320  11
  -9  -7  -5 1124.46 230.068  16
  -9  -7  -6 2007.04 274.317  23
   9   7   6 2602.76 332.223  11
  -9  -7  -6 2319.10 326.312  16
  -9  -7  -6 2303.89 352.161  15
   9   7   7 23269.8 977.989  11
  -9  -7  -7 23702.2 1043.69   2
  -9  -7  -7 21813.7 968.975  13
  -9  -7  -7 23083.1 1076.33  15
  -9  -7  -7 22838.7 1020.58  16
   9   7   8 16024.0 789.264   8
  -9  -7  -8 17660.6 940.303  15
  -9  -7  -8 16688.0 837.728  13
  -9  -7  -8 16810.5 880.643  16
   9   7   9 1020.11 225.512   8
  -9  -7  -9 527.502 178.841  16
  -9  -7  -9 784.301 178.821  13
  -9  -7  -9 901.624 255.315  15
  -9  -7 -10 57594.6 1594.92  16
  -9  -7 -10 57856.2 1702.22  15
   9   7  10 57611.7 1611.27   8
   9   7  10 60841.4 1508.79  34
  -9  -7 -11 67722.4 1837.53  15
   9   7  11 67602.0 1787.15   8
   9   7  11 68636.3 1655.85  34
  -9  -7 -12 3773.01 435.696  15
   9   7  12 3319.61 409.114   8
   9   7  12 3471.27 374.569  34
  -9  -7 -13 2319.14 324.114  15
   9   7  13 3373.49 394.944   8
   9   7  13 2802.36 334.963  34
  -9  -7 -14 51.0279 87.1565  15
   9   7  14 93.0124 91.9348  34
   9   7  14 9.01072 86.6247   8
  -9  -8   4 575.895 134.304  30
  -9  -8   4 605.480 147.295  28
  -9  -8   4 673.719 144.487  27
  -9  -8   3 1367.92 203.246  29
  -9  -8   3 1268.54 209.820  30
  -9  -8   3 1321.50 227.007  28
  -9  -8   3 1398.21 227.819  27
  -9  -8   2 1040.24 219.367  30
  -9  -8   2 776.311 173.079  29
  -9  -8   2 1436.99 260.008  28
  -9  -8   2 855.747 221.728  27
  -9  -8   1 571.252 187.361  30
  -9  -8   1 292.544 154.893  27
  -9  -8   0 875.220 237.265  30
  -9  -8   0 1057.34 209.943   4
  -9  -8   0 954.266 224.682  23
  -9  -8  -1 4551.74 456.685  30
  -9  -8  -1 4989.94 483.493  23
  -9  -8  -1 4739.93 453.931   4
   9   8   2 39456.6 1183.81  11
  -9  -8  -2 39996.8 1358.20  23
  -9  -8  -2 37964.5 1329.86   4
  -9  -8  -2 40042.1 1297.45  16
  -9  -8  -3 436.335 174.016  23
   9   8   3 116.771 95.3435  11
  -9  -8  -3 313.424 125.163  16
  -9  -8  -4 404.312 148.068  23
   9   8   4 537.724 164.588  11
  -9  -8  -4 355.298 137.956  16
  -9  -8  -5 274.662 122.773  23
   9   8   5 81.7630 81.2859  11
  -9  -8  -5 275.172 147.525  16
   9   8   6 14047.6 774.236  11
  -9  -8  -6 13718.7 725.939  23
  -9  -8  -6 12799.6 852.115   2
  -9  -8  -6 13884.8 799.041  16
  -9  -8  -7-206.254 150.247   2
  -9  -8  -7 54.6234 113.237  16
  -9  -8  -7-13.0470 132.096  15
  -9  -8  -8 7523.05 646.119   2
  -9  -8  -8 7200.86 629.324  15
  -9  -8  -8 7336.74 584.417  16
   9   8   9 12692.8 723.883   8
  -9  -8  -9 11839.2 792.586  15
  -9  -8  -9 13014.8 777.802  16
   9   8  10 4326.63 427.169   8
  -9  -8 -10 3845.17 465.699  15
  -9  -8 -10 4007.14 423.115  16
  -9  -8 -11 6700.65 589.750  15
   9   8  11 6767.57 544.778   8
  -9  -8 -12 1993.36 314.294  15
   9   8  12 2168.95 315.633   8
   9   8  12 2211.55 290.130  34
  -9  -8 -13 5686.55 505.300  15
   9   8  13 6151.51 506.982   8
   9   8  13 6516.47 495.621  34
  -9  -8 -14 1046.86 221.377  15
   9   8  14 1140.80 214.927   8
  -9  -9   3 7343.68 441.489  30
  -9  -9   3 7245.82 430.719  29
  -9  -9   3 7978.72 461.149  28
  -9  -9   3 7680.15 439.677  27
  -9  -9   2 1128.03 196.367  30
  -9  -9   2 1150.47 212.660  29
  -9  -9   2 1208.71 210.298  28
  -9  -9   2 1317.33 211.396  27
  -9  -9   1 642.452 172.316  30
  -9  -9   1 500.742 204.230  28
  -9  -9   1 651.369 177.220  27
  -9  -9   0 908.527 212.227  30
  -9  -9   0 1049.35 208.470   4
  -9  -9   0 1209.50 225.620  27
  -9  -9  -1 8010.55 584.917  30
  -9  -9  -1 9577.17 643.692   4
  -9  -9  -2-2.57729 101.656  23
  -9  -9  -2 61.1000 105.021   4
  -9  -9  -2 54.7356 111.836  16
  -9  -9  -3 124.019 132.859  23
  -9  -9  -3 89.5512 122.293  16
  -9  -9  -4 982.635 222.369  23
  -9  -9  -4 1193.32 256.203  16
  -9  -9  -4 1032.78 240.717  14
  -9  -9  -5 18834.1 902.458  23
  -9  -9  -5 20012.1 971.594  16
  -9  -9  -5 19763.7 1023.75  14
  -9  -9  -6 214.114 99.9277  23
  -9  -9  -6 312.457 174.084  16
  -9  -9  -6 266.807 140.261   2
  -9  -9  -7 5600.86 524.999  16
  -9  -9  -7 5450.72 594.599   2
  -9  -9  -8 14012.7 817.408  16
  -9  -9  -8 13552.1 924.869   2
  -9  -9  -9 4311.00 510.674  15
  -9  -9  -9 3614.65 421.299  16
  -9  -9  -9 4397.00 531.713   2
  -9  -9 -10 3661.39 454.214  15
  -9  -9 -10 3776.04 413.010  16
  -9  -9 -10 3993.41 507.046   2
   9   9  11 10630.2 639.386   8
  -9  -9 -11 9814.33 713.638  15
   9   9  12 3413.28 367.218   8
   9   9  12 3874.69 382.233  31
  -9  -9 -12 3451.28 415.579  15
   9   9  13 1332.16 230.106   8
   9   9  13 1587.94 230.535  31
  -9  -9 -13 1618.39 279.901  15
   9   9  14 6680.28 482.403   8
  -9  -9 -14 6550.91 544.150   2
   9   9  14 6918.24 447.113  31
  -9 -10   2 2376.93 252.040  28
  -9 -10   2 2069.36 231.079  30
  -9 -10   2 1761.54 219.755  29
  -9 -10   1 1995.86 265.006  29
  -9 -10   1 1394.09 223.849  28
  -9 -10   1 1716.41 236.635  30
  -9 -10   0 7795.43 549.454  28
  -9 -10   0 8595.96 553.622  30
  -9 -10  -1 65.9025 105.254   4
  -9 -10  -1 82.7743 95.7801  30
  -9 -10  -2-4.97553 77.0813  16
  -9 -10  -2 45.1458 100.534   4
  -9 -10  -2 49.2897 111.617  30
  -9 -10  -3-5.49477 93.4603  16
  -9 -10  -3 47.8024 100.981  14
  -9 -10  -3 60.6103 109.569   4
  -9 -10  -4 64251.4 1746.31  14
  -9 -10  -4 61634.7 1710.77  16
  -9 -10  -5 1896.27 314.300  16
  -9 -10  -5 1592.91 313.256  14
  -9 -10  -5 1579.33 311.415   2
  -9 -10  -6 12887.2 807.403  16
  -9 -10  -6 12836.6 858.046  14
  -9 -10  -6 14334.8 945.248   2
  -9 -10  -7 3647.23 438.114  16
  -9 -10  -7 3192.91 478.222   2
  -9 -10  -8 5533.13 524.417  16
  -9 -10  -8 5603.55 633.637   2
  -9 -10  -9 8215.29 624.794  16
  -9 -10  -9 8069.36 752.106   2
  -9 -10 -10 2788.60 356.254  16
  -9 -10 -10 2790.78 441.044   2
  -9 -10 -11 902.295 259.195   2
  -9 -10 -12 77.9137 139.322   2
   9  10  12-249.344 118.405  31
  -9 -10 -13 388.734 162.652   2
   9  10  13 409.750 133.731  31
  -9 -10 -14 3998.71 438.229   2
   9  10  14 3778.22 331.183  31
  -9 -11   1 4326.23 337.635  29
  -9 -11   0 11306.6 576.037  28
  -9 -11   0 11318.1 554.986  30
  -9 -11   0 11691.4 607.564  29
  -9 -11  -1 21.4163 106.572  28
  -9 -11  -1-44.0904 65.8643  30
  -9 -11  -2 109.470 64.5495  16
  -9 -11  -2 148.065 113.325   4
  -9 -11  -2 66.9575 85.3087  30
  -9 -11  -3 7522.37 562.101  16
  -9 -11  -3 6307.21 523.438   4
  -9 -11  -3 7292.13 525.809  30
  -9 -11  -4 2050.26 317.956   4
  -9 -11  -4 2046.71 303.038   3
  -9 -11  -4 1585.69 267.759  14
  -9 -11  -4 1937.78 314.938  16
  -9 -11  -5 13895.1 825.003   4
  -9 -11  -5 13493.4 803.928  16
  -9 -11  -5 13267.5 822.804  14
  -9 -11  -6 1436.48 308.512   2
  -9 -11  -6 1040.27 252.231  14
  -9 -11  -6 1165.09 251.827  16
  -9 -11  -7 2740.28 427.110   2
  -9 -11  -7 2407.46 393.943  14
  -9 -11  -7 2992.48 395.203  16
  -9 -11  -8 168.652 168.464   2
  -9 -11  -8 366.083 161.569  16
  -9 -11  -8 197.927 132.471  14
  -9 -11  -9 10638.6 876.552   2
  -9 -11  -9 10659.1 704.448  16
  -9 -11 -10 302.144 213.375   2
  -9 -11 -10 486.257 157.443  16
  -9 -11 -11 1706.10 355.428   2
  -9 -11 -12 18770.1 1071.72   2
  -9 -11 -13 11200.7 777.782   2
  -9 -11 -14 4.04749 126.513   2
  -9 -12  -1 21.8263 82.6834  29
  -9 -12  -2 13861.0 678.000  29
  -9 -12  -3 5023.60 423.480  16
  -9 -12  -3 5541.90 450.308   4
  -9 -12  -4-6.61213 79.1762  16
  -9 -12  -4 121.141 86.8854   4
  -9 -12  -4 112.529 121.658   3
  -9 -12  -5 150.095 120.233  16
  -9 -12  -5 168.841 93.4320  14
  -9 -12  -5 79.5580 108.070   4
  -9 -12  -6 953.135 225.733  14
  -9 -12  -6 1566.25 271.691  16
  -9 -12  -6 1502.80 261.950   4
  -9 -12  -7 544.326 209.335  14
  -9 -12  -7 370.998 140.550  16
  -9 -12  -7 390.657 193.187   2
  -9 -12  -8 17128.9 886.323  16
  -9 -12  -8 16489.7 948.594  14
  -9 -12  -8 15729.1 963.498   2
  -9 -12  -9 7513.29 574.486  16
  -9 -12  -9 7583.71 649.406  14
  -9 -12  -9 7882.94 706.883   2
  -9 -12 -10 659.794 214.912  14
  -9 -12 -10 559.323 161.105  16
  -9 -12 -10 623.322 255.651   2
  -9 -12 -11 8.25218 134.526  14
  -9 -12 -11 14.1822 152.957  39
  -9 -12 -11-116.905 179.640   2
  -9 -12 -12 1393.52 264.641  14
  -9 -12 -12 1106.71 308.365  39
  -9 -12 -12 1707.19 338.121   2
  -9 -12 -13 80.9528 76.5191  14
  -9 -12 -13-30.7098 124.721   2
  -9 -12 -13 20.2351 130.425  39
  -9 -13  -3 23553.3 794.797  16
  -9 -13  -3 25179.3 788.681  29
  -9 -13  -4 1185.34 199.085   4
  -9 -13  -4 1065.27 187.215   3
  -9 -13  -4 1040.03 191.462  16
  -9 -13  -5 1183.33 202.931   4
  -9 -13  -5 960.034 193.050   3
  -9 -13  -5 929.718 189.925  16
  -9 -13  -6 849.862 175.776   4
  -9 -13  -6 906.496 207.229   3
  -9 -13  -6 1323.16 235.162  16
  -9 -13  -7 5554.43 443.145   4
  -9 -13  -7 5631.64 480.384  16
  -9 -13  -7 6242.47 507.934  14
  -9 -13  -8 6481.67 475.257   4
  -9 -13  -8 6533.70 544.095   2
  -9 -13  -8 6052.11 494.515  16
  -9 -13  -8 6363.34 527.257  14
  -9 -13  -9 5332.50 499.926   2
  -9 -13  -9 4910.71 429.446  16
  -9 -13  -9 5385.98 489.783  14
  -9 -13 -10 7431.90 607.916   2
  -9 -13 -10 6724.05 462.042  16
  -9 -13 -10 7487.31 574.738  14
  -9 -13 -11 4.27357 110.149   2
  -9 -13 -11 242.528 159.236  14
  -9 -13 -12 3386.48 419.744  39
  -9 -13 -12 3014.37 326.025  14
  -9 -13 -12 3682.53 408.431   2
  -9 -14  -5 10512.4 532.827  16
  -9 -14  -6 16743.6 682.287   3
  -9 -14  -6 16320.0 694.579  16
  -9 -14  -7 620.439 160.174  16
  -9 -14  -7 411.349 129.545   3
  -9 -14  -8 4139.53 361.438  16
  -9 -14  -9 11544.8 573.607  16
  -9 -14  -9 12353.1 634.923  14
  -9 -14 -10 4064.49 355.452  14
 -10   4   2 4493.86 390.143  35
 -10   4   1 11665.2 651.883  35
 -10   4   0 589.731 176.971  35
 -10   4  -1 7890.00 537.733   5
 -10   4  -1 7730.09 541.670  35
 -10   4  -2 9168.30 583.320   5
 -10   4  -2 8355.50 560.878  35
 -10   4  -3 3093.90 313.026  16
 -10   4  -3 3682.76 370.478   5
 -10   4  -3 3777.04 366.987  35
 -10   4  -4 453.549 128.763   5
 -10   4  -4 465.419 128.827  16
 -10   3   3 6597.86 1120.13  24
 -10   3   2 7864.99 551.900  35
 -10   3   2 31217.8 1080.64  24
 -10   3   1 3858.55 400.939  35
 -10   3   0 5410.59 485.548  35
 -10   3   0 5624.20 476.599   5
 -10   3  -1 10406.4 680.485  35
 -10   3  -1 10317.4 670.938   5
 -10   3  -2 455.110 169.823  35
 -10   3  -2 675.053 198.891   5
 -10   3  -3 2158.78 316.715  35
 -10   3  -3 3047.17 370.935   5
 -10   3  -3 2281.40 297.694  16
 -10   3  -4 25725.7 997.028  16
 -10   3  -4 25479.0 997.482   6
 -10   3  -4 25695.6 1031.07   5
 -10   3  -4 27017.6 1050.01  35
 -10   3  -5 6579.05 504.725  16
 -10   3  -5 6368.31 499.257   5
 -10   3  -6 1719.96 256.347  16
 -10   3  -6 2207.91 281.172   5
 -10   2   2 3994.74 406.260  35
 -10   2   2 4688.48 426.565  26
 -10   2   1 10308.7 668.388  35
 -10   2   1 11268.8 701.069  26
 -10   2   1 10656.2 696.136  24
 -10   2   0 16755.7 886.419  35
 -10   2   0 18628.4 896.524   5
 -10   2  -1 76.3727 108.934  35
 -10   2  -1 116.357 94.7130   5
 -10   2  -2 424.129 184.726  35
 -10   2  -2 447.948 171.472   5
 -10   2  -3 23629.8 1075.19  35
 -10   2  -3 23510.9 1056.84   5
 -10   2  -3 22879.2 976.781  16
 -10   2  -4 8509.43 609.931  16
 -10   2  -4 7818.51 585.192   6
 -10   2  -4 7846.68 606.704   5
 -10   2  -4 8328.53 631.894  35
 -10   2  -5 1537.27 249.466   6
 -10   2  -5 1520.63 264.379   5
 -10   2  -5 1686.71 282.961  16
 -10   2  -6 3409.06 380.879   5
 -10   2  -6 4620.78 451.930  16
 -10   2  -7 5170.94 443.933   5
 -10   2  -7 5337.47 470.296  16
 -10   2  -8 3941.92 356.934   5
 -10   2  -8 4409.86 404.291  16
 -10   1   4 22.5209 1192.31  24
 -10   1   4 6707.53 488.071  26
 -10   1   3 516.137 199.771  26
 -10   1   2 14414.5 774.350  35
 -10   1   2 14205.8 819.273  26
 -10   1   1 9060.91 597.148   5
 -10   1   1 10667.0 692.994  35
 -10   1   1 10077.2 709.456  26
 -10   1   0 456.019 157.981   5
 -10   1   0 431.354 163.694  35
 -10   1  -1 6330.79 547.873   5
 -10   1  -1 6913.85 588.614  35
 -10   1  -2 1604.75 289.227   5
 -10   1  -2 1430.14 288.379  35
 -10   1  -3 643.660 179.847  16
 -10   1  -3 522.181 183.785   5
 -10   1  -3 611.425 174.239  35
 -10   1  -4 12261.8 747.345  16
 -10   1  -4 12418.8 777.461   5
 -10   1  -4 12213.3 780.048  35
 -10   1  -5 7097.96 579.009  16
 -10   1  -5 7182.19 580.854   5
 -10   1  -5 7281.40 604.224  35
 -10   1  -6 7855.16 595.550   5
 -10   1  -6 8658.47 620.081  13
 -10   1  -6 7428.80 597.957  16
 -10   1  -7 588.490 168.545   5
 -10   1  -7 515.397 171.092  16
 -10   1  -7 429.552 150.977  13
 -10   1  -8 8252.13 567.324   5
 -10   1  -8 8633.16 588.835  13
 -10   1  -8 8339.60 609.273  16
 -10   1  -9 1180.08 230.380  16
 -10   1  -9 1551.80 247.285  13
 -10   0   5 2259.17 1369.45  24
 -10   0   4 373.797 165.854  26
  10   0  -4 293.428 98.1617  11
 -10   0   3 272.623 175.738  26
 -10   0   2 9425.02 664.398  26
 -10   0   1 1965.55 283.737   5
 -10   0   1 2352.11 337.773  35
 -10   0   1 1353.19 273.730  26
 -10   0   0 369.547 135.364   5
 -10   0   0 236.994 139.960  35
 -10   0  -1 155.492 95.0909   5
 -10   0  -1 79.6949 111.466  35
 -10   0  -2 15254.1 850.699   5
 -10   0  -2 14136.9 853.767  35
 -10   0  -3 51333.8 1494.84  16
 -10   0  -3 48859.6 1539.96   5
 -10   0  -3 48762.2 1564.58  35
 -10   0  -4 45365.8 1445.78  16
 -10   0  -4 47420.7 1516.30   5
 -10   0  -4 44746.8 1496.60  35
 -10   0  -5 4320.10 462.691  13
 -10   0  -5 4316.44 456.495  16
 -10   0  -5 4246.75 456.727   5
 -10   0  -5 3748.07 440.735  35
 -10   0  -6 10036.8 683.333   5
 -10   0  -6 11659.4 756.986  13
 -10   0  -6 10901.9 732.718  16
 -10   0  -7 16789.5 872.280   5
 -10   0  -7 17919.1 929.577  13
 -10   0  -7 17513.8 926.592  16
 -10   0  -8 4975.42 450.712   5
 -10   0  -8 4865.78 483.830  13
 -10   0  -8 4182.08 458.046  16
 -10   0  -9 1318.02 258.226  16
 -10   0  -9 1247.21 248.832  13
 -10   0 -10 2290.72 322.451  16
 -10   0 -10 2890.38 340.134  13
 -10  -1   4 1535.45 1539.11  24
 -10  -1   4 5862.52 488.067  26
 -10  -1   3 19450.8 936.847  26
  10   1  -3 20067.4 847.651  11
 -10  -1   2 845.925 191.654  26
 -10  -1   1 465.125 199.061  26
 -10  -1   0 55099.7 1558.66   5
 -10  -1   0 55100.8 1620.56  35
 -10  -1  -1 21612.9 1010.14   5
 -10  -1  -1 23090.9 1063.67  35
 -10  -1  -2 19756.4 964.447   5
 -10  -1  -2 20060.6 999.071  35
 -10  -1  -3 106.089 99.7549  16
 -10  -1  -3 309.088 152.256  13
  10   1   3 91.4314 89.0301  11
 -10  -1  -3 130.995 103.454   5
 -10  -1  -3-45.6156 108.141  35
 -10  -1  -4 2451.82 344.071  13
 -10  -1  -4 1676.73 283.281  16
  10   1   4 1948.70 279.938  11
 -10  -1  -4 1587.44 285.375  35
 -10  -1  -4 1934.69 302.121   5
 -10  -1  -5 653.929 187.251  16
 -10  -1  -5 707.804 203.202  13
 -10  -1  -5 528.190 166.144  35
 -10  -1  -5 757.612 187.876   5
 -10  -1  -6 15699.5 849.463   5
 -10  -1  -6 16454.4 913.402  13
 -10  -1  -6 16794.8 902.964  16
 -10  -1  -7 430.860 139.821   5
 -10  -1  -7 479.479 180.561  16
 -10  -1  -7 420.441 177.594  13
 -10  -1  -8 46.1048 76.0533   5
 -10  -1  -8 19.2859 107.455  16
 -10  -1  -8 125.095 144.816  13
  10   1   8 140.679 106.597   8
 -10  -1  -9 9402.94 688.489  13
 -10  -1  -9 8050.71 625.811  16
 -10  -1 -10 10658.8 693.326  13
 -10  -1 -10 10006.1 680.946  16
 -10  -1 -11 85.5058 80.4276  13
 -10  -2   5 1112.40 196.426  20
 -10  -2   4 1028.10 188.290  20
 -10  -2   3 4132.94 450.002  26
  10   2  -3 4771.21 407.005  11
 -10  -2   2 6277.79 566.572  26
  10   2  -2 7212.21 528.994  11
 -10  -2   1 3827.05 453.406  26
  10   2  -1 4406.03 422.898  11
 -10  -2   0-353.392 1487.73  24
 -10  -2   0 3282.07 378.595   5
 -10  -2  -1 27198.4 1113.62   5
  10   2   2 20400.2 885.906  11
 -10  -2  -2 22084.1 1005.60   5
 -10  -2  -2 22048.1 1032.05  35
 -10  -2  -3 4358.36 465.481  13
 -10  -2  -3 3452.93 393.791  16
  10   2   3 3596.36 377.640  11
 -10  -2  -3 3705.31 417.763   5
 -10  -2  -3 3652.48 430.776  35
 -10  -2  -4 9273.26 657.003  13
 -10  -2  -4 9297.28 645.215  16
  10   2   4 7951.23 557.339  11
 -10  -2  -4 9044.04 642.669   5
 -10  -2  -4 7978.21 624.309  35
 -10  -2  -5 56400.2 1645.68  13
 -10  -2  -5 57245.0 1628.62  16
  10   2   5 58251.5 1499.01  11
 -10  -2  -5 57864.9 1612.96   5
 -10  -2  -6 25442.3 1115.32  13
 -10  -2  -6 26360.3 1128.53  16
 -10  -2  -6 24986.3 1057.31   5
 -10  -2  -7 485.085 176.834  16
 -10  -2  -7 435.486 184.678  13
 -10  -2  -7 519.156 154.293   5
  10   2   8 3773.55 407.353   8
 -10  -2  -8 4358.16 471.005  13
 -10  -2  -8 3597.73 433.668  16
  10   2   9 7949.63 576.389   8
 -10  -2  -9 8924.14 674.357  13
 -10  -2  -9 8296.79 633.266  16
  10   2  10 12395.6 684.122   8
 -10  -2 -10 12618.8 778.831  13
 -10  -2 -10 12315.1 765.621  16
  10   2  11 10189.4 570.758   8
 -10  -2 -11 10295.4 671.575  13
 -10  -2 -12 9113.08 591.524  13
  10   2  12 9201.53 518.799  34
 -10  -3   5 84.1142 74.0225  20
 -10  -3   4 148.389 72.4887  27
 -10  -3   4 442.142 153.192  20
 -10  -3   3 6005.72 487.251  27
 -10  -3   3 5340.36 503.172  26
 -10  -3   3 5739.72 474.287  20
  10   3  -2 261.776 99.4306  11
 -10  -3   2 250.357 207.823  26
  10   3  -1 4212.30 411.500  11
 -10  -3   1 3485.66 424.719  26
  10   3   0 16855.1 803.679  11
 -10  -3   0 13830.6 814.478  26
  10   3   1 31546.2 1097.56  11
 -10  -3  -1 34956.8 1245.81   5
  10   3   2 254.657 126.929  11
 -10  -3  -2 295.688 167.782   5
 -10  -3  -3 3246.61 374.389  16
  10   3   3 3131.11 354.346  11
 -10  -3  -3 3233.85 387.067   5
 -10  -3  -4 46246.4 1461.24  13
 -10  -3  -4 45296.8 1416.65  16
  10   3   4 43238.6 1280.71  11
 -10  -3  -4 45047.5 1421.88   5
 -10  -3  -5 678.018 186.625  16
 -10  -3  -5 777.601 199.116  13
  10   3   5 738.249 177.134  11
 -10  -3  -5 803.420 196.690   5
 -10  -3  -6 56754.9 1647.11  13
 -10  -3  -6 57128.1 1631.16  16
 -10  -3  -6 55822.7 1542.77   5
 -10  -3  -7 15793.4 885.038  13
 -10  -3  -7 15315.8 853.652  16
 -10  -3  -7 15901.3 811.944   5
 -10  -3  -8 9723.43 672.263  15
 -10  -3  -8 10318.4 719.468  13
 -10  -3  -8 9574.96 675.161  16
  10   3   9 876.319 220.119   8
 -10  -3  -9 1018.65 222.260  16
 -10  -3  -9 1139.88 267.948  13
  10   3  10 23590.1 1016.00   8
 -10  -3 -10 23558.9 1078.53  13
 -10  -3 -10 22552.1 1036.24  16
  10   3  11 3380.33 368.503   8
 -10  -3 -11 4010.47 435.892  13
  10   3  12 592.625 151.839   8
  10   3  12 527.822 157.216  34
 -10  -3 -12 627.789 182.492  13
  10   3  13 446.245 113.083  34
 -10  -3 -13 233.339 125.925  15
 -10  -4   5 1651.00 229.107  20
 -10  -4   4 9656.53 572.160  27
 -10  -4   4 9570.90 598.466  20
 -10  -4   3 390.341 147.346  27
 -10  -4   3 250.517 68.4251  20
 -10  -4   2 863.870 245.369  26
 -10  -4   2-940.220 2087.01  24
 -10  -4   2 834.410 201.875  20
  10   4  -1 18394.7 823.525  11
 -10  -4   1 17893.9 866.262  23
 -10  -4   1 17604.3 914.182  26
  10   4   0 3813.33 382.481  11
 -10  -4   0 2852.58 370.861  26
  10   4   1 2031.96 282.632  11
 -10  -4  -1 2013.82 307.680  26
  10   4   2 2326.46 302.961  11
 -10  -4  -2 2499.24 347.149   5
  10   4   3 40942.9 1238.55  11
 -10  -4  -3 42007.1 1366.30   5
 -10  -4  -3 42809.9 1338.08  16
  10   4   4 11462.3 666.115  11
 -10  -4  -4 11359.5 700.931   5
 -10  -4  -4 10983.3 729.368  13
 -10  -4  -4 12007.5 727.322  16
  10   4   5 20402.1 893.015  11
 -10  -4  -5 19787.4 923.364   5
 -10  -4  -5 20329.8 981.252  13
 -10  -4  -5 21128.8 976.670  16
  10   4   6 20857.6 904.941  11
 -10  -4  -6 19840.8 909.885   5
 -10  -4  -6 19300.8 929.923  15
 -10  -4  -6 20461.8 987.357  13
 -10  -4  -6 20981.3 983.057  16
 -10  -4  -7 3910.14 395.762   5
 -10  -4  -7 3675.68 420.280  15
 -10  -4  -7 3564.95 419.552  13
 -10  -4  -7 3817.76 429.964  16
 -10  -4  -8 802.895 208.379  16
 -10  -4  -8 833.790 228.578  13
 -10  -4  -8 725.955 198.174  15
  10   4   9 34247.6 1313.16   8
 -10  -4  -9 32865.5 1265.29  13
 -10  -4  -9 32052.7 1252.94  15
 -10  -4  -9 32436.6 1219.74  16
  10   4  10 1937.85 327.648   8
 -10  -4 -10 2088.05 320.786  16
 -10  -4 -10 1899.87 308.245  13
  10   4  11 188.358 96.8428   8
 -10  -4 -11 154.807 65.9349  16
 -10  -4 -11 258.239 150.234  13
 -10  -4 -12 7053.97 544.021  13
 -10  -4 -12 7909.70 596.499  15
  10   4  12 7175.66 534.297   8
  10   4  12 8190.37 588.108  34
 -10  -4 -13 1124.58 200.095  13
 -10  -4 -13 975.166 197.459  15
  10   4  13 1181.40 210.333  34
  10   4  13 992.127 195.241   8
 -10  -5   4 419.056 141.735  27
 -10  -5   4 622.037 166.129  20
 -10  -5   4 113.853 73.9658  30
 -10  -5   3 568.330 178.275  27
 -10  -5   3 444.311 158.646  20
 -10  -5   3 651.036 157.497  30
 -10  -5   2 771.019 203.976  27
 -10  -5   2 936.638 203.272  20
 -10  -5   2 1303.77 245.881  30
 -10  -5   1 16831.8 830.442  23
 -10  -5   1 16303.2 871.337  26
 -10  -5   1 16205.7 826.619  20
 -10  -5   1 17683.9 848.460  30
 -10  -5   0 3989.72 414.371  30
  10   5   0 3858.61 380.177  11
 -10  -5   0 4075.24 426.875  23
 -10  -5   0 3800.88 424.063  26
 -10  -5  -1 8721.90 605.561  30
 -10  -5  -1 8607.82 633.425  26
  10   5   1 8575.52 568.352  11
  10   5   2 13913.4 734.656  11
  10   5   3 26787.7 1013.76  11
 -10  -5  -3 26972.8 1062.20  16
  10   5   4 5733.80 487.173  11
 -10  -5  -4 6250.84 518.152   5
 -10  -5  -4 5953.40 513.458  16
  10   5   5 2416.25 319.250  11
 -10  -5  -5 2475.28 320.679   5
[truncated: 53,243 more chars]
