# Supplementary material for: Oxyenamides as Versatile Building Blocks for a Highly Stereoselective One‐Pot Synthesis of the 1,3‐Diamino‐2‐ol‐Scaffold Containing Three Continuous Stereocenters
Source: Angew Chem Int Ed Engl. 2021 Sep 28;60(44):23667–71. doi: 10.1002/anie.202109752 (PMC8597051; doi:10.1002/anie.202109752)
Supplement: Supplementary file 1 — Supporting Information [file ANIE-60-23667-s001.zip › 21042ocu.cif]

data_shelx

_audit_creation_method            'SHELXL-2018/3'
_shelx_SHELXL_version_number      '2018/3'
_chemical_name_systematic         ?
_chemical_name_common             ?
_chemical_melting_point           ?
_chemical_formula_moiety  
 'C33 H28 N4 O4'
_chemical_formula_sum
 'C33 H28 N4 O4'
_chemical_formula_weight          544.59

loop_
 _atom_type_symbol
 _atom_type_description
 _atom_type_scat_dispersion_real
 _atom_type_scat_dispersion_imag
 _atom_type_scat_source
 'C'  'C'   0.0181   0.0091
 'International Tables Vol C Tables 4.2.6.8 and 6.1.1.4'
 'H'  'H'   0.0000   0.0000
 'International Tables Vol C Tables 4.2.6.8 and 6.1.1.4'
 'N'  'N'   0.0311   0.0180
 'International Tables Vol C Tables 4.2.6.8 and 6.1.1.4'
 'O'  'O'   0.0492   0.0322
 'International Tables Vol C Tables 4.2.6.8 and 6.1.1.4'

_space_group_crystal_system       monoclinic
_space_group_IT_number            14
_space_group_name_H-M_alt         'P 21/n'
_space_group_name_Hall            '-P 2yn'

_shelx_space_group_comment
;
The symmetry employed for this shelxl refinement is uniquely defined
by the following loop, which should always be used as a source of
symmetry information in preference to the above space-group names.
They are only intended as comments.
;

loop_
 _space_group_symop_operation_xyz
 'x, y, z'
 '-x+1/2, y+1/2, -z+1/2'
 '-x, -y, -z'
 'x-1/2, -y-1/2, z-1/2'

_cell_length_a                    10.8901(2)
_cell_length_b                    15.3683(3)
_cell_length_c                    16.9357(4)
_cell_angle_alpha                 90
_cell_angle_beta                  98.621(2)
_cell_angle_gamma                 90
_cell_volume                      2802.37(10)
_cell_formula_units_Z             4
_cell_measurement_temperature     150(2)
_cell_measurement_reflns_used     4839
_cell_measurement_theta_min       3.8690
_cell_measurement_theta_max       62.6960

_exptl_crystal_description        rod
_exptl_crystal_colour             colourless
_exptl_crystal_density_meas       ?
_exptl_crystal_density_method     ?
_exptl_crystal_density_diffrn     1.291
_exptl_crystal_F_000              1144
_exptl_transmission_factor_min    ?
_exptl_transmission_factor_max    ?
_exptl_crystal_size_max           0.480
_exptl_crystal_size_mid           0.070
_exptl_crystal_size_min           0.070
_exptl_absorpt_coefficient_mu     0.698
_shelx_estimated_absorpt_T_min    0.730
_shelx_estimated_absorpt_T_max    0.953
_exptl_absorpt_correction_type    multi-scan
_exptl_absorpt_correction_T_min   0.90782
_exptl_absorpt_correction_T_max   1.00000
_exptl_absorpt_process_details
;
CrysAlisPro 1.171.40.67a (Rigaku Oxford Diffraction, 2019)
Empirical absorption correction using spherical harmonics,
 implemented in SCALE3 ABSPACK scaling algorithm.
;
_exptl_absorpt_special_details    ?
_diffrn_ambient_temperature       150(2)
_diffrn_radiation_wavelength      1.54184
_diffrn_radiation_type            CuK\a
_diffrn_source                    'fine-focus sealed X-ray tube'
_diffrn_measurement_device_type   'Xcalibur, Sapphire3, Gemini ultra'
_diffrn_measurement_method        '\w scans'
_diffrn_detector_area_resol_mean  16.1399
_diffrn_reflns_number             11769
_diffrn_reflns_av_unetI/netI      0.0287
_diffrn_reflns_av_R_equivalents   0.0255
_diffrn_reflns_limit_h_min        -9
_diffrn_reflns_limit_h_max        12
_diffrn_reflns_limit_k_min        -17
_diffrn_reflns_limit_k_max        17
_diffrn_reflns_limit_l_min        -17
_diffrn_reflns_limit_l_max        19
_diffrn_reflns_theta_min          3.904
_diffrn_reflns_theta_max          62.732
_diffrn_reflns_theta_full         62.732
_diffrn_measured_fraction_theta_max   0.995
_diffrn_measured_fraction_theta_full  0.995
_diffrn_reflns_Laue_measured_fraction_max    0.995
_diffrn_reflns_Laue_measured_fraction_full   0.995
_diffrn_reflns_point_group_measured_fraction_max   0.995
_diffrn_reflns_point_group_measured_fraction_full  0.995
_reflns_number_total              4484
_reflns_number_gt                 3951
_reflns_threshold_expression      'I > 2\s(I)'
_reflns_Friedel_coverage          0.000
_reflns_Friedel_fraction_max      .
_reflns_Friedel_fraction_full     .

_reflns_special_details
;
 Reflections were merged by SHELXL according to the crystal
 class for the calculation of statistics and refinement.

 _reflns_Friedel_fraction is defined as the number of unique
 Friedel pairs measured divided by the number that would be
 possible theoretically, ignoring centric projections and
 systematic absences.
;

_computing_data_collection        'CrysAlisPro 1.171.40.67a (Rigaku OD, 2019)'
_computing_cell_refinement        'CrysAlisPro 1.171.40.67a (Rigaku OD, 2019)'
_computing_data_reduction         'CrysAlisPro 1.171.40.67a (Rigaku OD, 2019)'
_computing_structure_solution     'SHELXS-2018/3 (Sheldrick, 2018)'
_computing_structure_refinement   'SHELXL-2018/3 (Sheldrick, 2018)'
_computing_molecular_graphics     ?
_computing_publication_material   ?
_refine_special_details           ?
_refine_ls_structure_factor_coef  Fsqd
_refine_ls_matrix_type            full
_refine_ls_weighting_scheme       calc
_refine_ls_weighting_details
'w=1/[\s^2^(Fo^2^)+(0.0456P)^2^+0.6612P] where P=(Fo^2^+2Fc^2^)/3'
_atom_sites_solution_primary      ?
_atom_sites_solution_secondary    ?
_atom_sites_solution_hydrogens    geom
_refine_ls_hydrogen_treatment     constr
_refine_ls_extinction_method      none
_refine_ls_extinction_coef        .
_refine_ls_number_reflns          4484
_refine_ls_number_parameters      370
_refine_ls_number_restraints      0
_refine_ls_R_factor_all           0.0403
_refine_ls_R_factor_gt            0.0352
_refine_ls_wR_factor_ref          0.0917
_refine_ls_wR_factor_gt           0.0876
_refine_ls_goodness_of_fit_ref    1.049
_refine_ls_restrained_S_all       1.049
_refine_ls_shift/su_max           0.000
_refine_ls_shift/su_mean          0.000

loop_
 _atom_site_label
 _atom_site_type_symbol
 _atom_site_fract_x
 _atom_site_fract_y
 _atom_site_fract_z
 _atom_site_U_iso_or_equiv
 _atom_site_adp_type
 _atom_site_occupancy
 _atom_site_site_symmetry_order
 _atom_site_calc_flag
 _atom_site_refinement_flags_posn
 _atom_site_refinement_flags_adp
 _atom_site_refinement_flags_occupancy
 _atom_site_disorder_assembly
 _atom_site_disorder_group
O1 O 0.84505(10) 0.04580(8) 0.78636(6) 0.0390(3) Uani 1 1 d . . . . .
C1 C 0.94107(13) 0.04440(9) 0.75659(8) 0.0256(3) Uani 1 1 d . . . . .
C11 C 1.06314(14) 0.07221(9) 0.80389(9) 0.0283(3) Uani 1 1 d . . . . .
C12 C 1.17211(14) 0.08269(10) 0.77152(9) 0.0324(3) Uani 1 1 d . . . . .
H12 H 1.172083 0.073564 0.716034 0.039 Uiso 1 1 calc R U . . .
C13 C 1.28118(15) 0.10652(11) 0.82023(11) 0.0418(4) Uani 1 1 d . . . . .
H13 H 1.355482 0.113723 0.797855 0.050 Uiso 1 1 calc R U . . .
C14 C 1.28213(17) 0.11979(11) 0.90104(11) 0.0464(4) Uani 1 1 d . . . . .
H14 H 1.357328 0.134636 0.934356 0.056 Uiso 1 1 calc R U . . .
C15 C 1.17354(18) 0.11140(12) 0.93318(10) 0.0482(4) Uani 1 1 d . . . . .
H15 H 1.173681 0.121720 0.988499 0.058 Uiso 1 1 calc R U . . .
C16 C 1.06448(16) 0.08800(11) 0.88506(9) 0.0386(4) Uani 1 1 d . . . . .
H16 H 0.989947 0.082656 0.907509 0.046 Uiso 1 1 calc R U . . .
N1 N 0.94269(10) 0.01753(7) 0.68110(7) 0.0249(3) Uani 1 1 d . . . . .
H1 H 1.014036 0.013922 0.662848 0.030 Uiso 1 1 calc R U . . .
C2 C 0.82772(12) -0.00585(9) 0.62875(8) 0.0232(3) Uani 1 1 d . . . . .
H2 H 0.757589 0.022867 0.650619 0.028 Uiso 1 1 calc R U . . .
C21 C 0.80593(12) -0.10365(9) 0.63056(8) 0.0236(3) Uani 1 1 d . . . . .
C22 C 0.89648(13) -0.16211(9) 0.61403(8) 0.0270(3) Uani 1 1 d . . . . .
H22 H 0.970170 -0.140862 0.597042 0.032 Uiso 1 1 calc R U . . .
C23 C 0.88018(14) -0.25103(10) 0.62211(9) 0.0323(3) Uani 1 1 d . . . . .
H23 H 0.942248 -0.290197 0.610030 0.039 Uiso 1 1 calc R U . . .
C24 C 0.77394(15) -0.28304(10) 0.64770(9) 0.0338(3) Uani 1 1 d . . . . .
H24 H 0.763158 -0.343895 0.653733 0.041 Uiso 1 1 calc R U . . .
C25 C 0.68340(14) -0.22517(10) 0.66442(9) 0.0327(3) Uani 1 1 d . . . . .
H25 H 0.610208 -0.246618 0.681908 0.039 Uiso 1 1 calc R U . . .
C26 C 0.69899(13) -0.13608(10) 0.65578(8) 0.0275(3) Uani 1 1 d . . . . .
H26 H 0.636250 -0.097091 0.667168 0.033 Uiso 1 1 calc R U . . .
C3 C 0.83574(12) 0.03606(8) 0.54674(8) 0.0213(3) Uani 1 1 d . . . . .
H3 H 0.909540 0.013590 0.524367 0.026 Uiso 1 1 calc R U . . .
O3 O 0.84723(8) 0.12885(6) 0.56191(5) 0.0229(2) Uani 1 1 d . . . . .
C6 C 0.96084(12) 0.16529(9) 0.56960(8) 0.0223(3) Uani 1 1 d . . . . .
O4 O 1.05351(8) 0.12610(6) 0.55875(6) 0.0273(2) Uani 1 1 d . . . . .
C61 C 0.95837(13) 0.25867(9) 0.59188(8) 0.0254(3) Uani 1 1 d . . . . .
C62 C 0.85493(14) 0.29713(9) 0.61638(9) 0.0295(3) Uani 1 1 d . . . . .
H62 H 0.782129 0.263737 0.618637 0.035 Uiso 1 1 calc R U . . .
C63 C 0.85817(15) 0.38441(10) 0.63752(10) 0.0370(4) Uani 1 1 d . . . . .
H63 H 0.787939 0.410733 0.654884 0.044 Uiso 1 1 calc R U . . .
C64 C 0.96356(17) 0.43287(11) 0.63327(11) 0.0458(4) Uani 1 1 d . . . . .
H64 H 0.965160 0.492778 0.647222 0.055 Uiso 1 1 calc R U . . .
C65 C 1.06678(17) 0.39521(12) 0.60896(13) 0.0506(5) Uani 1 1 d . . . . .
H65 H 1.139013 0.429051 0.606192 0.061 Uiso 1 1 calc R U . . .
C66 C 1.06448(15) 0.30790(11) 0.58862(11) 0.0395(4) Uani 1 1 d . . . . .
H66 H 1.135615 0.281608 0.572409 0.047 Uiso 1 1 calc R U . . .
C4 C 0.71784(12) 0.02841(8) 0.48501(8) 0.0220(3) Uani 1 1 d . . . . .
H4 H 0.645992 0.048133 0.510943 0.026 Uiso 1 1 calc R U . . .
N3 N 0.72534(10) 0.08519(7) 0.41654(7) 0.0232(2) Uani 1 1 d . . . . .
N4 N 0.81360(11) 0.07307(8) 0.36934(7) 0.0308(3) Uani 1 1 d . . . . .
C41 C 0.64336(14) 0.14682(10) 0.38781(10) 0.0324(3) Uani 1 1 d . . . . .
H41 H 0.573854 0.165624 0.411145 0.039 Uiso 1 1 calc R U . . .
C42 C 0.67832(15) 0.17756(11) 0.31873(10) 0.0378(4) Uani 1 1 d . . . . .
H42 H 0.639211 0.221516 0.284338 0.045 Uiso 1 1 calc R U . . .
C43 C 0.78381(15) 0.13002(11) 0.31026(9) 0.0365(4) Uani 1 1 d . . . . .
H43 H 0.829653 0.137253 0.267195 0.044 Uiso 1 1 calc R U . . .
N2 N 0.69561(10) -0.06048(7) 0.46018(7) 0.0225(2) Uani 1 1 d . . . . .
H2A H 0.755598 -0.099210 0.469153 0.027 Uiso 1 1 calc R U . . .
C5 C 0.58107(12) -0.08422(9) 0.42268(8) 0.0225(3) Uani 1 1 d . . . . .
O2 O 0.49660(9) -0.03142(6) 0.40660(6) 0.0283(2) Uani 1 1 d . . . . .
C51 C 0.56251(12) -0.17906(9) 0.40561(8) 0.0239(3) Uani 1 1 d . . . . .
C52 C 0.62769(13) -0.24153(10) 0.45402(9) 0.0289(3) Uani 1 1 d . . . . .
H52 H 0.689933 -0.224290 0.496569 0.035 Uiso 1 1 calc R U . . .
C53 C 0.60213(15) -0.32920(10) 0.44040(10) 0.0349(3) Uani 1 1 d . . . . .
H53 H 0.646541 -0.371958 0.473731 0.042 Uiso 1 1 calc R U . . .
C54 C 0.51175(15) -0.35420(10) 0.37814(10) 0.0359(4) Uani 1 1 d . . . . .
H54 H 0.493888 -0.414186 0.369048 0.043 Uiso 1 1 calc R U . . .
C55 C 0.44733(14) -0.29223(10) 0.32909(9) 0.0343(4) Uani 1 1 d . . . . .
H55 H 0.386408 -0.309762 0.285888 0.041 Uiso 1 1 calc R U . . .
C56 C 0.47163(13) -0.20463(10) 0.34296(9) 0.0295(3) Uani 1 1 d . . . . .
H56 H 0.426456 -0.162040 0.309835 0.035 Uiso 1 1 calc R U . . .

loop_
 _atom_site_aniso_label
 _atom_site_aniso_U_11
 _atom_site_aniso_U_22
 _atom_site_aniso_U_33
 _atom_site_aniso_U_23
 _atom_site_aniso_U_13
 _atom_site_aniso_U_12
O1 0.0343(6) 0.0499(7) 0.0343(6) -0.0135(5) 0.0105(5) -0.0021(5)
C1 0.0309(8) 0.0200(7) 0.0261(7) -0.0022(6) 0.0044(6) 0.0007(6)
C11 0.0343(8) 0.0202(7) 0.0285(7) -0.0020(6) -0.0011(6) 0.0009(6)
C12 0.0332(8) 0.0274(8) 0.0348(8) -0.0053(6) -0.0009(6) 0.0007(6)
C13 0.0332(8) 0.0366(9) 0.0527(10) -0.0064(8) -0.0033(7) -0.0003(7)
C14 0.0451(10) 0.0404(10) 0.0468(10) -0.0054(8) -0.0160(8) -0.0011(8)
C15 0.0609(12) 0.0489(10) 0.0304(9) -0.0058(8) -0.0072(8) -0.0081(9)
C16 0.0473(9) 0.0362(9) 0.0311(8) -0.0046(7) 0.0017(7) -0.0051(7)
N1 0.0225(6) 0.0288(6) 0.0233(6) -0.0020(5) 0.0030(5) -0.0023(5)
C2 0.0208(7) 0.0252(7) 0.0235(7) -0.0013(5) 0.0036(5) -0.0007(5)
C21 0.0243(7) 0.0268(7) 0.0184(6) 0.0022(5) -0.0012(5) -0.0008(6)
C22 0.0258(7) 0.0299(8) 0.0250(7) 0.0011(6) 0.0030(5) -0.0004(6)
C23 0.0347(8) 0.0284(8) 0.0322(8) 0.0011(6) -0.0006(6) 0.0054(6)
C24 0.0417(9) 0.0255(7) 0.0315(8) 0.0055(6) -0.0029(6) -0.0047(7)
C25 0.0313(8) 0.0347(8) 0.0311(8) 0.0071(6) 0.0015(6) -0.0090(6)
C26 0.0245(7) 0.0318(8) 0.0254(7) 0.0034(6) 0.0011(5) -0.0003(6)
C3 0.0208(6) 0.0176(6) 0.0258(7) -0.0027(5) 0.0044(5) -0.0007(5)
O3 0.0204(5) 0.0199(5) 0.0283(5) -0.0025(4) 0.0033(4) -0.0018(4)
C6 0.0223(7) 0.0253(7) 0.0191(6) 0.0010(5) 0.0026(5) -0.0024(6)
O4 0.0219(5) 0.0263(5) 0.0345(5) -0.0022(4) 0.0071(4) -0.0007(4)
C61 0.0278(7) 0.0246(7) 0.0233(7) -0.0006(5) 0.0016(5) -0.0021(6)
C62 0.0299(7) 0.0279(8) 0.0307(8) -0.0017(6) 0.0039(6) -0.0014(6)
C63 0.0412(9) 0.0300(8) 0.0399(9) -0.0059(7) 0.0069(7) 0.0043(7)
C64 0.0549(11) 0.0254(8) 0.0560(11) -0.0114(8) 0.0052(9) -0.0036(7)
C65 0.0448(10) 0.0330(9) 0.0753(13) -0.0128(9) 0.0135(9) -0.0146(8)
C66 0.0322(8) 0.0326(8) 0.0551(10) -0.0084(7) 0.0109(7) -0.0062(7)
C4 0.0207(7) 0.0214(7) 0.0243(7) -0.0007(5) 0.0049(5) -0.0010(5)
N3 0.0207(6) 0.0230(6) 0.0256(6) -0.0005(5) 0.0029(4) -0.0005(5)
N4 0.0295(6) 0.0344(7) 0.0300(6) 0.0050(5) 0.0097(5) 0.0041(5)
C41 0.0281(8) 0.0272(7) 0.0415(9) 0.0043(6) 0.0044(6) 0.0049(6)
C42 0.0388(9) 0.0311(8) 0.0418(9) 0.0116(7) 0.0003(7) 0.0013(7)
C43 0.0395(9) 0.0391(9) 0.0318(8) 0.0090(7) 0.0089(7) -0.0010(7)
N2 0.0197(6) 0.0205(6) 0.0268(6) -0.0006(5) 0.0019(4) 0.0003(4)
C5 0.0214(7) 0.0273(7) 0.0195(6) 0.0000(5) 0.0048(5) -0.0019(6)
O2 0.0217(5) 0.0298(5) 0.0326(5) -0.0009(4) 0.0018(4) 0.0018(4)
C51 0.0216(7) 0.0281(7) 0.0230(7) -0.0026(6) 0.0061(5) -0.0043(5)
C52 0.0275(7) 0.0300(8) 0.0283(7) -0.0011(6) 0.0012(6) -0.0040(6)
C53 0.0368(8) 0.0266(8) 0.0406(9) 0.0010(7) 0.0039(7) -0.0006(6)
C54 0.0395(9) 0.0276(8) 0.0419(9) -0.0102(7) 0.0103(7) -0.0068(7)
C55 0.0323(8) 0.0377(9) 0.0323(8) -0.0109(7) 0.0027(6) -0.0080(7)
C56 0.0266(7) 0.0335(8) 0.0277(7) -0.0027(6) 0.0017(6) -0.0024(6)

_geom_special_details
;
 All esds (except the esd in the dihedral angle between two l.s. planes)
 are estimated using the full covariance matrix.  The cell esds are taken
 into account individually in the estimation of esds in distances, angles
 and torsion angles; correlations between esds in cell parameters are only
 used when they are defined by crystal symmetry.  An approximate (isotropic)
 treatment of cell esds is used for estimating esds involving l.s. planes.
;

loop_
 _geom_bond_atom_site_label_1
 _geom_bond_atom_site_label_2
 _geom_bond_distance
 _geom_bond_site_symmetry_2
 _geom_bond_publ_flag
O1 C1 1.2273(18) . ?
C1 N1 1.3461(18) . ?
C1 C11 1.507(2) . ?
C11 C12 1.389(2) . ?
C11 C16 1.394(2) . ?
C12 C13 1.390(2) . ?
C12 H12 0.9500 . ?
C13 C14 1.382(3) . ?
C13 H13 0.9500 . ?
C14 C15 1.380(3) . ?
C14 H14 0.9500 . ?
C15 C16 1.383(2) . ?
C15 H15 0.9500 . ?
C16 H16 0.9500 . ?
N1 C2 1.4663(17) . ?
N1 H1 0.8800 . ?
C2 C21 1.5227(19) . ?
C2 C3 1.5453(18) . ?
C2 H2 1.0000 . ?
C21 C26 1.391(2) . ?
C21 C22 1.393(2) . ?
C22 C23 1.388(2) . ?
C22 H22 0.9500 . ?
C23 C24 1.385(2) . ?
C23 H23 0.9500 . ?
C24 C25 1.388(2) . ?
C24 H24 0.9500 . ?
C25 C26 1.390(2) . ?
C25 H25 0.9500 . ?
C26 H26 0.9500 . ?
C3 O3 1.4511(16) . ?
C3 C4 1.5338(18) . ?
C3 H3 1.0000 . ?
O3 C6 1.3464(16) . ?
C6 O4 1.2126(16) . ?
C6 C61 1.4852(19) . ?
C61 C66 1.389(2) . ?
C61 C62 1.389(2) . ?
C62 C63 1.387(2) . ?
C62 H62 0.9500 . ?
C63 C64 1.379(2) . ?
C63 H63 0.9500 . ?
C64 C65 1.381(3) . ?
C64 H64 0.9500 . ?
C65 C66 1.385(2) . ?
C65 H65 0.9500 . ?
C66 H66 0.9500 . ?
C4 N2 1.4392(17) . ?
C4 N3 1.4632(17) . ?
C4 H4 1.0000 . ?
N3 C41 1.3419(19) . ?
N3 N4 1.3520(16) . ?
N4 C43 1.332(2) . ?
C41 C42 1.368(2) . ?
C41 H41 0.9500 . ?
C42 C43 1.387(2) . ?
C42 H42 0.9500 . ?
C43 H43 0.9500 . ?
N2 C5 1.3620(18) . ?
N2 H2A 0.8800 . ?
C5 O2 1.2262(17) . ?
C5 C51 1.4937(19) . ?
C51 C52 1.387(2) . ?
C51 C56 1.395(2) . ?
C52 C53 1.388(2) . ?
C52 H52 0.9500 . ?
C53 C54 1.385(2) . ?
C53 H53 0.9500 . ?
C54 C55 1.384(2) . ?
C54 H54 0.9500 . ?
C55 C56 1.385(2) . ?
C55 H55 0.9500 . ?
C56 H56 0.9500 . ?

loop_
 _geom_angle_atom_site_label_1
 _geom_angle_atom_site_label_2
 _geom_angle_atom_site_label_3
 _geom_angle
 _geom_angle_site_symmetry_1
 _geom_angle_site_symmetry_3
 _geom_angle_publ_flag
O1 C1 N1 121.93(13) . . ?
O1 C1 C11 120.96(13) . . ?
N1 C1 C11 117.11(12) . . ?
C12 C11 C16 119.06(14) . . ?
C12 C11 C1 124.10(13) . . ?
C16 C11 C1 116.84(13) . . ?
C11 C12 C13 120.06(15) . . ?
C11 C12 H12 120.0 . . ?
C13 C12 H12 120.0 . . ?
C14 C13 C12 120.37(16) . . ?
C14 C13 H13 119.8 . . ?
C12 C13 H13 119.8 . . ?
C15 C14 C13 119.81(16) . . ?
C15 C14 H14 120.1 . . ?
C13 C14 H14 120.1 . . ?
C14 C15 C16 120.18(16) . . ?
C14 C15 H15 119.9 . . ?
C16 C15 H15 119.9 . . ?
C15 C16 C11 120.48(16) . . ?
C15 C16 H16 119.8 . . ?
C11 C16 H16 119.8 . . ?
C1 N1 C2 121.19(11) . . ?
C1 N1 H1 119.4 . . ?
C2 N1 H1 119.4 . . ?
N1 C2 C21 110.56(11) . . ?
N1 C2 C3 106.45(10) . . ?
C21 C2 C3 117.35(11) . . ?
N1 C2 H2 107.3 . . ?
C21 C2 H2 107.3 . . ?
C3 C2 H2 107.3 . . ?
C26 C21 C22 118.75(13) . . ?
C26 C21 C2 119.99(12) . . ?
C22 C21 C2 121.02(12) . . ?
C23 C22 C21 120.69(13) . . ?
C23 C22 H22 119.7 . . ?
C21 C22 H22 119.7 . . ?
C24 C23 C22 120.39(14) . . ?
C24 C23 H23 119.8 . . ?
C22 C23 H23 119.8 . . ?
C23 C24 C25 119.24(14) . . ?
C23 C24 H24 120.4 . . ?
C25 C24 H24 120.4 . . ?
C24 C25 C26 120.52(13) . . ?
C24 C25 H25 119.7 . . ?
C26 C25 H25 119.7 . . ?
C25 C26 C21 120.41(14) . . ?
C25 C26 H26 119.8 . . ?
C21 C26 H26 119.8 . . ?
O3 C3 C4 103.72(10) . . ?
O3 C3 C2 105.39(10) . . ?
C4 C3 C2 115.24(10) . . ?
O3 C3 H3 110.7 . . ?
C4 C3 H3 110.7 . . ?
C2 C3 H3 110.7 . . ?
C6 O3 C3 118.65(10) . . ?
O4 C6 O3 123.52(12) . . ?
O4 C6 C61 124.44(12) . . ?
O3 C6 C61 112.03(11) . . ?
C66 C61 C62 119.78(13) . . ?
C66 C61 C6 117.99(13) . . ?
C62 C61 C6 122.23(12) . . ?
C63 C62 C61 119.86(14) . . ?
C63 C62 H62 120.1 . . ?
C61 C62 H62 120.1 . . ?
C64 C63 C62 119.86(15) . . ?
C64 C63 H63 120.1 . . ?
C62 C63 H63 120.1 . . ?
C63 C64 C65 120.68(15) . . ?
C63 C64 H64 119.7 . . ?
C65 C64 H64 119.7 . . ?
C64 C65 C66 119.68(16) . . ?
C64 C65 H65 120.2 . . ?
C66 C65 H65 120.2 . . ?
C65 C66 C61 120.13(15) . . ?
C65 C66 H66 119.9 . . ?
C61 C66 H66 119.9 . . ?
N2 C4 N3 111.18(11) . . ?
N2 C4 C3 111.03(11) . . ?
N3 C4 C3 110.73(10) . . ?
N2 C4 H4 107.9 . . ?
N3 C4 H4 107.9 . . ?
C3 C4 H4 107.9 . . ?
C41 N3 N4 112.09(12) . . ?
C41 N3 C4 126.53(11) . . ?
N4 N3 C4 121.03(11) . . ?
C43 N4 N3 103.82(12) . . ?
N3 C41 C42 107.38(13) . . ?
N3 C41 H41 126.3 . . ?
C42 C41 H41 126.3 . . ?
C41 C42 C43 104.33(13) . . ?
C41 C42 H42 127.8 . . ?
C43 C42 H42 127.8 . . ?
N4 C43 C42 112.37(13) . . ?
N4 C43 H43 123.8 . . ?
C42 C43 H43 123.8 . . ?
C5 N2 C4 119.52(11) . . ?
C5 N2 H2A 120.2 . . ?
C4 N2 H2A 120.2 . . ?
O2 C5 N2 122.03(12) . . ?
O2 C5 C51 121.84(12) . . ?
N2 C5 C51 116.08(12) . . ?
C52 C51 C56 119.78(13) . . ?
C52 C51 C5 121.24(12) . . ?
C56 C51 C5 118.84(13) . . ?
C51 C52 C53 120.11(14) . . ?
C51 C52 H52 119.9 . . ?
C53 C52 H52 119.9 . . ?
C54 C53 C52 119.85(15) . . ?
C54 C53 H53 120.1 . . ?
C52 C53 H53 120.1 . . ?
C55 C54 C53 120.32(14) . . ?
C55 C54 H54 119.8 . . ?
C53 C54 H54 119.8 . . ?
C54 C55 C56 120.02(14) . . ?
C54 C55 H55 120.0 . . ?
C56 C55 H55 120.0 . . ?
C55 C56 C51 119.91(14) . . ?
C55 C56 H56 120.0 . . ?
C51 C56 H56 120.0 . . ?

loop_
 _geom_torsion_atom_site_label_1
 _geom_torsion_atom_site_label_2
 _geom_torsion_atom_site_label_3
 _geom_torsion_atom_site_label_4
 _geom_torsion
 _geom_torsion_site_symmetry_1
 _geom_torsion_site_symmetry_2
 _geom_torsion_site_symmetry_3
 _geom_torsion_site_symmetry_4
 _geom_torsion_publ_flag
O1 C1 C11 C12 -171.64(14) . . . . ?
N1 C1 C11 C12 8.9(2) . . . . ?
O1 C1 C11 C16 8.4(2) . . . . ?
N1 C1 C11 C16 -171.08(13) . . . . ?
C16 C11 C12 C13 1.6(2) . . . . ?
C1 C11 C12 C13 -178.41(14) . . . . ?
C11 C12 C13 C14 0.1(2) . . . . ?
C12 C13 C14 C15 -1.6(3) . . . . ?
C13 C14 C15 C16 1.4(3) . . . . ?
C14 C15 C16 C11 0.4(3) . . . . ?
C12 C11 C16 C15 -1.8(2) . . . . ?
C1 C11 C16 C15 178.18(15) . . . . ?
O1 C1 N1 C2 4.2(2) . . . . ?
C11 C1 N1 C2 -176.30(11) . . . . ?
C1 N1 C2 C21 -95.56(14) . . . . ?
C1 N1 C2 C3 135.95(12) . . . . ?
N1 C2 C21 C26 119.93(13) . . . . ?
C3 C2 C21 C26 -117.75(14) . . . . ?
N1 C2 C21 C22 -54.37(16) . . . . ?
C3 C2 C21 C22 67.95(17) . . . . ?
C26 C21 C22 C23 0.3(2) . . . . ?
C2 C21 C22 C23 174.72(13) . . . . ?
C21 C22 C23 C24 -0.7(2) . . . . ?
C22 C23 C24 C25 0.6(2) . . . . ?
C23 C24 C25 C26 -0.1(2) . . . . ?
C24 C25 C26 C21 -0.3(2) . . . . ?
C22 C21 C26 C25 0.2(2) . . . . ?
C2 C21 C26 C25 -174.27(13) . . . . ?
N1 C2 C3 O3 -59.72(12) . . . . ?
C21 C2 C3 O3 175.87(10) . . . . ?
N1 C2 C3 C4 -173.41(10) . . . . ?
C21 C2 C3 C4 62.19(15) . . . . ?
C4 C3 O3 C6 -139.39(11) . . . . ?
C2 C3 O3 C6 99.12(12) . . . . ?
C3 O3 C6 O4 5.63(18) . . . . ?
C3 O3 C6 C61 -175.01(10) . . . . ?
O4 C6 C61 C66 10.0(2) . . . . ?
O3 C6 C61 C66 -169.31(13) . . . . ?
O4 C6 C61 C62 -169.20(13) . . . . ?
O3 C6 C61 C62 11.44(18) . . . . ?
C66 C61 C62 C63 -0.1(2) . . . . ?
C6 C61 C62 C63 179.16(14) . . . . ?
C61 C62 C63 C64 0.7(2) . . . . ?
C62 C63 C64 C65 -0.7(3) . . . . ?
C63 C64 C65 C66 0.0(3) . . . . ?
C64 C65 C66 C61 0.7(3) . . . . ?
C62 C61 C66 C65 -0.6(3) . . . . ?
C6 C61 C66 C65 -179.90(16) . . . . ?
O3 C3 C4 N2 177.30(9) . . . . ?
C2 C3 C4 N2 -68.05(14) . . . . ?
O3 C3 C4 N3 53.28(13) . . . . ?
C2 C3 C4 N3 167.93(10) . . . . ?
N2 C4 N3 C41 111.56(15) . . . . ?
C3 C4 N3 C41 -124.51(14) . . . . ?
N2 C4 N3 N4 -61.07(15) . . . . ?
C3 C4 N3 N4 62.86(15) . . . . ?
C41 N3 N4 C43 0.38(16) . . . . ?
C4 N3 N4 C43 173.99(12) . . . . ?
N4 N3 C41 C42 -0.27(17) . . . . ?
C4 N3 C41 C42 -173.46(13) . . . . ?
N3 C41 C42 C43 0.04(18) . . . . ?
N3 N4 C43 C42 -0.35(18) . . . . ?
C41 C42 C43 N4 0.20(19) . . . . ?
N3 C4 N2 C5 -73.40(14) . . . . ?
C3 C4 N2 C5 162.84(11) . . . . ?
C4 N2 C5 O2 2.69(18) . . . . ?
C4 N2 C5 C51 -174.60(11) . . . . ?
O2 C5 C51 C52 -148.04(13) . . . . ?
N2 C5 C51 C52 29.26(17) . . . . ?
O2 C5 C51 C56 27.52(18) . . . . ?
N2 C5 C51 C56 -155.18(12) . . . . ?
C56 C51 C52 C53 -0.3(2) . . . . ?
C5 C51 C52 C53 175.20(13) . . . . ?
C51 C52 C53 C54 0.3(2) . . . . ?
C52 C53 C54 C55 0.4(2) . . . . ?
C53 C54 C55 C56 -1.1(2) . . . . ?
C54 C55 C56 C51 1.0(2) . . . . ?
C52 C51 C56 C55 -0.3(2) . . . . ?
C5 C51 C56 C55 -175.97(12) . . . . ?

loop_
 _geom_hbond_atom_site_label_D
 _geom_hbond_atom_site_label_H
 _geom_hbond_atom_site_label_A
 _geom_hbond_distance_DH
 _geom_hbond_distance_HA
 _geom_hbond_distance_DA
 _geom_hbond_angle_DHA
 _geom_hbond_site_symmetry_A
 _geom_hbond_publ_flag
N1 H1 O4  0.88 2.55 3.0470(15) 116.7 . yes
N1 H1 N4  0.88 2.43 3.2237(16) 149.9 3_756 yes
C3 H3 O4  1.00 2.63 3.3916(15) 132.9 3_756 yes
C4 H4 O2  1.00 2.25 3.1798(16) 153.5 3_656 yes
N2 H2A O4  0.88 2.24 2.9743(14) 141.0 3_756 yes

_refine_diff_density_max    0.332
_refine_diff_density_min   -0.253
_refine_diff_density_rms    0.047

_shelx_res_file
;
TITL 21042ocu in space group P 1 21/n 1
    shelx.res
    created by SHELXL-2018/3 at 13:20:10 on 17-Mar-2021
CELL  1.54184  10.8901  15.3683  16.9357   90.000   98.621   90.000
ZERR     4.00   0.0002   0.0003   0.0004    0.000    0.002    0.000
LATT   1
SYMM  1/2 - X, 1/2 + Y, 1/2 - Z
SFAC  C    H    N    O
UNIT  132 112 16 16
MERG   2
HTAB N1 O4
EQIV $1 -x+2, -y, -z+1
HTAB N1 N4_$1
HTAB C3 O4_$1
EQIV $2 -x+1, -y, -z+1
HTAB C4 O2_$2
HTAB N2 O4_$1
FMAP   2
PLAN   20
ACTA
BOND   $H
size .48 .07 .07
CONF
L.S.   8
TEMP  -123.00
WGHT    0.045600    0.661200
FVAR       3.76757
MOLE    1
O1    4    0.845046    0.045802    0.786363    11.00000    0.03434    0.04990 =
         0.03428   -0.01351    0.01045   -0.00208
C1    1    0.941067    0.044397    0.756591    11.00000    0.03086    0.01997 =
         0.02614   -0.00222    0.00442    0.00068
C11   1    1.063138    0.072209    0.803893    11.00000    0.03431    0.02022 =
         0.02853   -0.00204   -0.00111    0.00094
C12   1    1.172115    0.082691    0.771516    11.00000    0.03322    0.02742 =
         0.03480   -0.00525   -0.00093    0.00073
AFIX  43
H12   2    1.172083    0.073564    0.716034    11.00000   -1.20000
AFIX   0
C13   1    1.281177    0.106516    0.820226    11.00000    0.03316    0.03657 =
         0.05269   -0.00644   -0.00331   -0.00027
AFIX  43
H13   2    1.355482    0.113723    0.797855    11.00000   -1.20000
AFIX   0
C14   1    1.282135    0.119786    0.901038    11.00000    0.04511    0.04040 =
         0.04677   -0.00542   -0.01596   -0.00107
AFIX  43
H14   2    1.357328    0.134636    0.934356    11.00000   -1.20000
AFIX   0
C15   1    1.173541    0.111398    0.933179    11.00000    0.06090    0.04892 =
         0.03042   -0.00580   -0.00722   -0.00808
AFIX  43
H15   2    1.173681    0.121720    0.988499    11.00000   -1.20000
AFIX   0
C16   1    1.064476    0.088000    0.885063    11.00000    0.04732    0.03618 =
         0.03111   -0.00457    0.00174   -0.00514
AFIX  43
H16   2    0.989947    0.082656    0.907509    11.00000   -1.20000
AFIX   0
N1    3    0.942688    0.017526    0.681105    11.00000    0.02250    0.02876 =
         0.02326   -0.00204    0.00303   -0.00233
AFIX  43
H1    2    1.014036    0.013922    0.662848    11.00000   -1.20000
AFIX   0
C2    1    0.827716   -0.005849    0.628748    11.00000    0.02083    0.02525 =
         0.02348   -0.00128    0.00356   -0.00071
AFIX  13
H2    2    0.757589    0.022867    0.650619    11.00000   -1.20000
AFIX   0
C21   1    0.805925   -0.103651    0.630560    11.00000    0.02429    0.02679 =
         0.01840    0.00220   -0.00123   -0.00076
C22   1    0.896483   -0.162107    0.614029    11.00000    0.02583    0.02988 =
         0.02500    0.00110    0.00302   -0.00039
AFIX  43
H22   2    0.970170   -0.140862    0.597042    11.00000   -1.20000
AFIX   0
C23   1    0.880179   -0.251034    0.622114    11.00000    0.03466    0.02838 =
         0.03218    0.00107   -0.00059    0.00537
AFIX  43
H23   2    0.942248   -0.290197    0.610030    11.00000   -1.20000
AFIX   0
C24   1    0.773941   -0.283040    0.647699    11.00000    0.04173    0.02549 =
         0.03151    0.00548   -0.00289   -0.00474
AFIX  43
H24   2    0.763158   -0.343895    0.653733    11.00000   -1.20000
AFIX   0
C25   1    0.683402   -0.225167    0.664421    11.00000    0.03126    0.03468 =
         0.03105    0.00708    0.00146   -0.00898
AFIX  43
H25   2    0.610208   -0.246618    0.681908    11.00000   -1.20000
AFIX   0
C26   1    0.698991   -0.136077    0.655782    11.00000    0.02449    0.03178 =
         0.02536    0.00341    0.00111   -0.00031
AFIX  43
H26   2    0.636250   -0.097091    0.667168    11.00000   -1.20000
AFIX   0
C3    1    0.835738    0.036058    0.546736    11.00000    0.02083    0.01761 =
         0.02576   -0.00271    0.00439   -0.00074
AFIX  13
H3    2    0.909540    0.013590    0.524367    11.00000   -1.20000
AFIX   0
O3    4    0.847232    0.128848    0.561908    11.00000    0.02035    0.01992 =
         0.02829   -0.00253    0.00334   -0.00177
C6    1    0.960837    0.165288    0.569600    11.00000    0.02232    0.02529 =
         0.01911    0.00102    0.00259   -0.00239
O4    4    1.053510    0.126103    0.558752    11.00000    0.02188    0.02630 =
         0.03453   -0.00224    0.00714   -0.00074
C61   1    0.958374    0.258671    0.591884    11.00000    0.02775    0.02458 =
         0.02332   -0.00058    0.00157   -0.00212
C62   1    0.854926    0.297134    0.616375    11.00000    0.02988    0.02785 =
         0.03065   -0.00171    0.00387   -0.00137
AFIX  43
H62   2    0.782129    0.263737    0.618637    11.00000   -1.20000
AFIX   0
C63   1    0.858168    0.384411    0.637518    11.00000    0.04124    0.03000 =
         0.03988   -0.00589    0.00695    0.00429
AFIX  43
H63   2    0.787939    0.410733    0.654884    11.00000   -1.20000
AFIX   0
C64   1    0.963556    0.432871    0.633273    11.00000    0.05488    0.02545 =
         0.05604   -0.01144    0.00522   -0.00362
AFIX  43
H64   2    0.965160    0.492778    0.647222    11.00000   -1.20000
AFIX   0
C65   1    1.066776    0.395215    0.608957    11.00000    0.04477    0.03302 =
         0.07528   -0.01275    0.01348   -0.01463
AFIX  43
H65   2    1.139013    0.429051    0.606192    11.00000   -1.20000
AFIX   0
C66   1    1.064483    0.307901    0.588622    11.00000    0.03224    0.03264 =
         0.05508   -0.00839    0.01085   -0.00617
AFIX  43
H66   2    1.135615    0.281608    0.572409    11.00000   -1.20000
AFIX   0
C4    1    0.717844    0.028413    0.485011    11.00000    0.02067    0.02138 =
         0.02429   -0.00072    0.00487   -0.00100
AFIX  13
H4    2    0.645992    0.048133    0.510943    11.00000   -1.20000
AFIX   0
N3    3    0.725339    0.085186    0.416541    11.00000    0.02074    0.02297 =
         0.02558   -0.00051    0.00287   -0.00055
N4    3    0.813599    0.073070    0.369339    11.00000    0.02948    0.03443 =
         0.03004    0.00499    0.00973    0.00412
C41   1    0.643364    0.146816    0.387805    11.00000    0.02813    0.02719 =
         0.04150    0.00433    0.00443    0.00488
AFIX  43
H41   2    0.573854    0.165624    0.411145    11.00000   -1.20000
AFIX   0
C42   1    0.678321    0.177562    0.318725    11.00000    0.03882    0.03113 =
         0.04178    0.01155    0.00029    0.00129
AFIX  43
H42   2    0.639211    0.221516    0.284338    11.00000   -1.20000
AFIX   0
C43   1    0.783813    0.130024    0.310255    11.00000    0.03951    0.03914 =
         0.03184    0.00904    0.00891   -0.00098
AFIX  43
H43   2    0.829653    0.137253    0.267195    11.00000   -1.20000
AFIX   0
N2    3    0.695613   -0.060478    0.460176    11.00000    0.01973    0.02046 =
         0.02682   -0.00062    0.00188    0.00026
AFIX  43
H2A   2    0.755598   -0.099210    0.469153    11.00000   -1.20000
AFIX   0
C5    1    0.581068   -0.084221    0.422681    11.00000    0.02136    0.02729 =
         0.01950    0.00003    0.00477   -0.00191
O2    4    0.496603   -0.031420    0.406598    11.00000    0.02174    0.02984 =
         0.03264   -0.00094    0.00183    0.00177
C51   1    0.562512   -0.179056    0.405606    11.00000    0.02159    0.02807 =
         0.02298   -0.00257    0.00614   -0.00426
C52   1    0.627690   -0.241527    0.454018    11.00000    0.02748    0.02998 =
         0.02826   -0.00106    0.00120   -0.00398
AFIX  43
H52   2    0.689933   -0.224290    0.496569    11.00000   -1.20000
AFIX   0
C53   1    0.602125   -0.329202    0.440402    11.00000    0.03677    0.02656 =
         0.04063    0.00105    0.00386   -0.00065
AFIX  43
H53   2    0.646541   -0.371958    0.473731    11.00000   -1.20000
AFIX   0
C54   1    0.511752   -0.354197    0.378138    11.00000    0.03945    0.02759 =
         0.04193   -0.01024    0.01025   -0.00680
AFIX  43
H54   2    0.493888   -0.414186    0.369048    11.00000   -1.20000
AFIX   0
C55   1    0.447328   -0.292230    0.329089    11.00000    0.03235    0.03768 =
         0.03231   -0.01088    0.00274   -0.00799
AFIX  43
H55   2    0.386408   -0.309762    0.285888    11.00000   -1.20000
AFIX   0
C56   1    0.471635   -0.204635    0.342957    11.00000    0.02664    0.03347 =
         0.02766   -0.00273    0.00167   -0.00238
AFIX  43
H56   2    0.426456   -0.162040    0.309835    11.00000   -1.20000
AFIX   0
HKLF    4


REM  21042ocu in space group P 1 21/n 1
REM wR2 = 0.0917, GooF = S = 1.049, Restrained GooF = 1.049 for all data
REM R1 = 0.0352 for 3951 Fo > 4sig(Fo) and 0.0403 for all 4484 data
REM 370 parameters refined using 0 restraints

END

WGHT      0.0456      0.6612

REM Highest difference peak  0.332,  deepest hole -0.253,  1-sigma level  0.047
Q1    1   0.6243  0.2273  0.2425  11.00000  0.05    0.33
Q2    1   0.7652 -0.0861  0.4387  11.00000  0.05    0.27
Q3    1   0.8406  0.0949  0.7608  11.00000  0.05    0.17
Q4    1   0.7712  0.0315  0.5166  11.00000  0.05    0.14
Q5    1   0.8771  0.1164  0.2620  11.00000  0.05    0.14
Q6    1   0.8009  0.1583  0.7335  11.00000  0.05    0.13
Q7    1   1.0193  0.0625  0.5216  11.00000  0.05    0.13
Q8    1   1.1220  0.0452  0.7917  11.00000  0.05    0.13
Q9    1   1.0099  0.0660  0.7790  11.00000  0.05    0.12
Q10   1   0.6161 -0.2960  0.7386  11.00000  0.05    0.12
Q11   1   1.1235  0.4404  0.5562  11.00000  0.05    0.12
Q12   1   0.6016 -0.2410  0.7196  11.00000  0.05    0.12
Q13   1   1.0166 -0.0286  0.6724  11.00000  0.05    0.11
Q14   1   0.8634  0.2609  0.2663  11.00000  0.05    0.11
Q15   1   0.5121  0.0337  0.4990  11.00000  0.05    0.11
Q16   1   0.9777  0.1388  0.2571  11.00000  0.05    0.11
Q17   1   0.8061 -0.0582  0.6128  11.00000  0.05    0.11
Q18   1   0.5375  0.2807  0.4498  11.00000  0.05    0.11
Q19   1   0.5554 -0.2426  0.7632  11.00000  0.05    0.11
Q20   1   0.8868  0.0389  0.3812  11.00000  0.05    0.11
;
_shelx_res_checksum   94717

_shelx_hkl_file
;
   0   0   2 42862.2 891.080   4
   0   0   3 2.48759 29.5847   4
   0   0   4 999999. 19301.5   4
   0   0   5 23.9510 37.0739   4
   0   0   6 67946.1 1510.72   4
   0   0   7-53.6737 53.5115   4
   0   0   8 9006.31 369.648   4
   0   0   9 16.7890 51.3582   2
   0   0   9 112.920 46.5321   4
   0   0  10-28.2445 46.8038   2
   0   0  11 86.8683 73.8554   2
   0   0  12 1411.02 150.262  10
   0   0  13 105.927 79.1712  10
   0   0  13-21.2051 62.0557   5
   0   0  14 427.787 105.486  10
   0   0  15 13.3758 69.0979  10
   0   0  16 7521.70 352.694   9
   0   0  17-56.0140 55.0202   9
   0   0  18 414.839 84.1333   9
   0   0  19-44.6026 50.5325   9
   0  -1   1 282021. 5532.08   4
   0  -1   1 292444. 5500.46   2
   0   1   1 272510. 5540.02   3
   0  -1   2 6402.41 190.017   4
   0  -1   3 51480.7 1097.90   4
   0  -1   4 402958. 7874.37   4
   0   1   5 16684.9 461.037   4
   0  -1   5 15204.0 454.975   4
   0   1   6 25199.7 664.260   4
   0  -1   6 24357.4 665.863   4
   0  -1   7 7.29305 42.8179   4
   0   1   7 23.0540 46.3636   4
   0  -1   8 63.4795 48.5468   2
   0   1   8 51.0656 42.1760   4
   0  -1   9 53232.8 1315.31   4
   0  -1   9 50851.4 1299.77   2
   0  -1  10 14080.1 550.189   2
   0   1  10 14096.6 561.327   2
   0  -1  11 4466.81 302.563   2
   0   1  11 4299.93 306.277   2
   0  -1  12 7600.42 355.659  10
   0   1  12 7487.23 356.491  10
   0  -1  12 6347.47 299.112   5
   0  -1 -12 6515.04 292.582  14
   0   1  13 68.4967 64.7636  10
   0  -1  13 77.4442 63.8566  10
   0  -1  13 133.430 54.8329   5
   0   1  14 26.6928 63.9939  10
   0  -1  14-20.4956 63.0640  10
   0  -1  14-18.7056 66.7310   5
   0   1  15 244.039 98.3384  10
   0   1  16 200.793 80.3777   9
   0  -1  16 104.471 75.5335   9
   0   1  16 95.9613 82.2923  10
   0   1  17 19.0623 56.0888   9
   0  -1  17-3.62110 62.1543   9
   0   1  18 1308.67 138.880   9
   0  -1  18 1283.02 126.408   9
   0   1  19 1480.07 123.078   9
   0  -1  19 1418.55 120.164   9
   0   2   0 17510.2 426.751   3
   0  -2   0 17732.7 414.392   4
   0   2  -1 6772.70 204.120   3
   0   2   1 6529.38 213.219   3
   0  -2   1 6654.02 153.296   2
   0  -2   1 6742.48 203.240   4
   0  -2   2 4195.15 121.868   2
   0   2   2 4372.95 173.375   3
   0  -2   2 4162.31 160.755   4
   0  -2   3 7987.97 219.917   2
   0  -2   3 7981.72 262.416   4
   0  -2   4 97281.5 1956.08   2
   0  -2   4 94920.9 2016.63   4
   0  -2   5 464000. 9021.94   2
   0  -2   5 462034. 9083.70   4
   0  -2   6 2063.85 132.717   2
   0   2   6 1870.30 137.904   4
   0  -2   6 2052.85 150.271   4
   0  -2   7 44968.7 1058.42   2
   0   2   7 43104.6 1077.90   4
   0  -2   7 44084.5 1099.77   4
   0  -2   8 3936.49 219.654   2
   0  -2   8 3675.87 234.182   4
   0   2   8 3350.90 215.150   4
   0  -2   9 42489.1 1094.85   2
   0  -2   9 41125.2 1124.59   4
   0   2  10 2661.06 232.322   2
   0  -2  10 2427.68 202.025   2
   0  -2  10 2887.37 225.398   4
   0  -2  11 24709.8 744.033  10
   0   2  11 25417.5 877.671   2
   0  -2 -12 6293.74 287.689  14
   0   2  12 6736.55 342.608  10
   0  -2  12 7172.14 353.007  10
   0  -2  12 6724.44 310.763   5
   0   2  13 832.262 128.988  10
   0  -2  13 852.210 133.550  10
   0  -2  13 895.355 115.745   5
   0  -2 -13 704.632 92.8334  14
   0  -2  14 733.018 101.943   5
   0   2  14 612.503 124.295  10
   0  -2  15 565.468 98.7766   5
   0   2  15 681.090 127.018  10
   0  -2  16 1229.67 136.861   9
   0   2  16 1373.05 148.413   9
   0   2  16 1318.71 167.997  10
   0   2  17 1781.53 158.405   9
   0   2  17 1535.95 175.969  10
   0  -2  17 2079.52 172.122   9
   0   2  18 5201.67 257.682   9
   0  -2  18 4737.89 247.003   9
   0   2  19 115.995 50.2971   9
   0  -2  19 36.5242 35.3067   9
   0   3   0 14.1111 46.3419   3
   0  -3   0-21.1739 36.6338   4
   0   3   1 37688.8 862.383   3
   0   3  -1 36077.1 846.109   3
   0  -3   1 37627.1 838.136   4
   0   3   2 47299.0 1061.59   3
   0  -3   2 45989.7 938.477   2
   0   3  -2 46927.2 1033.98   3
   0  -3   2 47316.1 1039.04   4
   0  -3   3 7919.14 216.934   2
   0  -3   3 8283.58 286.946   4
   0  -3   4 46797.4 982.563   2
   0  -3   4 44299.2 1066.21   4
   0  -3   5 10639.2 313.329   2
   0  -3   5 10075.2 367.669   4
   0  -3   6 1125.25 120.847   4
   0  -3   6 1289.03 101.628   2
   0  -3   7 29610.3 743.506   2
   0  -3   7 27366.0 802.418   4
   0   3   7 27816.6 777.233   4
   0  -3   8 59409.2 1365.60   2
   0  -3   8 56341.0 1424.86   4
   0  -3   9 3924.24 263.492   4
   0  -3  10 1328.37 161.013   4
   0   3  10 2023.12 212.978   2
   0  -3  11 95.4510 39.2337   5
   0   3  11 77.7935 44.9599  10
   0  -3  12 5620.12 259.112  18
   0  -3  12 5714.70 288.452   5
   0   3  12 6077.99 325.201  10
   0  -3  13 2378.63 165.996  18
   0   3  13 2346.30 206.864  10
   0  -3  13 2574.90 193.810   5
   0   3  14 2631.07 222.009  10
   0  -3  14 2481.13 193.558   5
   0   3  15 201.130 95.0448  10
   0  -3  15 220.146 65.8559   5
   0  -3  15 291.383 77.8797   9
   0   3  16 89.0522 72.1347  10
   0  -3  16 90.7554 53.3812   5
   0  -3  16-28.3001 62.7389   9
   0   3  16-49.3364 54.2910   9
   0   3  17 61.3630 59.6517   9
   0   3  17 9.95874 64.7241  10
   0  -3  18 560.967 96.2881   9
   0   3  18 132.988 53.1498   9
   0   4   0 144327. 3002.19   3
   0  -4   0 147769. 2971.29   4
   0   4   1 203346. 4086.20   3
   0   4  -1 198645. 4068.55   3
   0  -4   1 204445. 4053.39   4
   0   4  -2 15433.2 461.144   3
   0   4   2 15643.8 479.349   3
   0  -4   2 15634.7 457.284   4
   0   4   3 6310.97 288.955   3
   0  -4   3 6810.32 185.250   2
   0   4  -3 6726.42 270.271   3
   0  -4   3 7089.67 282.743   4
   0  -4   4 49243.6 1024.40   2
   0  -4   4 46151.7 1144.01   4
   0  -4   5 67691.0 1556.63   4
   0  -4   6 59511.0 1427.52   4
   0  -4   7 5850.63 308.669   4
   0  -4   8 10763.4 463.791   4
   0  -4   9 23177.9 781.138   4
   0  -4  10 193.966 80.0297   4
   0   4  11 4650.76 275.480  10
   0  -4  11 4633.72 247.166   5
   0  -4  11 4570.05 225.943  18
   0  -4  12 1152.00 129.243   5
   0   4  12 1332.71 152.627  10
   0  -4  12 1364.39 128.061  18
   0   4  13 4392.06 288.695  10
   0  -4  13 4305.11 256.280   5
   0  -4  13 4661.96 241.498  18
   0  -4  14 5150.86 290.771   5
   0   4  14 5645.75 335.322  10
   0  -4  14 5773.35 289.878   9
   0  -4  14 6036.08 282.877  18
   0   4  15 12473.0 537.259  10
   0  -4  15 13926.4 506.985   5
   0  -4  15 13972.1 488.978   9
   0   4  16 9472.54 441.596  10
   0  -4  16 9934.54 406.121   5
   0  -4  16 9811.24 391.249   9
   0   4  16 9914.30 393.687   9
   0   4  17 4766.45 249.312   9
   0  -4  17 4843.22 250.877   9
   0   4  17 4964.98 292.846  10
   0   4  18 331.592 61.7290   9
   0   4  18 275.145 76.3458  10
   0  -4  18 260.695 59.6156   9
   0   5   0-25.6802 63.2875   3
   0   5   1 8773.95 353.207   3
   0   5  -1 8053.89 334.805   3
   0  -5   1 8955.76 331.087   4
   0   5   2 1694.85 155.444   3
   0   5  -2 1526.57 138.675   3
   0  -5   2 1455.18 134.055   4
   0   5  -3 38057.7 975.415   3
   0   5   3 41114.9 1023.45   3
   0  -5   3 38191.8 980.968   4
   0   5  -4 2682.60 181.599   3
   0  -5   4 2310.84 177.563   4
   0   5  -5 15142.1 508.054   3
   0  -5   5 14770.9 520.978   4
   0   5  -6 2648.59 198.849   3
   0  -5   6 3008.60 216.308   4
   0  -5   7 9739.58 437.370   4
   0  -5   8 6111.23 348.384   4
   0  -5   9 7149.56 401.387   4
   0   5  10 4760.26 269.365  10
   0  -5  10 4932.01 251.346   5
   0  -5  10 3959.95 306.492   4
   0  -5  10 5059.46 232.616  18
   0   5  11 4991.70 297.149  10
   0  -5  11 5629.81 283.038   5
   0  -5  11 5533.45 259.462  18
   0   5  12 23821.5 771.949  10
   0  -5  12 23476.8 720.259   5
   0  -5  12 24715.1 694.969  18
   0  -5  13 2402.16 189.128   5
   0  -5  13 2257.77 170.812  18
   0   5  13 2691.99 228.162  10
   0  -5  13 2399.29 173.930   9
   0  -5  14 929.901 116.722  18
   0   5  14 1373.54 170.097  10
   0  -5  14 1091.10 136.735   5
   0  -5  14 1287.53 129.838   9
   0  -5  15 4630.57 267.821   5
   0   5  15 4354.55 293.059  10
   0  -5  15 4100.14 235.574   9
   0   5  15 4671.88 251.592   9
   0  -5  15 4312.88 240.981  18
   0  -5  16 6767.37 319.955   5
   0  -5  16 7048.58 299.874  18
   0   5  16 5945.91 338.094  10
   0   5  16 6321.78 298.954   9
   0  -5  16 6675.20 299.688   9
   0   5  17 809.200 95.1012   9
   0  -5  17 848.846 103.112   5
   0   5  17 790.373 117.085  10
   0   5  18 6831.24 317.051  10
   0   5  18 6027.13 254.696   9
   0   6   0 47622.3 1194.82   3
   0  -6   1 39688.2 1022.22   4
   0   6   1 40813.3 1059.08   3
   0   6  -1 40658.5 1049.46   3
   0  -6   2 2146.61 175.020   4
   0   6   2 2251.36 189.681   3
   0   6  -2 2433.39 185.499   3
   0  -6   3 21208.5 651.179   4
   0   6   3 21463.7 685.763   3
   0   6  -3 19972.5 643.637   3
   0  -6   4 999.967 124.409   4
   0   6  -4 796.902 121.835   3
   0  -6   5 14723.2 548.216   4
   0   6  -5 15006.6 537.613   3
   0  -6   6 3194.93 243.161   4
   0  -6   7 2331.38 212.076   4
   0  -6   8 4477.49 309.362   4
   0  -6   9 12259.7 564.882   4
   0  -6  10 1507.60 145.747   5
   0   6  10 1541.24 154.757  10
   0  -6  10 1430.90 128.645  18
   0   6  11 6337.67 344.309  10
   0  -6  11 6869.20 324.626   5
   0  -6  11 6781.95 301.720  18
   0   6  12 3134.91 240.661  10
   0  -6  12 2947.38 197.803  18
   0  -6  12 3107.95 219.402   5
   0  -6  13-33.1583 60.6075  18
   0   6  13-46.3571 81.7902  10
   0  -6  13 22.8965 52.4021   5
   0  -6  14 1296.47 134.929  18
   0   6  14 1412.20 164.877  10
   0  -6  14 1212.32 141.373   5
   0  -6  15 252.582 67.1002  18
   0   6  15 434.492 98.5491  10
   0  -6  15 495.839 85.7004   5
   0  -6  16 911.495 109.741  18
   0  -6  16 979.650 115.170   5
   0   6  16 798.840 123.571  10
   0  -6  17 2322.06 162.881   5
   0   6  17 2216.21 185.377  10
   0   6  18 2212.70 167.093  10
   0   7   0 46.4773 78.5166   3
   0   7   1 37883.6 1044.52   3
   0   7  -1 37097.3 1033.12   3
   0   7  -2 75200.6 1795.97   3
   0   7   2 74691.7 1817.62   3
   0  -7   2 77460.1 1784.98   4
   0   7   3 62719.3 1607.51   3
   0   7  -3 65381.7 1577.08   3
   0  -7   3 64176.1 1569.47   4
   0  -7   4 1067.66 138.954   4
   0   7  -4 1255.97 152.936   3
   0  -7   5 70.1603 62.6094   4
   0  -7   6 4867.14 319.500   4
   0  -7   7 4392.82 310.254   4
   0  -7   8 623.809 130.590   4
   0   7   9 3723.57 239.650  10
   0  -7   9 3515.89 218.130   5
   0  -7   9 3688.32 208.005  18
   0   7  10 8472.13 392.833  10
   0  -7  10 8760.17 350.846  18
   0  -7  10 8312.13 368.267   5
   0  -7  11 113.281 62.9109  18
   0   7  11 111.221 74.7027  10
   0  -7  11 182.005 68.3944   5
   0  -7  12 911.056 118.651  18
   0   7  12 629.812 119.983  10
   0  -7  12 823.402 118.596   5
   0  -7  13 1450.90 148.004  18
   0   7  13 1402.39 167.405  10
   0  -7  13 1496.86 157.646   5
   0  -7  14 130.972 62.4015  18
   0  -7  14 102.253 58.0315   5
   0  -7  15 547.930 87.5243  18
   0   7  15 528.933 109.699  10
   0  -7  15 388.890 81.3159   5
   0  -7  16 797.712 104.864  18
   0   7  16 724.147 111.981  10
   0  -7  16 762.533 103.829   5
   0  -7  17 4775.73 220.177  18
   0  -7  17 4475.91 227.099   5
   0   7  17 5151.77 270.174  10
   0   8   0 4547.68 308.286   3
   0   8  -1 5794.98 336.131   3
   0   8   1 5595.80 339.964   3
   0   8   2 10178.3 479.029   3
   0   8  -2 10494.6 471.360   3
   0  -8   3 2760.27 231.444   4
   0   8  -3 2525.28 225.468   3
   0   8   3 2121.56 219.945   3
   0  -8   4 11118.7 503.748   4
   0  -8   5 1694.40 191.859   4
   0  -8   6 1610.00 196.436   4
   0  -8   7 1025.01 164.365   4
   0  -8   8 917.715 110.862   5
   0   8   8 967.529 122.328  10
   0  -8   8 1155.41 115.328  18
   0   8   9 3830.39 257.676  10
   0  -8   9 4068.34 228.997  18
   0  -8   9 4023.07 243.592   5
   0  -8  10 1784.73 152.469  18
   0   8  10 1563.19 169.873  10
   0  -8  10 1496.31 153.817   5
   0  -8  11 1612.53 152.351  18
   0   8  11 1991.13 191.321  10
   0  -8  11 1771.87 168.490   5
   0  -8  12 668.635 103.770  18
   0   8  12 475.956 102.172  10
   0  -8  12 606.567 108.084   5
   0  -8  13 805.461 117.873  18
   0   8  13 819.076 134.694  10
   0  -8  13 718.594 118.169   5
   0  -8  14 13.3303 58.6637  18
   0   8  14 53.6222 76.7572  10
   0  -8  14 87.6921 61.2971   5
   0  -8  15-106.567 67.3897  18
   0   8  15-46.9810 79.3940  10
   0  -8  15 23.8920 50.1207   5
   0   8  16 4709.71 268.913  10
   0  -8  16 4612.58 230.603  18
   0  -8  16 4719.88 245.364   5
   0   8  17 52.4283 41.6252  10
   0   9   0 29.2499 76.5078   3
   0   9   1 11612.5 539.295   3
   0   9  -1 11039.4 522.783   3
   0   9   2 1319.88 175.603   3
   0   9  -2 1139.93 170.524   3
   0   9   3-11.0865 81.4756   3
   0  -9   4 13105.9 590.067   4
   0  -9   5 21952.2 824.390   4
   0  -9   6 11220.7 386.384  18
   0   9   6 11222.2 432.261  10
   0  -9   6 10808.5 413.371   5
   0  -9   7 835.608 103.223  18
   0   9   7 676.351 101.916  10
   0  -9   7 831.486 113.458   5
   0  -9   8 353.419 77.9416  18
   0  -9   8 397.400 91.6886   5
   0   9   8 290.291 90.2055  10
   0  -9   9 2290.04 174.608  18
   0   9   9 1822.08 181.574  10
   0  -9   9 2063.16 180.940   5
   0  -9  10 2173.34 185.421  18
   0   9  10 1852.88 186.924  10
   0  -9  10 2085.26 184.003   5
   0   9  11 5414.08 331.002  10
   0  -9  11 5939.35 302.196  18
   0  -9  11 6086.05 322.185   5
   0  -9  12 1398.79 150.536  18
   0   9  12 1211.23 157.424  10
   0  -9  12 1534.85 165.472   5
   0  -9  13 1764.64 160.273  18
   0   9  13 1711.30 184.438  10
   0  -9  13 1569.05 163.162   5
   0   9  14 4685.47 288.427  10
   0  -9  14 4533.25 250.851  18
   0  -9  14 4500.83 261.074   5
   0   9  15 3727.99 245.134  10
   0  -9  15 3913.13 219.308  18
   0  -9  15 3687.17 222.372   5
   0  -9  16 911.003 100.168  18
   0   9  16 943.604 111.281  10
   0  -9  16 553.105 81.9568   5
   0  10   0 541.396 140.831   3
   0  10   1 1749.17 218.737   3
   0  10  -1 2196.36 228.458   3
   0  10   2 3403.51 300.396   3
   0 -10   3 27202.5 758.768   5
   0 -10  -3 27424.9 753.341  13
   0 -10   4 19310.0 596.935   5
   0  10   4 18870.5 606.705  10
   0 -10  -4 19019.4 587.742  13
   0 -10  -5 5303.91 268.991  13
   0 -10   5 5052.69 246.008  18
   0  10   5 5155.25 283.501  10
   0 -10   5 5442.62 276.213   5
   0 -10   6 4827.67 246.134  18
   0  10   6 5097.40 287.865  10
   0 -10   6 5047.80 274.596   5
   0 -10   7 261.074 67.8093  18
   0  10   7 361.655 84.7862  10
   0 -10   7 117.167 58.9183   5
   0 -10   8 54.5470 54.8345  18
   0  10   8 25.8253 64.0353  10
   0 -10   8 146.891 94.8459   5
   0 -10   9 953.627 118.686  18
   0  10   9 1016.44 141.474  10
   0 -10   9 1019.55 132.886   5
   0 -10  10 353.232 80.8879  18
   0  10  10 457.972 104.700  10
   0 -10  10 244.495 83.6177   5
   0  10  11 5668.90 336.024  10
   0 -10  11 5548.08 292.239  18
   0 -10  11 6082.87 322.643   5
   0  10  12 5930.69 344.479  10
   0 -10  12 6078.07 307.456  18
   0 -10  12 6505.40 332.110   5
   0  10  13 3185.74 241.014  10
   0 -10  13 3740.80 231.506  18
   0 -10  13 3253.15 228.824   5
   0 -10  14 1037.29 115.791  18
   0  10  14 730.225 116.194  10
   0 -10  14 887.870 110.409   5
   0  10  15 2612.33 193.582  10
   0 -10  15 2677.68 179.544   5
   0 -10  15 2648.97 170.247  18
   0 -11   0-20.4136 43.6264   5
   0  11   0-3.06090 42.5136  10
   0 -11   1 4843.72 264.466   5
   0 -11  -1 5609.77 275.563   5
   0  11  -1 5382.93 280.078  10
   0  11   1 5638.90 286.876  10
   0 -11  -1 5685.68 282.346  13
   0 -11   2 12088.7 449.140   5
   0 -11  -2 12075.9 442.973   5
   0  11  -2 12746.6 466.532  10
   0  11   2 11839.2 456.265  10
   0 -11  -2 12765.8 459.265  13
   0 -11  -3 7402.83 331.860   5
   0 -11   3 7921.27 350.894   5
   0  11  -3 7849.99 352.614  10
   0  11   3 7655.03 354.359  10
   0 -11  -3 8201.10 351.070  13
   0 -11  -4 5488.62 277.251   5
   0 -11   4 5513.16 287.551   5
   0  11   4 5275.30 293.340  10
   0 -11  -4 5185.02 277.721  13
   0 -11  -5 2115.72 174.250  13
   0 -11   5 2131.77 158.081  18
   0  11   5 2088.37 185.538  10
   0 -11   5 2013.53 170.039   5
   0 -11   6 5460.23 270.415  18
   0  11   6 5789.64 322.040  10
   0 -11   6 5527.57 300.268   5
   0 -11   7 1069.49 124.057  18
   0  11   7 976.997 138.609  10
   0 -11   7 1235.60 140.390   5
   0  11   8 2403.40 210.347  10
   0 -11   8 2514.17 188.384  18
   0 -11   8 2803.53 211.768   5
   0  11   9 9790.16 452.571  10
   0 -11   9 10435.1 442.045   5
   0 -11   9 9207.27 389.595  18
   0 -11  10 45.1487 60.5539  18
   0  11  10-53.9778 78.2899  10
   0 -11  10 36.2855 72.6391   5
   0 -11  11 1953.17 174.503  18
   0  11  11 1679.88 178.875  10
   0 -11  11 1599.48 161.998   5
   0 -11  12 1502.15 146.507  18
   0  11  12 1325.77 157.068  10
   0 -11  12 1755.23 166.085   5
   0 -11  13 731.251 104.478  18
   0  11  13 778.007 116.653  10
   0 -11  13 793.887 110.345   5
   0 -11  14 358.451 77.3576  18
   0  11  14 244.183 70.8807  10
   0 -11  14 175.044 61.8604   5
   0 -11  15 814.179 91.7483  18
   0 -12   0 1143.84 133.186  13
   0 -12   0 962.065 118.365   5
   0  12   0 1040.06 126.579  10
   0 -12  -1 3032.93 211.404  13
   0  12   1 2625.28 199.485  10
   0  12  -1 2742.45 204.524  10
   0 -12  -1 2813.71 200.664   5
   0 -12   1 2590.30 192.201   5
   0 -12  -2 105.888 53.1132  13
   0  12   2 268.845 79.7166  10
   0  12  -2 249.310 70.6286  10
   0 -12  -2 171.719 50.4556   5
   0 -12   2 152.234 62.5096   5
   0 -12  -3 1309.84 140.552  13
   0 -12  -3 1294.56 137.759   5
   0 -12   3 1313.13 142.454   5
   0  12  -3 1618.25 162.725  10
   0  12   3 1622.80 164.797  10
   0 -12  -4 6636.36 313.585   5
   0 -12   4 5943.42 313.532   5
   0  12  -4 6469.15 326.877  10
   0  12   4 6160.09 330.961  10
   0 -12  -4 5489.57 300.943  13
   0 -12  -5 7532.08 360.042  13
   0 -12   5 8102.09 336.056  18
   0  12  -5 7714.15 369.604  10
   0  12   5 7650.87 376.961  10
   0 -12   5 7423.49 358.292   5
   0  12   6 5079.12 304.250  10
   0 -12   6 4791.66 258.520  18
   0 -12   6 4932.86 286.432   5
   0 -12   7 2235.50 173.472  18
   0  12   7 1902.21 188.470  10
   0 -12   7 2040.07 186.215   5
   0 -12   8 1081.09 123.519  18
   0  12   8 1266.57 162.369  10
   0 -12   8 1288.19 147.139   5
   0  12   9 3594.80 261.790  10
   0 -12   9 3729.32 233.287  18
   0 -12   9 3505.80 243.982   5
   0  12  10 5485.36 320.988  10
   0 -12  10 5766.10 295.512  18
   0 -12  10 5868.38 317.184   5
   0 -12  11 142.155 63.4908  18
   0  12  11 251.481 88.2080  10
   0 -12  11 231.625 75.8238   5
   0 -12  12 715.463 98.2400  18
   0  12  12 577.448 100.245  10
   0 -12  12 792.154 111.912   5
   0  12  13 2894.11 201.581  10
   0 -12  13 3179.29 201.792   5
   0 -12  13 2624.64 173.508  18
   0 -12  14 75.8068 41.5677   5
   0 -13   0-52.7601 60.3634  13
   0 -13   0-72.5906 55.9218   5
   0  13   0-19.7777 47.1524  10
   0 -13  -1 966.880 125.233  13
   0 -13   1 1045.83 134.859  13
   0 -13  -1 1194.29 132.311   5
   0 -13   1 747.725 116.442   5
   0  13   1 1074.96 135.562  10
   0  13  -1 969.253 137.072  10
   0 -13  -2 345.697 84.5765  13
   0  13  -2 283.787 71.1919  10
   0  13   2 270.948 83.0084  10
   0 -13  -2 431.020 88.9927   5
   0 -13   2 268.311 84.2705   5
   0 -13  -3 2275.90 183.821   5
   0 -13   3 2377.62 194.879   5
   0 -13  -3 2400.17 197.479  13
   0  13   3 2392.78 203.614  10
   0  13  -3 3109.85 225.006  10
   0 -13  -4 528.946 97.2955  13
   0  13  -4 526.872 104.438  10
   0  13   4 549.124 103.781  10
   0 -13   4 497.294 97.4166   5
   0  13   5 3466.55 251.922  10
   0  13  -5 3387.79 239.039  10
   0 -13   5 3322.56 233.782   5
   0  13  -6 1020.15 146.754  10
   0  13   6 1007.23 138.172  10
   0 -13   6 963.912 134.769   5
   0  13   7 13.4319 57.8891  10
   0  13  -7 23.0919 64.2329  10
   0 -13   7-23.2267 58.7723   5
   0 -13   8 2962.39 200.736  18
   0  13   8 2535.94 212.985  10
   0  13  -8 2813.43 222.107  10
   0 -13   8 2922.95 221.156   5
   0 -13   9 442.263 83.4259  18
   0  13   9 511.993 98.2485  10
   0 -13   9 427.262 99.8371   5
   0  13  10 5517.47 307.999  10
   0 -13  10 5975.76 308.111   5
   0 -13  10 5516.55 275.116  18
   0 -13  11-14.0045 54.8512   5
   0  13  11-57.3432 68.1048  10
   0 -13  12-58.7144 46.7523   5
   0  13  12 52.6749 58.2497  10
   0  13 -12-0.27282 41.9106  10
   0 -13  13-50.5312 46.2860   5
   0 -14   0 673.068 114.962  13
   0 -14   0 446.896 88.9766   5
   0  14   0 589.409 109.436  10
   0 -14  -1 45.3822 55.6174  13
   0 -14   1 117.936 91.7368  13
   0  14   1 47.2602 54.2120  10
   0 -14  -1 67.7403 40.8799   5
   0 -14   1 142.526 64.4755   5
   0 -14  -2 4056.64 258.784  13
   0 -14   2 4011.70 261.656  13
   0 -14   2 4330.12 270.415   5
   0 -14  -2 4092.62 252.157   5
   0  14   2 4705.65 285.608  10
   0  14  -2 4417.97 277.599  10
   0 -14  -3 3556.51 242.722  13
   0 -14  -3 3871.57 240.918   5
   0 -14   3 3458.53 236.928   5
   0  14   3 3558.01 253.419  10
   0  14  -3 3674.75 248.621  10
   0 -14  -4 2514.07 208.326  13
   0  14  -4 2782.65 216.558  10
   0  14   4 2807.08 221.026  10
   0 -14   4 3097.43 224.160   5
   0  14   5 6032.30 333.706  10
   0  14  -5 5597.74 310.268  10
   0 -14   5 5533.63 308.525   5
   0  14   6 7236.04 371.632  10
   0  14  -6 7662.51 366.057  10
   0 -14   6 7236.78 355.051   5
   0 -14   7 138.553 60.4519   5
   0  14   7-8.03592 54.4913  10
   0  14  -7 134.127 60.8527  10
   0 -14   8 990.262 125.548   5
   0  14  -8 1035.89 131.395  10
   0  14   8 1060.19 129.136  10
   0 -14   9 381.066 90.1989   5
   0  14   9 331.070 80.1826  10
   0  14  -9 225.571 74.9781  10
   0  14 -10 1559.65 144.749  10
   0 -14  10 1501.74 141.417   5
   0  14  10 1694.69 154.334  10
   0 -14  11 69.7229 47.0275   5
   0  14  11 157.982 45.8546  10
   0  14 -11 222.714 67.2160  10
   0 -15   0-28.5649 68.4999  13
   0 -15   0 27.6642 53.0367   5
   0  15   0 18.7205 60.9301  10
   0 -15  -1 165.318 63.3062  13
   0 -15   1 216.912 79.5377  13
   0  15   1 220.351 71.3990  10
   0  15  -1 106.766 59.1188  10
   0 -15  -1 179.067 61.8289   5
   0 -15   1 180.693 61.2129   5
   0  15  -2 3806.75 251.596  10
   0  15   2 3405.54 247.498  10
   0 -15  -2 3594.41 242.555  13
   0 -15   2 3998.61 255.797  13
   0 -15   2 3202.63 225.236   5
   0 -15  -2 3578.89 231.156   5
   0 -15   3-32.7321 60.5729  13
   0 -15  -3 53.8179 68.8011  13
   0  15   3-169.001 71.2857  10
   0  15  -3 8.13772 65.2312  10
   0 -15   3-32.9214 67.7490   5
   0  15  -4 8693.22 391.012  10
   0  15   4 8743.16 397.381  10
   0 -15   4 8614.80 384.116  13
   0 -15   4 7967.14 370.185   5
   0 -15   5 252.336 67.8018  13
   0 -15   5 162.692 65.8882   5
   0  15   5 266.224 77.8234  10
   0  15  -5 142.659 54.4900  10
   0 -15   6 572.327 102.074   5
   0  15  -6 395.528 84.1208  10
   0  15   6 309.186 76.1964  10
   0 -15   7 404.904 83.3053   5
   0  15  -7 387.440 84.2236  10
   0  15   7 168.709 57.1478  10
   0 -15   8-60.8198 61.6784   5
   0  15  -8 28.7246 38.1327  10
   0  15   8 49.9736 51.3766  10
   0  15  -9 2724.72 181.817  10
   0 -15   9 2956.96 189.881   5
   0 -15  10 1606.12 132.145   5
   0 -16   0 174.671 71.4097  13
   0 -16   0 118.588 44.9842   5
   0  16   0 200.321 66.8647  10
   0 -16   1 233.459 70.8075  13
   0 -16  -1 360.329 82.8364  13
   0 -16  -1 370.653 78.7737   5
   0 -16   1 230.950 62.8483   5
   0  16   1 200.150 66.2848  10
   0  16  -1 307.107 70.9545  10
   0 -16  -2 118.736 61.1467  13
   0 -16   2 117.258 71.3299  13
   0 -16   2 128.663 49.4491   5
   0  16  -2 174.480 64.4442  10
   0  16   2 98.1820 54.2418  10
   0 -16   3 902.337 114.165  13
   0 -16   3 933.488 114.758   5
   0  16  -3 939.474 119.982  10
   0  16   3 900.458 122.256  10
   0 -16   4-70.5511 72.3168  13
   0 -16   4 112.786 58.1268   5
   0  16   4-4.51897 51.8574  10
   0 -16   5 462.333 83.1255  13
   0 -16   5 373.725 79.4666   5
   0  16  -5 439.625 75.0244  10
   0 -16   6 125.864 58.3120  13
   0 -16   6 53.3845 53.6063   5
   0  16  -6-26.9139 39.1933  10
   0 -16   7 1360.28 122.493  13
   0 -16   7 1338.22 126.271   5
   0  16  -7 1183.84 118.049  10
   0 -16   8 1437.83 123.590   5
   0 -17   0 53.8919 50.8647  13
   0 -17   1 581.445 92.0984  13
   0 -17   1 617.417 85.4013   5
   0 -17   2 1392.14 128.504  13
   0 -17   2 1398.13 125.204   5
   0 -17   3 355.850 67.6696  13
   0 -17   3 380.605 66.4991   5
   0 -17   4 365.296 69.7570  13
   0 -17   4 474.344 74.1709   5
   0 -17   5 882.894 96.8405  13
  -1   0  19 3924.06 207.889   9
  -1   0  18-34.0532 60.8508   9
  -1   0  17 6390.36 308.367   5
  -1   0  16-36.9106 53.1391   5
  -1   0  15 9618.60 452.997  10
  -1   0  15 9557.09 415.637   5
  -1   0  14 11.8436 76.5537  10
  -1   0  13 3037.37 225.336  10
   1   0 -13 3131.35 201.205  14
   1   0 -12 37.9728 33.6802  14
  -1   0  12 26.4934 59.2229  10
  -1   0  11 117.279 66.6877   2
  -1   0  10 2.97366 42.6906   4
  -1   0   9 78575.2 1865.57   4
  -1   0   8 0.99125 55.5469   4
  -1   0   7 23443.6 695.248   4
  -1   0   6 48.5007 57.4122   4
  -1   0   5 43001.2 1028.76   4
  -1   0   4 25.1079 47.2068   4
  -1   0   3 35977.8 823.359   4
  -1   0   2 43.2112 17.2367   3
  -1   0   1 1126.51 46.3248   3
   1   0  -1 1057.46 56.3294   2
   1   0   0-6.95874 16.2405   2
   1   0   1 9588.42 249.155   2
   1   0   2-1.20451 26.7834   2
   1   0   2 18.6241 13.4590   4
   1   0   3 12137.8 336.150   2
   1   0   3 11805.7 292.121   4
   1   0   4 69.5869 30.5196   4
   1   0   4 35.9720 48.3037   2
   1   0   5 505802. 9925.50   2
   1   0   5 527089. 9868.04   4
   1   0   6-5.70757 32.5214   4
   1   0   6 45.1237 56.0788   2
   1   0   7 1991.99 163.673   2
   1   0   7 2216.72 142.516   4
   1   0   8-4.54291 63.1881   2
   1   0   9 41636.2 1138.17   2
   1   0  10-17.9003 52.6854   2
   1   0  11 22183.4 814.675   2
   1   0  11 23309.2 712.060  10
   1   0  12-32.1507 63.4967  10
   1   0  13 30330.0 911.739  10
   1   0  14 124.597 77.9521  10
   1   0  14 6.71200 59.6673   9
   1   0  15 13916.5 579.553  10
   1   0  15 15391.7 543.199   9
   1   0  16-41.8225 83.3962   9
   1   0  17 290.081 73.0099   9
   1   0  18 46.7688 54.4514   9
   1   0  19 179.210 44.9445   9
  -1   1  19 1146.92 111.473   9
  -1  -1  19 1121.12 110.431   9
  -1  -1  18 570.877 88.6328   9
  -1   1  18 596.423 94.9924   9
  -1  -1  17 4608.49 261.199   5
  -1  -1  16 34217.0 956.616   5
  -1   1  16 35478.5 957.391   5
  -1   1  16 34893.9 1020.51  10
  -1   1  15 1924.85 193.630  10
  -1   1  15 1756.97 168.940   5
  -1  -1  15 1686.14 167.012   5
  -1  -1  14 1925.70 193.138  10
  -1   1  14 1766.15 178.415  10
  -1  -1  14 1631.23 154.349   5
  -1  -1  13 2456.57 202.425  10
  -1   1  13 2696.79 214.519  10
  -1  -1  13 2036.49 172.125   5
   1  -1 -13 2323.58 174.332  14
  -1  -1  12 4602.05 270.571  10
  -1   1  12 4697.10 273.620  10
   1   1 -12 4061.45 228.715  14
   1  -1 -12 4418.75 237.547  14
  -1  -1  11 3872.43 292.067   4
  -1  -1  11 4162.87 280.424   2
  -1  -1  10 582.219 106.792   2
  -1   1  10 599.561 114.384   4
  -1  -1  10 516.549 94.4307   4
  -1  -1   9 1917.80 183.508   4
  -1   1   9 1889.63 181.909   4
  -1   1   8 15927.7 564.491   4
  -1  -1   8 16089.6 564.944   4
  -1   1   7 35291.1 944.124   4
  -1  -1   7 35580.4 943.334   4
  -1   1   6 5023.29 253.580   4
  -1  -1   6 5196.54 254.636   4
  -1  -1   5 34716.4 867.579   4
  -1  -1   4 43977.7 1014.97   4
  -1  -1   3 783.373 76.9725   4
  -1   1   3 552.787 60.3423   3
  -1  -1   2 81783.9 1703.70   4
  -1   1   2 84463.1 1688.54   3
  -1  -1   1 11888.8 293.706   4
  -1   1   1 12034.8 302.785   3
   1   1  -1 11612.8 267.249   2
  -1  -1   0 77897.5 1513.68   4
   1  -1   0 76645.6 1545.06   2
   1   1   0 75741.7 1525.19   2
   1  -1   1 2231.61 87.0479   4
   1  -1   1 2079.77 93.5949   2
   1   1   1 2159.23 90.3169   2
   1   1   2 12587.9 263.873   4
   1  -1   2 11791.1 302.692   4
   1   1   2 12374.5 324.349   2
   1  -1   2 12035.9 320.635   2
   1  -1   3 20931.4 497.990   4
   1   1   3 21093.0 466.178   4
   1   1   3 21971.4 527.976   2
   1  -1   3 21563.0 519.455   2
   1   1   4 58359.9 1237.20   4
   1  -1   4 61789.1 1270.32   4
   1  -1   4 58043.2 1289.99   2
   1   1   4 61002.2 1306.13   2
   1   1   5 21403.6 520.179   4
   1  -1   5 20612.6 541.248   4
   1   1   5 21642.1 580.586   2
   1  -1   5 20569.3 563.731   2
   1  -1   6 1710.07 125.393   4
   1   1   6 1907.43 116.331   4
   1  -1   6 1799.76 135.975   2
   1   1   6 2002.16 154.158   2
   1  -1   7 9031.62 335.181   4
   1  -1   7 8917.82 359.817   2
   1   1   7 8949.17 373.388   2
   1   1   8 4937.41 282.878   2
   1  -1   8 5281.96 282.235   2
   1   1   9 21193.6 717.583   2
   1  -1   9 20938.6 695.774   2
   1   1  10 22893.4 792.743   2
   1  -1  10 22797.2 776.877   2
   1   1  11 18700.5 740.460   2
   1  -1  11 18961.4 726.367   2
   1  -1  11 20548.5 639.285  10
   1   1  11 18903.6 629.570  10
   1  -1  12 19176.3 653.799  10
   1   1  12 19470.6 657.863  10
   1  -1  13 159.668 74.5242  10
   1   1  13 144.759 66.1891  10
   1  -1  14 2024.06 176.117   9
   1  -1  14 1912.44 188.092  10
   1   1  14 2064.29 204.021  10
   1  -1  15 304.284 93.2966   9
   1   1  15 305.800 86.0312   9
   1   1  15 426.741 106.819  10
   1   1  16 3763.67 269.175  10
   1   1  16 3294.98 227.465   9
   1  -1  16 3671.25 235.263   9
   1  -1  17 85.3978 61.2342   9
   1   1  17 129.503 61.0329   9
   1  -1  18 3642.39 214.171   9
   1   1  18 3535.49 207.158   9
  -1  -2  19 1280.01 113.056   9
  -1   2  19 1309.98 117.411   9
  -1   2  18 176.957 60.6656   9
  -1  -2  18 294.347 71.3734   9
  -1  -2  18 220.108 65.0838   5
  -1  -2  17 2619.79 188.612   9
  -1  -2  17 2443.01 189.109   5
  -1   2  17 2588.98 215.987  10
  -1  -2  16-174.831 68.7540   5
  -1   2  16-55.9162 54.8460   5
  -1   2  16 6.65528 67.0153  10
  -1  -2  15 1591.04 162.888   5
  -1   2  15 1749.64 184.158  10
  -1  -2  14 999.130 129.184   5
  -1   2  14 830.068 131.959  10
   1  -2 -14 914.325 117.178  14
  -1  -2  13 510.965 70.0125  18
   1  -2 -13 621.635 96.5685  14
  -1   2  13 634.296 108.672  10
  -1  -2  13 568.445 92.8660   5
  -1  -2  12 4012.42 259.069  10
  -1   2  12 4366.95 267.039  10
  -1  -2  12 4062.92 238.207   5
   1  -2 -12 3582.84 211.310  14
  -1  -2  11 3257.00 275.569   4
  -1  -2  10 9544.95 466.203   4
  -1   2  10 9862.66 458.789   4
  -1   2   9 37462.7 1044.27   4
  -1  -2   9 34223.1 1027.86   4
  -1  -2   9 37344.0 966.183   2
  -1  -2   8 8240.13 381.371   4
  -1   2   8 8642.68 388.468   4
  -1  -2   7 33784.8 909.078   4
  -1   2   7 32504.8 899.479   4
  -1  -2   6 30893.3 828.569   4
  -1  -2   5 11351.9 389.964   4
  -1  -2   4 47983.6 1100.87   4
  -1   2   3-2.40193 50.8183   3
  -1  -2   3-14.0848 44.0746   4
  -1  -2   2 34911.8 813.271   4
  -1   2   2 35372.1 829.954   3
   1   2  -2 37374.2 751.496   3
  -1  -2   1 4727.94 165.323   4
   1  -2  -1 4969.72 127.217   1
   1   2  -1 4879.77 118.570   2
   1   2  -1 4901.25 143.265   3
  -1   2   1 4551.21 185.175   3
  -1  -2   0 16454.1 391.950   4
  -1   2   0 16945.9 442.409   3
   1   2   0 17638.0 375.332   2
   1  -2   0 16694.2 405.218   2
   1   2   0 17285.2 398.404   1
   1  -2   1 23501.7 557.463   4
   1   2   1 24663.4 536.171   2
   1  -2   1 24049.8 547.438   2
   1  -2   2 60969.7 1261.58   4
   1  -2   2 58850.6 1248.81   2
   1   2   2 59932.7 1253.17   2
   1  -2   3 88669.0 1846.58   4
   1  -2   3 90087.7 1840.30   2
   1  -2   4 1097.12 93.0323   4
   1  -2   4 951.238 83.6322   2
   1  -2   5 142966. 2850.55   4
   1   2   5 136228. 2794.37   4
   1   2   5 140066. 2876.60   2
   1  -2   5 136975. 2843.99   2
   1   2   6 79801.2 1661.65   4
   1  -2   6 76402.7 1708.67   4
   1  -2   6 76617.3 1712.94   2
   1   2   6 79766.9 1753.91   2
   1  -2   7 57154.8 1347.48   4
   1   2   7 58427.2 1396.65   2
   1  -2   7 58346.4 1364.77   2
   1  -2   8 66129.4 1536.19   4
   1   2   8 65206.4 1586.78   2
   1  -2   8 64919.9 1552.34   2
   1   2   9 75837.8 1843.60   2
   1  -2   9 75630.8 1800.20   2
   1   2  10 34079.8 1035.45   2
   1  -2  10 31886.6 973.497   2
   1  -2  11 2694.88 201.786  10
   1   2  11 2662.83 203.006  10
   1   2  12 8115.99 390.679  10
   1  -2  12 8483.83 396.668  10
   1  -2  13 6529.35 356.398  10
   1   2  13 7037.68 370.139  10
   1  -2  13 6759.67 319.696   9
   1   2  14 4179.95 286.716  10
   1  -2  14 3683.46 239.175   9
   1   2  14 4324.89 255.856   9
   1   2  15 2867.81 241.123  10
   1   2  15 2930.37 210.673   9
   1  -2  15 2588.74 199.795   9
   1   2  16 3827.70 272.423  10
   1  -2  16 3732.14 237.615   9
   1   2  16 3715.51 234.458   9
   1   2  17 934.651 135.378  10
   1  -2  17 975.156 119.600   9
   1   2  17 1069.94 124.906   9
   1  -2  18 1964.87 151.703   9
   1   2  18 2169.00 158.029   9
  -1   3  19 113.709 48.9833   9
  -1   3  18 1367.00 127.506   9
  -1  -3  18 1256.22 119.378   9
  -1  -3  18 1158.99 116.824   5
  -1  -3  17 96.8979 46.3524   9
  -1  -3  17 154.960 66.6743   5
  -1   3  17 6.45436 73.9465  10
  -1  -3  16 1173.01 139.242   5
  -1   3  16 1130.69 147.705  10
  -1  -3  15 1238.46 127.115  18
  -1  -3  15 1249.33 145.690   5
  -1   3  15 1239.31 188.821  10
   1  -3 -15 1250.75 140.181  14
  -1  -3  14 9.71714 45.2843  18
   1  -3 -14 17.2230 37.0800  14
  -1   3  14 158.002 83.4590  10
  -1  -3  14-8.19745 64.3033   5
   1  -3 -13 3220.67 206.877  14
  -1  -3  13 3896.73 215.107  18
  -1   3  13 3228.35 235.710  10
  -1  -3  13 3505.15 230.639   5
  -1  -3  12 518.861 78.7739  18
   1  -3 -12 567.779 83.5817  14
  -1   3  12 559.071 100.613  10
  -1  -3  12 451.672 78.0697   5
  -1  -3  11 252.707 69.2946   5
  -1  -3  11 240.537 87.1298   4
  -1  -3  10 2643.89 235.580   4
  -1   3   9 2511.66 213.204   4
  -1  -3   9 2369.71 211.804   4
  -1   3   8 2460.61 201.186   4
  -1  -3   8 2551.60 206.824   4
  -1  -3   7 8619.44 381.443   4
  -1  -3   6 62026.1 1529.57   4
  -1  -3   6 67876.6 1410.49   2
  -1  -3   5 982.711 116.579   4
  -1  -3   4 18253.5 531.076   4
  -1   3   4 18073.4 536.384   3
  -1  -3   3 31653.6 776.463   4
   1   3  -3 31262.2 706.757   3
  -1   3   3 32499.7 795.957   3
  -1  -3   2 92601.0 1879.87   4
  -1   3   2 93245.7 1920.49   3
  -1   3   1 446738. 8796.52   3
   1   3  -1 446207. 8716.08   3
  -1  -3   0 7529.04 233.789   4
   1   3   0 7561.72 242.493   3
   1   3   0 7533.98 215.186   1
   1   3   0 7473.68 189.454   2
  -1   3   0 7529.14 279.186   3
   1  -3   1 1531.28 105.356   4
   1  -3   1 1472.59 84.3446   2
  -1   3  -1 1601.65 122.448   3
   1   3   1 1603.33 81.6625   2
   1  -3   2 85620.9 1733.23   4
   1  -3   2 79751.1 1686.57   2
   1  -3   3 15238.9 435.693   4
   1  -3   3 15043.4 404.060   2
   1  -3   4 39021.1 923.244   4
   1  -3   4 38062.3 884.274   2
   1  -3   5 4725.26 230.311   4
   1  -3   5 4924.59 214.711   2
   1  -3   6 1758.22 146.594   4
   1  -3   6 1627.86 131.065   2
   1  -3   7 10311.7 411.068   4
   1  -3   7 11126.7 403.760   2
   1   3   7 10584.3 430.663   2
   1  -3   8 7105.16 336.001   4
   1   3   8 6750.71 353.032   2
   1  -3   8 6806.47 323.575   2
   1   3   9 16083.8 620.572   2
   1   3  10 3946.15 303.015   2
   1  -3  11 2623.83 176.453   5
   1  -3  11 2877.45 209.193  10
   1   3  11 2845.32 216.731  10
   1   3  12 6425.14 342.857  10
   1   3  13 9478.66 440.730  10
   1  -3  13 9740.12 390.931   9
   1   3  14 11542.9 501.777  10
   1   3  14 11211.6 437.940   9
   1  -3  14 10996.7 436.314   9
   1   3  15 8218.78 415.119  10
   1  -3  15 8261.87 369.109   9
   1   3  15 8383.42 370.262   9
   1   3  16 6189.45 345.418  10
   1   3  16 5971.79 298.569   9
   1  -3  16 5556.92 290.878   9
   1   3  17 1082.25 143.099  10
   1   3  17 1247.82 127.738   9
   1  -3  17 1161.12 124.508   9
   1  -3  18 991.957 102.634   9
   1   3  18 1145.57 112.843   9
  -1  -4  18 1086.21 112.578   5
  -1   4  18 1335.95 124.866   9
  -1  -4  18 1142.89 110.919   9
  -1  -4  17 73.6790 56.5569   5
  -1  -4  17-23.1891 41.2429   9
  -1   4  17 9.81359 52.8334   9
  -1  -4  16 2405.58 169.736  18
  -1  -4  16 2214.37 183.805   5
  -1   4  16 1823.70 188.079  10
  -1  -4  16 2006.77 161.463   9
  -1  -4  15 1159.95 124.200  18
   1  -4 -15 916.971 118.906  14
  -1   4  15 1255.93 154.890  10
  -1  -4  15 989.092 135.249   5
  -1  -4  14 2242.77 170.354  18
  -1   4  14 2308.72 208.013  10
  -1  -4  14 2231.52 192.291   5
   1  -4 -14 2159.63 176.166  14
  -1  -4  13 7662.77 324.801  18
  -1   4  13 6971.99 368.212  10
  -1  -4  13 7346.93 351.305   5
   1  -4 -13 7538.99 330.101  14
  -1  -4  12 6031.26 276.570  18
   1  -4 -12 6227.91 284.369  14
  -1   4  12 5634.17 315.333  10
  -1  -4  12 6179.19 308.140   5
  -1  -4  11-35.2297 99.9439   4
  -1  -4  11 60.3210 45.6979  18
   1  -4 -11 146.760 52.9895  14
  -1   4  11-16.4415 45.8570  10
  -1  -4  11 108.292 57.6657   5
  -1  -4  10 1619.47 194.512   4
  -1   4   9 55883.0 1457.68   4
  -1  -4   9 54987.4 1470.46   4
  -1  -4   8 28104.7 869.919   4
  -1  -4   7 19410.9 657.124   4
  -1  -4   6 7056.10 334.922   4
   1   4  -5 62.0015 34.9888   3
  -1  -4   5 32.2647 60.0675   4
   1   4  -4 627.167 71.1413   3
  -1   4   4 571.282 98.7937   3
  -1  -4   4 598.862 88.7041   4
  -1  -4   3 44686.4 1075.97   4
  -1   4   3 45749.5 1110.89   3
   1   4  -3 46128.8 1019.21   3
  -1  -4   2 65843.2 1444.66   4
  -1   4   2 63969.0 1492.08   3
   1   4  -2 66330.6 1407.49   3
  -1  -4   1 204627. 4045.58   4
  -1   4   1 198861. 4108.96   3
   1   4  -1 201886. 4032.50   3
  -1  -4   0 1721.83 114.345   4
   1   4   0 1810.27 92.6530   1
  -1   4   0 1829.45 152.269   3
   1   4   0 1730.87 73.8888   2
   1   4   0 1918.93 125.846   3
   1  -4   1 120226. 2412.55   2
  -1   4  -1 121415. 2541.99   3
   1   4   1 123440. 2502.29   3
   1   4   1 118133. 2395.00   2
   1  -4   2 94967.9 2020.95   4
   1  -4   2 95601.5 1937.36   2
  -1   4  -2 93873.1 2063.81   3
   1  -4   3 10.1708 29.7509   2
   1  -4   3 46.1793 47.4106   4
   1  -4   4 738.899 75.1604   2
   1  -4   4 643.231 92.4061   4
   1  -4   5 7863.48 331.098   4
   1  -4   5 8007.49 292.813   2
   1  -4   6 705.832 101.326   4
   1  -4   6 614.150 79.4353   2
   1   4   7 846.739 123.093   2
   1  -4   7 584.963 99.3479   4
   1  -4   8 1703.33 170.325   4
   1   4   8 1732.74 181.154   2
   1  -4   9 635.794 115.143   4
   1   4   9 793.095 134.372   2
   1   4  10 10364.7 423.899  10
   1   4  10 10643.3 524.589   2
   1  -4  11 8385.52 344.023   5
   1   4  11 8223.16 384.810  10
   1  -4  11 8097.27 326.945   9
   1  -4  11 8020.37 316.891  18
   1  -4  12 2248.02 172.265   5
   1  -4  12 1984.98 150.430  18
   1   4  12 2256.32 205.345  10
   1  -4  12 2111.49 166.121   9
   1  -4  13 38.6611 39.9198   9
   1  -4  13 29.1455 47.9623   5
   1   4  13 16.8855 67.0092  10
   1  -4  14 2195.63 173.041   9
   1   4  14 2136.13 206.908  10
   1   4  14 2043.23 165.543   9
   1   4  15 2581.87 235.681  10
   1   4  15 2994.19 205.034   9
   1  -4  15 2657.04 196.087   9
   1   4  16 14.8211 45.7374   9
   1  -4  16-41.0226 46.3639   9
   1   4  16 39.1431 73.0452  10
   1   4  17-37.4844 49.0787   9
   1   4  17-26.2657 62.9420  10
   1  -4  17 35.5624 40.0833   9
   1   4  18 4979.30 265.392  10
   1  -4  18 3845.21 204.328   9
   1   4  18 4527.94 216.393   9
  -1  -5  18 75.7411 43.5749   5
  -1   5  18 182.816 50.2495   9
  -1   5  18 73.6635 53.1820  10
  -1   5  17 208.466 63.1148   9
  -1  -5  17 218.144 62.8194   5
  -1   5  17 79.9866 62.4141  10
  -1  -5  17 300.907 67.6350  18
  -1  -5  16-39.6219 53.0724   5
  -1   5  16 25.2212 66.0496  10
  -1  -5  16-46.2671 50.0851  18
  -1  -5  15 400.253 93.9149   5
  -1   5  15 295.078 96.0674  10
  -1  -5  15 313.471 86.8893  18
  -1  -5  14 271.094 85.0709   5
  -1   5  14 176.415 71.3309  10
  -1  -5  14 299.444 79.3785  18
  -1   5  13 6878.28 366.026  10
  -1  -5  13 7644.36 335.327  18
  -1  -5  13 8113.84 371.972   5
  -1  -5  12 1132.63 122.476  18
  -1   5  12 885.324 125.060  10
  -1  -5  12 1030.12 125.108   5
  -1  -5  11 14372.9 462.249  18
   1  -5 -11 13504.1 449.850  14
  -1   5  11 12862.5 504.960  10
  -1  -5  11 14199.6 497.817   5
  -1  -5  10 194.580 56.9943  18
  -1  -5  10 187.887 63.2711   5
  -1  -5  10 364.122 106.092   4
  -1  -5   9 2215.98 220.547   4
  -1  -5   8 2499.88 226.211   4
  -1  -5   7 1657.68 173.724   4
  -1  -5   6 19568.2 654.066   4
  -1  -5   5 21958.0 680.123   4
   1   5  -4 954.993 97.3631   3
  -1   5   4 981.626 131.573   3
  -1  -5   4 738.473 109.449   4
  -1  -5   3 25136.9 708.641   4
   1   5  -3 25055.6 659.811   3
  -1   5   3 25462.3 745.138   3
   1   5  -2 28.5263 48.1910   3
  -1  -5   2-20.6411 52.5056   4
  -1   5   2-60.6902 77.2450   3
  -1  -5   1 9932.21 352.614   4
  -1   5   1 9933.47 400.739   3
   1   5  -1 10528.4 360.080   3
  -1  -5   0 28169.6 725.471   4
   1   5   0 28991.8 614.160   2
  -1   5   0 27556.3 797.504   3
   1   5   0 28682.8 648.423   1
   1   5   0 29874.1 753.859   3
   1   5   1 55624.4 1288.96   3
   1   5   1 55705.5 1163.06   2
  -1   5  -1 53659.1 1326.16   3
   1  -5   2 24143.9 699.006   4
  -1   5  -2 24413.1 737.613   3
   1  -5   3 87296.1 1923.70   4
   1  -5   3 87068.6 1796.31   2
  -1   5  -3 85162.5 1960.10   3
   1  -5   4 20382.4 624.990   4
  -1   5  -4 20709.6 662.952   3
   1  -5   5 28.5743 58.4352   4
   1  -5   6 12233.4 476.737   4
   1  -5   7 31539.4 929.984   4
   1   5   7 32548.7 933.732   2
   1  -5   8 55.4638 69.3396   4
   1   5   8 6.28225 53.8773   2
   1   5   9 1153.30 163.846   2
   1  -5   9 1195.75 166.189   4
   1  -5  10 4247.50 215.663  18
   1  -5  10 4086.09 227.525   5
   1   5  10 4140.14 259.962  10
   1  -5  11 4794.67 244.132  18
   1   5  11 4916.94 295.835  10
   1  -5  11 4890.70 259.987   5
   1  -5  12 480.327 87.4175  18
   1  -5  12 385.118 85.7304   5
   1   5  12 405.946 92.7702  10
   1  -5  12 562.486 93.1370   9
   1  -5  13 127.452 65.1965  18
   1  -5  13 168.317 62.4704   5
   1   5  13 130.663 76.9899  10
   1  -5  13 283.197 103.588   9
   1   5  13 163.423 49.4484   9
   1  -5  14 355.193 70.7835  18
   1   5  14 343.200 103.906  10
   1  -5  14 415.083 88.4714   5
   1  -5  14 321.736 61.5161   9
   1   5  14 324.752 75.6121   9
   1   5  15 275.681 95.6378  10
   1   5  15 96.5724 48.1522   9
   1  -5  15 295.152 77.0278   9
   1   5  16 2755.34 226.250  10
   1  -5  16 3131.16 198.882   9
   1   5  16 3293.14 198.441   9
   1   5  17 31.5787 63.2643  10
   1  -5  17 85.2235 42.2497   9
   1   5  18 735.237 100.991  10
  -1  -6  18 449.695 73.5364   5
  -1   6  18 295.828 79.2400  10
  -1  -6  17 1258.73 127.301   5
  -1   6  17 1121.19 129.735  10
  -1  -6  17 1111.21 109.711  18
  -1  -6  16 838.821 119.804   5
  -1   6  16 1004.75 130.576  10
  -1  -6  16 979.462 109.409  18
  -1  -6  15 760.662 114.307   5
  -1   6  15 1082.21 144.711  10
  -1  -6  15 738.816 107.959  18
  -1   6  14 3365.83 249.634  10
  -1  -6  14 3262.21 229.436   5
  -1  -6  14 3425.71 220.761  18
  -1  -6  13 1528.68 157.338   5
  -1   6  13 1431.90 164.624  10
  -1  -6  13 1630.78 152.337  18
  -1   6  12 3306.85 246.432  10
  -1  -6  12 3693.12 241.803   5
  -1  -6  12 3489.54 217.921  18
  -1  -6  11 92.6780 48.9499   5
  -1   6  11 38.1972 57.0607  10
  -1  -6  11 36.1607 60.8925  18
  -1  -6  10 3380.56 195.761  18
  -1   6  10 3026.02 217.762  10
  -1  -6  10 3277.64 214.595   5
  -1  -6   9 5153.58 355.664   4
  -1  -6   8 32903.7 1036.49   4
  -1  -6   7 13292.0 556.592   4
  -1  -6   6 2761.25 224.377   4
  -1  -6   5 377.099 87.2276   4
  -1   6   5 338.808 103.194   3
  -1   6   4 51148.5 1327.19   3
  -1  -6   4 50948.3 1284.62   4
   1   6  -3 2869.30 183.200   3
  -1   6   3 2956.69 231.920   3
  -1  -6   3 2990.19 206.581   4
  -1   6   2 71916.5 1751.64   3
   1   6  -2 73919.4 1663.29   3
  -1  -6   2 75728.2 1688.28   4
   1   6  -1 10355.6 385.539   3
  -1   6   1 9731.51 427.653   3
  -1  -6   1 10300.0 386.241   4
   1   6   0 55530.3 1313.19   3
  -1   6   0 54840.2 1378.27   3
  -1  -6   0 54402.9 1287.34   4
   1   6   1 17374.5 559.449   3
  -1   6  -1 16269.9 588.553   3
  -1   6  -2 34096.7 964.856   3
  -1   6  -3 25838.1 793.884   3
   1  -6   3 25612.3 757.396   4
  -1   6  -4 26978.7 824.244   3
   1  -6   4 25645.2 780.794   4
  -1   6  -5 70056.4 1694.02   3
   1  -6   5 66341.6 1638.90   4
   1   6   6 2961.99 215.286   2
  -1   6  -6 3708.22 271.742   3
   1  -6   6 3164.35 238.342   4
   1   6   7 14700.7 565.472   2
  -1   6  -7 15823.6 624.954   3
   1  -6   7 15041.9 590.592   4
   1   6   8 5169.35 331.197   2
   1  -6   8 5118.87 336.502   4
   1   6   9 9440.24 483.594   2
   1   6   9 8986.14 394.871  10
   1  -6   9 9290.22 362.836   5
   1  -6   9 8226.45 454.144   4
   1  -6   9 9970.03 355.725  18
   1  -6  10 263.519 69.6931   5
   1   6  10 314.989 93.9634  10
   1  -6  10 322.282 65.5286  18
   1  -6  11 16.1338 44.6428   5
   1   6  11 41.8255 64.7448  10
   1  -6  11 14.7878 51.8656  18
   1  -6  12 166.585 63.7064   5
   1   6  12 187.288 74.1128  10
   1  -6  12 116.592 55.7179  18
   1  -6  13 928.904 132.943   5
   1   6  13 1056.81 150.046  10
   1  -6  13 945.349 126.342  18
   1   6  14 5604.88 347.003  10
   1  -6  14 6428.12 300.158  18
   1  -6  14 6433.46 315.616   5
   1  -6  15 65.9642 43.6068  18
   1   6  15 78.9629 68.7225  10
   1   6  16 175.799 85.0097  10
   1   6  17 1008.82 124.993  10
  -1   7  17 5416.77 278.932  10
  -1  -7  17 5759.68 254.448  18
  -1  -7  17 5967.37 275.624   5
  -1  -7  16 88.4416 67.9806   5
  -1   7  16 108.558 59.3732  10
  -1  -7  16 77.5078 47.4401  18
  -1  -7  15 1547.12 156.238   5
  -1   7  15 1558.53 169.705  10
  -1  -7  15 1788.49 155.564  18
  -1   7  14 2473.44 214.093  10
  -1  -7  14 2589.23 210.559   5
  -1  -7  14 2743.45 199.592  18
  -1   7  13 2809.93 233.306  10
  -1  -7  13 3056.23 227.954   5
  -1  -7  13 2810.25 201.477  18
  -1   7  12 5699.14 324.928  10
  -1  -7  12 6259.56 325.745   5
  -1  -7  12 5880.54 294.508  18
  -1  -7  11 161.045 64.1016   5
  -1   7  11 247.602 76.0302  10
  -1  -7  11 187.215 64.4899  18
  -1   7  10 6816.94 345.970  10
  -1  -7  10 7805.31 324.045  18
  -1  -7  10 7535.53 345.871   5
  -1  -7   9-0.23538 41.9288  18
  -1  -7   9-21.0341 51.9650   5
  -1   7   9 3.24550 40.7963  10
  -1  -7   8 10642.0 534.320   4
  -1  -7   7 74073.9 1881.13   4
  -1  -7   6 131.033 63.4338   4
  -1  -7   5 7517.86 389.295   4
  -1   7   5 7227.87 407.175   3
  -1  -7   4 75320.7 1800.45   4
  -1   7   4 74973.2 1862.81   3
  -1  -7   3 31508.7 903.148   4
  -1   7   3 30460.7 953.473   3
   1   7  -3 31597.4 863.027   3
  -1  -7   2 2044.73 177.286   4
  -1   7   2 2240.77 212.666   3
   1   7  -2 2267.69 176.234   3
  -1  -7   1 1479.37 148.548   4
  -1   7   1 1390.88 181.831   3
   1   7  -1 1519.29 153.094   3
   1   7   0 64292.7 1543.99   3
  -1   7   0 64249.7 1612.12   3
   1   7   1 778.331 130.528   3
  -1   7  -1 515.968 130.807   3
  -1   7  -2 182303. 3923.57   3
   1  -7   3 68562.4 1648.93   4
  -1   7  -3 66104.8 1688.20   3
   1  -7   4 262.477 85.1783   4
  -1   7  -4 346.228 102.108   3
   1  -7   5 2322.13 207.424   4
   1   7   5 2346.05 177.157   2
  -1   7  -5 2169.64 217.391   3
   1  -7   6 12656.6 552.374   4
   1   7   6 13871.9 519.219   2
  -1   7  -6 13782.1 591.558   3
   1  -7   7 6192.24 373.383   4
   1   7   7 6324.68 352.202   2
   1  -7   8 855.620 151.375   4
   1   7   8 647.500 120.237   2
   1  -7   8 910.658 103.341   5
   1   7   8 773.200 111.664  10
   1  -7   8 821.141 98.0747  18
   1   7   9 7766.98 366.118  10
   1  -7   9 7133.02 321.861   5
   1  -7   9 7180.99 308.337  18
   1  -7  10 2016.16 169.581   5
   1   7  10 1657.70 174.660  10
   1  -7  10 2033.29 159.324  18
   1  -7  11 933.615 118.953   5
   1   7  11 792.767 123.436  10
   1  -7  11 889.887 111.761  18
   1   7  12 2920.71 241.814  10
   1  -7  12 3181.03 226.687   5
   1  -7  12 2916.64 204.743  18
   1  -7  13 362.751 91.6100   5
   1   7  13 237.581 103.331  10
   1  -7  13 249.554 72.1066  18
   1  -7  14 56.1134 62.3692   5
   1   7  14 134.896 75.1973  10
   1  -7  14 69.0310 62.5790  18
   1  -7  15 681.182 97.5505   5
   1   7  15 781.183 121.740  10
   1  -7  15 603.778 91.5977  18
   1   7  16 2510.71 200.623  10
   1  -7  16 2473.63 161.930  18
   1   7  17 855.849 108.071  10
  -1  -8  17 238.756 48.5027  18
  -1   8  17 182.180 56.7364  10
  -1  -8  17 177.551 50.5161   5
  -1   8  16 3537.95 225.704  10
  -1  -8  16 3924.99 213.998  18
  -1  -8  16 3117.28 206.119   5
  -1  -8  15 318.389 81.7561   5
  -1   8  15 310.276 79.8422  10
  -1  -8  15 431.502 84.2297  18
  -1   8  14 8840.05 415.552  10
  -1  -8  14 8869.45 403.946   5
  -1  -8  14 8942.06 376.606  18
  -1  -8  13 1872.13 180.164   5
  -1   8  13 2049.41 191.511  10
  -1  -8  13 1959.50 169.741  18
  -1   8  12 3858.32 265.622  10
  -1  -8  12 3826.78 256.165   5
  -1  -8  12 4328.15 250.123  18
  -1   8  11 4500.15 281.131  10
  -1  -8  11 4630.04 276.369   5
  -1  -8  11 4812.90 261.087  18
  -1  -8  10 48.1725 53.4905   5
  -1   8  10 142.896 60.5870  10
  -1  -8  10 154.055 73.8650  18
  -1   8   9 9997.73 429.208  10
  -1  -8   9 11048.0 398.846  18
  -1  -8   9 10632.3 422.165   5
  -1  -8   8 774.255 92.9089  18
  -1  -8   8 692.608 99.2032   5
  -1   8   8 536.060 93.4721  10
  -1  -8   7 13436.4 613.927   4
  -1  -8   6 1215.56 177.241   4
  -1  -8   5 12482.1 548.530   4
  -1   8   4 33038.0 1051.88   3
  -1  -8   4 31938.1 988.245   4
  -1   8   3 49164.0 1395.37   3
  -1  -8   3 51023.0 1338.23   4
   1   8  -2 26933.3 797.243   3
  -1   8   2 25410.6 869.171   3
  -1  -8   2 24279.8 802.846   4
  -1   8   1 7950.69 432.825   3
   1   8  -1 8833.46 403.631   3
   1   8   0 97131.9 2190.81   3
  -1   8   0 90654.2 2250.81   3
  -1   8  -1 67314.9 1762.41   3
   1   8   1 71370.0 1725.50   3
  -1   8  -2 36680.3 1109.69   3
  -1   8  -3 686.284 137.494   3
  -1   8  -4 361.125 114.146   3
  -1   8  -5 1282.34 180.697   3
   1  -8   5 1140.15 160.742   4
   1  -8   6 2301.95 229.781   4
   1  -8   7 10459.5 372.122  18
   1   8   7 9665.89 409.898  10
   1  -8   7 9268.77 502.572   4
   1  -8   7 10657.4 395.561   5
   1   8   8 7643.08 371.049  10
   1  -8   8 8211.27 333.814  18
   1  -8   8 8047.95 347.361   5
   1  -8   9 220.851 68.0793   5
   1   8   9 331.844 89.0679  10
   1  -8   9 234.354 62.4899  18
   1  -8  10-19.8369 46.6903   5
   1   8  10 41.8908 56.3009  10
   1  -8  10-15.4072 55.5587  18
   1  -8  11 262.845 86.8661   5
   1   8  11 170.538 82.0809  10
   1  -8  11 118.116 52.1430  18
   1  -8  12 256.257 74.5083   5
   1   8  12 304.668 83.9123  10
   1  -8  12 193.356 71.0947  18
   1  -8  13 945.893 129.329   5
   1   8  13 576.193 114.087  10
   1  -8  13 822.279 120.929  18
   1  -8  14 1310.70 137.306   5
   1   8  14 1469.99 172.490  10
   1  -8  14 1464.11 141.844  18
   1  -8  15 215.441 61.5968   5
   1   8  15 159.487 76.2571  10
   1  -8  15 308.047 69.1110  18
   1   8  16 1510.34 149.094  10
   1  -8  16 1364.85 120.178  18
  -1  -9  16 622.386 91.6980   5
  -1   9  16 400.469 78.1950  10
  -1  -9  16 780.850 94.3062  18
  -1   9  15 1784.98 166.816  10
  -1  -9  15 1322.10 137.510   5
  -1  -9  15 1580.07 142.076  18
  -1  -9  14 265.230 81.7754   5
  -1   9  14 374.335 91.2895  10
  -1  -9  14 327.893 94.1008  18
  -1  -9  13 95.4307 69.0796   5
  -1   9  13 25.1128 60.8398  10
  -1  -9  13 59.7457 75.9711  18
  -1  -9  12 38.6580 68.0031   5
  -1   9  12 66.7777 65.9358  10
  -1  -9  12 35.0570 61.3369  18
  -1   9  11 6354.32 350.468  10
  -1  -9  11 7049.91 330.889  18
  -1  -9  11 7297.03 359.244   5
  -1  -9  10 3.21002 54.6710  18
  -1   9  10 176.990 92.6057  10
  -1  -9  10 24.1354 63.4486   5
  -1  -9   9 1168.38 128.769  18
  -1   9   9 1410.04 155.200  10
  -1  -9   9 1372.36 147.290   5
  -1  -9   8 1724.62 145.971  18
  -1   9   8 1672.99 165.411  10
  -1  -9   8 1783.50 162.931   5
  -1   9   7 9781.26 407.370  10
  -1  -9   7 11128.6 417.268   5
  -1  -9   7 10301.7 375.386  18
  -1  -9   6 765.629 100.300   5
  -1  -9   5 4330.19 323.936   4
  -1   9   4 1359.13 202.453   3
  -1  -9   4 847.659 140.312   4
  -1   9   3 16147.8 692.348   3
  -1  -9   3 15155.0 626.873   4
  -1   9   2 5717.23 381.852   3
  -1   9   1 2301.32 234.514   3
   1   9  -1 1743.95 185.633   3
  -1   9   0 5146.40 360.500   3
   1   9   0 5762.92 346.990   3
   1   9   1 289.217 92.9911   3
  -1   9  -1 293.815 89.4886   3
  -1   9  -2 32468.6 1066.97   3
  -1   9  -3 26813.5 942.940   3
  -1   9  -4 781.758 155.820   3
   1  -9   5 2825.20 187.676   5
   1  -9   6 2272.46 160.925  18
   1   9   6 2361.58 191.367  10
   1  -9   6 2631.76 182.677   5
   1   9   7 25174.2 795.341  10
   1  -9   7 26383.1 732.252  18
   1  -9   7 27499.0 772.595   5
   1   9   8 2533.56 205.169  10
   1  -9   8 2218.94 173.042  18
   1  -9   8 2150.62 176.818   5
   1  -9   9 650.453 100.831  18
   1   9   9 663.994 115.545  10
   1  -9   9 569.328 94.1923   5
   1  -9  10 349.443 80.9024  18
   1   9  10 215.969 89.6729  10
   1  -9  10 419.297 87.6891   5
   1   9  11 28605.9 911.937  10
   1  -9  11 29437.5 833.666  18
   1  -9  11 29876.9 864.341   5
   1  -9  12 668.403 107.805  18
   1   9  12 669.636 122.223  10
   1  -9  12 494.592 101.462   5
   1  -9  13 283.706 78.0486  18
   1   9  13 322.598 102.744  10
   1  -9  13 403.587 87.2620   5
   1  -9  14 75.1773 56.1050  18
   1   9  14 117.053 65.0147  10
   1  -9  14 175.194 63.6239   5
   1  -9  15 288.093 64.0313  18
   1   9  15 152.099 70.9400  10
   1  -9  15 265.408 58.5666   5
   1   9  16 92.5741 57.2396  10
  -1 -10  16 981.589 101.071  18
  -1 -10  16 928.987 99.4300   5
  -1  10  15 1746.15 152.275  10
  -1 -10  15 1693.85 137.929  18
  -1 -10  15 1658.49 150.527   5
  -1 -10  14 1705.65 148.664  18
  -1  10  14 1560.73 150.510  10
  -1 -10  14 1555.43 151.864   5
  -1 -10  13 322.210 89.4276  18
  -1  10  13 315.023 85.2584  10
  -1 -10  13 375.162 83.7387   5
  -1 -10  12 586.882 99.7680  18
  -1  10  12 766.225 121.035  10
  -1 -10  12 380.679 89.2875   5
  -1  10  11 4119.82 281.462  10
  -1 -10  11 4933.37 269.397  18
  -1 -10  11 4783.67 288.595   5
  -1 -10  10 381.823 86.1558  18
  -1  10  10 371.988 80.1422  10
  -1 -10  10 335.201 88.7791   5
  -1 -10   9 930.254 113.040  18
  -1  10   9 1152.36 146.997  10
  -1 -10   9 941.383 133.687   5
  -1 -10   8 506.239 87.0649  18
  -1  10   8 431.164 86.4656  10
  -1 -10   8 482.100 91.4390   5
  -1 -10   7 406.581 74.2983  18
  -1  10   7 477.619 95.1237  10
  -1 -10   7 325.938 77.7149   5
  -1 -10   6 826.276 95.8569  18
  -1 -10   6 829.359 112.251   5
  -1  10   6 765.356 108.210  10
   1  10  -5 8479.23 350.605   7
  -1 -10   5 8627.41 354.206   5
   1 -10  -5 7738.90 335.270   5
  -1 -10   5 6937.07 297.795  18
  -1  10   5 7623.95 340.757  10
   1 -10  -5 7835.71 341.275  13
   1 -10  -4 14479.4 491.229  13
  -1 -10   4 13993.1 482.275   5
   1 -10  -4 13581.1 477.518   5
   1  10  -4 15067.9 493.385   7
   1 -10  -3 2221.36 164.756  13
  -1  10   3 1775.09 224.213   3
  -1  10   2 13697.6 664.261   3
  -1  10   1 4230.94 341.124   3
   1  10   0 120.456 81.1278   3
  -1  10   0-30.8648 99.9689   3
  -1  10  -1 524.577 131.818   3
  -1  10  -2 9480.16 539.317   3
   1 -10   2 10970.9 404.183   5
  -1  10  -3 43.8406 82.5260   3
  -1 -10  -3-1.84131 41.3512  13
   1 -10   3 109.704 56.8645   5
   1  10   3 60.6202 48.6753  10
  -1 -10  -4 22068.4 651.760  13
   1 -10   4 21168.0 623.989  18
   1 -10   4 22884.4 675.311   5
   1  10   4 23674.2 707.018  10
  -1 -10  -5 4048.51 225.840  13
   1 -10   5 3893.47 216.369  18
   1  10   5 4137.18 255.993  10
   1 -10   5 4126.49 240.558   5
   1 -10   6 710.783 98.0054  18
   1  10   6 856.221 124.903  10
   1 -10   6 748.532 109.845   5
   1 -10   7 944.674 115.691  18
   1  10   7 937.510 124.942  10
   1 -10   7 917.225 132.397   5
   1 -10   8 287.292 74.3357  18
   1  10   8 382.362 90.8270  10
   1 -10   8 201.928 63.9131   5
   1  10   9 23033.3 783.134  10
   1 -10   9 23587.3 710.092  18
   1 -10   9 24595.6 747.610   5
   1 -10  10 330.993 93.5309  18
   1  10  10 241.986 87.3208  10
   1 -10  10 338.504 77.0497   5
   1 -10  11 225.260 74.2486  18
   1  10  11 439.952 112.305  10
   1 -10  11 259.063 87.3892   5
   1  10  12 4214.06 281.884  10
   1 -10  12 4008.68 243.398  18
   1 -10  12 4096.73 252.328   5
   1  10  13 6006.22 337.716  10
   1 -10  13 5915.40 290.326  18
   1 -10  13 6347.93 310.385   5
   1 -10  14 358.213 86.2751  18
   1 -10  14 299.281 66.2636   5
   1  10  14 248.190 81.3987  10
   1 -10  15 844.893 94.2150   5
   1  10  15 1061.75 121.508  10
  -1 -11  15 8018.51 309.388  18
  -1 -11  15 8395.40 327.735   5
  -1 -11  14 1830.00 145.378  18
  -1 -11  14 1736.33 150.731   5
  -1 -11  13 6248.37 294.027  18
  -1 -11  13 6147.91 310.728   5
  -1 -11  12 985.343 122.520  18
  -1  11  12 1429.83 148.654  10
  -1 -11  12 959.727 123.953   5
  -1 -11  11 619.670 106.525  18
  -1  11  11 781.968 117.275  10
  -1 -11  11 873.922 129.789   5
  -1  11  10 8644.60 412.706  10
  -1 -11  10 8929.14 378.969  18
  -1 -11  10 9156.51 409.750   5
  -1 -11   9 64.4967 64.5238  18
  -1  11   9-19.5666 53.4107  10
  -1 -11   9 87.2157 75.4044   5
  -1  11   8 3981.37 264.095  10
  -1 -11   8 4693.84 255.276  18
   1  11  -8 4213.02 256.901   7
  -1 -11   8 4399.75 270.438   5
  -1 -11   7 149.649 54.5193  18
  -1  11   7 247.604 77.8587  10
   1  11  -7 211.988 67.8204   7
  -1 -11   7 304.080 82.4339   5
  -1 -11   6 2465.00 171.636  18
  -1  11   6 2644.48 203.680  10
  -1 -11   6 2903.47 209.071   5
   1  11  -6 3047.54 210.860   7
   1 -11  -5 7957.24 356.818  13
  -1  11   5 7245.14 349.724  10
  -1 -11   5 7738.00 350.394   5
   1  11  -5 8389.24 359.981   7
   1 -11  -4 54.8491 47.9984  13
  -1  11   4 125.339 54.7201  10
  -1 -11   4 120.612 55.1941   5
   1 -11  -4 131.793 56.7097   5
   1  11  -4 108.444 50.4756   7
   1 -11  -3 20033.3 620.656  13
   1  11  -3 19288.9 629.247  10
   1  11  -3 18474.3 601.687   7
  -1 -11   3 18648.1 596.323   5
   1 -11  -3 18672.9 604.161   5
   1 -11  -2 488.396 84.8388  13
   1  11  -2 573.949 93.7075  10
  -1 -11   2 337.784 65.4173   5
   1 -11  -2 708.885 97.8131   5
   1  11  -2 597.832 93.2108   7
   1 -11  -1 10189.0 393.508  13
   1 -11  -1 9150.17 377.974   5
  -1 -11   1 8459.41 359.687   5
   1  11  -1 8945.58 375.276   7
   1  11  -1 9708.67 399.803  10
  -1  11   0 556.580 87.5766  10
   1  11   0 651.016 105.643  10
   1 -11   0 590.923 95.8019   5
  -1 -11   0 602.403 87.9462   5
  -1  11  -1 10853.5 419.639  10
   1  11   1 12096.2 459.958  10
   1 -11   1 12154.1 447.381   5
  -1 -11  -2 558.453 91.0413  13
  -1  11  -2 453.145 93.5887  10
   1  11   2 275.956 72.3356  10
   1 -11   2 256.313 69.7467   5
  -1 -11  -3 254.192 67.7253  13
   1 -11   3 374.987 82.3897   5
  -1  11  -3 308.914 70.8883  10
   1  11   3 249.163 71.0480  10
  -1 -11  -4 10390.2 415.125  13
   1 -11   4 10518.0 393.987  18
   1  11   4 11667.7 466.297  10
   1 -11   4 10885.6 435.967   5
   1 -11   5 246.143 64.1391  18
  -1 -11  -5 415.279 82.7650  13
   1 -11   5 571.486 96.8118   5
   1  11   5 301.246 88.1355  10
   1 -11   6 3981.75 233.872  18
   1  11   6 3832.97 266.253  10
   1 -11   6 4741.48 273.184   5
   1 -11   7 1299.76 139.273  18
   1  11   7 1444.11 173.444  10
   1 -11   7 1371.97 150.038   5
   1 -11   8 762.905 106.293  18
   1  11   8 855.768 141.005  10
   1 -11   8 963.184 131.779   5
   1  11   9 8284.80 424.862  10
   1 -11   9 9420.11 394.080  18
   1 -11   9 9339.12 415.162   5
   1  11  10 11379.9 505.079  10
   1 -11  10 11405.7 446.305  18
   1 -11  10 11613.0 470.126   5
   1 -11  11 279.111 79.1901  18
   1  11  11 304.428 98.5718  10
   1 -11  11 129.909 54.0166   5
   1 -11  12 656.576 104.578  18
   1  11  12 767.984 129.583  10
   1 -11  12 772.115 112.075   5
   1 -11  13 57.1542 48.4147  18
   1  11  13 73.5980 57.0097  10
   1 -11  13 106.911 44.1531   5
   1  11  14 2222.78 177.003  10
   1 -11  14 2495.23 166.922   5
  -1 -12  14 2647.60 175.691   5
  -1 -12  14 2738.96 168.787  18
  -1 -12  13-47.7128 48.8417  18
  -1 -12  13 25.0882 46.5563   5
  -1 -12  12 1015.29 116.394  18
  -1 -12  12 1195.72 134.782   5
  -1 -12  11 1290.97 135.613  18
  -1 -12  11 1049.93 131.123   5
  -1 -12  10 533.292 88.5390  18
  -1 -12  10 524.177 102.444   5
  -1 -12   9 2066.93 185.295   5
  -1 -12   9 1991.67 179.170  18
  -1 -12   8 21.7738 48.3392  18
  -1 -12   8 61.4082 55.9840   5
  -1 -12   7 9950.97 431.752   5
   1  12  -7 11036.9 439.090   7
  -1 -12   7 10389.7 401.499  18
  -1 -12   6 20536.4 670.314   5
   1  12  -6 20848.2 666.573   7
   1  12  -5 3049.02 216.107   7
  -1 -12   5 2893.25 214.065   5
   1  12  -5 2914.13 224.283  10
   1 -12  -5 2942.96 214.566  13
   1 -12  -4 283.399 78.6980  13
   1  12  -4 197.912 72.2279  10
   1  12  -4 222.228 73.9842   7
  -1 -12   4 209.443 73.3690   5
   1 -12  -4 354.474 84.7435   5
   1  12  -3 2240.05 180.637   7
  -1 -12   3 2193.82 177.476   5
   1 -12  -3 2137.58 180.855   5
   1  12  -3 2198.50 187.544  10
   1 -12  -3 1887.03 173.087  13
   1 -12  -2 103.509 57.8789  13
   1  12  -2 91.6691 63.1854  10
   1  12  -2 21.6165 45.8764   7
  -1 -12   2 97.6539 49.7239   5
   1 -12  -2 31.4212 42.5113   5
   1 -12  -1 3590.73 233.442   5
  -1 -12   1 3891.88 232.932   5
   1 -12  -1 4204.16 254.277  13
   1  12  -1 3731.97 243.310  10
   1 -12   0 14.9102 60.0415  13
   1  12   0 82.7790 60.4281  10
   1 -12   0 0.33135 55.0643   5
  -1 -12   0 105.771 44.5227   5
   1 -12   1 18321.2 603.056   5
   1  12   1 18237.8 616.825  10
  -1  12  -1 17408.2 586.007  10
  -1 -12  -1 17104.3 585.517  13
   1 -12   2 10533.6 435.293   5
  -1  12  -2 11186.0 435.015  10
   1  12   2 11160.0 459.959  10
  -1 -12  -2 10315.7 422.589  13
   1 -12   3 9134.59 402.460   5
  -1  12  -3 10281.3 413.580  10
   1  12   3 10325.1 438.356  10
  -1 -12  -3 8877.54 390.812  13
   1 -12   4 22417.0 719.412   5
  -1 -12  -4 22450.9 701.468  13
  -1  12  -4 23817.4 724.616  10
   1  12   4 24203.9 761.418  10
  -1 -12  -5 902.604 124.991  13
  -1  12  -5 935.715 124.784  10
   1  12   5 884.935 135.838  10
   1 -12   5 779.043 122.386   5
   1  12   6 3781.45 268.783  10
   1 -12   6 3848.12 253.238   5
   1  12   7 2688.53 225.020  10
   1 -12   7 2728.79 199.668  18
   1 -12   7 2578.08 211.115   5
   1  12   8 11586.3 507.998  10
   1 -12   8 11589.1 449.916  18
   1 -12   8 12766.1 498.230   5
   1 -12   9 1194.44 133.109  18
   1  12   9 1261.05 156.421  10
   1 -12   9 1126.64 140.619   5
   1 -12  10 125.825 75.8003  18
   1  12  10 50.9792 85.2823  10
   1 -12  10-25.7425 65.9201   5
   1  12  11 7536.78 380.961  10
   1 -12  11 8231.89 346.673  18
   1 -12  11 8036.64 360.168   5
   1  12  12 610.132 110.634  10
   1 -12  12 543.528 90.8778   5
   1  12  13 3544.32 226.178  10
   1 -12  13 3823.21 213.617   5
  -1 -13  13 10849.8 386.315   5
   1  13 -13 10197.4 384.538  10
  -1 -13  12 597.848 94.4879   5
   1  13 -12 501.546 93.8729  10
  -1 -13  12 375.492 69.6204  18
  -1 -13  11 281.601 82.7528   5
  -1 -13  11 363.845 70.7775  18
  -1 -13  10 1076.39 129.866   5
  -1 -13  10 1058.59 120.001  18
  -1 -13   9 3650.02 243.897   5
   1  13  -9 3343.47 242.145  10
  -1 -13   9 3236.39 203.602  18
  -1 -13   8 2432.04 197.184   5
   1  13  -8 2414.64 209.618  10
  -1 -13   8 2187.36 169.182  18
  -1 -13   7 2232.33 192.953   5
   1  13  -7 2156.33 197.035  10
  -1 -13   6-84.0815 69.2080   5
   1  13  -6 51.1702 67.2136  10
   1  13  -5 754.611 117.570   7
   1  13  -5 910.649 131.027  10
  -1 -13   5 615.493 106.672   5
   1 -13  -4 290.875 77.2688  13
   1  13  -4 282.681 76.1085   7
   1  13  -4 465.283 99.4349  10
  -1 -13   4 294.300 71.0844   5
   1 -13  -3 1886.05 172.733  13
   1  13  -3 1592.55 159.675   7
  -1 -13   3 1821.20 168.194   5
   1 -13  -3 1527.12 158.103   5
   1  13  -3 1959.53 184.831  10
   1 -13  -2 1364.67 153.174  13
   1 -13  -2 1148.96 138.759   5
  -1 -13   2 816.380 114.331   5
   1  13  -2 1097.75 139.239  10
   1 -13  -1 95.7240 65.6544  13
   1 -13  -1 104.228 69.0797   5
  -1 -13   1 87.1580 61.1289   5
   1  13  -1 72.1719 57.5706  10
  -1 -13   0 1289.72 153.592  13
   1 -13   0 1583.78 163.089  13
   1 -13   0 1459.96 154.876   5
  -1 -13   0 1568.77 146.696   5
   1  13   0 1406.57 157.154  10
  -1 -13  -1 9.59218 52.6944  13
   1 -13   1-35.3102 65.5177  13
   1  13   1-35.7476 61.6169  10
   1 -13   1 75.8401 50.7437   5
   1  13   2 4164.71 271.113  10
  -1 -13  -2 4030.32 253.413  13
   1 -13   2 3760.20 246.131  13
   1 -13   2 3454.73 240.225   5
   1  13   3 3370.74 249.225  10
  -1 -13  -3 3827.52 244.881  13
   1 -13   3 3926.32 253.435   5
   1  13   4 37100.6 1069.94  10
  -1  13  -4 39319.2 1036.05  10
  -1 -13  -4 37414.7 1015.99  13
   1 -13   4 36589.7 1032.54   5
  -1  13  -5 19076.3 647.343  10
   1  13   5 19379.0 683.650  10
   1 -13   5 19801.7 661.452   5
   1  13   6 511.705 116.713  10
  -1  13  -6 388.646 86.1679  10
   1 -13   6 472.436 105.871   5
  -1  13  -7 2149.07 181.338  10
   1  13   7 2154.78 204.175  10
   1 -13   7 2098.08 188.665   5
   1  13   8 2716.98 226.767  10
  -1  13  -8 2854.86 210.394  10
   1 -13   8 2591.91 204.418   5
   1  13   9 764.326 127.404  10
  -1  13  -9 771.929 108.912  10
   1 -13   9 521.614 99.6818   5
   1  13  10 12889.8 519.332  10
   1 -13  10 13687.2 499.080   5
  -1  13 -10 14632.0 503.917  10
   1 -13  11 678.932 100.990   5
   1  13  11 577.473 99.6720  10
  -1  13 -11 631.614 87.8523  10
   1 -13  12 82.2354 36.6932   5
   1  13  12-19.3189 46.1128  10
  -1 -14  11 1700.95 143.010   5
   1  14 -11 1427.32 135.786  10
  -1 -14  10-6.72473 45.1614   5
   1  14 -10 55.6854 50.4927  10
  -1 -14   9 204.049 72.3332   5
   1  14  -9 215.420 76.5729  10
  -1 -14   8 694.732 104.799   5
   1  14  -8 705.909 113.475  10
  -1 -14   7 5062.04 284.463   5
   1  14  -7 5047.21 294.598  10
  -1 -14   6 111.827 53.1712   5
   1  14  -6 268.577 73.2501  10
  -1 -14   5 836.874 114.921   5
   1  14  -5 782.763 122.583  10
   1  14  -4 7591.84 379.086  10
  -1 -14   4 7664.26 360.566   5
   1 -14  -3 1184.80 144.143  13
   1  14  -3 881.890 124.779  10
   1 -14  -3 1119.20 139.915   5
  -1 -14   3 1134.99 136.221   5
   1  14  -2 2056.25 193.871  10
   1 -14  -2 2240.63 197.040  13
  -1 -14   2 2235.96 182.484   5
   1 -14  -2 2331.50 196.465   5
  -1 -14   1 115.174 52.1427  13
   1 -14  -1 198.158 70.0570  13
   1 -14  -1 139.550 67.6655   5
  -1 -14   1 264.084 61.0407   5
   1  14  -1 373.238 110.563  10
  -1 -14   0 54.2953 59.2966  13
   1 -14   0 33.1697 64.2981  13
   1 -14   0 255.324 82.4518   5
  -1 -14   0 32.4796 47.0238   5
   1  14   0 167.233 86.8366  10
   1 -14   1 71.9723 65.4978  13
  -1 -14  -1 157.673 71.2052  13
   1  14   1 202.579 76.3261  10
   1 -14   1 258.865 78.5901   5
   1  14   2 3666.97 265.634  10
   1 -14   2 3558.54 237.991  13
  -1 -14  -2 3066.74 224.549  13
   1 -14   2 3126.28 225.703   5
   1  14   3 2641.10 224.979  10
   1 -14   3 2521.16 201.565  13
  -1 -14  -3 2571.62 204.658  13
   1 -14   3 2978.51 220.467   5
   1 -14   4 1390.26 150.809  13
  -1 -14  -4 1201.20 140.877  13
   1  14   4 1200.10 149.870  10
   1 -14   4 1305.33 155.893   5
   1  14   5 1114.37 146.015  10
   1 -14   5 1250.09 145.100   5
   1  14   6 93.2638 64.0483  10
   1 -14   6 17.7122 63.3110   5
   1  14   7 961.073 134.421  10
   1 -14   7 1163.42 142.803   5
   1  14   8 711.122 114.102  10
   1 -14   8 640.581 105.009   5
   1  14   9 183.942 86.0551  10
   1 -14   9 252.342 69.2843   5
   1  14  10 290.938 82.2180  10
   1 -14  10 331.211 65.9403   5
   1  14  11 3483.85 216.378  10
   1 -14  11 3590.55 201.358   5
  -1 -15  10 4087.49 216.922   5
   1  15 -10 4061.17 218.728  10
  -1 -15   9 2140.89 163.184   5
   1  15  -9 2147.68 169.063  10
  -1 -15   8 212.043 62.8752   5
   1  15  -8 182.467 63.6460  10
  -1 -15   7 24.8032 54.2124   5
   1  15  -7 137.704 62.5925  10
  -1 -15   6 461.058 86.6834   5
   1  15  -6 407.725 88.6970  10
  -1 -15   5 508.501 86.1160   5
   1  15  -5 542.763 96.0727  10
  -1 -15   4 60.1801 59.4230   5
   1  15  -4 66.5203 64.4308  10
  -1 -15   3-18.7442 62.8328  13
   1 -15  -3 54.1277 56.2171  13
  -1 -15   3-4.82419 46.5661   5
   1 -15  -2 1975.47 180.170  13
  -1 -15   2 2066.67 181.068  13
  -1 -15   2 1847.09 161.153   5
   1 -15  -2 1654.11 158.511   5
   1  15  -2 1808.25 176.824  10
   1 -15  -1-1.38798 55.6844  13
  -1 -15   1 42.5350 59.7843  13
  -1 -15   1-161.414 60.3180   5
   1 -15  -1 113.899 66.4618   5
   1  15  -1 42.4012 67.5983  10
   1 -15   0 345.162 84.8388  13
  -1 -15   0 343.352 91.1374  13
   1 -15   0 414.950 96.1918   5
   1  15   0 403.944 94.2283  10
  -1 -15  -1 1475.77 151.465  13
   1 -15   1 1569.47 162.340  13
   1 -15   1 1515.84 155.087   5
   1  15   1 1686.74 174.425  10
   1 -15   2 1081.34 134.940  13
  -1 -15  -2 1260.72 141.412  13
   1  15   2 1134.75 148.566  10
   1 -15   2 1311.29 148.399   5
   1  15   3 1963.02 189.583  10
  -1 -15  -3 1923.46 171.732  13
   1 -15   3 2270.66 188.621  13
   1 -15   3 2123.11 185.685   5
   1 -15   4 38.0302 55.1224  13
   1 -15   4 68.4025 60.6211   5
   1  15   4 74.6486 68.1138  10
   1 -15   5 8.97455 45.8260  13
   1 -15   5-1.00201 57.3936   5
   1  15   5 106.018 69.3087  10
   1 -15   6-5.27473 47.4497  13
   1  15   6 112.715 71.7500  10
   1 -15   6 224.304 79.8085   5
   1  15   7 2651.52 208.757  10
   1 -15   7 2513.36 177.201  13
   1 -15   7 2809.93 198.043   5
   1  15   8 2567.13 196.464  10
   1 -15   8 3041.77 183.677  13
   1 -15   8 2852.82 195.587   5
   1  15   9 4008.89 233.175  10
   1 -15   9 3480.97 188.991  13
   1 -15   9 3896.82 217.900   5
  -1 -16   8-0.46333 45.6406   5
  -1 -16   8 20.3238 33.2574  13
   1  16  -7 2441.47 172.725  10
  -1 -16   7 2683.61 177.080  13
  -1 -16   7 2708.17 182.580   5
  -1 -16   6 136.903 57.7971  13
   1  16  -6 261.697 65.4553  10
  -1 -16   6 152.502 56.5339   5
   1  16  -5 3498.85 223.789  10
  -1 -16   5 3415.99 215.944  13
  -1 -16   5 3530.23 209.756   5
   1  16  -4 2439.13 189.450  10
  -1 -16   4 2419.02 183.164  13
  -1 -16   4 2422.19 174.931   5
  -1 -16   3 1061.40 123.975  13
   1  16  -3 1169.68 133.026  10
  -1 -16   3 1136.48 119.596   5
   1  16  -2 2713.23 205.980  10
  -1 -16   2 2807.60 202.616  13
  -1 -16   2 2729.56 184.177   5
   1  16  -1 6890.36 343.241  10
  -1 -16   1 6625.89 318.397  13
   1 -16  -1 6706.48 321.627  13
   1 -16  -1 6527.18 315.749   5
  -1 -16   0 910.594 120.127  13
   1 -16   0 1109.91 126.501  13
   1 -16   0 868.490 110.633   5
   1  16   0 966.681 127.131  10
   1 -16   1 1505.89 147.841  13
  -1 -16  -1 1477.79 145.453  13
   1 -16   1 1573.86 151.456   5
   1  16   1 1410.70 149.052  10
   1 -16   2 389.351 85.2357  13
  -1 -16  -2 338.383 72.1561  13
   1 -16   2 467.968 90.2856   5
   1  16   2 430.530 95.7817  10
   1 -16   3 960.126 119.609  13
   1  16   3 807.648 117.086  10
   1 -16   3 823.428 112.190   5
   1  16   4 2341.21 188.959  10
   1 -16   4 2607.43 183.879  13
   1 -16   4 2401.39 183.701   5
   1  16   5 2756.22 200.446  10
   1 -16   5 2901.54 187.799  13
   1 -16   5 3003.72 198.830   5
   1 -16   6 716.120 93.0682  13
   1  16   6 552.565 94.0371  10
   1 -16   6 654.191 93.3607   5
   1  16   7 2548.75 181.669  10
   1 -16   7 3293.72 183.335  13
   1 -16   7 2908.70 187.191   5
  -1 -17   5 139.688 47.7201  13
  -1 -17   4 220.495 59.4452  13
   1  17  -4 50.3350 45.5706  10
  -1 -17   3 1406.04 127.358  13
   1  17  -3 1197.60 123.690  10
  -1 -17   2-18.0653 41.6782  13
   1  17  -2-186.637 62.5096  10
  -1 -17   1 1343.03 125.689  13
   1  17  -1 1209.17 126.447  10
  -1 -17   0 162.527 50.5428  13
   1 -17   0 107.071 53.6993  13
   1  17   0 28.2720 42.4501  10
   1 -17   1 14.7987 50.1063  13
  -1 -17  -1 62.7590 55.7345  13
   1  17   1 52.1972 47.7118  10
   1 -17   1-40.7873 43.0044   5
   1  17   2 2044.82 164.189  10
   1 -17   2 2561.54 171.912   5
   1 -17   2 2413.12 166.952  13
   1  17   3 4029.86 231.446  10
   1 -17   3 4588.40 229.472  13
   1 -17   3 4107.55 221.208   5
   1 -17   4 755.080 91.6229   5
   1 -17   4 625.372 81.3082  13
  -2   0  19 54.8876 39.8720   5
  -2   0  19 12.9144 41.6087   9
  -2   0  18 2728.64 187.645   5
  -2   0  17 33.2573 53.1479   5
  -2   0  16 857.652 131.319   5
  -2   0  15 8.80221 59.6722   5
  -2   0  14 8153.58 399.840  10
   2   0 -14 8517.13 370.016  14
   2   0 -13-19.9568 50.1845  14
  -2   0  13-47.0672 82.4926  10
  -2   0  12 8031.90 363.032  10
   2   0 -12 7821.24 331.187  14
  -2   0  11-48.5597 86.5481   4
  -2   0  10 419.804 108.089   4
  -2   0   9 27.3043 55.9274   4
  -2   0   8 1087.69 141.257   4
  -2   0   7 12.7862 75.0726   4
  -2   0   6 70486.8 1638.89   4
  -2   0   5 12.2746 58.5467   4
  -2   0   4 512642. 10049.0   4
  -2   0   3 3.27799 22.5428   3
  -2   0   2 309136. 6001.98   3
   2   0  -1 10.1376 31.8820   2
   2   0   0 845.683 74.3490   2
   2   0   1 19.1426 37.1471   2
   2   0   2 424816. 8297.72   2
   2   0   3 6.76149 43.7985   2
   2   0   4 85833.5 1822.59   2
   2   0   4 83892.9 1687.66   4
   2   0   5-4.05500 55.0087   2
   2   0   6 128384. 2747.81   2
   2   0   7-22.5119 48.5338   2
   2   0   8 2031.07 188.595   2
   2   0   9-37.6469 67.6433   2
   2   0  10 35740.5 1105.42   2
   2   0  11-21.7839 60.5463  10
   2   0  11 22.0682 47.5201   9
   2   0  12 8835.77 406.397  10
   2   0  12 9232.94 374.837   9
   2   0  13-18.0302 69.3137  10
   2   0  13 56.7018 55.5534   9
   2   0  14 36866.8 1061.39  10
   2   0  14 36783.6 1001.03   9
   2   0  15 13.5447 69.0675   9
   2   0  15 533.612 114.894  10
   2   0  16 259.778 86.7504   9
   2   0  17-3.71255 55.3621   9
   2   0  18 6717.90 287.049   9
  -2  -1  19 1011.04 103.302   5
  -2   1  19 1093.30 109.990   9
  -2  -1  19 1132.55 111.806   9
  -2   1  18 84.6933 47.1369   5
  -2  -1  18-5.37118 52.3518   5
  -2  -1  17 95.4911 64.5302   5
  -2   1  17-87.2455 69.1841   5
  -2   1  16-30.1982 53.5655   5
  -2  -1  16 57.5767 51.1266   5
   2  -1 -15 536.179 97.8567  14
  -2  -1  15 843.814 121.518   5
  -2   1  15 704.843 117.577  10
  -2  -1  14 13104.5 501.028   5
  -2   1  14 12758.5 517.785  10
   2  -1 -14 12646.9 469.221  14
   2   1 -13 1147.05 123.378  14
   2  -1 -13 1211.68 135.021  14
  -2  -1  13 784.052 119.453  10
  -2   1  13 975.371 127.551  10
   2  -1 -12 387.726 73.3031  14
   2   1 -12 352.534 71.3092  14
  -2   1  12 359.474 77.5681  10
  -2  -1  12 465.748 92.7770  10
  -2  -1  11 7649.93 440.347   4
  -2   1  11 7288.54 430.172   4
  -2   1  10 71833.0 1824.40   4
  -2  -1  10 71356.2 1820.37   4
  -2  -1   9 26.4725 51.1719   4
  -2   1   9 48.3480 58.1592   4
  -2  -1   8 17443.2 619.730   4
  -2   1   8 16905.3 620.208   4
  -2  -1   7 53629.4 1336.36   4
  -2   1   7 52818.7 1335.97   4
  -2  -1   6 8610.92 367.492   4
  -2   1   6 8886.24 374.020   4
  -2  -1   5 33810.7 882.513   4
  -2  -1   4 2356.87 157.384   4
  -2   1   4 1942.07 118.307   3
  -2  -1   3 8828.64 301.750   4
  -2   1   3 8047.10 260.541   3
  -2  -1   2 738909. 13961.5   4
  -2   1   2 705861. 13935.3   3
  -2  -1   1 126526. 2602.40   4
   2  -1  -1 131441. 2630.79   2
   2   1  -1 131729. 2604.76   2
   2  -1  -1 131829. 2604.81   1
  -2  -1   0 9156.85 247.807   4
   2   1   0 9392.76 279.650   2
   2  -1   0 9837.63 295.392   2
   2  -1   0 10584.9 285.490   1
  -2  -1  -1 1404.45 47.5775   4
   2   1   1 1297.68 90.6355   2
   2  -1   1 1226.30 94.2494   2
   2  -1   2 328404. 6476.81   2
   2   1   2 330445. 6465.43   2
   2  -1   3 36802.6 805.284   4
   2   1   3 37102.3 878.032   2
   2  -1   3 37370.6 878.872   2
   2  -1   4 18197.8 458.072   4
   2   1   4 18686.3 532.786   2
   2  -1   4 18408.9 527.102   2
   2  -1   5 29922.9 697.412   4
   2   1   5 29518.3 789.138   2
   2  -1   5 29332.3 778.412   2
   2   1   6 2106.36 169.129   2
   2  -1   6 2011.60 162.503   2
   2   1   7 43341.0 1127.32   2
   2  -1   7 42204.4 1107.78   2
   2   1   8 14251.0 545.852   2
   2  -1   8 13479.0 527.667   2
   2   1   9 15259.1 604.626   2
   2  -1   9 14924.4 587.002   2
   2  -1  10 1840.87 207.274   2
   2   1  10 2454.56 236.763   2
   2  -1  11 22427.0 703.133  10
   2   1  11 22196.8 705.402  10
   2  -1  11 22855.2 657.766   9
   2   1  11 22210.8 650.767   9
   2  -1  12 1317.15 136.413   9
   2  -1  12 1499.11 160.004  10
   2   1  12 1599.12 166.987  10
   2   1  12 1615.08 151.117   9
   2   1  13 13501.0 544.435  10
   2  -1  13 13836.0 547.492  10
   2  -1  13 13661.9 498.437   9
   2   1  13 14353.9 503.793   9
   2  -1  14 2431.05 216.552  10
   2   1  14 2626.05 224.383  10
   2   1  14 2771.74 203.197   9
   2  -1  14 2462.09 200.380   9
   2   1  15 4658.72 301.180  10
   2  -1  15 4721.03 274.185   9
   2   1  15 4321.03 259.551   9
   2   1  16 2299.53 207.573  10
   2  -1  16 2515.32 199.506   9
   2   1  16 2087.45 178.811   9
   2   1  17 104.289 60.4484   9
   2  -1  17 58.1553 55.3900   9
   2  -1  18 148.900 51.7279   9
   2   1  18 162.368 54.0203   9
  -2   2  19 367.564 65.9121   9
  -2  -2  19 400.282 69.0564   9
  -2  -2  19 417.694 66.2074   5
  -2  -2  18 566.134 91.7235   9
  -2  -2  18 350.266 75.0992   5
  -2   2  18 374.781 71.7671   5
  -2  -2  17 2071.21 175.433   5
  -2   2  17 1780.98 161.056   5
  -2  -2  16 37.4610 51.0727   5
  -2   2  16 113.008 77.2269  10
  -2  -2  15 272.601 75.9665  18
   2  -2 -15 218.045 72.8605  14
  -2  -2  15 242.244 79.7395   5
  -2   2  15 325.767 97.9514  10
  -2   2  14 6725.19 349.410  10
   2  -2 -14 6066.84 305.901  14
  -2  -2  14 6636.05 334.302   5
  -2   2  13 5486.25 305.749  10
  -2  -2  13 5908.02 308.619   5
   2  -2 -13 5967.53 288.846  14
  -2   2  12 1332.26 144.425  10
   2  -2 -12 1336.56 124.975  14
   2  -2 -12 1114.88 107.914  17
   2   2 -11 321.501 66.7193  14
  -2   2  11 316.299 79.4334   4
  -2  -2  11 359.212 102.102   4
  -2  -2  10 11335.0 529.714   4
  -2   2  10 11598.9 541.267   4
  -2   2   9 39372.1 1143.29   4
  -2  -2   9 39149.2 1128.47   4
  -2  -2   8 25627.7 813.558   4
  -2   2   8 25200.0 810.468   4
  -2  -2   7 13157.8 505.105   4
  -2  -2   6 568.628 105.783   4
  -2  -2   5 733.950 110.012   4
  -2  -2   4 3026.18 185.637   4
  -2   2   4 3141.24 168.066   3
  -2  -2   3 23479.0 616.907   4
  -2   2   3 23469.9 607.273   3
  -2  -2   2 32406.8 754.747   4
  -2   2   2 31464.2 774.271   3
  -2  -2   1 45471.7 974.812   4
   2  -2  -1 44877.2 958.424   1
   2   2  -1 44713.0 953.924   2
   2  -2  -1 45563.2 1008.57   2
  -2   2   1 44959.6 1028.00   3
  -2  -2   0 18621.6 451.657   4
   2   2   0 20414.6 499.055   1
   2  -2   0 19808.5 507.129   2
   2   2   0 20167.3 476.486   2
  -2  -2  -1 4135.79 119.216   4
   2  -2   1 4152.18 182.449   2
   2   2   1 4247.13 169.427   2
   2   2   2 61813.1 1344.54   2
   2  -2   2 62575.8 1355.74   2
   2  -2   3 2069.74 117.736   4
   2   2   3 2146.16 136.878   2
   2  -2   3 1863.15 129.469   2
   2  -2   4 19818.2 516.033   4
   2   2   4 20200.6 568.551   2
   2  -2   4 19234.1 556.648   2
   2  -2   5 3972.02 185.811   4
   2   2   5 3921.58 217.677   2
   2  -2   5 3676.45 210.690   2
   2  -2   6 18778.2 528.990   4
   2   2   6 17727.2 587.317   2
   2  -2   6 18843.4 585.122   2
   2  -2   7 19986.1 640.660   2
   2   2   7 19590.2 654.198   2
   2   2   8 19688.5 689.925   2
   2  -2   8 19913.8 671.055   2
   2  -2   9 1794.19 186.453   2
   2   2   9 1735.65 190.671   2
   2  -2  10 5578.77 353.725   2
   2   2  10 5162.01 354.510   2
   2  -2  11 6438.34 321.743  10
   2   2  11 6129.38 323.445  10
   2   2  11 6680.05 297.097   9
   2  -2  11 5814.82 282.228   9
   2  -2  12 942.561 129.866  10
   2   2  12 906.427 126.113  10
   2   2  12 884.385 114.692   9
   2  -2  12 1288.13 137.523   9
   2   2  13 2042.36 169.618   9
   2  -2  13 1799.65 167.739   9
   2  -2  13 1897.38 187.991  10
   2   2  13 1830.56 187.763  10
   2   2  14 14.8497 72.4197  10
   2  -2  14-89.3529 72.1791   9
   2   2  14-217.027 75.1920   9
   2   2  15 760.871 124.548  10
   2   2  15 653.922 106.262   9
   2  -2  15 856.535 119.972   9
   2   2  16 1366.38 165.973  10
   2  -2  16 1557.96 151.495   9
   2   2  16 1344.80 144.953   9
   2   2  17 5268.77 298.346  10
   2  -2  17 5500.91 270.563   9
   2   2  17 4884.26 258.492   9
   2  -2  18 106.605 46.6710   9
   2   2  18 38.3746 36.2452   9
  -2   3  19 57.5850 40.8631   9
  -2  -3  19 58.9833 31.6533   9
  -2  -3  18 1259.74 120.791   9
  -2  -3  18 1356.06 131.765   5
  -2   3  18 1181.04 119.491   5
  -2   3  17-26.3051 46.0399   5
  -2  -3  17-39.1875 48.4283   5
  -2  -3  16 3342.64 204.608  18
  -2   3  16 3291.33 246.614  10
  -2  -3  16 3485.74 239.338   5
  -2  -3  15 1157.32 122.745  18
  -2  -3  15 1259.14 146.965   5
  -2   3  15 1362.83 156.563  10
   2  -3 -15 1320.72 138.120  14
  -2  -3  14 39.3735 52.3440  18
   2  -3 -14-30.2449 47.3744  14
  -2  -3  14 45.3980 62.6465   5
  -2   3  14-5.08188 58.9042  10
   2  -3 -13 456.422 85.1913  14
  -2   3  13 481.247 94.7758  10
  -2  -3  13 492.829 100.134   5
   2  -3 -12 26.1246 42.1012  14
   2  -3 -12-0.84444 46.8294  17
  -2  -3  12 63.4016 48.3528   5
  -2   3  12 107.065 67.6008  10
   2  -3 -11 18324.6 549.540  14
   2  -3 -11 17890.7 531.247  16
  -2   3  11 17438.1 725.530   4
  -2  -3  11 18551.2 754.947   4
  -2  -3  11 18860.6 585.299   5
  -2   3  10 3785.08 295.942   4
  -2  -3  10 4149.07 310.053   4
  -2  -3   9 15445.8 617.270   4
  -2   3   9 15016.0 614.295   4
  -2  -3   8 27139.2 853.807   4
  -2  -3   7 37995.4 1052.09   4
  -2  -3   6 56.6284 67.3057   4
  -2   3   5 907.745 109.085   3
  -2  -3   5 1020.89 119.492   4
  -2  -3   4 4487.15 229.893   4
  -2   3   4 4640.08 231.415   3
  -2  -3   3 7145.82 279.110   4
  -2   3   3 6820.50 288.073   3
  -2  -3   2 15581.5 437.129   4
   2  -3  -2 15009.9 370.559   1
  -2   3   2 15525.6 478.480   3
  -2  -3   1 30431.7 693.606   4
   2   3  -1 28302.2 639.902   2
  -2   3   1 30202.3 765.741   3
  -2  -3   0 14418.0 376.432   4
   2   3   0 14367.8 400.284   1
   2  -3   0 14700.5 416.652   2
   2   3   0 14875.6 376.527   2
  -2   3   0 15307.8 470.957   3
   2   3   1 233.142 41.5870   2
  -2  -3  -1 246.496 34.1535   4
   2  -3   1 158.085 47.6592   2
   2   3   2 117914. 2364.70   2
   2  -3   2 111849. 2378.46   2
   2  -3   3 84295.3 1807.04   4
   2  -3   3 86422.4 1821.07   2
   2   3   3 83455.1 1815.01   2
   2  -3   4 10713.7 356.097   4
   2  -3   4 10035.8 357.682   2
   2   3   4 9744.06 357.505   2
   2  -3   5 6408.20 270.898   4
   2  -3   5 6271.54 282.966   2
   2   3   5 6114.02 286.943   2
   2  -3   6 24345.1 674.092   4
   2  -3   6 24219.6 702.607   2
   2   3   6 22805.1 709.648   2
   2   3   7 11415.8 476.752   2
   2  -3   7 12701.2 473.824   2
   2   3   8 11895.4 508.622   2
   2  -3   8 12121.9 492.190   2
   2   3   9 15792.3 637.659   2
   2  -3   9 15524.4 602.748   2
   2   3  10 10009.7 518.407   2
   2   3  10 10185.0 416.622  10
   2  -3  10 9574.41 360.542   9
   2   3  11 4352.44 270.098  10
   2   3  11 4230.09 232.694   9
   2  -3  11 4140.16 230.488   9
   2   3  12-60.7137 62.6143  10
   2  -3  12-47.1440 59.0183   9
   2   3  12 15.8870 48.1911   9
   2   3  13 9272.30 435.242  10
   2  -3  13 8988.21 386.948   9
   2   3  13 9023.49 379.215   9
   2   3  14 2899.12 239.993  10
   2   3  14 3038.51 209.913   9
   2  -3  14 2589.71 198.992   9
   2   3  15 622.912 118.727  10
   2  -3  15 663.742 108.265   9
   2   3  15 585.250 99.2302   9
   2  -3  16 2124.13 171.989   9
   2   3  16 2074.22 169.616   9
   2   3  16 2318.61 202.065  10
   2   3  17 372.414 75.5116   9
   2  -3  17 234.273 66.0863   9
   2   3  17 279.906 83.0548  10
   2  -3  18 9567.11 343.961   9
   2   3  18 9726.40 341.921   9
  -2  -4  18 213.655 62.5415   5
  -2   4  18 163.349 54.5629   9
  -2  -4  18 277.908 59.2975   9
  -2  -4  17 18201.3 602.452   5
  -2  -4  17 19148.8 563.663  18
  -2   4  17 18168.9 618.571  10
  -2  -4  17 18714.1 571.495   9
  -2  -4  16 61.0977 48.8876  18
  -2  -4  16-37.8197 69.3981   5
  -2   4  16 26.9613 66.4305  10
   2  -4 -16-75.2722 58.4543  14
  -2  -4  15 568.206 92.3009  18
  -2  -4  15 662.955 120.607   5
  -2   4  15 698.024 113.771  10
   2  -4 -15 510.970 90.2331  14
  -2  -4  14 515.180 95.1318  18
   2  -4 -14 576.208 91.6377  14
  -2   4  14 742.906 116.648  10
   2  -4 -13 6060.38 292.618  14
  -2  -4  13 5824.72 281.118  18
  -2   4  13 5377.37 312.278  10
  -2  -4  13 5421.60 303.490   5
  -2   4  12 1400.64 148.844  10
  -2  -4  12 1474.68 151.413   5
   2  -4 -12 1323.59 130.946  14
   2  -4 -11 374.615 63.4577  16
   2  -4 -11 378.538 68.7964  14
  -2   4  11 337.816 76.3808  10
  -2  -4  11 360.449 79.5360   5
  -2   4  10 474.253 106.523   4
  -2  -4  10 430.559 99.4734   4
  -2  -4   9 3354.58 274.354   4
  -2  -4   8 36983.5 1082.98   4
  -2  -4   7 24938.0 794.952   4
  -2  -4   6-54.6582 75.4874   4
  -2   4   5 15861.4 543.246   3
  -2  -4   5 15974.3 543.384   4
  -2   4   4 1579.87 153.178   3
  -2  -4   4 1628.66 143.299   4
   2   4  -3 9703.55 261.479   3
  -2   4   3 9560.48 385.684   3
   2  -4  -3 9845.92 255.905   1
  -2  -4   3 9873.11 356.703   4
  -2   4   2 23888.7 692.524   3
  -2  -4   2 23473.2 632.610   4
   2   4  -1 49608.3 1006.18   2
  -2   4   1 47641.7 1197.15   3
  -2  -4   1 48633.5 1102.83   4
   2  -4   0 39363.1 924.700   2
   2   4   0 38743.4 857.476   2
  -2   4   0 39723.1 1013.36   3
   2   4   0 39926.1 903.013   1
  -2  -4   0 40017.0 899.314   4
   2  -4   1 9995.47 334.415   2
   2   4   1 10172.3 305.121   2
  -2   4  -1 9678.08 393.984   3
  -2  -4  -1 10725.5 304.544   4
   2  -4   2 33845.4 815.176   2
   2   4   2 33246.7 796.200   2
   2   4   3 12280.2 396.493   2
   2  -4   3 12932.7 404.228   2
   2  -4   3 12271.4 420.272   4
   2  -4   4 12398.9 406.804   2
   2   4   4 10553.8 390.493   2
   2  -4   4 11933.6 415.697   4
   2   4   5 1880.56 159.269   2
   2  -4   5 2219.18 159.954   2
   2  -4   5 2235.49 167.480   4
   2   4   6 61.7889 64.1423   2
   2  -4   6-7.62265 53.7106   4
   2  -4   6 22.6953 52.6988   2
   2   4   7 16647.5 613.718   2
   2  -4   7 18465.1 605.306   2
   2  -4   7 18109.5 594.722   4
   2   4   8 302.677 81.3083   2
   2   4   9 621.327 131.885   2
   2  -4  10 9328.80 352.328  18
   2   4  10 11471.4 450.816  10
   2   4  10 9914.72 363.599   9
   2  -4  10 10890.1 380.787   9
   2   4  11 2523.46 209.595  10
   2  -4  11 2420.25 171.766   9
   2   4  11 2407.39 171.517   9
   2   4  12 27043.4 863.361  10
   2  -4  12 27968.6 787.654   9
   2   4  12 29079.9 789.213   9
   2   4  13 20509.0 731.182  10
   2   4  13 22766.1 669.307   9
   2  -4  13 21453.2 662.912   9
   2   4  14 5104.82 325.048  10
   2  -4  14 5205.59 281.535   9
   2   4  14 5297.36 280.364   9
   2  -4  15 25.5837 52.4026   9
   2   4  15-2.92097 70.2713  10
   2   4  15 46.8006 49.2308   9
   2   4  16 3450.38 244.980  10
   2   4  16 3430.60 207.847   9
   2  -4  16 3143.09 205.582   9
   2  -4  17 70.8227 46.1085   9
   2   4  17 161.306 75.2637  10
   2   4  17 118.366 56.5411   9
  -2   5  18 22.5452 40.2861   9
  -2  -5  18 35.2569 42.7073   5
  -2  -5  18 128.065 46.3211  18
  -2  -5  17 4086.87 222.903  18
  -2   5  17 4213.01 252.518  10
  -2  -5  17 4678.45 258.102   5
  -2  -5  16 953.156 119.847  18
  -2  -5  16 756.740 118.689   5
  -2   5  16 863.477 120.418  10
   2  -5 -16 770.103 98.7674  14
  -2  -5  15 1373.06 140.290  18
  -2  -5  15 1323.82 156.054   5
  -2   5  15 1554.54 165.214  10
   2  -5 -15 1358.53 138.153  14
  -2  -5  14 469.005 96.5614  18
  -2  -5  14 271.850 86.2844   5
  -2   5  14 592.893 107.212  10
   2  -5 -14 402.177 72.0338  14
  -2  -5  13 708.516 105.117  18
   2  -5 -13 594.896 93.1219  14
  -2   5  13 692.209 110.634  10
  -2  -5  13 434.216 98.2093   5
  -2  -5  12 2243.81 168.833  18
   2  -5 -12 2047.04 163.261  14
  -2  -5  12 2265.91 186.517   5
  -2   5  12 2168.33 188.173  10
   2  -5 -11 2093.37 154.477  14
   2  -5 -11 2106.86 144.279  16
  -2  -5  11 2189.84 176.785   5
  -2   5  11 1763.78 160.216  10
  -2  -5  10 56.0523 48.8025   5
  -2  -5  10 54.6644 83.0797   4
  -2  -5   9 1589.35 195.014   4
  -2  -5   8 2637.62 240.995   4
  -2  -5   7 126.953 75.8238   4
  -2  -5   6 21732.9 717.611   4
  -2   5   6 21970.1 727.425   3
  -2  -5   5 14349.5 522.072   4
  -2   5   5 13779.0 537.029   3
  -2   5   4 90.6748 77.1682   3
  -2  -5   4 34.2284 57.8840   4
  -2  -5   3 13301.5 462.312   4
  -2   5   3 13877.0 516.334   3
   2   5  -2 677.263 71.5282   3
  -2   5   2 716.867 117.774   3
  -2  -5   2 699.994 90.9625   4
  -2  -5   1 7078.96 282.320   4
   2   5  -1 7344.28 267.831   1
  -2   5   1 6897.14 342.640   3
  -2  -5   0 29842.6 747.863   4
  -2   5   0 28144.2 853.357   3
   2   5   0 30900.9 728.275   1
   2  -5   1 81471.9 1727.50   2
  -2   5  -1 78326.9 1865.23   3
   2   5   1 80363.9 1675.82   2
  -2   5  -2 426.891 116.492   3
   2   5   2 528.849 66.2291   2
   2  -5   2 493.056 72.4497   2
   2   5   3 49690.9 1160.11   2
  -2   5  -3 49100.0 1300.00   3
   2  -5   3 50866.9 1162.41   2
   2  -5   4 4270.22 246.544   4
   2   5   4 4128.66 223.999   2
   2  -5   4 4131.54 215.049   2
   2  -5   5 18565.1 603.921   4
   2   5   5 17484.5 580.106   2
   2  -5   6 8938.80 395.824   4
   2   5   6 8097.44 380.770   2
   2  -5   7 11160.3 470.075   4
   2   5   7 11264.0 484.451   2
   2   5   8 1405.28 180.131   2
   2   5   9 4466.42 261.168  10
   2   5   9 4282.88 327.667   2
   2  -5  10 547.391 85.0027  18
   2   5  10 711.391 134.503  10
   2  -5  10 488.100 73.0382   9
   2  -5  11 126.008 57.3222  18
   2   5  11 83.6032 61.7442  10
   2  -5  11 210.383 53.2661   9
   2  -5  12 3318.63 203.089  18
   2   5  12 3433.97 257.422  10
   2  -5  12 3529.29 215.121   9
   2   5  13 1425.79 170.429  10
   2  -5  13 1234.86 128.307   9
   2   5  14 21559.3 761.601  10
   2  -5  14 23210.5 688.747   9
   2   5  14 23501.5 681.648   9
   2  -5  15-32.5535 47.6421   9
   2   5  15 19.0644 51.3274   9
   2   5  16 4776.34 286.708  10
   2  -5  16 4457.69 235.094   9
   2  -5  17 776.060 88.9943   9
   2   5  17 715.047 107.107  10
  -2  -6  18 757.248 85.6213  18
  -2  -6  18 746.778 92.0393   5
  -2  -6  17 80.0446 51.7998  18
  -2  -6  17-38.6385 47.9945   5
  -2  -6  16 455.065 88.8450  18
  -2  -6  16 438.310 86.1982   5
  -2   6  16 567.205 96.2275  10
  -2  -6  15 1290.84 137.826  18
  -2  -6  15 1531.58 164.528   5
  -2   6  15 1481.56 153.042  10
   2  -6 -15 1449.22 136.223  14
  -2  -6  14 837.733 115.561  18
   2  -6 -14 639.427 94.3163  14
  -2   6  14 753.552 114.739  10
  -2  -6  14 959.262 132.629   5
   2  -6 -13 3047.37 207.702  14
  -2  -6  13 2886.35 199.283  18
  -2   6  13 3270.88 235.076  10
  -2  -6  13 3034.22 227.480   5
  -2  -6  12 353.815 76.6216  18
  -2  -6  12 451.432 91.7550   5
  -2   6  12 619.575 110.498  10
   2  -6 -12 362.455 73.9327  14
   2  -6 -11 486.466 73.0483  14
  -2  -6  11 716.360 106.366  18
  -2  -6  11 733.995 108.339   5
   2  -6 -10 319.361 60.8697  14
  -2  -6  10 334.373 79.4954   5
  -2  -6  10 313.906 67.8764  18
  -2  -6   9 16132.1 693.322   4
  -2  -6   8 5661.54 367.590   4
  -2  -6   7 3071.64 255.679   4
  -2   6   6 105.169 62.2552   3
  -2  -6   6 76.4638 62.9063   4
  -2  -6   5 3200.61 237.378   4
  -2   6   5 2979.22 248.329   3
  -2   6   4-38.5954 73.8098   3
  -2  -6   4 27.5440 62.8619   4
  -2  -6   3 401.694 89.4170   4
  -2   6   3 467.011 115.370   3
  -2   6   2 257.501 109.546   3
  -2  -6   2 187.986 54.5888   4
  -2  -6   1 22308.1 642.090   4
  -2   6   1 21109.2 729.921   3
   2   6  -1 22472.4 592.361   1
  -2  -6   0 46346.8 1131.90   4
  -2   6   0 45398.6 1256.91   3
  -2   6  -1 1082.13 156.765   3
  -2   6  -2 10656.9 479.128   3
   2   6   3 3495.80 191.805   2
  -2   6  -3 3510.95 271.593   3
   2   6   4 7971.38 336.542   2
  -2   6  -4 8066.50 424.196   3
   2  -6   5 546.076 97.0313   4
  -2   6  -5 746.282 145.646   3
   2   6   5 674.061 93.5021   2
   2  -6   6 15944.0 598.017   4
  -2   6  -6 15674.1 666.442   3
   2   6   6 15938.2 581.733   2
   2  -6   7 29948.8 927.672   4
   2   6   7 29640.9 924.602   2
   2   6   8 1599.89 184.732   2
   2   6   9 47.2924 51.2291  10
   2  -6   9-26.6248 41.9572  18
   2   6  10 3814.51 260.583  10
   2  -6  10 3636.77 215.976   5
   2  -6  10 3776.86 217.968  18
   2   6  11 567.458 119.687  10
   2  -6  11 623.857 96.9439  18
   2   6  12 5939.01 349.418  10
   2  -6  12 6250.00 296.331  18
   2   6  13 23576.8 807.725  10
   2  -6  13 25595.4 725.086  18
   2   6  14 67.1642 73.3863  10
   2  -6  14 22.8525 45.2792  18
   2   6  15 1071.45 148.346  10
   2   6  16 1849.03 169.922  10
   2   6  17 865.199 112.406  10
  -2  -7  17 174.660 59.5097  18
  -2  -7  17 120.391 57.1700   5
  -2  -7  16 3230.93 201.483  18
  -2  -7  16 3221.99 218.256   5
  -2  -7  15 1565.73 150.937  18
  -2  -7  15 1235.81 144.615   5
  -2  -7  14 1135.76 129.973  18
  -2  -7  14 970.494 137.037   5
   2  -7 -13 387.366 82.1176  14
  -2  -7  13 309.722 80.8109  18
  -2  -7  13 500.824 101.852   5
   2  -7 -12 1000.37 114.138  14
  -2  -7  12 876.839 115.700  18
  -2  -7  12 910.995 131.965   5
   2  -7 -11 827.102 100.067  14
  -2  -7  11 895.987 113.204  18
  -2  -7  11 694.737 109.150   5
   2  -7 -10 663.271 92.3946  14
  -2  -7  10 827.642 105.056  18
  -2  -7  10 1049.07 129.582   5
   2  -7  -9 2724.01 175.986  14
  -2  -7   9 3243.91 209.080   5
  -2  -7   9 2882.85 180.572  18
  -2  -7   8 346.433 106.256   4
  -2  -7   7 87.6962 62.8132   4
  -2  -7   6 19287.4 714.259   4
  -2   7   6 19342.6 745.276   3
  -2  -7   5 8669.99 424.770   4
  -2   7   5 8526.43 460.210   3
  -2   7   4 405.501 111.849   3
  -2  -7   4 351.289 85.0136   4
  -2  -7   3 2151.94 185.427   4
  -2   7   3 2392.78 230.052   3
  -2   7   2 148.147 94.5443   3
  -2  -7   2 199.387 73.5510   4
  -2  -7   1 364.548 87.6213   4
  -2   7   1 302.771 107.340   3
  -2   7   0 6444.27 383.373   3
  -2   7  -1 70921.1 1800.00   3
  -2   7  -2 126.130 90.5421   3
  -2   7  -3 9981.45 500.935   3
  -2   7  -4 4347.88 323.869   3
  -2   7  -5 44321.0 1317.85   3
   2   7   6 11589.2 486.350   2
  -2   7  -6 11949.8 585.566   3
   2  -7   7 34093.7 1064.83   4
   2   7   7 34536.0 1038.09   2
  -2   7  -7 34496.3 1155.37   3
   2  -7   8 693.660 90.9922  18
   2  -7   8 679.029 88.9938   5
   2  -7   8 478.074 128.498   4
   2   7   8 813.602 118.160  10
   2   7   8 915.964 140.831   2
   2  -7   9 270.822 66.4490  18
   2   7   9 401.816 99.7686  10
   2  -7   9 303.672 69.0665   5
   2  -7  10 161.668 68.7872  18
   2   7  10 199.140 78.5033  10
   2  -7  10 203.724 54.8199   5
   2   7  11 20379.1 708.892  10
   2  -7  11 19260.1 617.032  18
   2  -7  11 20126.3 637.427   5
   2   7  12 10416.2 481.364  10
   2  -7  12 10813.7 421.209  18
   2  -7  12 10851.2 427.898   5
   2   7  13 3784.54 278.374  10
   2  -7  13 3846.50 232.372  18
   2   7  14 223.097 92.8999  10
   2  -7  14 207.845 58.5021  18
   2   7  15 4014.89 265.954  10
   2   7  16-23.4905 62.5852  10
   2   7  17 436.692 80.0770  10
  -2  -8  17 553.234 77.0977  18
  -2  -8  17 512.448 79.6710   5
  -2  -8  16 1070.13 114.924  18
  -2  -8  16 1202.66 128.447   5
  -2  -8  15 673.329 99.3937  18
  -2  -8  15 842.881 117.716   5
  -2  -8  14 38.0404 69.2105  18
  -2  -8  14 28.2189 62.2157   5
  -2  -8  13 9224.03 389.607  18
  -2  -8  13 9328.54 419.153   5
  -2  -8  12 43.8360 66.4560  18
  -2  -8  12 11.6757 68.0648   5
  -2  -8  11 1100.88 125.921  18
  -2  -8  11 1053.24 131.386   5
   2  -8 -10 5682.06 270.190  14
  -2  -8  10 5249.18 263.279  18
  -2  -8  10 5060.33 284.382   5
   2  -8  -9 14565.4 480.268  14
  -2  -8   9 14227.8 476.237  18
  -2  -8   9 14786.6 517.543   5
   2  -8  -8 335.657 64.6163  14
  -2  -8   8 424.304 78.7890   5
  -2  -8   8 330.620 68.0640  18
  -2  -8   7 5945.14 398.017   4
  -2  -8   6 1646.28 203.013   4
  -2   8   5 1785.58 221.359   3
  -2  -8   5 2041.92 208.815   4
  -2  -8   4 5794.26 348.331   4
  -2   8   4 5219.96 368.417   3
  -2   8   3 734.659 151.191   3
  -2  -8   3 1214.69 151.148   4
  -2  -8   2 165.241 61.9740   4
  -2   8   2 212.129 112.680   3
  -2  -8   1 1588.78 161.750   4
  -2   8   1 1522.64 203.950   3
  -2   8   0 14600.7 639.266   3
  -2   8  -1 29154.2 987.342   3
  -2   8  -2 11425.8 563.888   3
  -2   8  -3 9234.31 507.916   3
  -2   8  -4 10040.8 537.918   3
  -2   8  -5 970.065 201.956   3
   2  -8   6 7919.08 313.367  18
   2   8   6 7765.80 356.654  10
  -2   8  -6 7884.94 495.659   3
   2  -8   7 53.4531 54.5356  18
   2   8   7 75.8002 61.6448  10
   2  -8   7 100.501 49.3869   5
   2  -8   8 5.97045 46.7836  18
   2   8   8-3.40605 50.1222  10
   2  -8   8 33.0026 43.5368   5
   2  -8   9 1246.84 134.294  18
   2   8   9 956.631 138.697  10
   2  -8   9 990.713 120.804   5
   2   8  10 2483.84 218.952  10
   2  -8  10 2770.04 196.319  18
   2  -8  10 2471.12 185.882   5
   2  -8  11 722.056 113.763  18
   2   8  11 914.603 147.815  10
   2  -8  11 852.149 113.570   5
   2   8  12 10096.5 477.318  10
   2  -8  12 9985.37 408.276  18
   2  -8  12 11041.3 428.692   5
   2   8  13 7554.24 399.135  10
   2  -8  13 7587.96 338.694  18
   2   8  14 2275.13 207.748  10
   2  -8  14 2395.18 174.116  18
   2   8  15 167.420 83.7955  10
   2   8  16 175.266 61.6019  10
  -2  -9  16 1415.75 133.785   5
  -2  -9  16 1653.21 136.132  18
  -2  -9  15 254.350 77.2555   5
  -2  -9  15 332.190 80.6725  18
  -2  -9  14 1507.25 158.334   5
  -2  -9  14 1535.17 152.757  18
  -2  -9  13-16.9570 67.5543   5
  -2  -9  13-61.9190 71.3620  18
  -2  -9  12 15510.7 576.277   5
  -2  -9  12 16303.9 547.388  18
  -2  -9  11 2763.62 215.869   5
  -2  -9  11 2883.99 201.977  18
  -2  -9  10 357.318 98.0980   5
  -2  -9  10 231.639 86.4281  18
  -2  -9   9 2907.35 211.740   5
  -2  -9   9 3181.85 200.197  18
  -2  -9   8 19689.4 632.176   5
  -2  -9   8 20215.0 595.297  18
  -2  -9   7 8.65037 37.2258  18
   2  -9  -7 29.3877 31.2212  14
  -2  -9   6 1708.41 141.839   5
  -2  -9   5 8771.31 481.175   4
   2  -9  -5 8938.96 356.661  13
  -2   9   5 9770.99 544.721   3
  -2  -9   4 5889.03 376.423   4
  -2   9   4 5681.72 408.982   3
  -2  -9   3-37.7195 55.6638   4
  -2   9   3 25.6894 92.1894   3
  -2  -9   2 3003.68 248.859   4
  -2   9   2 3217.62 295.157   3
  -2   9   1 14240.3 659.974   3
  -2   9   0 23296.9 891.764   3
  -2   9  -1 411.166 134.977   3
  -2   9  -2 10820.5 575.769   3
  -2   9  -3 435.882 132.954   3
   2   9   4 9264.01 387.182  10
  -2   9  -4 9118.24 539.855   3
   2  -9   5 646.848 90.9082  18
   2  -9   5 587.075 87.7727   5
   2   9   5 780.871 111.429  10
  -2   9  -5 620.119 143.907   3
   2  -9   6 63.8361 47.2842  18
   2   9   6 1.78296 61.4762  10
   2  -9   6 82.2379 54.2274   5
   2  -9   7 1262.47 128.223  18
   2   9   7 1459.10 161.358  10
   2  -9   7 1440.15 141.795   5
   2   9   8 9816.95 451.030  10
   2  -9   8 10744.6 412.008  18
   2  -9   8 10437.5 419.789   5
   2   9   9 4105.62 285.583  10
   2  -9   9 4291.97 251.793  18
   2  -9   9 4272.73 254.762   5
   2   9  10 3459.24 265.499  10
   2  -9  10 3330.01 224.142  18
   2  -9  10 3769.08 239.463   5
   2  -9  11 1057.13 129.728  18
   2   9  11 949.063 141.303  10
   2  -9  11 1063.94 125.928   5
   2   9  12 4715.80 310.152  10
   2  -9  12 4894.15 270.319  18
   2  -9  12 5165.34 278.994   5
   2  -9  13 1872.45 159.870  18
   2   9  13 2125.42 198.396  10
   2  -9  13 1801.00 157.036   5
   2   9  14 256.251 90.2376  10
   2   9  15 188.887 71.7517  10
  -2 -10  16 11302.3 377.484  18
  -2 -10  16 11467.4 396.882   5
  -2 -10  15 372.638 75.9160  18
  -2 -10  15 635.084 97.0815   5
  -2 -10  14 1123.15 122.432  18
  -2 -10  14 1151.53 133.022   5
  -2 -10  13-48.2354 55.6200  18
  -2 -10  13-5.86040 60.5182   5
  -2 -10  12 3349.75 222.926  18
  -2 -10  12 3210.53 233.598   5
  -2 -10  11 100.416 55.7598  18
  -2 -10  11 97.2608 67.4649   5
  -2 -10  10 1717.43 161.334  18
  -2 -10  10 1588.84 165.232   5
  -2 -10   9 2792.67 192.879  18
  -2 -10   9 2851.26 213.788   5
  -2 -10   8 697.750 95.0357  18
  -2 -10   8 664.957 105.180   5
  -2 -10   7 2817.23 178.700  18
  -2 -10   7 2684.57 196.352   5
  -2 -10   6 10843.5 418.379   5
   2 -10  -5 3071.57 206.290  13
   2 -10  -5 2853.80 182.921  14
   2  10  -5 3368.35 219.574   7
  -2 -10   5 2961.17 197.254   5
   2 -10  -4 23981.9 688.605  13
   2 -10  -4 21124.4 632.572  14
  -2 -10   4 21582.4 651.907   5
   2  10  -4 24952.7 702.506   7
   2 -10  -4 23052.1 683.204   5
   2 -10  -3 1752.20 148.148  13
   2 -10  -3 1940.31 159.093   5
   2  10  -3 2166.69 165.314   7
   2  10  -3 2201.85 173.597  10
   2 -10  -2 1410.00 128.776  13
  -2  10   2 1315.88 213.684   3
   2  10  -2 1504.11 141.274   7
   2 -10  -2 1482.58 140.767   5
   2  10  -2 1352.58 133.427  10
   2  10  -1 99.7562 55.2411   7
  -2  10   1 3.48626 123.416   3
   2 -10  -1 169.494 68.8716  13
   2 -10  -1 54.4994 42.0695   5
   2  10  -1-9.23019 42.5273  10
   2 -10   0 2083.74 155.613  13
   2 -10   0 2057.87 160.721   5
   2  10   0 2196.98 170.595   7
   2  10   0 2308.15 176.310  10
  -2  10   0 1855.22 239.383   3
  -2  10  -1 12.8178 94.5516   3
   2 -10   1 60.6565 47.7831   5
   2  10   1 16.1632 43.3894  10
  -2  10  -2 516.284 143.987   3
  -2 -10  -2 740.511 90.9245  13
   2 -10   2 436.970 79.0991   5
   2  10   2 644.132 99.9815  10
   2 -10   3 3974.78 230.333   5
   2  10   3 4352.43 257.067  10
  -2 -10  -3 3530.65 205.792  13
   2  10   4 2633.19 204.925  10
   2 -10   4 2638.16 189.940   5
   2 -10   5 1879.69 156.684  18
   2  10   5 2011.70 189.276  10
   2 -10   5 2028.49 168.624   5
   2 -10   6 4338.17 247.619  18
   2  10   6 4689.03 287.397  10
   2 -10   6 4671.32 263.949   5
   2  10   7 2932.45 231.052  10
   2 -10   7 3146.81 207.490  18
   2 -10   7 2652.15 198.186   5
   2  10   8 6454.26 359.499  10
   2 -10   8 6307.67 316.197  18
   2 -10   8 6622.47 326.956   5
   2  10   9 40663.9 1169.79  10
   2 -10   9 41970.2 1084.33  18
   2 -10   9 41591.1 1104.40   5
   2 -10  10-3.20426 63.0284  18
   2  10  10-61.7965 83.4207  10
   2 -10  10 30.3188 53.1567   5
   2 -10  11 113.930 72.0799  18
   2  10  11 55.1910 79.5899  10
   2 -10  11 123.955 62.9555   5
   2  10  12 2354.43 212.498  10
   2 -10  12 2282.23 181.523   5
   2 -10  12 2453.82 187.279  18
   2 -10  13 260.377 68.2671   5
   2  10  13 379.890 105.304  10
   2  10  14 41.0722 56.7076  10
   2  10  15 143.196 69.7919  10
  -2 -11  15 6918.24 298.505   5
  -2 -11  15 7256.94 287.699  18
  -2 -11  14 668.058 98.5464  18
   2  11 -14 822.727 101.321   7
  -2 -11  14 953.936 121.162   5
  -2 -11  13 2614.16 197.716   5
  -2 -11  13 2874.39 190.466  18
  -2 -11  12 1199.19 130.105  18
  -2 -11  12 1066.73 134.828   5
  -2 -11  11 1450.06 143.334  18
  -2 -11  11 1354.27 156.923   5
  -2 -11  10 1810.53 160.863  18
  -2 -11  10 1860.73 174.465   5
  -2 -11   9 167.482 77.8875  18
  -2 -11   9 122.479 71.3982   5
  -2 -11   8 5723.56 307.166   5
   2  11  -8 5772.62 315.453   7
  -2 -11   8 5854.82 283.572  18
  -2 -11   7-8.00130 45.1788  18
  -2 -11   7 10.7232 55.8667   5
   2  11  -7 111.046 67.1976   7
  -2 -11   6 5204.45 282.675   5
   2  11  -6 5823.99 306.619   7
  -2 -11   5 42256.2 1094.55   5
   2  11  -5 42644.0 1123.34   7
   2 -11  -4 5338.20 290.911  13
   2  11  -4 5828.02 313.800  10
   2 -11  -4 5928.87 301.363   5
  -2 -11   4 5243.14 275.591   5
   2  11  -4 5886.28 306.358   7
   2 -11  -3 1747.59 159.606  13
   2 -11  -3 1611.95 139.441  14
   2  11  -3 1679.79 162.202  10
  -2 -11   3 1649.65 144.129   5
   2  11  -3 1817.68 164.699   7
   2 -11  -3 1717.27 158.320   5
   2 -11  -2 15.1471 39.6983  14
   2 -11  -2 52.5548 47.2954  13
   2  11  -2 75.3538 64.0057  10
   2 -11  -2 84.2718 60.8728   5
   2  11  -2 19.9238 54.6882   7
   2 -11  -1 136.846 41.4955  14
   2 -11  -1 237.592 64.7599  13
   2  11  -1 286.749 81.4052  10
   2 -11  -1 240.759 69.9329   5
   2  11  -1 132.738 61.6997   7
   2 -11   0-36.3005 49.0265  13
   2  11   0 67.8131 54.0836  10
   2 -11   0-29.5172 52.8170   5
   2 -11   1 126.127 55.6335  13
   2 -11   1 37.8585 43.2400   5
   2  11   1-16.7808 52.4153  10
  -2 -11  -2 28880.0 810.820  13
   2  11   2 31187.6 886.381  10
   2 -11   2 29073.0 836.528   5
  -2 -11  -3 4122.25 236.696  13
   2  11   3 4886.37 283.484  10
   2 -11   3 4079.42 252.129   5
  -2 -11  -4 688.235 92.0738  13
   2 -11   4 670.553 106.981   5
   2  11   4 720.505 128.694  10
   2  11   5 2323.66 204.400  10
   2 -11   5 2110.97 181.255   5
   2  11   6 414.666 99.3334  10
   2 -11   6 376.304 86.9058   5
   2 -11   7 33.1047 64.2273  18
   2  11   7 106.119 76.9416  10
   2 -11   7 69.8201 53.0704   5
   2 -11   8 66.3323 66.8411  18
   2  11   8 150.983 72.4858  10
   2 -11   8-25.2770 63.7219   5
   2  11   9 6827.64 378.212  10
   2 -11   9 6293.92 318.720  18
   2 -11   9 6527.78 339.123   5
   2  11  10 11465.6 505.003  10
   2 -11  10 11491.5 455.778   5
   2  11  11 173.481 83.5699  10
   2 -11  11 341.998 78.3357   5
   2  11  12 8850.08 419.382  10
   2 -11  12 9347.93 377.659   5
   2  11  13 2828.34 210.185  10
   2 -11  13 2934.94 185.251   5
   2  11  14 4481.04 246.305  10
  -2 -12  14-80.7310 52.9542   5
  -2 -12  14-50.2019 40.7215  18
  -2 -12  13 10.4768 43.8604   5
  -2 -12  13 110.184 47.4089  18
  -2 -12  12 1588.79 155.520   5
   2  12 -12 2031.85 164.717   7
  -2 -12  12 1750.12 147.846  18
   2  12 -11 9450.67 395.067   7
  -2 -12  11 8465.37 380.047   5
  -2 -12  11 8479.98 356.926  18
  -2 -12  10 2626.61 202.578   5
   2  12 -10 2560.52 199.402   7
  -2 -12  10 2167.21 168.752  18
   2  12  -9 10459.4 440.408   7
  -2 -12   9 10047.9 432.906   5
  -2 -12   9 10030.9 398.413  18
   2  12  -8 1911.93 181.279   7
  -2 -12   8 2004.80 181.345   5
  -2 -12   8 2234.68 167.005  18
   2  12  -7 6952.26 349.294   7
  -2 -12   7 6069.76 321.203   5
   2  12  -6-20.9621 62.2627  10
  -2 -12   6 7.07220 50.0490   5
   2  12  -6 36.4662 58.6962   7
   2  12  -5 6622.19 339.326   7
  -2 -12   5 6587.55 324.954   5
   2  12  -5 6914.07 355.640  10
   2 -12  -4 64.1607 58.0283  13
   2  12  -4 75.5226 68.7991  10
   2  12  -4-6.10644 54.9933   7
  -2 -12   4 79.4790 39.1721   5
   2 -12  -4 45.5397 52.4867   5
  -2 -12   3 7080.75 328.106   5
   2  12  -3 7645.91 359.957   7
   2 -12  -3 6982.89 343.913   5
   2  12  -3 7043.39 358.372  10
   2 -12  -3 6876.40 340.302  13
   2  12  -2 10460.4 437.493   7
   2 -12  -2 10350.7 430.067   5
   2 -12  -2 10684.6 402.905  14
   2 -12  -2 10239.8 426.544  13
   2  12  -2 10630.2 446.019  10
   2 -12  -1 298.433 68.0279  14
   2 -12  -1 205.416 69.3573  13
   2  12  -1 209.977 69.1318  10
   2 -12  -1 197.129 77.6929   5
   2 -12   0 2743.20 205.103   5
   2  12   0 2855.30 221.180  10
   2 -12   0 2574.52 198.528  13
   2 -12   0 2722.88 187.918  14
   2 -12   1 2873.46 212.249   5
   2  12   1 2796.09 218.004  10
   2 -12   1 2639.99 196.016  13
  -2 -12  -1 2815.91 201.877  13
   2 -12   2 28416.2 839.317   5
  -2 -12  -2 29424.5 821.743  13
   2 -12   2 28616.3 825.283  13
   2  12   2 28314.1 870.459  10
  -2 -12  -3 1793.61 159.326  13
   2 -12   3 1875.07 172.196   5
   2  12   3 1860.96 180.836  10
  -2 -12  -4 1712.94 152.881  13
   2  12   4 1688.54 177.026  10
   2 -12   4 1455.82 155.504   5
   2  12   5 2742.01 233.642  10
   2 -12   5 2716.09 209.831   5
   2  12   6 1669.92 185.844  10
   2 -12   6 1675.69 168.095   5
   2  12   7 336.075 101.692  10
   2 -12   7 363.229 92.8222   5
   2  12   8 9982.68 465.681  10
   2 -12   8 9340.37 414.526   5
   2 -12   9 285.697 83.2411   5
   2  12   9 473.075 115.878  10
   2 -12  10 488.089 94.6208   5
   2  12  10 269.348 79.2329  10
   2 -12  11-47.3045 40.7159   5
   2  12  11-9.58427 58.2001  10
   2 -12  12-23.1935 43.2755   5
   2  12  12 164.557 71.5976  10
   2  12  13-7.40649 52.6535  10
  -2 -13  13 1481.22 129.245   5
   2  13 -13 1410.34 128.604  10
  -2 -13  12 8983.42 357.285   5
   2  13 -12 8696.45 367.897  10
  -2 -13  12 7972.94 315.992  18
   2  13 -11 236.905 70.0339   7
  -2 -13  11 253.653 84.4180   5
   2  13 -11 200.483 66.3803  10
  -2 -13  11 337.299 75.0890  18
   2  13 -10 1110.44 128.320   7
  -2 -13  10 1229.55 134.023   5
   2  13 -10 1098.34 139.315  10
  -2 -13  10 1185.51 116.729  18
   2  13  -9 859.141 116.932   7
  -2 -13   9 678.887 116.231   5
   2  13  -9 865.712 132.332  10
   2  13  -8 24610.2 751.397   7
  -2 -13   8 23924.4 742.492   5
   2  13  -8 23961.0 772.251  10
   2  13  -7 155.821 80.4291   7
  -2 -13   7 206.132 84.2309   5
   2  13  -7 125.765 71.4822  10
   2  13  -6 3062.13 235.550  10
   2  13  -6 3273.58 236.007   7
  -2 -13   6 3169.72 224.561   5
   2  13  -5 6612.93 352.401  10
  -2 -13   5 6900.00 332.850   5
   2  13  -5 6188.93 334.942   7
   2  13  -4 14304.0 547.637  10
   2 -13  -4 12954.7 513.032  13
  -2 -13   4 13866.1 507.382   5
   2  13  -4 13650.0 525.024   7
   2 -13  -3 153.815 67.7530  13
   2  13  -3 87.6526 62.4974   7
   2  13  -3 76.0970 64.9996  10
   2 -13  -3 31.6441 59.4539   5
  -2 -13   3 167.097 53.1698   5
   2  13  -2 2854.40 223.567  10
   2 -13  -2 2472.86 205.903  13
   2 -13  -2 2463.93 201.596   5
   2 -13  -1 36.5260 52.9088  13
   2  13  -1 113.249 72.0112  10
   2 -13  -1 187.811 78.9678   5
   2  13   0 3782.94 262.656  10
   2 -13   0 3761.33 245.666  13
  -2 -13   0 3978.49 247.292  13
   2 -13   0 3966.51 235.587  14
   2 -13   0 4077.57 260.544   5
   2  13   1 17118.4 618.965  10
  -2 -13  -1 15816.0 564.419  13
   2 -13   1 17273.5 585.097  13
   2 -13   1 16191.0 550.630  14
   2 -13   1 16477.8 588.558   5
  -2 -13  -2 17.5010 48.7016  13
   2 -13   2 55.0412 52.4958  13
   2  13   2 17.2207 80.4803  10
   2 -13   2-48.6619 69.9528   5
  -2 -13  -3 16477.3 565.371  13
   2 -13   3 16139.4 569.690  13
   2 -13   3 16655.1 593.194   5
   2  13   3 17135.9 626.408  10
  -2 -13  -4 2418.97 185.335  13
   2 -13   4 2566.31 201.169  13
   2  13   4 2289.63 211.910  10
   2 -13   4 2384.24 203.090   5
   2  13   5 3563.17 264.263  10
   2 -13   5 3914.15 256.977   5
   2  13   6 3140.45 252.315  10
   2 -13   6 3148.05 229.855   5
   2 -13   7 218.373 55.4551   5
   2  13   7 256.837 100.621  10
   2 -13   8 794.714 127.525   5
   2  13   8 553.934 111.309  10
   2 -13   9 51.5659 63.1133   5
   2  13   9 97.6112 64.4772  10
   2 -13  10 799.498 107.877   5
   2  13  10 799.311 122.103  10
   2 -13  11 795.485 99.4515   5
   2  13  11 973.740 127.165  10
   2  13  12 146.198 62.9007  10
  -2 -14  11 9.68681 43.6384   5
   2  14 -11-45.5235 47.6951  10
  -2 -14  10 562.682 93.7417   5
   2  14 -10 454.971 86.7489  10
   2  14  -9 881.677 109.719   7
  -2 -14   9 743.168 107.075   5
   2  14  -9 906.849 120.421  10
  -2 -14   8 1733.22 156.506   5
   2  14  -8 1857.37 162.288   7
   2  14  -8 1776.84 174.896  10
   2  14  -7 48.2967 57.2967   7
  -2 -14   7-17.9869 50.8809   5
   2  14  -7-3.33274 70.9097  10
   2  14  -6 7783.04 379.821  10
  -2 -14   6 7685.23 353.286   5
   2  14  -6 7141.31 352.043   7
   2  14  -5 1805.47 183.267  10
  -2 -14   5 2007.26 171.211   5
   2  14  -5 1774.20 172.256   7
   2  14  -4 3329.43 247.077  10
  -2 -14   4 3476.57 224.213   5
   2 -14  -3 1127.05 142.905  13
   2 -14  -3 1484.48 162.663   5
   2  14  -3 1322.89 159.876  10
   2 -14  -2 85.7997 80.1926  13
   2 -14  -2 57.8297 54.6486   5
   2  14  -2 146.624 67.1216  10
   2 -14  -1 174.197 68.9187  13
  -2 -14   1 184.008 61.1335  13
   2 -14  -1 243.602 89.1408   5
   2  14  -1 324.779 89.6627  10
   2 -14   0 356.093 100.680  13
  -2 -14   0 313.932 72.3771  13
   2 -14   0 362.374 89.0339   5
   2  14   0 279.918 97.2901  10
   2 -14   1 623.257 106.834  13
  -2 -14  -1 403.043 85.5675  13
   2 -14   1 556.043 91.1552  14
   2 -14   1 442.808 92.7838   5
   2  14   1 469.854 106.892  10
   2 -14   2 1900.15 163.184  14
   2 -14   2 1731.69 166.796  13
  -2 -14  -2 2062.94 174.141  13
   2  14   2 1941.72 194.310  10
   2 -14   2 1851.27 177.982   5
   2  14   3 11587.6 499.273  10
  -2 -14  -3 11339.3 443.413  13
   2 -14   3 11294.0 449.382  13
   2 -14   3 10996.9 429.285  14
   2 -14   3 10911.2 464.040   5
   2 -14   4 72.8771 108.677  13
  -2 -14  -4 29.7043 44.2330  13
   2 -14   4 90.3598 66.9235   5
   2  14   4 21.9406 68.7743  10
   2 -14   5 80.8035 50.8030  13
   2  14   5 9.22896 67.2336  10
   2 -14   5 156.699 81.7770   5
   2  14   6 5755.62 336.375  10
   2 -14   6 6048.54 297.172  13
   2 -14   6 6298.95 319.561   5
   2  14   7 31.9764 60.9450  10
   2 -14   7 65.8902 56.3772   5
   2  14   8 7288.62 369.865  10
   2 -14   8 8275.52 357.998   5
   2  14   9 2614.69 206.592  10
   2 -14   9 2905.04 194.353   5
   2 -14  10 1072.43 114.306   5
   2  14  10 1027.51 125.351  10
   2  15 -10 80.3522 44.7680  10
  -2 -15   9 504.309 76.9992   5
   2  15  -9 896.784 107.741  10
  -2 -15   8 358.534 68.4639   5
   2  15  -8 598.850 97.6699  10
  -2 -15   7 283.089 62.7710   5
   2  15  -7 401.141 88.2826  10
  -2 -15   6 576.159 85.4506   5
   2  15  -6 700.071 113.082  10
  -2 -15   5 156.212 70.5686   5
   2  15  -5 296.365 91.4493  10
   2  15  -4 1510.49 159.656  10
  -2 -15   3 1922.10 171.787  13
   2  15  -3 2315.37 203.327  10
  -2 -15   2 1604.03 159.493  13
   2 -15  -2 1796.29 170.613  13
   2 -15  -2 1805.79 171.001   5
   2  15  -2 1833.59 178.494  10
  -2 -15   1 686.099 108.941  13
   2 -15  -1 756.984 116.733  13
   2  15  -1 637.247 114.278  10
   2 -15  -1 663.695 107.381   5
   2  15   0 3826.88 266.890  10
  -2 -15   0 4123.84 255.973  13
   2 -15   0 4637.84 271.608  13
   2 -15   0 4327.55 263.048   5
   2  15   1 6733.28 359.099  10
  -2 -15  -1 6536.71 321.303  13
   2 -15   1 6596.24 327.205  13
   2 -15   1 6632.68 335.652   5
  -2 -15  -2 265.016 79.7527  13
   2 -15   2 395.996 90.6494  13
   2  15   2 311.676 92.2804  10
   2 -15   2 239.589 82.7261   5
   2  15   3 3420.14 251.834  10
   2 -15   3 3204.73 213.832  13
  -2 -15  -3 2785.86 196.720  13
   2 -15   3 3100.95 222.206   5
   2 -15   4 18.2607 49.1041  13
   2 -15   4 55.3520 52.1208   5
   2  15   4-55.8432 67.8453  10
   2 -15   5 1086.97 120.581  14
   2 -15   5 1192.63 127.431  13
   2  15   5 801.534 129.531  10
   2 -15   5 1194.05 137.382   5
   2  15   6 1814.72 171.140  10
   2 -15   6 1843.55 145.683  13
   2 -15   6 1811.84 164.139   5
   2  15   7 405.324 93.1748  10
   2 -15   7 333.006 73.5163   5
   2  15   8 6040.79 308.252  10
   2 -15   8 6463.66 292.572   5
   2 -15   9 86.5147 41.6114   5
   2  15   9 18.0936 41.3378  10
  -2 -16   8 135.514 47.2696  13
   2  16  -8 260.665 61.6213  10
  -2 -16   7 22.5246 40.4145  13
  -2 -16   7 6.13859 38.0484   5
   2  16  -7 84.6733 55.0253  10
  -2 -16   6 133.070 57.0342  13
  -2 -16   6 251.470 59.6852   5
   2  16  -6 250.268 70.6080  10
  -2 -16   5 1185.99 122.202  13
   2  16  -5 1149.98 129.767  10
  -2 -16   4 1615.48 146.180  13
   2  16  -4 1392.19 147.697  10
  -2 -16   3 355.154 72.3093  13
   2  16  -3 324.991 86.9987  10
  -2 -16   2 68.8987 56.5695  13
   2  16  -2-22.1870 56.8854  10
   2 -16  -1 1801.57 159.030  13
  -2 -16   1 1746.85 153.038  13
   2 -16  -1 1595.33 153.539   5
   2  16  -1 1757.00 169.659  10
  -2 -16   0 32.1154 41.4695  13
   2 -16   0 2.98773 48.6600  13
   2 -16   0-43.5303 61.9631   5
   2  16   0 1.42570 59.8250  10
  -2 -16  -1 135.923 63.9958  13
   2 -16   1 110.172 60.4477  13
   2 -16   1 85.3363 52.1199   5
   2  16   1 67.3766 60.6104  10
  -2 -16  -2 367.399 71.9425  13
   2 -16   2 322.198 67.4368  13
   2  16   2 307.963 84.7624  10
   2 -16   2 376.600 87.0669   5
   2  16   3 8105.60 374.144  10
   2 -16   3 7486.35 329.551  13
   2 -16   3 8203.82 351.085   5
   2 -16   4 113.693 50.9382  13
   2  16   4 39.5583 57.0590  10
   2 -16   4 62.2533 51.8618   5
   2  16   5 2718.17 203.519  10
   2 -16   5 2647.64 170.610  13
   2 -16   5 2692.31 187.558   5
   2 -16   6 357.335 62.1730  13
   2  16   6 542.051 90.8900  10
   2 -16   6 701.518 99.3417   5
   2  16   7 3187.47 199.880  10
   2 -16   7 3260.41 189.518   5
   2  17  -4 1326.05 128.414  10
  -2 -17   4 1387.89 120.883  13
   2  17  -3 2071.68 164.434  10
  -2 -17   3 1904.66 142.140  13
   2  17  -2 1897.61 155.959  10
  -2 -17   2 1508.58 129.083  13
   2  17  -1 108.481 59.0788  10
  -2 -17   1 39.2226 39.7331  13
   2  17   0 153.082 66.2087  10
  -2 -17   0 41.3592 39.4880  13
   2  17   1 310.106 72.9909  10
   2 -17   1 343.297 74.6701   5
   2  17   2 94.4177 52.9205  10
   2 -17   2 195.323 56.9651   5
   2 -17   2 203.038 55.5317  13
   2  17   3 134.181 61.9212  10
   2 -17   3 61.5011 34.6809  13
   2 -17   3 111.197 48.8867   5
   2 -17   4 2368.84 161.633   5
  -3   0  19 21.8719 46.5225   5
  -3   0  18-38.0535 46.5473   5
  -3   0  17 5230.51 289.810   5
  -3   0  16-52.3921 84.5791   5
   3   0 -15 1475.41 155.322  14
   3   0 -14 347.039 82.3555  14
   3   0 -13 65.5089 46.7915  14
   3   0 -12 21.3126 41.2781  14
   3   0 -12 33.5774 46.0346  17
  -3   0  12-2.89432 56.1199  10
  -3   0  11 404.291 120.255   4
   3   0 -11 288.379 63.5413  17
   3   0 -11 260.320 59.0701  14
  -3   0  10-288.161 96.3385   4
  -3   0   9 16960.9 674.920   4
  -3   0   8-13.2031 59.1605   4
  -3   0   7 100315. 2311.43   4
  -3   0   6-37.1287 61.9049   4
  -3   0   5 206245. 4259.73   4
  -3   0   4 16.3622 21.4162   3
  -3   0   4-8.74384 65.2134   4
  -3   0   3 223223. 4384.16   3
  -3   0   2 4.18407 28.1755   3
   3   0  -2 129.614 58.2505   2
   3   0  -1 62956.0 1377.53   1
   3   0  -1 62924.1 1385.33   2
   3   0   0 42.2819 48.1606   2
   3   0   1 12864.9 410.606   2
   3   0   2-61.8164 58.3450   2
   3   0   3 14191.0 470.675   2
   3   0   4-8.44111 55.0990   2
   3   0   5 71338.9 1667.04   2
   3   0   6 0.35097 56.3997   2
   3   0   7 25617.4 814.359   2
   3   0   8 16.9246 52.5224   2
   3   0   9 12722.4 575.767   2
   3   0  10-6.32930 40.8012  10
   3   0  10 6.72118 41.5806   9
   3   0  11 8902.26 400.858  10
   3   0  11 9820.06 386.874   9
   3   0  12 17.7003 67.2685  10
   3   0  12 77.1896 57.4607   9
   3   0  13 39275.8 1094.08  10
   3   0  13 38549.8 1038.53   9
   3   0  14-4.43122 68.5872  10
   3   0  14-13.3724 73.8503   9
   3   0  15 7728.81 382.996  10
   3   0  15 7261.73 349.281   9
   3   0  16 74.8207 56.9386   9
   3   0  17 381.656 80.5793   9
   3   0  18-40.9159 46.1212   8
   3   0  18 23.5694 39.0856   9
  -3  -1  19 849.497 97.8659   5
  -3   1  19 869.314 93.1760   5
  -3  -1  19 849.435 94.1406   9
  -3  -1  18 306.947 82.2519   5
  -3   1  18 126.309 51.1555   5
  -3  -1  17 369.053 90.0867   5
  -3   1  17 268.770 80.7705   5
  -3  -1  16-29.1627 69.4417   5
   3  -1 -15 800.042 117.883  14
  -3  -1  15 1001.83 140.254   5
  -3   1  14 4237.38 270.518  10
   3  -1 -14 3934.59 246.583  14
   3   1 -14 3896.18 241.640  14
   3  -1 -13 193.210 58.2872  14
   3   1 -13 59.7268 56.5284  14
   3  -1 -13 148.644 57.4959  17
  -3   1  13 79.2455 52.3021  10
   3   1 -12 557.653 83.0232  17
   3  -1 -12 558.615 85.7675  17
   3  -1 -12 487.560 84.3794  14
   3   1 -12 496.399 83.7359  14
  -3  -1  11 276.522 105.155   4
  -3   1  11 140.549 113.632   4
   3   1 -11 203.758 64.3617  17
   3  -1 -11 150.604 56.3698  17
   3   1 -11 153.971 48.2591  14
   3  -1 -11 137.891 49.4551  14
  -3   1  10 177.906 91.9020   4
  -3  -1  10 44.9803 53.9604   4
  -3   1   9 2681.31 248.550   4
  -3  -1   9 2501.22 230.875   4
  -3  -1   8 3294.03 255.817   4
  -3   1   8 2845.06 244.813   4
  -3   1   7 26886.1 842.806   4
  -3  -1   7 26663.8 830.688   4
  -3  -1   6 9902.53 423.127   4
  -3  -1   5 99128.5 2228.54   4
  -3   1   5 101921. 2095.39   3
  -3   1   4 589.662 67.1062   3
  -3  -1   4 550.264 93.3549   4
  -3  -1   3 9139.24 334.226   4
  -3   1   3 8557.05 295.061   3
  -3  -1   3 8524.02 198.231   3
  -3  -1   2 5929.97 249.661   4
  -3   1   2 6798.44 248.020   3
   3  -1  -2 7040.81 275.506   2
   3   1  -2 6618.45 249.020   2
   3  -1  -2 6459.40 247.591   1
  -3  -1   1 124754. 2544.56   4
   3  -1  -1 124203. 2566.95   1
   3  -1  -1 124763. 2599.57   2
   3   1  -1 127438. 2573.95   2
  -3  -1   0 17647.1 434.018   4
   3  -1   0 17091.9 506.457   2
   3   1   0 17947.3 496.665   2
   3   1   1 39.2356 42.9028   2
  -3  -1  -1 37.5994 17.6423   4
   3  -1   1 7.91509 48.2529   2
   3   1   2 16471.8 498.059   2
   3  -1   2 16540.3 506.534   2
   3   1   3 30183.5 805.547   2
   3  -1   3 31467.2 817.000   2
   3   1   4 1673.72 147.330   2
   3  -1   4 1472.22 142.495   2
   3  -1   5 724.602 103.385   2
   3   1   5 785.135 111.491   2
   3  -1   6 60345.3 1484.26   2
   3   1   6 59512.5 1477.90   2
   3  -1   7 40566.1 1130.34   2
   3   1   7 41209.7 1141.43   2
   3  -1   8 559.784 108.260   2
   3   1   8 527.436 114.322   2
   3  -1   9 4074.63 307.459   2
   3   1   9 3963.86 308.319   2
   3   1  10 37.2386 55.2704  10
   3  -1  10 89.3059 53.8171  10
   3  -1  10-10.4204 50.1905   9
   3   1  10 4.11275 49.6835   9
   3  -1  11 8776.29 392.602  10
   3   1  11 9317.27 408.384  10
   3  -1  11 9076.40 374.731   9
   3   1  11 9318.10 374.660   9
   3  -1  12 31983.5 926.292  10
   3   1  12 33033.2 942.712  10
   3  -1  12 30014.6 866.288   9
   3   1  12 31954.0 874.519   9
   3   1  13 6933.08 368.315  10
   3  -1  13 7157.77 366.921  10
   3  -1  13 6683.83 333.076   9
   3   1  13 7243.96 341.295   9
   3  -1  14 14162.5 554.059  10
   3   1  14 13752.7 552.237  10
   3  -1  14 13838.5 517.456   9
   3   1  14 14555.9 524.738   9
   3   1  15 585.051 105.787   9
   3  -1  15 381.841 87.1363   9
   3   1  15 432.004 107.093  10
   3  -1  16-2.40564 53.0514   9
   3   1  16-20.2555 63.5465  10
   3   1  16-57.6646 70.3242   9
   3  -1  17 3909.95 219.692   9
   3   1  17 3550.62 210.208   9
   3  -1  18 87.1978 38.1586   8
  -3  -2  19 2446.21 153.969   9
  -3   2  19 2339.37 155.553   5
  -3  -2  19 2486.36 163.684   5
  -3  -2  18 8028.19 345.508   5
  -3   2  18 7830.45 341.045   5
  -3   2  17-40.0249 54.2876   5
  -3  -2  17 36.1542 46.6384  18
  -3  -2  16-4.31828 59.7999   5
  -3  -2  16 25.0372 45.3107  18
   3  -2 -16-12.2871 63.5879  14
   3  -2 -15 403.837 91.4992  14
  -3  -2  15 475.900 112.233   5
  -3   2  15 588.826 113.876  10
   3  -2 -14 14097.3 507.086  14
  -3   2  14 14025.4 535.057  10
  -3  -2  14 13819.1 530.090   5
  -3  -2  13 67.8922 61.3395   5
   3  -2 -13 163.375 55.8006  17
   3  -2 -13 99.6181 51.0294  14
   3  -2 -12 3056.23 186.248  17
   3   2 -12 3219.21 203.727  14
   3  -2 -12 3737.64 215.898  14
   3  -2 -11 103.816 45.5438  16
   3   2 -11 140.638 48.5320  17
   3  -2 -11 153.671 54.3550  17
   3   2 -11 157.562 50.2807  14
   3  -2 -11 121.648 46.6486  14
  -3  -2  11 43.5767 63.0541   4
  -3  -2  10 11170.7 553.087   4
  -3   2  10 11419.0 563.236   4
  -3   2   9 71.2379 60.6055   4
  -3  -2   9 293.699 103.825   4
  -3   2   8 406.034 105.014   4
  -3  -2   8 246.345 83.4705   4
  -3  -2   7 1636.66 175.243   4
  -3  -2   6 363.356 87.4487   4
  -3   2   5 613.770 82.8292   3
  -3  -2   5 595.068 101.860   4
  -3  -2   4 2437.35 173.103   4
  -3   2   4 2641.45 164.113   3
  -3  -2   3 2273.47 155.505   4
  -3   2   3 2542.46 160.394   3
  -3  -2   2 1836.77 125.887   4
   3   2  -2 1843.57 117.459   2
  -3   2   2 1889.05 142.441   3
   3  -2  -2 1899.61 119.792   1
  -3  -2   1 32376.3 751.024   4
   3  -2  -1 32119.4 811.481   2
   3   2  -1 31464.2 762.067   2
   3   2  -1 31346.0 794.449   1
   3  -2  -1 32316.7 762.988   1
  -3   2   1 33570.7 823.829   3
  -3  -2   0 4035.04 149.482   4
   3  -2   0 3743.90 198.774   2
   3   2   0 4217.84 201.880   1
   3   2   0 4105.87 189.497   2
  -3  -2  -1 583.373 37.0422   4
   3  -2   1 573.679 83.2732   2
   3   2   1 506.768 73.9126   2
   3  -2   2 1697.47 140.050   2
   3   2   2 1834.38 135.796   2
   3   2   3 191.089 62.9921   2
   3  -2   3 194.960 66.9363   2
   3  -2   4 10169.4 399.658   2
   3   2   4 10393.3 396.027   2
   3  -2   5 82129.8 1865.63   2
   3   2   5 80509.1 1864.48   2
   3   2   6 11.2296 53.2296   2
   3  -2   6 2.50445 49.2464   2
   3  -2   7 16140.9 602.421   2
   3   2   7 16362.8 612.969   2
   3  -2   8 15.5784 43.3586   2
   3   2   8 27.2071 50.8405   2
   3  -2   9 9407.50 479.352   2
   3   2   9 9073.67 488.896   2
   3  -2  10 39919.5 1047.86  10
   3   2  10 40947.6 1075.34  10
   3  -2  10 40221.3 1013.19   9
   3   2  10 40257.9 1007.37   9
   3   2  11 4330.78 275.308  10
   3  -2  11 4332.53 263.093  10
   3  -2  11 5080.72 264.408   9
   3   2  11 4405.85 246.236   9
   3  -2  12 7972.60 379.397  10
   3   2  12 7763.01 384.300  10
   3  -2  12 7645.35 347.328   9
   3   2  12 7311.44 337.697   9
   3   2  13 1473.97 169.496  10
   3   2  13 1323.87 143.599   9
   3  -2  13 1104.66 130.472   9
   3   2  14 3319.70 253.656  10
   3  -2  14 3605.26 243.142   9
   3   2  14 3644.29 239.035   9
   3  -2  15 423.695 94.0041   9
   3   2  15 386.799 87.5559   9
   3   2  15 303.204 86.9475  10
   3  -2  16 1580.19 147.642   9
   3   2  16 1249.94 136.714   9
   3   2  16 1536.43 167.682  10
   3  -2  17 71.4658 42.0207   9
   3   2  17-5.67780 51.1359   9
  -3   3  19 246.717 58.0644   9
  -3  -3  19 345.139 61.9319   5
  -3  -3  18-48.0210 37.4369  18
  -3  -3  18-3.41205 51.6609   5
  -3   3  18-11.1031 42.4656   5
  -3  -3  17 2799.29 180.164  18
  -3  -3  17 2655.31 203.812   5
   3  -3 -16 382.304 85.7522  14
  -3  -3  16 387.738 90.5217  18
  -3  -3  16 472.163 99.1271   5
   3  -3 -15 2795.59 202.550  14
  -3  -3  15 2660.00 191.410  18
  -3  -3  15 2824.82 220.864   5
  -3  -3  14 1480.07 157.427   5
   3  -3 -14 1428.16 142.945  14
   3  -3 -13 7815.81 344.468  14
  -3  -3  13 7632.98 366.001   5
   3  -3 -13 7738.20 315.025  17
  -3  -3  12 4.53678 47.9367   5
   3  -3 -12 44.4990 40.6437  14
   3  -3 -12 74.4347 48.3409  17
   3   3 -11 5927.27 281.107  14
   3  -3 -11 7170.15 300.922  14
   3  -3 -11 6905.30 288.991  16
   3  -3 -11 6518.01 266.983  17
  -3  -3  11 6576.55 313.548   5
  -3   3  11 6258.29 429.311   4
  -3  -3  10 86.9796 61.2836   4
  -3   3  10 8.98548 82.6287   4
  -3   3   9 14574.5 633.109   4
  -3  -3   9 14564.9 618.740   4
  -3  -3   8 15764.3 624.910   4
  -3  -3   7 30822.5 925.869   4
  -3   3   6 1439.29 140.429   3
  -3  -3   6 1595.27 161.235   4
  -3  -3   5 52210.5 1286.45   4
  -3   3   5 51991.4 1254.35   3
  -3  -3   4 95069.1 2082.63   4
  -3   3   4 94876.9 2084.49   3
  -3   3   3 525.959 90.8211   3
   3  -3  -3 443.526 57.5089   1
  -3  -3   3 327.574 65.6694   4
  -3  -3   2 5394.02 232.468   4
   3   3  -2 5740.86 202.995   2
   3  -3  -2 5247.73 204.773   1
  -3   3   2 5013.82 263.041   3
  -3  -3   1 6400.80 236.167   4
   3  -3  -1 6554.59 277.150   2
   3   3  -1 6496.72 233.409   2
   3   3  -1 5912.09 257.972   1
  -3   3   1 6356.20 296.772   3
  -3  -3   0 107984. 2132.24   4
   3  -3   0 101404. 2229.37   2
   3   3   0 106144. 2217.11   1
   3   3   0 101638. 2177.17   2
  -3   3   0 105177. 2291.38   3
   3  -3   1 15973.6 495.376   2
   3   3   1 15759.3 465.731   2
   3  -3   2 6216.00 281.908   2
   3   3   2 6543.65 273.275   2
   3  -3   3 10034.5 389.998   2
   3   3   3 10766.1 386.407   2
   3   3   4 47222.1 1173.35   2
   3  -3   4 47551.9 1185.66   2
   3  -3   5 78003.6 1792.23   2
   3   3   5 75746.1 1782.15   2
   3   3   6 1068.51 140.283   2
   3  -3   6 1084.85 136.240   2
   3   3   7 228.134 80.8899   2
   3  -3   7 184.814 50.8344   2
   3  -3   8 838.721 130.016   2
   3   3   8 832.910 139.033   2
   3   3   9 1620.67 207.565   2
   3  -3   9 1728.02 199.035   2
   3   3  10 871.678 120.530  10
   3  -3  10 649.520 95.0003  10
   3   3  10 794.473 98.2060   9
   3  -3  10 1140.35 129.134   9
   3   3  11 16529.2 596.386  10
   3  -3  11 15726.9 534.314   9
   3   3  11 16253.4 532.732   9
   3   3  12 15239.4 574.096  10
   3  -3  12 14063.7 507.893   9
   3   3  12 14747.6 512.371   9
   3   3  13 23339.3 768.343  10
   3  -3  13 22084.5 692.097   9
   3   3  13 22545.3 695.322   9
   3  -3  14 1665.24 162.221   9
   3   3  14 1670.65 159.742   9
   3   3  14 1628.01 179.209  10
   3   3  15 8848.93 419.296  10
   3   3  15 9317.94 382.796   9
   3  -3  15 8768.39 379.562   9
   3  -3  16 36.9491 44.6104   9
   3   3  16 44.7716 49.2192   9
   3   3  16 54.1685 59.0132  10
   3  -3  17 238.689 62.0187   9
   3   3  17 58.3718 43.3910   9
   3   3  17 171.210 68.6632  10
   3  -3  17 144.846 53.5447   8
   3   3  17 153.568 49.0263   8
  -3  -4  18 75.9311 43.1756   9
  -3  -4  18 8.96767 38.4685  18
  -3   4  18 69.4152 40.4444   5
  -3  -4  18 7.13064 48.6052   5
  -3  -4  17 173.815 66.2494  18
  -3  -4  17 138.948 69.4357   5
   3  -4 -16 286.727 77.7490  14
  -3  -4  16 279.579 75.7984  18
  -3  -4  16 256.083 82.6205   5
   3  -4 -15 1792.45 159.347  14
  -3  -4  15 1756.45 162.337  18
  -3  -4  15 1663.73 172.070   5
   3  -4 -14 8423.41 370.668  14
  -3  -4  14 8614.91 401.882   5
   3  -4 -13 4441.58 252.482  14
  -3  -4  13 4395.06 271.729   5
   3  -4 -12 8420.34 344.538  16
   3  -4 -12 8903.02 362.563  14
  -3  -4  12 8111.53 373.739   5
   3  -4 -11 52.3906 49.9490  16
   3  -4 -11-24.5872 39.6895  14
  -3  -4  11 3.05604 54.5066   5
   3  -4 -10 425.727 68.8375  14
  -3  -4  10 418.546 74.9682   5
  -3  -4  10 385.215 114.710   4
  -3   4  10 431.781 132.896   4
  -3  -4   9 293.835 86.8914   4
  -3  -4   8 16951.9 666.545   4
  -3  -4   7 2466.69 216.983   4
  -3  -4   6 19385.7 663.172   4
  -3   4   6 19483.1 646.977   3
  -3  -4   5 14385.9 522.403   4
  -3   4   5 13953.8 516.243   3
  -3  -4   4 14284.7 492.708   4
  -3   4   4 14231.6 521.734   3
  -3  -4   3 25896.8 710.175   4
  -3   4   3 24821.0 757.170   3
  -3  -4   2 3875.39 203.008   4
  -3   4   2 3901.35 245.856   3
  -3  -4   1 9266.25 311.306   4
   3   4  -1 8478.28 277.534   2
   3   4  -1 9151.84 335.862   1
  -3   4   1 8588.07 387.602   3
  -3  -4   0 2412.53 128.859   4
   3  -4   0 2189.27 160.351   2
   3   4   0 2379.71 154.745   1
   3   4   0 2214.24 131.938   2
  -3   4   0 2158.72 189.904   3
   3  -4   1 10811.9 399.055   2
  -3   4  -1 11650.2 470.994   3
   3   4   1 11734.7 373.367   2
   3  -4   2 39368.3 1019.67   2
   3   4   2 42705.6 1005.01   2
   3   4   3 242.180 65.3764   2
   3  -4   3 269.779 75.9601   2
   3  -4   4 51127.5 1235.37   2
   3   4   4 47437.5 1208.17   2
   3  -4   5 15678.9 542.506   2
   3   4   5 13569.7 519.255   2
   3   4   6 6.63065 49.9665   2
   3  -4   6-107.186 57.9558   2
   3   4   7 450.476 109.617   2
   3  -4   7 489.889 100.579   2
   3   4   8 183.230 110.083   2
   3   4   9 822.715 119.904  10
   3  -4   9 627.185 88.8797   9
   3   4  10 3319.83 235.490  10
   3  -4  10 2952.33 192.723   9
   3   4  10 2987.28 187.884   9
   3   4  11 1779.43 179.021  10
   3  -4  11 1585.42 146.683   9
   3   4  11 1793.67 144.891   9
   3   4  12 2159.76 203.775  10
   3  -4  12 2370.09 184.546   9
   3   4  12 2540.48 181.668   9
   3   4  13 853.151 139.063  10
   3  -4  13 934.466 115.712   9
   3   4  13 846.128 111.677   9
   3   4  14 11538.1 497.580  10
   3   4  14 11835.5 440.717   9
   3  -4  14 11460.9 446.696   9
   3  -4  15 8.87533 62.9364   9
   3   4  15-125.571 52.8948   9
   3   4  15-37.8744 77.8243  10
   3   4  16 413.664 67.2489   9
   3  -4  16 447.184 82.2079   9
   3   4  16 563.233 104.329  10
   3   4  17 98.6466 42.5266   9
   3   4  17 123.191 63.8619  10
   3  -4  17-15.0826 46.9276   8
  -3  -5  18 42.1793 43.3037  18
  -3   5  18-31.3007 51.1939   5
  -3  -5  18 122.015 47.9501   5
  -3  -5  17 1403.16 128.967  18
  -3  -5  17 1210.97 133.140   5
   3  -5 -17 1154.81 118.351  14
  -3  -5  16 1209.03 127.889  18
  -3  -5  16 1334.59 163.189   5
   3  -5 -16 1390.44 132.349  14
   3  -5 -15 8204.26 364.737  14
  -3  -5  15 8548.24 366.214  18
  -3  -5  15 8596.29 399.558   5
  -3  -5  14 4.96352 65.8402  18
   3  -5 -14 97.7972 51.5043  14
  -3  -5  14-17.3935 64.0322   5
   3  -5 -13 11265.2 434.303  14
  -3  -5  13 11123.0 465.586   5
   3  -5 -12 5128.98 268.536  14
   3  -5 -12 5362.32 262.180  16
  -3  -5  12 5302.48 294.496   5
   3  -5 -11 5562.78 270.881  14
  -3  -5  11 5686.49 293.284   5
   3  -5 -11 5122.76 253.335  16
   3  -5 -10 245.405 57.1886  16
   3  -5 -10 190.539 58.1185  14
  -3   5  10 41.5804 58.6171   4
   3   5 -10 241.662 55.5945  19
  -3  -5  10 187.356 64.1595   5
  -3  -5   9 13252.6 615.444   4
  -3  -5   8 9895.84 493.774   4
  -3  -5   7 5153.26 332.605   4
  -3   5   6 865.418 133.770   3
  -3  -5   6 623.043 116.697   4
  -3   5   5 25189.6 808.478   3
  -3  -5   5 25864.6 785.630   4
  -3   5   4 4264.05 280.753   3
  -3  -5   4 4009.98 245.574   4
  -3   5   3 5095.93 308.631   3
  -3  -5   3 5138.49 265.340   4
  -3   5   2 16419.9 609.809   3
  -3  -5   2 17202.4 529.494   4
  -3   5   1 20107.4 699.443   3
   3   5  -1 21022.4 607.041   1
  -3  -5   1 21416.8 592.107   4
   3   5   0 2318.54 158.217   1
  -3   5   0 2556.34 225.912   3
  -3  -5   0 2675.02 153.031   4
  -3   5  -1 1873.79 203.254   3
   3  -5   1 1784.90 147.755   2
   3   5   1 1737.28 125.586   2
   3   5   2 158.061 51.1827   2
  -3   5  -2 64.0801 88.7763   3
   3  -5   2 70.6761 42.8352   2
   3  -5   3 54312.7 1316.20   2
   3   5   3 54973.3 1299.61   2
   3  -5   4 9936.97 404.062   2
   3   5   4 9403.72 395.123   2
   3  -5   5 14743.1 527.079   2
   3   5   5 13128.2 515.256   2
   3   5   6 6858.32 363.635   2
   3   5   7-75.4220 72.7081   2
   3   5   8 4504.07 328.132   2
   3  -5   9 16169.3 510.332  18
   3  -5   9 16157.7 511.108   9
   3  -5  10 7027.78 303.635  18
   3   5  10 7229.50 371.479  10
   3  -5  10 7487.78 316.933   9
   3   5  11 2210.19 201.573  10
   3  -5  11 2033.65 160.292   9
   3   5  12 3647.58 269.903  10
   3  -5  12 4497.98 248.847   9
   3   5  13 2280.88 209.995  10
   3  -5  13 2193.13 173.529   9
   3   5  14 814.186 129.890  10
   3  -5  14 795.849 104.735   9
   3  -5  15 1874.68 154.381   9
   3   5  15 1847.30 181.307  10
   3   5  16 10121.7 414.564  10
   3  -5  16 9192.89 361.032   8
   3   5  17 677.113 92.4458  10
  -3  -6  18 99.2722 48.5407   5
  -3  -6  18 208.333 51.9404  18
  -3  -6  17 52.3956 46.3697   5
  -3  -6  17 31.2070 46.5345  18
   3  -6 -17 40.7679 38.7520  14
  -3  -6  16-51.6235 61.3281   5
  -3  -6  16-59.3293 56.9294  18
   3  -6 -16 43.6715 50.1097  14
   3  -6 -15 11689.2 446.249  14
  -3  -6  15 11962.9 440.901  18
  -3  -6  15 11992.3 481.803   5
   3  -6 -14 1797.21 159.586  14
  -3  -6  14 1698.34 174.213   5
  -3  -6  14 1403.25 146.256  18
  -3  -6  13 444.598 99.9405   5
  -3  -6  13 384.804 88.3844  18
   3  -6 -13 554.535 99.3952  14
   3  -6 -12 610.315 88.6611  16
  -3  -6  12 535.332 109.025   5
  -3  -6  12 437.970 87.8430  18
   3  -6 -12 248.531 67.7696  14
  -3  -6  11-8.90248 61.2965   5
   3  -6 -11 22.4970 37.6389  16
   3  -6 -11 7.70267 43.7933  14
  -3  -6  10 128.332 49.4556   5
   3  -6 -10 169.085 51.1954  16
   3  -6 -10 286.047 78.7792  14
   3  -6  -9 371.807 72.5023  14
  -3  -6   9 253.613 63.9188   5
   3   6  -9 333.125 65.7228  19
  -3  -6   8 14774.1 644.326   4
  -3  -6   7-56.2056 87.1725   4
  -3   6   6 332.621 93.9010   3
  -3  -6   6 556.094 113.149   4
  -3  -6   5 5955.98 343.469   4
  -3   6   5 7011.40 386.554   3
  -3  -6   4 12162.6 485.613   4
  -3   6   4 11977.9 531.600   3
  -3   6   3 300.048 116.153   3
  -3  -6   3 212.389 70.9827   4
  -3  -6   2 9107.46 370.153   4
   3   6  -2 8816.67 356.671   1
  -3   6   2 8165.51 428.871   3
  -3  -6   1 5597.48 270.835   4
   3   6  -1 5625.23 265.622   1
  -3   6   1 5350.06 347.587   3
  -3   6   0 2056.33 216.615   3
   3   6   0 2269.55 157.363   1
  -3   6  -1 1360.87 180.520   3
  -3   6  -2 2287.96 225.143   3
   3  -6   2 2236.99 173.233   2
  -3   6  -3 32722.4 1042.83   3
   3   6   4 23561.8 735.552   2
  -3   6  -4 27457.5 922.229   3
   3   6   5 97.5163 49.3334   2
  -3   6  -5 98.7523 72.8770   3
   3   6   6 14234.6 570.579   2
   3   6   7 19111.0 720.542   2
   3   6   8 1291.53 146.036  10
   3  -6   8 1094.28 112.994  18
   3   6   9 817.170 124.271  10
   3  -6   9 842.652 98.5615  18
   3  -6  10 5329.76 265.130  18
   3   6  10 5097.07 311.595  10
   3  -6  11 4869.68 258.679  18
   3   6  11 5371.91 321.922  10
   3  -6  12 273.876 65.8972  18
   3   6  12 383.099 106.813  10
   3   6  13 1407.87 189.174  10
   3   6  14 412.645 96.0107  10
   3  -6  14 687.131 99.3065   8
   3   6  15 728.285 122.277  10
   3  -6  15 545.719 80.9719   8
   3   6  16 2496.51 191.769  10
   3  -6  16 2243.56 152.142   8
  -3  -7  17 4864.90 250.326   5
  -3  -7  17 4349.25 219.538  18
   3  -7 -16 101.730 47.3403  14
  -3  -7  16-0.31574 48.8987   5
  -3  -7  16 17.6629 51.4457  18
   3  -7 -15 1034.67 116.965  14
  -3  -7  15 949.866 132.056   5
  -3  -7  15 1087.87 124.595  18
   3  -7 -14 2981.73 206.597  14
  -3  -7  14 3114.00 232.275   5
  -3  -7  14 2697.99 201.668  18
   3  -7 -13 5403.86 279.984  14
  -3  -7  13 4676.77 289.698   5
  -3  -7  13 4995.82 272.593  18
   3  -7 -12 1641.31 150.469  14
  -3  -7  12 1403.08 147.193  18
  -3  -7  12 1498.11 159.796   5
   3  -7 -11 12439.2 460.337  14
   3  -7 -11 13456.4 448.463  16
  -3  -7  11 13223.8 463.425  18
  -3  -7  11 12734.0 489.142   5
   3  -7 -10 1292.50 130.356  14
   3  -7 -10 1093.35 109.380  16
  -3  -7  10 1321.22 135.978  18
  -3  -7  10 1361.93 141.844   5
   3  -7  -9 2672.31 179.251  14
   3  -7  -9 2492.69 166.589  16
  -3  -7   9 2551.22 171.753  18
  -3  -7   9 2824.42 193.640   5
  -3  -7   8 10903.6 408.131   5
   3  -7  -8 11498.4 401.021  14
  -3  -7   7 864.359 158.368   4
  -3  -7   6 2680.42 246.988   4
  -3   7   6 2747.71 264.652   3
  -3  -7   5 4250.22 293.796   4
  -3   7   5 4417.23 332.376   3
  -3   7   4 280.848 113.007   3
  -3  -7   4 190.134 71.3768   4
  -3  -7   3 12708.4 502.879   4
  -3   7   3 12535.1 581.725   3
  -3  -7   2 3023.60 215.213   4
  -3   7   2 2743.05 263.292   3
  -3  -7   1 5981.58 297.597   4
  -3   7   1 5188.03 362.181   3
  -3   7   0-12.4144 93.8443   3
  -3   7  -1 21648.1 813.217   3
  -3   7  -2 17981.2 740.244   3
  -3   7  -3 1287.37 191.557   3
  -3   7  -4 8443.14 497.880   3
  -3   7  -5 192.050 88.1961   3
  -3   7  -6 1823.98 230.828   3
   3   7   7 4996.37 283.971  10
   3  -7   7 4548.18 235.995   5
   3  -7   7 5213.35 250.308  18
   3  -7   8 5429.06 264.262  18
   3   7   8 5194.11 302.736  10
   3  -7   9 12397.7 450.923  18
   3   7   9 13068.7 522.463  10
   3   7  10 501.747 113.357  10
   3  -7  10 452.529 82.5821  18
   3  -7  11 18456.9 599.015  18
   3   7  11 19305.4 689.537  10
   3  -7  12 281.817 79.2523  18
   3   7  12 255.959 94.6901  10
   3  -7  13 86.1068 43.7486  18
   3   7  13 126.533 85.9026  10
   3   7  14 1163.45 150.802  10
   3   7  15-1.74468 58.6724  10
   3   7  16 1507.17 144.633  10
  -3  -8  17 2141.12 143.702  18
  -3  -8  17 1896.51 144.872   5
  -3  -8  16 2778.84 178.929  18
  -3  -8  16 2699.90 195.117   5
  -3  -8  15 5628.56 280.723  18
   3  -8 -15 5411.13 264.382  14
  -3  -8  15 5337.96 292.707   5
  -3  -8  14 1942.27 171.294  18
  -3  -8  14 1775.22 169.091   5
   3  -8 -14 1665.33 151.973  14
   3  -8 -13 994.900 120.456  14
  -3  -8  13 990.049 127.782  18
  -3  -8  13 809.908 121.308   5
   3  -8 -12 1085.39 122.249  14
  -3  -8  12 1076.51 130.688  18
  -3  -8  12 956.562 130.743   5
   3  -8 -11 39.8199 47.2575  14
  -3  -8  11 54.9852 55.0754  18
  -3  -8  11 40.5466 71.7558   5
   3  -8 -10 9462.54 382.013  14
  -3  -8  10 9866.69 381.763  18
  -3  -8  10 9401.08 403.559   5
   3  -8  -9 11217.2 419.762  14
  -3  -8   9 11780.2 413.938  18
  -3  -8   9 11494.0 441.971   5
   3  -8  -8 5443.52 263.744  14
  -3  -8   8 5176.34 245.905  18
  -3  -8   8 5124.86 270.153   5
   3  -8  -7 3455.91 198.079  14
  -3  -8   7 3429.90 207.012   5
  -3  -8   7 2916.30 172.359  18
  -3  -8   6 4650.21 343.110   4
  -3   8   6 4652.87 357.283   3
  -3   8   5 62.6658 86.6023   3
  -3  -8   5-37.5438 58.9128   4
  -3  -8   4 23846.5 819.544   4
  -3   8   4 25570.8 929.636   3
  -3   8   3 265.478 93.9906   3
  -3  -8   3 227.461 80.4708   4
  -3  -8   2 2734.36 223.206   4
  -3   8   2 2784.38 278.942   3
  -3   8   1 3461.61 313.399   3
  -3   8   0 20622.7 831.944   3
  -3   8  -1 546.500 135.458   3
  -3   8  -2 115.430 96.0679   3
  -3   8  -3 1123.58 193.349   3
  -3   8  -4 7525.55 492.098   3
   3  -8   5 889.667 102.644  18
   3   8   5 1049.25 125.292  10
  -3   8  -5 912.943 181.593   3
   3   8   6 4395.54 262.292  10
   3  -8   6 3554.49 212.886   5
   3  -8   6 3757.23 215.258  18
   3  -8   7 335.340 75.4728  18
   3   8   7 231.293 79.4663  10
   3  -8   7 238.607 63.9131   5
   3   8   8 4781.72 297.728  10
   3  -8   8 5250.48 268.654   5
   3  -8   8 5271.00 270.496  18
   3  -8   9 28842.2 822.073  18
   3   8   9 30514.0 916.211  10
   3   8  10 197.641 94.1927  10
   3  -8  10 156.158 64.5082  18
   3  -8  11 8314.54 366.673  18
   3   8  11 9104.62 440.237  10
   3   8  12 332.285 103.530  10
   3  -8  12 302.252 75.6664  18
   3   8  13 5386.14 327.045  10
   3   8  14 179.114 77.2069  10
   3   8  15 843.050 117.953  10
  -3  -9  16 3834.36 204.861  18
  -3  -9  16 3509.92 211.431   5
  -3  -9  15 2324.60 166.588  18
  -3  -9  15 2086.89 170.441   5
  -3  -9  14 3293.32 208.741  18
  -3  -9  14 3277.07 227.111   5
   3  -9 -13 19404.5 599.160  14
  -3  -9  13 18581.4 634.609   5
  -3  -9  13 18389.9 598.110  18
  -3  -9  12 151.003 73.7969   5
  -3  -9  12 154.998 63.9850  18
   3  -9 -12 87.1372 46.6079  14
  -3  -9  11 3246.73 231.716   5
  -3  -9  11 3125.17 208.793  18
   3  -9 -11 3271.38 210.986  14
  -3  -9  10 269.549 77.6395   5
  -3  -9  10 354.802 76.1473  18
   3  -9 -10 310.452 76.7856  14
  -3  -9   9 4278.64 257.584   5
  -3  -9   9 4572.57 241.253  18
   3  -9  -9 4257.77 243.368  14
  -3  -9   8 1580.01 149.238   5
  -3  -9   8 1607.38 136.365  18
   3  -9  -8 1438.91 134.281  14
  -3  -9   7 4271.43 243.167   5
  -3  -9   7 4788.90 230.031  18
   3  -9  -7 4061.86 231.276  14
  -3  -9   6 8687.38 349.795   5
   3  -9  -6 8877.43 352.402  14
  -3  -9   5 9467.49 503.180   4
   3  -9  -5 9300.33 359.462  14
   3  -9  -4 1056.85 110.743  13
  -3   9   4 1114.57 179.589   3
  -3  -9   4 1007.58 154.802   4
   3   9  -4 1237.84 134.522   7
   3  -9  -4 1209.06 121.271   5
  -3  -9   3 10774.3 510.829   4
  -3   9   3 10607.9 585.487   3
  -3   9   2 445.455 137.813   3
  -3   9   1 194.753 129.952   3
  -3   9   0 834.021 167.428   3
  -3   9  -1 64.8540 98.7925   3
  -3   9  -2 24350.8 976.511   3
  -3   9  -3 14244.9 717.003   3
   3   9   3 13786.7 496.873  10
   3  -9   3 13360.5 463.810   5
   3   9   4 9016.85 391.184  10
   3  -9   4 8847.07 360.767   5
   3   9   5 9284.12 412.769  10
   3  -9   5 9555.21 380.717   5
   3  -9   6-43.1061 60.5737  18
   3   9   6 11.7030 61.0730  10
   3  -9   6-131.854 54.2558   5
   3   9   7 8583.46 410.306  10
   3  -9   7 7710.33 344.887  18
   3  -9   7 8996.03 373.492   5
   3  -9   8 25.7092 55.9138  18
   3   9   8 69.3284 67.2812  10
   3  -9   8 5.96224 55.3641   5
   3  -9   9 16.3247 62.6972  18
   3  -9   9 53.7469 53.1107   5
   3   9   9-11.3170 81.1490  10
   3  -9  10 2331.74 185.452  18
   3   9  10 2245.37 219.099  10
   3  -9  10 2688.06 195.092   5
   3   9  11 14163.1 574.055  10
   3   9  12 117.703 96.0473  10
   3   9  13 1138.25 149.757  10
   3   9  14 1451.34 155.152  10
   3   9  15 77.9802 66.8256  10
   3  -9  15 32.7143 46.5909  20
  -3 -10  15 76.2492 41.1480  18
  -3 -10  15 33.8586 47.0199   5
  -3 -10  14 10453.0 417.337   5
  -3 -10  14 10574.9 395.640  18
  -3 -10  13 113.828 60.1399  18
  -3 -10  13-49.3466 66.9001   5
  -3 -10  12 3258.00 211.532  18
  -3 -10  12 3095.72 224.497   5
   3 -10 -11 7559.25 331.878  14
  -3 -10  11 7257.56 329.399  18
  -3 -10  11 6583.93 341.484   5
   3 -10 -10 4112.18 238.424  14
  -3 -10  10 3864.34 228.029  18
  -3 -10  10 3743.82 246.255   5
   3 -10  -9 69.7774 44.9071  14
  -3 -10   9 112.590 55.1072  18
  -3 -10   9 38.5259 62.6289   5
   3 -10  -8 628.928 94.0537  14
  -3 -10   8 581.214 100.650   5
  -3 -10   8 681.065 92.0169  18
  -3 -10   7 34302.3 923.102   5
   3 -10  -7 33851.7 907.711  14
  -3 -10   6 911.623 110.702   5
   3 -10  -6 924.468 114.194  14
   3  10  -5 1128.74 132.892   7
   3 -10  -5 1019.48 113.501  14
   3 -10  -4 33611.0 931.360   5
   3  10  -4 35701.6 952.301   7
   3  10  -4 34055.1 946.073  10
   3 -10  -4 34659.4 921.995  13
   3 -10  -4 33810.5 897.156  14
   3  10  -3 18655.9 601.483   7
   3 -10  -3 17323.4 580.140   5
   3  10  -3 19053.2 606.332  10
   3 -10  -3 18439.9 579.565  13
   3 -10  -3 17215.3 555.225  14
   3  10  -2 14802.6 512.862   7
   3 -10  -2 14386.7 502.482   5
   3  10  -2 14642.9 516.093  10
   3 -10  -2 14123.3 478.753  14
   3 -10  -2 13857.4 480.276  13
   3 -10  -1 2279.26 174.765   5
   3  10  -1 2348.60 181.567   7
   3  10  -1 2532.63 188.696  10
   3 -10  -1 2369.57 167.639  14
   3 -10  -1 2382.26 171.697  13
   3 -10   0 5393.21 276.650   5
   3  10   0 5201.76 288.139   7
   3  10   0 5538.29 286.376  10
   3 -10   0 5224.98 262.766  13
   3 -10   1 13208.8 467.350   5
   3 -10   1 11783.3 433.362  13
   3  10   1 13516.8 489.005  10
   3 -10   2 996.233 109.543  13
   3  10   2 1233.35 141.417  10
   3 -10   2 1142.72 123.081   5
   3  10   3 440.350 95.6183  10
   3 -10   3 647.237 97.3264   5
   3  10   4 669.874 111.492  10
   3 -10   4 751.692 101.510   5
   3  10   5 1353.96 156.797  10
   3 -10   5 1508.29 146.340   5
   3  10   6 716.290 119.834  10
   3 -10   6 703.119 106.789   5
   3  10   7 2123.28 201.520  10
   3 -10   7 2059.73 175.816   5
   3  10   8 2783.24 239.755  10
   3 -10   8 3161.32 217.913   5
   3  10   9 980.710 150.899  10
   3 -10   9 1091.69 128.558   5
   3  10  10 10608.4 493.138  10
   3 -10  10 11662.8 444.923   5
   3  10  11-48.4422 75.0657  10
   3  10  12 349.741 90.2269  10
   3  10  13 565.230 104.818  10
   3 -10  13 714.792 95.3167  20
   3  10  14 447.633 90.3819  10
   3 -10  14 453.236 70.6075  20
  -3 -11  15-37.6675 33.6743  18
  -3 -11  15 45.5507 39.8463   5
  -3 -11  14 15.7087 50.3729  18
   3  11 -14 124.811 55.1121   7
  -3 -11  14 39.2621 48.7154   5
  -3 -11  13 599.762 93.7867  18
  -3 -11  13 579.821 105.587   5
  -3 -11  12 435.533 85.0883  18
  -3 -11  12 394.348 88.8975   5
  -3 -11  11 560.754 94.0517  18
  -3 -11  11 376.523 87.6454   5
  -3 -11  10 5296.60 271.884  18
  -3 -11  10 5737.83 308.442   5
   3 -11  -9 3678.71 224.482  14
  -3 -11   9 3325.03 209.050  18
  -3 -11   9 3333.25 232.956   5
   3  11  -8 8442.72 401.479   7
  -3 -11   8 8224.31 378.382   5
   3 -11  -8 9427.09 378.922  14
   3  11  -7 921.213 130.454   7
  -3 -11   7 1029.67 119.738   5
   3 -11  -7 949.292 112.036  14
   3  11  -6 874.927 129.439   7
  -3 -11   6 1024.70 135.742   5
   3 -11  -6 1061.52 114.626  14
   3  11  -5 3301.14 234.199   7
   3  11  -5 3996.72 258.313  10
   3 -11  -5 3498.98 215.869  14
   3 -11  -4 241.532 56.3046  14
   3 -11  -4 326.556 83.8370  13
   3  11  -4 310.565 85.0340  10
   3 -11  -4 233.373 77.2800   5
   3  11  -3 41096.9 1120.07   7
   3 -11  -3 42938.9 1114.18   5
   3  11  -3 43886.0 1129.11  10
   3 -11  -3 42807.5 1098.80  13
   3 -11  -3 40599.9 1062.36  14
   3 -11  -2 4531.38 266.683   5
   3  11  -2 4024.88 258.147   7
   3  11  -2 4434.27 265.299  10
   3 -11  -2 4221.68 248.759  13
   3 -11  -2 3967.80 232.773  14
   3 -11  -1 3867.98 243.306   5
   3  11  -1 3906.29 253.913   7
   3  11  -1 3963.71 256.972  10
   3 -11  -1 4080.92 234.337  14
   3 -11  -1 4250.84 242.256  13
   3 -11   0 2520.08 192.896   5
   3  11   0 2674.52 206.532  10
   3 -11   0 2663.97 191.167  13
   3 -11   1 2609.27 198.585   5
   3  11   1 2621.11 208.976  10
  -3 -11  -1 2532.27 179.728  13
   3 -11   1 2571.66 185.124  13
   3 -11   2 5106.11 281.823   5
   3  11   2 5379.72 307.659  10
   3 -11   2 5243.31 270.288  13
   3 -11   3 7120.47 344.038   5
   3  11   3 7185.61 366.905  10
   3 -11   3 7159.83 320.201  13
   3  11   4 7225.55 379.038  10
   3 -11   4 7733.26 355.040   5
   3  11   5 317.056 86.8889  10
   3 -11   5 322.230 85.5143   5
   3  11   6 254.193 85.6191  10
   3 -11   6 259.095 69.2102   5
   3  11   7 7556.90 400.266  10
   3 -11   7 7900.56 364.335   5
   3  11   8 22249.2 764.919  10
   3 -11   8 22172.6 700.863   5
   3  11   9-96.6521 82.1867  10
   3 -11   9 39.0446 51.7527   5
   3  11  10 2189.80 216.648  10
   3 -11  10 2314.60 180.390   5
   3  11  11 3934.65 271.791  10
   3 -11  11 4258.19 237.061   5
   3  11  12 366.465 90.0862  10
   3 -11  12 241.644 54.2193  20
   3  11  13 375.515 86.6457  10
   3 -11  13 219.777 51.5302  20
  -3 -12  14 571.323 82.7557   5
   3  12 -14 389.858 75.6847  10
   3  12 -13 2361.50 172.111   7
  -3 -12  13 2547.09 178.459   5
  -3 -12  13 2395.70 159.423  18
   3  12 -12 2709.91 193.950   7
  -3 -12  12 2551.68 185.075   5
  -3 -12  12 2280.73 163.947  18
  -3 -12  11 900.990 121.090   5
   3  12 -11 820.137 115.422   7
  -3 -12  11 939.222 111.248  18
  -3 -12  10 17.8298 53.4974   5
   3  12 -10 31.6429 65.4292   7
  -3 -12  10 62.6780 43.2425  18
   3  12  -9 5182.54 297.433   7
  -3 -12   9 4897.74 280.661   5
   3  12  -8 489.732 99.0126  10
   3  12  -8 645.475 127.974   7
  -3 -12   8 785.123 112.628   5
  -3 -12   7 2253.96 184.742   5
   3  12  -7 2378.16 205.587   7
   3  12  -7 2375.37 213.428  10
   3 -12  -7 2571.67 185.765  14
  -3 -12   6 2994.87 207.587   5
   3  12  -6 2868.00 227.251   7
   3  12  -6 3000.40 233.315  10
   3 -12  -6 3223.94 209.678  14
   3  12  -5 2.27540 60.6189   7
   3  12  -5-23.4702 62.2738  10
   3 -12  -5 17.2178 43.5759  14
   3 -12  -4 11432.0 468.747   5
   3  12  -4 11701.1 478.268   7
   3  12  -4 11336.6 475.315  10
   3 -12  -4 11279.5 434.549  14
   3 -12  -3 1914.28 174.391  13
   3 -12  -3 2066.62 166.307  14
   3  12  -3 1960.84 186.751  10
   3  12  -3 2221.67 192.343   7
   3 -12  -3 1796.72 175.071   5
   3 -12  -2 657.274 104.842  13
   3 -12  -2 818.638 106.156  14
   3  12  -2 523.373 99.5503  10
   3  12  -2 634.945 113.402   7
   3 -12  -2 541.186 101.263   5
   3 -12  -1 12847.1 500.143   5
   3  12  -1 12930.5 514.297  10
   3 -12  -1 13340.7 480.005  14
   3 -12  -1 13438.4 495.672  13
   3 -12   0 4211.12 265.501   5
   3  12   0 4653.07 288.459  10
   3 -12   0 4538.88 254.721  14
   3 -12   0 4301.27 257.630  13
   3 -12   1 2100.57 183.681   5
  -3 -12  -1 2427.25 184.424  13
   3 -12   1 1923.33 168.980  13
   3  12   1 2315.72 204.993  10
   3 -12   2 1857.68 161.372  13
   3 -12   2 1604.57 160.270   5
   3  12   2 1537.91 177.169  10
   3 -12   3 1377.56 138.802  13
   3  12   3 1415.19 170.534  10
   3 -12   3 1512.81 158.286   5
   3  12   4-82.3560 70.9161  10
   3 -12   4 25.2394 68.4558   5
   3  12   5 2824.77 234.536  10
   3 -12   5 2704.10 209.577   5
   3  12   6 5555.67 333.880  10
   3 -12   6 4936.59 291.064   5
   3  12   7 8631.55 436.676  10
   3 -12   7 9237.55 404.695   5
   3  12   8 3888.34 281.903  10
   3 -12   8 3207.64 222.850   5
   3  12   9 2549.69 230.373  10
   3 -12   9 2674.58 198.747   5
   3 -12  10 399.731 81.7431   5
   3  12  10 472.961 112.025  10
   3 -12  11 180.927 54.9914   5
   3  12  11-38.3627 66.9942  10
   3  12  12 1339.02 138.267  10
   3  13 -12 19.8286 46.2820   7
  -3 -13  12 99.2047 51.3503   5
   3  13 -12 18.6897 56.3812  10
  -3 -13  12 12.0474 38.3067  18
   3  13 -11 58.1290 44.8621   7
  -3 -13  11 42.3009 54.5189   5
   3  13 -11-0.94944 54.1167  10
   3  13 -10-72.0075 63.5843   7
  -3 -13  10-126.831 58.8736   5
   3  13 -10-33.6204 54.6627  10
   3  13  -9 276.308 79.7311   7
  -3 -13   9 400.278 85.2724   5
   3  13  -9 390.046 93.8889  10
   3  13  -8 5432.90 311.200  10
   3  13  -8 5323.15 318.084   7
  -3 -13   8 5034.26 278.440   5
   3  13  -7 2661.98 224.759  10
   3  13  -7 2664.91 210.583   7
  -3 -13   7 2458.24 188.768   5
   3  13  -6 1123.43 158.225  10
   3  13  -6 978.035 134.961   7
   3  13  -5 1118.06 149.324  10
   3 -13  -5 1215.66 129.085  14
   3  13  -5 737.034 120.019   7
   3  13  -4 213.652 81.6936  10
   3  13  -4 253.901 96.0927   7
   3  13  -3 5876.51 331.402  10
   3 -13  -3 5692.81 289.311  14
   3 -13  -3 5358.98 301.717  13
   3 -13  -3 5351.43 310.567   5
   3  13  -3 5362.23 317.342   7
   3 -13  -2 8.97678 54.4002  13
   3 -13  -2 23.6597 45.9836  14
   3 -13  -2-56.1093 82.0431   5
   3  13  -2 81.5529 66.8628  10
   3 -13  -1 1109.21 128.895  14
   3 -13  -1 1105.93 143.879  13
   3  13  -1 1183.38 150.088  10
   3 -13  -1 1058.66 138.634   5
   3  13   0 3865.00 270.873  10
   3 -13   0 3778.05 235.976  14
   3 -13   0 3459.78 236.126  13
  -3 -13   0 3468.80 224.643  13
   3 -13   0 3423.87 244.709   5
   3  13   1 19422.5 686.041  10
  -3 -13  -1 20585.9 634.926  13
   3 -13   1 18627.7 627.472  13
   3 -13   1 19236.6 625.594  14
   3 -13   1 19104.9 651.324   5
   3  13   2 9842.82 458.110  10
   3 -13   2 9681.37 409.017  13
   3 -13   2 10704.0 449.597   5
   3 -13   3 1070.54 118.684  13
   3  13   3 988.523 145.437  10
   3 -13   3 971.700 132.044   5
   3  13   4 430.373 96.4267  10
   3 -13   4 563.972 110.420   5
   3  13   5 6207.94 361.626  10
   3 -13   5 6097.14 322.037   5
   3  13   6 1024.01 140.474  10
   3 -13   6 1232.53 144.299   5
   3  13   7 25.3435 81.4937  10
   3 -13   7 33.9043 50.9926   5
   3  13   8 10292.0 461.567  10
   3 -13   8 10794.7 422.799   5
   3 -13   9-28.8227 45.6180   5
   3  13   9 99.7229 70.8296  10
   3 -13  10 113.121 40.2442   5
   3  13  10 175.490 73.5940  10
   3  13  11 299.173 69.5638  10
   3  14 -11-10.5573 50.4334   7
   3  14 -11 76.3364 59.1814  10
   3  14 -10 860.373 105.926   7
  -3 -14  10 717.350 92.7728   5
   3  14 -10 1044.60 122.022  10
   3  14  -9 47.3838 51.1054   7
  -3 -14   9 162.829 52.4288   5
   3  14  -9 173.454 65.3460  10
   3  14  -8 1028.75 130.692   7
  -3 -14   8 1073.61 120.050   5
   3  14  -8 1053.02 140.736  10
   3  14  -7 250.403 85.6158  10
   3  14  -7 165.240 64.5275   7
   3  14  -6 2939.54 227.160  10
   3  14  -6 2515.07 204.734   7
   3  14  -5 1415.78 161.626  10
   3  14  -5 1242.82 146.989   7
   3  14  -4 193.634 79.9744  10
   3 -14  -3 730.929 98.8559  14
   3  14  -3 660.777 122.798  10
   3 -14  -2 2095.55 186.226  13
   3 -14  -2 2111.21 168.309  14
   3 -14  -2 1786.23 182.777   5
   3  14  -2 1934.49 192.497  10
   3 -14  -1 728.879 116.381  13
  -3 -14   1 745.944 103.020  13
   3 -14  -1 972.467 114.477  14
   3 -14  -1 720.796 117.300   5
   3  14  -1 782.589 132.083  10
   3 -14   0 2095.36 179.585  13
  -3 -14   0 1877.47 165.559  13
   3 -14   0 2201.46 174.079  14
   3 -14   0 1962.86 176.048   5
   3  14   0 1814.78 189.664  10
   3 -14   1 861.220 118.823  13
   3 -14   1 1088.69 128.809  14
  -3 -14  -1 1073.24 125.529  13
   3 -14   1 1030.71 136.705   5
   3  14   1 948.899 149.577  10
   3 -14   2 274.166 64.1835  14
   3 -14   2 542.889 105.719  13
   3 -14   2 537.770 114.759   5
   3  14   2 406.109 109.746  10
   3 -14   3 1846.74 159.322  13
   3 -14   3 1835.36 160.715  14
   3 -14   3 1971.11 179.997   5
   3  14   3 1911.16 195.891  10
   3 -14   4 393.035 79.0968  13
   3  14   4 456.863 120.925  10
   3 -14   4 427.917 94.7620   5
   3  14   5 198.559 94.5793  10
   3 -14   5 92.1495 60.9631   5
   3  14   6 3619.08 258.584  10
   3 -14   6 3658.80 231.667   5
   3  14   7 71.0019 74.5587  10
   3 -14   7-59.1142 47.0994   5
   3  14   8 3018.01 220.049  10
   3 -14   8 3548.26 213.035   5
   3 -14   9 219.539 61.5070   5
   3  14   9 144.589 63.4360  10
   3  14  10 415.166 72.6400  10
   3  15  -9 651.389 93.8363  10
   3  15  -8 109.666 57.7853  10
   3  15  -7 1528.84 149.669  10
   3  15  -6 4891.88 279.098  10
   3  15  -5 32.0344 52.3398  10
   3  15  -4 696.961 114.618  10
  -3 -15   3 9253.76 387.534  13
   3  15  -3 8797.93 411.349  10
  -3 -15   2 1928.60 167.452  13
   3  15  -2 1881.62 190.270  10
   3 -15  -1 269.100 57.1523  14
  -3 -15   1 306.292 74.1658  13
   3 -15  -1 307.467 74.4163  13
   3 -15  -1 213.334 76.3049   5
   3  15  -1 198.980 72.8617  10
  -3 -15   0 46.4881 43.2544  13
   3 -15   0 50.8382 46.3999  13
   3 -15   0 81.9417 50.2239  14
   3  15   0 25.1404 78.9934  10
   3 -15   0 132.064 67.8238   5
   3  15   1 3940.05 270.489  10
  -3 -15  -1 4387.79 241.194  13
   3 -15   1 4319.12 246.996  13
   3 -15   1 4009.20 232.109  14
   3 -15   1 3983.72 254.945   5
   3 -15   2 186.968 60.1472  14
   3 -15   2 120.701 64.2507  13
   3 -15   2 188.132 72.1233   5
   3  15   2 125.316 76.4008  10
   3 -15   3 1363.07 128.757  13
   3 -15   3 1559.41 139.883  14
   3  15   3 1699.22 176.821  10
   3 -15   3 1506.15 151.448   5
   3  15   4 2529.65 209.947  10
   3 -15   4 2443.64 172.326  14
   3 -15   4 2760.70 197.503   5
   3  15   5 1652.38 164.652  10
   3 -15   5 1678.13 139.851  14
   3 -15   5 2002.26 168.960   5
   3 -15   6 209.634 59.3434  14
   3 -15   6 172.809 62.7846   5
   3  15   6 159.032 61.1996  10
   3 -15   7 964.618 105.600  14
   3 -15   7 1037.94 109.918   5
   3  15   7 955.435 121.358  10
   3 -15   8 15.9446 34.2574  14
   3 -15   8 104.434 52.7544   5
   3  15   8 150.156 77.5368  10
   3  16  -7 398.251 70.7653  10
  -3 -16   7 444.089 69.8246  13
   3  16  -6 192.714 65.9723  10
  -3 -16   6 224.638 60.2133  13
   3  16  -5 1726.78 155.108  10
  -3 -16   5 1748.69 142.441  13
   3  16  -4 1127.56 134.362  10
  -3 -16   4 1052.19 117.357  13
   3  16  -3 131.695 64.9229  10
  -3 -16   3 158.823 60.5523  13
   3  16  -2 122.262 70.3460  10
  -3 -16   2 9.88424 38.2602  13
   3  16  -1-4.78484 57.3483  10
  -3 -16   1 45.6150 42.3881  13
   3  16   0 3608.52 243.793  10
  -3 -16   0 3579.85 204.839  13
   3 -16   0 3728.33 226.726   5
   3 -16   1 813.348 110.230   5
   3  16   1 748.742 117.098  10
   3 -16   2 10.5632 41.5179  13
   3 -16   2 112.857 43.5875  14
   3 -16   2-35.3282 45.2761   5
   3  16   2 33.5412 57.7461  10
   3 -16   3 340.220 72.8220  13
   3 -16   3 330.146 59.5260  14
   3 -16   3 439.716 89.4784   5
   3  16   3 596.454 101.974  10
   3 -16   4 398.618 66.5294  14
   3  16   4 478.162 91.5412  10
   3 -16   4 375.200 73.8199   5
   3  16   5 2858.30 198.857  10
   3 -16   5 2735.04 164.743  14
   3 -16   5 3098.35 189.365   5
   3  16   6 1467.68 138.934  10
   3 -16   6 1312.13 114.635   5
   3  17  -3 155.718 51.1559  10
   3  17  -2 1283.01 129.283  10
   3  17  -1-77.6798 55.8121  10
   3  17   0-60.4455 45.5084  10
   3  17   1 1120.92 123.226  10
   3 -17   2 2221.24 154.409   5
   3  17   2 2076.40 161.902  10
  -4   0  19-27.7384 40.9621   5
  -4   0  18 2633.09 188.550   5
  -4   0  17-64.3368 74.0438   5
  -4   0  16 15304.5 562.750   5
   4   0 -15 6.61244 56.5938  14
   4   0 -14 316.661 73.9525  14
   4   0 -13 45.5311 59.2920  17
   4   0 -13 3.05771 46.2171  14
   4   0 -12 5866.19 285.658  14
   4   0 -12 6175.23 274.923  17
   4   0 -11-10.4995 45.5957  14
   4   0 -11 16.2997 58.2842  17
  -4   0  10 19129.0 792.138   4
  -4   0   9 18.0023 66.3154   4
  -4   0   8 18261.2 712.142   4
  -4   0   7-1.81476 65.1129   4
  -4   0   6 48828.1 1297.39   4
  -4   0   5-47.0190 70.5655   4
  -4   0   4 24321.1 726.878   4
   4   0  -3 14.6870 52.8764   1
   4   0  -2 4458.01 234.950   2
   4   0  -2 4217.81 226.378   1
   4   0  -1-34.0609 56.5749   2
   4   0  -1-10.5851 53.5695   1
   4   0   0 1813.09 153.510   2
   4   0   1 119.096 67.4664   2
   4   0   2 63.9356 64.5543   2
   4   0   3 85.3032 60.5284   2
   4   0   4 127428. 2802.42   2
   4   0   5 36.3382 66.6964   2
   4   0   6 188.967 81.1530   2
   4   0   7-39.2116 60.9419   2
   4   0   8 21240.2 806.491   2
   4   0   9 90.0710 58.6025   9
   4   0  10 582.399 94.4441   9
   4   0  11 200.088 86.1894  10
   4   0  11-8.05731 58.5735   9
   4   0  12 80119.7 1852.69  10
   4   0  12 75805.3 1803.64   9
   4   0  13-26.8605 55.7511  10
   4   0  13 12.7491 67.4973   9
   4   0  14 166.099 74.2011   9
   4   0  14 291.330 88.4327  10
   4   0  15 19.2051 65.9012   9
   4   0  16 1517.70 142.788   9
   4   0  16 1681.72 148.342   8
   4   0  17-25.9911 45.1245   8
  -4  -1  19 127.866 40.5735   5
  -4   1  19 35.5668 41.7107   5
  -4  -1  18 2147.75 173.012   5
  -4   1  18 2324.11 174.200   5
  -4  -1  17 5370.27 296.828   5
  -4   1  17 5177.19 289.033   5
  -4  -1  17 5881.70 263.629  18
  -4  -1  16 474.708 104.120   5
   4  -1 -16 312.437 77.5995  14
  -4  -1  15 1617.98 169.986   5
   4  -1 -15 1236.99 142.437  14
   4  -1 -14 4260.30 256.984  14
   4   1 -14 4254.42 254.427  14
   4  -1 -14 4528.96 239.791  17
   4   1 -13 2357.20 182.242  14
   4  -1 -13 1983.62 167.791  14
   4   1 -13 1934.43 159.405  17
   4  -1 -13 1933.15 157.560  17
   4   1 -12 7810.06 341.869  14
   4  -1 -12 8459.83 350.469  14
   4   1 -12 8054.34 323.293  17
   4  -1 -12 7660.09 317.253  17
   4  -1 -11 23978.4 660.554  16
   4   1 -11 22803.9 668.339  14
   4  -1 -11 23856.0 674.063  14
   4  -1 -11 23810.6 645.642  17
   4   1 -11 23500.1 642.956  17
  -4   1  10 12818.3 625.207   4
  -4  -1  10 12641.9 616.296   4
  -4   1   9 5545.95 383.795   4
  -4  -1   9 5767.28 378.935   4
  -4  -1   8 1372.58 175.359   4
  -4   1   8 1336.94 181.055   4
  -4  -1   7 55.7269 74.4779   4
  -4   1   7-33.2559 102.643   4
  -4   1   6 80895.2 1914.72   4
  -4  -1   6 77585.7 1889.51   4
  -4  -1   5 19218.0 640.146   4
  -4  -1   4 106.494 63.6678   4
  -4  -1   3 36164.7 933.605   4
  -4   1   3 38275.1 895.215   3
  -4  -1   2 4040.02 208.246   4
   4  -1  -2 3791.11 208.688   1
   4  -1  -2 3986.74 227.246   2
   4   1  -2 3550.94 205.384   2
   4   1  -2 3837.85 220.091   1
  -4   1   2 3847.08 206.532   3
  -4  -1   1 5453.09 226.582   4
   4   1  -1 5353.48 257.330   1
   4  -1  -1 4880.63 260.968   2
   4   1  -1 5207.63 249.859   2
   4  -1  -1 5059.37 242.003   1
  -4  -1   0 50185.9 1092.82   4
   4   1   0 50790.4 1195.38   1
   4  -1   0 47524.5 1204.62   2
   4   1   0 49520.0 1190.51   2
   4  -1   1 3882.93 231.554   2
   4   1   1 3792.46 224.868   2
   4  -1   2 902.848 121.905   2
   4   1   2 977.752 120.875   2
   4  -1   3 20977.9 674.923   2
   4   1   3 21292.4 671.430   2
   4  -1   4 25481.2 781.089   2
   4   1   4 24724.0 771.795   2
   4   1   5 47.2066 70.3749   2
   4  -1   5 140.838 66.5587   2
   4   1   6 911.385 137.488   2
   4  -1   6 999.849 146.010   2
   4  -1   7 30110.7 976.728   2
   4   1   7 31398.0 992.314   2
   4  -1   8 7989.77 452.501   2
   4   1   8 7400.10 434.730   2
   4  -1   9 166.717 60.7144   9
   4   1   9 258.254 74.9721   9
   4  -1  10 189.897 64.8257   9
   4   1  10 95.0765 58.0740   9
   4   1  10 140.269 60.5645  10
   4   1  11 5070.91 291.534  10
   4  -1  11 4767.89 264.679   9
   4   1  11 4591.40 260.389   9
   4  -1  12-16.4453 69.9365   9
   4   1  12-70.3117 63.7594   9
   4   1  12 7.17243 60.4438  10
   4   1  13 17131.6 620.952  10
   4  -1  13 18740.8 629.304  10
   4  -1  13 16330.9 582.992   9
   4   1  13 16961.0 584.917   9
   4  -1  14 1423.05 153.504   9
   4   1  14 1523.53 155.089   9
   4   1  14 1647.51 167.460  10
   4  -1  15 622.070 101.967   9
   4   1  15 592.674 104.950  10
   4   1  15 594.191 96.5596   9
   4   1  16 591.365 89.3210   9
   4  -1  16 522.398 92.2666   8
   4   1  16 451.977 82.1738   8
   4   1  17 537.461 74.2232   8
   4  -1  17 725.636 93.5643   8
  -4  -2  19 2008.38 148.961   5
  -4  -2  18 30.2902 37.7113  18
  -4  -2  18 71.1998 47.9697   5
  -4   2  18 67.8437 51.5174   5
  -4  -2  17 5320.63 257.322  18
  -4  -2  17 5302.85 293.220   5
  -4  -2  16 59.9059 66.4327   5
   4  -2 -16 184.437 77.0743  14
  -4  -2  15 2091.32 195.750   5
   4  -2 -15 2223.97 189.656  14
  -4  -2  14 680.015 109.424   5
   4  -2 -14 810.995 103.639  17
   4  -2 -14 830.878 117.613  14
   4  -2 -13-6.03861 58.7200  17
   4  -2 -13 49.6789 50.1335  14
   4   2 -13-16.3551 49.1528  14
   4  -2 -12 2171.99 160.568  17
   4   2 -12 2452.28 169.756  17
   4   2 -12 2291.47 171.720  14
   4  -2 -12 2187.38 168.122  14
   4  -2 -12 2379.33 172.589  16
   4  -2 -11 50094.2 1167.67  17
   4   2 -11 50421.9 1170.01  17
   4   2 -11 50241.8 1202.56  14
   4  -2 -11 48745.6 1198.77  14
   4  -2 -11 49730.9 1187.02  16
  -4  -2  10 12935.2 626.326   4
  -4   2  10 13546.7 652.387   4
  -4   2   9 51305.2 1474.75   4
  -4  -2   9 49018.0 1432.50   4
  -4  -2   8 493.492 115.575   4
  -4   2   8 565.334 125.137   4
  -4  -2   7 5142.12 327.196   4
  -4  -2   6 4774.60 293.192   4
  -4  -2   5 44387.9 1165.05   4
  -4  -2   4 55214.9 1329.00   4
   4  -2  -4 53722.9 1275.65   1
  -4   2   4 54657.2 1292.59   3
  -4  -2   3 5483.30 264.518   4
  -4   2   3 5649.20 270.225   3
   4  -2  -3 5440.81 248.962   1
  -4  -2   2 9365.53 341.438   4
   4  -2  -2 9853.75 390.531   2
   4   2  -2 9716.48 346.779   2
   4  -2  -2 9125.87 343.665   1
   4   2  -2 9982.60 382.994   1
  -4   2   2 10034.9 382.353   3
  -4  -2   1 2171.34 131.964   4
   4   2  -1 2038.05 161.341   1
   4  -2  -1 2177.35 173.981   2
   4   2  -1 1855.14 140.331   2
  -4   2   1 2064.50 170.230   3
   4  -2   0 27376.1 773.455   2
   4   2   0 27279.6 738.904   2
   4   2   0 27189.8 755.739   1
   4  -2   1 1901.49 165.409   2
   4   2   1 1882.67 152.773   2
   4  -2   2 30514.0 851.956   2
   4   2   2 29372.0 827.634   2
   4  -2   3 57215.0 1403.56   2
   4   2   3 55954.2 1389.48   2
   4  -2   4 113005. 2510.48   2
   4   2   4 110688. 2493.14   2
   4   2   5 248.037 80.5039   2
   4  -2   5 296.773 82.1513   2
   4  -2   6 7393.75 392.982   2
   4   2   6 7131.71 391.717   2
   4   2   7 1455.56 183.352   2
   4  -2   7 1794.34 197.057   2
   4   2   8 1329.60 182.723   2
   4  -2   8 1287.99 182.139   2
   4   2   9 12940.3 485.946  10
   4  -2   9 14626.6 477.149   9
   4   2   9 13386.4 458.336   9
   4   2  10 49.2279 42.6924  10
   4  -2  10-3.48944 49.7265   9
   4   2  10 53.5151 44.1313   9
   4   2  11 20081.7 664.957  10
   4  -2  11 19386.8 623.209   9
   4   2  11 19250.5 617.655   9
   4   2  12 295.980 68.5715   9
   4  -2  12 433.921 91.4932   9
   4   2  12 375.714 84.6269  10
   4   2  13 6092.90 339.009  10
   4  -2  13 6393.28 325.329   9
   4   2  13 6521.21 323.682   9
   4   2  14 9574.32 424.334  10
   4  -2  14 8625.14 384.445   9
   4   2  14 9181.90 391.814   9
   4  -2  15 477.455 86.3856   9
   4   2  15 394.993 77.0909   9
   4   2  15 551.893 94.8700  10
   4   2  15 236.253 58.3375   8
   4  -2  15 397.896 85.7580   8
   4   2  16 1549.90 136.353   8
   4  -2  16 1528.08 141.303   8
   4  -2  17 51.3199 43.9439   8
  -4   3  18 1402.52 136.256   5
  -4  -3  18 1652.76 146.531   5
  -4  -3  18 1959.56 135.769  18
  -4  -3  17 689.262 107.914   5
  -4  -3  17 548.484 88.3125  18
   4  -3 -17 651.235 96.2523  14
  -4  -3  16 719.587 124.096   5
  -4  -3  16 670.751 98.2809  18
   4  -3 -16 603.336 102.980  14
  -4  -3  15 1445.36 161.706   5
   4  -3 -15 1210.10 144.122  14
  -4  -3  14 35.2019 63.3507   5
   4  -3 -14 41.7272 51.6731  17
   4  -3 -14-13.3380 51.8341  14
  -4  -3  13 266.731 83.8769   5
   4  -3 -13 281.206 74.9427  17
   4  -3 -13 294.765 76.9339  14
   4  -3 -12 12193.3 432.477  16
   4  -3 -12 12048.9 445.499  14
   4  -3 -12 11615.6 409.809  17
   4   3 -12 11792.6 412.475  17
  -4  -3  12 11767.6 461.490   5
   4   3 -11 12420.6 439.056  14
   4  -3 -11 12593.8 430.033  16
   4  -3 -11 12582.9 443.595  14
  -4  -3  11 11797.9 456.422   5
   4  -3 -11 12413.9 412.623  17
   4   3 -11 12966.9 419.243  17
   4  -3 -10 4358.77 219.113  16
   4  -3 -10 4357.60 224.775  14
  -4   3  10 4466.97 363.446   4
   4   3 -10 4262.20 211.668  17
  -4   3   9 16248.8 716.920   4
  -4  -3   9 16663.7 702.592   4
  -4  -3   8 6923.08 407.763   4
  -4  -3   7 3792.52 280.492   4
  -4  -3   6 1067.40 144.216   4
  -4  -3   5 8199.03 382.325   4
   4  -3  -5 8571.96 339.712   1
  -4   3   5 8920.60 370.420   3
  -4   3   4 1294.78 131.441   3
  -4  -3   4 1176.80 130.043   4
   4  -3  -4 1155.28 110.282   1
  -4  -3   3 5879.73 277.955   4
   4  -3  -3 5542.77 249.564   1
  -4   3   3 5742.17 295.995   3
  -4  -3   2 18523.0 539.266   4
   4  -3  -2 18689.3 532.358   1
   4   3  -2 18096.1 522.785   2
   4   3  -2 17667.9 579.123   1
  -4   3   2 18521.2 610.180   3
  -4  -3   1 29846.3 712.231   4
   4   3  -1 26575.7 771.236   1
   4  -3  -1 27990.5 798.952   2
   4   3  -1 28001.8 732.770   2
  -4   3   1 28130.8 826.409   3
  -4   3   0 17255.6 604.820   3
   4  -3   0 18099.9 586.319   2
   4   3   0 17711.1 537.639   2
   4   3   0 17789.9 561.913   1
   4   3   1 46.2360 50.6118   2
   4  -3   1 80.7037 57.2615   2
   4  -3   2-17.2771 53.0725   2
   4   3   2-31.2528 51.5078   2
   4  -3   3 39977.5 1097.04   2
   4   3   3 42272.4 1088.78   2
   4  -3   4 3047.42 228.191   2
   4   3   4 2790.65 214.948   2
   4   3   5 120.338 67.0985   2
   4  -3   5 4.14153 65.0868   2
   4   3   6 777.272 131.416   2
   4  -3   6 889.154 136.854   2
   4   3   7 1304.84 178.127   2
   4  -3   7 1722.07 199.372   2
   4  -3   8 4988.67 242.953   9
   4  -3   8 5311.76 361.978   2
   4   3   8 4386.03 340.706   2
   4   3   9 3866.66 241.459  10
   4   3   9 3895.54 217.081   9
   4  -3   9 4171.13 228.037   9
   4   3  10 12846.5 495.620  10
   4   3  10 12594.0 451.675   9
   4  -3  10 12470.8 456.803   9
   4   3  11 272.953 85.8006  10
   4   3  11 300.691 77.0213   9
   4  -3  11 290.778 82.7802   9
   4   3  12 18886.7 665.036  10
   4  -3  12 19549.8 627.677   9
   4   3  12 19379.4 619.953   9
   4  -3  13 393.831 83.7383   9
   4   3  13 456.685 100.465   9
   4   3  13 398.215 95.0538  10
   4   3  14 3917.51 265.980  10
   4  -3  14 4414.22 256.661   9
   4   3  14 4184.84 244.066   9
   4   3  15 10314.1 445.735  10
   4   3  15 11237.2 419.668   9
   4  -3  15 11547.4 439.717   8
   4   3  15 11394.5 420.484   8
   4   3  16 1756.55 159.653  10
   4  -3  16 1807.11 150.317   8
   4   3  16 1815.49 140.779   8
   4  -3  17 232.972 58.1392   8
  -4   4  18-27.3943 48.5668   5
  -4  -4  18 29.7168 47.0542   5
  -4  -4  18 21.9904 38.9262  18
  -4  -4  17 473.648 87.8185   5
  -4  -4  17 597.069 94.9628  18
   4  -4 -17 579.492 103.782  14
  -4  -4  16 264.395 71.6348   5
  -4  -4  16 262.489 75.0938  18
   4  -4 -16 288.701 74.6877  14
  -4  -4  15 471.294 114.242   5
   4  -4 -15 631.325 106.334  14
   4  -4 -14 2933.69 211.321  14
   4  -4 -14 2990.48 186.691  17
  -4  -4  14 2947.46 228.236   5
   4  -4 -13 5561.67 289.153  14
   4  -4 -13 5274.86 255.632  17
  -4  -4  13 5046.79 296.478   5
   4  -4 -12 15222.3 505.624  16
   4  -4 -12 15534.1 527.566  14
  -4  -4  12 15162.5 544.070   5
   4  -4 -12 15319.1 481.829  17
   4  -4 -11 3434.37 201.433  16
  -4  -4  11 3140.48 213.426   5
   4   4 -11 3192.07 184.187  17
   4  -4 -11 3224.05 186.831  17
   4   4 -11 2943.06 171.284  19
   4  -4 -11 3480.77 212.941  14
   4  -4 -10 2819.67 175.613  16
   4  -4 -10 2758.00 179.955  14
  -4  -4  10 2843.84 191.222   5
   4   4 -10 2856.18 167.282  17
   4  -4 -10 2416.86 156.378  17
   4   4 -10 2456.01 150.319  19
  -4  -4   9-58.9870 58.0399   4
  -4  -4   8 4455.45 330.158   4
  -4  -4   7 1225.75 167.351   4
  -4   4   6 15453.4 561.389   3
  -4  -4   6 13787.3 568.483   4
  -4   4   5 3282.78 234.656   3
  -4  -4   5 3418.23 252.935   4
  -4   4   4 15226.5 562.321   3
  -4  -4   4 14945.7 529.905   4
  -4   4   3 27243.6 848.932   3
  -4  -4   3 29290.1 795.188   4
  -4   4   2 1659.55 180.500   3
   4   4  -2 1938.47 164.598   1
  -4  -4   2 1882.97 144.759   4
   4   4  -1 40921.0 1057.95   1
   4  -4  -1 41681.7 1086.76   2
  -4   4   1 42269.0 1146.65   3
   4   4   0 50.2764 52.1113   1
  -4   4   0 11.7230 84.6605   3
   4  -4   0 149.963 79.6711   2
   4   4   0 80.0212 39.7663   2
   4  -4   1 16527.8 582.607   2
   4   4   1 18103.2 553.572   2
  -4   4  -1 17977.0 659.581   3
   4  -4   2 2178.10 188.220   2
   4   4   2 2480.37 183.343   2
   4  -4   3 248.550 74.0519   2
   4   4   3 252.813 66.1061   2
   4  -4   4 5136.66 301.798   2
   4   4   4 4721.09 284.852   2
   4  -4   5 8514.65 411.124   2
   4   4   5 7171.77 382.057   2
   4  -4   6 2544.26 225.796   2
   4   4   6 2387.51 223.625   2
   4   4   7 132.535 73.2147   2
   4  -4   7 145.290 91.2041   2
   4  -4   8 526.967 119.014   2
   4  -4   8 396.546 64.8204   9
   4   4   8 372.157 80.2005  10
   4   4   9 911.985 102.335   9
   4   4   9 921.185 121.265  10
   4  -4   9 740.985 97.6037   9
   4   4  10 3142.74 235.794  10
   4   4  10 3219.67 198.535   9
   4  -4  10 3001.96 203.944   9
   4   4  11 2644.85 220.389  10
   4  -4  11 2391.94 186.662   9
   4   4  11 2709.62 186.262   9
   4   4  12 301.551 87.2135  10
   4   4  12 404.735 86.7641   9
   4  -4  12 401.725 89.9237   9
   4   4  13 943.521 112.411   9
   4  -4  13 949.835 119.839   9
   4   4  13 1071.67 137.637  10
   4  -4  14 225.625 72.2777   8
   4   4  14 123.495 50.3185   9
   4   4  14 209.153 83.8028  10
   4   4  15 4787.34 279.284  10
   4  -4  15 4505.27 249.372   8
   4   4  16 475.550 86.3872  10
   4  -4  16 737.494 92.9567   8
  -4  -5  18 1705.67 141.255   5
  -4  -5  18 1633.90 124.495  18
   4  -5 -17 1514.54 137.906  14
  -4  -5  17 1493.55 137.055  18
  -4  -5  17 1630.77 149.882   5
  -4  -5  16 1297.85 131.341  18
  -4  -5  16 1664.13 168.231   5
   4  -5 -16 1420.43 142.745  14
   4  -5 -15 1594.46 154.400  14
  -4  -5  15 1378.22 144.245  18
  -4  -5  15 1541.92 162.851   5
  -4  -5  14 984.624 133.157   5
   4  -5 -14 848.611 119.611  14
  -4  -5  13 2233.35 192.964   5
   4  -5 -13 2083.25 174.804  14
   4  -5 -13 1976.84 163.562  16
  -4  -5  12 8232.99 379.359   5
   4  -5 -12 8268.43 346.972  16
   4  -5 -12 8437.00 361.031  14
   4  -5 -11 3330.56 203.530  16
   4   5 -11 3528.71 197.186  19
  -4  -5  11 3698.42 236.478   5
   4  -5 -11 3747.56 222.303  14
   4  -5 -10 1397.33 127.124  16
   4   5 -10 1764.40 131.645  19
  -4  -5  10 1510.29 142.737   5
   4  -5 -10 1511.81 134.538  14
   4  -5  -9 8132.44 314.778  16
   4  -5  -9 8063.70 328.849  14
   4   5  -9 8125.41 300.463  19
  -4  -5   9 7380.21 323.373   5
  -4  -5   8 489.544 103.443   4
  -4  -5   7 2915.05 254.656   4
  -4   5   6 2466.20 218.247   3
  -4  -5   6 2533.24 227.104   4
  -4   5   5 309.955 82.8858   3
  -4  -5   5 450.554 99.5139   4
  -4   5   4 8561.65 436.496   3
  -4  -5   4 9250.77 402.242   4
   4   5  -3 11001.5 444.175   1
  -4   5   3 10473.4 489.221   3
  -4  -5   3 10809.2 425.164   4
  -4   5   2 2313.77 221.531   3
   4   5  -2 2390.17 189.711   1
  -4  -5   2 2594.27 174.273   4
   4   5  -1 2395.20 184.392   1
  -4   5   1 2339.92 236.467   3
   4   5   0 2029.97 170.031   1
  -4   5   0 1468.66 185.248   3
   4  -5   0 1514.20 163.952   2
   4  -5   1 18689.6 634.180   2
  -4   5  -1 19050.7 719.126   3
   4  -5   2 9613.02 420.796   2
   4   5   2 9693.70 390.358   2
  -4   5  -2 9936.91 497.465   3
   4  -5   3 9833.01 434.927   2
   4   5   3 9860.46 417.364   2
   4  -5   4 7833.05 387.534   2
   4   5   4 7730.53 379.236   2
   4  -5   5 2613.33 220.969   2
   4   5   5 2546.08 221.674   2
   4  -5   6 3651.74 274.175   2
   4   5   6 3269.30 266.357   2
   4   5   7 94.4557 85.7894   2
   4  -5   8 6217.20 279.244  18
   4   5   8 7055.09 338.415  10
   4  -5   8 6749.75 292.870   9
   4   5   9 3766.63 253.534  10
   4  -5   9 3740.18 216.041   9
   4   5  10-13.2824 77.7626  10
   4  -5  10 112.364 45.1493   9
   4   5  11 2610.60 225.152  10
   4  -5  11 2703.26 192.091   9
   4   5  12 9191.91 435.317  10
   4  -5  12 9262.86 396.038   8
   4  -5  12 9475.64 391.965   9
   4  -5  13 1849.02 162.022   8
   4   5  13 2107.10 198.697  10
   4  -5  14-25.4156 48.5427   8
   4   5  14-11.6630 74.7317  10
   4   5  15 3168.99 220.084  10
   4  -5  15 2539.37 175.306   8
   4   5  16 96.1562 46.7881  10
   4  -5  16 41.5303 34.0280   8
  -4  -6  18 148.754 51.0029   5
   4  -6 -17 1372.72 123.118  14
  -4  -6  17 1471.19 141.228   5
  -4  -6  17 1539.25 129.875  18
   4  -6 -16 1315.20 125.971  14
  -4  -6  16 1192.79 144.753   5
  -4  -6  16 1375.86 134.912  18
  -4  -6  15 1957.23 165.510  18
   4  -6 -15 1667.14 155.516  14
  -4  -6  15 1513.22 157.563   5
   4  -6 -14 134.692 65.0526  14
  -4  -6  14 131.441 70.8829  18
  -4  -6  14 143.918 60.9366   5
   4  -6 -13 756.328 107.025  14
  -4  -6  13 661.250 109.274  18
   4  -6 -13 810.849 109.045  16
  -4  -6  13 607.631 111.616   5
   4  -6 -12 1021.39 117.763  16
  -4  -6  12 1041.84 131.662   5
   4  -6 -12 1073.42 127.458  14
   4  -6 -11 599.394 95.4847  16
  -4  -6  11 654.588 103.670   5
   4  -6 -11 732.549 103.063  14
   4  -6 -10-38.3263 50.3924  14
   4   6 -10 47.9592 47.6366  19
   4  -6 -10 33.6524 45.8971  16
  -4  -6  10-32.7327 42.2061   5
   4  -6  -9 6629.73 301.920  14
   4   6  -9 6896.21 282.161  19
  -4  -6   9 6651.37 306.981   5
   4  -6  -9 6461.93 284.539  16
   4   6  -8 71.4525 50.8772  19
  -4  -6   8 41.6106 56.2249   4
   4  -6  -8 93.3440 37.5958  14
  -4  -6   7 32154.6 1046.37   4
  -4   6   7 32851.9 1048.03   3
  -4   6   6 2054.05 220.832   3
  -4  -6   6 2023.40 209.991   4
  -4  -6   5 3082.67 245.614   4
  -4   6   5 3021.83 260.942   3
  -4   6   4 1254.41 174.277   3
  -4  -6   4 1023.99 130.511   4
  -4  -6   3 8611.79 380.331   4
   4   6  -3 8007.25 379.265   1
  -4   6   3 8314.65 455.406   3
  -4   6   2 1186.51 173.068   3
   4   6  -2 1299.37 140.402   1
   4   6  -1 11615.0 445.789   1
  -4   6   1 10546.2 529.734   3
  -4   6   0 122.977 105.484   3
   4   6   0 22.5479 51.9646   1
  -4   6  -1 102.229 103.405   3
   4  -6   1 31.6206 55.8769   2
   4  -6   2 6191.43 331.296   2
  -4   6  -2 6343.53 413.776   3
   4  -6   3 5793.81 326.305   2
  -4   6  -3 5871.47 405.419   3
  -4   6  -4 20362.0 836.057   3
  -4   6  -5 11608.0 616.304   3
   4   6   6 8013.01 435.889   2
   4   6   7 9956.01 419.081  10
   4  -6   8 44.8019 35.6172   8
   4   6   8-32.3086 61.9025  10
   4  -6   8-23.8222 46.0414  18
   4  -6   9 195.399 52.4767   8
   4   6   9 152.590 66.7292  10
   4  -6  10 2062.09 165.372   8
   4   6  10 1816.49 185.626  10
   4   6  11 18785.2 682.743  10
   4  -6  11 19819.8 620.595   8
   4   6  12 2813.28 238.634  10
   4  -6  12 2910.86 202.887   8
   4  -6  13 249.160 66.9994   8
   4   6  13 327.934 102.188  10
   4  -6  14 1423.40 130.665   8
   4   6  14 1189.20 143.394  10
   4  -6  15 1533.89 128.963   8
   4   6  15 1806.09 160.779  10
   4  -6  16 392.376 67.7287  20
  -4  -7  17 362.453 75.5114   5
  -4  -7  17 192.003 55.5333  18
   4  -7 -17 182.135 50.1748  14
   4  -7 -16 6808.97 299.594  14
  -4  -7  16 7452.04 337.042   5
  -4  -7  16 6998.56 304.184  18
  -4  -7  15-39.7065 72.1251   5
  -4  -7  15 14.4101 56.4599  18
   4  -7 -15 49.1389 52.6479  14
  -4  -7  14 1643.59 163.081   5
  -4  -7  14 1480.88 149.176  18
   4  -7 -14 1556.97 149.584  14
   4  -7 -13 109.429 58.2672  16
  -4  -7  13 212.264 78.5870   5
  -4  -7  13 217.897 82.8139  18
   4  -7 -13 220.173 66.1234  14
   4  -7 -12 2301.77 173.041  16
  -4  -7  12 2215.66 189.735   5
  -4  -7  12 2412.01 186.743  18
   4  -7 -12 2370.20 185.126  14
   4  -7 -11 823.268 101.908  16
  -4  -7  11 1014.20 129.486   5
  -4  -7  11 766.423 110.262  18
   4  -7 -11 1077.96 131.499  14
  -4  -7  10 1783.77 165.423   5
   4  -7 -10 2275.69 168.721  16
   4  -7 -10 2083.87 172.258  14
  -4  -7   9 2139.74 169.947   5
   4  -7  -9 2225.70 163.111  16
   4  -7  -9 2201.56 170.826  14
   4  -7  -8 4074.97 229.613  14
  -4  -7   8 4172.34 231.198   5
   4   7  -8 4506.40 223.420  19
   4  -7  -7 3553.30 202.898   6
   4  -7  -7 3655.03 211.146  14
  -4  -7   7 3577.61 306.576   4
  -4   7   7 3722.72 317.382   3
   4   7  -7 3699.30 194.944  19
  -4   7   6 2123.46 241.677   3
  -4  -7   6 2239.69 230.872   4
  -4   7   5 12667.4 609.805   3
  -4  -7   5 12431.8 549.414   4
  -4   7   4 987.488 165.081   3
   4   7  -4 853.730 128.634   1
  -4  -7   4 1181.79 157.577   4
  -4   7   3 7689.99 466.328   3
   4   7  -3 7874.24 380.444   1
  -4  -7   3 7935.53 386.406   4
  -4   7   2 14339.5 657.948   3
  -4   7   1 212.663 81.2964   3
  -4   7   0 16923.1 739.997   3
  -4   7  -1 5365.21 395.186   3
  -4   7  -2 32616.2 1129.78   3
  -4   7  -3 2041.28 248.240   3
  -4   7  -4 307.437 110.594   3
  -4   7  -5 3835.65 356.035   3
   4   7   5 3822.58 236.628  10
   4   7   6 3884.52 242.270  10
   4   7   7 7948.37 376.111  10
   4   7   8 1118.14 140.892  10
   4   7   9 14410.6 564.854  10
   4   7  10 3059.83 241.974  10
   4   7  11 3395.05 256.483  10
   4   7  12 1229.83 158.145  10
   4   7  13 3617.21 250.434  10
   4   7  14 4370.85 269.086  10
   4   7  15 418.664 76.8333  10
   4  -7  15 497.855 78.4638  20
  -4  -8  17 396.529 67.7634  18
  -4  -8  17 219.299 53.9121   5
   4  -8 -16 2416.77 161.554  14
  -4  -8  16 2607.47 180.286   5
  -4  -8  16 2290.81 162.644  18
  -4  -8  15 40.3419 67.6548   5
  -4  -8  15-48.5487 62.0750  18
   4  -8 -15-98.6319 53.3097  14
   4  -8 -14 19371.7 607.008  14
  -4  -8  14 19366.0 602.295  18
  -4  -8  14 18959.0 633.408   5
   4  -8 -13 7687.73 323.233  16
   4  -8 -13 7675.55 342.825  14
  -4  -8  13 6764.58 348.185   5
  -4  -8  13 7229.47 331.769  18
   4  -8 -12 4813.51 249.726  16
  -4  -8  12 4819.98 281.486   5
  -4  -8  12 4089.64 244.974  18
   4  -8 -12 4694.94 263.235  14
   4  -8 -11 188.146 54.0256  16
  -4  -8  11 56.1738 50.6222   5
  -4  -8  11 88.7114 64.5521  18
   4  -8 -11 148.175 63.5522  14
   4  -8 -10 24084.0 685.267  16
  -4  -8  10 23787.3 725.994   5
  -4  -8  10 23582.6 686.664  18
   4  -8 -10 23068.8 708.115  14
   4  -8  -9 9958.41 378.617  16
  -4  -8   9 9844.67 403.771   5
  -4  -8   9 9695.13 371.611  18
   4  -8  -9 10143.8 400.592  14
  -4  -8   8 4154.73 235.788   5
  -4  -8   8 4090.30 215.867  18
   4  -8  -8 3900.01 229.977  14
   4  -8  -7 4406.35 241.301  14
   4  -8  -7 4049.63 227.571   6
   4  -8  -6 2128.23 162.381  14
   4  -8  -6 1969.23 152.081   6
  -4  -8   5 33700.9 1084.97   4
  -4   8   5 36513.9 1202.90   3
   4  -8  -5 35662.8 907.479  14
  -4   8   4 26547.5 991.518   3
  -4  -8   4 25747.0 869.010   4
  -4   8   3 12382.3 634.010   3
  -4   8   2 401.217 130.887   3
  -4   8   1 2921.72 304.601   3
  -4   8   0 777.714 165.742   3
  -4   8  -1 2899.74 320.634   3
  -4   8  -2 13204.7 680.516   3
   4   8   3 8242.28 359.142  10
  -4   8  -3 9436.56 572.531   3
   4  -8   4 6410.47 284.230  20
   4   8   4 7103.47 330.723  10
   4  -8   4 6395.90 290.532   5
   4   8   5 698.133 105.644  10
   4  -8   5 580.256 84.3090  20
   4   8   6 1486.68 155.543  10
   4   8   7 11580.5 485.008  10
   4   8   8 637.976 117.626  10
   4   8   9 5017.54 309.766  10
   4   8  10 749.772 126.626  10
   4   8  11 791.039 126.168  10
   4   8  12 10095.6 455.063  10
   4   8  13 980.473 134.022  10
   4   8  14 6097.52 312.653  10
   4  -8  14 5980.66 282.308  20
   4   8  15 13.1813 55.6823  10
   4  -8  15 47.4961 36.2134  20
  -4  -9  16 890.660 102.529   5
  -4  -9  16 891.017 101.865  18
  -4  -9  15 330.316 77.7530   5
  -4  -9  15 246.797 62.4586  18
   4  -9 -15 161.425 42.7433  14
   4  -9 -14 6012.24 281.624  14
  -4  -9  14 5553.66 273.232  18
  -4  -9  14 5543.88 291.965   5
   4  -9 -13 2680.82 195.143  14
  -4  -9  13 2435.35 196.098   5
  -4  -9  13 2634.91 184.792  18
  -4  -9  12 2412.76 191.489   5
  -4  -9  12 2385.82 179.700  18
   4  -9 -12 2556.16 188.012  14
  -4  -9  11 863.984 117.063   5
  -4  -9  11 1055.34 119.729  18
   4  -9 -11 837.178 111.238  14
   4  -9 -10 8020.38 336.282  16
  -4  -9  10 8495.07 377.769   5
  -4  -9  10 8247.72 348.210  18
   4  -9 -10 8163.02 361.692  14
   4  -9  -9 4391.49 235.769  16
   4  -9  -9 4761.94 262.283  14
  -4  -9   9 4537.22 240.016  18
  -4  -9   9 4222.98 252.765   5
   4  -9  -8 2148.38 172.486  14
  -4  -9   8 2177.53 169.745   5
  -4  -9   8 2012.45 149.771  18
   4  -9  -7 4111.11 239.758  14
   4  -9  -7 4571.60 245.453   6
   4  -9  -6 2871.12 193.683  14
   4  -9  -6 2719.39 188.488   6
   4  -9  -5 69.1371 51.2763  14
   4  -9  -5 16.5527 41.4499   6
   4  -9  -4 115.350 54.1619  14
   4   9  -4 17.8635 47.7691  10
   4  -9  -4 96.9731 52.4857   5
   4  -9  -4 54.0372 39.6198   6
   4   9  -4 108.611 61.0431   7
   4  -9  -3 808.495 99.9147  14
   4  -9  -3 855.725 101.909  13
   4   9  -3 819.748 105.078  10
   4  -9  -3 733.766 98.6955   5
   4  -9  -3 812.670 98.5607   6
   4   9  -3 988.494 121.658   7
   4  -9  -2 3308.27 198.094  13
   4  -9  -2 3517.81 191.094  12
   4  -9  -2 3478.33 208.551  14
   4   9  -2 3577.19 220.193  10
   4   9  -2 3562.35 225.002   7
   4  -9  -2 3835.13 223.042   5
   4  -9  -1 3040.09 194.921  14
   4  -9  -1 2769.75 167.055  12
   4   9  -1 3025.68 200.839  10
   4   9  -1 3001.80 202.940   7
   4  -9  -1 3109.46 197.315   5
   4  -9   0 347.902 68.6056   5
   4   9   0 309.934 65.5781  10
   4   9   0 300.156 72.1473   7
   4  -9   1 46.4011 33.1699   5
   4   9   1 98.3605 49.3753  10
   4  -9   2 19184.0 591.742   5
   4   9   2 18939.8 620.336  10
   4  -9   3 8938.46 369.598   5
   4   9   3 10001.5 414.370  10
   4  -9   4 5714.04 282.760   5
   4   9   4 6140.08 319.558  10
   4  -9   4 5511.82 266.647  20
   4  -9   5 3112.80 203.774   5
   4   9   5 3153.18 234.015  10
   4  -9   5 2948.15 192.584  20
   4   9   6 32703.1 952.751  10
   4  -9   6 32617.0 885.412   5
   4  -9   6 32282.7 876.586  20
   4   9   7 46101.5 1246.23  10
   4  -9   7 45805.8 1164.16  20
   4   9   8 47496.7 1286.56  10
   4   9   9 1168.09 165.175  10
   4   9  10 3890.83 279.201  10
   4   9  11-73.2722 78.0008  10
   4   9  12 1870.57 186.640  10
   4  -9  12 2149.64 172.606  20
   4   9  13 479.646 94.5390  10
   4  -9  13 454.459 83.6253  20
   4  -9  14 3890.77 208.766  20
   4   9  14 3869.28 229.077  10
  -4 -10  15 1943.78 149.174   5
  -4 -10  15 2090.53 145.334  18
   4 -10 -14 57.1599 40.9610  14
  -4 -10  14 3.70493 50.9928  18
  -4 -10  14-52.4284 49.6300   5
   4 -10 -13 929.027 109.107  14
  -4 -10  13 1027.22 126.539   5
  -4 -10  13 923.186 103.149  18
  -4 -10  12 3048.94 215.316   5
   4 -10 -12 3063.02 198.109  14
  -4 -10  12 2820.98 196.195  18
   4 -10 -11 6442.16 310.078  14
  -4 -10  11 6128.96 294.949  18
  -4 -10  11 6230.17 322.466   5
   4 -10 -10-16.7358 50.1182  14
  -4 -10  10-176.834 69.7125   5
  -4 -10  10-4.18076 60.2700  18
  -4 -10   9 12636.9 476.232   5
  -4 -10   9 12142.1 438.668  18
   4 -10  -9 12735.9 470.295  14
  -4 -10   8 5464.10 288.187   5
   4 -10  -8 5418.12 285.388  14
   4 -10  -7 2394.34 182.177  14
   4  10  -6 6741.24 346.714   7
   4 -10  -6 7542.96 323.228   6
   4 -10  -6 6569.53 316.605  14
   4  10  -5 1712.58 171.414   7
   4 -10  -5 1801.88 146.663   6
   4  10  -5 1533.24 157.611  10
   4 -10  -5 1675.78 151.609  14
   4 -10  -4 486.952 83.8867  14
   4  10  -4 503.672 96.4404  10
   4 -10  -4 648.911 94.3270   6
   4  10  -4 561.731 95.8802   7
   4 -10  -4 456.180 97.2574   5
   4 -10  -3-30.3124 65.9152  14
   4 -10  -3-33.5729 46.0543  13
   4  10  -3-75.9767 54.1809  10
   4 -10  -3 1.94927 40.6794   6
   4  10  -3-12.5137 61.3273   7
   4 -10  -3 2.90197 50.0389   5
   4  10  -2 17377.2 582.043   7
   4 -10  -2 16846.6 564.991   5
   4  10  -2 16665.4 568.862  10
   4 -10  -2 16433.2 544.829  14
   4 -10  -2 15739.6 533.638  13
   4 -10  -1 3284.10 216.686   5
   4  10  -1 3315.51 226.161   7
   4  10  -1 3552.97 231.141  10
   4 -10  -1 3040.80 198.498  13
   4 -10  -1 3168.79 205.405  14
   4 -10   0 2530.48 186.870   5
   4  10   0 2368.83 184.704   7
   4  10   0 2612.65 196.633  10
   4 -10   1 15299.7 539.198   5
   4  10   1 17119.1 577.547  10
   4 -10   2 19991.0 642.128   5
   4  10   2 21786.8 690.119  10
   4  10   3 7.76418 57.5397  10
   4 -10   3-2.49611 38.9955   5
   4 -10   4 1961.10 170.986   5
   4  10   4 2169.91 202.037  10
   4 -10   5 16658.0 569.034   5
   4  10   5 16919.3 616.846  10
   4  10   6 16103.5 611.545  10
   4 -10   6 15963.5 553.849   5
   4 -10   6 16459.3 542.162  20
   4  10   7 42423.4 1197.30  10
   4 -10   7 44090.0 1126.41   5
   4 -10   7 43764.3 1109.28  20
   4  10   8 4.35506 68.1033  10
   4 -10   8-13.6349 47.8389  20
   4 -10   9 8815.66 375.441  20
   4  10   9 8129.53 416.164  10
   4  10  10 705.361 121.801  10
   4 -10  10 775.013 115.840  20
   4 -10  11 2416.89 179.176  20
   4  10  11 2603.33 214.923  10
   4  10  12 224.755 68.4468  10
   4 -10  12 361.156 71.6787  20
   4  10  13 7552.26 339.318  10
   4 -10  13 6986.17 293.692  20
  -4 -11  14 906.203 107.522   5
  -4 -11  14 1133.87 110.115  18
   4  11 -14 963.907 111.042   7
  -4 -11  13 339.777 76.4771   5
   4  11 -13 493.829 93.3389   7
  -4 -11  13 449.617 78.1957  18
   4  11 -12 7639.16 364.669   7
  -4 -11  12 8127.89 354.801   5
  -4 -11  12 8214.01 335.106  18
   4 -11 -12 8647.53 343.080  14
   4  11 -11 3350.65 237.615   7
  -4 -11  11 3192.49 219.618   5
  -4 -11  11 3395.72 207.906  18
   4 -11 -11 3228.83 207.894  14
   4  11 -10 8947.37 415.104   7
  -4 -11  10 8679.95 383.656   5
  -4 -11  10 9133.60 363.094  18
   4 -11 -10 9487.70 385.995  14
  -4 -11   9 2116.01 182.651   5
   4  11  -9 1800.80 185.385   7
   4 -11  -9 2016.91 171.261  14
   4  11  -8 5267.15 310.015   7
   4 -11  -8 5515.27 287.636  14
   4  11  -7 130.271 89.4964   7
   4  11  -7 5.26914 63.3945  10
   4 -11  -7 27.6360 52.5391  14
   4  11  -6 28325.5 864.131   7
   4  11  -6 28780.6 856.994  10
   4 -11  -6 28245.8 813.975  14
   4  11  -5 49568.9 1276.60   7
   4  11  -5 49230.9 1266.55  10
   4 -11  -5 47841.1 1217.27  14
   4  11  -4 3654.84 245.724   7
   4 -11  -4 3394.39 213.389   6
   4  11  -4 3811.63 250.009  10
   4 -11  -4 3453.86 221.369  14
   4  11  -3 6580.49 343.398   7
   4 -11  -3 6700.39 335.345   5
   4 -11  -3 6598.47 306.323   6
   4  11  -3 6684.12 340.377  10
   4 -11  -3 6839.23 322.887  14
   4  11  -2 14217.2 530.662   7
   4 -11  -2 13097.8 505.761   5
   4  11  -2 14518.7 532.795  10
   4 -11  -2 13950.9 497.107  13
   4 -11  -2 13987.3 497.522  14
   4 -11  -1 5022.53 280.964   5
   4  11  -1 4669.72 283.598   7
   4  11  -1 5543.78 308.078  10
   4 -11  -1 5004.19 267.255  13
   4 -11  -1 5051.78 273.223  14
   4 -11   0 6356.29 319.314   5
   4 -11   0 6303.80 308.893  14
   4 -11   0 6421.09 302.424  13
   4  11   0 6101.80 329.119  10
   4  11   1 933.250 134.109  10
   4 -11   1 846.492 117.856   5
   4  11   2 5771.35 325.486  10
   4 -11   2 5230.17 292.783   5
   4  11   3 18173.0 646.932  10
   4 -11   3 17759.7 602.320   5
   4  11   4 2579.29 220.321  10
   4 -11   4 2554.55 197.996   5
   4  11   5 9382.30 443.070  10
   4 -11   5 9683.96 409.268   5
   4  11   6-76.0783 86.6149  10
   4 -11   6 112.589 48.1352   5
   4  11   7 2070.51 203.549  10
   4 -11   7 2110.53 176.138   5
   4 -11   8 1395.69 140.091   5
   4  11   8 1472.42 180.140  10
   4 -11   9 6160.96 292.752  20
   4  11   9 6207.17 345.845  10
   4 -11  10 5798.57 276.779  20
   4  11  10 5579.04 324.166  10
   4  11  11 6.11947 63.3974  10
   4 -11  11 75.1079 45.9440  20
   4  11  12 1131.49 130.625  10
   4 -11  12 1179.05 108.182  20
   4  12 -13 587.983 92.1508   7
  -4 -12  13 589.832 81.6126   5
   4  12 -13 483.334 84.5240  10
  -4 -12  13 591.925 79.1713  18
   4  12 -12 1288.05 136.456   7
  -4 -12  12 1224.18 115.409  18
   4  12 -12 1564.02 160.176  10
  -4 -12  12 1201.39 124.133   5
   4 -12 -11 200.931 51.4482  14
   4  12 -11 213.417 73.1477   7
   4  12 -11 147.839 65.7906  10
  -4 -12  11 87.2204 47.1864   5
   4 -12 -10 1016.85 114.463  14
   4  12 -10 934.637 128.994   7
   4  12 -10 783.914 116.960  10
  -4 -12  10 887.515 113.011   5
   4 -12  -9 31.6603 53.2646  14
   4  12  -9 46.2234 68.4882   7
   4  12  -9-11.3914 67.1016  10
  -4 -12   9 47.4285 50.2452   5
   4  12  -8 1759.87 178.538  10
   4 -12  -8 1829.05 160.484  14
   4  12  -8 2214.59 196.870   7
   4  12  -7 2846.24 220.519  10
   4 -12  -7 3474.50 227.352  14
   4  12  -7 3495.88 251.471   7
   4  12  -6 1437.01 166.895  10
   4 -12  -6 1608.06 151.238  14
   4  12  -6 1697.57 179.137   7
   4  12  -5 4619.11 287.210  10
   4 -12  -5 5115.10 274.210  14
   4  12  -5 4560.44 295.135   7
   4  12  -4 11278.8 471.188  10
   4 -12  -4 11027.7 436.460  14
   4  12  -4 11129.2 475.009   7
   4  12  -3 5412.18 310.483  10
   4 -12  -3 5116.67 284.077  14
   4 -12  -3 5346.07 306.654   5
   4  12  -3 5288.37 311.591   7
   4  12  -2 15130.1 559.071  10
   4 -12  -2 14116.8 513.043  13
   4 -12  -2 13437.1 503.130  14
   4 -12  -2 14298.9 533.088   5
   4 -12  -2 14509.2 499.610   6
   4  12  -2 13197.8 535.102   7
   4  12  -1 46799.5 1236.39  10
   4 -12  -1 47158.5 1180.40  13
   4 -12  -1 44830.6 1172.67  14
   4 -12  -1 45581.7 1205.74   5
   4 -12   0 1671.06 160.479  14
   4 -12   0 1600.31 150.881  13
   4  12   0 1660.59 175.781  10
   4 -12   0 1309.48 146.262   5
   4  12   1 11328.5 481.626  10
   4 -12   1 10608.2 438.828  14
   4 -12   1 10981.7 451.305   5
   4  12   2 19373.4 674.876  10
   4 -12   2 18291.3 631.623   5
   4  12   3 18943.9 681.517  10
   4 -12   3 19676.7 647.219   5
   4  12   4 21507.4 740.605  10
   4 -12   4 21656.8 690.397   5
   4  12   5 390.589 106.046  10
   4 -12   5 391.872 82.8359   5
   4  12   6 183.731 84.7922  10
   4 -12   6 307.684 82.0809   5
   4  12   7 6711.86 368.015  10
   4 -12   7 6687.28 322.636   5
   4 -12   8 215.119 66.0028   5
   4  12   8 228.329 76.8480  10
   4  12   9 419.641 96.9643  10
   4  12  10 1135.09 142.971  10
   4  12  11 92.6865 51.0394  10
   4  13 -12 1918.77 150.100  10
   4  13 -12 1883.82 147.041   7
   4  13 -11 2709.64 189.336  10
   4  13 -11 2908.82 198.538   7
  -4 -13  11 2562.51 168.806   5
   4  13 -10 574.971 100.578  10
   4  13 -10 589.125 104.670   7
   4  13  -9 5788.79 306.631  10
   4 -13  -9 6126.55 279.389  14
   4  13  -9 5393.56 298.976   7
   4  13  -8 21177.6 686.260  10
   4 -13  -8 20745.4 628.788  14
   4  13  -8 20180.8 675.514   7
   4  13  -7 15919.1 581.036  10
   4 -13  -7 16963.2 547.575  14
   4  13  -7 15764.5 585.485   7
   4  13  -6 987.086 138.113  10
   4 -13  -6 968.099 117.269  14
   4  13  -6 1122.08 144.544   7
   4  13  -5 805.058 129.488  10
   4 -13  -5 901.673 117.984  14
   4  13  -5 598.543 112.732   7
   4  13  -4 231.275 79.9957  10
   4 -13  -4 575.828 98.3051  14
   4  13  -4 309.553 124.321   7
   4  13  -3 4528.40 287.522  10
   4 -13  -3 4231.45 252.969  14
   4  13  -2 3717.77 259.921  10
   4 -13  -2 3277.18 221.791  14
   4 -13  -2 3510.59 242.494   5
   4  13  -1 4780.17 301.391  10
   4 -13  -1 4807.70 277.359  14
   4 -13  -1 5269.50 281.169  13
   4 -13  -1 4925.10 295.808   5
   4  13   0 40607.8 1132.46  10
   4 -13   0 41991.0 1073.30  13
   4 -13   0 40021.6 1071.36  14
   4 -13   0 40386.8 1101.34   5
   4  13   1 4592.25 297.212  10
   4 -13   1 4437.71 262.320  14
   4 -13   1 4422.92 278.762   5
   4 -13   2-22.6748 51.9895  14
   4  13   2-9.12080 81.9077  10
   4 -13   2 13.6036 60.4067   5
   4  13   3 3015.59 246.334  10
   4 -13   3 2730.14 211.059   5
   4  13   4-54.0115 64.3950  10
   4 -13   4 13.0594 56.6203   5
   4  13   5 3011.21 247.179  10
   4 -13   5 2910.99 210.550   5
   4  13   6 3327.37 251.518  10
   4 -13   6 3158.24 214.527   5
   4  13   7 377.732 98.0441  10
   4 -13   7 359.908 67.4178   5
   4 -13   8 5320.30 262.967   5
   4  13   8 5461.10 311.577  10
   4  13   9 1583.72 160.089  10
   4  13  10 366.079 76.4279  10
   4  14 -10 6370.46 293.287  10
   4  14 -10 5939.01 284.014   7
   4  14  -9 7122.40 329.724  10
   4  14  -9 6969.56 325.060   7
   4  14  -8 1362.70 143.394  10
   4  14  -8 1136.65 131.184   7
   4  14  -7 146.652 63.1715  10
   4 -14  -7 197.060 61.9384  14
   4  14  -7 239.989 75.9982   7
   4  14  -6 1997.47 181.124  10
   4 -14  -6 2172.05 165.192  14
   4  14  -6 2147.22 183.720   7
   4  14  -5 94.1410 72.1730  10
   4 -14  -5 67.1502 41.2487  14
   4  14  -4 116.048 78.0354  10
   4 -14  -4 172.686 57.2609  14
   4  14  -3 29.0180 65.9764  10
   4 -14  -3 94.6743 60.6458  14
   4  14  -2 1393.62 169.372  10
  -4 -14   2 1586.75 141.290  13
   4 -14  -2 1598.54 149.544  14
   4  14  -1 5803.09 337.373  10
   4 -14  -1 6358.43 313.389  14
   4 -14  -1 6061.93 324.894   5
   4 -14   0 994.105 118.736  13
   4 -14   0 899.982 115.145  14
   4  14   0 990.341 140.943  10
   4 -14   0 1093.59 138.870   5
   4  14   1 4372.39 293.193  10
   4 -14   1 5076.42 264.137  13
   4 -14   1 4649.62 265.813  14
   4 -14   1 4475.48 272.483   5
   4 -14   2 212.125 81.6745  14
   4 -14   2 313.298 80.1489   5
   4  14   2 73.3478 76.2794  10
   4 -14   3 866.149 109.596  14
   4  14   3 990.307 154.006  10
   4 -14   3 1167.33 134.796   5
   4  14   4 2044.82 197.579  10
   4 -14   4 1908.08 167.380  14
   4 -14   4 2246.50 180.436   5
   4 -14   5-23.5859 51.1067  14
   4 -14   5 68.7279 63.5985   5
   4  14   5-46.4350 68.2000  10
   4 -14   6 1010.83 114.048   5
   4  14   6 1199.45 148.415  10
   4 -14   7 1620.21 135.311   5
   4  14   7 1777.33 172.163  10
   4 -14   8 492.912 72.4243   5
   4  14   8 558.845 94.0139  10
   4  14   9 1014.51 116.681  10
   4  15  -9 332.902 71.2041  10
   4  15  -8 247.964 65.2231  10
   4  15  -7 67.3705 48.7333  10
   4  15  -6 1009.17 118.629  10
   4  15  -5 5021.82 282.302  10
   4  15  -4 33.9252 66.7782  10
  -4 -15   4 129.409 52.3695  13
   4 -15  -4 178.193 59.0928  14
   4  15  -3-66.4269 71.5717  10
  -4 -15   3 33.6567 46.2325  13
   4 -15  -3-59.1021 47.2845  14
   4  15  -2 3124.24 231.899  10
   4 -15  -2 3166.53 198.654  14
  -4 -15   2 3100.25 196.197  13
   4  15  -1 301.833 89.3427  10
   4 -15  -1 364.477 76.7754  14
   4  15   0 1796.04 175.181  10
   4 -15   0 1812.97 152.926  14
   4 -15   0 2008.35 176.276   5
   4 -15   1 565.520 88.5496  14
   4 -15   1 553.141 93.9185   5
   4  15   1 609.586 109.046  10
   4 -15   2 131.264 59.9511  14
   4 -15   2 97.2900 57.5349   5
   4  15   2-62.2362 76.8861  10
   4 -15   3 1801.73 149.560  14
   4 -15   3 1500.39 146.873   5
   4  15   3 1909.35 177.120  10
   4 -15   4 326.451 71.0007  14
   4 -15   4 261.358 66.7847   5
   4  15   4 338.637 94.8314  10
   4 -15   5-30.7964 44.4163  14
   4 -15   5 22.3061 36.7766   5
   4 -15   6 7.50360 39.5254  14
   4 -15   6 8.98092 37.9715   5
   4  15   6 78.1915 58.3572  10
   4 -15   7 586.974 80.8863  14
   4  15   7 526.448 86.2615  10
   4  16  -6 928.147 108.272  10
  -4 -16   5 215.903 55.9222  13
   4  16  -5 79.4420 56.0333  10
  -4 -16   4 3773.74 199.983  13
   4  16  -4 3935.56 234.399  10
  -4 -16   3 152.116 42.8144  13
   4  16  -3 254.116 73.8396  10
   4 -16  -2 448.067 65.4553  14
   4  16  -2 495.585 89.5731  10
   4 -16  -1 4.68977 33.1256  14
   4  16  -1 25.4285 59.7993  10
   4 -16   0 2348.43 156.953  14
   4  16   0 2256.45 181.194  10
   4 -16   1 991.967 99.4187  14
   4  16   1 677.501 99.4365  10
   4 -16   2 525.245 75.8777  14
   4  16   2 800.636 112.316  10
   4 -16   2 589.103 91.9670   5
   4  16   3 2017.94 166.608  10
   4 -16   3 1996.76 150.070   5
   4 -16   3 1887.73 137.417  14
   4  16   4 516.718 89.7631  10
   4 -16   4 378.826 69.3183   5
  -5   0  18 64.5013 62.4996   5
  -5   0  17 493.754 95.5581   5
  -5   0  16 27.7134 78.8595   5
   5   0 -15 11490.6 450.156  14
   5   0 -14-13.5836 51.4897  14
   5   0 -14 40.2836 69.7352  17
   5   0 -13 16915.7 538.714  17
   5   0 -13 16619.2 564.785  14
   5   0 -12 3.50360 41.2621  14
   5   0 -12-58.0511 67.4677  17
   5   0 -11 2743.19 178.463  17
   5   0 -11 2531.31 176.034  14
   5   0 -11 2641.17 177.048  16
   5   0 -10-0.24449 42.0092  14
   5   0 -10 10.9953 38.4683  16
   5   0 -10 26.9401 53.8399  17
  -5   0   9 21149.0 843.209   4
  -5   0   8-9.21825 86.3758   4
  -5   0   7 9725.69 494.897   4
  -5   0   6-3.27448 79.4044   4
  -5   0   5 9432.23 442.101   4
   5   0  -4-37.7665 64.9647   1
  -5   0   4 136.767 86.8032   4
   5   0  -3 44220.9 1156.12   1
  -5   0   3 45629.5 1160.63   4
   5   0  -2-34.1748 61.8745   2
  -5   0   2-164.263 57.4371   4
   5   0  -2 6.93275 65.6456   1
   5   0  -1 233.078 76.6158   2
   5   0  -1 228.431 80.8706   1
   5   0   0 18.3519 62.2716   2
   5   0   1 16002.8 580.893   2
   5   0   2-10.0281 65.8000   2
   5   0   3 77915.3 1886.06   2
   5   0   4-16.7522 65.3182   2
   5   0   5 8031.73 434.728   2
   5   0   6-19.0375 81.8653   2
   5   0   7 950.066 161.630   2
   5   0   8 25.9762 41.4393   9
   5   0   9 1202.11 129.830   9
   5   0  10 20.6580 52.0407   9
   5   0  11 21881.8 687.729   9
   5   0  12 69.7242 68.7712   9
   5   0  12 16.7648 55.0511   8
   5   0  13 1048.95 130.970   9
   5   0  13 1197.85 138.421   8
   5   0  14-36.8170 52.8185   8
   5   0  15 8360.60 353.812   8
   5   0  16 5.75206 36.2092   8
  -5  -1  18 202.437 53.7264  18
  -5  -1  18 68.4754 51.7530   5
  -5   1  18 167.145 55.0579   5
  -5  -1  17 2602.96 196.419   5
  -5   1  17 2676.60 200.419   5
  -5  -1  16 5637.49 310.737   5
   5  -1 -16 5702.04 296.453  14
  -5  -1  15 411.387 94.3502   5
   5  -1 -15 402.578 89.9368  14
   5  -1 -14 9350.33 395.410  14
   5   1 -14 8764.14 384.227  14
   5   1 -14 8688.23 365.226  17
   5  -1 -14 9388.29 368.743  17
   5  -1 -13 56.0657 50.8993  14
   5   1 -13 70.3901 56.1470  14
   5   1 -13 142.932 80.8609  17
   5  -1 -13 166.709 77.1686  17
   5  -1 -12 42030.9 1073.49  14
   5   1 -12 41323.7 1068.19  14
   5  -1 -12 42254.1 1036.91  17
   5   1 -12 41797.6 1035.98  17
   5   1 -11 6.70823 36.8128  14
   5  -1 -11 13.5977 39.1504  14
   5   1 -11-7.40342 58.8305  17
   5  -1 -11 23.3615 43.2393  16
   5  -1 -11-18.0402 64.2024  17
   5  -1 -10 5864.79 263.671  16
   5  -1 -10 6116.39 274.438  14
   5  -1 -10 5273.57 259.035  15
   5   1 -10 5742.23 264.696  14
   5   1 -10 6100.78 261.843  16
   5  -1 -10 6182.80 263.506  17
   5   1 -10 6165.79 261.481  17
  -5   1   9 9744.10 541.642   4
  -5  -1   9 9591.30 529.824   4
  -5  -1   8 19591.7 768.753   4
  -5   1   8 19709.2 792.109   4
  -5  -1   7 6391.25 387.745   4
  -5   1   7 7249.62 423.629   4
  -5  -1   6 1407.56 175.380   4
  -5   1   6 1118.11 165.788   4
  -5  -1   5 65397.5 1599.59   4
   5  -1  -5 61949.8 1541.75   1
  -5  -1   4 44561.7 1155.46   4
   5   1  -4 42595.8 1141.87   1
   5  -1  -4 41868.0 1113.63   1
   5  -1  -3 363.378 81.4706   1
  -5  -1   3 368.982 83.5881   4
   5   1  -3 255.772 73.0442   1
  -5  -1   2 9700.35 373.368   4
   5   1  -2 8394.57 389.151   1
   5  -1  -2 9650.94 416.512   2
   5   1  -2 8824.47 386.272   2
   5  -1  -2 8995.41 384.144   1
  -5   1   2 10166.1 390.542   3
   5  -1  -1 3829.05 252.880   2
   5   1  -1 4017.69 247.024   2
   5   1  -1 3809.13 245.223   1
   5  -1   0 6876.46 347.684   2
   5   1   0 6898.79 340.364   2
   5  -1   1 4751.96 290.380   2
   5   1   1 4471.68 278.936   2
   5  -1   2 3054.24 236.798   2
   5   1   2 3258.16 240.014   2
   5  -1   3 11932.1 510.403   2
   5   1   3 11258.4 495.319   2
   5  -1   4 75671.3 1897.47   2
   5   1   4 78508.3 1905.95   2
   5  -1   5 428.166 110.200   2
   5   1   5 304.083 89.1929   2
   5  -1   6 10439.9 523.729   2
   5   1   6 9896.95 512.012   2
   5  -1   7-7.28507 37.5700   9
   5  -1   7 76.2659 64.1565   2
   5  -1   7 59.1156 37.0163   8
   5  -1   8-33.3332 46.1721   9
   5   1   8-160.998 55.2397   9
   5  -1   9 69.6840 54.0873   9
   5   1   9 1.15881 51.4798   9
   5  -1  10 478.939 86.5318   9
   5   1  10 120.061 55.7317   9
   5  -1  11 12048.9 463.185   9
   5   1  11 11369.7 454.542   9
   5  -1  11 11729.0 463.802   8
   5   1  11 11479.4 455.016   8
   5  -1  12 1533.19 159.343   9
   5   1  12 1335.99 146.362   9
   5   1  12 1732.26 172.368   8
   5  -1  12 1168.95 143.552   8
   5   1  13 20.1431 54.6460   9
   5   1  13 115.503 70.3516   8
   5  -1  13-28.1951 62.7472   8
   5   1  14 1677.70 159.875   8
   5  -1  14 2172.95 182.339   8
   5   1  15 1280.34 128.566   8
   5  -1  15 1183.74 132.064   8
   5  -1  16 2647.69 170.269   8
   5   1  16 2676.54 169.044   8
  -5  -2  18 2683.07 158.931  18
  -5  -2  18 2772.77 189.454   5
  -5   2  18 2770.64 187.648   5
  -5  -2  17 554.225 88.4445  18
  -5  -2  17 383.921 90.6415   5
  -5  -2  16 706.045 108.332   5
   5  -2 -16 566.556 98.8909  14
  -5  -2  15 8517.99 398.599   5
   5  -2 -15 8903.85 386.224  14
  -5  -2  14 5224.29 303.904   5
   5  -2 -14 5706.54 300.116  14
   5  -2 -14 5465.13 268.117  17
  -5  -2  13 4424.65 272.487   5
   5   2 -13 4701.93 262.735  14
   5  -2 -13 4812.37 266.364  14
   5  -2 -13 4583.10 243.855  17
   5   2 -13 4774.51 250.870  17
   5  -2 -12 14256.6 489.389  16
   5  -2 -12 14192.0 500.682  14
   5   2 -12 14416.3 496.481  14
   5  -2 -12 14230.7 475.466  17
   5   2 -12 14613.0 475.561  17
   5  -2 -11 2050.65 157.210  16
   5   2 -11 1683.91 144.345  14
   5  -2 -11 1957.56 156.608  14
   5   2 -11 2053.99 150.936  17
   5  -2 -11 2008.23 149.584  17
   5   2 -11 1725.81 131.990  19
   5  -2 -10 5225.57 253.635  14
   5   2 -10 5412.17 254.611  14
   5  -2 -10 4971.24 251.956  15
   5  -2 -10 5181.00 247.566  16
   5   2 -10 5368.38 241.816  17
   5  -2 -10 5478.11 248.013  17
  -5  -2   9 360.961 108.887   4
  -5   2   9 348.583 114.613   4
  -5  -2   8 3385.18 284.967   4
  -5   2   8 3759.96 315.624   4
  -5   2   7 63946.0 1729.43   4
  -5  -2   7 65639.9 1698.65   4
  -5  -2   6 3573.98 267.365   4
   5  -2  -6 3559.23 242.121   1
   5  -2  -5 536.801 95.7781   1
  -5  -2   5 368.594 78.3622   4
   5   2  -4 279.807 80.1012   1
  -5  -2   4 311.491 75.1761   4
   5  -2  -4 277.425 76.0427   1
  -5  -2   3 16507.3 548.818   4
   5  -2  -3 16089.6 541.385   1
   5   2  -3 15636.0 575.630   1
   5  -2  -2 2090.37 167.918   1
   5   2  -2 1997.17 179.872   1
   5  -2  -2 1921.16 187.356   2
   5   2  -2 2034.04 168.385   2
  -5   2   2 2367.24 186.258   3
  -5   2   1 327.250 74.9272   3
   5   2  -1 398.454 86.2750   1
   5  -2  -1 283.905 94.8182   2
   5   2  -1 215.566 73.0516   2
   5  -2   0 6998.33 360.886   2
   5   2   0 7393.78 347.344   2
   5  -2   1 13855.7 535.956   2
   5   2   1 13129.4 507.353   2
   5  -2   2 29751.2 904.718   2
   5   2   2 29086.1 878.197   2
   5  -2   3 71447.0 1749.28   2
   5   2   3 68885.9 1721.99   2
   5  -2   4 20.0724 84.4756   2
   5   2   4 157.596 72.5460   2
   5  -2   5 3654.55 290.499   2
   5   2   5 3619.87 283.316   2
   5  -2   6 8498.80 472.489   2
   5   2   6 8893.26 479.182   2
   5  -2   7 1065.69 166.060   2
   5   2   7 1041.17 175.777   2
   5  -2   7 1337.79 122.306   9
   5   2   7 1002.13 104.827   9
   5  -2   7 1201.93 118.790   8
   5  -2   8 14038.3 485.462   9
   5   2   8 14821.4 487.827   9
   5  -2   8 14808.2 502.551   8
   5   2   8 14042.8 479.440   8
   5  -2   9 907.261 121.095   9
   5   2   9 1095.13 120.445   9
   5   2   9 1071.50 131.312   8
   5  -2  10 1033.87 134.004   9
   5   2  10 887.074 112.546   9
   5  -2  10 1083.26 130.069   8
   5   2  10 1010.10 121.874   8
   5  -2  11 911.355 118.336   9
   5   2  11 989.744 123.148   9
   5  -2  11 790.682 118.078   8
   5   2  11 875.745 117.201   8
   5   2  12 236.030 67.1829   9
   5  -2  12 73.5623 71.7203   8
   5   2  12 160.388 69.2819   8
   5   2  13 121.066 57.3017   8
   5  -2  13 98.1408 70.8998   8
   5   2  14 502.667 85.4767   8
   5  -2  14 480.792 88.4390   8
   5  -2  15 103.132 58.6147  20
   5  -2  15 23.7426 49.7612   8
   5   2  15 73.0431 56.0099   8
   5  -2  16-10.6804 35.7405   8
   5   2  16 282.137 61.4157   8
  -5  -3  18 4516.76 211.783  18
  -5  -3  18 4527.69 240.875   5
  -5   3  18 3948.71 225.070   5
   5  -3 -17 2714.56 187.124  14
  -5  -3  17 3024.32 184.440  18
  -5  -3  17 2723.90 198.316   5
  -5  -3  16 38.7649 57.5325   5
   5  -3 -16 44.8523 49.6717  14
  -5  -3  15 15827.5 575.755   5
   5  -3 -15 15916.5 557.043  14
   5  -3 -14 114.056 74.7760  14
   5  -3 -14 16.4650 60.8343  17
  -5  -3  13 1653.24 165.597   5
   5  -3 -13 1660.98 154.974  14
   5  -3 -13 1612.08 152.223  16
   5  -3 -13 1556.01 143.480  17
  -5  -3  12 169.451 66.1361   5
   5  -3 -12 18.3005 54.0089  14
   5  -3 -12 107.452 57.3917  16
   5  -3 -12 103.094 60.6799  17
   5   3 -12 97.4117 71.7965  17
   5  -3 -11 768.732 110.627  14
   5   3 -11 876.232 103.488  14
   5  -3 -11 1032.46 114.208  17
   5   3 -11 664.647 99.1620  17
   5  -3 -11 738.007 98.9648  15
   5  -3 -11 856.672 106.321  16
  -5  -3  11 857.096 108.833   5
   5   3 -11 968.395 100.963  19
   5  -3 -10 724.575 100.017  14
   5   3 -10 641.791 85.0035  14
   5   3 -10 675.972 95.9355  17
   5  -3 -10 651.015 89.9740  16
   5  -3 -10 604.684 83.6220  15
   5  -3 -10 689.172 97.3029  17
   5   3 -10 579.014 78.0784  19
   5  -3  -9 3909.40 216.124  14
  -5  -3   9 3685.07 319.973   4
   5  -3  -9 3736.25 204.003  16
   5   3  -9 3862.90 194.768  17
   5  -3  -9 4056.32 203.824  17
   5   3  -9 5004.16 217.118  19
  -5  -3   8 395.568 98.0559   4
  -5   3   8 338.893 96.8768   4
  -5  -3   7 3743.23 293.153   4
  -5  -3   6 5212.65 329.810   4
  -5  -3   5 41638.8 1179.02   4
   5  -3  -5 45430.1 1130.52   1
   5   3  -4 354.787 92.6945   1
   5  -3  -4 198.659 65.8656   1
  -5  -3   4 152.091 59.6815   4
  -5  -3   3 55517.9 1321.97   4
  -5   3   3 55790.9 1399.32   3
   5  -3  -3 54894.1 1313.36   1
   5   3  -2 3890.86 258.070   1
   5   3  -2 3813.46 222.646   2
  -5   3   2 4266.07 277.538   3
   5  -3  -1 68298.5 1689.90   2
   5   3  -1 68635.5 1617.67   2
   5   3  -1 70049.3 1669.98   1
  -5   3   1 70896.0 1722.51   3
  -5   3   0 415.717 105.681   3
   5  -3   0 355.735 104.349   2
   5   3   0 385.141 79.8331   2
   5  -3   1 117.415 65.6480   2
   5   3   1 151.534 63.4328   2
   5  -3   2 12520.2 525.226   2
   5   3   2 13265.9 516.564   2
   5  -3   3 198.614 77.1733   2
   5   3   3 110.107 57.4396   2
   5  -3   4 7726.35 412.493   2
   5   3   4 7235.28 395.762   2
   5  -3   5 79.7910 48.7844   2
   5   3   5 179.548 73.8702   2
   5  -3   6 53532.5 1494.59   2
   5   3   6 52005.3 1490.51   2
   5   3   7 488.575 75.7385   9
   5   3   7 561.043 77.0823   8
   5  -3   7 800.450 99.2654   8
   5   3   8 37.0406 36.6444   9
   5  -3   8 66.7896 47.9269   8
   5   3   8 89.3818 52.2047   8
   5   3   9 17745.8 562.071   9
   5  -3   9 16669.2 567.025   8
   5   3   9 17520.3 559.411   8
   5   3  10 27072.2 776.796   9
   5  -3  10 25998.0 785.397   8
   5   3  10 28558.7 787.417   8
   5   3  11 29923.7 835.340   9
   5   3  11 30065.6 837.230   8
   5  -3  11 28725.9 849.282   8
   5   3  12 363.682 73.5291   8
   5  -3  12 530.810 103.388   8
   5  -3  13 2131.33 182.070   8
   5   3  13 2190.01 173.940   8
   5   3  14 108.025 50.4654   8
   5  -3  14 98.4625 61.8095   8
   5   3  15 7271.48 301.015   8
   5  -3  15 7104.77 317.189   8
   5  -3  15 7437.68 311.057  20
   5  -3  16-14.2559 33.9009   8
  -5   4  18-64.3841 64.2421   5
  -5  -4  18-0.49601 44.9689   5
  -5  -4  18 18.1505 37.1751  18
   5  -4 -17 66.7718 48.2215  14
  -5  -4  17 24.2716 47.9694   5
  -5  -4  17 39.8536 51.8243  18
   5  -4 -16 398.202 78.9418  14
  -5  -4  16 444.384 91.5678   5
  -5  -4  16 332.137 73.6181  18
  -5  -4  15 620.245 119.974   5
   5  -4 -15 448.104 99.3777  14
   5  -4 -14 2336.95 194.605  14
   5  -4 -14 2651.83 182.795  17
  -5  -4  14 2447.54 202.642   5
  -5  -4  13 123.016 73.8869   5
   5  -4 -13 70.8036 57.4465  14
   5  -4 -13 116.028 59.3507  17
   5  -4 -13 63.6431 63.0237  16
   5  -4 -12 8700.76 364.589  16
   5  -4 -12 8640.34 378.019  14
   5  -4 -12 8729.90 348.293  17
   5   4 -12 8923.24 336.555  19
  -5  -4  12 8953.15 398.101   5
   5  -4 -11 109.022 59.4392  14
   5  -4 -11 15.0913 59.0688  17
   5  -4 -11 18.6694 34.5608  15
   5  -4 -11-19.7007 62.0624  16
   5   4 -11 51.8433 56.9983  17
   5   4 -11 44.5526 49.1345  19
  -5  -4  11 46.3062 64.6927   5
   5  -4 -10 4879.29 254.360  14
   5  -4 -10 4811.02 248.852  16
   5  -4 -10 4606.01 232.660  17
   5   4 -10 4954.45 231.554  17
   5   4 -10 5165.35 239.949  19
  -5  -4  10 4255.88 246.131   5
   5  -4  -9 3509.15 208.312  14
   5  -4  -9 3782.13 205.947  16
  -5  -4   9 3212.36 199.836   5
   5  -4  -9 3867.26 198.169  17
   5   4  -9 3330.49 180.541  17
   5   4  -9 3419.74 188.140  19
  -5  -4   8 52.4796 74.0560   4
  -5  -4   7 1616.73 187.053   4
  -5  -4   6 3990.70 290.352   4
  -5  -4   5 3406.49 256.687   4
  -5  -4   4 13642.7 518.453   4
   5   4  -4 13189.7 541.401   1
  -5   4   4 13463.9 554.631   3
  -5   4   3 15567.1 607.871   3
   5   4  -3 15532.7 588.180   1
   5   4  -2 29895.0 904.808   1
  -5   4   2 31673.8 972.077   3
   5  -4  -1 48107.0 1270.66   2
   5   4  -1 46279.6 1235.79   1
  -5   4   1 46874.6 1313.26   3
   5  -4   0 9610.23 442.365   2
  -5   4   0 9982.81 491.163   3
   5  -4   1 8437.08 419.448   2
   5   4   1 8886.95 393.863   2
  -5   4  -1 8752.77 464.653   3
   5  -4   2 16862.4 635.233   2
   5   4   2 17326.9 616.747   2
   5  -4   3 29131.5 930.420   2
   5   4   3 30387.4 917.678   2
   5  -4   4 3012.44 252.389   2
   5   4   4 2671.87 232.160   2
   5  -4   5 90.2157 86.1580   2
   5   4   5-8.25322 36.7704   2
   5  -4   6 11910.7 415.362   8
   5   4   6 11007.2 562.224   2
   5  -4   7 3659.32 214.050   8
   5  -4   8 575.529 96.1915   8
   5  -4   9 8321.79 362.754   8
   5  -4  10 5853.35 302.223   8
   5   4  10 5834.97 324.109  10
   5  -4  11 20932.9 672.049   8
   5   4  11 21213.8 710.408  10
   5  -4  12 5950.32 313.517   8
   5   4  12 6270.06 333.773  10
   5  -4  13 2323.14 185.915   8
   5   4  13 2462.90 201.390  10
   5  -4  14 4985.87 265.424   8
   5   4  14 5479.73 291.657  10
   5  -4  15 387.773 68.0492  20
   5  -4  15 466.622 79.4476   8
   5  -5 -17 191.455 61.5680  14
  -5  -5  17 182.387 63.8756   5
  -5  -5  17 227.231 60.9774  18
   5  -5 -16 1509.34 143.259  14
  -5  -5  16 1455.24 145.287   5
  -5  -5  16 1632.20 144.164  18
   5  -5 -15 438.932 84.2110  14
  -5  -5  15 350.568 82.5556   5
  -5  -5  15 312.668 86.7504  18
  -5  -5  14 274.000 83.5661   5
   5  -5 -14 530.834 96.5004  14
  -5  -5  13 1722.83 170.245   5
   5  -5 -13 1288.65 140.419  14
   5  -5 -13 1381.91 144.271  16
   5  -5 -13 1342.55 130.814  17
   5  -5 -12 3597.67 222.781  16
   5  -5 -12 3451.30 230.809  14
   5  -5 -12 3855.25 210.650  17
   5   5 -12 3835.18 211.203  19
  -5  -5  12 3572.12 236.686   5
   5  -5 -11 3176.45 213.336  14
   5  -5 -11 2833.96 194.231  16
   5  -5 -11 2807.13 180.067  17
   5   5 -11 2944.91 184.331  19
  -5  -5  11 2705.87 202.636   5
   5  -5 -10 16672.2 546.455  14
   5  -5 -10 15919.5 525.424  16
   5   5 -10 16669.2 495.180  17
   5  -5 -10 16990.2 510.405  17
   5   5 -10 16011.5 503.699  19
  -5  -5  10 16307.7 546.112   5
   5  -5  -9 413.425 77.1973  14
   5  -5  -9 433.626 77.0196  17
   5  -5  -9 444.393 78.0901  16
   5   5  -9 445.121 76.2776  19
  -5  -5   9 413.250 77.3111   5
   5   5  -8 171.440 50.6929  19
   5  -5  -8 169.707 59.7985  17
   5  -5  -8 149.058 56.0129  14
  -5  -5   7 5233.23 356.930   4
  -5  -5   6 35661.1 1086.63   4
  -5   5   5 3368.89 271.645   3
  -5  -5   5 3766.30 269.390   4
   5   5  -4 4188.29 292.812   1
  -5   5   4 4819.61 330.501   3
  -5  -5   4 4377.94 275.582   4
  -5   5   3 21583.1 796.111   3
   5   5  -3 22035.4 742.913   1
  -5   5   2 76.3301 73.2551   3
   5   5  -2 67.5896 60.4941   1
   5   5  -1 53187.0 1366.97   1
  -5   5   1 51446.8 1467.14   3
   5  -5   0 24851.8 800.912   2
  -5   5   0 22620.4 851.262   3
   5  -5   1 65655.0 1663.37   2
  -5   5  -1 66605.4 1783.48   3
  -5   5  -2 1930.98 231.964   3
   5  -5   2 1825.75 192.897   2
  -5   5  -3 5145.53 380.528   3
   5  -5   3 5145.88 332.439   2
   5  -5   4 14718.8 625.868   2
   5   5   4 15979.3 628.875   2
   5  -5   5 1725.09 200.961   2
   5   5   5 1584.31 194.762   2
   5  -5   6 8561.47 480.705   2
   5   5   6 8637.47 484.860   2
   5  -5   6 9164.31 354.609   8
   5  -5   7 834.930 105.884   8
   5   5   8 3525.46 235.350  10
   5  -5   8 3328.48 214.071   8
   5  -5   9 256.139 68.5013   8
   5   5   9 128.654 50.6690  10
   5   5  10 3770.74 260.374  10
   5  -5  10 3498.75 226.559   8
   5  -5  11 197.167 75.6419   8
   5   5  11-1.95080 52.9649  10
   5   5  12 4878.50 297.761  10
   5  -5  12 5352.72 284.766   8
   5  -5  13 1815.21 161.173   8
   5   5  13 1689.88 166.533  10
   5   5  14 1669.09 161.937  10
   5  -5  14 1461.60 131.386   8
   5  -5  14 1496.74 143.736  20
   5  -5  15 48.9092 47.2010   8
   5  -5  15 125.805 52.5780  20
   5   5  15 163.708 61.9786  10
  -5  -6  17 948.613 102.269  18
  -5  -6  17 781.120 99.7444   5
   5  -6 -17 791.213 99.6401  14
   5  -6 -16 2697.05 185.542  14
  -5  -6  16 3004.75 189.608  18
  -5  -6  16 2744.85 194.446   5
  -5  -6  15 24.9757 56.2385  18
  -5  -6  15 53.7012 60.8992   5
   5  -6 -15-16.2322 50.8342  14
  -5  -6  14 1586.92 154.320  18
  -5  -6  14 1806.21 167.322   5
   5  -6 -14 1743.47 165.133  14
  -5  -6  13 194.760 74.3614   5
   5  -6 -13 215.846 81.1532  16
   5  -6 -13 180.431 75.9728  14
  -5  -6  12 2718.71 209.292   5
   5  -6 -12 2632.57 192.997  16
   5  -6 -12 2677.52 194.075  15
   5  -6 -12 2444.16 194.749  14
   5  -6 -11 245.231 67.7799  16
   5   6 -11 350.421 79.5175  19
  -5  -6  11 503.299 90.0245   5
   5  -6 -11 277.866 77.7413  14
   5  -6 -10 6218.07 295.609  16
   5   6 -10 6544.52 289.680  19
  -5  -6  10 6656.87 316.696   5
   5  -6 -10 6761.69 318.893  14
   5  -6  -9 2435.57 174.825  16
   5   6  -9 2722.84 176.831  19
  -5  -6   9 2495.72 178.662   5
   5  -6  -9 2870.66 199.837  14
   5  -6  -8 715.770 106.245  14
   5   6  -8 700.325 95.6893  19
   5  -6  -8 597.121 83.4908  17
   5  -6  -7 19244.5 589.749   6
   5   6  -7 20140.4 565.835  19
  -5  -6   7 18101.5 756.648   4
   5  -6  -7 20338.8 597.392  14
  -5  -6   6 141.001 76.8136   4
   5   6  -5 4671.43 322.365   1
  -5   6   5 4958.83 357.919   3
  -5  -6   5 4539.41 310.153   4
  -5   6   4 1636.19 209.758   3
   5   6  -4 1762.53 193.414   1
   5   6  -3 15465.5 609.163   1
  -5   6   3 15766.5 693.347   3
  -5   6   2 122.345 109.109   3
   5   6  -2 2.52694 45.6139   1
  -5   6   1 8783.45 507.274   3
   5   6  -1 9740.90 443.295   1
  -5   6   0 9850.80 543.691   3
  -5   6  -1 13.1451 84.5104   3
   5  -6   1 196.072 83.5186   2
   5  -6   2 23054.8 815.140   2
  -5   6  -2 25920.2 967.624   3
   5  -6   3 6119.14 373.827   2
  -5   6  -3 7219.64 476.015   3
  -5   6  -4 97.4181 96.2719   3
   5  -6   4 48.6599 34.1902  20
   5  -6   5 1703.05 143.695  20
   5  -6   5 1770.56 137.858   8
   5   6   6 10344.3 418.280  10
   5  -6   6 9928.84 377.368   8
   5   6   7 570.047 101.171  10
   5  -6   7 580.597 84.6555   8
   5   6   8 428.963 104.633  10
   5  -6   8 608.136 93.0276   8
   5   6   9 12090.8 504.752  10
   5  -6   9 12489.1 458.012   8
   5   6  10 1628.42 176.864  10
   5  -6  10 2168.25 171.811   8
   5   6  11 1065.35 145.070  10
   5  -6  11 1368.22 138.555   8
   5   6  12 3099.06 231.447  10
   5  -6  12 3407.62 216.830   8
   5   6  13 2298.19 188.565  10
   5  -6  13 2591.16 190.332  20
   5  -6  13 2537.61 177.068   8
   5  -6  14 56.8111 47.2332  20
   5   6  14 97.5590 64.9679  10
   5  -6  14-25.2726 35.2337   8
   5  -6  15 1221.76 111.511  20
  -5  -7  17 2579.32 157.331  18
  -5  -7  17 2535.88 164.744   5
  -5  -7  16 27.7349 47.7620  18
  -5  -7  16-6.10469 55.8815   5
   5  -7 -16 107.021 53.5603  14
   5  -7 -15 1795.77 153.128  14
  -5  -7  15 1516.24 146.698   5
  -5  -7  15 1717.96 149.210  18
   5  -7 -14 11421.7 439.246  14
  -5  -7  14 11438.7 428.263  18
  -5  -7  14 11332.9 452.858   5
   5  -7 -13 1263.79 130.773  16
  -5  -7  13 1359.66 143.496  18
  -5  -7  13 1386.14 149.469   5
   5  -7 -13 1361.74 150.251  14
   5  -7 -12 838.927 114.415  16
  -5  -7  12 760.080 107.057  18
  -5  -7  12 863.400 118.943   5
   5  -7 -12 890.272 126.349  14
  -5  -7  11-4.32534 43.7541   5
   5  -7 -11 13.9561 46.2973  16
   5  -7 -11-38.6390 62.3850  14
  -5  -7  10 677.935 100.300   5
   5  -7 -10 407.058 81.5078  14
   5  -7 -10 544.711 94.4850  16
   5  -7  -9 1720.59 152.808  14
   5   7  -9 1546.55 142.680  19
   5  -7  -9 1610.49 145.738  16
   5  -7  -8 334.856 79.7806  14
   5   7  -8 441.093 80.5331  19
   5  -7  -7 398.448 80.5632  14
   5   7  -7 366.128 77.3711  19
   5  -7  -7 384.920 75.9889   6
   5  -7  -6 15274.0 498.469   6
   5   7  -6 13704.8 632.623   1
   5  -7  -6 15145.7 495.023  14
   5   7  -6 15308.7 470.558  19
  -5  -7   6 13388.9 624.433   4
   5  -7  -5 558.116 87.4555   6
   5  -7  -5 478.626 78.8182  14
   5  -7  -5 640.544 95.0530  12
   5   7  -5 648.529 85.9023  19
  -5   7   5 504.287 134.556   3
   5   7  -5 407.902 109.330   1
  -5   7   4 1403.18 216.500   3
   5   7  -4 1578.04 181.872   1
  -5   7   3 790.159 161.377   3
   5   7  -3 706.227 123.164   1
  -5   7   2 362.899 145.746   3
  -5   7   1 952.261 176.880   3
  -5   7   0 2138.09 260.116   3
  -5   7  -1 270.840 112.090   3
  -5   7  -2 67.7451 80.9550   3
   5  -7   3 1233.89 117.235  20
   5   7   4 4844.66 267.748  10
   5  -7   4 5518.90 266.347  20
   5  -7   5 13466.8 468.551  20
   5   7   5 12424.4 484.480  10
   5   7   6-35.5798 45.5454  10
   5  -7   6-32.2318 47.0843  20
   5  -7   7 2468.24 191.115  20
   5   7   7 2760.67 215.269  10
   5   7   8 429.081 99.1241  10
   5   7   9 3696.43 268.160  10
   5   7  10 2906.44 234.809  10
   5  -7  11 11101.5 446.790  20
   5   7  11 10848.5 475.295  10
   5   7  12 19.2696 51.3357  10
   5  -7  12 75.1949 60.9302  20
   5   7  13 4359.87 262.729  10
   5  -7  13 4306.71 245.650  20
   5   7  14 3183.83 209.516  10
   5  -7  14 3616.23 206.074  20
   5  -8 -16 2564.82 164.826  14
  -5  -8  16 3214.19 182.813  18
  -5  -8  16 2971.93 184.576   5
   5  -8 -15 5883.15 276.680  14
  -5  -8  15 6066.66 275.244  18
  -5  -8  15 6037.45 290.034   5
   5  -8 -14 2483.24 184.833  14
  -5  -8  14 2868.38 193.496  18
  -5  -8  14 2604.85 196.436   5
   5  -8 -13 15489.3 512.582  16
   5  -8 -13 16097.9 542.180  14
  -5  -8  13 15063.9 541.976   5
  -5  -8  13 15669.1 518.678  18
   5  -8 -12 1233.97 128.556  16
  -5  -8  12 1170.69 134.932   5
  -5  -8  12 1342.95 135.088  18
   5  -8 -12 1300.36 139.989  14
   5  -8 -11 2538.56 187.825  16
  -5  -8  11 2974.10 211.251   5
  -5  -8  11 2909.68 197.416  18
   5  -8 -11 2841.91 212.000  14
   5  -8 -10 14499.6 505.659  16
  -5  -8  10 15043.4 527.356   5
   5  -8 -10 14655.7 524.749  14
  -5  -8  10 15800.7 511.021  18
   5  -8  -9 10645.9 430.439  14
   5  -8  -9 10645.6 412.512  16
  -5  -8   9 11831.2 414.096  18
   5  -8  -8 1792.29 161.379  14
   5  -8  -7 124.600 58.7634   6
   5  -8  -7 80.5427 54.4948  14
   5  -8  -6 50.1296 44.6612   6
   5   8  -6-1.45570 66.3164  19
   5  -8  -6-32.5124 46.7648  14
   5  -8  -5 74.8186 48.8666  14
   5   8  -5 25.5360 61.2527  19
   5   8  -5-11.8888 40.9916  10
   5  -8  -5-53.1171 57.4606   6
   5  -8  -4 293.186 61.2865   6
   5   8  -4 384.146 84.2152   7
   5   8  -4 292.191 63.6880  19
   5  -8  -4 413.681 71.8523  14
   5  -8  -4 373.847 84.0203  12
   5   8  -4 294.101 68.6749  10
   5  -8  -3 1973.57 144.815  12
   5  -8  -3 1833.02 148.205  14
   5   8  -3 1786.48 148.072  10
   5   8  -3 1771.30 151.644   7
   5  -8  -3 1760.19 151.407   5
   5  -8  -3 1979.74 153.947   6
   5  -8  -2 3684.07 214.760  14
   5  -8  -2 3977.22 201.783  12
   5   8  -2 3293.44 207.802  10
   5   8  -2 3982.52 233.651   7
   5  -8  -2 3822.58 218.590   5
   5  -8  -1 4636.28 218.797  12
   5  -8  -1 4548.66 235.139  14
   5   8  -1 3531.70 219.074  10
   5   8  -1 4504.89 245.222   7
   5  -8  -1 3823.59 221.545   5
   5   8   0 1589.05 138.321  10
   5  -8   0 1599.91 127.980  12
   5  -8   0 1161.48 121.747   5
   5   8   0 1495.75 141.352   7
   5  -8   1 1396.65 124.698  20
   5   8   1 1098.58 120.756  10
   5  -8   1 1436.13 120.509  12
   5  -8   2 148.294 61.8443  20
   5   8   2 144.894 68.7509  10
   5  -8   2 162.693 54.1454  12
   5   8   3 511.291 94.3583  10
   5  -8   3 308.942 65.3572  20
   5   8   4 4583.95 266.138  10
   5  -8   4 4388.97 244.076  20
   5  -8   5 5565.49 287.216  20
   5   8   5 6161.82 324.045  10
   5  -8   6 2977.90 210.691  20
   5   8   6 3264.03 238.848  10
   5  -8   7 3975.35 244.542  20
   5   8   7 3707.91 260.883  10
   5  -8   8 4073.93 256.640  20
   5   8   8 4241.31 282.557  10
   5  -8   9 9525.68 406.846  20
   5   8   9 9340.52 436.421  10
   5  -8  10 4570.98 272.104  20
   5   8  10 5065.20 307.463  10
   5  -8  11 7854.35 359.484  20
   5   8  11 7454.17 378.583  10
   5  -8  12 4713.65 260.508  20
   5   8  12 5008.14 286.442  10
   5  -8  13 358.925 75.4624  20
   5   8  13 538.097 95.4966  10
   5  -8  14 191.199 57.1998  20
   5  -9 -15 765.225 96.5390  14
  -5  -9  15 631.657 88.3296   5
  -5  -9  15 672.632 90.8640  18
   5  -9 -14 1716.94 143.542  14
  -5  -9  14 1728.65 142.600  18
  -5  -9  14 1633.90 147.067   5
   5  -9 -13 2342.30 162.877  16
   5  -9 -13 2123.18 170.774  14
  -5  -9  13 2410.18 183.092   5
  -5  -9  13 2208.30 167.559  18
   5  -9 -12 17036.2 532.392  16
  -5  -9  12 15949.8 556.368   5
  -5  -9  12 16089.8 530.956  18
   5  -9 -12 16017.8 549.308  14
   5  -9 -11 6378.52 300.020  16
  -5  -9  11 6511.02 320.560   5
   5  -9 -11 6330.91 319.343  14
  -5  -9  11 6608.32 303.698  18
   5  -9 -10 4447.03 260.917  14
   5  -9 -10 4609.67 252.561  16
  -5  -9  10 4759.25 249.220  18
   5  -9  -9 43329.5 1103.20  16
   5  -9  -9 44160.4 1135.22  14
   5  -9  -8 49.4142 59.9995  14
   5  -9  -7 3994.95 242.070  14
   5  -9  -7 3811.78 234.835   6
   5  -9  -6 1611.62 154.276  14
   5   9  -6 2069.05 178.579  10
   5   9  -6 1442.59 153.024   7
   5  -9  -6 1777.80 156.809   6
   5  -9  -5 2686.06 192.652  14
   5   9  -5 2647.99 192.938  10
   5   9  -5 2652.30 203.134   7
   5  -9  -5 2731.10 195.242   6
   5  -9  -4 896.341 113.837  14
   5   9  -4 840.544 111.825  10
   5  -9  -4 737.615 109.291   6
   5   9  -4 1073.87 131.290   7
   5  -9  -3 410.239 78.9223   6
   5   9  -3 428.130 94.0159   7
   5   9  -3 392.000 77.6544  10
   5  -9  -3 403.967 83.1922  14
   5  -9  -3 425.559 89.1965  12
   5  -9  -3 584.967 94.7879   5
   5  -9  -2 10572.8 371.131  12
   5  -9  -2 10168.1 400.518  14
   5   9  -2 10026.3 410.997  10
   5   9  -2 10310.7 418.742   7
   5  -9  -2 9553.58 396.927   5
   5   9  -1 240.616 66.8791   7
   5   9  -1 277.520 71.2135  10
   5  -9  -1 294.113 69.3362  14
   5  -9  -1 189.644 70.0106  12
   5  -9  -1 242.503 67.5785   5
   5  -9   0 3321.12 210.840  14
   5  -9   0 2976.24 183.167  12
   5   9   0 2991.30 211.513  10
   5  -9   0 3110.50 203.748   5
   5  -9   1 53.6522 66.4543  12
   5  -9   1 35.7179 48.2554   5
   5   9   1 6.85275 43.4787  10
   5  -9   2 75.2648 45.5210   5
   5   9   2-56.0664 56.9234  10
   5  -9   2 32.7667 42.5808  20
   5   9   3 1045.01 135.579  10
   5  -9   3 1013.84 114.166  20
   5   9   4 26.4142 48.6743  10
   5  -9   4-12.8847 52.7890  20
   5   9   5 3594.17 252.915  10
   5  -9   5 3777.46 229.868  20
   5   9   6 14977.0 573.539  10
   5  -9   6 14950.2 525.395  20
   5   9   7 3053.98 239.816  10
   5  -9   7 3279.71 221.907  20
   5   9   8 185.907 80.7529  10
   5  -9   8 282.066 79.7680  20
   5   9   9 677.424 126.733  10
   5  -9   9 697.797 114.946  20
   5   9  10 2014.73 190.940  10
   5  -9  10 2150.80 175.842  20
   5   9  11 596.792 110.696  10
   5  -9  11 1031.43 122.145  20
   5   9  12 511.236 90.4923  10
   5  -9  12 554.002 86.9923  20
   5   9  13 845.963 108.855  10
   5  -9  13 845.022 97.7043  20
   5  10 -15-22.6517 47.6561   7
  -5 -10  14 582.870 84.3625   5
  -5 -10  14 648.084 90.3339  18
   5 -10 -14 681.215 88.8217  14
  -5 -10  13 21.2319 52.1409   5
  -5 -10  13 56.8462 49.3059  18
   5 -10 -13-3.98082 42.3085  14
   5 -10 -12 4678.07 258.121  14
  -5 -10  12 5086.31 268.539   5
  -5 -10  12 5206.40 253.682  18
   5 -10 -11 126.522 60.1069  16
  -5 -10  11 59.4532 51.2923   5
   5 -10 -11 16.4245 50.2313  14
  -5 -10  11 49.2972 58.6918  18
   5 -10 -10 13304.9 459.714  16
   5 -10 -10 12747.7 481.983  14
   5 -10  -9 1684.28 146.069  16
   5 -10  -9 1879.71 168.383  14
   5 -10  -8 44190.9 1098.33  16
   5 -10  -8 43559.8 1133.43  14
   5  10  -8 42914.3 1173.62   7
   5 -10  -7 4301.91 260.531  14
   5  10  -7 4719.05 278.930  10
   5  10  -7 4328.07 279.882   7
   5 -10  -6 19062.5 627.830  14
   5  10  -6 19956.7 650.827  10
   5  10  -6 19194.6 656.447   7
   5 -10  -6 20138.7 629.515   6
   5 -10  -5 277.547 83.7240  14
   5  10  -5 158.838 58.5169  10
   5 -10  -5 246.391 76.2978   6
   5  10  -5 255.935 90.6630   7
   5 -10  -4 6775.84 325.280  14
   5  10  -4 6936.99 337.651  10
   5  10  -4 6833.96 342.720   7
   5 -10  -4 6377.03 316.290   6
   5 -10  -3 5022.82 272.749  14
   5  10  -3 4936.70 278.710  10
   5  10  -3 5228.80 299.345   7
   5 -10  -3 4475.35 258.203   6
   5 -10  -2 9610.01 397.796  14
   5  10  -2 10099.9 420.694  10
   5 -10  -2 9267.92 400.238   5
   5  10  -2 9583.51 418.658   7
   5 -10  -1 7044.81 297.073  12
   5 -10  -1 6795.14 327.507  14
   5  10  -1 7376.30 351.358  10
   5 -10  -1 7144.01 335.123   5
   5  10  -1 6489.72 335.081   7
   5  10   0 1153.00 136.066  10
   5 -10   0 1233.88 123.113  12
   5 -10   0 1252.55 137.797   5
   5 -10   0 1189.60 130.310  14
   5  10   1 102.359 55.9070  10
   5 -10   1-0.22664 55.8095  12
   5 -10   1 15.2327 39.0656   5
   5 -10   2 6378.74 313.827   5
   5  10   2 6420.00 337.483  10
   5 -10   3 31859.9 872.643   5
   5  10   3 30063.1 907.730  10
   5  10   4 3049.09 231.072  10
   5 -10   4 3658.95 219.776  20
   5  10   5 1547.05 169.095  10
   5 -10   5 1747.58 155.399  20
   5  10   6 12779.5 526.148  10
   5 -10   6 12533.2 467.122  20
   5  10   7 36361.3 1056.50  10
   5 -10   7 36565.3 978.682  20
   5  10   8 591.377 126.319  10
   5 -10   8 648.013 97.5921  20
   5  10   9 1957.43 193.508  10
   5 -10   9 1896.99 165.045  20
   5  10  10 1063.03 141.574  10
   5 -10  10 1293.03 132.302  20
   5 -10  11 2923.98 195.794  20
   5  10  11 3034.71 220.009  10
   5 -10  12 1974.63 145.882  20
   5  10  12 1922.27 158.742  10
   5  11 -14 2934.16 185.950   7
  -5 -11  13 12.9160 43.4890  18
   5  11 -13-8.93585 53.9854   7
   5 -11 -13 19.9275 39.1481  14
  -5 -11  13-68.6288 57.1970   5
   5  11 -13-74.3255 47.8192  10
   5 -11 -12 1802.02 148.046  14
   5  11 -12 1772.22 165.749   7
  -5 -11  12 1768.70 134.693  18
   5  11 -12 1662.35 151.789  10
   5 -11 -11 5464.24 276.024  14
   5  11 -11 5638.38 308.042   7
   5  11 -11 5232.83 290.653  10
   5 -11 -10 852.240 117.227  14
   5  11 -10 832.695 123.977  10
   5  11 -10 890.394 130.439   7
   5 -11  -9 2482.75 192.022  14
   5  11  -9 2488.21 214.136   7
   5  11  -9 2465.56 200.494  10
   5 -11  -9 2603.75 174.832  16
   5 -11  -8 4.87916 53.2920  14
   5  11  -8 65.7496 76.1853   7
   5  11  -8 6.49076 61.7872  10
   5 -11  -8 27.0542 49.1630  16
   5  11  -7 19466.8 661.501   7
   5  11  -7 18112.2 629.287  10
   5 -11  -7 18266.6 609.159  14
   5  11  -6 2928.03 226.075   7
   5 -11  -6 3469.47 220.388   6
   5  11  -6 2948.73 220.841  10
   5 -11  -6 2873.06 210.512  14
   5  11  -5 20047.2 684.872   7
   5 -11  -5 20339.3 641.849   6
   5  11  -5 20249.8 674.303  10
   5 -11  -5 20796.4 654.993  14
   5  11  -4 3711.98 254.492   7
   5 -11  -4 3446.18 224.204   6
   5  11  -4 3677.47 245.822  10
   5 -11  -4 3632.33 245.823  14
   5 -11  -3 15010.0 521.948   6
   5  11  -3 14236.9 548.878   7
   5  11  -3 14067.1 537.845  10
   5 -11  -3 14710.9 525.944  14
   5 -11  -2 1514.18 150.454  14
   5  11  -2 1297.51 147.725  10
   5  11  -2 901.688 133.396   7
   5 -11  -2 1216.55 141.537   6
   5 -11  -2 1428.61 154.747   5
   5 -11  -1 38557.5 1039.30   5
   5  11  -1 37889.2 1056.89  10
   5 -11  -1 37689.8 1019.80  14
   5 -11   0 3487.97 231.836   5
   5 -11   0 3325.88 225.584  14
   5  11   0 3215.82 236.824  10
   5 -11   1-23.7805 50.8541  14
   5  11   1 56.7296 65.5550  10
   5 -11   1 25.0252 50.0466   5
   5  11   2 2623.14 216.211  10
   5 -11   2 2853.04 208.247   5
   5 -11   3 1062.35 125.847   5
   5  11   3 1164.24 157.870  10
   5 -11   4 301.381 69.8738   5
   5  11   4 337.464 93.2260  10
   5  11   5 3576.72 259.823  10
   5  11   6 2014.06 197.029  10
   5  11   7 23.4599 64.7399  10
   5 -11   7 130.721 45.6398  20
   5  11   8 10531.6 458.617  10
   5 -11   8 10143.9 397.930  20
   5  11   9 853.123 129.131  10
   5 -11   9 1003.12 109.986  20
   5 -11  10 6739.99 297.874  20
   5  11  10 7465.35 351.995  10
   5 -11  11 3078.59 176.513  20
   5  11  11 3041.92 205.798  10
   5  12 -13 10470.5 380.326   7
   5  12 -12 262.810 62.5980  10
   5 -12 -12 630.365 81.7002  14
   5  12 -12 539.800 89.9717   7
   5  12 -11 108.489 51.6468  10
   5 -12 -11 134.659 50.9867  14
   5  12 -11 35.9811 55.1247   7
   5  12 -10 2125.91 178.923  10
   5 -12 -10 2547.93 179.587  14
   5  12 -10 2160.69 182.460   7
   5  12  -9 288.890 80.2945  10
   5 -12  -9 164.044 69.4144  14
   5  12  -9 254.027 96.8069   7
   5  12  -8 747.616 111.105  10
   5 -12  -8 822.325 115.106  14
   5  12  -8 670.574 110.682   7
   5  12  -7 2788.30 216.182  10
   5 -12  -7 2873.44 206.187  14
   5  12  -7 2608.57 217.992   7
   5  12  -6 406.521 85.8564  10
   5 -12  -6 348.918 81.8233  14
   5 -12  -6 586.663 96.7451   6
   5  12  -6 474.841 108.553   7
   5  12  -5 13054.9 516.349  10
   5 -12  -5 13601.2 498.105  14
   5  12  -5 12731.1 522.063   7
   5 -12  -5 13841.5 485.413   6
   5  12  -4 1051.03 137.623  10
   5 -12  -4 1003.14 124.064  14
   5 -12  -4 1424.42 141.763   6
   5  12  -4 979.059 142.640   7
   5  12  -3 1556.74 167.727  10
   5 -12  -3 1705.81 161.949  14
   5 -12  -3 1518.80 147.726   6
   5  12  -3 1443.82 167.682   7
   5 -12  -2 231.262 78.8865  14
   5 -12  -2 231.401 67.6733   6
   5  12  -2 247.903 84.1931  10
   5 -12  -2 164.826 75.5257   5
   5 -12  -1 1001.81 126.140  14
   5 -12  -1 912.757 118.751   6
   5  12  -1 1256.08 154.340  10
   5 -12  -1 1255.96 149.236   5
   5  12   0 8640.24 408.120  10
   5 -12   0 7897.14 371.990  14
   5 -12   0 8440.45 386.017   5
   5  12   1 6671.97 361.415  10
   5 -12   1 6370.98 330.558  14
   5 -12   1 6933.22 341.612   5
   5 -12   2 553.285 107.226  14
   5  12   2 583.395 111.913  10
   5 -12   2 350.129 85.0651   5
   5  12   3 4061.85 276.225  10
   5 -12   3 4411.79 264.128   5
   5 -12   4 4314.85 251.813   5
   5  12   4 4018.78 276.909  10
   5 -12   5 3452.73 222.937   5
   5  12   5 2889.07 238.268  10
   5  12   6 3230.04 246.966  10
   5  12   7 3057.60 239.242  10
   5  12   8 907.363 122.912  10
   5  12   9 2386.58 189.286  10
   5  12  10 1010.88 117.501  10
   5  13 -11 131.549 49.1337  10
   5 -13 -11 204.239 53.0544  14
   5  13 -11 113.886 54.8407   7
   5  13 -10 60.4870 51.4980  10
   5 -13 -10 68.7097 46.5193  14
   5  13 -10 166.568 70.3613   7
   5  13  -9 212.031 65.5312  10
   5 -13  -9 130.877 61.5250  14
   5  13  -9 174.735 59.3487   7
   5  13  -8 56.9849 61.7112  10
   5 -13  -8 30.1435 43.5400  14
   5  13  -8 109.870 67.9696   7
   5  13  -7-9.22715 51.9891  10
   5 -13  -7-11.3797 48.8136  14
   5  13  -7-20.7927 65.4766   7
   5  13  -6 7781.65 366.486  10
   5 -13  -6 7356.46 337.699  14
   5  13  -6 7343.11 369.363   7
   5  13  -5 33.3984 58.6239  10
   5 -13  -5-31.2744 56.2089  14
   5  13  -5 19.5859 69.0200   7
   5  13  -4 1682.13 170.038  10
   5 -13  -4 1580.25 153.006  14
   5  13  -4 1624.78 172.741   7
   5  13  -3 7066.14 361.711  10
   5 -13  -3 7445.16 349.681  14
   5 -13  -3 7548.50 333.472   6
   5  13  -2 616.707 114.670  10
   5 -13  -2 645.691 104.895  14
   5 -13  -2 807.317 109.776   6
   5  13  -1 14526.1 568.588  10
   5 -13  -1 15323.3 542.663  14
   5 -13  -1 15334.7 553.598   5
   5 -13  -1 15401.9 528.958   6
   5 -13   0 255.553 78.8993  14
   5 -13   0 197.399 60.9287   6
   5 -13   0 290.547 76.6944   5
   5  13   0 166.910 64.1002  10
   5 -13   1 1034.40 127.670  14
   5 -13   1 703.484 106.235   5
   5  13   1 883.098 136.298  10
   5 -13   2 1038.55 135.421  14
   5 -13   2 832.918 124.838   5
   5  13   2 1198.32 147.577  10
   5 -13   3 1335.71 143.703  14
   5  13   3 1450.72 170.297  10
   5 -13   3 1319.84 139.748   5
   5  13   4 3498.86 254.812  10
   5 -13   4 3207.85 222.415  14
   5 -13   4 3635.96 229.023   5
   5  13   5 12868.3 519.820  10
   5 -13   5 13062.3 480.260  14
   5 -13   5 13525.9 476.065   5
   5  13   6 3527.49 248.190  10
   5  13   7 355.567 83.7046  10
   5  13   8 2204.45 180.036  10
   5  13   9-23.3861 46.0491  10
   5  14 -10 1471.57 133.300   7
   5  14  -9 32.1982 39.7237  10
   5 -14  -9 20.1521 30.8070  14
   5  14  -9 52.3257 50.4390   7
   5  14  -8 3250.01 211.736  10
   5 -14  -8 3235.74 188.864  14
   5  14  -8 3420.41 220.887   7
   5  14  -7 650.602 96.0785  10
   5 -14  -7 993.259 107.283  14
   5  14  -7 782.383 112.300   7
   5  14  -6 1042.40 132.021  10
   5 -14  -6 934.749 108.807  14
   5  14  -5 848.869 119.729  10
   5 -14  -5 1115.39 120.113  14
   5  14  -4 2183.13 188.941  10
   5 -14  -4 2592.97 184.833  14
   5  14  -3 2299.30 198.228  10
   5 -14  -3 2500.83 183.181  14
   5  14  -2 2769.24 213.290  10
   5 -14  -2 2699.41 192.226  14
   5  14  -1 497.478 100.215  10
   5 -14  -1 408.030 79.8021  14
   5 -14  -1 689.829 98.1877   6
   5  14   0 2737.20 220.883  10
   5 -14   0 2634.32 194.131  14
   5 -14   0 2824.79 207.601   5
   5 -14   0 2768.83 182.106   6
   5 -14   1 1055.13 128.021  14
   5 -14   1 1098.10 118.997   6
   5 -14   1 1050.68 129.858   5
   5  14   1 971.038 136.758  10
   5 -14   2 7.50705 50.2419  14
   5 -14   2 8.06257 47.5231   5
   5  14   2-18.2432 69.1758  10
   5 -14   3 34.3449 53.3236  14
   5 -14   3-6.53477 48.5957   5
   5  14   3 9.91378 56.6275  10
   5 -14   4 348.831 74.2013  14
   5  14   4 208.199 69.5053  10
   5 -14   4 238.012 72.2288   5
   5  14   5 4323.23 259.826  10
   5 -14   5 4050.82 222.609   5
   5 -14   5 3967.13 227.626  14
   5  14   6 440.337 91.2608  10
   5 -14   6 534.328 81.7403  14
   5  14   7 55.9115 50.1352  10
   5 -14   7 102.019 49.3262  14
   5  15  -7 206.841 63.5924  10
   5  15  -6 82.5753 49.8150  10
   5 -15  -6 75.7407 43.3020  14
   5  15  -5 2340.37 177.340  10
   5 -15  -5 1765.68 139.645  14
   5  15  -4 82.4471 53.9487  10
   5 -15  -4 68.4233 40.5216  14
   5  15  -3 475.638 92.7710  10
   5 -15  -3 319.971 64.8751  14
   5  15  -2-27.9845 65.9526  10
   5 -15  -2 125.669 52.8641  14
   5  15  -1 1220.74 137.068  10
   5 -15  -1 1260.49 123.368  14
   5  15   0 1046.31 134.364  10
   5 -15   0 1179.36 119.488  14
   5  15   1 1523.37 154.272  10
   5 -15   1 1332.86 124.957  14
   5 -15   2 551.492 89.6118   5
   5  15   2 493.602 95.1971  10
   5 -15   2 398.543 78.8552  14
   5 -15   3 86.0060 48.6420   5
   5  15   3 108.910 64.6587  10
   5 -15   4 665.426 77.1274   6
   5 -15   4 844.782 96.2383  14
   5  15   4 925.583 118.649  10
   5 -15   4 927.965 98.4251   5
   5  15   5 777.631 101.988  10
   5 -15   5 865.525 98.0944  14
   5  16  -3-17.4935 55.2146  10
   5  16  -2 172.238 60.0342  10
   5 -16  -2 173.308 45.0281  14
   5  16  -1 2277.73 169.493  10
   5 -16  -1 2235.78 144.275  14
   5  16   0 102.299 47.1667  10
   5 -16   0 33.9843 38.2063  14
   5  16   1 287.703 65.1115  10
  -6   0  18 1533.49 132.519   5
  -6   0  17-63.1985 63.3755   5
  -6   0  16 10008.3 418.838   5
   6   0 -15-5.58109 58.8852  14
   6   0 -14 32.5680 63.8565  14
   6   0 -14 110.900 85.7668  17
   6   0 -13-251.932 69.6562  14
   6   0 -13-8.59485 75.2729  17
   6   0 -12 34644.0 893.821  17
   6   0 -12 33533.8 914.957  14
   6   0 -11 26.5216 45.3899  14
   6   0 -11-1.24459 68.5604  17
   6   0 -11 3.16177 46.0150  16
   6   0 -11 2.61102 43.9227  15
   6   0 -10 14041.3 454.908  17
   6   0 -10 13759.1 459.680  16
   6   0 -10 13820.3 466.022  14
   6   0 -10 13754.8 482.983  15
   6   0  -9-35.5444 45.0592  14
   6   0  -9 12.3253 43.3608  15
   6   0  -9 129.268 48.9633  16
   6   0  -9 64.5100 54.3756  17
   6   0  -8 26913.7 706.510  17
  -6   0   8 26911.5 999.811   4
   6   0  -8 27779.7 749.816  15
   6   0  -7-38.5164 66.4407   1
  -6   0   7 5.94447 57.6638   4
   6   0  -6 638.778 121.433   1
  -6   0   6 425.744 84.7997   4
  -6   0   5-17.9264 91.2379   4
   6   0  -5-35.4839 66.9519   1
   6   0  -4 2031.77 202.308   1
  -6   0   4 1782.65 182.602   4
   6   0  -3 3.70659 63.1749   1
   6   0  -2 6916.60 366.134   2
   6   0  -2 5062.07 317.450   1
   6   0  -1 36.9121 63.1241   2
   6   0   0 29882.8 934.412   2
   6   0   1-1.84065 65.6443   2
   6   0   2 12955.4 567.367   2
   6   0   3-5.74672 50.6082   2
   6   0   4 266.920 73.8931   2
   6   0   5-124.739 79.1677   2
   6   0   6 5995.04 281.491   8
   6   0   7-19.5416 47.6921   8
   6   0   8 185.017 66.4835   8
   6   0   9-173.240 63.7981   8
   6   0  10 4145.80 256.344   8
   6   0  11-39.2849 52.6700   8
   6   0  12 3960.03 250.891   8
   6   0  13 33.9007 54.6975   8
   6   0  14 4784.74 254.240   8
   6   0  15-78.3037 47.0177   8
  -6  -1  18 442.936 81.1088   5
  -6   1  18 457.022 82.8749   5
  -6  -1  18 577.014 74.9420  18
  -6  -1  17 369.245 78.2042   5
  -6   1  17 125.838 57.0053   5
  -6  -1  16 98.1750 61.6214   5
   6  -1 -16 142.891 67.4288  14
  -6  -1  15 420.561 91.1370   5
   6  -1 -15 400.680 81.7160  14
   6  -1 -15 401.292 85.9785  17
   6   1 -14 7333.32 343.446  14
   6  -1 -14 8237.82 362.314  14
  -6  -1  14 7545.99 365.159   5
   6   1 -14 7550.54 332.403  17
   6  -1 -14 7839.04 336.523  17
   6  -1 -13 28548.5 824.596  14
   6   1 -13 29575.6 826.960  14
   6   1 -13 29393.9 800.014  17
   6  -1 -13 28852.9 799.212  17
   6   1 -12 1213.79 124.898  14
   6  -1 -12 1055.90 125.742  14
   6  -1 -12 1049.93 124.279  16
   6   1 -12 1101.81 133.294  17
   6  -1 -12 1049.64 131.556  17
   6   1 -12 1091.99 112.183  19
   6   1 -11 514.916 82.3595  14
   6  -1 -11 466.529 82.5316  14
   6  -1 -11 334.546 76.7886  16
   6  -1 -11 528.766 99.2080  17
   6  -1 -11 417.018 76.0378  15
   6   1 -11 361.499 84.6042  17
   6   1 -10 23900.6 677.331  16
   6  -1 -10 23466.1 704.264  15
   6   1 -10 25003.0 691.925  14
   6  -1 -10 25344.6 695.072  16
   6  -1 -10 23853.1 694.257  14
   6  -1 -10 24782.0 680.588  17
   6   1 -10 24762.1 677.751  17
   6  -1  -9 646.648 87.4339  14
   6   1  -9 607.131 79.3781  16
   6   1  -9 773.457 96.7694  17
   6  -1  -9 612.354 86.1203  16
   6  -1  -9 872.069 99.2991  17
   6  -1  -9 612.477 97.8503  15
   6   1  -8 12968.0 409.853  17
   6  -1  -8 13291.6 451.577  15
   6   1  -8 13345.4 450.379  15
   6  -1  -8 12885.4 414.651  17
   6  -1  -8 11642.4 561.606   1
  -6  -1   8 11574.8 598.260   4
  -6   1   8 12293.9 634.775   4
   6  -1  -7 3579.43 279.697   1
  -6  -1   7 3828.48 312.188   4
  -6   1   7 3850.92 320.846   4
   6   1  -6 7384.01 416.462   1
   6  -1  -6 7223.81 403.330   1
  -6  -1   6 7930.51 438.162   4
  -6   1   6 7597.30 442.093   4
   6  -1  -5 25762.8 844.545   1
   6   1  -5 25114.2 863.237   1
  -6   1   5 26354.3 884.005   4
  -6  -1   5 26236.5 858.399   4
   6  -1  -4 1112.32 153.153   1
  -6  -1   4 1126.99 144.672   4
  -6   1   4 1500.72 171.020   4
   6   1  -4 1117.81 159.743   1
   6   1  -3 4386.13 296.816   1
   6  -1  -3 4397.66 285.668   1
   6  -1  -2 3277.54 243.107   1
   6  -1  -2 3552.93 271.405   2
   6   1  -2 3767.71 264.230   2
   6   1  -2 3604.83 266.555   1
   6  -1  -1 9940.25 469.934   2
   6   1  -1 9721.78 450.324   2
   6  -1   0 762.998 133.107   2
   6   1   0 824.015 131.813   2
   6  -1   1 8635.40 442.422   2
   6   1   1 8230.86 424.276   2
   6  -1   2 959.933 145.989   2
   6   1   2 966.243 152.244   2
   6  -1   3-2.11916 83.2371   2
   6   1   3-0.51884 78.3879   2
   6  -1   4 4386.10 331.365   2
   6   1   4 4285.42 329.421   2
   6  -1   5 888.373 159.089   2
   6   1   5 891.876 161.221   2
   6  -1   5 785.704 93.5356   8
   6   1   6 448.691 74.3514   8
   6  -1   6 607.702 88.0986   8
   6  -1   6 556.608 79.1585  20
   6   1   7 4257.22 242.012   8
   6  -1   7 4396.00 246.429   8
   6  -1   7 4258.17 234.811  20
   6   1   8 1392.65 142.784   8
   6  -1   8 1467.00 145.826   8
   6  -1   8 1589.73 142.564  20
   6   1   9 927.201 117.829   8
   6  -1   9 782.765 125.414   8
   6  -1   9 608.177 103.145  20
   6   1  10 869.119 120.793   8
   6  -1  10 965.942 125.992   8
   6  -1  10 1229.36 130.681  20
   6   1  11 846.935 116.164   8
   6  -1  11 786.361 122.237   8
   6   1  12 77.2179 60.8433   8
   6  -1  12 55.7384 68.5488   8
   6   1  13 282.664 72.6886   8
   6  -1  13 430.691 92.2435   8
   6   1  14 5.17263 49.9973   8
   6  -1  14-28.7162 55.9256   8
   6   1  15 56.8610 43.3135   8
   6  -1  15 1.20733 50.9159   8
  -6  -2  18 450.902 75.6389   5
  -6   2  18 315.120 59.8245   5
  -6  -2  18 350.669 62.7268  18
  -6  -2  17 3250.58 207.607   5
  -6   2  17 3022.03 205.931   5
  -6  -2  16 97.0288 60.3189   5
   6  -2 -16 16.0733 47.1327  14
  -6  -2  15 261.930 84.5305   5
   6  -2 -15 85.7441 60.9752  14
   6  -2 -15 208.225 80.8772  17
   6  -2 -14 5250.77 284.518  14
  -6  -2  14 5165.93 296.483   5
   6   2 -14 5013.07 261.462  17
   6  -2 -14 4787.86 258.366  17
   6  -2 -13 2754.06 202.923  14
   6   2 -13 3046.67 207.322  14
  -6  -2  13 2672.31 210.606   5
   6   2 -13 2810.88 193.000  17
   6  -2 -13 2854.78 195.552  17
   6  -2 -12 12481.5 445.941  17
   6   2 -12 12600.7 445.310  17
   6   2 -12 13549.5 438.546  19
   6  -2 -12 13376.2 472.419  15
   6  -2 -12 12351.7 458.923  16
   6  -2 -12 12890.5 472.381  14
   6   2 -12 12601.9 464.095  14
   6   2 -11 1374.59 123.594  19
   6  -2 -11 1406.80 139.228  14
   6   2 -11 1260.51 125.659  14
   6  -2 -11 1194.65 125.564  17
   6  -2 -11 1394.12 136.075  16
   6   2 -11 1208.04 130.980  17
   6  -2 -11 1231.05 127.193  15
   6   2 -10 1657.59 141.560  17
   6  -2 -10 1631.21 152.175  15
   6  -2 -10 1555.85 137.739  17
   6  -2 -10 1633.11 142.179  16
   6  -2 -10 1661.45 140.224  14
   6  -2  -9 487.124 80.6338  14
   6   2  -9 550.250 84.8686  17
   6  -2  -9 648.754 88.5156  16
   6  -2  -9 426.616 82.3264  17
   6  -2  -9 462.418 88.4908  15
   6  -2  -8 3939.15 210.974  14
   6   2  -8 4063.69 200.765  17
  -6  -2   8 3785.99 324.900   4
   6  -2  -8 4088.02 207.956  17
   6  -2  -8 3873.27 223.636  15
   6  -2  -8 3772.64 200.238  16
   6  -2  -7 5578.78 338.486   1
  -6   2   7 4681.57 372.363   4
  -6  -2   7 5078.40 356.935   4
   6   2  -6 23545.5 840.443   1
   6  -2  -6 24492.0 791.626   1
  -6   2   6 22616.0 857.854   4
  -6  -2   6 22391.3 820.422   4
   6  -2  -5 54264.6 1393.97   1
   6   2  -5 52963.2 1451.46   1
  -6  -2   5 52044.0 1407.57   4
   6  -2  -4 41.1277 59.0752   1
   6   2  -4-64.4196 62.9321   1
   6  -2  -3 10461.8 458.874   1
   6   2  -3 11200.8 500.466   1
   6  -2  -2 14778.5 600.553   2
   6   2  -2 15108.5 565.382   2
   6   2  -2 14502.5 586.679   1
  -6   2   1 11.4527 60.6705   3
   6   2  -1 23.3935 79.5360   1
   6  -2  -1 38.6203 63.5535   2
   6   2  -1 63.8027 59.6719   2
   6  -2   0 12479.1 552.616   2
   6   2   0 12682.7 525.452   2
   6  -2   1 11180.7 519.621   2
   6   2   1 10852.2 495.752   2
   6  -2   2 41116.8 1214.80   2
   6   2   2 41293.7 1197.28   2
   6  -2   3 7796.94 442.120   2
   6   2   3 7700.54 433.801   2
   6  -2   4 6735.87 419.734   2
   6   2   4 6717.67 415.979   2
   6  -2   5 36364.5 1162.65   2
   6   2   5 34701.8 1145.70   2
   6  -2   5 34703.6 897.857   8
   6  -2   5 33722.6 883.950  20
   6   2   6 1237.64 119.684   8
   6  -2   6 1315.63 130.221   8
   6  -2   6 1483.48 133.937  20
   6   2   7 52.3359 35.9235   8
   6  -2   7 39.6182 49.2166   8
   6  -2   7 133.551 64.6783  20
   6   2   8 11184.0 431.126   8
   6  -2   8 11915.7 449.149   8
   6  -2   8 10886.0 425.539  20
   6   2   9 5502.06 286.896   8
   6  -2   9 5467.70 295.921   8
   6  -2   9 5712.15 288.980  20
   6   2  10 789.830 112.153   8
   6  -2  10 735.803 113.654   8
   6  -2  10 717.794 100.570  20
   6   2  11 968.503 122.726   8
   6  -2  11 1077.00 133.181   8
   6  -2  11 1162.70 131.894  20
   6   2  12 787.122 110.391   8
   6  -2  12 1013.46 130.206   8
   6   2  13 112.333 50.9730   8
   6  -2  13 65.1930 53.6573   8
   6  -2  13 62.2366 52.7148  20
   6   2  14 57.6901 60.2755   8
   6  -2  14 22.4903 49.1044   8
   6   2  15 660.134 78.1293   8
   6  -2  15 841.751 102.042   8
  -6   3  18 799.456 99.0186   5
   6  -3 -17 19.3288 44.9834  14
  -6  -3  17 26.0094 46.6752   5
  -6  -3  17 99.2130 54.1108  18
  -6  -3  16 1170.66 135.360   5
   6  -3 -16 1034.70 121.088  14
  -6  -3  15 1128.02 138.055   5
   6  -3 -15 1214.74 138.955  14
   6  -3 -15 1138.10 118.086  17
   6  -3 -14 3640.94 234.605  14
  -6  -3  14 3443.84 235.377   5
   6  -3 -14 3516.44 210.208  17
   6  -3 -13 4527.20 256.492  16
   6  -3 -13 4409.90 258.539  14
  -6  -3  13 4180.51 261.930   5
   6   3 -13 4244.60 236.267  17
   6  -3 -13 3905.56 229.821  17
   6  -3 -12 4620.88 263.585  14
   6  -3 -12 4611.46 258.881  15
   6  -3 -12 4736.52 256.923  16
   6  -3 -12 4527.40 245.503  17
   6   3 -12 4734.48 248.995  17
   6   3 -12 4629.83 233.477  19
  -6  -3  12 4625.54 269.674   5
   6  -3 -11 851.016 111.178  14
   6   3 -11 955.794 117.633  17
   6  -3 -11 1001.81 117.474  16
   6  -3 -11 865.338 113.090  15
   6  -3 -11 819.192 104.368  17
   6   3 -11 825.220 109.573  19
  -6  -3  11 870.442 113.040   5
   6  -3 -10 23013.7 640.221  17
   6   3 -10 20206.8 613.490  19
   6   3 -10 21831.9 620.385  17
   6  -3 -10 22658.0 650.457  16
   6  -3 -10 22103.8 671.900  15
   6  -3 -10 22429.7 660.843  14
   6  -3  -9 25.3095 38.5732  15
   6   3  -9-63.9848 53.4644  17
   6  -3  -9 13.1941 57.0561  17
   6  -3  -9 61.7555 44.9595  16
   6  -3  -9 104.681 58.2679  14
   6  -3  -8 812.607 97.3855  16
   6   3  -8 752.296 87.6739  17
   6  -3  -8 900.198 110.411  15
   6  -3  -8 800.699 98.9280  17
   6  -3  -8 716.221 94.9576  14
  -6  -3   7 3950.47 317.338   4
   6  -3  -7 4295.12 210.338  17
   6  -3  -7 4262.65 231.699  15
  -6  -3   6 28401.4 937.353   4
   6   3  -6 28863.2 972.388   1
   6   3  -5 20290.1 761.313   1
   6   3  -4 3483.09 276.386   1
   6   3  -3 5572.26 348.495   1
   6   3  -2 2946.13 247.098   1
  -6   3   1 455.918 115.891   3
   6   3  -1 204.819 76.9742   1
   6  -3  -1 270.300 88.6528   2
   6   3  -1 585.765 111.366   2
  -6   3   0-20.9866 69.4143   3
   6  -3   0 41.6836 78.2223   2
   6   3   0-45.8686 49.8349   2
   6  -3   1 5510.98 359.532   2
   6   3   1 6083.36 349.310   2
   6  -3   2 5733.61 372.358   2
   6   3   2 5866.64 354.174   2
   6  -3   3 451.759 113.125   2
   6   3   3 227.658 82.0121   2
   6  -3   4 1271.87 182.822   2
   6   3   4 747.699 144.201   2
   6  -3   5 16478.1 512.468   8
   6  -3   5 17179.3 517.162  20
   6  -3   5 15309.1 470.334  12
   6   3   6 6828.46 296.178   8
   6  -3   6 6785.23 312.091   8
   6  -3   6 6880.87 311.138  20
   6  -3   6 6293.18 281.199  12
   6   3   7 5930.78 281.648   8
   6  -3   7 5850.84 294.676   8
   6  -3   7 6003.29 296.228  20
   6  -3   7 5338.46 260.849  12
   6   3   8 1052.35 117.867   8
   6  -3   8 673.193 102.382   8
   6  -3   8 586.569 96.4211  20
   6  -3   8 717.901 95.1585  12
   6  -3   9 18050.7 611.689  20
   6   3   9 20453.8 621.731   8
   6  -3   9 19040.2 629.190   8
   6  -3  10 343.929 87.2574  20
   6   3  10 292.152 79.1929   8
   6  -3  10 227.080 70.8097   8
   6  -3  11 1424.65 148.413  20
   6   3  11 1198.92 131.469   8
   6  -3  11 1433.19 150.842   8
   6  -3  12 4467.72 256.867  20
   6   3  12 4742.98 255.643   8
   6  -3  12 3926.59 247.089   8
   6  -3  13 848.446 110.238  20
   6  -3  13 886.122 116.655   8
   6   3  13 897.450 108.088   8
   6  -3  14 4071.18 218.823  20
   6  -3  14 4400.93 237.547   8
   6   3  14 4372.61 224.031   8
   6  -3  15 229.540 47.0608   8
  -6  -4  17 8005.11 311.605  18
  -6  -4  17 7880.58 329.119   5
   6  -4 -17 7828.74 321.323  14
  -6  -4  16 2740.11 182.399  18
   6  -4 -16 2665.92 188.540  14
  -6  -4  16 2444.41 187.089   5
   6  -4 -15 1047.77 108.141  17
  -6  -4  15 862.782 117.424   5
   6  -4 -15 915.678 118.421  14
   6  -4 -14 482.708 86.4329  17
  -6  -4  14 586.821 103.212   5
   6  -4 -14 640.380 109.039  14
   6  -4 -13 1586.78 157.536  14
   6   4 -13 1512.22 133.608  19
   6  -4 -13 1281.34 132.014  17
   6  -4 -13 1333.22 143.057  16
  -6  -4  13 1658.23 163.399   5
   6  -4 -12 1166.47 135.449  14
   6   4 -12 1168.03 119.665  19
   6   4 -12 888.918 110.934  17
   6  -4 -12 903.763 117.657  16
   6  -4 -12 1067.30 123.482  17
   6  -4 -12 1022.34 121.488  15
  -6  -4  12 906.668 117.209   5
   6  -4 -11 110.817 65.7015  14
   6   4 -11 144.112 71.9778  19
   6  -4 -11 59.2962 52.4180  16
   6   4 -11 330.754 80.7717  17
   6  -4 -11 159.291 66.5344  15
   6  -4 -11 65.1272 77.6152  17
  -6  -4  11 18.1895 52.7120   5
   6  -4 -10 11211.7 428.253  14
   6  -4 -10 10996.4 396.967  17
   6   4 -10 11258.2 387.941  17
   6   4 -10 10379.9 388.991  19
   6  -4 -10 10986.3 430.470  15
   6  -4 -10 10857.0 409.146  16
   6  -4  -9 1117.00 120.051  14
   6   4  -9 1277.48 117.712  19
   6  -4  -9 1168.71 121.683  17
   6  -4  -9 1308.35 134.580  15
   6   4  -9 1231.62 114.067  17
   6  -4  -9 1211.52 123.362  16
   6  -4  -8 1353.66 127.344  14
   6   4  -8 1356.64 122.228  19
   6  -4  -8 1579.82 134.897  16
   6  -4  -8 1678.75 136.637  17
   6  -4  -7-4.19693 34.5234  14
   6  -4  -7 23.3265 51.2953  12
  -6  -4   7-79.7439 54.5389   4
   6  -4  -7-25.8962 51.6357  17
  -6  -4   6 9713.30 488.364   4
   6   4  -6 9601.09 509.760   1
   6   4  -5 37174.9 1148.05   1
   6   4  -4 1091.75 157.658   1
   6   4  -3 454.028 114.765   1
   6   4  -2 6926.37 396.883   1
  -6   4   2 6739.52 409.575   3
   6   4  -1 3728.61 282.357   1
  -6   4   1 3913.60 312.694   3
  -6   4   0 791.960 144.311   3
   6  -4   0 812.847 146.064   2
   6  -4   1 21355.5 790.774   2
  -6   4  -1 20726.3 824.447   3
  -6   4  -2 18763.9 797.426   3
   6  -4   2 19035.6 750.512   2
   6   4   2 19565.7 712.973   2
   6  -4   3 685.854 131.673   2
   6   4   3 246.733 71.5940   2
   6  -4   4 2626.49 176.808  20
   6  -4   4 2474.15 157.898  12
   6  -4   4 2390.24 247.013   2
   6   4   4 2579.73 249.370   2
   6  -4   4 2427.00 167.639   8
   6  -4   5 2847.16 187.138   8
   6  -4   5 2877.30 194.640  20
   6  -4   5 2787.54 173.955  12
   6  -4   6 40.2684 41.7068   8
   6  -4   6 102.760 54.5766  20
   6  -4   6 65.1016 51.8620  12
   6  -4   7 64.2874 45.1470   8
   6  -4   7 116.828 61.7469  20
   6  -4   7 117.485 45.5948  12
   6  -4   8 298.594 76.6380  20
   6  -4   8 403.436 86.3548   8
   6  -4   9 42.3140 61.9458  20
   6  -4   9 31.2419 54.5789   8
   6  -4  10 401.820 88.7930  20
   6  -4  10 473.830 93.1730   8
   6  -4  11 4873.97 275.694  20
   6  -4  11 4794.06 273.213   8
   6  -4  12 1226.91 135.545  20
   6  -4  12 1252.71 136.859   8
   6  -4  13 5557.16 278.599  20
   6  -4  13 5073.58 268.268   8
   6  -4  14 188.483 54.5637  20
   6  -4  14 108.085 53.3194   8
   6  -5 -17 2537.68 165.051  14
  -6  -5  17 2562.45 162.180  18
  -6  -5  17 2842.81 177.471   5
  -6  -5  16 137.761 58.9572  18
  -6  -5  16 102.713 52.5777   5
   6  -5 -16 4.03167 49.6165  14
   6  -5 -15 2021.51 167.949  14
   6  -5 -15 2171.54 147.566  17
  -6  -5  15 2211.12 175.542   5
  -6  -5  14 299.029 70.1680   5
   6  -5 -14 299.237 71.7530  17
   6  -5 -14 258.351 75.3280  14
   6  -5 -13 10340.2 425.723  14
   6  -5 -13 10333.7 413.460  16
   6   5 -13 10546.1 382.765  19
   6  -5 -13 10685.5 390.684  17
  -6  -5  13 10258.1 428.325   5
   6  -5 -12 995.909 125.828  15
   6  -5 -12 921.156 125.559  16
   6  -5 -12 986.965 120.612  17
   6   5 -12 883.939 107.568  19
  -6  -5  12 899.709 125.114   5
   6  -5 -12 848.527 115.737  14
   6  -5 -11-8.92155 64.5020  14
   6   5 -11 179.374 67.8929  19
   6  -5 -11 148.890 72.4912  15
   6   5 -11 46.4071 53.2180  17
   6  -5 -11 211.811 82.3652  17
   6  -5 -11 113.249 68.1304  16
   6  -5 -10 16220.8 547.674  14
   6  -5 -10 15667.4 511.788  17
   6   5 -10 16422.0 518.086  19
   6  -5 -10 15829.2 556.441  15
   6  -5 -10 16031.7 533.686  16
   6  -5  -9 740.383 98.9234  14
   6   5  -9 639.912 97.3106  19
   6  -5  -9 849.737 109.147  17
   6  -5  -9 947.764 111.768  16
   6  -5  -8 483.240 82.7831  14
   6  -5  -8 531.490 86.1713  17
   6   5  -8 564.309 95.7193  19
   6  -5  -7 9229.90 368.344  14
   6  -5  -7 10275.0 388.854   6
   6  -5  -7 9866.50 357.517  17
   6   5  -7 9721.62 358.991  19
   6   5  -6-32.4629 53.9638  19
   6  -5  -6 59.8788 42.7103  17
   6  -5  -6 31.6893 39.4159  14
   6  -5  -6 97.2426 55.5266  12
   6  -5  -6 34.3958 45.3935   6
   6   5  -6-20.2041 81.3796   1
   6  -5  -5 5861.42 270.419   6
   6   5  -5 6006.04 392.270   1
   6   5  -5 6006.63 256.054  19
   6   5  -4 12227.5 569.050   1
  -6   5   3 113.539 85.6601   3
   6   5  -3 237.277 101.163   1
   6   5  -2 3422.16 274.559   1
  -6   5   2 3585.03 313.270   3
  -6   5   1 1053.21 181.854   3
  -6   5   0 350.798 143.488   3
   6  -5   0 6.99138 62.6378   2
   6  -5   1 10874.2 536.774   2
  -6   5  -1 10810.6 591.438   3
  -6   5  -2 154.186 74.5306   3
   6  -5   2 1.69285 57.9618   2
   6  -5   2 70.4214 41.3750  20
   6  -5   3-37.8162 45.4281  12
   6  -5   3-5.29067 66.9044   2
   6  -5   3-29.0666 35.1611  20
   6  -5   4 6447.08 299.704   8
   6  -5   4 7444.12 319.274  20
   6  -5   4 7189.17 292.176  12
   6  -5   5 1425.89 137.143   8
   6  -5   5 1500.96 141.902  20
   6  -5   5 1456.05 130.496  12
   6  -5   6 2886.59 197.624   8
   6  -5   6 2770.33 200.954  20
   6  -5   6 2794.61 173.441  12
   6  -5   7 201.665 68.3654  20
   6  -5   7 74.8430 47.2972   8
   6  -5   8-17.0075 55.8895  20
   6  -5   8 64.3632 54.5241   8
   6  -5   9 10495.2 434.919  20
   6  -5   9 9828.90 411.675   8
   6  -5  10 2245.24 188.978  20
   6  -5  10 2330.13 183.892   8
   6  -5  11-23.4738 55.1612  20
   6  -5  11-9.90966 48.6694   8
   6  -5  12 1571.04 151.384  20
   6  -5  12 1406.98 138.674   8
   6  -5  13 6265.92 296.797  20
   6  -5  13 6129.15 286.965   8
   6  -5  14 129.287 49.6500  20
   6  -5  14 70.9263 39.6100   8
  -6  -6  17 585.047 75.5978  18
   6  -6 -17 483.351 70.9265  14
  -6  -6  16 747.949 93.9773  18
  -6  -6  16 521.073 83.2435   5
   6  -6 -16 626.783 87.0979  14
   6  -6 -15 2226.59 174.010  14
  -6  -6  15 2294.19 169.364  18
  -6  -6  15 2258.76 173.641   5
  -6  -6  14 166.053 69.3068  18
  -6  -6  14 223.364 63.9428   5
   6  -6 -14 176.784 70.9592  14
  -6  -6  13 1438.46 148.794   5
   6  -6 -13 1424.75 145.140  16
   6  -6 -13 1307.43 133.579  15
   6  -6 -13 1191.26 140.345  14
   6  -6 -12 94.0689 52.1735  15
   6  -6 -12-27.2356 49.9749  17
   6  -6 -12 36.0503 61.8892  16
   6   6 -12 38.9840 60.7005  19
  -6  -6  12 50.3358 52.2734   5
   6  -6 -12 32.4615 65.6595  14
   6  -6 -11 1889.32 171.426  14
   6  -6 -11 2059.57 155.902  17
   6   6 -11 1983.04 162.545  19
   6  -6 -11 1823.00 158.784  16
   6  -6 -11 1995.70 173.402  15
   6  -6 -10 2655.76 201.350  14
   6  -6 -10 3141.42 191.908  17
   6   6 -10 2694.23 191.922  19
   6  -6 -10 2709.76 197.770  16
   6  -6  -9 2051.68 173.481  14
   6   6  -9 1736.38 150.974  19
   6  -6  -9 2123.98 155.475  17
   6  -6  -9 1947.81 160.355  16
   6  -6  -8 3125.77 209.927  14
   6  -6  -8 3702.55 207.867  17
   6   6  -8 3533.79 210.103  19
   6  -6  -7 7242.00 322.162  14
   6  -6  -7 6792.97 316.384   6
   6  -6  -7 6380.95 285.273  17
   6   6  -7 7080.74 303.505  19
   6  -6  -6 1477.73 134.889  14
   6  -6  -6 1882.40 145.081  12
   6  -6  -6 1582.76 145.073   6
   6  -6  -6 1390.05 124.939  17
   6   6  -6 1446.33 126.783  19
   6   6  -5 30.7573 45.2063  19
   6  -6  -5-10.4712 46.8201  17
   6  -6  -5 19.4104 44.2943  14
   6   6  -5 4.65273 56.4679   1
   6  -6  -5 66.5613 62.8743  12
   6  -6  -5 42.1491 48.1054   6
   6  -6  -4 1351.62 127.840   6
   6   6  -4 1424.36 119.836  19
   6  -6  -4 1142.15 115.209  14
   6  -6  -4 1339.95 119.702  12
   6   6  -4 1099.34 166.455   1
   6  -6  -3 748.517 93.1262  14
   6  -6  -3 788.825 96.6448  12
   6  -6  -3 1078.75 108.165   6
  -6   6   3 617.285 114.700   3
   6   6  -3 545.073 120.840   1
   6  -6  -2 2249.95 152.194  12
  -6   6   2 2133.90 258.206   3
   6   6  -2 2270.33 225.075   1
   6  -6  -1 11142.9 377.650  12
  -6   6   1 11073.6 609.553   3
   6  -6   0 436.890 73.1555  12
  -6   6   0 795.808 161.839   3
   6  -6   1 2875.43 172.713  12
  -6   6  -1 2525.02 296.275   3
   6  -6   1 3009.13 188.046  20
   6  -6   2 353.571 75.4557  20
   6  -6   2 327.648 70.6058  12
   6  -6   3 3428.85 209.012  20
   6  -6   3 2882.91 177.774  12
   6  -6   4 11826.8 436.608  20
   6  -6   4 11099.7 391.053  12
   6  -6   5 1884.65 156.555   8
   6  -6   5 2090.23 170.723  20
   6  -6   5 1792.26 137.159  12
   6  -6   6 114.553 56.1035  20
   6  -6   6 140.675 51.8637   8
   6  -6   7 3453.09 232.780  20
   6  -6   7 3807.34 228.628   8
   6  -6   8 788.779 119.909  20
   6  -6   8 680.066 95.4096   8
   6  -6   9 1971.71 178.552  20
   6  -6   9 2039.19 168.077   8
   6  -6  10 1005.99 139.254  20
   6  -6  10 983.188 120.127   8
   6  -6  11 1413.05 147.108  20
   6  -6  11 1398.61 141.788   8
   6  -6  12 226.579 77.2700  20
   6  -6  12 177.586 53.1447   8
   6  -6  13 961.538 115.375  20
   6  -6  13 1011.34 105.513   8
   6  -6  14 427.215 70.5665  20
  -6  -7  16 176.394 51.4987  18
   6  -7 -16 193.107 52.4171  14
  -6  -7  15 785.076 102.848  18
  -6  -7  15 996.152 113.692   5
   6  -7 -15 802.094 102.582  14
  -6  -7  14 512.997 85.3516  18
  -6  -7  14 640.256 94.8071   5
   6  -7 -14 367.236 78.9686  14
   6  -7 -13 5284.40 269.388  16
   6  -7 -13 4979.17 276.631  14
   6  -7 -13 5177.07 270.964  15
  -6  -7  13 4870.60 256.888  18
  -6  -7  13 4965.21 271.044   5
   6  -7 -12 3120.93 222.594  14
   6  -7 -12 2725.15 196.298  16
   6  -7 -12 3132.82 217.544  15
   6  -7 -11 407.624 92.3048  14
   6  -7 -11 345.169 82.7514  16
   6  -7 -10 1766.85 165.870  14
   6   7 -10 1814.32 162.671  19
   6  -7 -10 1733.80 155.077  16
   6  -7  -9 97.7842 59.5530  14
   6   7  -9 91.7100 71.3191  19
   6  -7  -9 86.3122 57.5057  16
   6  -7  -8 43.3946 60.1372  14
   6  -7  -8 89.4497 56.2204  17
   6   7  -8 38.4573 74.5034  19
   6  -7  -7 8705.54 371.703  14
   6  -7  -7 8584.57 374.658   6
   6  -7  -7 8654.85 334.133  17
   6   7  -7 9099.02 357.252  19
   6  -7  -6 12863.5 469.602  14
   6  -7  -6 14094.2 488.180   6
   6  -7  -6 12571.1 428.390  17
   6   7  -6 13488.3 450.970  19
   6  -7  -5 103.322 53.8394  17
   6  -7  -5 24.1612 54.3896  14
   6   7  -5 32.6553 49.7735  19
   6  -7  -5 56.3333 68.6346  12
   6  -7  -5 76.0239 55.2037   6
   6   7  -5 28.0434 50.2333   7
   6   7  -4 7959.47 344.107   7
   6  -7  -4 8102.90 344.448   6
   6   7  -4 8276.59 320.898  19
   6  -7  -4 8049.06 323.002  12
   6  -7  -4 8014.96 339.832  14
   6  -7  -3 12168.4 411.529  12
   6  -7  -3 12342.9 437.988  14
   6   7  -3 12856.9 407.776  19
   6   7  -3 10785.0 543.273   1
   6   7  -3 11571.0 432.244   7
   6  -7  -3 11987.0 437.175   6
   6  -7  -2 3104.38 188.375  12
   6  -7  -2 3087.62 195.816  14
   6   7  -2 2773.95 187.614   7
   6  -7  -1 648.322 94.1355  14
   6  -7  -1 400.168 66.5220  11
   6  -7  -1 665.847 93.2425  12
   6  -7   0 2010.84 154.430  14
   6  -7   0 1952.23 146.515  12
   6  -7   0 1754.57 146.159  11
   6  -7   1 18.4613 41.3123  20
   6  -7   1 25.4324 49.3048  12
   6  -7   2 1510.12 136.093  20
   6  -7   2 1675.13 136.873  12
   6  -7   3 24.7124 48.2875  20
   6  -7   3 21.8467 52.2672  12
   6  -7   4 5579.25 286.993  20
   6  -7   4 6369.07 274.022  12
   6  -7   5 14771.4 519.853  20
   6  -7   6 2987.92 213.360  20
   6  -7   7 5980.76 312.544  20
   6  -7   8 182.265 73.9116  20
   6  -7   8 306.997 76.3982   8
   6  -7   9 2614.40 207.018  20
   6  -7   9 2783.15 192.619   8
   6  -7  10 10473.6 436.831  20
   6  -7  10 11613.8 424.907   8
   6  -7  11 81.5190 60.2042  20
   6  -7  11 18.6614 36.1749   8
   6  -7  12 278.116 75.2331  20
   6  -7  13 590.158 83.5423  20
  -6  -8  15 235.987 63.0398  18
  -6  -8  15 296.522 62.4755   5
   6  -8 -15 303.904 73.2422  14
  -6  -8  14 399.911 77.1246  18
  -6  -8  14 320.660 71.8955   5
   6  -8 -14 293.372 69.8441  14
   6  -8 -13 1263.02 132.578  14
  -6  -8  13 1213.61 122.881  18
   6  -8 -13 1118.04 126.021  15
   6  -8 -13 871.340 106.768  16
   6  -8 -12 208.108 69.5575  14
  -6  -8  12 108.215 54.1631  18
   6  -8 -12 222.714 68.5918  16
   6  -8 -12 123.979 60.9322  15
   6  -8 -11 1837.31 171.274  14
  -6  -8  11 1704.81 149.625  18
   6  -8 -11 1787.82 158.621  16
   6  -8 -10 338.574 92.5183  14
  -6  -8  10 227.834 66.9844  18
   6  -8 -10 204.637 70.4560  16
   6  -8  -9 2392.28 181.816  16
   6  -8  -9 2650.89 204.149  14
   6  -8  -8 430.184 88.8952  14
   6  -8  -7 1618.70 157.871   6
   6   8  -7 1798.73 161.165  19
   6  -8  -7 1954.44 167.090  14
   6   8  -6 136.044 70.3028   7
   6  -8  -6 85.7901 52.1567   6
   6   8  -6 41.2054 68.5551  19
   6  -8  -6 39.0256 46.6093  14
   6  -8  -5 485.552 91.0764   6
   6   8  -5 544.971 94.9031   7
   6   8  -5 457.933 91.6926  19
   6  -8  -5 379.390 83.5405  14
   6  -8  -4 16.4624 49.8149   6
   6   8  -4 50.9415 42.4740   7
   6  -8  -4 169.512 79.6914  12
   6   8  -4-24.2620 68.5634  19
   6  -8  -4 23.7129 48.0981  14
   6   8  -3 4466.61 259.472   7
   6  -8  -3 4446.53 254.014   6
   6   8  -3 4699.68 230.869  19
   6  -8  -3 4709.01 241.894  12
   6  -8  -3 4524.83 251.294  14
   6   8  -2 27626.2 799.860   7
   6  -8  -2 26782.2 743.447  12
   6  -8  -2 29106.4 792.952  14
   6   8  -1 4379.35 256.984   7
   6  -8  -1 4801.39 240.506  12
   6  -8  -1 4720.30 255.859  14
   6  -8   0 2156.50 163.513  12
   6  -8   0 2314.71 164.748  11
   6  -8   0 2165.61 171.272  14
   6  -8   1 109.348 55.2687  11
   6  -8   1 90.8010 57.2060  12
   6  -8   1 150.889 56.8644  14
   6  -8   2 2691.85 178.721  12
   6  -8   2 2887.11 199.031  20
   6  -8   3 12452.9 413.663  12
   6  -8   3 11433.4 444.486  20
   6  -8   4 10336.0 415.064  20
   6  -8   5 2294.77 182.710  20
   6  -8   6 17676.8 598.225  20
   6  -8   7 5179.95 288.080  20
   6  -8   8 715.122 113.849  20
   6  -8   9 1640.35 166.184  20
   6  -8  10 125.428 64.8612  20
   6  -8  11-15.4722 57.3016  20
   6  -8  12 1269.54 125.089  20
   6  -8  13 1391.14 119.873  20
  -6  -9  15 73.2516 44.6189  18
   6  -9 -15 5.96937 35.1289  14
  -6  -9  14 622.458 80.6564  18
   6  -9 -14 667.209 95.3336  14
   6  -9 -13 343.692 75.2235  14
  -6  -9  13 433.552 72.6010  18
   6  -9 -13 435.301 78.5610  15
   6  -9 -13 489.513 81.0821  16
   6  -9 -12 787.350 112.079  14
  -6  -9  12 905.777 105.917  18
   6  -9 -12 926.408 117.884  15
   6  -9 -12 905.685 106.896  16
   6  -9 -11 10423.9 424.035  14
  -6  -9  11 10880.6 396.141  18
   6  -9 -11 10784.9 411.527  16
   6  -9 -10 2143.39 181.407  14
   6  -9 -10 1895.49 160.856  16
   6  -9  -9 1784.21 170.272  14
   6  -9  -9 1536.80 145.667  16
   6   9  -8 53.9601 54.8568   7
   6  -9  -8 17.3522 60.4090  14
   6   9  -7 14155.9 534.786   7
   6  -9  -7 14153.9 512.574   6
   6  -9  -7 13801.9 511.775  14
   6   9  -6 444.786 96.1426   7
   6  -9  -6 375.824 88.3793   6
   6  -9  -6 410.127 87.8470  14
   6   9  -5 14685.8 532.544   7
   6  -9  -5 13986.2 513.436   6
   6  -9  -5 14302.2 515.516  14
   6  -9  -4 1411.50 147.840   6
   6   9  -4 1445.55 152.173   7
   6  -9  -4 1135.82 132.605  14
   6  -9  -3 1871.61 168.274  14
   6   9  -3 1926.76 171.904   7
   6  -9  -3 1767.67 162.832   6
   6  -9  -3 1813.14 154.134  12
   6  -9  -2 1208.56 131.242  14
   6  -9  -2 1509.50 141.344  12
   6   9  -2 1107.12 134.927   7
   6  -9  -1 179.981 67.6691  14
   6  -9  -1 263.879 65.8193   5
   6  -9  -1 411.812 86.4290  12
   6   9  -1 164.386 60.4140   7
   6  -9   0 15938.0 503.320  12
   6  -9   0 15794.1 543.578  14
   6  -9   1 431.588 78.4650  11
   6  -9   1 453.766 82.2679  12
   6  -9   1 474.602 91.8620  14
   6  -9   2 24128.6 721.564  20
   6  -9   2 25407.0 689.071  12
   6  -9   3 13414.7 486.368  20
   6  -9   4 49453.7 1252.48  20
   6   9   4 51111.3 1308.18  10
   6  -9   5 26897.0 797.527  20
   6   9   5 28244.8 849.865  10
   6   9   6 417.869 101.120  10
   6  -9   6 360.361 83.5834  20
   6   9   7-22.0994 66.6022  10
   6  -9   7-3.27347 54.0155  20
   6   9   8 3568.36 250.935  10
   6  -9   8 3743.44 236.434  20
   6   9   9 3332.73 237.272  10
   6  -9   9 3160.14 210.058  20
   6   9  10 3483.92 231.898  10
   6  -9  10 3584.39 224.786  20
   6   9  11 7804.95 341.350  10
   6  -9  11 7853.12 329.901  20
   6  -9  12 4121.82 213.204  20
   6  10 -14 1221.85 122.588   7
   6 -10 -14 1334.13 115.499  14
   6 -10 -13 200.317 59.1473  14
   6  10 -13 303.774 79.2785   7
  -6 -10  13 138.835 41.2772  18
   6 -10 -13 206.056 50.9213  15
   6 -10 -13 262.390 53.9023  16
   6 -10 -12 289.604 73.6953  14
   6  10 -12 239.729 66.3664   7
   6 -10 -12 210.276 54.6966  15
   6 -10 -12 86.2954 43.4544  16
   6 -10 -11 2909.68 202.666  14
   6  10 -11 2758.92 213.091   7
   6 -10 -11 2812.99 184.683  16
   6 -10 -10 4944.27 278.199  14
   6  10 -10 5162.78 299.209   7
   6 -10 -10 5141.58 262.543  16
   6 -10  -9 6975.66 339.456  14
   6  10  -9 7207.75 361.998   7
   6 -10  -9 6909.64 319.094  16
   6 -10  -8 2632.02 202.814  14
   6  10  -8 2639.13 212.616   7
   6  10  -8 2435.59 202.232  10
   6 -10  -8 2252.66 179.036  16
   6  10  -7 8403.69 378.122  10
   6 -10  -7 8472.00 379.542  14
   6  10  -7 8578.49 398.973   7
   6  10  -6 4349.44 260.695  10
   6 -10  -6 4324.25 262.054  14
   6  10  -6 4279.26 273.232   7
   6 -10  -6 3941.77 245.809   6
   6  10  -5 11024.5 446.029  10
   6 -10  -5 10437.7 435.053  14
   6  10  -5 10500.5 450.811   7
   6 -10  -5 11148.6 439.629   6
   6  10  -4 17.9259 43.6048  10
   6 -10  -4 78.5765 66.4041  14
   6 -10  -4 21.1612 60.0443   6
   6  10  -4 35.4678 67.6069   7
   6  10  -3 3431.74 233.313  10
   6 -10  -3 3766.06 241.671  14
   6 -10  -3 3291.37 224.430   6
   6  10  -3 3206.64 234.389   7
   6  10  -2 2128.43 179.150  10
   6 -10  -2 1873.39 170.471  14
   6 -10  -2 2184.44 183.996   6
   6  10  -2 2112.78 184.689   7
   6  10  -1 10813.7 447.066  10
   6 -10  -1 10308.1 426.468  14
   6 -10  -1 10222.0 387.044  12
   6 -10  -1 10196.9 421.199   5
   6  10   0 4477.58 276.843  10
   6 -10   0 4400.11 238.356  12
   6 -10   0 4308.44 260.650  14
   6 -10   0 4482.19 254.482   5
   6  10   1 13220.2 518.015  10
   6 -10   1 13863.9 457.006  12
   6 -10   1 13298.6 494.569  14
   6  10   2 2250.91 195.831  10
   6 -10   2 2253.67 186.245  14
   6  10   3 24267.2 772.825  10
   6  10   4 248.592 85.5944  10
   6 -10   4 126.113 54.4092  20
   6 -10   5 1823.06 165.998  20
   6  10   5 2044.48 189.021  10
   6  10   6-22.6076 61.2075  10
   6 -10   6 14.0899 52.7273  20
   6 -10   7 4872.82 269.217  20
   6  10   7 4883.61 295.996  10
   6 -10   8 3240.56 212.253  20
   6  10   8 3260.89 233.497  10
   6 -10   9 1037.01 122.218  20
   6  10   9 1247.97 136.584  10
   6 -10  10 61.9829 41.9981  20
   6  10  10-36.7982 45.7187  10
   6 -10  11 2.27355 43.3295  20
   6 -11 -13 1844.41 134.533  14
   6  11 -13 1889.14 150.421   7
   6 -11 -12-41.1161 52.2738  15
   6  11 -12 36.2098 57.1107   7
   6 -11 -12-27.0972 42.8750  14
   6 -11 -11 376.156 71.7670  14
   6  11 -11 283.914 81.8762   7
   6 -11 -11 251.908 68.6421  16
   6  11 -11 421.178 85.8537  10
   6 -11 -10 2077.56 165.491  14
   6  11 -10 1650.54 165.346   7
   6 -11 -10 1844.37 144.831  16
   6  11 -10 1792.91 159.352  10
   6 -11  -9 13469.8 480.773  14
   6  11  -9 12360.8 491.877   7
   6 -11  -9 12894.0 449.375  16
   6  11  -9 12340.7 472.293  10
   6 -11  -8 11264.3 441.037  14
   6  11  -8 10600.3 452.699   7
   6 -11  -8 10900.3 412.311  16
   6  11  -8 11246.1 442.090  10
   6 -11  -7 738.439 112.048  14
   6  11  -7 691.094 121.327   7
   6  11  -7 690.396 111.504  10
   6 -11  -6 241.820 79.9094  14
   6  11  -6 363.381 98.8733   7
   6 -11  -6 183.130 69.8901   6
   6  11  -6 431.005 87.2207  10
   6 -11  -5 1584.93 162.961  14
   6  11  -5 1963.61 186.781   7
   6 -11  -5 1994.35 175.535   6
   6  11  -5 1789.39 168.949  10
   6 -11  -4 20459.0 658.210  14
   6 -11  -4 20501.7 650.662   6
   6  11  -4 18370.5 659.381   7
   6  11  -4 20611.1 665.568  10
   6 -11  -3 23465.8 723.415  14
   6 -11  -3 22747.4 712.832   6
   6  11  -3 22648.8 739.266   7
   6  11  -3 23956.7 740.297  10
   6 -11  -2 5027.25 287.005  14
   6 -11  -2 5221.21 287.029   6
   6  11  -2 5388.24 301.394  10
   6 -11  -1 21241.7 675.877  14
   6 -11  -1 19669.0 657.218   6
   6  11  -1 21665.6 698.514  10
   6 -11   0 26039.1 795.534  14
   6 -11   0 27836.7 802.590   5
   6  11   0 27032.5 824.687  10
   6 -11   1 3373.60 226.646  14
   6 -11   1 2800.31 203.576   5
   6  11   1 3335.53 238.808  10
   6  11   2 5164.95 306.451  10
   6 -11   2 5618.26 298.522  14
   6  11   3 6042.67 331.898  10
   6 -11   3 5291.68 293.902  14
   6  11   4 9104.51 419.715  10
   6  11   5 73.3890 58.8310  10
   6 -11   5 48.6256 42.7364  20
   6  11   6 217.298 93.0906  10
   6 -11   6 346.946 77.2721  20
   6 -11   7 4120.99 231.013  20
   6  11   7 3658.93 249.736  10
   6 -11   8 7141.85 309.751  20
   6  11   8 7201.55 346.491  10
   6  11   9 75.2477 51.5140  10
   6 -11   9 132.418 51.0019  20
   6 -11  10 1067.72 100.427  20
   6  12 -12 3.73307 41.1039   7
   6 -12 -11-3.49240 41.0481  14
   6  12 -11 27.5030 51.5042   7
   6  12 -11 87.8482 39.4343  10
   6 -12 -10 4493.80 233.381  14
   6  12 -10 4162.42 230.768  10
   6  12 -10 4539.97 258.029   7
   6 -12  -9 439.025 80.5300  14
   6  12  -9 335.982 90.4457   7
   6  12  -9 192.102 58.4033  10
   6 -12  -9 273.289 57.3380  16
   6 -12  -8 10188.9 400.963  14
   6  12  -8 9585.83 417.323   7
   6  12  -8 10347.3 414.042  10
   6 -12  -8 10091.2 374.244  16
   6 -12  -7 4993.51 273.841  14
   6  12  -7 5269.37 301.376   7
   6  12  -7 5262.67 284.305  10
   6 -12  -7 5473.54 263.850  16
   6  12  -6 1247.19 136.987  10
   6 -12  -6 1463.06 151.221  14
   6  12  -6 1263.06 153.339   7
   6  12  -5 4293.51 261.061  10
   6 -12  -5 4507.34 264.875  14
   6 -12  -5 4421.05 254.209   6
   6  12  -5 4242.42 274.911   7
   6  12  -4 1134.63 134.957  10
   6 -12  -4 1076.17 136.340  14
   6  12  -4 1047.59 136.850   7
   6 -12  -4 1155.06 149.416   6
   6  12  -3 3359.49 233.325  10
   6 -12  -3 2845.72 218.308  14
   6 -12  -3 3061.39 210.272   6
   6  12  -2 30705.6 905.520  10
   6 -12  -2 31797.9 891.579  14
   6 -12  -2 30829.4 871.471   6
   6  12  -1-29.0453 53.2988  10
   6 -12  -1-29.8715 80.4436  14
   6 -12  -1-52.6932 72.7730   6
   6  12   0 7436.63 366.901  10
   6 -12   0 6915.56 342.045  14
   6 -12   0 7382.90 343.543   5
   6 -12   0 6802.07 337.509   6
   6  12   1 1124.84 141.260  10
   6 -12   1 1333.48 139.808   5
   6 -12   1 1174.57 144.936  14
   6  12   2 1411.75 157.594  10
   6 -12   2 1649.71 156.475  14
   6  12   3 233.635 77.2528  10
   6 -12   3 380.079 94.3035  14
   6  12   4 1760.76 178.694  10
   6 -12   4 1586.26 151.203  14
   6 -12   5 3599.77 230.567  14
   6  12   5 3610.73 243.065  10
   6 -12   6 4049.49 238.698  14
   6 -12   6 4159.97 224.152  11
   6  12   6 3788.54 250.934  10
   6 -12   7 245.423 69.3003  14
   6  12   7 208.179 78.3645  10
   6 -12   7 272.798 55.6862  11
   6 -12   8 765.795 95.5158  14
   6  12   8 684.380 100.226  10
   6 -12   8 667.240 84.1958  11
   6 -12   9 396.107 68.4028  11
   6 -12   9 290.437 58.7495  14
   6 -13 -10 467.934 69.0089  14
   6  13 -10 567.369 87.1460   7
   6  13  -9 2666.17 179.941  10
   6 -13  -9 3093.59 184.353  14
   6  13  -9 2718.50 192.952   7
   6  13  -8 2923.79 194.612  10
   6 -13  -8 3034.21 192.461  14
   6  13  -8 2969.89 206.518   7
   6  13  -7-22.7788 46.6385  10
   6 -13  -7-0.55348 44.0241  14
   6  13  -7 26.8181 56.1853   7
   6  13  -6 540.390 95.4551  10
   6 -13  -6 746.974 105.089  14
   6  13  -6 701.225 115.391   7
   6  13  -5 608.788 99.2125  10
   6 -13  -5 682.591 106.865  14
   6 -13  -5 918.703 109.738   6
   6  13  -4 1599.46 156.860  10
   6 -13  -4 1420.39 144.904  14
   6 -13  -4 1330.35 132.034   6
   6  13  -3-52.7781 83.6157  10
   6 -13  -3 19.0570 57.8652  14
   6 -13  -3 80.3868 59.8168   6
   6  13  -2 4628.74 278.275  10
   6 -13  -2 4447.88 258.424  14
   6 -13  -2 4587.59 255.744   6
   6  13  -1 3267.04 230.074  10
   6 -13  -1 2993.69 212.861  14
   6 -13  -1 3103.56 206.227   6
   6  13   0 117.886 68.4728  10
   6 -13   0 122.017 63.1780  14
   6 -13   0-20.9450 47.6777   6
   6  13   1 10252.1 440.007  10
   6 -13   1 10228.9 413.171  14
   6 -13   1 10299.8 409.255   6
   6  13   2 504.600 99.8777  10
   6 -13   2 626.593 94.2403   5
   6 -13   2 477.328 106.011  14
   6 -13   3 2721.33 195.478  14
   6  13   3 2989.96 216.745  10
   6  13   4 350.474 88.4057  10
   6 -13   4 400.314 86.5359  14
   6 -13   5 8999.54 367.890  14
   6  13   5 9438.43 398.403  10
   6  13   6 14.7305 55.8766  10
   6 -13   6 6.32256 44.6662  14
   6 -13   7 7720.68 310.918  14
   6  13   7 7581.45 330.664  10
   6 -14  -8 5373.23 239.472  14
   6 -14  -7 3936.73 208.975  14
   6  14  -7 3734.23 214.676  10
   6 -14  -6 571.224 81.6800  14
   6  14  -6 612.777 93.4329  10
   6 -14  -5 32.2577 49.6229  14
   6  14  -5 36.8240 47.4447  10
   6 -14  -4 1964.50 156.011  14
   6 -14  -4 2095.81 149.261   6
   6  14  -4 2299.43 180.769  10
   6 -14  -3 617.520 93.4374  14
   6 -14  -3 679.398 78.7505   6
   6  14  -3 592.062 98.3980  10
   6 -14  -2-46.2501 61.8026  14
   6 -14  -2 45.4439 62.4105   6
   6  14  -2 2.24329 58.1146  10
   6 -14  -1 128.563 59.4916  14
   6  14  -1 219.533 75.5146  10
   6 -14   0 483.726 79.7492  14
   6 -14   0 547.512 89.9827   6
   6  14   0 626.521 109.345  10
   6 -14   1 598.968 94.0067  14
   6 -14   1 498.905 86.4510   6
   6  14   1 537.307 99.7067  10
   6 -14   2 37.5244 51.1547  14
   6 -14   2 161.184 58.7230   6
   6  14   2-6.73318 50.4976  10
   6 -14   3 0.78001 50.0362  14
   6 -14   3 47.6410 42.1732   6
   6  14   3-15.8712 47.7548  10
   6 -14   4 424.195 74.8524  14
   6  14   4 291.789 70.2525  10
   6 -14   5 1354.60 119.290  14
   6  14   5 1329.07 132.145  10
   6 -15  -5 38.0832 32.8621  14
   6 -15  -4 95.1026 37.3836  14
   6  15  -4 0.51484 40.5664  10
   6 -15  -3 133.888 46.6590  14
   6  15  -3 73.0381 37.6532  10
   6 -15  -2 318.994 62.2512  14
   6  15  -2 403.553 76.8375  10
   6 -15  -1 3034.36 183.513  14
   6  15  -1 2824.07 194.197  10
   6 -15   0 522.965 79.1585  14
   6 -15   0 455.605 70.0930   6
   6  15   0 341.885 72.3190  10
   6  15   1 3322.32 206.286  10
   6 -15   1 2961.47 168.329   6
   6 -15   1 3146.06 183.792  14
   6  15   2 92.7344 40.4104  10
   6 -15   2 99.4669 41.9364  14
   6 -15   3 418.641 72.1044  14
  -7   0  17-73.3301 49.1942   5
  -7   0  16-48.7587 46.5695   5
   7   0 -15 1119.68 120.064  17
  -7   0  15 913.415 119.796   5
   7   0 -15 1317.61 129.731  14
   7   0 -14 6.81671 44.1857  14
   7   0 -14 56.8535 74.0186  17
   7   0 -13 1082.13 125.452  14
   7   0 -13 1117.61 133.524  17
   7   0 -12-33.6298 42.5463  14
   7   0 -12-75.5093 77.5407  17
   7   0 -11 7712.20 336.928  16
   7   0 -11 8347.84 350.153  14
   7   0 -11 8761.46 350.289  17
   7   0 -10-83.8912 76.9337  17
   7   0 -10-53.5679 48.6447  16
   7   0  -9 664.907 102.168  17
   7   0  -9 548.792 95.4603  15
   7   0  -9 470.539 80.4971  16
   7   0  -8-77.6893 63.4293  15
   7   0  -8 52.3181 60.4917  17
   7   0  -8-17.7901 41.3565  16
   7   0  -7 2352.09 161.272  17
   7   0  -7 2415.36 178.873  15
   7   0  -6 51.3414 91.2509   1
  -7   0   6 68.9762 45.3627   4
   7   0  -6 25.0289 47.1973  15
   7   0  -6-34.5965 52.7801  17
   7   0  -5 43.6300 56.9305   1
   7   0  -5 35.9698 37.3111  15
   7   0  -4 50.6094 76.2412   1
   7   0  -3 4687.91 328.716   1
   7   0  -2 50.0922 79.8122   2
   7   0  -1 6341.70 395.935   2
   7   0   0-11.6044 69.4373   2
   7   0   1 6966.28 431.926   2
   7   0   2-225.904 88.8681   2
   7   0   3 28072.3 754.625  11
   7   0   4-12.3826 42.4562   8
   7   0   4 28.1689 31.6584  11
   7   0   5 214.443 58.8118   8
   7   0   5 1.80888 39.5412  11
   7   0   6 54.9666 51.1313   8
   7   0   7 4590.63 265.143   8
   7   0   8-49.2874 66.4446   8
   7   0   9 3536.09 242.951   8
   7   0  10-19.6555 62.3785   8
   7   0  11 14954.4 529.128   8
   7   0  11 14144.1 481.136  12
   7   0  12-24.6149 62.4936   8
   7   0  12 71.6001 55.8569  12
   7   0  13 2201.98 164.935   8
   7   0  14 45.8564 38.4392   8
  -7  -1  17 1738.04 141.480   5
  -7   1  17 1791.14 145.365   5
  -7  -1  16 7249.21 321.996   5
  -7   1  16 6668.24 313.217   5
   7  -1 -15 32.5842 63.5668  17
  -7  -1  15 49.0151 55.9332   5
   7  -1 -15-40.9077 55.7561  14
   7   1 -14 1923.90 160.403  17
   7  -1 -14 1888.67 163.919  14
   7   1 -14 1849.99 160.206  14
   7  -1 -14 1894.32 164.431  17
  -7  -1  14 2152.69 181.466   5
   7  -1 -13 443.939 85.2271  14
   7   1 -13 379.965 76.1036  14
   7   1 -13 513.340 84.6945  19
   7   1 -13 363.675 86.0536  17
   7  -1 -13 446.772 95.4567  17
  -7  -1  13 426.310 89.0816   5
   7   1 -12 776.475 99.9333  19
   7  -1 -12 816.459 108.647  14
   7  -1 -12 845.046 109.968  16
   7   1 -12 811.251 115.968  17
   7  -1 -12 652.681 107.651  17
   7  -1 -11 86.9378 55.6631  14
   7  -1 -11 8.36271 56.0081  16
   7  -1 -11 10.6691 52.9480  15
   7   1 -11-79.5202 79.2524  17
   7  -1 -11 72.8249 72.2460  17
   7  -1 -10 1237.34 130.332  14
   7  -1 -10 1225.33 126.819  16
   7   1 -10 1433.23 136.430  17
   7  -1 -10 1404.30 142.472  17
   7   1 -10 1342.10 125.173  16
   7  -1 -10 1354.95 140.028  15
   7  -1  -9 1437.32 131.680  16
   7   1  -9 1427.55 131.394  17
   7  -1  -9 1539.17 149.956  15
   7  -1  -9 1436.22 138.188  17
   7  -1  -8 747.697 103.947  15
   7  -1  -8 907.683 110.620  17
   7   1  -8 709.808 95.1531  17
   7  -1  -8 694.509 88.7452  16
   7   1  -7 430.444 78.6815  17
   7  -1  -7 204.683 60.3749  15
   7  -1  -7 337.565 63.8756  16
   7  -1  -7 259.567 65.4700  17
   7  -1  -6 1899.69 140.326  17
   7  -1  -6 1956.39 155.095  15
   7   1  -6 1655.95 131.180  17
   7  -1  -6 1860.66 206.508   1
  -7   1   6 1379.07 180.574   4
   7   1  -6 1719.46 211.263   1
   7  -1  -5 6379.03 267.300  17
   7  -1  -5 6627.77 293.968  15
   7   1  -5 7272.55 429.986   1
   7  -1  -5 6287.70 390.136   1
   7   1  -4 1027.29 157.430   1
   7  -1  -4 1151.04 166.030   1
   7   1  -3 2845.24 265.393   1
   7   1  -2 2953.06 267.390   2
   7  -1  -1 29348.1 997.907   2
   7   1  -1 29290.4 967.161   2
   7  -1   0 3084.78 283.978   2
   7   1   0 2982.65 278.352   2
   7  -1   1 4277.94 329.907   2
   7   1   1 4072.76 321.652   2
   7  -1   2 24415.4 895.550   2
   7   1   2 23326.8 866.787   2
   7  -1   2 21649.6 631.445  11
   7  -1   2 22052.2 622.079  12
   7  -1   3 2218.50 157.451  12
   7  -1   3 2275.15 161.534  11
   7  -1   3 2406.24 169.835  20
   7  -1   4 3473.34 209.220  11
   7  -1   4 3487.72 204.467  12
   7  -1   4 3643.45 213.104  20
   7   1   4 4087.36 227.028   8
   7  -1   4 4059.24 232.522   8
   7  -1   5-28.6185 56.0971  11
   7  -1   5 7.30296 31.8827  20
   7   1   5-39.4787 48.5515   8
   7  -1   5-14.4313 58.8060   8
   7  -1   6 903.331 108.731  11
   7  -1   6 1003.17 116.053  20
   7   1   6 1060.15 119.008   8
   7  -1   6 1252.00 140.755   8
   7  -1   7 825.566 108.764  20
   7  -1   7 883.136 119.847   8
   7   1   7 626.461 97.2705   8
   7   1   8 2247.05 188.194   8
   7  -1   8 2534.32 201.371   8
   7   1   9 174.882 71.0090   8
   7  -1   9 262.212 87.9763   8
   7  -1   9 235.912 73.0031  12
   7   1  10 1969.15 174.619   8
   7  -1  10 1751.65 168.927   8
   7  -1  10 2256.16 169.199  12
   7   1  11 458.376 100.213   8
   7  -1  11 353.151 89.9023   8
   7  -1  11 478.493 90.0480  12
   7   1  12 38.5298 51.1459   8
   7  -1  12-11.0758 60.8092   8
   7  -1  13-26.2961 64.0311   8
   7   1  13-86.1696 54.5654   8
   7   1  13 3.77240 39.6761  12
   7   1  14 2283.66 149.678   8
   7  -1  14 2016.40 147.495   8
  -7  -2  17 3822.30 207.659   5
  -7   2  17 3714.33 210.567   5
  -7  -2  16 56.1336 46.4183   5
   7  -2 -16 9.37622 46.6078  14
   7  -2 -15 1951.71 154.911  17
  -7  -2  15 2150.09 171.310   5
   7  -2 -15 1792.48 159.732  14
   7   2 -14 7679.03 322.387  17
   7  -2 -14 7812.86 330.783  17
   7  -2 -14 7806.87 347.335  14
  -7  -2  14 7696.08 356.023   5
   7  -2 -13 1060.73 124.676  14
   7   2 -13 1079.84 114.157  19
  -7  -2  13 1317.92 138.230   5
   7  -2 -13 1057.20 132.893  17
   7   2 -13 1069.76 122.961  17
   7  -2 -12 2775.51 194.045  17
   7   2 -12 2621.60 191.400  17
   7   2 -12 2938.01 187.485  19
   7  -2 -12 2984.13 209.656  15
   7  -2 -12 2672.13 193.371  16
   7  -2 -12 2725.04 195.963  14
   7   2 -11 13876.9 471.578  17
   7  -2 -11 14182.8 483.234  17
   7   2 -11 13850.1 471.340  19
   7  -2 -11 14356.0 515.044  15
   7  -2 -11 14050.6 488.297  16
   7  -2 -11 14889.9 506.388  14
   7   2 -10 6947.51 300.625  17
   7  -2 -10 7136.43 317.276  17
   7  -2 -10 6716.09 308.927  14
   7  -2 -10 6623.65 329.910  15
   7  -2 -10 6889.81 310.330  16
   7  -2  -9 2621.95 179.865  17
   7   2  -9 2066.58 156.424  17
   7  -2  -9 2318.42 168.581  14
   7  -2  -9 2381.49 186.896  15
   7  -2  -9 2144.04 163.488  16
   7  -2  -8 1016.48 111.153  14
   7  -2  -8 843.510 104.668  16
   7   2  -8 943.881 108.813  17
   7  -2  -8 841.484 110.985  15
   7  -2  -8 1062.28 117.452  17
   7  -2  -7 6321.28 300.799  15
   7  -2  -7 6564.79 283.590  17
   7  -2  -7 6019.17 271.284  16
   7   2  -7 5894.57 257.430  17
   7  -2  -6 1057.46 107.808  17
   7  -2  -6 1173.28 121.586  15
   7   2  -6 1084.52 110.075  17
  -7   2   6 794.342 150.948   4
   7  -2  -5 1666.92 142.955  15
   7  -2  -5 1679.45 128.601  17
   7   2  -5 1493.37 202.055   1
  -7   2   5 1476.95 196.017   4
   7  -2  -5 1500.11 180.093   1
   7   2  -4 1065.02 160.561   1
   7   2  -3 16572.6 689.841   1
   7   2  -2 124.197 65.6591   2
   7  -2  -1 181.279 91.5402   2
   7   2  -1 95.5821 67.5865   2
   7  -2   0 1069.42 167.546   2
   7   2   0 962.995 150.782   2
   7  -2   1 4891.67 360.911   2
   7   2   1 4292.75 325.124   2
   7  -2   1 4233.73 214.418  12
   7  -2   1 4424.82 228.934  11
   7  -2   2 3422.96 201.311  20
   7   2   2 3183.01 281.785   2
   7  -2   2 3103.35 190.638  11
   7  -2   2 2811.59 177.822  12
   7  -2   3 7532.56 309.720  12
   7  -2   3 7564.80 323.017  11
   7  -2   3 7548.07 326.950  20
   7  -2   4 4242.79 226.086  12
   7  -2   4 4250.18 237.471  11
   7  -2   4 4041.63 234.819  20
   7  -2   4 4249.00 243.630   8
   7  -2   5 774.655 100.944  12
   7  -2   5 837.168 104.890  20
   7   2   5 853.312 110.734   8
   7  -2   5 835.100 111.357   8
   7  -2   6 61.5361 61.0330  12
   7  -2   6 46.8336 51.6610  20
   7   2   6 56.7606 40.9977   8
   7  -2   6 22.6625 64.0206   8
   7  -2   7 2245.25 169.436  12
   7  -2   7 2477.23 183.224  20
   7   2   7 2200.93 178.586   8
   7  -2   7 2573.70 200.929   8
   7  -2   8 2315.70 172.974  12
   7  -2   8 2095.94 171.039  20
   7   2   8 2191.13 180.111   8
   7  -2   8 2076.86 183.143   8
   7  -2   9 693.511 107.567  12
   7  -2   9 694.248 101.942  20
   7   2   9 632.255 104.491   8
   7  -2   9 375.096 92.5286   8
   7  -2  10-21.1983 46.7653  12
   7  -2  10-9.42005 42.0302  20
   7   2  10-34.8634 45.3462   8
   7  -2  10 59.0315 81.8483   8
   7  -2  11-9.15832 41.9129  20
   7   2  11 24.5251 47.7789   8
   7   2  12 550.068 79.1697   8
   7  -2  12 539.168 91.8491   8
   7   2  13 12.2339 39.7164  12
   7   2  13 121.265 53.7139   8
   7  -2  13 77.2380 47.5484   8
   7  -2  14 2655.90 166.006   8
  -7   3  17 241.295 56.8626   5
  -7  -3  17 229.802 54.0811   5
  -7  -3  17 304.078 66.6212  18
  -7  -3  16 5718.70 275.396   5
   7  -3 -16 5913.47 275.354  14
  -7  -3  15 608.841 101.972   5
   7  -3 -15 395.867 79.3444  17
   7  -3 -15 484.226 80.2290  14
   7  -3 -14 3447.89 222.631  14
  -7  -3  14 3702.79 230.828   5
   7  -3 -14 3659.45 213.515  17
   7  -3 -13 4464.79 253.159  16
   7  -3 -13 4151.84 246.027  15
   7  -3 -13 4067.38 245.548  14
  -7  -3  13 3887.41 240.797   5
   7  -3 -13 4295.95 239.249  17
   7   3 -13 4119.03 227.708  17
   7   3 -13 4186.88 222.278  19
   7  -3 -12 31532.2 841.380  17
   7   3 -12 31360.4 824.937  17
   7   3 -12 29890.6 821.413  19
   7  -3 -12 30136.1 851.105  16
   7  -3 -12 31132.4 866.491  14
   7  -3 -12 31981.8 886.025  15
   7  -3 -11 96.4245 47.4767  14
   7   3 -11 196.993 66.8564  19
   7  -3 -11 188.130 63.1418  15
   7   3 -11 268.354 82.3970  17
   7  -3 -11 210.789 81.8211  16
   7  -3 -11 255.931 83.4156  17
   7  -3 -10 723.888 103.455  14
   7   3 -10 808.841 105.938  19
   7  -3 -10 808.848 113.838  17
   7   3 -10 871.764 111.461  17
   7  -3 -10 811.323 110.116  16
   7  -3 -10 768.834 109.029  15
   7  -3  -9 687.281 96.8457  14
   7  -3  -9 727.875 113.593  17
   7  -3  -9 455.890 94.7583  15
   7   3  -9 630.349 91.5005  17
   7  -3  -9 656.213 98.4516  16
   7  -3  -8 1484.17 134.593  14
   7   3  -8 1615.54 135.233  17
   7  -3  -8 1467.46 133.762  16
   7  -3  -8 1800.30 158.749  15
   7  -3  -8 1581.56 142.959  17
   7  -3  -7 3716.71 215.113  14
   7   3  -7 3870.97 198.552  17
   7  -3  -7 4123.87 241.507  15
   7  -3  -7 3760.45 210.280  17
   7  -3  -6 4138.14 204.876  12
   7  -3  -6 4052.13 236.078  15
   7  -3  -6 4254.09 220.017  17
   7  -3  -5 2562.59 169.994   6
   7  -3  -5 2492.67 156.943  12
   7  -3  -5 2910.42 189.128  15
   7  -3  -5 2622.29 167.903  17
   7  -3  -4 3558.66 203.012   6
   7  -3  -4 4483.12 225.024  11
   7  -3  -4 3901.48 198.515  12
   7  -3  -4 4250.65 229.070  15
   7   3  -4 3959.40 322.277   1
   7   3  -3 445.224 117.136   1
   7  -3  -3 560.920 82.4473  11
   7  -3  -2 24.4406 45.8460  11
   7  -3  -1 1597.78 206.828   2
   7  -3  -1 1674.54 140.188  11
   7  -3  -1 1610.69 127.557  12
   7  -3   0 2173.65 239.973   2
   7  -3   0 2041.90 147.251  12
   7  -3   0 1972.08 149.479  11
   7   3   1 4583.38 332.506   2
  -7   3  -1 4237.29 350.021   3
   7  -3   1 4338.03 222.877  12
   7  -3   1 4828.16 243.967  11
   7  -3   2 593.387 90.5025  20
   7   3   2 582.048 116.832   2
   7  -3   2 692.485 96.1844  11
   7  -3   2 632.116 89.5755  12
   7  -3   3 82.0468 47.1220  20
   7  -3   3 103.536 57.0449  12
   7  -3   3 99.4070 44.8136  11
   7  -3   4 5006.45 267.285   8
   7  -3   4 5305.27 271.064  20
   7  -3   4 4915.57 248.754  12
   7   3   5 321.622 73.4776   8
   7  -3   5 355.480 79.7833   8
   7  -3   5 270.339 72.5855  20
   7  -3   5 193.734 60.6523  12
   7   3   6 4629.19 251.096   8
   7  -3   6 4414.51 258.447   8
   7  -3   6 4350.45 254.814  20
   7  -3   6 4132.09 230.826  12
   7  -3   7 3188.93 223.597   8
   7   3   7 3348.79 214.052   8
   7  -3   7 3237.85 216.041  20
   7  -3   7 3141.92 201.728  12
   7   3   8-9.43861 47.3554   8
   7  -3   8-23.2320 57.1324   8
   7  -3   8 28.5799 49.1640  20
   7  -3   8-3.55529 47.0643  12
   7   3   9 21.3757 44.3179   8
   7  -3   9 75.0196 70.9591   8
   7  -3   9-9.07265 59.6287  20
   7  -3   9-48.8015 58.5887  12
   7  -3  10 432.224 86.8793  20
   7   3  10 577.953 94.3733   8
   7  -3  10 679.786 114.649   8
   7  -3  11-45.9007 52.4927  20
   7   3  11-94.1609 47.1096   8
   7  -3  11 28.1109 53.7476   8
   7  -3  12 252.687 57.7380  20
   7   3  12 366.486 67.0475   8
   7  -3  12 114.709 52.2052   8
   7  -3  13 5072.33 237.955  20
   7  -3  13 4909.30 248.498   8
   7  -3  14 706.134 86.2590   8
   7  -4 -17 8262.36 311.398  14
  -7  -4  17 8583.89 306.812  18
   7  -4 -16 1793.29 142.802  14
  -7  -4  16 1722.95 139.168   5
   7  -4 -15 1732.54 149.287  14
  -7  -4  15 1786.73 155.976   5
   7  -4 -15 1641.70 134.739  17
   7  -4 -14 5029.32 273.438  14
  -7  -4  14 4970.61 269.489   5
   7  -4 -14 5146.73 254.317  17
   7   4 -14 5284.92 243.233  19
   7  -4 -13 8994.90 360.125  17
   7   4 -13 8893.47 349.938  19
   7  -4 -13 9376.57 388.701  15
   7  -4 -13 9268.83 383.613  16
   7  -4 -13 8962.77 386.583  14
   7  -4 -12 1047.29 137.448  14
   7   4 -12 1005.11 120.679  19
   7  -4 -12 977.083 121.046  17
   7  -4 -12 1058.99 129.096  16
   7   4 -12 1067.72 115.693  17
   7  -4 -12 926.461 122.321  15
   7  -4 -11 807.138 109.257  14
   7   4 -11 678.274 100.534  19
   7   4 -11 911.920 115.100  17
   7  -4 -11 813.378 116.218  16
   7  -4 -11 732.820 102.435  17
   7  -4 -11 625.550 105.862  15
   7  -4 -10 190.277 68.1018  14
   7   4 -10 81.0931 62.8634  19
   7   4 -10 63.6586 60.6128  17
   7  -4 -10 139.883 67.9195  15
   7  -4 -10 207.977 68.5421  16
   7  -4 -10 158.139 75.2343  17
   7  -4  -9 4034.58 236.256  14
   7   4  -9 4280.77 231.670  19
   7  -4  -9 3870.69 246.635  15
   7  -4  -9 3781.76 229.570  16
   7  -4  -9 4219.31 236.943  17
   7  -4  -8 11747.4 429.263  14
   7   4  -8 11844.8 417.825  19
   7  -4  -8 11409.6 446.226  15
   7  -4  -8 11083.1 411.695  17
   7  -4  -8 10983.7 413.457  16
   7  -4  -7 3951.28 207.857  12
   7  -4  -7 3711.69 216.074  14
   7  -4  -7 3853.03 214.505  17
   7  -4  -7 3908.60 239.292  15
   7   4  -7 3619.71 209.277  19
   7  -4  -6-34.7500 37.7552  14
   7  -4  -6-4.97126 50.9815   6
   7  -4  -6-20.7481 53.6250  12
   7  -4  -6 71.8381 48.3039  17
   7  -4  -6 30.1624 46.3634  15
   7  -4  -5-7.32863 30.8776  14
   7  -4  -5 11.9535 59.1837  12
   7  -4  -5 60.6114 48.6001   6
   7  -4  -5-22.6610 59.2979  17
   7  -4  -5 19.2965 44.7944  15
   7  -4  -4 11.8811 47.5145  11
   7  -4  -4 122.702 57.2918  12
   7  -4  -4 170.737 56.7110   6
   7  -4  -4 102.678 50.3903  15
   7  -4  -3 1110.28 112.842  11
   7  -4  -3 1190.94 111.898  12
   7  -4  -3 1204.18 119.095   6
   7  -4  -3 1246.20 120.251  15
   7  -4  -2 136.598 54.6551  11
   7  -4  -2 216.891 71.1120  12
   7  -4  -2 228.740 59.3756   6
   7  -4  -2 206.371 53.5483  15
   7  -4  -1 6950.69 305.595  11
   7  -4  -1 7748.83 303.597  12
   7  -4   0 1472.64 133.732  11
   7  -4   0 1594.77 130.219  12
  -7   4   0 1543.74 217.150   3
   7  -4   1 7634.21 331.033  11
   7  -4   1 8077.85 317.608  12
   7  -4   2 100.312 57.5963  20
   7  -4   2 154.757 55.4482  12
   7  -4   2 183.178 61.8905  11
   7  -4   3 252.181 62.2289  20
   7  -4   3 170.454 52.1804  12
   7  -4   4 1748.32 154.379  20
   7  -4   4 1316.95 128.734  12
   7  -4   5 501.923 90.0288   8
   7  -4   5 744.846 107.040  20
   7  -4   5 636.160 95.3689  12
   7  -4   6 154.139 59.6930   8
   7  -4   6 129.538 61.0633  20
   7  -4   6 109.044 67.3266  12
   7  -4   7 4154.31 256.371   8
   7  -4   7 4006.70 253.189  20
   7  -4   7 4846.00 248.200  12
   7  -4   8 11132.1 450.419   8
   7  -4   8 10716.1 442.944  20
   7  -4   8 11837.3 416.475  12
   7  -4   9 2861.17 208.576  20
   7  -4   9 3018.12 218.233   8
   7  -4  10 1162.00 129.278  20
   7  -4  10 928.006 124.634   8
   7  -4  11-33.5900 63.5839  20
   7  -4  11-35.1080 62.8011   8
   7  -4  12 4687.59 246.760  20
   7  -4  12 4575.61 248.037   8
   7  -4  13 2017.68 145.567  20
   7  -4  13 1792.62 142.184   8
  -7  -5  16 12.1740 44.3834  18
  -7  -5  16 45.9430 31.7041   5
   7  -5 -16 11.3750 47.1887  14
  -7  -5  15 706.333 90.4321   5
   7  -5 -15 637.954 95.3753  14
   7  -5 -15 840.242 92.2006  17
   7  -5 -14 2791.44 176.757  17
   7  -5 -14 2882.18 200.551  14
   7   5 -13 9709.36 372.816  19
   7  -5 -13 10060.2 377.518  17
   7  -5 -13 10065.7 405.696  15
   7  -5 -13 10137.6 401.047  16
   7  -5 -13 10601.3 418.167  14
   7  -5 -12 2174.62 165.924  17
   7   5 -12 2306.41 174.652  19
   7  -5 -12 2252.90 186.256  15
   7  -5 -12 2286.07 182.151  16
   7  -5 -12 2289.72 185.382  14
   7  -5 -11 1798.26 169.249  14
   7  -5 -11 1853.88 160.114  17
   7   5 -11 1344.34 137.511  19
   7  -5 -11 1630.73 155.907  16
   7  -5 -11 1606.18 166.000  15
   7  -5 -10 514.525 98.1112  14
   7   5 -10 587.527 97.8742  19
   7  -5 -10 284.591 81.0950  15
   7  -5 -10 382.721 80.0427  16
   7  -5 -10 338.760 82.6974  17
   7  -5  -9 4980.48 273.969  14
   7   5  -9 4959.81 261.875  19
   7  -5  -9 4788.23 278.611  15
   7  -5  -9 5107.56 270.745  16
   7  -5  -9 4689.74 251.771  17
   7  -5  -8 81.1495 60.8094  14
   7   5  -8 98.4832 73.8832  19
   7  -5  -8 28.0313 52.4772  15
   7  -5  -8 74.4259 59.9792  16
   7  -5  -8 51.2991 58.7523  17
   7  -5  -7 9620.59 379.178  14
   7  -5  -7 9614.23 358.097  12
   7  -5  -7 8916.37 387.808  15
   7  -5  -7 8864.15 356.191  17
   7   5  -7 9031.42 358.470  19
   7  -5  -6 6180.93 275.664  12
   7  -5  -6 6312.20 293.012  14
   7  -5  -6 6096.22 298.973   6
   7  -5  -6 6143.09 279.638  17
   7   5  -6 6341.33 283.832  19
   7  -5  -5 2780.47 177.434  12
   7  -5  -5 2400.65 171.272  14
   7  -5  -5 2474.53 179.734   6
   7  -5  -5 2376.63 165.879  17
   7   5  -5 2830.79 179.582  19
   7  -5  -4 1610.95 145.869   6
   7  -5  -4 1484.37 133.736  11
   7  -5  -4 1807.74 146.437  12
   7   5  -4 1606.41 131.825  19
   7  -5  -4 1502.26 131.279  14
   7  -5  -3 14756.7 490.979   6
   7  -5  -3 14986.6 468.777  12
   7  -5  -3 14123.4 475.207  11
   7   5  -3 14550.5 453.055  19
   7  -5  -3 13937.1 466.729  14
   7  -5  -2 182.017 62.3094   6
   7  -5  -2 140.551 54.3335  11
   7  -5  -2 152.311 60.7030  12
   7  -5  -1 1066.09 112.034  12
   7  -5  -1 1044.08 114.866  11
   7  -5   0 2956.41 182.598  12
   7  -5   0 3127.60 200.866  11
   7  -5   1 9820.48 389.454  11
   7  -5   1 9587.53 361.893  12
   7  -5   2 13.9086 45.8206  20
   7  -5   2 75.8288 50.3427  12
   7  -5   2-15.5954 41.2783  11
   7  -5   3 93.6463 55.1203  20
   7  -5   3 1.25523 59.6536  12
   7  -5   4 118.670 63.2886  20
   7  -5   4 159.410 65.9659  12
   7  -5   5 1302.64 139.365  20
   7  -5   5 1382.83 134.455  12
   7  -5   6 907.583 120.120   8
   7  -5   6 918.772 120.292  20
   7  -5   6 944.549 111.426  12
   7  -5   7 33.0506 52.9294   8
   7  -5   7 104.080 62.6963  20
   7  -5   7 78.0847 60.3890  12
   7  -5   8 16420.9 579.833  20
   7  -5   8 17166.3 579.792   8
   7  -5   9 550.608 93.7286  20
   7  -5   9 615.252 94.1429   8
   7  -5  10 22.7500 52.4674  20
   7  -5  10 62.3513 52.0510   8
   7  -5  11 232.224 69.9484  20
   7  -5  11 328.761 78.1807   8
   7  -5  12 6007.92 283.363  20
   7  -5  12 5910.20 278.331   8
   7  -5  13 2658.65 166.595  20
  -7  -6  16-50.7742 36.8328  18
   7  -6 -16 111.628 48.6311  14
  -7  -6  15 184.379 57.2966  18
   7  -6 -15 21.2461 42.0300  14
   7  -6 -14 1092.90 123.205  14
  -7  -6  14 1006.35 114.347  18
   7  -6 -14 1161.68 104.775  17
   7  -6 -13 8177.97 317.411  17
   7  -6 -13 7825.54 348.644  15
   7  -6 -13 7748.37 348.195  14
   7  -6 -13 7420.32 332.668  16
   7  -6 -12 3553.97 203.416  17
   7   6 -12 3131.27 206.584  19
   7  -6 -12 3242.79 224.298  15
   7  -6 -12 3415.46 224.194  16
   7  -6 -12 3295.49 220.548  14
   7  -6 -11 1998.24 175.008  14
   7   6 -11 1770.57 159.532  19
   7  -6 -11 1940.78 160.087  17
   7  -6 -11 1894.04 173.631  15
   7  -6 -11 1752.23 161.353  16
   7  -6 -10 3537.67 234.050  14
   7  -6 -10 3257.77 205.241  17
   7   6 -10 2976.58 203.065  19
   7  -6 -10 3290.50 218.573  16
   7  -6 -10 3462.35 239.398  15
   7  -6  -9 2884.57 205.249  14
   7   6  -9 2705.67 197.134  19
   7  -6  -9 2850.45 188.795  17
   7  -6  -9 2878.53 219.129  15
   7  -6  -9 2697.75 194.594  16
   7  -6  -8 82.8501 54.7410  14
   7   6  -8 5.72196 66.2476  19
   7  -6  -8 92.8601 69.6849  17
   7  -6  -7 415.521 88.4047  14
   7  -6  -7 411.343 87.9462  17
   7   6  -7 304.560 83.5069  19
   7  -6  -6 26.1630 60.5813  17
   7  -6  -6 51.9554 47.5481   6
   7  -6  -6 105.256 58.3443  14
   7  -6  -6-26.9541 75.0261  12
   7   6  -6 10.5090 59.4694  19
   7  -6  -5 321.071 73.1644  17
   7  -6  -5 314.773 81.1165   6
   7  -6  -5 318.819 85.3137  12
   7   6  -5 358.807 75.9430  19
   7  -6  -5 430.423 80.1009  14
   7  -6  -4 3433.43 220.662   6
   7  -6  -4 3743.92 211.548  11
   7   6  -4 3513.50 198.565  19
   7  -6  -4 3520.12 210.011  12
   7  -6  -4 3447.83 210.801  14
   7  -6  -3 1595.37 147.433   6
   7  -6  -3 1304.90 126.579  11
   7  -6  -3 1688.33 145.012  12
   7   6  -3 1523.91 127.673  19
   7  -6  -3 1646.87 140.723  14
   7  -6  -2 9814.52 363.532  12
   7  -6  -2 8318.68 359.483  11
   7  -6  -2 9657.53 383.469   6
   7  -6  -2 9454.69 368.979  14
   7  -6  -1 3312.61 200.295  12
   7  -6  -1 3156.81 205.112  11
   7  -6  -1 3097.25 194.452  14
   7  -6   0 1267.47 129.815  11
   7  -6   0 1661.58 139.298  12
   7  -6   0 1528.33 135.173  14
   7  -6   1 110.331 61.8817  12
   7  -6   1 153.019 68.3688  11
   7  -6   2 4019.36 221.531  12
   7  -6   2 3755.27 231.672  11
   7  -6   2 3886.30 240.631  20
   7  -6   3 472.817 87.6147  12
   7  -6   3 402.246 85.5301  20
   7  -6   4 277.125 71.2142  12
   7  -6   4 421.923 89.0021  20
   7  -6   5 3916.14 219.353  12
   7  -6   5 3344.83 226.359  20
   7  -6   6 1845.94 146.239  12
   7  -6   6 1643.83 158.180  20
   7  -6   7 3761.65 252.628  20
   7  -6   8 1580.14 160.096  20
   7  -6   9 466.661 97.0914  20
   7  -6  10 64.9056 61.4172  20
   7  -6  11 3064.48 201.763  20
   7  -6  12 674.341 92.1142  20
  -7  -7  15-11.6676 43.0090  18
   7  -7 -15 67.5312 36.2809  14
  -7  -7  14 941.548 107.386  18
   7  -7 -14 999.911 114.432  14
  -7  -7  13 3206.20 197.022  18
   7  -7 -13 2951.50 198.911  15
   7  -7 -13 3130.50 202.087  16
   7  -7 -13 3249.87 210.755  14
   7  -7 -12 1577.02 152.299  14
  -7  -7  12 1672.35 139.154  18
   7  -7 -12 1257.28 139.921  15
   7  -7 -12 1214.96 131.854  16
   7  -7 -11 2987.74 209.144  14
   7  -7 -11 2992.25 187.801  17
   7  -7 -11 2935.13 203.404  16
   7  -7 -11 2696.63 208.068  15
   7  -7 -10 3480.64 231.902  14
   7  -7 -10 3664.24 209.098  17
   7   7 -10 3257.75 217.598  19
   7  -7 -10 3117.27 215.361  16
   7  -7 -10 3097.50 227.324  15
   7  -7  -9 4778.80 274.018  14
   7   7  -9 5001.36 265.735  19
   7  -7  -9 5088.49 256.322  17
   7  -7  -9 4912.63 273.012  16
   7  -7  -8 1175.97 142.163  14
   7  -7  -8 1462.96 134.852  17
   7   7  -8 1309.66 145.115  19
   7  -7  -7 203.132 73.3057  14
   7   7  -7 238.660 70.9694   7
   7  -7  -7 318.333 79.8260  17
   7   7  -7 436.607 102.954  19
   7  -7  -6 6749.18 326.775  14
   7   7  -6 7349.85 337.451   7
   7  -7  -6 7055.23 338.715   6
   7  -7  -6 6673.28 301.798  17
   7   7  -6 7126.32 314.203  19
   7  -7  -5 1129.74 120.268  17
   7  -7  -5 1162.59 134.850   6
   7  -7  -5 1044.05 126.678  12
   7   7  -5 1045.58 120.851  19
   7  -7  -5 967.274 115.831  14
   7  -7  -4 225.315 66.7657   6
   7  -7  -4 90.2391 71.1472  12
   7   7  -4 235.826 72.0686  19
   7  -7  -4 155.651 54.7456  14
   7  -7  -3 229.874 79.6378   6
   7  -7  -3 202.177 49.8034  11
   7  -7  -3 247.243 88.4559  12
   7   7  -3 164.083 66.0074  19
   7  -7  -3 202.509 54.6354  14
   7  -7  -2 2606.08 179.152  11
   7  -7  -2 2714.20 187.304  12
   7  -7  -2 2634.18 196.443   6
   7  -7  -2 2365.13 179.313  14
   7  -7  -1 51.3914 47.4084  11
   7  -7  -1 43.4490 62.3923  12
   7  -7  -1-26.8362 44.2812  14
   7  -7   0 186.843 67.3909  11
   7  -7   0 130.975 85.6450  12
   7  -7   0 150.319 46.4638  14
   7  -7   1 3864.32 218.109  12
   7  -7   1 3405.41 219.316  11
   7  -7   1 4000.35 230.173  14
   7  -7   2 155.441 80.5449  11
   7  -7   2 89.9632 63.8384  12
   7  -7   2 32.7766 53.8533  20
   7  -7   2 49.3195 35.9443  14
   7  -7   3 3701.01 212.687  12
   7  -7   3 3719.70 236.525  20
   7  -7   3 3940.18 226.863  14
   7  -7   4 109.995 57.0253  20
   7  -7   4 350.283 80.1682  12
   7  -7   5 219.060 71.0037  20
   7  -7   5 158.112 57.0215  12
   7  -7   6 208.230 80.9807  20
   7  -7   7 558.909 104.045  20
   7  -7   8 4851.92 278.673  20
   7  -7   9 6574.83 323.494  20
   7  -7  10 195.795 74.0776  20
   7  -7  11 355.980 77.9741  20
   7  -7  12 462.571 75.3377  20
   7  -7  12 342.578 64.2666  11
   7  -8 -15 1325.89 113.277  14
  -7  -8  14 1104.43 104.168  18
   7  -8 -14 1329.72 120.525  14
  -7  -8  13 3693.56 198.919  18
   7  -8 -13 3094.93 192.168  16
   7  -8 -13 3143.14 197.496  15
   7  -8 -13 3534.12 214.985  14
   7  -8 -12 800.787 112.670  14
  -7  -8  12 826.978 99.5965  18
   7  -8 -12 719.891 109.701  15
   7  -8 -12 670.222 103.474  16
   7  -8 -11 9757.45 390.697  16
   7  -8 -11 9624.52 411.781  15
   7  -8 -11 10178.0 410.276  14
   7  -8 -10 164.072 81.5593  15
   7  -8 -10 114.409 70.1917  16
   7  -8 -10 178.694 83.0853  14
   7  -8  -9 44.7991 58.0997  16
   7  -8  -9-2.97409 55.4785  14
   7   8  -9 77.6764 86.7127   7
   7  -8  -8 462.526 96.9459  14
   7   8  -8 485.350 106.637   7
   7   8  -8 363.155 92.8727  19
   7  -8  -7 2891.48 214.808  14
   7   8  -7 3021.10 217.222   7
   7  -8  -7 2933.99 186.384  17
   7   8  -7 2983.22 199.808  19
   7  -8  -6 2194.55 183.018  14
   7   8  -6 2456.94 192.400   7
   7  -8  -6 2038.44 179.118   6
   7  -8  -6 2079.02 156.595  17
   7   8  -6 2092.66 170.975  19
   7  -8  -5 2154.04 176.215  14
   7  -8  -5 2253.72 182.253  12
   7   8  -5 2247.82 182.771   7
   7  -8  -5 2229.32 183.942   6
   7  -8  -5 2354.49 169.019  17
   7   8  -5 2159.02 165.379  19
   7  -8  -4 119.700 66.1277   6
   7   8  -4 78.4569 47.8379   7
   7  -8  -4 227.095 100.925  12
   7   8  -4 203.781 69.1647  19
   7  -8  -4 251.352 71.5033  14
   7  -8  -3 30.4892 51.7747   6
   7  -8  -3-26.1901 76.9585  12
   7   8  -3-16.1507 51.0999  19
   7  -8  -3 1.25344 48.1169  14
   7  -8  -2 787.609 117.275  12
   7  -8  -2 958.044 124.093   6
   7  -8  -2 797.647 109.113  14
   7  -8  -1 11860.7 443.392  11
   7  -8  -1 13504.3 480.078  14
   7  -8  -1 12781.3 445.817  12
   7  -8   0 14733.1 510.625  11
   7  -8   0 15059.8 494.787  12
   7  -8   0 15003.5 521.271  14
   7  -8   1 1532.97 149.521  11
   7  -8   1 1779.75 151.793  12
   7  -8   1 1615.15 150.976  14
   7  -8   2 1943.89 156.486  12
   7  -8   2 1678.60 159.063  11
   7  -8   2 1925.85 162.222  14
   7  -8   3 128.097 56.7755  11
   7  -8   3 224.805 71.4089  12
   7  -8   3 150.655 66.2462  20
   7  -8   3 117.060 58.4192  14
   7  -8   4 34.4707 56.5236  12
   7  -8   4 83.3521 61.2170  20
   7  -8   5 454.842 86.4780  20
   7  -8   6 141.774 70.8664  20
   7  -8   7 3643.01 237.374  20
   7  -8   8 2275.83 183.624  20
   7  -8   9 44.7656 65.4715  20
   7  -8  10 127.707 62.3858  20
   7  -8  11 92.4804 48.9351  20
   7  -9 -14 769.766 89.6811  14
   7   9 -14 598.326 85.5646   7
   7   9 -13 5201.90 265.559   7
   7  -9 -13 5274.75 242.282  16
   7  -9 -13 5011.19 251.371  15
   7  -9 -13 5464.24 259.219  14
   7   9 -12 3932.68 237.238   7
   7  -9 -12 4096.05 220.761  16
   7  -9 -12 3820.44 229.740  15
   7  -9 -12 4135.18 231.870  14
   7  -9 -11 2617.21 190.798  14
   7   9 -11 2305.59 188.759   7
   7  -9 -11 2613.82 178.593  16
   7  -9 -11 2449.32 190.637  15
   7  -9 -10 2370.69 187.035  14
   7   9 -10 1909.67 176.190   7
   7  -9 -10 1808.90 157.001  16
   7  -9 -10 1713.95 167.400  15
   7  -9  -9 3840.20 245.610  14
   7   9  -9 3692.01 240.999   7
   7  -9  -9 3409.96 220.641  16
   7  -9  -8 489.919 98.3566  14
   7   9  -8 490.414 93.6842   7
   7  -9  -8 575.195 97.6054  16
   7  -9  -7 2066.77 176.852  14
   7   9  -7 1786.96 167.417   7
   7  -9  -6 234.926 75.8379  14
   7   9  -6 79.8510 63.7157   7
   7  -9  -6 176.825 69.4837   6
   7  -9  -5 854.056 121.897  14
   7   9  -5 638.866 109.701   7
   7  -9  -5 804.019 123.426   6
   7  -9  -4 114.043 63.5554  14
   7  -9  -4 212.739 80.6260   6
   7   9  -4 198.522 78.2991   7
   7  -9  -4 186.930 57.3358  17
   7  -9  -3 1083.19 130.176  12
   7  -9  -3 1337.88 147.748   6
   7   9  -3 1187.78 137.308   7
   7  -9  -3 1145.49 137.330  14
   7  -9  -2 15177.7 552.128   6
   7  -9  -2 15853.2 517.296  12
   7  -9  -2 16138.6 553.009  14
   7  -9  -1 1081.95 131.175  12
   7  -9  -1 962.487 128.261   6
   7  -9  -1 1093.33 129.439  14
   7  -9   0 58.5549 51.5327  14
   7  -9   0 97.4295 59.1772  11
   7  -9   0 138.994 70.5410  12
   7  -9   1 1790.59 160.731  14
   7  -9   1 1991.14 166.702  11
   7  -9   1 1849.72 154.338  12
   7  -9   2 11139.2 409.002  12
   7  -9   2 11549.6 446.763  14
   7  -9   2 10941.4 433.810  11
   7  -9   3 9923.42 405.696  14
   7  -9   3 10586.7 380.021  12
   7  -9   3 9100.33 393.103  11
   7  -9   4 1912.64 165.359  14
   7  -9   4 1734.53 159.947  11
   7  -9   4 1523.10 154.750  20
   7  -9   5 3939.88 246.981  20
   7  -9   6 3960.64 243.415  20
   7  -9   7 2126.77 174.863  20
   7  -9   8 2277.97 176.537  20
   7  -9   9 3883.53 225.329  20
   7  -9  10 3593.46 204.209  20
   7  -9  11 208.825 57.5179  11
   7  -9  11 233.757 55.5460  20
   7 -10 -13 275.521 61.0494  14
   7  10 -13 258.506 56.2549   7
   7 -10 -13 263.441 53.5909  16
   7  10 -12 4616.30 250.589   7
   7 -10 -12 4862.81 241.258  14
   7 -10 -12 4893.99 230.164  16
   7 -10 -12 4339.50 237.478  15
   7 -10 -11 730.157 100.171  14
   7  10 -11 668.244 105.273   7
   7 -10 -11 621.358 100.849  15
   7 -10 -11 668.472 93.3960  16
   7 -10 -10-39.9559 48.4323  14
   7  10 -10 65.9046 53.3964   7
   7 -10 -10-52.1539 62.5436  15
   7 -10 -10 13.9051 51.3697  16
   7 -10  -9 501.645 96.8241  14
   7  10  -9 654.104 109.003   7
   7 -10  -9 513.278 86.7540  16
   7 -10  -8 713.619 114.121  14
   7  10  -8 970.734 132.203   7
   7 -10  -8 750.222 113.409  16
   7  10  -7 498.663 101.485   7
   7 -10  -7 500.444 102.452  14
   7  10  -6 160.394 61.3442   7
   7 -10  -6 256.074 85.4369   6
   7 -10  -6 119.251 70.2930  14
   7  10  -5 1678.70 165.391   7
   7 -10  -5 1594.10 165.362   6
   7 -10  -5 1751.80 165.842  14
   7 -10  -4 6617.01 331.230   6
   7  10  -4 6059.99 322.835   7
   7 -10  -4 6347.70 324.934  14
   7 -10  -3 1017.90 130.785   6
   7  10  -3 682.082 113.222   7
   7 -10  -3 1013.60 134.689  14
   7 -10  -2 13223.4 504.959   6
   7 -10  -2 13292.0 467.975  12
   7 -10  -2 14045.8 508.535  14
   7 -10  -1-55.8480 67.0688  12
   7 -10  -1 41.0972 59.0465   6
   7 -10  -1 15.9423 54.2587  14
   7 -10   0 361.427 80.8010  14
   7 -10   0 619.168 102.805  12
   7 -10   1 761.637 118.692  14
   7 -10   1 851.643 112.341  12
   7 -10   2 14968.8 475.915  12
   7 -10   2 13228.9 499.891  14
   7 -10   2 13779.2 490.331  11
   7 -10   3-3.82789 55.7710  14
   7 -10   3 26.6871 52.2002  11
   7 -10   4 2244.71 178.893  14
   7 -10   4 2379.15 181.428  11
   7 -10   5 18845.9 597.099  14
   7 -10   5 17470.9 583.180  11
   7 -10   6 2162.02 169.710  14
   7 -10   6 2085.37 167.336  20
   7 -10   6 2003.95 167.187  11
   7 -10   7 249.775 64.7486  14
   7 -10   7 161.355 52.5647  20
   7 -10   7 159.697 62.8066  11
   7 -10   8-3.59367 39.0388  14
   7 -10   8 40.5534 46.5472  11
   7 -10   8-15.0992 41.0495  20
   7 -10   9 5798.46 269.860  11
   7 -10   9 6319.90 274.880  20
   7 -10  10 116.257 56.6316  11
   7 -10  10 33.8459 41.8237  20
   7  11 -12 6115.94 277.703   7
   7 -11 -12 6362.42 269.111  15
   7 -11 -12 6348.12 265.416  14
   7 -11 -11 457.476 76.5261  14
   7  11 -11 570.220 91.6447   7
   7 -11 -11 590.434 91.7643  15
   7 -11 -11 557.336 79.2429  16
   7 -11 -10 205.671 68.5854  14
   7  11 -10 181.127 71.5730   7
   7 -11 -10 118.741 46.7497  15
   7 -11 -10 45.8275 39.8873  16
   7 -11  -9 2069.13 168.233  14
   7  11  -9 2311.57 180.294   7
   7 -11  -9 2065.16 155.761  16
   7 -11  -8 2734.19 197.657  14
   7  11  -8 2971.14 213.744   7
   7 -11  -8 2733.34 189.145  16
   7  11  -7 207.302 72.9443   7
   7 -11  -7 153.347 60.2526  14
   7 -11  -6 6334.60 319.005   6
   7  11  -6 6620.29 336.633   7
   7 -11  -6 7163.00 338.221  14
   7  11  -5 129.730 68.0843   7
   7 -11  -5 82.0193 52.8493   6
   7 -11  -5 229.008 76.2013  14
   7  11  -4 1037.90 131.223   7
   7 -11  -4 1177.23 143.554   6
   7 -11  -4 1256.48 143.707  14
   7 -11  -3 794.461 115.813   6
   7 -11  -3 657.943 107.957  14
   7 -11  -2-73.7995 63.0000   6
   7 -11  -2 38.0046 62.2141  14
   7 -11  -1 356.791 82.6207   6
   7 -11  -1 320.266 80.7770  14
   7 -11   0 312.686 85.2157   6
   7 -11   0 361.828 83.2463  14
   7 -11   1 8079.75 362.886  14
   7 -11   2 40.0169 50.9181  14
   7 -11   3 745.707 106.218  14
   7 -11   4 124.379 47.2946  11
   7 -11   4 159.110 59.5889  14
   7 -11   5 9363.07 370.847  11
   7 -11   5 9536.52 379.412  14
   7 -11   6 3951.44 222.501  11
   7 -11   6 4349.37 238.575  14
   7 -11   7 36.2802 41.3276  11
   7 -11   7 130.247 63.0769  14
   7 -11   8 4786.93 228.485  11
   7 -11   8 4183.04 215.810  14
   7 -12 -10 248.435 53.6709  14
   7  12 -10 156.431 53.9334   7
   7 -12 -10 129.398 52.1504  15
   7 -12 -10 199.481 48.7809  16
   7 -12  -9 4711.54 241.337  14
   7  12  -9 4562.46 252.817   7
   7 -12  -9 4624.60 219.810  16
   7 -12  -8 3212.71 203.489  14
   7  12  -8 3064.51 207.304   7
   7 -12  -8 3441.19 192.865  16
   7 -12  -7 4034.16 232.340  14
   7  12  -7 3316.73 225.825   7
   7 -12  -7 4042.33 220.868  16
   7  12  -6 384.421 98.2949   7
   7 -12  -6 601.509 93.8750  14
   7 -12  -5 9537.07 387.705   6
   7 -12  -5 9581.14 394.139  14
   7 -12  -4 283.564 74.6454   6
   7 -12  -4 174.883 63.1232  14
   7 -12  -3 9400.68 391.839   6
   7 -12  -3 9448.93 397.064  14
   7 -12  -2 3831.89 240.714   6
   7 -12  -2 3748.37 233.920  14
   7 -12  -1 6615.58 324.759   6
   7 -12  -1 7337.24 336.768  14
   7 -12   0 995.481 123.534   6
   7 -12   0 799.915 107.525  14
   7 -12   1 697.355 110.179   6
   7 -12   1 745.891 111.302  14
   7 -12   2 478.339 83.0399  14
   7 -12   3 253.889 62.9916  14
   7 -12   4 16.9915 39.9258  14
   7 -12   5 112.095 50.4574  14
   7 -12   6 2827.34 184.749  14
   7 -12   6 2713.63 163.377  11
   7 -12   7 1513.60 120.259  14
   7 -13  -9 448.215 66.8248  14
   7 -13  -9 335.789 65.3779  15
   7 -13  -8 1387.51 121.622  14
   7 -13  -8 1491.67 110.855  16
   7 -13  -7 4924.26 245.866  14
   7 -13  -7 5017.17 227.775  16
   7 -13  -6 1640.47 140.485  14
   7 -13  -6 1752.28 135.613  16
   7 -13  -5 12.1464 52.1969  14
   7 -13  -4 81.8342 51.2735  14
   7 -13  -4 64.7879 43.9012   6
   7 -13  -3 1325.43 133.551  14
   7 -13  -3 1245.75 122.241   6
   7 -13  -2 381.053 80.6800  14
   7 -13  -2 333.531 76.4560   6
   7 -13  -1 136.847 79.7252  14
   7 -13  -1 20.0765 51.3631   6
   7 -13   0 65.3660 60.5289  14
   7 -13   0 29.4555 44.3157   6
   7 -13   1 9578.22 373.286  14
   7 -13   1 8913.15 362.882   6
   7 -13   2 39.6144 40.5137  14
   7 -13   2 167.695 60.4566   6
   7 -13   3 4594.20 235.488  14
   7 -13   3 4351.23 236.050   6
   7 -13   4 2707.56 173.094  14
   7 -13   5 138.962 46.8911  14
   7 -14  -6 3969.91 201.327  14
   7 -14  -5 4067.71 209.587  14
   7 -14  -5 3728.15 183.044  16
   7 -14  -4 561.595 86.2211  14
   7 -14  -3 224.271 59.6217   6
   7 -14  -3 271.116 63.0862  14
   7 -14  -2 1703.04 131.615   6
   7 -14  -2 1742.16 138.719  14
   7 -14  -1 200.946 55.6275   6
   7 -14  -1 231.885 63.4447  14
   7 -14   0 53.7832 47.1551   6
   7 -14   0 15.3173 41.9127  14
   7 -14   1 641.763 82.4808   6
   7 -14   1 674.009 90.6838  14
   7 -14   2 628.041 81.5609   6
   7 -14   2 549.389 78.3530  14
   7 -14   3 377.987 65.9881  14
  -8   0  16 217.562 52.6663   5
  -8   0  15-216.408 60.0276   5
   8   0 -15-50.8080 55.4733  17
   8   0 -14 9792.51 369.821  17
   8   0 -13 49.1442 49.8826  19
   8   0 -13-65.2212 81.5611  17
   8   0 -12 3611.41 222.531  17
   8   0 -11-45.9029 70.4115  17
   8   0 -10 2330.91 176.241  17
   8   0 -10 2318.39 168.703  16
   8   0  -9 27.3306 75.3413  17
   8   0  -8 7538.09 320.408  17
   8   0  -7 37.9190 65.8932  17
   8   0  -6 148.045 67.9479  17
   8   0  -5 26.0876 49.9030  17
   8   0  -4-32.8817 55.8641  17
   8   0  -3-33.8136 48.6015  17
   8   0  -2 177.965 59.4660  12
   8   0  -1-21.1162 48.9611  12
   8   0  -1-33.0782 49.9659  11
   8   0   0 58858.3 1375.26  12
   8   0   0 60908.8 1413.94  11
   8   0   1 12.8233 49.1307  12
   8   0   1-20.9236 44.5154  11
   8   0   2 14266.4 480.306  11
   8   0   2 13417.5 462.782  12
   8   0   3-19.8346 55.6372  12
   8   0   3 133.612 59.1301  11
   8   0   4 610.823 95.5524  12
   8   0   4 444.355 82.0099  11
   8   0   5-14.7979 58.8588  12
   8   0   6 2323.10 181.578  12
   8   0   7-65.9731 77.2237  12
   8   0   8 1249.57 146.554   8
   8   0   8 1366.83 142.917  12
   8   0   9 33.8475 58.8582   8
   8   0   9-24.7009 57.2793  12
   8   0  10 180.682 61.5276  12
   8   0  11 15.0742 44.2177  12
   8   0  12 649.861 80.0965  12
  -8   1  16 30.0616 34.1170   5
  -8   1  15 110.787 53.5685   5
   8  -1 -15 71.6855 58.6830  17
   8  -1 -15 76.0372 36.6322  14
   8   1 -14 36.9866 55.7935  17
   8  -1 -14-19.0308 66.9622  17
   8  -1 -14-16.1854 42.1294  14
   8   1 -13 8102.33 334.498  17
   8  -1 -13 8125.14 341.028  17
   8   1 -13 8458.96 329.938  19
   8  -1 -13 7959.20 343.587  14
   8  -1 -12 5380.68 271.281  17
   8   1 -12 5014.49 262.283  17
   8   1 -12 4476.95 241.700  19
   8   1 -11 7654.38 326.581  17
   8  -1 -11 7466.74 328.697  17
   8  -1 -11 7429.79 324.870  16
   8  -1 -10 3330.74 215.703  17
   8   1 -10 3260.35 206.363  17
   8  -1 -10 3075.02 201.304  16
   8   1  -9 11917.1 435.194  17
   8  -1  -9 12870.5 452.087  17
   8  -1  -9 12967.4 445.719  16
   8  -1  -9 12716.6 491.138  15
   8   1  -8 19807.6 588.953  17
   8  -1  -8 19854.2 645.640  15
   8  -1  -8 20302.0 591.101  16
   8  -1  -8 18831.7 593.279  17
   8  -1  -7 13339.1 492.088  15
   8   1  -7 13046.8 441.714  17
   8  -1  -7 12706.9 447.862  17
   8  -1  -6 4729.77 267.126  15
   8   1  -6 4879.05 239.961  17
   8  -1  -6 4942.40 249.874  17
   8  -1  -5 2093.11 169.416  15
   8   1  -5 2032.99 150.446  17
   8  -1  -5 2071.39 156.636  17
   8  -1  -4 17283.4 538.158  17
   8   1  -4 17646.3 531.846  17
   8   1  -3 8825.40 328.672  17
   8  -1  -3 9279.35 365.084  15
   8  -1  -3 8416.25 324.267  12
   8  -1  -2 2356.85 175.069  11
   8  -1  -2 1716.98 137.253  12
   8  -1  -1 3031.98 187.011  12
   8   1  -1 3184.82 187.303  12
   8  -1  -1 3475.49 210.578  11
   8  -1   0 1293.61 122.941  12
   8   1   0 1233.58 121.399  12
   8   1   0 1172.22 117.271  11
   8  -1   0 1345.58 130.689  11
   8  -1   1 4642.11 250.325  11
   8   1   1 4501.26 240.753  11
   8  -1   1 4331.81 231.132  12
   8   1   1 4203.98 228.488  12
   8  -1   2 2982.00 195.841  11
   8  -1   2 2660.43 182.634  12
   8   1   2 2149.50 164.895  12
   8   1   2 2846.40 184.566  11
   8  -1   3 1505.95 141.185  12
   8   1   3 1492.45 137.363  12
   8  -1   3 1661.39 149.085  11
   8  -1   4 1214.80 128.304  11
   8  -1   4 1238.72 130.864  12
   8  -1   5 63.2164 58.5639  12
   8  -1   5 117.363 43.8445  11
   8  -1   5 131.020 38.9914  20
   8  -1   6 4419.58 250.417  12
   8  -1   6 4725.57 257.400  11
   8  -1   7 64.8423 54.3789  12
   8  -1   8 16.4233 61.9101   8
   8  -1   8 62.5119 56.6061  12
   8  -1   9 3501.80 232.062   8
   8  -1   9 3330.10 208.727  12
   8   1   9 3219.77 208.894  12
   8  -1  10 717.284 114.919   8
   8  -1  10 466.039 79.6834  12
   8   1  10 471.897 90.6658  12
   8  -1  11 1885.86 141.098  12
   8   1  11 1546.28 134.672  12
   8   1  12 11.4934 43.7951  12
  -8   2  16 2016.61 147.038   5
   8  -2 -15 1913.48 145.973  14
   8  -2 -15 2076.12 148.483  17
   8  -2 -14 3960.79 224.512  14
   8   2 -14 3712.13 210.058  17
   8  -2 -14 4009.23 220.138  17
   8   2 -14 3977.17 204.516  19
   8  -2 -13 2649.75 186.425  14
   8   2 -13 2548.63 177.365  17
   8   2 -13 2732.69 177.221  19
   8  -2 -13 2786.48 192.272  17
   8  -2 -12 33883.1 908.849  16
   8  -2 -12 34556.7 915.394  14
   8  -2 -12 34194.9 899.924  17
   8   2 -12 33366.8 883.678  17
   8   2 -12 33616.9 888.131  19
   8  -2 -11 227.231 72.2095  14
   8   2 -11 224.061 77.8025  19
   8  -2 -11 170.230 75.0375  15
   8  -2 -11 195.745 90.3936  17
   8   2 -11 118.008 66.3363  17
   8  -2 -11 189.310 76.1497  16
   8   2 -10 5719.10 276.395  17
   8  -2 -10 5663.77 285.376  17
   8  -2 -10 5744.04 310.513  15
   8  -2 -10 5660.59 281.460  16
   8  -2  -9 648.307 110.116  15
   8  -2  -9 487.456 81.6165  16
   8   2  -9 644.408 103.088  17
   8  -2  -9 597.908 103.893  17
   8   2  -8 23873.4 674.757  17
   8  -2  -8 23978.8 740.634  15
   8  -2  -8 24600.6 695.830  16
   8  -2  -8 24272.5 696.458  17
   8   2  -7 4653.49 229.991  17
   8  -2  -7 4168.28 255.847  15
   8  -2  -7 4164.71 228.363  16
   8  -2  -7 4293.53 238.135  17
   8  -2  -6 1096.17 125.619  17
   8  -2  -6 1143.69 130.382  15
   8   2  -6 1029.61 110.472  17
   8  -2  -6 1111.35 112.439  16
   8  -2  -5 27802.4 784.941  15
   8  -2  -5 26447.8 736.556  17
   8  -2  -4 1388.86 125.382  12
   8  -2  -4 1286.18 126.211  17
   8  -2  -4 1182.46 125.750  15
   8  -2  -3 1488.00 129.533  12
   8  -2  -3 1675.69 151.917  11
   8  -2  -3 1551.90 142.202  15
   8  -2  -2 132.800 57.6527  12
   8  -2  -2 103.116 48.9474  11
   8  -2  -2 103.013 51.4362  15
   8  -2  -1 309.977 85.0790  12
   8  -2  -1-19.2969 49.9574  11
   8   2   0 8376.32 331.402  12
   8  -2   0 8935.10 369.382  11
   8  -2   0 9060.87 347.710  12
   8  -2   1 4658.91 257.343  11
   8   2   1 4396.10 231.638  12
   8  -2   1 4587.77 241.083  12
   8  -2   2 344.234 67.5352  11
   8  -2   2 368.955 86.2780  12
   8  -2   3 15160.4 526.255  11
   8  -2   3 15830.2 516.141  12
   8  -2   4 5472.45 285.034  11
   8  -2   4 5714.01 281.734  12
   8  -2   4 6074.90 298.863  20
   8  -2   5 7194.69 331.897  11
   8  -2   5 6722.84 315.558  12
   8  -2   5 7413.82 336.394  20
   8  -2   6 3105.34 211.053  11
   8  -2   6 2828.16 196.470  12
   8  -2   6 3175.41 209.064  20
   8  -2   7 10490.9 409.176  11
   8  -2   7 9481.52 387.312  12
   8  -2   7 9750.05 399.572  20
   8  -2   8 768.593 101.348  11
   8  -2   8 688.618 102.247  12
   8  -2   8 421.942 87.4255  20
   8  -2   9 3578.57 213.957  12
   8  -2   9 3988.96 227.982  20
   8  -2  10 3321.20 198.130  12
   8   2  11 1053.81 111.826  12
   8   2  12 3991.17 202.275  12
  -8   3  16 1764.73 134.023   5
   8  -3 -16 1654.47 125.335  14
   8  -3 -15 794.125 99.6079  14
   8  -3 -15 694.987 89.7731  17
   8  -3 -14 1309.52 129.816  14
   8   3 -14 1064.65 108.619  19
   8  -3 -14 1137.64 119.429  17
   8  -3 -13 4809.39 244.890  17
   8   3 -13 4140.87 224.826  17
   8   3 -13 4131.53 222.409  19
   8  -3 -13 4283.54 242.558  14
   8  -3 -12 637.152 95.5684  14
   8   3 -12 643.117 94.7794  19
   8   3 -12 502.109 89.6725  17
   8  -3 -12 615.579 103.011  16
   8  -3 -12 674.026 120.132  15
   8  -3 -12 614.517 101.953  17
   8  -3 -11 2446.65 189.194  17
   8   3 -11 2349.20 170.379  17
   8   3 -11 2312.88 174.823  19
   8  -3 -11 2317.28 197.608  15
   8  -3 -11 1962.05 168.005  16
   8  -3 -11 2337.17 180.945  14
   8   3 -10 1548.80 146.530  19
   8  -3 -10 1583.41 149.909  14
   8   3 -10 1446.76 128.927  17
   8  -3 -10 1363.74 153.687  15
   8  -3 -10 1281.91 135.556  16
   8  -3 -10 1411.53 148.302  17
   8  -3  -9 1345.82 133.829  14
   8   3  -9 1159.39 132.316  19
   8  -3  -9 1337.46 152.926  15
   8   3  -9 1302.79 126.147  17
   8  -3  -9 1162.35 126.868  16
   8  -3  -9 1286.02 141.593  17
   8   3  -8 1829.73 149.891  17
   8  -3  -8 2004.27 169.521  17
   8  -3  -8 1938.17 176.660  15
   8  -3  -8 1785.78 154.854  16
   8  -3  -7 2877.00 191.594  16
   8  -3  -7 2845.01 210.120  15
   8  -3  -7 2810.53 196.526  17
   8  -3  -6 10739.1 376.333  12
   8  -3  -6 10815.5 430.171  15
   8  -3  -6 10390.7 394.967  17
   8  -3  -5 425.156 80.5238  12
   8  -3  -5 426.412 75.7392  17
   8  -3  -5 339.346 75.3795  15
   8  -3  -5 541.692 86.6753   6
   8  -3  -4 3096.95 189.940  12
   8  -3  -4 3238.74 210.407  15
   8  -3  -4 3283.98 199.925   6
   8  -3  -3 78.2866 46.0534  15
   8  -3  -3-5.46426 67.8145  11
   8  -3  -3-10.9875 58.8767  12
   8  -3  -2 6289.48 286.155  15
   8  -3  -2 5482.85 265.778  12
   8  -3  -2 5934.38 289.390  11
   8  -3  -1 207.154 63.1201  12
   8  -3  -1 63.0928 56.1010  11
   8  -3   0-21.3668 56.0111  12
   8  -3   0-14.5127 56.4324  11
   8  -3   1 3720.43 232.124  11
   8  -3   1 3722.67 215.475  12
   8  -3   2 4337.19 252.840  11
   8  -3   2 4319.09 239.561  12
   8  -3   3 954.403 117.991  11
   8  -3   3 1081.59 124.884  12
   8  -3   4 7507.08 326.817  12
   8  -3   4 7069.97 334.670  11
   8  -3   4 7225.39 340.710  20
   8  -3   5 5269.24 271.648  12
   8  -3   5 4869.04 275.468  11
   8  -3   5 5619.99 294.621  20
   8  -3   6 13727.1 480.220  12
   8  -3   6 13634.5 500.927  11
   8  -3   6 14282.1 515.002  20
   8  -3   7 5488.93 279.220  12
   8  -3   7 5698.99 295.213  11
   8  -3   7 5401.50 290.166  20
   8  -3   8 4039.24 230.212  12
   8  -3   8 3846.18 235.773  11
   8  -3   8 4366.85 252.352  20
   8  -3   9 141.733 51.3691  12
   8  -3   9 330.824 71.9797  11
   8  -3   9 189.659 56.6181  20
   8  -3  10 6109.67 265.928  12
   8  -3  10 6099.48 281.844  11
   8  -3  10 6091.66 287.683  20
   8  -3  11 2643.62 169.110  20
   8   3  12 584.259 79.7564  12
  -8  -4  16 68.7398 38.0679  18
   8  -4 -15 632.513 83.9311  17
   8  -4 -15 474.600 78.8775  14
   8  -4 -14 1525.72 142.174  14
   8  -4 -14 1654.49 134.991  17
   8   4 -14 1611.62 127.392  19
   8  -4 -13 1997.63 161.012  16
   8  -4 -13 2101.20 167.117  14
   8  -4 -13 2235.82 177.236  15
   8  -4 -13 2065.81 159.065  17
   8   4 -13 1847.97 149.395  19
   8   4 -12 828.933 104.625  17
   8  -4 -12 749.280 114.584  15
   8  -4 -12 828.385 118.140  17
   8  -4 -12 740.844 107.401  16
   8   4 -12 771.103 107.422  19
   8  -4 -12 821.888 120.741  14
   8  -4 -11 7085.11 348.982  15
   8  -4 -11 7290.91 330.440  16
   8  -4 -11 7313.42 336.576  14
   8  -4 -11 7358.11 326.104  17
   8   4 -11 7690.12 306.541  17
   8   4 -11 7134.05 322.293  19
   8  -4 -10 215.910 77.3074  16
   8  -4 -10 256.217 82.7721  15
   8  -4 -10 373.327 91.2970  17
   8   4 -10 206.537 81.0048  19
   8  -4 -10 153.795 64.6526  14
   8  -4  -9 194.179 64.4502  16
   8  -4  -9 171.864 70.8816  15
   8  -4  -9 108.582 69.7677  17
   8   4  -9 112.759 73.8849  19
   8  -4  -9 126.110 56.1896  14
   8  -4  -8 370.071 82.8568  16
   8  -4  -8 392.576 88.2955  15
   8  -4  -8 414.538 97.8818  17
   8   4  -8 379.773 89.7000  19
   8  -4  -8 364.472 75.6987  14
   8  -4  -7 3832.99 249.706  15
   8  -4  -7 3593.08 220.193  16
   8  -4  -7 3731.23 226.916  17
   8   4  -7 3601.08 223.942  19
   8  -4  -7 4064.28 217.566  12
   8  -4  -7 4072.69 232.946  14
   8  -4  -6 1530.98 148.194  17
   8  -4  -6 1883.26 170.388  15
   8  -4  -6 1528.90 134.493  12
   8   4  -6 1637.59 142.069  19
   8  -4  -5 1908.85 154.950  12
   8  -4  -5 2017.13 174.314  15
   8  -4  -5 2043.05 160.744  17
   8  -4  -5 2190.02 169.376   6
   8  -4  -4 6704.58 298.754  12
   8  -4  -4 6797.10 320.944  15
   8  -4  -4 6852.34 313.638   6
   8  -4  -3 2923.49 201.669  11
   8  -4  -3 2908.21 187.917  12
   8  -4  -3 3037.35 200.388  15
   8  -4  -3 2707.83 189.520   6
   8  -4  -2 16949.4 535.413   6
   8  -4  -2 15225.2 508.065  12
   8  -4  -2 16312.8 543.731  11
   8  -4  -1 1958.09 155.212   6
   8  -4  -1 1892.75 164.854  11
   8  -4  -1 1931.31 159.162  12
   8  -4   0 4821.99 248.092  12
   8  -4   0 4753.18 263.724  11
   8  -4   1 4973.04 255.961  12
   8  -4   1 4744.04 266.352  11
   8  -4   2 323.239 82.2392  12
   8  -4   2 243.647 76.8644  11
   8  -4   3 9069.16 366.655  12
   8  -4   3 9108.18 391.076  11
   8  -4   4 997.329 119.588  12
   8  -4   4 844.537 119.141  11
   8  -4   4 856.215 121.351  20
   8  -4   5 2493.29 179.930  12
   8  -4   5 2331.95 191.453  11
   8  -4   5 2329.78 189.901  20
   8  -4   6 4842.50 257.807  12
   8  -4   6 4636.16 274.201  11
   8  -4   6 4968.76 282.541  20
   8  -4   7 22755.0 652.056  12
   8  -4   7 20944.0 675.493  11
   8  -4   7 21042.4 679.428  20
   8  -4   8 1494.93 137.700  12
   8  -4   8 1090.79 128.324  11
   8  -4   8 1274.32 138.390  20
   8  -4   9 236.675 61.6080  12
   8  -4   9 220.399 73.5305  11
   8  -4   9 120.758 59.6043  20
   8  -4  10-25.6930 42.2693  11
   8  -4  10 10.0414 42.3566  20
   8  -4  11 677.851 88.6031  11
   8  -4  11 694.199 91.5793  20
   8   4  12 621.690 76.3673  12
   8  -5 -15 55.1274 38.6409  17
  -8  -5  15 83.0554 45.2567  18
   8  -5 -15 77.8890 39.6273  14
   8  -5 -14-34.0668 49.5196  17
   8  -5 -14 6.68944 41.3306  14
   8  -5 -13 4472.97 250.686  15
   8  -5 -13 4784.23 249.097  16
   8  -5 -13 4543.10 247.251  14
   8   5 -13 4344.48 230.258  19
   8  -5 -13 4693.19 236.727  17
   8  -5 -12 8.23457 58.6606  16
   8  -5 -12 82.6375 58.9894  15
   8  -5 -12-38.6240 70.4892  17
   8   5 -12 83.8143 76.7933  19
   8  -5 -12 22.4621 44.7176  14
   8  -5 -11-15.8804 56.0012  16
   8  -5 -11-187.933 71.4354  15
   8  -5 -11-33.2517 75.2311  17
   8   5 -11 26.9887 69.8502  19
   8  -5 -11-44.1898 51.5863  14
   8  -5 -10 1360.22 141.992  16
   8  -5 -10 1508.74 146.832  17
   8  -5 -10 1498.37 164.595  15
   8   5 -10 1224.30 150.682  19
   8  -5 -10 1072.93 128.123  14
   8  -5  -9-0.29938 63.6819  16
   8  -5  -9 60.8032 65.4717  17
   8  -5  -9 11.8028 64.1710  15
   8   5  -9-13.2031 72.9927  19
   8  -5  -9 62.5421 52.3716  14
   8  -5  -8 6445.99 336.134  15
   8  -5  -8 6112.40 294.591  17
   8  -5  -8 6443.05 308.388  16
   8   5  -8 6057.76 297.608  19
   8  -5  -8 6510.04 313.892  14
   8  -5  -7 574.858 96.2733  17
   8  -5  -7 521.927 100.999  15
   8  -5  -7 303.042 74.4776  14
   8  -5  -7 695.043 108.952  12
   8   5  -7 750.619 114.497  19
   8  -5  -6 284.510 82.7267  17
   8  -5  -6 139.118 68.4427  15
   8  -5  -6 165.351 67.3489   6
   8  -5  -6 194.387 65.4574  14
   8  -5  -6 244.011 82.1384  12
   8   5  -6 90.5126 62.5752  19
   8  -5  -5 2879.50 196.246  12
   8  -5  -5 3507.00 227.131  15
   8  -5  -5 2984.33 195.396  17
   8   5  -5 3172.87 198.643  19
   8  -5  -5 2934.89 208.464   6
   8  -5  -4 2543.68 192.767  15
   8  -5  -4 2307.54 172.346  12
   8   5  -4 2545.50 171.601  19
   8  -5  -4 2529.78 184.215   6
   8  -5  -3 151.687 64.8422  15
   8  -5  -3 245.683 74.6951   6
   8   5  -3 266.500 68.4811  19
   8  -5  -3 241.248 77.7555  11
   8  -5  -3 245.381 80.4576  12
   8  -5  -2-2.36397 41.3044   6
   8  -5  -2-6.01181 52.6650  11
   8  -5  -2 44.4784 67.9663  12
   8  -5  -1 4729.72 256.071   6
   8  -5  -1 4671.46 263.946  11
   8  -5  -1 5042.63 258.549  12
   8  -5   0 7617.15 328.174  12
   8  -5   0 7164.23 337.341  11
   8  -5   1 4964.34 254.160  12
   8  -5   1 4760.41 268.822  11
   8  -5   2 1254.82 131.969  12
   8  -5   2 1281.85 142.792  11
   8  -5   3 6483.92 327.322  11
   8  -5   3 6817.63 307.771  12
   8  -5   4 949.463 116.405  12
   8  -5   4 929.859 130.264  11
   8  -5   4 1066.54 137.250  20
   8  -5   5 247.279 70.3248  12
   8  -5   5 307.279 74.8458  11
   8  -5   5 270.651 79.5093  20
   8  -5   6 853.909 106.262  12
   8  -5   6 907.033 127.019  11
   8  -5   6 783.432 119.054  20
   8  -5   7 208.028 60.7653  12
   8  -5   7 189.239 70.3455  11
   8  -5   7 283.729 91.1931  20
   8  -5   8 2106.14 151.364  12
   8  -5   8 2056.92 176.429  11
   8  -5   8 1912.88 168.755  20
   8  -5   9 1442.43 141.697  11
   8  -5   9 1465.55 147.253  20
   8  -5  10 270.622 66.2120  11
   8  -5  10 168.682 62.5049  20
   8  -5  11 3605.26 199.964  11
   8  -5  11 3611.76 202.386  20
  -8  -6  15 386.547 63.6266  18
   8  -6 -15 423.965 70.2185  14
   8  -6 -14 527.732 88.8788  14
  -8  -6  14 406.328 71.1626  18
   8  -6 -14 440.669 72.5996  15
   8  -6 -14 343.388 62.6027  17
   8  -6 -13 1354.71 130.212  14
   8  -6 -13 1606.70 145.257  15
   8  -6 -13 1250.63 115.738  17
   8  -6 -13 1357.66 129.332  16
   8  -6 -12 441.770 80.9934  14
   8   6 -12 293.639 75.3026  19
   8  -6 -12 633.128 105.583  16
   8  -6 -12 652.047 93.9435  17
   8  -6 -12 580.311 103.621  15
   8  -6 -11-50.9588 60.4511  14
   8   6 -11 134.608 82.7101  19
   8  -6 -11 48.1583 58.1460  16
   8  -6 -11-39.1876 59.1218  17
   8  -6 -11 24.5695 62.2664  15
   8  -6 -10 1691.68 155.066  14
   8   6 -10 1448.85 156.222  19
   8  -6 -10 1646.91 151.931  16
   8  -6 -10 1554.28 146.668  17
   8  -6 -10 1588.24 163.628  15
   8  -6  -9 2323.82 181.138  14
   8   6  -9 2341.04 188.551  19
   8  -6  -9 2289.77 170.350  17
   8  -6  -9 2248.43 196.969  15
   8  -6  -9 1965.47 165.506  16
   8  -6  -8 5648.92 301.505  14
   8   6  -8 5885.13 289.644  19
   8  -6  -8 6000.00 325.665  15
   8  -6  -8 6090.82 293.551  17
   8  -6  -8 6412.65 309.029  16
   8  -6  -7 595.965 98.4933  14
   8  -6  -7 511.816 99.9360  17
   8  -6  -7 534.249 101.000  15
   8   6  -7 813.332 118.121  19
   8  -6  -6 214.455 82.3578  17
   8  -6  -6 136.207 66.3950  15
   8  -6  -6 252.463 80.4766   6
   8  -6  -6 229.697 74.3803  14
   8  -6  -6 221.312 81.3465  12
   8   6  -6 326.529 84.0664  19
   8  -6  -5-14.5960 55.8620  17
   8  -6  -5 41.6470 51.3849  15
   8  -6  -5-16.7828 58.1509   6
   8  -6  -5 30.4095 47.4006  14
   8  -6  -5 79.7649 87.6293  12
   8   6  -5-52.1657 68.0464  19
   8  -6  -4 2500.44 183.261  12
   8  -6  -4 2379.70 175.381  14
   8  -6  -4 2256.73 185.733   6
   8  -6  -4 2585.80 196.780  15
   8   6  -4 2551.87 172.044  19
   8  -6  -3 16360.0 535.831  14
   8  -6  -3 15705.6 545.200  11
   8  -6  -3 16349.4 528.206  12
   8  -6  -3 16910.6 557.622  15
   8  -6  -3 16122.3 553.279   6
   8  -6  -2 3047.74 210.748   6
   8  -6  -2 3228.10 204.926  12
   8  -6  -2 2648.36 196.690  11
   8  -6  -1 115.130 61.9654   6
   8  -6  -1 22.0252 62.4201  11
   8  -6  -1 108.447 72.0272  12
   8  -6   0 2197.03 179.052  11
   8  -6   0 2147.39 168.466  12
   8  -6   1 2439.96 181.020  12
   8  -6   1 2474.66 192.547  11
   8  -6   2 1625.15 148.710  12
   8  -6   2 1701.52 162.777  11
   8  -6   3 806.323 108.975  12
   8  -6   3 843.229 119.231  11
   8  -6   4 38.2939 58.5405  12
   8  -6   4-34.0156 61.1729  11
   8  -6   4 59.8170 65.2258  20
   8  -6   5 3707.41 247.534  11
   8  -6   5 4513.74 240.024  12
   8  -6   5 4646.44 271.058  20
   8  -6   6 1447.25 130.197  12
   8  -6   6 1324.02 150.341  11
   8  -6   6 1481.46 155.948  20
   8  -6   7 1255.51 139.674  11
   8  -6   7 1552.22 139.504  12
   8  -6   7 1391.43 147.919  20
   8  -6   8 1151.12 131.231  11
   8  -6   8 1151.52 132.980  20
   8  -6   9 301.615 72.6776  11
   8  -6   9 529.474 94.4934  20
   8  -6  10 206.306 62.8921  11
   8  -6  10 131.672 57.9537  20
   8  -6  11 496.429 76.6954  11
   8  -6  11 522.374 74.0557  20
   8  -7 -14 179.332 58.7641  14
   8   7 -14-20.9237 40.0355   7
   8  -7 -14 26.0836 40.3337  15
  -8  -7  14 118.101 51.2909  18
   8  -7 -13-1.53455 45.6316  14
   8   7 -13 122.481 53.1139   7
   8  -7 -13 36.7729 43.2276  15
   8  -7 -13 27.8323 44.3191  16
  -8  -7  13-55.9340 39.7158  18
   8  -7 -12 82.2654 54.5073  16
   8  -7 -12 43.7068 46.5807  17
   8  -7 -12 140.194 64.0319  15
   8   7 -12 128.873 56.9863   7
   8  -7 -12 88.7186 55.9208  14
   8  -7 -11 362.822 83.9420  14
   8  -7 -11 248.343 73.4046  16
   8  -7 -11 343.025 72.9480  17
   8  -7 -11 275.389 74.7540  15
   8  -7 -10 184.539 71.1421  14
   8   7 -10 373.138 92.3880  19
   8  -7 -10 209.734 69.9139  15
   8  -7 -10 350.588 84.8643  16
   8  -7 -10 272.477 77.9849  17
   8  -7  -9 2957.45 207.324  14
   8  -7  -9 2860.01 192.831  17
   8   7  -9 3170.01 210.093  19
   8  -7  -9 2382.23 205.064  15
   8  -7  -9 2715.85 195.695  16
   8  -7  -8 3818.45 241.477  14
   8   7  -8 4351.10 243.243  19
   8  -7  -8 4083.35 262.810  15
   8  -7  -8 4068.15 231.705  17
   8  -7  -8 4171.16 249.067  16
   8  -7  -7 1093.27 133.776  14
   8  -7  -7 1195.66 139.687  15
   8  -7  -7 1222.32 132.030  17
   8   7  -7 1280.27 134.366  19
   8  -7  -6 174.520 69.6638  14
   8  -7  -6 300.694 85.3554   6
   8  -7  -6 234.681 80.5068  17
   8  -7  -6 214.550 76.9916  15
   8   7  -6 156.479 63.6322  19
   8  -7  -5 2154.94 177.558  12
   8  -7  -5 2244.28 179.795  14
   8  -7  -5 2538.56 199.564   6
   8  -7  -5 2301.01 175.397  17
   8  -7  -5 2208.89 188.482  15
   8   7  -5 2199.22 168.410  19
   8  -7  -4 3516.94 222.268  14
   8  -7  -4 3464.70 219.791  12
   8  -7  -4 3190.77 222.570   6
   8  -7  -4 3373.29 228.390  15
   8  -7  -4 3402.91 211.296  17
   8   7  -4 3442.95 202.705  19
   8  -7  -3 445.272 89.0103  14
   8  -7  -3 732.404 115.551   6
   8  -7  -3 727.569 108.004  11
   8  -7  -3 648.432 112.880  12
   8  -7  -3 804.330 107.925  15
   8  -7  -2 1921.99 166.177  11
   8  -7  -2 1969.29 167.051  12
   8  -7  -2 1545.34 152.250   6
   8  -7  -2 1918.43 160.378  14
   8  -7  -1 8442.67 371.292  11
   8  -7  -1 8397.73 360.338  12
   8  -7  -1 8474.29 380.814   6
   8  -7  -1 9314.79 375.222  14
   8  -7   0 2929.67 211.549  11
   8  -7   0 2751.93 194.836  12
   8  -7   1 1787.56 166.811  11
   8  -7   1 1794.04 157.886  12
   8  -7   2 136.839 64.0649  11
   8  -7   2 70.9547 68.3941  12
   8  -7   3 13851.7 469.209  12
   8  -7   3 12792.5 493.336  11
   8  -7   4 1718.07 168.560  11
   8  -7   4 1876.35 156.547  12
   8  -7   5 268.248 75.5242  11
   8  -7   5 278.100 84.9768  12
   8  -7   5 363.420 92.6795  20
   8  -7   6 480.188 101.103  11
   8  -7   6 664.294 88.2739  12
   8  -7   6 432.910 88.4857  20
   8  -7   7 903.055 114.173  11
   8  -7   7 1064.26 129.335  20
   8  -7   8 848.612 113.379  11
   8  -7   8 786.043 105.107  20
   8  -7   9 125.148 51.1282  11
   8  -7   9 191.162 60.1260  20
   8  -7  10 1217.16 119.435  11
   8  -7  10 1275.49 119.094  20
   8  -8 -13 72.0141 44.9373  16
   8  -8 -13 58.8707 44.1192  15
   8   8 -13-33.5100 41.5013   7
   8  -8 -13-3.53148 41.8718  14
   8  -8 -12 375.623 74.4902  16
   8  -8 -12 389.059 78.6449  15
   8   8 -12 143.993 55.9009   7
   8  -8 -12 355.172 71.6756  14
   8  -8 -11 56.3621 57.5747  16
   8  -8 -11 129.267 60.2562  15
   8   8 -11 117.556 54.8138   7
   8  -8 -11 152.511 57.8064  14
   8  -8 -10 1793.85 165.768  15
   8  -8 -10 1819.58 155.463  16
   8   8 -10 1839.80 164.672   7
   8  -8 -10 1608.65 152.251  14
   8  -8  -9 6564.84 319.630  14
   8   8  -9 7004.48 322.914   7
   8  -8  -9 6958.52 291.669  17
   8  -8  -9 6192.85 327.415  15
   8  -8  -9 6009.39 303.387  16
   8  -8  -8 818.233 114.763  14
   8  -8  -8 912.440 132.686  15
   8  -8  -8 1086.43 117.762  17
   8  -8  -8 1007.28 123.152  16
   8  -8  -7 73.7191 65.4532  14
   8  -8  -7 1.06088 68.7887  15
   8  -8  -7 35.6693 55.5050  17
   8   8  -7 1.64453 61.5802  19
   8  -8  -6 1684.91 158.522  14
   8  -8  -6 1417.22 153.393   6
   8  -8  -6 1299.42 149.591  15
   8  -8  -6 1760.80 154.560  17
   8   8  -6 1690.44 154.715  19
   8  -8  -5 36.8970 57.3041  14
   8  -8  -5 35.9016 52.5395   6
   8  -8  -5 82.5363 57.6196  17
   8  -8  -5-4.80691 50.7052  15
   8   8  -5-10.2502 59.8797  19
   8  -8  -4 138.429 68.0285  14
   8  -8  -4-6.09636 59.0021   6
   8  -8  -4 118.589 87.7306  12
   8  -8  -4 48.7594 50.2726  17
   8  -8  -4 205.646 73.3901  15
   8  -8  -3 1873.89 161.283  14
   8  -8  -3 1622.34 157.520   6
   8  -8  -3 1829.49 165.149  12
   8  -8  -3 1461.96 149.229  15
   8  -8  -2 13932.8 486.300  11
   8  -8  -2 13514.8 508.257   6
   8  -8  -2 13716.8 476.305  12
   8  -8  -2 13717.9 492.712  14
   8  -8  -1 142.742 84.8733  12
   8  -8  -1 13.3756 52.0447  11
   8  -8  -1 36.9777 54.2512   6
   8  -8  -1 12.2824 52.9319  14
   8  -8   0 5660.21 285.064  12
   8  -8   0 6224.87 305.309  11
   8  -8   0 5693.11 311.052   6
   8  -8   0 6833.79 315.754  14
   8  -8   1 8079.28 350.794  14
   8  -8   1 7624.22 355.472  11
   8  -8   1 8054.04 340.341  12
   8  -8   2 13357.5 459.438  12
   8  -8   2 12763.8 488.703  11
   8  -8   3 4470.06 264.562  11
   8  -8   3 4750.15 245.489  12
   8  -8   4 444.487 91.4431  11
   8  -8   4 587.957 97.8612  12
   8  -8   5 3317.52 194.396  12
   8  -8   5 2586.46 201.161  11
   8  -8   6 22.3069 61.5890  11
   8  -8   7 1446.83 144.601  20
   8  -8   7 1236.64 133.820  11
   8  -8   8 13.1681 53.9387  20
   8  -8   8-46.5731 49.3362  11
   8  -8   9 406.288 78.4820  11
   8  -8  10 655.751 82.3501  11
   8  -9 -13 312.896 66.0144  14
   8  -9 -12-6.18705 44.2079  14
   8   9 -12 6.15414 40.9753   7
   8  -9 -12-25.6613 48.8807  16
   8  -9 -12 23.1141 48.7403  15
   8  -9 -11 189.385 57.8818  14
   8   9 -11 223.227 55.4293   7
   8  -9 -11 193.925 60.3883  16
   8  -9 -11 210.680 61.5665  15
   8  -9 -10 5870.44 287.481  14
   8   9 -10 6143.50 296.457   7
   8  -9 -10 6168.19 306.452  15
   8  -9 -10 6207.94 286.234  16
   8  -9  -9 3061.31 206.450  14
   8   9  -9 2928.53 203.915   7
   8  -9  -9 2945.59 214.653  15
   8  -9  -9 3032.89 199.463  16
   8  -9  -8 2040.21 171.232  14
   8   9  -8 2463.01 186.603   7
   8  -9  -8 2214.62 190.298  15
   8  -9  -8 2297.76 178.020  16
   8  -9  -7 1405.91 143.682  14
   8   9  -7 1419.71 146.272   7
   8  -9  -7 1370.58 151.700  15
   8  -9  -6-18.4425 54.1778  14
   8  -9  -6 66.1969 66.6063   6
   8  -9  -6-34.8864 53.2619  17
   8  -9  -6-46.2196 52.5143  15
   8  -9  -5 551.263 98.6167  14
   8  -9  -5 495.632 99.2561   6
   8  -9  -5 558.961 86.1818  17
   8  -9  -5 508.693 97.6674  15
   8  -9  -4 13610.6 498.892  14
   8  -9  -4 14387.9 525.107   6
   8  -9  -4 13134.1 499.350  15
   8  -9  -4 14092.0 472.219  17
   8  -9  -3 6363.15 313.940  14
   8  -9  -3 6173.04 304.439  12
   8  -9  -3 6155.21 320.334   6
   8  -9  -3 5904.01 302.587  15
   8  -9  -3 6082.05 289.414  17
   8  -9  -2 515.778 81.0775  14
   8  -9  -2 571.651 108.603   6
   8  -9  -2 348.142 94.7292  12
   8  -9  -1 4349.35 243.347  12
   8  -9  -1 4401.95 255.048  14
   8  -9  -1 4089.13 257.126   6
   8  -9  -1 4264.05 243.708  11
   8  -9   0 3269.83 216.171  14
   8  -9   0 3065.74 203.531  12
   8  -9   0 3015.74 218.638   6
   8  -9   0 3440.02 218.058  11
   8  -9   1 447.964 93.2272  12
   8  -9   1 236.485 70.0055  11
   8  -9   1 462.670 86.9364  14
   8  -9   2 505.058 95.1274  11
   8  -9   2 441.967 92.0535  12
   8  -9   2 420.689 86.9919  14
   8  -9   3 674.523 100.942  11
   8  -9   3 855.638 110.173  12
   8  -9   3 584.065 89.2564  14
   8  -9   4-53.2237 48.9737  11
   8  -9   4 18.8511 53.6381  12
   8  -9   5 1721.84 154.585  11
   8  -9   6 40.5751 50.8232  11
   8  -9   7 1886.99 153.078  11
   8  -9   8 829.994 100.590  11
   8  -9   9 181.426 49.8054  11
   8 -10 -12 92.3330 41.2547  14
   8 -10 -11 234.967 64.3135  14
   8  10 -11 199.022 57.3712   7
   8 -10 -11 174.847 56.5442  16
   8 -10 -11 206.956 63.6143  15
   8 -10 -10 11476.2 406.935  14
   8  10 -10 10741.6 404.573   7
   8 -10 -10 10988.8 416.425  15
   8 -10 -10 11442.9 394.219  16
   8 -10  -9 2972.79 197.194  14
   8  10  -9 2861.74 196.501   7
   8 -10  -9 2952.88 204.652  15
   8 -10  -9 2929.69 188.426  16
   8 -10  -8-28.7105 56.2392  14
   8  10  -8-24.7878 42.9907   7
   8 -10  -8-0.94224 66.7195  15
   8 -10  -8-8.30236 51.9502  16
   8 -10  -7 129.570 63.6997  14
   8  10  -7 151.651 61.9009   7
   8 -10  -7 115.943 52.5059  15
   8 -10  -6-41.7458 65.8519  14
   8  10  -6 129.897 64.0283   7
   8 -10  -6-22.4076 56.2736  15
   8 -10  -5 1600.45 154.649  14
   8 -10  -5 1798.85 166.980   6
   8  10  -5 1842.10 163.822   7
   8 -10  -5 1606.03 155.500  15
   8 -10  -4 15359.7 525.331  14
   8 -10  -4 15029.1 534.731   6
   8 -10  -4 13725.4 508.278  15
   8 -10  -3 10243.5 409.207  14
   8 -10  -3 9862.49 418.090   6
   8 -10  -3 9843.61 369.066  17
   8 -10  -2 256.670 78.8004   6
   8 -10  -2 326.269 76.4663  14
   8 -10  -1 1775.53 160.715  14
   8 -10  -1 1791.75 165.526   6
   8 -10  -1 1722.21 157.175  12
   8 -10   0 6466.68 324.575   6
   8 -10   0 6458.08 312.359  14
   8 -10   0 6544.96 294.550  12
   8 -10   1 2694.58 182.281  12
   8 -10   1 2794.38 201.024  14
   8 -10   1 2388.39 187.938   6
   8 -10   1 2751.03 187.272  11
   8 -10   2 1880.52 154.540  11
   8 -10   2 2174.72 157.177  12
   8 -10   2 2025.26 162.287  14
   8 -10   3 178.008 68.2004  11
   8 -10   3 167.112 66.2569  12
   8 -10   3 43.5735 45.4852  14
   8 -10   4 2998.10 201.248  11
   8 -10   4 3209.39 199.655  14
   8 -10   5 667.600 94.6262  11
   8 -10   5 626.918 87.0895  14
   8 -10   6 668.423 93.5901  11
   8 -10   7 320.849 66.9453  11
   8 -10   8 1958.75 138.690  11
   8 -11 -10 77.2266 39.9578  14
   8  11 -10 135.250 43.1062   7
   8 -11 -10 59.1296 44.9959  15
   8 -11 -10 99.3848 44.4849  16
   8 -11  -9 2771.89 179.505  14
   8  11  -9 2450.68 172.422   7
   8 -11  -9 2871.49 171.104  16
   8 -11  -9 2804.59 184.549  15
   8 -11  -8 36.5174 52.8379  14
   8  11  -8 21.3630 37.6579   7
   8 -11  -8 38.0759 48.4107  16
   8 -11  -7 245.581 64.5933  14
   8  11  -7 167.427 65.7685   7
   8 -11  -7 380.281 91.9009  15
   8 -11  -7 278.032 71.9424  16
   8 -11  -6 1515.66 147.751  14
   8 -11  -6 1425.90 141.890  15
   8 -11  -5 2109.45 167.824  14
   8 -11  -5 2120.57 174.233   6
   8 -11  -5 2016.70 166.184  15
   8 -11  -4 9386.31 380.368  14
   8 -11  -4 9194.18 383.786   6
   8 -11  -4 8847.97 369.447  15
   8 -11  -3-23.7415 61.7420   6
   8 -11  -3-15.4815 60.8506  14
   8 -11  -2 1611.26 153.474   6
   8 -11  -2 1656.57 150.776  14
   8 -11  -1 2421.93 189.561   6
   8 -11  -1 2431.02 184.601  14
   8 -11   0 135.510 61.8369   6
   8 -11   0 55.6776 51.3062  14
   8 -11   1 1885.84 163.711   6
   8 -11   1 1864.47 163.651  14
   8 -11   2-23.8348 52.6879   6
   8 -11   2-8.45450 42.6475  14
   8 -11   3 196.221 61.6962  14
   8 -11   3 70.5582 45.8776   6
   8 -11   3 44.9567 43.5493  11
   8 -11   4 82.9484 41.5729  14
   8 -11   4 35.0104 42.5292  11
   8 -11   5-7.35602 35.4987  14
   8 -11   5-32.9729 45.4802  11
   8 -11   6 5125.32 234.274  11
   8 -12  -8 2389.37 163.872  15
   8 -12  -8 2423.61 150.595  16
   8 -12  -8 2455.75 163.611  14
   8 -12  -7 622.113 88.7702  15
   8 -12  -7 563.154 76.2340  16
   8 -12  -7 620.077 84.7406  14
   8 -12  -6 23.5445 41.6305  15
   8 -12  -6-43.2010 48.4407  16
   8 -12  -6 14.1994 42.1812  14
   8 -12  -5 1338.50 127.156  15
   8 -12  -5 1214.63 124.669  14
   8 -12  -4 12995.9 446.441  15
   8 -12  -4 13010.2 458.138   6
   8 -12  -4 13593.4 461.496  14
   8 -12  -3 3.03565 57.8700   6
   8 -12  -3-39.5065 61.4961  14
   8 -12  -2 3036.90 198.760   6
   8 -12  -2 2726.62 184.595  14
   8 -12  -1 2921.67 194.815   6
   8 -12  -1 2636.14 182.127  14
   8 -12   0 122.832 62.5730   6
   8 -12   0 85.0577 47.2292  14
   8 -12   1 2239.26 166.750   6
   8 -12   1 2263.58 164.306  14
   8 -12   2 277.150 70.2211   6
   8 -12   2 204.045 53.3843  14
   8 -12   3 575.519 90.0505   6
   8 -12   3 753.068 91.7932  14
   8 -12   4 697.626 85.3100   6
   8 -12   4 691.096 85.6746  14
   8 -12   5-8.81078 47.9022   6
   8 -13  -6 2296.41 153.148  14
   8 -13  -5 5498.07 248.537  14
   8 -13  -4 625.196 88.3937  14
   8 -13  -3-28.0255 50.5130   6
   8 -13  -3 6.54251 40.3632  14
   8 -13  -2 195.260 52.3783   6
   8 -13  -2 35.3840 42.2117  14
   8 -13  -1 106.400 45.4431   6
   8 -13  -1 55.0883 42.3099  14
   8 -13   0 209.600 54.5046   6
   8 -13   0 184.752 52.6547  14
   8 -13   1 65.6653 43.5140   6
   8 -13   1 57.6185 41.8923  14
   8 -13   2 1218.05 109.529   6
   8 -13   2 1119.28 104.162  14
   9   0 -14-99.5096 49.9374  19
   9   0 -14-1.89749 51.7700  17
   9   0 -13 42.5467 50.9897  19
   9   0 -13 89.7314 55.6819  17
   9   0 -12-36.3771 62.9138  19
   9   0 -12-33.6267 59.7389  17
   9   0 -11 1274.67 135.747  17
   9   0 -10 87.2493 68.8173  17
   9   0  -9 14499.0 490.085  17
   9   0  -8 99.7808 63.3187  17
   9   0  -7 3140.04 205.740  17
   9   0  -6 89.6361 58.4021  17
   9   0  -5 6694.92 299.249  17
   9   0  -4-38.2294 70.8127  17
   9   0  -3 61320.3 1417.93  17
   9   0  -2-53.7477 67.3639  17
   9   0  -2 108.226 54.8500  12
   9   0  -1 54849.1 1298.62  12
   9   0   0 34.4620 58.9479  12
   9   0   0 3.02402 58.6471  11
   9   0   1 603.060 98.8852  12
   9   0   1 673.782 106.143  11
   9   0   2-31.5750 65.7748  12
   9   0   2-17.3240 53.6906  11
   9   0   3 1565.94 146.260  12
   9   0   3 1755.11 154.686  11
   9   0   4 42.7160 74.1193  12
   9   0   4 39.7008 51.5230  11
   9   0   5 23918.7 711.285  12
   9   0   6-30.0959 70.6878  12
   9   0   7 1723.29 158.183  12
   9   0   8 72.8818 60.7505  12
   9   0   9-53.9018 61.7613  12
   9   0  10-11.6549 47.5694  12
   9   0  11 302.435 60.5040  12
   9  -1 -15 2299.81 145.127  17
   9   1 -14 748.006 86.6939  19
   9   1 -14 760.664 95.3663  17
   9  -1 -14 920.786 107.772  17
   9   1 -13 8518.74 333.113  17
   9  -1 -13 8692.38 335.963  17
   9   1 -13 8486.75 330.114  19
   9  -1 -13 8751.81 326.866  19
   9   1 -12 44.0325 51.6145  19
   9   1 -12 45.9562 60.4299  17
   9  -1 -12 15.0510 64.9462  17
   9   1 -11 117.203 58.3945  19
   9   1 -11 155.012 72.4238  17
   9  -1 -11 124.322 78.8089  17
   9  -1 -10 5040.03 268.238  17
   9   1 -10 5383.56 267.043  17
   9   1  -9-63.8727 66.5092  17
   9  -1  -9 31.1962 69.5663  17
   9   1  -8 1293.44 137.214  17
   9  -1  -8 832.325 120.697  17
   9   1  -7-2.29774 69.7698  17
   9  -1  -7 45.8196 71.5334  17
   9   1  -6 462.188 89.4259  17
   9  -1  -6 504.156 97.5492  17
   9   1  -5 15464.2 495.639  17
   9  -1  -5 15288.3 506.549  17
   9   1  -4 12803.4 433.151  17
   9  -1  -4 12364.7 443.894  17
   9  -1  -3 22910.2 672.489  17
   9  -1  -3 23841.5 664.301  12
   9  -1  -2 514.819 87.4081  12
   9  -1  -1 1427.30 134.692  12
   9   1  -1 1342.65 127.097  12
   9  -1  -1 1476.03 147.947  11
   9  -1   0 53012.1 1276.56  11
   9  -1   0 49808.5 1227.65  12
   9   1   0 50138.4 1221.63  12
   9  -1   1 58030.9 1388.02  11
   9  -1   1 56054.9 1352.91  12
   9   1   1 56366.5 1347.29  12
   9  -1   2 1352.36 140.830  12
   9   1   2 1898.92 159.342  11
   9   1   2 1635.13 162.135  12
   9  -1   2 1761.62 158.724  11
   9  -1   3 3939.56 235.402  11
   9  -1   3 3389.49 220.403  12
   9   1   3 3624.75 223.841  12
   9  -1   4 1822.65 158.805  12
   9   1   4 1619.05 153.622  12
   9  -1   4 1597.64 150.276  11
   9  -1   5 2662.44 194.338  11
   9  -1   5 2198.76 182.566  12
   9   1   5 2288.56 184.942  12
   9  -1   6 12085.0 434.536  11
   9  -1   6 10322.1 416.300  12
   9   1   6 11424.3 435.945  12
   9  -1   7-4.22286 66.7288  12
   9   1   7 107.628 81.3557  12
   9  -1   8 3303.25 203.851  12
   9   1   8 2961.90 197.191  12
   9  -1   9 919.258 106.096  12
   9   1   9 684.522 98.6260  12
   9  -1  10 851.813 93.3188  12
   9   1  10 831.852 101.367  12
   9   1  11 146.451 42.2364  12
   9  -2 -15 371.375 68.2714  17
   9  -2 -14 5240.74 238.757  17
   9   2 -14 4677.15 215.888  19
   9   2 -13 2672.49 169.226  17
   9   2 -13 2672.28 172.355  19
   9  -2 -13 2458.62 168.818  17
   9   2 -12 733.062 102.442  19
   9   2 -12 851.433 104.645  17
   9  -2 -12 916.270 118.748  17
   9  -2 -11 3774.88 223.049  17
   9   2 -11 3976.85 218.614  17
   9   2 -11 3228.09 207.980  19
   9  -2 -11 3655.67 212.731  16
   9   2 -10 1819.47 159.545  19
   9   2 -10 1973.18 155.635  17
   9  -2 -10 2261.05 175.148  17
   9  -2 -10 2071.24 159.171  16
   9  -2  -9 60.0333 46.4333  16
   9   2  -9 192.395 70.1105  17
   9  -2  -9 260.245 92.6294  17
   9   2  -8 11119.5 403.007  17
   9  -2  -8 11194.5 422.226  17
   9  -2  -8 11291.1 460.795  15
   9   2  -7 17079.6 533.130  17
   9  -2  -7 17221.8 556.099  17
   9  -2  -7 18197.3 611.097  15
   9  -2  -6 11881.4 436.902  17
   9  -2  -6 12196.9 477.099  15
   9  -2  -5 51.4838 71.6855  17
   9  -2  -5 101.768 52.6435  15
   9  -2  -4 2057.87 162.117  17
   9  -2  -4 1848.25 168.593  15
   9  -2  -4 1790.47 145.586  12
   9  -2  -3 4345.20 241.544  17
   9  -2  -3 4870.46 246.905  12
   9  -2  -2 8350.71 342.591  12
   9  -2  -1 9696.96 400.132  11
   9  -2  -1 9128.56 368.849  12
   9  -2   0 13605.1 489.598  11
   9   2   0 12984.8 447.982  12
   9  -2   0 12659.4 456.766  12
   9  -2   1 5939.55 302.833  11
   9  -2   1 5808.49 286.791  12
   9   2   1 5739.50 281.428  12
   9  -2   2 608.817 102.775  12
   9   2   2 825.452 115.322  12
   9  -2   2 604.387 104.442  11
   9  -2   3 2397.70 191.728  11
   9  -2   3 2379.29 188.435  12
   9   2   3 2255.89 178.496  12
   9  -2   4 168.068 85.8723  12
   9   2   4 151.199 57.0467  12
   9  -2   4 101.452 67.5511  11
   9  -2   5 3143.74 215.079  11
   9  -2   5 3197.70 209.896  12
   9   2   5 2922.69 208.287  12
   9  -2   6 238.791 74.4525  12
   9   2   6 240.068 71.3882  12
   9  -2   6 267.104 73.0486  11
   9  -2   7 1347.85 130.443  12
   9   2   7 1290.54 133.792  12
   9  -2   7 1479.68 141.736  11
   9  -2   8 970.130 112.016  12
   9   2   8 954.717 121.164  12
   9  -2   9 1285.97 120.843  12
   9   2   9 1273.37 126.432  12
   9  -2  10 2583.74 157.154  12
   9   2  10 2732.88 169.627  12
   9   2  11 207.535 51.8017  12
   9  -3 -15 6872.01 259.400  17
   9  -3 -14 3629.13 194.345  17
   9   3 -14 3182.09 174.099  19
   9   3 -13 39.7555 71.2222  19
   9   3 -13 37.7349 46.3452  17
   9  -3 -13 149.938 67.3485  17
   9   3 -12-18.1181 58.8885  19
   9  -3 -12 15.1190 44.2307  16
   9   3 -12 5.84269 51.3251  17
   9   3 -11 3478.26 195.395  17
   9  -3 -11 3077.27 204.892  17
   9   3 -11 3451.79 207.782  19
   9  -3 -11 3031.51 200.011  16
   9  -3 -10 21274.1 637.498  17
   9   3 -10 20197.4 628.293  19
   9   3 -10 21839.7 612.321  17
   9  -3 -10 21429.1 635.386  16
   9  -3 -10 20473.3 676.462  15
   9   3  -9 48.9106 77.5330  19
   9  -3  -9-9.85894 73.8856  15
   9  -3  -9 37.8006 51.5527  16
   9  -3  -9 48.0857 76.4063  17
   9   3  -8 5114.92 264.828  19
   9  -3  -8 5018.42 295.990  15
   9  -3  -8 5124.99 262.286  16
   9  -3  -8 5199.92 272.631  17
   9  -3  -7 672.036 112.421  15
   9  -3  -7 389.308 77.1764  16
   9  -3  -7 672.106 113.869  17
   9  -3  -6 4860.58 282.486  15
   9  -3  -6 5006.96 254.126  16
   9  -3  -6 4618.93 261.180  17
   9  -3  -5 9223.06 350.934  12
   9  -3  -5 8507.59 380.301  15
   9  -3  -5 8386.73 357.804  17
   9  -3  -4 599.407 101.562  12
   9  -3  -4 538.735 93.1011  17
   9  -3  -4 662.622 101.315  15
   9  -3  -3 6883.69 306.534  12
   9  -3  -3 7174.74 328.228  15
   9  -3  -2 244.691 80.9513  12
   9  -3  -2 189.349 76.6080  11
   9  -3  -1 2189.60 187.683  11
   9  -3  -1 2034.89 166.261  12
   9  -3   0 21381.0 683.262  11
   9  -3   0 22208.1 655.724  12
   9  -3   1 19047.8 628.617  11
   9  -3   1 18763.7 594.416  12
   9   3   1 19208.8 584.282  12
   9  -3   2 3064.85 218.326  11
   9  -3   2 3173.52 206.552  12
   9   3   2 3021.01 197.041  12
   9  -3   3 197.114 70.5284  12
   9   3   3 228.582 81.3114  12
   9  -3   3 139.372 61.7808  11
   9  -3   4 2330.23 189.984  11
   9  -3   4 2334.44 183.105  12
   9   3   4 2419.64 182.588  12
   9  -3   5 125.339 61.0893  11
   9  -3   5 33.4373 65.2878  12
   9   3   5 165.144 70.7985  12
   9  -3   6 1127.56 131.826  11
   9  -3   6 1016.10 117.929  12
   9   3   6 1134.68 139.178  12
   9  -3   7 320.886 79.5216  11
   9  -3   7 555.733 96.0292  12
   9   3   7 329.224 80.6266  12
   9  -3   8 852.783 106.013  11
   9  -3   8 678.708 93.5935  12
   9   3   8 728.369 103.049  12
   9  -3   9 4470.32 226.388  11
   9  -3   9 4734.11 223.799  12
   9   3   9 4140.51 226.433  12
   9  -3  10 742.253 83.1779  12
   9   3  10 777.905 95.0484  12
   9  -4 -14 287.257 59.5807  17
   9   4 -14 386.781 66.0871  19
   9  -4 -14 290.380 55.2083  14
   9  -4 -13 1224.15 113.520  17
   9   4 -13 1161.69 115.451  19
   9  -4 -13 1353.87 118.804  14
   9  -4 -12 591.540 93.6068  16
   9  -4 -12 629.555 96.2906  17
   9   4 -12 531.330 91.0578  19
   9  -4 -12 627.747 94.0057  14
   9   4 -11 13373.5 465.893  19
   9  -4 -11 14073.5 472.577  17
   9  -4 -11 13253.2 467.813  16
   9  -4 -11 14616.9 480.217  14
   9  -4 -11 13656.7 505.912  15
   9   4 -10 3693.00 221.883  19
   9  -4 -10 3543.47 220.328  17
   9  -4 -10 3711.15 244.292  15
   9  -4 -10 3600.84 218.076  16
   9  -4  -9 6214.81 297.618  17
   9   4  -9 6194.52 299.910  19
   9  -4  -9 6249.15 333.828  15
   9  -4  -9 6188.51 297.413  16
   9   4  -8 4033.71 237.348  19
   9  -4  -8 4108.70 265.496  15
   9  -4  -8 4118.98 241.641  16
   9  -4  -8 4293.95 248.161  17
   9   4  -7 1648.05 147.905  19
   9  -4  -7 1641.42 167.841  15
   9  -4  -7 1432.72 137.753  16
   9  -4  -7 1773.89 164.263  17
   9  -4  -6 299.709 83.2732  17
   9  -4  -6 308.216 80.7987  15
   9  -4  -6 220.032 65.3821  16
   9   4  -6 192.626 74.7602  19
   9  -4  -6 257.827 79.6740  12
   9  -4  -5 826.440 117.564  17
   9  -4  -5 901.460 115.837  15
   9  -4  -5 800.741 107.970  12
   9   4  -5 691.374 103.522  19
   9  -4  -4 558.358 95.6093  17
   9  -4  -4 470.804 87.1408  15
   9  -4  -4 431.070 90.2208  12
   9   4  -4 703.599 91.7577  19
   9  -4  -4 577.091 88.1794   6
   9  -4  -3 1176.75 127.859  15
   9  -4  -3 1074.24 128.577  12
   9  -4  -2 4680.92 267.119  11
   9  -4  -2 3962.34 233.656  12
   9  -4  -1 728.719 118.799  11
   9  -4  -1 622.091 106.384  12
   9  -4   0 856.998 119.305  12
   9  -4   0 747.123 115.092  11
   9  -4   1 767.205 110.027  12
   9  -4   1 523.143 104.331  11
   9  -4   2 301.122 86.3122  12
   9   4   2 451.031 85.4757  12
   9  -4   2 354.207 91.1168  11
   9  -4   3 529.215 109.084  12
   9   4   3 313.873 80.7604  12
   9  -4   3 362.778 84.0874  11
   9  -4   4 12585.2 480.876  11
   9  -4   4 12448.4 450.081  12
   9   4   4 11728.9 439.807  12
   9  -4   5 5664.95 276.093  12
   9  -4   5 5022.11 283.914  11
   9  -4   6 4032.74 228.085  12
   9  -4   6 3946.32 241.660  11
   9  -4   7 1071.79 122.481  11
   9  -4   7 1076.62 116.100  12
   9  -4   8 1424.60 134.509  11
   9   4   8 1043.95 113.807  12
   9  -4   8 1391.93 123.803  12
   9  -4   9 554.306 84.3972  11
   9  -4   9 342.369 63.0647  12
   9   4   9 374.241 76.1885  12
   9   4  10 0.21103 42.8947  12
   9  -4  10 47.8157 38.0036  11
   9  -5 -14-48.4475 46.5226  17
  -9  -5  14 33.7754 37.8315  18
   9  -5 -13 1468.08 125.996  14
   9  -5 -13 1237.98 115.624  17
   9   5 -13 987.556 108.359  19
   9  -5 -12 639.558 89.0896  16
   9  -5 -12 749.665 103.718  15
   9  -5 -12 834.126 102.628  17
   9   5 -12 753.547 100.643  19
   9  -5 -12 835.597 101.777  14
   9  -5 -11 616.587 91.9488  16
   9  -5 -11 509.329 94.7895  17
   9  -5 -11 483.620 97.9572  15
   9   5 -11 517.336 89.6285  19
   9  -5 -11 766.189 101.465  14
   9  -5 -10 67.4350 68.3235  15
   9  -5 -10-12.4829 66.6910  16
   9  -5 -10 61.4347 67.0318  17
   9   5 -10 7.67131 74.8182  19
   9  -5 -10-50.7010 51.1786  14
   9  -5  -9 799.195 122.128  15
   9  -5  -9 1225.56 131.061  16
   9  -5  -9 933.267 123.067  17
   9   5  -9 665.419 112.819  19
   9  -5  -9 819.115 104.724  14
   9  -5  -8 3594.46 247.336  15
   9  -5  -8 3733.97 225.472  16
   9  -5  -8 3827.03 230.831  17
   9   5  -8 3888.19 229.979  19
   9  -5  -7 1002.43 138.237  15
   9  -5  -7 763.958 113.849  16
   9  -5  -7 855.293 129.580  17
   9   5  -7 926.234 123.578  19
   9  -5  -6 3724.84 248.196  15
   9  -5  -6 3601.03 225.486  17
   9   5  -6 4018.24 231.030  19
   9  -5  -6 3805.49 224.538  12
   9  -5  -5 308.443 87.7069  17
   9  -5  -5 237.200 69.0641  15
   9  -5  -5 328.648 97.7810  12
   9   5  -5 400.062 83.8795  19
   9  -5  -4 935.714 118.754  17
   9  -5  -4 609.831 99.0365  15
   9  -5  -4 558.165 103.177  12
   9   5  -4 664.646 96.3461  19
   9  -5  -4 528.014 100.110   6
   9  -5  -3 10216.9 411.800   6
   9  -5  -3 10856.4 419.510  15
   9  -5  -3 10129.8 396.398  12
   9  -5  -2 271.416 82.7516  11
   9  -5  -2 238.504 88.1144  12
   9  -5  -2 249.969 59.2492   6
   9  -5  -1 4686.48 274.786  11
   9  -5  -1 4898.88 264.722  12
   9  -5  -1 5161.77 269.537   6
   9  -5   0 3783.67 244.519  11
   9  -5   0 3600.55 223.310  12
   9  -5   1 23.1612 74.5659  12
   9  -5   1-8.34644 64.3412  11
   9  -5   2 1026.14 128.715  12
   9  -5   2 1222.21 142.300  11
   9  -5   3 1374.41 150.294  11
   9  -5   3 1533.56 148.077  12
   9   5   3 1197.22 122.937  12
   9  -5   4 2809.56 190.304  12
   9  -5   4 2507.28 198.785  11
   9  -5   5 132.993 71.9888  12
   9  -5   5 55.5371 59.1301  11
   9  -5   6 10636.6 388.703  12
   9  -5   6 10386.7 419.272  11
   9  -5   7 572.854 88.0130  12
   9  -5   7 517.969 91.5634  11
   9  -5   8 595.941 79.0341  12
   9  -5   8 511.756 82.0086  11
   9  -5   9 21.0064 44.6762  11
   9   5   9 26.4589 44.6810  12
   9   5  10 812.751 91.5292  12
   9  -6 -13 62.5994 40.6133  14
   9  -6 -13 71.5113 44.8656  16
   9  -6 -13 118.057 50.7037  17
   9  -6 -12 1553.50 128.592  17
   9  -6 -12 1583.07 135.066  16
   9  -6 -12 1558.51 130.764  14
   9  -6 -12 1572.43 143.469  15
   9  -6 -11 6416.00 280.482  17
   9   6 -11 6159.44 279.895  19
   9  -6 -11 6528.87 313.432  15
   9  -6 -11 6245.90 286.508  14
   9  -6 -11 6422.87 291.305  16
   9  -6 -10 1087.96 115.882  14
   9   6 -10 1229.53 129.619  19
   9  -6 -10 1176.11 139.078  15
   9  -6 -10 1067.89 123.740  16
   9  -6 -10 1231.99 128.338  17
   9  -6  -9 1429.26 138.000  14
   9   6  -9 1365.76 147.362  19
   9  -6  -9 1559.32 160.368  15
   9  -6  -9 1231.93 129.901  16
   9  -6  -9 1566.69 148.975  17
   9  -6  -8 3236.70 211.759  14
   9   6  -8 3666.41 217.526  19
   9  -6  -8 2960.25 218.677  15
   9  -6  -8 3161.81 208.289  16
   9  -6  -8 3011.72 200.391  17
   9  -6  -7 2895.79 200.388  14
   9   6  -7 3020.58 199.412  19
   9  -6  -7 2447.40 201.295  15
   9  -6  -7 2914.36 199.096  16
   9  -6  -7 2970.31 201.024  17
   9  -6  -6 5222.33 265.889  12
   9  -6  -6 5341.05 295.759  15
   9  -6  -6 5100.04 268.164  17
   9   6  -6 5183.84 260.568  19
   9  -6  -5 6836.87 310.105  12
   9  -6  -5 6783.81 327.665   6
   9  -6  -5 6390.26 324.051  15
   9  -6  -5 6731.30 313.535  17
   9   6  -5 6831.55 302.628  19
   9  -6  -4 4638.57 250.324  12
   9  -6  -4 4668.62 269.259   6
   9  -6  -4 4729.51 268.154  15
   9  -6  -4 4258.78 247.265  17
   9   6  -4 5205.62 247.609  19
   9  -6  -3 3754.97 235.434   6
   9  -6  -3 3801.01 227.220  12
   9  -6  -2 1058.56 130.685   6
   9  -6  -2 903.185 129.165  11
   9  -6  -2 1262.18 143.977  12
   9  -6  -1 96.9365 68.3218   6
   9  -6  -1 90.0722 64.6835  11
   9  -6  -1 12.8570 76.8059  12
   9  -6   0 542.385 87.3876   6
   9  -6   0 655.472 108.498  11
   9  -6   0 804.804 122.259  12
   9  -6   1 5712.31 289.295   6
   9  -6   1 5748.49 289.793  12
   9  -6   1 5698.69 305.304  11
   9  -6   2 54.3889 48.3044   6
   9  -6   2 125.159 71.0943  11
   9  -6   2 136.709 72.4069  12
   9  -6   3 44.0022 71.5296  11
   9  -6   3-4.89135 63.6958  12
   9  -6   4 512.514 103.346  11
   9  -6   4 548.865 98.4952  12
   9  -6   5 182.438 63.9293  11
   9  -6   5 158.871 60.3966  12
   9  -6   6 11.5296 56.1709  11
   9  -6   6-22.7260 59.9570  12
   9  -6   7 2510.97 158.025  12
   9  -6   7 2106.09 166.819  11
   9  -6   8 126.643 54.7300  11
   9  -6   9 82.9405 36.2127  11
   9   6   9 50.9197 46.6603  12
   9  -7 -13 795.196 86.5479  16
   9  -7 -12 901.800 100.184  14
   9  -7 -12 997.841 107.605  15
   9  -7 -12 778.387 93.4866  16
   9  -7 -12 811.549 87.4446  17
   9  -7 -11 96.0246 51.4992  14
   9  -7 -11 192.784 74.3964  15
   9  -7 -11 149.099 56.3533  16
   9  -7 -11 158.618 58.4609  17
   9  -7 -10 984.854 114.807  14
   9  -7 -10 1003.89 122.864  15
   9  -7 -10 1089.03 117.478  16
   9  -7 -10 877.334 102.115  17
   9  -7  -9 136.686 56.1822  14
   9   7  -9 59.7548 64.0482  19
   9  -7  -9 264.982 88.8166  15
   9  -7  -9 158.579 69.1950  16
   9  -7  -9 179.979 67.8261  17
   9  -7  -8 4992.65 264.065  14
   9   7  -8 5412.14 268.321  19
   9  -7  -8 5244.37 290.051  15
   9  -7  -8 5041.17 268.039  16
   9  -7  -8 4825.62 251.870  17
   9  -7  -7 82.5234 53.6340  14
   9   7  -7 91.2733 66.3378  19
   9  -7  -7 77.3976 66.0849  15
   9  -7  -7 72.2098 59.7232  16
   9  -7  -7 121.697 64.0549  17
   9  -7  -6 193.348 65.9849  14
   9  -7  -6 222.673 77.6148  17
   9  -7  -6 188.800 65.5914  15
   9   7  -6 199.083 68.8145  19
   9  -7  -5 1575.74 149.806  17
   9  -7  -5 1659.59 161.718  15
   9  -7  -5 1494.13 155.775   6
   9  -7  -5 1851.18 160.058  14
   9  -7  -5 1698.00 154.084  12
   9   7  -5 1604.41 140.395  19
   9  -7  -4 44.7814 55.1638   6
   9  -7  -4 67.9959 80.2060  12
   9  -7  -4 74.7278 58.0970  17
   9  -7  -4 170.797 61.7382  15
   9  -7  -3 4127.32 244.645  12
   9  -7  -3 4221.51 254.111   6
   9  -7  -3 3997.32 234.105  17
   9  -7  -2 2847.13 205.173  12
   9  -7  -2 2934.83 210.502   6
   9  -7  -2 3134.43 212.643  11
   9  -7  -1 174.202 64.1574   6
   9  -7  -1 79.0546 57.1795  11
   9  -7  -1 251.861 90.8052  12
   9  -7   0 331.159 77.3933   6
   9  -7   0 423.568 88.5845  11
   9  -7   0 481.428 102.602  12
   9  -7   1 1077.74 122.518   6
   9  -7   1 875.924 119.898  12
   9  -7   1 817.669 118.718  11
   9  -7   2 5449.84 282.255   6
   9  -7   2 5327.47 268.037  12
   9  -7   2 5118.29 284.376  11
   9  -7   3-45.3260 43.8559   6
   9  -7   3-22.3396 66.9685  12
   9  -7   3-8.31820 60.7478  11
   9  -7   4 117.473 70.8117  11
   9  -7   4 75.2290 55.9656  12
   9  -7   5-17.5797 62.5535  11
   9  -7   5 17.2342 55.9180  12
   9  -7   6 950.822 115.848  11
   9  -7   6 999.843 102.655  12
   9  -7   7 663.018 94.4753  11
   9  -7   8 253.635 63.6721  11
   9  -8 -12 3647.98 202.494  15
   9  -8 -12 4069.42 202.008  16
   9  -8 -12 4235.43 204.211  14
   9  -8 -11 563.318 83.5689  14
   9  -8 -11 489.490 79.0995  16
   9  -8 -11 577.832 84.8213  15
   9  -8 -10 3157.69 193.291  14
   9  -8 -10 3078.11 174.371  17
   9  -8 -10 3040.24 200.302  15
   9  -8 -10 3064.68 189.234  16
   9  -8  -9 2312.60 168.370  14
   9  -8  -9 2317.28 157.081  17
   9  -8  -9 2332.10 180.265  15
   9  -8  -9 2143.13 163.485  16
   9  -8  -8 6877.53 309.541  14
   9  -8  -8 6852.28 290.081  17
   9  -8  -8 6425.21 319.834  15
   9  -8  -8 6766.24 307.409  16
   9  -8  -7 2114.41 167.834  14
   9  -8  -7 2231.54 182.784  15
   9  -8  -7 2278.08 164.137  17
   9  -8  -7 2601.83 182.345  16
   9  -8  -6 81.7180 60.4802  14
   9  -8  -6 173.668 70.0069  15
   9  -8  -6 130.420 56.3219  17
   9  -8  -5 2019.00 166.066  14
   9  -8  -5 2053.25 175.496   6
   9  -8  -5 1751.66 162.334  15
   9  -8  -5 1787.49 154.304  17
   9  -8  -4 5138.88 267.968  14
   9  -8  -4 5077.86 268.308  12
   9  -8  -4 5211.79 284.372   6
   9  -8  -4 5041.28 272.773  15
   9  -8  -4 4602.21 254.304  17
   9  -8  -3 4807.47 258.407  12
   9  -8  -3 4866.56 258.048  14
   9  -8  -3 4442.02 262.009   6
   9  -8  -3 4201.64 237.167  17
   9  -8  -2 5633.73 283.046  12
   9  -8  -2 5969.39 293.740  11
   9  -8  -2 5710.00 300.302   6
   9  -8  -1 1211.84 130.463  11
   9  -8  -1 1378.46 149.085  12
   9  -8  -1 1242.86 137.230   6
   9  -8   0 145.706 65.4883  11
   9  -8   0 188.096 76.3211  12
   9  -8   0 357.488 84.0971   6
   9  -8   1 11621.1 420.693  12
   9  -8   1 11509.1 440.072  11
   9  -8   1 11309.7 438.619   6
   9  -8   2 13494.2 449.706  12
   9  -8   2 12817.2 471.289  11
   9  -8   2 12042.6 457.596   6
   9  -8   3 308.047 83.4729  12
   9  -8   3 340.001 89.4327  11
   9  -8   3 266.101 67.6509   6
   9  -8   4 29.0270 63.0889  11
   9  -8   4 98.5347 58.9219  12
   9  -8   5 277.740 85.0719  11
   9  -8   5 118.557 61.5519  12
   9  -8   6 1736.71 148.127  11
   9  -8   7 91.7407 56.1375  11
   9  -8   8 629.355 80.0615  11
   9  -9 -11 661.614 80.1528  14
[truncated: 30,137 more chars]
