# Supplementary material for: Oxyenamides as Versatile Building Blocks for a Highly Stereoselective One‐Pot Synthesis of the 1,3‐Diamino‐2‐ol‐Scaffold Containing Three Continuous Stereocenters
Source: Angew Chem Int Ed Engl. 2021 Sep 28;60(44):23667–71. doi: 10.1002/anie.202109752 (PMC8597051; doi:10.1002/anie.202109752)
Supplement: Supplementary file 1 — Supporting Information [file ANIE-60-23667-s001.zip › 21102ocu.cif]

data_shelx

_audit_creation_method            'SHELXL-2018/3'
_shelx_SHELXL_version_number      '2018/3'
_chemical_name_systematic         ?
_chemical_name_common             ?
_chemical_melting_point           ?
_chemical_formula_moiety 
 'C38 H34 N2 O6, C H Cl3'
_chemical_formula_sum
 'C39 H35 Cl3 N2 O6'
_chemical_formula_weight          734.04

loop_
 _atom_type_symbol
 _atom_type_description
 _atom_type_scat_dispersion_real
 _atom_type_scat_dispersion_imag
 _atom_type_scat_source
 'C'  'C'   0.0181   0.0091
 'International Tables Vol C Tables 4.2.6.8 and 6.1.1.4'
 'H'  'H'   0.0000   0.0000
 'International Tables Vol C Tables 4.2.6.8 and 6.1.1.4'
 'N'  'N'   0.0311   0.0180
 'International Tables Vol C Tables 4.2.6.8 and 6.1.1.4'
 'O'  'O'   0.0492   0.0322
 'International Tables Vol C Tables 4.2.6.8 and 6.1.1.4'
 'Cl'  'Cl'   0.3639   0.7018
 'International Tables Vol C Tables 4.2.6.8 and 6.1.1.4'

_space_group_crystal_system       triclinic
_space_group_IT_number            2
_space_group_name_H-M_alt         'P -1'
_space_group_name_Hall            '-P 1'

_shelx_space_group_comment
;
The symmetry employed for this shelxl refinement is uniquely defined
by the following loop, which should always be used as a source of
symmetry information in preference to the above space-group names.
They are only intended as comments.
;

loop_
 _space_group_symop_operation_xyz
 'x, y, z'
 '-x, -y, -z'

_cell_length_a                    11.5431(6)
_cell_length_b                    13.0136(5)
_cell_length_c                    13.9496(8)
_cell_angle_alpha                 92.986(4)
_cell_angle_beta                  110.690(5)
_cell_angle_gamma                 112.077(5)
_cell_volume                      1774.80(17)
_cell_formula_units_Z             2
_cell_measurement_temperature     150(2)
_cell_measurement_reflns_used     6904
_cell_measurement_theta_min       3.7170
_cell_measurement_theta_max       62.7090

_exptl_crystal_description        'indifferent fragment'
_exptl_crystal_colour             colourless
_exptl_crystal_density_meas       ?
_exptl_crystal_density_method     ?
_exptl_crystal_density_diffrn     1.374
_exptl_crystal_F_000              764
_exptl_transmission_factor_min    ?
_exptl_transmission_factor_max    ?
_exptl_crystal_size_max           0.350
_exptl_crystal_size_mid           0.300
_exptl_crystal_size_min           0.210
_exptl_absorpt_coefficient_mu     2.752
_shelx_estimated_absorpt_T_min    0.446
_shelx_estimated_absorpt_T_max    0.596
_exptl_absorpt_correction_type    analytical
_exptl_absorpt_correction_T_min   0.450
_exptl_absorpt_correction_T_max   0.613
_exptl_absorpt_process_details
;
CrysAlisPro 1.171.40.67a (Rigaku Oxford Diffraction, 2019)
Analytical numeric absorption correction using a multifaceted crystal
   model based on expressions derived by R.C. Clark & J.S. Reid.
(Clark, R. C. & Reid, J. S. (1995). Acta Cryst. A51, 887-897)
Empirical absorption correction using spherical harmonics,
 implemented in SCALE3 ABSPACK scaling algorithm.
;
_exptl_absorpt_special_details    ?
_diffrn_ambient_temperature       150(2)
_diffrn_radiation_wavelength      1.54184
_diffrn_radiation_type            CuK\a
_diffrn_source                    'fine-focus sealed X-ray tube'
_diffrn_measurement_device_type   'Xcalibur, Sapphire3, Gemini ultra'
_diffrn_measurement_method        '\w scans'
_diffrn_detector_area_resol_mean  16.1399
_diffrn_reflns_number             13753
_diffrn_reflns_av_unetI/netI      0.0217
_diffrn_reflns_av_R_equivalents   0.0185
_diffrn_reflns_limit_h_min        -12
_diffrn_reflns_limit_h_max        13
_diffrn_reflns_limit_k_min        -13
_diffrn_reflns_limit_k_max        14
_diffrn_reflns_limit_l_min        -16
_diffrn_reflns_limit_l_max        15
_diffrn_reflns_theta_min          3.467
_diffrn_reflns_theta_max          62.694
_diffrn_reflns_theta_full         62.694
_diffrn_measured_fraction_theta_max   0.992
_diffrn_measured_fraction_theta_full  0.992
_diffrn_reflns_Laue_measured_fraction_max    0.992
_diffrn_reflns_Laue_measured_fraction_full   0.992
_diffrn_reflns_point_group_measured_fraction_max   0.992
_diffrn_reflns_point_group_measured_fraction_full  0.992
_reflns_number_total              5637
_reflns_number_gt                 5279
_reflns_threshold_expression      'I > 2\s(I)'
_reflns_Friedel_coverage          0.000
_reflns_Friedel_fraction_max      .
_reflns_Friedel_fraction_full     .

_reflns_special_details
;
 Reflections were merged by SHELXL according to the crystal
 class for the calculation of statistics and refinement.

 _reflns_Friedel_fraction is defined as the number of unique
 Friedel pairs measured divided by the number that would be
 possible theoretically, ignoring centric projections and
 systematic absences.
;

_computing_data_collection        'CrysAlisPro 1.171.40.67a (Rigaku OD, 2019)'
_computing_cell_refinement        'CrysAlisPro 1.171.40.67a (Rigaku OD, 2019)'
_computing_data_reduction         'CrysAlisPro 1.171.40.67a (Rigaku OD, 2019)'
_computing_structure_solution     'SHELXS-2018/3 (Sheldrick, 2018)'
_computing_structure_refinement   'SHELXL-2018/3 (Sheldrick, 2018)'
_computing_molecular_graphics     ?
_computing_publication_material   ?
_refine_special_details           ?
_refine_ls_structure_factor_coef  Fsqd
_refine_ls_matrix_type            full
_refine_ls_weighting_scheme       calc
_refine_ls_weighting_details
'w=1/[\s^2^(Fo^2^)+(0.0722P)^2^+1.4444P] where P=(Fo^2^+2Fc^2^)/3'
_atom_sites_solution_primary      ?
_atom_sites_solution_secondary    ?
_atom_sites_solution_hydrogens    geom
_refine_ls_hydrogen_treatment     constr
_refine_ls_extinction_method      none
_refine_ls_extinction_coef        .
_refine_ls_number_reflns          5637
_refine_ls_number_parameters      472
_refine_ls_number_restraints      31
_refine_ls_R_factor_all           0.0490
_refine_ls_R_factor_gt            0.0467
_refine_ls_wR_factor_ref          0.1315
_refine_ls_wR_factor_gt           0.1292
_refine_ls_goodness_of_fit_ref    1.047
_refine_ls_restrained_S_all       1.046
_refine_ls_shift/su_max           0.000
_refine_ls_shift/su_mean          0.000

loop_
 _atom_site_label
 _atom_site_type_symbol
 _atom_site_fract_x
 _atom_site_fract_y
 _atom_site_fract_z
 _atom_site_U_iso_or_equiv
 _atom_site_adp_type
 _atom_site_occupancy
 _atom_site_site_symmetry_order
 _atom_site_calc_flag
 _atom_site_refinement_flags_posn
 _atom_site_refinement_flags_adp
 _atom_site_refinement_flags_occupancy
 _atom_site_disorder_assembly
 _atom_site_disorder_group
O1 O 0.73685(16) 1.20633(14) 0.72035(12) 0.0337(4) Uani 1 1 d . . . . .
C1 C 0.7682(2) 1.17448(17) 0.80318(16) 0.0223(4) Uani 1 1 d . . . . .
C11 C 0.9113(2) 1.18519(18) 0.86132(17) 0.0248(4) Uani 1 1 d . . . . .
C12 C 1.0115(2) 1.25189(19) 0.82936(19) 0.0315(5) Uani 1 1 d . . . . .
H12 H 0.988636 1.289356 0.773651 0.038 Uiso 1 1 calc R U . . .
C13 C 1.1454(2) 1.2638(2) 0.8791(2) 0.0416(6) Uani 1 1 d . . . . .
H13 H 1.213477 1.308889 0.856831 0.050 Uiso 1 1 calc R U . . .
C14 C 1.1790(3) 1.2103(3) 0.9601(2) 0.0464(7) Uani 1 1 d . . . . .
H14 H 1.270322 1.218684 0.993972 0.056 Uiso 1 1 calc R U . . .
C15 C 1.0803(3) 1.1445(3) 0.9922(2) 0.0462(7) Uani 1 1 d . . . . .
H15 H 1.103907 1.107697 1.048293 0.055 Uiso 1 1 calc R U . . .
C16 C 0.9466(2) 1.1318(2) 0.94299(19) 0.0353(5) Uani 1 1 d . . . . .
H16 H 0.879077 1.086175 0.965475 0.042 Uiso 1 1 calc R U . . .
N1 N 0.67962(16) 1.13028(14) 0.84787(13) 0.0204(4) Uani 1 1 d . . . . .
H1 H 0.705488 1.103671 0.904593 0.024 Uiso 1 1 calc R U . . .
C2 C 0.5413(2) 1.12507(17) 0.80504(16) 0.0203(4) Uani 1 1 d . . . . .
H2 H 0.520507 1.137835 0.731931 0.024 Uiso 1 1 calc R U . . .
C21 C 0.54119(19) 1.22233(17) 0.87037(16) 0.0227(4) Uani 1 1 d . . . . .
C22 C 0.5882(2) 1.32927(19) 0.84607(19) 0.0299(5) Uani 1 1 d . . . . .
H22 H 0.603691 1.336267 0.783737 0.036 Uiso 1 1 calc R U . . .
C23 C 0.6123(3) 1.4251(2) 0.9122(2) 0.0389(6) Uani 1 1 d . . . . .
H23 H 0.645905 1.497614 0.895810 0.047 Uiso 1 1 calc R U . . .
C24 C 0.5874(2) 1.4153(2) 1.0020(2) 0.0388(6) Uani 1 1 d . . . . .
H24 H 0.604754 1.481075 1.047620 0.047 Uiso 1 1 calc R U . . .
C25 C 0.5372(2) 1.3097(2) 1.02525(19) 0.0333(5) Uani 1 1 d . . . . .
H25 H 0.518505 1.302972 1.086294 0.040 Uiso 1 1 calc R U . . .
C26 C 0.5138(2) 1.21289(19) 0.95968(17) 0.0260(5) Uani 1 1 d . . . . .
H26 H 0.479061 1.140534 0.976039 0.031 Uiso 1 1 calc R U . . .
C3 C 0.4403(2) 1.00481(17) 0.79907(15) 0.0196(4) Uani 1 1 d . . . . .
H3 H 0.467893 0.984830 0.869417 0.024 Uiso 1 1 calc R U . . .
O3 O 0.45086(14) 0.93051(12) 0.72478(11) 0.0224(3) Uani 1 1 d . . . . .
C6 C 0.5286(2) 0.87420(18) 0.76142(17) 0.0251(5) Uani 1 1 d . . . . .
O4 O 0.58533(18) 0.87619(14) 0.85294(13) 0.0366(4) Uani 1 1 d . . . . .
C61 C 0.5335(2) 0.80757(18) 0.67392(18) 0.0266(5) Uani 1 1 d . . . . .
C62 C 0.6019(2) 0.7378(2) 0.6984(2) 0.0356(5) Uani 1 1 d . . . . .
H62 H 0.646850 0.735798 0.769532 0.043 Uiso 1 1 calc R U . . .
C63 C 0.6039(3) 0.6714(2) 0.6186(2) 0.0444(7) Uani 1 1 d . . . . .
H63 H 0.649785 0.623288 0.635251 0.053 Uiso 1 1 calc R U . . .
C64 C 0.5399(3) 0.6745(2) 0.5152(2) 0.0431(6) Uani 1 1 d . . . . .
H64 H 0.541269 0.628298 0.460954 0.052 Uiso 1 1 calc R U . . .
C65 C 0.4735(3) 0.7451(2) 0.4906(2) 0.0415(6) Uani 1 1 d . . . . .
H65 H 0.429753 0.747552 0.419403 0.050 Uiso 1 1 calc R U . . .
C66 C 0.4710(2) 0.8118(2) 0.56961(19) 0.0323(5) Uani 1 1 d . . . . .
H66 H 0.426445 0.860719 0.552647 0.039 Uiso 1 1 calc R U . . .
C4 C 0.2903(2) 0.98744(17) 0.75857(16) 0.0202(4) Uani 1 1 d . . . . .
H4 H 0.285289 1.040547 0.809834 0.024 Uiso 1 1 calc R U . . .
C41 C 0.23687(19) 1.01631(17) 0.65201(16) 0.0202(4) Uani 1 1 d . . . . .
C42 C 0.1860(2) 0.94234(17) 0.55570(16) 0.0211(4) Uani 1 1 d . . . . .
C43 C 0.1438(2) 0.97603(18) 0.46100(16) 0.0234(4) Uani 1 1 d . . . . .
H43 H 0.111876 0.925279 0.396495 0.028 Uiso 1 1 calc R U . . .
C44 C 0.1488(2) 1.08463(18) 0.46161(17) 0.0240(4) Uani 1 1 d . . . . .
C45 C 0.1957(2) 1.15889(18) 0.55568(17) 0.0255(5) Uani 1 1 d . . . . .
H45 H 0.198454 1.232792 0.556220 0.031 Uiso 1 1 calc R U . . .
C46 C 0.2386(2) 1.12404(17) 0.64869(16) 0.0226(4) Uani 1 1 d . . . . .
H46 H 0.270468 1.175293 0.712876 0.027 Uiso 1 1 calc R U . . .
O5 O 0.17659(15) 0.83420(12) 0.55905(11) 0.0264(3) Uani 1 1 d . . . . .
C47 C 0.1207(3) 0.75524(19) 0.46167(17) 0.0319(5) Uani 1 1 d . . . . .
H47A H 0.027062 0.745165 0.420837 0.048 Uiso 1 1 calc R U . . .
H47B H 0.120125 0.682071 0.475670 0.048 Uiso 1 1 calc R U . . .
H47C H 0.176669 0.784490 0.421905 0.048 Uiso 1 1 calc R U . . .
O6 O 0.10740(16) 1.12454(13) 0.37271(12) 0.0305(4) Uani 1 1 d . . . . .
C48 C 0.0698(3) 1.0538(2) 0.27499(18) 0.0349(5) Uani 1 1 d . . . . .
H48A H 0.145419 1.035114 0.277661 0.052 Uiso 1 1 calc R U . . .
H48B H 0.049362 1.094067 0.218261 0.052 Uiso 1 1 calc R U . . .
H48C H -0.011200 0.983776 0.262064 0.052 Uiso 1 1 calc R U . . .
N2 N 0.20292(17) 0.87258(14) 0.76032(13) 0.0220(4) Uani 1 1 d . . . . .
H2A H 0.154261 0.821671 0.700963 0.026 Uiso 1 1 calc R U . . .
C5 C 0.1938(2) 0.84147(17) 0.84863(16) 0.0213(4) Uani 1 1 d . . . . .
O2 O 0.26458(15) 0.90625(12) 0.93548(11) 0.0268(3) Uani 1 1 d . . . . .
C51 C 0.0932(2) 0.72209(17) 0.83481(17) 0.0230(4) Uani 1 1 d . . . . .
C52 C 0.1281(2) 0.66022(19) 0.90999(18) 0.0281(5) Uani 1 1 d . . . . .
H52 H 0.211801 0.695383 0.970180 0.034 Uiso 1 1 calc R U . . .
C53 C 0.0417(2) 0.5480(2) 0.8976(2) 0.0350(5) Uani 1 1 d . . . . .
H53 H 0.067800 0.505350 0.947594 0.042 Uiso 1 1 calc R U . . .
C54 C -0.0826(2) 0.4981(2) 0.8125(2) 0.0388(6) Uani 1 1 d . . . . .
H54 H -0.142189 0.421103 0.803857 0.047 Uiso 1 1 calc R U . . .
C55 C -0.1200(2) 0.5601(2) 0.7400(2) 0.0387(6) Uani 1 1 d . . . . .
H55 H -0.206885 0.526172 0.682833 0.046 Uiso 1 1 calc R U . . .
C56 C -0.0321(2) 0.67176(19) 0.74946(19) 0.0311(5) Uani 1 1 d . . . . .
H56 H -0.057547 0.713180 0.698009 0.037 Uiso 1 1 calc R U . . .
Cl1 Cl 0.36275(8) 0.45753(6) 0.71694(6) 0.0537(2) Uani 1 1 d D . . . .
Cl2 Cl 0.17789(8) 0.45524(7) 0.51177(6) 0.0583(2) Uani 1 1 d D . . . .
Cl3 Cl 0.1946(10) 0.5817(8) 0.6955(5) 0.0643(16) Uani 0.43(2) 1 d D . P A 1
C7 C 0.2841(18) 0.5343(16) 0.6394(8) 0.040(2) Uani 0.43(2) 1 d D U P A 1
H7 H 0.358067 0.602950 0.634984 0.048 Uiso 0.43(2) 1 calc R U P A 1
Cl3A Cl 0.1631(8) 0.5438(12) 0.6983(5) 0.095(2) Uani 0.57(2) 1 d D . P A 2
C7A C 0.2713(14) 0.5293(12) 0.6431(7) 0.046(2) Uani 0.57(2) 1 d D U P A 2
H7A H 0.337766 0.606590 0.645436 0.055 Uiso 0.57(2) 1 calc R U P A 2

loop_
 _atom_site_aniso_label
 _atom_site_aniso_U_11
 _atom_site_aniso_U_22
 _atom_site_aniso_U_33
 _atom_site_aniso_U_23
 _atom_site_aniso_U_13
 _atom_site_aniso_U_12
O1 0.0273(8) 0.0471(10) 0.0290(9) 0.0192(7) 0.0146(7) 0.0135(7)
C1 0.0209(10) 0.0217(10) 0.0227(10) 0.0035(8) 0.0103(8) 0.0060(8)
C11 0.0212(10) 0.0269(11) 0.0256(11) 0.0016(8) 0.0115(9) 0.0080(9)
C12 0.0265(12) 0.0310(12) 0.0335(12) 0.0033(9) 0.0152(10) 0.0064(10)
C13 0.0233(12) 0.0430(14) 0.0511(16) -0.0002(12) 0.0202(11) 0.0030(11)
C14 0.0219(12) 0.0642(18) 0.0473(16) 0.0032(13) 0.0101(11) 0.0170(12)
C15 0.0336(14) 0.0730(19) 0.0401(14) 0.0190(13) 0.0145(12) 0.0301(14)
C16 0.0263(12) 0.0516(15) 0.0358(13) 0.0168(11) 0.0171(10) 0.0192(11)
N1 0.0176(8) 0.0252(9) 0.0201(8) 0.0089(7) 0.0087(7) 0.0093(7)
C2 0.0171(10) 0.0232(10) 0.0207(10) 0.0066(8) 0.0076(8) 0.0082(8)
C21 0.0139(9) 0.0232(11) 0.0274(11) 0.0047(8) 0.0054(8) 0.0071(8)
C22 0.0260(11) 0.0273(11) 0.0348(12) 0.0095(9) 0.0097(10) 0.0117(9)
C23 0.0351(13) 0.0240(12) 0.0536(16) 0.0090(11) 0.0116(12) 0.0140(10)
C24 0.0309(12) 0.0315(13) 0.0494(15) -0.0048(11) 0.0104(11) 0.0155(10)
C25 0.0231(11) 0.0371(13) 0.0376(13) -0.0020(10) 0.0119(10) 0.0120(10)
C26 0.0180(10) 0.0270(11) 0.0309(11) 0.0032(9) 0.0094(9) 0.0080(9)
C3 0.0205(10) 0.0211(10) 0.0181(10) 0.0051(8) 0.0080(8) 0.0092(8)
O3 0.0233(7) 0.0238(7) 0.0222(7) 0.0054(6) 0.0086(6) 0.0125(6)
C6 0.0232(10) 0.0232(11) 0.0298(12) 0.0091(9) 0.0110(9) 0.0100(9)
O4 0.0446(10) 0.0424(10) 0.0299(9) 0.0131(7) 0.0119(8) 0.0279(8)
C61 0.0209(10) 0.0237(11) 0.0365(12) 0.0069(9) 0.0137(9) 0.0086(9)
C62 0.0301(12) 0.0350(13) 0.0451(14) 0.0103(11) 0.0137(11) 0.0182(10)
C63 0.0364(14) 0.0392(14) 0.0683(19) 0.0082(13) 0.0249(13) 0.0238(12)
C64 0.0408(14) 0.0429(15) 0.0519(16) 0.0005(12) 0.0264(13) 0.0183(12)
C65 0.0466(15) 0.0494(15) 0.0360(14) 0.0069(11) 0.0209(12) 0.0244(13)
C66 0.0329(12) 0.0349(12) 0.0366(13) 0.0096(10) 0.0177(10) 0.0182(10)
C4 0.0189(10) 0.0193(10) 0.0212(10) 0.0047(8) 0.0089(8) 0.0058(8)
C41 0.0151(9) 0.0223(10) 0.0223(10) 0.0069(8) 0.0082(8) 0.0060(8)
C42 0.0191(10) 0.0187(10) 0.0244(10) 0.0063(8) 0.0089(8) 0.0066(8)
C43 0.0207(10) 0.0250(11) 0.0212(10) 0.0057(8) 0.0071(8) 0.0074(8)
C44 0.0205(10) 0.0266(11) 0.0255(11) 0.0115(9) 0.0096(8) 0.0096(9)
C45 0.0252(11) 0.0219(10) 0.0316(12) 0.0097(9) 0.0119(9) 0.0113(9)
C46 0.0198(10) 0.0218(10) 0.0248(11) 0.0035(8) 0.0086(8) 0.0079(8)
O5 0.0344(8) 0.0207(7) 0.0212(7) 0.0046(6) 0.0089(6) 0.0107(6)
C47 0.0424(13) 0.0250(11) 0.0244(11) 0.0016(9) 0.0111(10) 0.0128(10)
O6 0.0377(9) 0.0300(8) 0.0253(8) 0.0127(6) 0.0105(7) 0.0170(7)
C48 0.0452(14) 0.0393(13) 0.0251(12) 0.0136(10) 0.0145(10) 0.0216(11)
N2 0.0211(9) 0.0203(9) 0.0187(8) 0.0043(7) 0.0068(7) 0.0037(7)
C5 0.0173(10) 0.0246(11) 0.0252(11) 0.0090(9) 0.0099(8) 0.0105(8)
O2 0.0282(8) 0.0277(8) 0.0207(8) 0.0053(6) 0.0103(6) 0.0075(6)
C51 0.0207(10) 0.0242(11) 0.0282(11) 0.0097(9) 0.0132(9) 0.0101(9)
C52 0.0254(11) 0.0323(12) 0.0301(12) 0.0121(9) 0.0136(9) 0.0129(9)
C53 0.0348(13) 0.0348(13) 0.0443(14) 0.0215(11) 0.0215(11) 0.0169(11)
C54 0.0308(13) 0.0264(12) 0.0599(17) 0.0181(11) 0.0213(12) 0.0090(10)
C55 0.0229(11) 0.0307(13) 0.0515(15) 0.0107(11) 0.0078(11) 0.0065(10)
C56 0.0251(11) 0.0279(12) 0.0364(13) 0.0119(10) 0.0080(10) 0.0107(10)
Cl1 0.0630(5) 0.0544(4) 0.0505(4) 0.0151(3) 0.0208(3) 0.0332(4)
Cl2 0.0662(5) 0.0588(5) 0.0448(4) 0.0114(3) 0.0178(3) 0.0253(4)
Cl3 0.076(3) 0.090(3) 0.059(2) 0.022(2) 0.034(2) 0.061(3)
C7 0.036(4) 0.035(4) 0.051(4) 0.002(3) 0.018(3) 0.015(3)
Cl3A 0.068(2) 0.129(5) 0.086(2) -0.033(2) 0.0251(13) 0.051(3)
C7A 0.036(3) 0.034(3) 0.059(3) 0.006(3) 0.013(3) 0.011(3)

_geom_special_details
;
 All esds (except the esd in the dihedral angle between two l.s. planes)
 are estimated using the full covariance matrix.  The cell esds are taken
 into account individually in the estimation of esds in distances, angles
 and torsion angles; correlations between esds in cell parameters are only
 used when they are defined by crystal symmetry.  An approximate (isotropic)
 treatment of cell esds is used for estimating esds involving l.s. planes.
;

loop_
 _geom_bond_atom_site_label_1
 _geom_bond_atom_site_label_2
 _geom_bond_distance
 _geom_bond_site_symmetry_2
 _geom_bond_publ_flag
O1 C1 1.227(3) . ?
C1 N1 1.346(3) . ?
C1 C11 1.508(3) . ?
C11 C16 1.384(3) . ?
C11 C12 1.393(3) . ?
C12 C13 1.395(4) . ?
C12 H12 0.9500 . ?
C13 C14 1.374(4) . ?
C13 H13 0.9500 . ?
C14 C15 1.378(4) . ?
C14 H14 0.9500 . ?
C15 C16 1.389(4) . ?
C15 H15 0.9500 . ?
C16 H16 0.9500 . ?
N1 C2 1.466(3) . ?
N1 H1 0.8800 . ?
C2 C21 1.522(3) . ?
C2 C3 1.537(3) . ?
C2 H2 1.0000 . ?
C21 C26 1.390(3) . ?
C21 C22 1.399(3) . ?
C22 C23 1.387(4) . ?
C22 H22 0.9500 . ?
C23 C24 1.382(4) . ?
C23 H23 0.9500 . ?
C24 C25 1.383(4) . ?
C24 H24 0.9500 . ?
C25 C26 1.395(3) . ?
C25 H25 0.9500 . ?
C26 H26 0.9500 . ?
C3 O3 1.448(2) . ?
C3 C4 1.540(3) . ?
C3 H3 1.0000 . ?
O3 C6 1.346(3) . ?
C6 O4 1.205(3) . ?
C6 C61 1.490(3) . ?
C61 C66 1.392(3) . ?
C61 C62 1.394(3) . ?
C62 C63 1.386(4) . ?
C62 H62 0.9500 . ?
C63 C64 1.380(4) . ?
C63 H63 0.9500 . ?
C64 C65 1.388(4) . ?
C64 H64 0.9500 . ?
C65 C66 1.383(4) . ?
C65 H65 0.9500 . ?
C66 H66 0.9500 . ?
C4 N2 1.463(3) . ?
C4 C41 1.522(3) . ?
C4 H4 1.0000 . ?
C41 C46 1.398(3) . ?
C41 C42 1.400(3) . ?
C42 O5 1.375(3) . ?
C42 C43 1.393(3) . ?
C43 C44 1.392(3) . ?
C43 H43 0.9500 . ?
C44 O6 1.368(3) . ?
C44 C45 1.386(3) . ?
C45 C46 1.382(3) . ?
C45 H45 0.9500 . ?
C46 H46 0.9500 . ?
O5 C47 1.433(3) . ?
C47 H47A 0.9800 . ?
C47 H47B 0.9800 . ?
C47 H47C 0.9800 . ?
O6 C48 1.430(3) . ?
C48 H48A 0.9800 . ?
C48 H48B 0.9800 . ?
C48 H48C 0.9800 . ?
N2 C5 1.343(3) . ?
N2 H2A 0.8800 . ?
C5 O2 1.234(3) . ?
C5 C51 1.501(3) . ?
C51 C56 1.388(3) . ?
C51 C52 1.394(3) . ?
C52 C53 1.384(3) . ?
C52 H52 0.9500 . ?
C53 C54 1.380(4) . ?
C53 H53 0.9500 . ?
C54 C55 1.378(4) . ?
C54 H54 0.9500 . ?
C55 C56 1.391(3) . ?
C55 H55 0.9500 . ?
C56 H56 0.9500 . ?
Cl1 C7 1.759(12) . ?
Cl1 C7A 1.767(9) . ?
Cl2 C7 1.747(12) . ?
Cl2 C7A 1.756(9) . ?
Cl3 C7 1.749(11) . ?
C7 H7 1.0000 . ?
Cl3A C7A 1.741(10) . ?
C7A H7A 1.0000 . ?

loop_
 _geom_angle_atom_site_label_1
 _geom_angle_atom_site_label_2
 _geom_angle_atom_site_label_3
 _geom_angle
 _geom_angle_site_symmetry_1
 _geom_angle_site_symmetry_3
 _geom_angle_publ_flag
O1 C1 N1 122.73(19) . . ?
O1 C1 C11 120.80(18) . . ?
N1 C1 C11 116.47(18) . . ?
C16 C11 C12 119.2(2) . . ?
C16 C11 C1 123.42(19) . . ?
C12 C11 C1 117.4(2) . . ?
C11 C12 C13 120.1(2) . . ?
C11 C12 H12 120.0 . . ?
C13 C12 H12 120.0 . . ?
C14 C13 C12 120.1(2) . . ?
C14 C13 H13 119.9 . . ?
C12 C13 H13 119.9 . . ?
C13 C14 C15 120.0(2) . . ?
C13 C14 H14 120.0 . . ?
C15 C14 H14 120.0 . . ?
C14 C15 C16 120.3(3) . . ?
C14 C15 H15 119.8 . . ?
C16 C15 H15 119.8 . . ?
C11 C16 C15 120.3(2) . . ?
C11 C16 H16 119.9 . . ?
C15 C16 H16 119.9 . . ?
C1 N1 C2 122.08(17) . . ?
C1 N1 H1 119.0 . . ?
C2 N1 H1 119.0 . . ?
N1 C2 C21 107.96(16) . . ?
N1 C2 C3 108.26(16) . . ?
C21 C2 C3 116.58(16) . . ?
N1 C2 H2 107.9 . . ?
C21 C2 H2 107.9 . . ?
C3 C2 H2 107.9 . . ?
C26 C21 C22 119.0(2) . . ?
C26 C21 C2 123.17(19) . . ?
C22 C21 C2 117.29(19) . . ?
C23 C22 C21 120.6(2) . . ?
C23 C22 H22 119.7 . . ?
C21 C22 H22 119.7 . . ?
C24 C23 C22 120.0(2) . . ?
C24 C23 H23 120.0 . . ?
C22 C23 H23 120.0 . . ?
C23 C24 C25 120.0(2) . . ?
C23 C24 H24 120.0 . . ?
C25 C24 H24 120.0 . . ?
C24 C25 C26 120.4(2) . . ?
C24 C25 H25 119.8 . . ?
C26 C25 H25 119.8 . . ?
C21 C26 C25 120.0(2) . . ?
C21 C26 H26 120.0 . . ?
C25 C26 H26 120.0 . . ?
O3 C3 C2 105.48(15) . . ?
O3 C3 C4 107.66(15) . . ?
C2 C3 C4 114.24(16) . . ?
O3 C3 H3 109.8 . . ?
C2 C3 H3 109.8 . . ?
C4 C3 H3 109.8 . . ?
C6 O3 C3 118.84(16) . . ?
O4 C6 O3 124.5(2) . . ?
O4 C6 C61 124.4(2) . . ?
O3 C6 C61 111.16(18) . . ?
C66 C61 C62 119.5(2) . . ?
C66 C61 C6 122.3(2) . . ?
C62 C61 C6 118.2(2) . . ?
C63 C62 C61 119.7(2) . . ?
C63 C62 H62 120.2 . . ?
C61 C62 H62 120.2 . . ?
C64 C63 C62 120.5(2) . . ?
C64 C63 H63 119.7 . . ?
C62 C63 H63 119.7 . . ?
C63 C64 C65 120.0(2) . . ?
C63 C64 H64 120.0 . . ?
C65 C64 H64 120.0 . . ?
C66 C65 C64 119.9(3) . . ?
C66 C65 H65 120.0 . . ?
C64 C65 H65 120.0 . . ?
C65 C66 C61 120.3(2) . . ?
C65 C66 H66 119.8 . . ?
C61 C66 H66 119.8 . . ?
N2 C4 C41 111.63(16) . . ?
N2 C4 C3 110.31(16) . . ?
C41 C4 C3 114.61(16) . . ?
N2 C4 H4 106.6 . . ?
C41 C4 H4 106.6 . . ?
C3 C4 H4 106.6 . . ?
C46 C41 C42 116.95(18) . . ?
C46 C41 C4 118.50(18) . . ?
C42 C41 C4 124.55(18) . . ?
O5 C42 C43 121.70(18) . . ?
O5 C42 C41 116.80(18) . . ?
C43 C42 C41 121.48(19) . . ?
C44 C43 C42 119.50(19) . . ?
C44 C43 H43 120.2 . . ?
C42 C43 H43 120.2 . . ?
O6 C44 C45 116.00(19) . . ?
O6 C44 C43 123.69(19) . . ?
C45 C44 C43 120.31(19) . . ?
C46 C45 C44 119.15(19) . . ?
C46 C45 H45 120.4 . . ?
C44 C45 H45 120.4 . . ?
C45 C46 C41 122.57(19) . . ?
C45 C46 H46 118.7 . . ?
C41 C46 H46 118.7 . . ?
C42 O5 C47 118.19(16) . . ?
O5 C47 H47A 109.5 . . ?
O5 C47 H47B 109.5 . . ?
H47A C47 H47B 109.5 . . ?
O5 C47 H47C 109.5 . . ?
H47A C47 H47C 109.5 . . ?
H47B C47 H47C 109.5 . . ?
C44 O6 C48 117.29(17) . . ?
O6 C48 H48A 109.5 . . ?
O6 C48 H48B 109.5 . . ?
H48A C48 H48B 109.5 . . ?
O6 C48 H48C 109.5 . . ?
H48A C48 H48C 109.5 . . ?
H48B C48 H48C 109.5 . . ?
C5 N2 C4 122.82(17) . . ?
C5 N2 H2A 118.6 . . ?
C4 N2 H2A 118.6 . . ?
O2 C5 N2 122.22(19) . . ?
O2 C5 C51 122.24(18) . . ?
N2 C5 C51 115.54(18) . . ?
C56 C51 C52 119.4(2) . . ?
C56 C51 C5 122.06(19) . . ?
C52 C51 C5 118.51(19) . . ?
C53 C52 C51 120.5(2) . . ?
C53 C52 H52 119.8 . . ?
C51 C52 H52 119.8 . . ?
C54 C53 C52 119.9(2) . . ?
C54 C53 H53 120.1 . . ?
C52 C53 H53 120.1 . . ?
C55 C54 C53 119.9(2) . . ?
C55 C54 H54 120.1 . . ?
C53 C54 H54 120.1 . . ?
C54 C55 C56 120.8(2) . . ?
C54 C55 H55 119.6 . . ?
C56 C55 H55 119.6 . . ?
C51 C56 C55 119.4(2) . . ?
C51 C56 H56 120.3 . . ?
C55 C56 H56 120.3 . . ?
Cl2 C7 Cl3 110.9(8) . . ?
Cl2 C7 Cl1 111.3(8) . . ?
Cl3 C7 Cl1 112.1(8) . . ?
Cl2 C7 H7 107.5 . . ?
Cl3 C7 H7 107.5 . . ?
Cl1 C7 H7 107.5 . . ?
Cl3A C7A Cl2 110.7(7) . . ?
Cl3A C7A Cl1 109.4(7) . . ?
Cl2 C7A Cl1 110.4(6) . . ?
Cl3A C7A H7A 108.8 . . ?
Cl2 C7A H7A 108.8 . . ?
Cl1 C7A H7A 108.8 . . ?

loop_
 _geom_torsion_atom_site_label_1
 _geom_torsion_atom_site_label_2
 _geom_torsion_atom_site_label_3
 _geom_torsion_atom_site_label_4
 _geom_torsion
 _geom_torsion_site_symmetry_1
 _geom_torsion_site_symmetry_2
 _geom_torsion_site_symmetry_3
 _geom_torsion_site_symmetry_4
 _geom_torsion_publ_flag
O1 C1 C11 C16 -167.0(2) . . . . ?
N1 C1 C11 C16 14.0(3) . . . . ?
O1 C1 C11 C12 12.4(3) . . . . ?
N1 C1 C11 C12 -166.61(19) . . . . ?
C16 C11 C12 C13 0.4(3) . . . . ?
C1 C11 C12 C13 -179.1(2) . . . . ?
C11 C12 C13 C14 -0.4(4) . . . . ?
C12 C13 C14 C15 0.2(4) . . . . ?
C13 C14 C15 C16 0.1(5) . . . . ?
C12 C11 C16 C15 -0.1(4) . . . . ?
C1 C11 C16 C15 179.3(2) . . . . ?
C14 C15 C16 C11 -0.1(4) . . . . ?
O1 C1 N1 C2 -4.9(3) . . . . ?
C11 C1 N1 C2 174.08(17) . . . . ?
C1 N1 C2 C21 -100.8(2) . . . . ?
C1 N1 C2 C3 132.19(19) . . . . ?
N1 C2 C21 C26 -89.3(2) . . . . ?
C3 C2 C21 C26 32.7(3) . . . . ?
N1 C2 C21 C22 82.3(2) . . . . ?
C3 C2 C21 C22 -155.69(18) . . . . ?
C26 C21 C22 C23 2.6(3) . . . . ?
C2 C21 C22 C23 -169.4(2) . . . . ?
C21 C22 C23 C24 -1.3(4) . . . . ?
C22 C23 C24 C25 -0.6(4) . . . . ?
C23 C24 C25 C26 1.2(4) . . . . ?
C22 C21 C26 C25 -2.0(3) . . . . ?
C2 C21 C26 C25 169.45(19) . . . . ?
C24 C25 C26 C21 0.1(3) . . . . ?
N1 C2 C3 O3 -63.85(19) . . . . ?
C21 C2 C3 O3 174.27(15) . . . . ?
N1 C2 C3 C4 178.13(16) . . . . ?
C21 C2 C3 C4 56.2(2) . . . . ?
C2 C3 O3 C6 99.03(19) . . . . ?
C4 C3 O3 C6 -138.62(17) . . . . ?
C3 O3 C6 O4 4.2(3) . . . . ?
C3 O3 C6 C61 -176.69(16) . . . . ?
O4 C6 C61 C66 -177.2(2) . . . . ?
O3 C6 C61 C66 3.7(3) . . . . ?
O4 C6 C61 C62 3.7(3) . . . . ?
O3 C6 C61 C62 -175.41(19) . . . . ?
C66 C61 C62 C63 -1.6(4) . . . . ?
C6 C61 C62 C63 177.5(2) . . . . ?
C61 C62 C63 C64 0.6(4) . . . . ?
C62 C63 C64 C65 0.4(4) . . . . ?
C63 C64 C65 C66 -0.3(4) . . . . ?
C64 C65 C66 C61 -0.7(4) . . . . ?
C62 C61 C66 C65 1.7(4) . . . . ?
C6 C61 C66 C65 -177.4(2) . . . . ?
O3 C3 C4 N2 65.91(19) . . . . ?
C2 C3 C4 N2 -177.32(16) . . . . ?
O3 C3 C4 C41 -61.1(2) . . . . ?
C2 C3 C4 C41 55.7(2) . . . . ?
N2 C4 C41 C46 137.74(18) . . . . ?
C3 C4 C41 C46 -95.9(2) . . . . ?
N2 C4 C41 C42 -42.6(3) . . . . ?
C3 C4 C41 C42 83.7(2) . . . . ?
C46 C41 C42 O5 -176.10(17) . . . . ?
C4 C41 C42 O5 4.2(3) . . . . ?
C46 C41 C42 C43 2.3(3) . . . . ?
C4 C41 C42 C43 -177.38(18) . . . . ?
O5 C42 C43 C44 176.64(18) . . . . ?
C41 C42 C43 C44 -1.7(3) . . . . ?
C42 C43 C44 O6 -178.87(18) . . . . ?
C42 C43 C44 C45 0.2(3) . . . . ?
O6 C44 C45 C46 179.69(18) . . . . ?
C43 C44 C45 C46 0.5(3) . . . . ?
C44 C45 C46 C41 0.2(3) . . . . ?
C42 C41 C46 C45 -1.5(3) . . . . ?
C4 C41 C46 C45 178.16(18) . . . . ?
C43 C42 O5 C47 -0.4(3) . . . . ?
C41 C42 O5 C47 177.97(18) . . . . ?
C45 C44 O6 C48 174.63(19) . . . . ?
C43 C44 O6 C48 -6.3(3) . . . . ?
C41 C4 N2 C5 -153.68(18) . . . . ?
C3 C4 N2 C5 77.7(2) . . . . ?
C4 N2 C5 O2 -4.2(3) . . . . ?
C4 N2 C5 C51 176.69(17) . . . . ?
O2 C5 C51 C56 142.6(2) . . . . ?
N2 C5 C51 C56 -38.3(3) . . . . ?
O2 C5 C51 C52 -37.9(3) . . . . ?
N2 C5 C51 C52 141.2(2) . . . . ?
C56 C51 C52 C53 2.9(3) . . . . ?
C5 C51 C52 C53 -176.6(2) . . . . ?
C51 C52 C53 C54 -2.7(4) . . . . ?
C52 C53 C54 C55 0.2(4) . . . . ?
C53 C54 C55 C56 2.1(4) . . . . ?
C52 C51 C56 C55 -0.6(3) . . . . ?
C5 C51 C56 C55 178.8(2) . . . . ?
C54 C55 C56 C51 -1.9(4) . . . . ?

loop_
 _geom_hbond_atom_site_label_D
 _geom_hbond_atom_site_label_H
 _geom_hbond_atom_site_label_A
 _geom_hbond_distance_DH
 _geom_hbond_distance_HA
 _geom_hbond_distance_DA
 _geom_hbond_angle_DHA
 _geom_hbond_site_symmetry_A
 _geom_hbond_publ_flag
N1 H1 O2  0.88 2.15 2.963(2) 152.9 2_677 yes
C47 H47C O1  0.98 2.51 3.445(3) 160.2 2_676 yes
N2 H2A O5  0.88 2.09 2.713(2) 126.9 . yes

_refine_diff_density_max    0.353
_refine_diff_density_min   -0.764
_refine_diff_density_rms    0.060

_shelx_res_file
;
TITL 21102ocu in space group P -1
    shelx.res
    created by SHELXL-2018/3 at 19:17:30 on 06-Jun-2021
CELL  1.54184  11.5431  13.0136  13.9496   92.986  110.690  112.077
ZERR     2.00   0.0006   0.0005   0.0008    0.004    0.005    0.005
LATT   1
SFAC  C    H    N    O    CL
UNIT  78 70 4 12 6
MERG   2
sadi cl1 c7 cl1 c7a cl2 c7 cl2 c7a cl3 c7 cl3a c7a
sadi cl1 cl2 cl1 cl3 cl2 cl3 cl2 cl3a cl1 cl3a
simu .006 c7 c7a
EQIV $1 -x+1, -y+2, -z+2
HTAB N1 O2_$1
EQIV $2 -x+1, -y+2, -z+1
HTAB C47 O1_$2
HTAB N2 O5
FMAP   2
PLAN   20
ACTA
size .3 .35 .21
BOND   $H
CONF
L.S.  64
TEMP  -123.00
WGHT    0.072200    1.444400
FVAR       6.28712   0.42791
MOLE    1
O1    4    0.736847    1.206327    0.720349    11.00000    0.02727    0.04705 =
         0.02899    0.01916    0.01455    0.01354
C1    1    0.768244    1.174476    0.803180    11.00000    0.02094    0.02165 =
         0.02267    0.00352    0.01034    0.00598
C11   1    0.911336    1.185185    0.861316    11.00000    0.02124    0.02692 =
         0.02565    0.00158    0.01152    0.00799
C12   1    1.011518    1.251895    0.829357    11.00000    0.02655    0.03104 =
         0.03354    0.00329    0.01518    0.00643
AFIX  43
H12   2    0.988636    1.289356    0.773651    11.00000   -1.20000
AFIX   0
C13   1    1.145412    1.263761    0.879052    11.00000    0.02327    0.04299 =
         0.05113   -0.00021    0.02019    0.00295
AFIX  43
H13   2    1.213477    1.308889    0.856831    11.00000   -1.20000
AFIX   0
C14   1    1.179008    1.210299    0.960069    11.00000    0.02187    0.06417 =
         0.04734    0.00317    0.01008    0.01695
AFIX  43
H14   2    1.270322    1.218684    0.993972    11.00000   -1.20000
AFIX   0
C15   1    1.080332    1.144511    0.992197    11.00000    0.03365    0.07303 =
         0.04009    0.01904    0.01454    0.03012
AFIX  43
H15   2    1.103907    1.107697    1.048293    11.00000   -1.20000
AFIX   0
C16   1    0.946605    1.131756    0.942985    11.00000    0.02633    0.05157 =
         0.03581    0.01676    0.01713    0.01916
AFIX  43
H16   2    0.879077    1.086175    0.965475    11.00000   -1.20000
AFIX   0
N1    3    0.679619    1.130280    0.847874    11.00000    0.01761    0.02522 =
         0.02005    0.00887    0.00868    0.00929
AFIX  43
H1    2    0.705488    1.103671    0.904593    11.00000   -1.20000
AFIX   0
C2    1    0.541342    1.125071    0.805045    11.00000    0.01714    0.02320 =
         0.02067    0.00665    0.00764    0.00819
AFIX  13
H2    2    0.520507    1.137835    0.731931    11.00000   -1.20000
AFIX   0
C21   1    0.541191    1.222329    0.870373    11.00000    0.01392    0.02320 =
         0.02742    0.00470    0.00537    0.00714
C22   1    0.588172    1.329274    0.846071    11.00000    0.02605    0.02728 =
         0.03479    0.00947    0.00970    0.01165
AFIX  43
H22   2    0.603691    1.336267    0.783737    11.00000   -1.20000
AFIX   0
C23   1    0.612270    1.425143    0.912207    11.00000    0.03512    0.02396 =
         0.05358    0.00896    0.01162    0.01399
AFIX  43
H23   2    0.645905    1.497614    0.895810    11.00000   -1.20000
AFIX   0
C24   1    0.587380    1.415305    1.001953    11.00000    0.03087    0.03145 =
         0.04936   -0.00480    0.01041    0.01551
AFIX  43
H24   2    0.604754    1.481075    1.047620    11.00000   -1.20000
AFIX   0
C25   1    0.537169    1.309669    1.025245    11.00000    0.02306    0.03709 =
         0.03762   -0.00202    0.01191    0.01198
AFIX  43
H25   2    0.518505    1.302972    1.086294    11.00000   -1.20000
AFIX   0
C26   1    0.513751    1.212886    0.959680    11.00000    0.01799    0.02702 =
         0.03089    0.00316    0.00943    0.00798
AFIX  43
H26   2    0.479061    1.140534    0.976039    11.00000   -1.20000
AFIX   0
C3    1    0.440336    1.004806    0.799066    11.00000    0.02047    0.02114 =
         0.01808    0.00511    0.00802    0.00925
AFIX  13
H3    2    0.467893    0.984830    0.869417    11.00000   -1.20000
AFIX   0
O3    4    0.450862    0.930514    0.724782    11.00000    0.02327    0.02377 =
         0.02221    0.00542    0.00858    0.01249
C6    1    0.528587    0.874205    0.761416    11.00000    0.02319    0.02320 =
         0.02980    0.00913    0.01096    0.00996
O4    4    0.585334    0.876190    0.852942    11.00000    0.04465    0.04244 =
         0.02988    0.01309    0.01192    0.02792
C61   1    0.533534    0.807570    0.673915    11.00000    0.02089    0.02371 =
         0.03645    0.00694    0.01366    0.00858
C62   1    0.601887    0.737793    0.698445    11.00000    0.03007    0.03504 =
         0.04508    0.01034    0.01367    0.01821
AFIX  43
H62   2    0.646850    0.735798    0.769532    11.00000   -1.20000
AFIX   0
C63   1    0.603926    0.671352    0.618624    11.00000    0.03641    0.03923 =
         0.06831    0.00820    0.02494    0.02376
AFIX  43
H63   2    0.649785    0.623288    0.635251    11.00000   -1.20000
AFIX   0
C64   1    0.539899    0.674458    0.515227    11.00000    0.04082    0.04288 =
         0.05193    0.00051    0.02638    0.01830
AFIX  43
H64   2    0.541269    0.628298    0.460954    11.00000   -1.20000
AFIX   0
C65   1    0.473482    0.745065    0.490551    11.00000    0.04662    0.04941 =
         0.03603    0.00687    0.02087    0.02435
AFIX  43
H65   2    0.429753    0.747552    0.419403    11.00000   -1.20000
AFIX   0
C66   1    0.471022    0.811774    0.569609    11.00000    0.03291    0.03490 =
         0.03664    0.00956    0.01768    0.01825
AFIX  43
H66   2    0.426445    0.860719    0.552647    11.00000   -1.20000
AFIX   0
C4    1    0.290292    0.987442    0.758570    11.00000    0.01885    0.01926 =
         0.02117    0.00472    0.00887    0.00576
AFIX  13
H4    2    0.285289    1.040547    0.809834    11.00000   -1.20000
AFIX   0
C41   1    0.236875    1.016309    0.652009    11.00000    0.01515    0.02225 =
         0.02234    0.00688    0.00825    0.00600
C42   1    0.186030    0.942338    0.555700    11.00000    0.01909    0.01868 =
         0.02441    0.00635    0.00888    0.00659
C43   1    0.143808    0.976028    0.461004    11.00000    0.02073    0.02497 =
         0.02117    0.00569    0.00705    0.00744
AFIX  43
H43   2    0.111876    0.925279    0.396495    11.00000   -1.20000
AFIX   0
C44   1    0.148759    1.084634    0.461611    11.00000    0.02052    0.02658 =
         0.02554    0.01152    0.00955    0.00962
C45   1    0.195741    1.158886    0.555679    11.00000    0.02516    0.02188 =
         0.03161    0.00967    0.01187    0.01135
AFIX  43
H45   2    0.198454    1.232792    0.556220    11.00000   -1.20000
AFIX   0
C46   1    0.238596    1.124037    0.648690    11.00000    0.01977    0.02179 =
         0.02481    0.00355    0.00859    0.00794
AFIX  43
H46   2    0.270468    1.175293    0.712876    11.00000   -1.20000
AFIX   0
O5    4    0.176589    0.834196    0.559055    11.00000    0.03439    0.02069 =
         0.02116    0.00464    0.00892    0.01071
C47   1    0.120691    0.755237    0.461666    11.00000    0.04235    0.02499 =
         0.02440    0.00164    0.01111    0.01279
AFIX 137
H47A  2    0.027062    0.745165    0.420837    11.00000   -1.50000
H47B  2    0.120125    0.682071    0.475670    11.00000   -1.50000
H47C  2    0.176669    0.784490    0.421905    11.00000   -1.50000
AFIX   0
O6    4    0.107398    1.124540    0.372711    11.00000    0.03767    0.02996 =
         0.02533    0.01268    0.01050    0.01696
C48   1    0.069786    1.053810    0.274987    11.00000    0.04518    0.03931 =
         0.02510    0.01356    0.01452    0.02155
AFIX 137
H48A  2    0.145419    1.035114    0.277661    11.00000   -1.50000
H48B  2    0.049362    1.094067    0.218261    11.00000   -1.50000
H48C  2   -0.011200    0.983776    0.262064    11.00000   -1.50000
AFIX   0
N2    3    0.202919    0.872577    0.760317    11.00000    0.02109    0.02031 =
         0.01870    0.00428    0.00676    0.00373
AFIX  43
H2A   2    0.154261    0.821671    0.700963    11.00000   -1.20000
AFIX   0
C5    1    0.193776    0.841475    0.848634    11.00000    0.01729    0.02461 =
         0.02519    0.00896    0.00993    0.01045
O2    4    0.264584    0.906253    0.935479    11.00000    0.02821    0.02767 =
         0.02071    0.00528    0.01031    0.00752
C51   1    0.093171    0.722090    0.834809    11.00000    0.02072    0.02422 =
         0.02821    0.00969    0.01316    0.01008
C52   1    0.128074    0.660224    0.909993    11.00000    0.02544    0.03225 =
         0.03010    0.01206    0.01356    0.01295
AFIX  43
H52   2    0.211801    0.695383    0.970180    11.00000   -1.20000
AFIX   0
C53   1    0.041658    0.547974    0.897600    11.00000    0.03477    0.03478 =
         0.04430    0.02147    0.02150    0.01695
AFIX  43
H53   2    0.067800    0.505350    0.947594    11.00000   -1.20000
AFIX   0
C54   1   -0.082560    0.498085    0.812474    11.00000    0.03080    0.02644 =
         0.05995    0.01807    0.02134    0.00896
AFIX  43
H54   2   -0.142189    0.421103    0.803857    11.00000   -1.20000
AFIX   0
C55   1   -0.119965    0.560100    0.740001    11.00000    0.02286    0.03067 =
         0.05146    0.01072    0.00776    0.00651
AFIX  43
H55   2   -0.206885    0.526172    0.682833    11.00000   -1.20000
AFIX   0
C56   1   -0.032086    0.671759    0.749464    11.00000    0.02514    0.02790 =
         0.03645    0.01187    0.00800    0.01069
AFIX  43
H56   2   -0.057547    0.713180    0.698009    11.00000   -1.20000
AFIX   0
MOLE    2
CL1   5    0.362746    0.457532    0.716938    11.00000    0.06303    0.05443 =
         0.05054    0.01508    0.02082    0.03317
CL2   5    0.177889    0.455236    0.511773    11.00000    0.06620    0.05881 =
         0.04481    0.01139    0.01776    0.02530
PART    1
CL3   5    0.194560    0.581662    0.695511    21.00000    0.07585    0.08988 =
         0.05946    0.02226    0.03392    0.06086
C7    1    0.284096    0.534344    0.639415    21.00000    0.03588    0.03458 =
         0.05065    0.00200    0.01850    0.01508
AFIX  13
H7    2    0.358067    0.602950    0.634984    21.00000   -1.20000
AFIX   0
PART    2
CL3A  5    0.163119    0.543840    0.698277   -21.00000    0.06782    0.12890 =
         0.08592   -0.03254    0.02508    0.05086
C7A   1    0.271268    0.529306    0.643056   -21.00000    0.03557    0.03403 =
         0.05932    0.00646    0.01335    0.01091
AFIX  13
H7A   2    0.337766    0.606590    0.645436   -21.00000   -1.20000
AFIX   0
HKLF    4


REM  21102ocu in space group P -1
REM wR2 = 0.1315, GooF = S = 1.047, Restrained GooF = 1.046 for all data
REM R1 = 0.0467 for 5279 Fo > 4sig(Fo) and 0.0490 for all 5637 data
REM 472 parameters refined using 31 restraints

END

WGHT      0.0722      1.4444

REM Highest difference peak  0.353,  deepest hole -0.764,  1-sigma level  0.060
Q1    1   0.4819  1.0629  0.7996  11.00000  0.05    0.35
Q2    1   0.5297  1.1640  0.8295  11.00000  0.05    0.27
Q3    1   0.2650  0.9962  0.6999  11.00000  0.05    0.27
Q4    1  -0.0993  0.4857  0.7476  11.00000  0.05    0.26
Q5    1   0.1371  0.7720  0.8414  11.00000  0.05    0.25
Q6    1   0.2617  0.9330  0.7627  11.00000  0.05    0.24
Q7    1   0.5615  1.2190  0.9179  11.00000  0.05    0.23
Q8    1   0.1127  0.6890  0.8581  11.00000  0.05    0.23
Q9    1   0.8501  1.1801  0.8390  11.00000  0.05    0.23
Q10   1   0.0588  0.6930  0.7870  11.00000  0.05    0.23
Q11   1   0.1864  0.9621  0.5084  11.00000  0.05    0.22
Q12   1   0.3645  1.0011  0.7784  11.00000  0.05    0.22
Q13   1  -0.1345  0.5340  0.6640  11.00000  0.05    0.21
Q14   1   0.5124  0.8206  0.8374  11.00000  0.05    0.21
Q15   1  -0.0033  0.5166  0.8376  11.00000  0.05    0.20
Q16   1   0.2092  1.2986  0.5679  11.00000  0.05    0.20
Q17   1   0.9177  1.1443  0.8825  11.00000  0.05    0.20
Q18   1   0.2447  0.5312  0.5473  11.00000  0.05    0.19
Q19   1   0.7214  1.1686  0.8299  11.00000  0.05    0.18
Q20   1   0.2729  0.4133  0.7330  11.00000  0.05    0.18
;
_shelx_res_checksum   75450

_shelx_hkl_file
;
   0   0   1 6501.76 154.090  37
   0   0   2 48038.4 604.697  37
   0   0   3 63217.5 861.013  37
   0   0   4 169790. 1676.58  37
   0   0   5 133494. 1705.49  37
   0   0   6 24511.1 823.244  37
   0   0   6 23987.8 838.578  26
   0   0   7 59525.7 1445.11  37
   0   0   7 62075.4 1463.64  26
   0   0   8 784.370 183.295  37
   0   0   9 26526.2 757.701  18
   0   0  -9 27344.2 751.752  21
   0   0  -9 25782.5 730.746  22
   0   0   9 24895.9 661.719  33
   0   0  -9 25715.0 713.830  29
   0   0 -10 14172.9 580.326  22
   0   0  10 14683.2 592.077  18
   0   0 -10 14059.9 579.842  21
   0   0  10 14372.5 538.758  33
   0   0 -10 14262.5 566.912  29
   0   0 -11 10786.4 522.641  22
   0   0 -11 10389.5 516.631  21
   0   0  11 10746.6 519.662  18
   0   0 -11 10725.9 514.453  29
   0   0 -12 3124.65 285.000  21
   0   0  12 3269.25 289.467  18
   0   0 -12 2983.05 278.455  22
   0   0 -12 2967.39 275.786  29
   0   0 -13 13.4319 50.7432  22
   0   0  13 94.6447 58.3474  18
   0   0 -13 60.7104 52.8575  21
   0   0 -13 126.408 68.4964  29
   0   0  14 8179.12 380.031  18
   0   0 -14 6949.63 365.007  22
   0   0 -14 7642.19 388.728  29
   0  -1  14 18065.7 582.185  18
   0   1 -14 17297.1 573.000  22
   0   1 -14 17288.3 615.566  29
   0  -1  13 5625.15 360.959  18
   0   1 -13 5716.85 379.184  29
   0   1 -13 5630.57 362.376  22
   0   1 -12 8312.59 464.279  21
   0  -1  12 8408.84 464.874  18
   0   1 -12 8183.26 462.094  29
   0   1 -12 8322.82 454.940  22
   0   1 -11 4835.14 348.794  21
   0  -1  11 4635.79 342.910  18
   0   1 -11 4225.21 326.643  29
   0   1 -11 4469.32 333.775  22
   0   1 -10 75228.6 1335.77  21
   0  -1  10 76560.2 1363.30  18
   0   1 -10 75763.1 1321.32  22
   0   1 -10 79441.6 1353.22  29
   0   1  -9 6092.84 349.096  22
   0  -1   9 6162.25 361.025  18
   0   1  -9 6561.77 365.989  21
   0   1  -9 6408.09 357.398  29
   0   1  -8 20356.3 769.612   2
   0  -1   8 22112.5 948.850  37
   0  -1   8 21126.1 928.196  26
   0  -1   7 14746.3 695.780  37
   0  -1   6 18508.2 693.830  37
   0  -1   5 232576. 2180.65  37
   0  -1   4 2521.77 196.870  37
   0  -1   3 91068.4 981.648  37
   0   1  -2 270031. 1303.56   2
   0  -1   2 269818. 1331.34  37
   0   1  -1 31485.6 340.362   1
   0  -1   1 32047.3 305.955  37
   0   1   0 119060. 683.365   2
   0   1   0 117591. 466.491  37
   0   1   1 7330.36 194.497  37
   0   1   1 8927.31 244.743  26
   0   1   2 156840. 1196.14  37
   0   1   2 156932. 1280.53  26
   0   1   3 2330.68 176.650  37
   0   1   3 2565.22 195.884  26
   0   1   4 46532.1 923.801  37
   0   1   4 47436.0 961.412  26
   0   1   5 92027.2 1488.15  37
   0   1   5 90101.5 1477.84  26
   0   1   6 26225.4 892.467  37
   0   1   6 27141.4 902.374  26
   0   1   7 23352.2 936.609  37
   0   1   7 23306.1 908.327  26
   0   1   8 930.797 209.004  37
   0   1   9 22547.5 699.701  18
   0   1   9 20874.5 641.864   4
   0   1   9 21794.2 653.387  33
   0  -1  -9 20908.9 650.873  29
   0  -1 -10 95592.7 1510.55  21
   0  -1 -10 96256.0 1540.38  22
   0   1  10 97679.7 1526.91  18
   0   1  10 95312.2 1446.08  33
   0  -1 -10 96601.3 1472.48  29
   0  -1 -11 13740.4 591.992  21
   0  -1 -11 13241.8 585.627  22
   0   1  11 14409.6 591.933  18
   0  -1 -11 13735.3 576.692  29
   0  -1 -12 706.035 144.821  22
   0   1  12 635.324 123.468  18
   0  -1 -12 637.671 133.984  21
   0  -1 -12 754.500 147.775  29
   0   1  13 290.373 94.5260  18
   0  -1 -13 196.029 64.5749  22
   0  -1 -13 304.755 101.307  21
   0   1  14 12178.4 431.173  18
   0  -1 -14 10826.4 439.342  22
   0  -2  15 2313.99 181.443  18
   0  -2  14 5829.38 338.337  18
   0   2 -14 5578.10 359.658  29
   0  -2  13 5272.42 354.451  18
   0   2 -13 5045.47 369.807  29
   0  -2  12 5864.24 390.337  18
   0   2 -12 6026.62 398.795  21
   0   2 -12 5956.39 381.934  22
   0   2 -12 5820.49 400.308  29
   0   2 -11 532.862 116.894  22
   0  -2  11 501.770 127.280  18
   0   2 -11 572.355 133.956  21
   0   2 -11 762.748 151.695  29
   0   2 -10 1600.16 188.217  22
   0  -2  10 1695.44 202.517  18
   0   2 -10 1593.43 192.002  21
   0   2 -10 1692.48 194.771  29
   0  -2   9 761.666 130.823  18
   0   2  -9 743.298 128.451  21
   0  -2   9 778.275 193.578  37
   0   2  -9 912.411 138.876  29
   0   2  -8 305.880 93.4673   2
   0  -2   8 291.393 109.329  37
   0   2  -7 85156.6 1441.46   2
   0  -2   7 89086.6 1684.94  37
   0   2  -6 95317.1 1385.15   2
   0  -2   6 93386.7 1526.82  37
   0   2  -5 2812.14 215.285   2
   0  -2   5 2521.39 221.346  37
   0   2  -4 3441.43 215.329   2
   0  -2   4 3203.51 214.454  37
   0   2  -3 34673.3 598.062   2
   0  -2   3 34345.4 582.108  37
   0   2  -2 176470. 1173.72   1
   0  -2   2 176460. 1029.85  37
   0   2  -1 87288.9 772.671   1
   0  -2   1 86522.0 506.276  27
   0   2   0 862.704 86.1435   2
   0   2   0 967.191 60.4628  37
   0   2   1 82252.8 754.119  37
   0   2   2 48742.0 729.878  37
   0   2   3 63073.6 980.692  37
   0   2   3 61592.8 1053.64  26
   0   2   4 222276. 2115.51  37
   0   2   4 220890. 2211.06  26
   0   2   5 136982. 1901.90  37
   0   2   5 137486. 1937.50  26
   0   2   6 5471.28 428.847  37
   0   2   6 5678.24 427.934  26
   0   2   7 2351.78 311.572  37
   0   2   7 2430.09 305.752  26
   0   2   8 2161.00 208.438  18
   0   2   8 1759.06 183.711  33
   0   2   8 1931.38 299.489  37
   0   2   8 1774.62 183.322   4
   0   2   9 9242.01 453.340  18
   0   2   9 8802.49 431.672  33
   0   2   9 8948.72 436.249   4
   0   2  10 20416.1 694.162  18
   0  -2 -10 18961.6 681.296  21
   0   2  10 19949.2 682.430  33
   0   2  10 20272.6 680.173   4
   0  -2 -11 32464.3 926.878  22
   0   2  11 34096.9 889.923  18
   0  -2 -11 32691.8 907.387  21
   0  -2 -12 2218.89 235.780  21
   0   2  12 2787.13 251.827  18
   0  -2 -12 2623.12 255.026  22
   0  -2 -13 47.7089 56.5820  21
   0  -2 -13-61.8048 45.1518  22
   0   2  13 105.147 57.2254  18
   0   2  14 269.099 77.3505  15
   0  -3  15 2767.65 202.713  18
   0   3 -15 2425.02 213.155  29
   0  -3  14 4892.63 313.951  18
   0   3 -14 4643.34 330.193  29
   0  -3  13 952.285 168.903  18
   0   3 -13 660.934 120.454  29
   0  -3  12 1493.63 199.108  18
   0   3 -12 1345.10 189.237  29
   0  -3  11-12.2245 72.5451  18
   0   3 -11 20.6050 52.7991  29
   0  -3  10 1810.13 217.288  18
   0   3 -10 1789.33 208.761  21
   0   3 -10 1977.95 219.418  29
   0   3  -9 40550.7 923.308  21
   0   3  -9 38948.2 889.821  29
   0   3  -8 18280.7 742.712   2
   0   3  -8 18140.0 808.119   1
   0  -3   8 19090.1 847.724  37
   0   3  -7 84213.5 1468.62   2
   0  -3   7 83922.3 1609.71  37
   0   3  -6 49651.4 1033.44   2
   0   3  -6 52423.4 1109.06   1
   0  -3   6 49244.9 1095.76  37
   0   3  -5 56279.4 1012.17   2
   0   3  -5 59118.6 1058.92   1
   0  -3   5 56385.3 1023.34  37
   0   3  -4 3528.48 233.325   1
   0   3  -4 3315.44 224.335   2
   0  -3   4 3063.37 202.505  37
   0   3  -3 2195.77 169.501   2
   0   3  -3 2243.34 142.898  40
   0  -3   3 2176.81 139.010  37
   0   3  -2 6965.39 289.900   2
   0   3  -2 7006.63 276.899   1
   0   3  -2 6853.55 247.209  40
   0  -3   2 6869.76 175.753  27
   0   3  -1 156341. 746.981  37
   0   3  -1 157098. 1348.66   2
   0   3   0 582450. 2300.61  39
   0   3   0 574810. 2707.30   2
   0   3   1 181800. 1394.63  40
   0   3   1 180020. 1429.39  39
   0   3   2 331.620 68.6895  37
   0   3   2 622.942 88.7145  40
   0   3   3 4424.37 279.433  37
   0   3   4 1269.36 176.390  37
   0   3   5 9381.65 523.092  37
   0   3   6 1886.40 265.082  37
   0   3   7 3282.67 382.896  37
   0   3   8 344.681 95.0759  18
   0   3   8 348.418 90.3960  33
   0   3   8 481.300 104.868   4
   0   3   9 1802.87 200.659  18
   0   3   9 1720.36 199.130  33
   0   3   9 1778.32 205.368   4
   0   3  10 309.884 83.8020  18
   0   3  10 164.560 72.2606  33
   0   3  11 2129.06 222.569  18
   0  -3 -11 1980.00 216.765  21
   0  -3 -11 2180.69 252.513  22
   0  -3 -12 2660.84 246.294  21
   0  -3 -12 2990.94 275.995  22
   0   3  12 2841.90 238.955  18
   0  -3 -13 5163.06 305.494  21
   0   3  13 6063.89 345.864  15
   0  -3 -13 5860.98 341.488  22
   0  -4  14 14400.5 532.321  18
   0   4 -14 13906.3 566.750  29
   0  -4  13 22930.8 736.930  18
   0   4 -13 23812.4 789.714  29
   0  -4  12 739.149 155.116  18
   0   4 -12 1057.97 174.023  29
   0  -4  11 13884.7 600.028  18
   0   4 -11 15253.8 627.811  29
   0   4 -10 5118.31 344.969  29
   0   4  -9 3718.38 276.658  29
   0   4  -8 7525.39 494.986   2
   0   4  -8 7231.48 524.389   1
   0   4  -7 1252.07 187.337   2
   0   4  -7 1218.19 189.241   1
   0   4  -6 1058.92 163.234   2
   0   4  -6 1296.78 188.320   1
   0   4  -5 27992.8 776.392   1
   0   4  -5 27518.9 759.354   2
   0   4  -5 29691.9 619.364  40
   0   4  -4 101263. 1363.73   1
   0   4  -4 102861. 1392.79   2
   0   4  -4 104067. 1148.27  40
   0   4  -3 11547.8 427.601   1
   0   4  -3 11967.3 455.178   2
   0   4  -3 11797.7 382.896  40
   0   4  -2 10268.7 412.092   2
   0   4  -2 9952.71 377.530   1
   0   4  -2 10509.3 221.963  37
   0   4  -2 10249.0 357.708  40
   0  -4   2 10317.2 229.541  27
   0   4  -1 7053.67 345.789   2
   0   4  -1 7066.58 301.377  40
   0   4  -1 6720.66 284.792  39
   0   4  -1 7042.18 177.104  37
   0   4   0 81.5970 41.1845   2
   0   4   0 129.922 56.8454  40
   0   4   0 118.089 48.0582  39
   0   4   0 61.2675 21.3055  37
   0   4   1 206118. 1749.84  39
   0   4   1 210926. 1754.92  40
   0   4   2 52825.9 918.213  40
   0   4   2 51956.9 964.079  39
   0   4   3 3922.80 279.821  37
   0   4   4 1380.96 193.691  37
   0   4   5 269772. 2953.14  37
   0   4   6 20342.6 898.232  37
   0   4   7 974.089 138.100  18
   0   4   7 735.852 132.230   7
   0   4   7 1108.14 151.748   4
   0   4   7 893.778 130.301  33
   0   4   7 827.624 126.873  25
   0   4   8 14238.0 537.928  18
   0   4   8 14048.5 555.406  33
   0   4   8 14061.7 564.134   4
   0   4   9 14739.9 563.843  18
   0   4   9 14775.0 594.201  33
   0   4   9 14143.6 586.814   4
   0   4  10 53998.2 1071.25  18
   0   4  10 55379.6 1170.92  33
   0   4  10 55299.7 1161.57   4
   0  -4 -11 6698.77 424.351  22
   0  -4 -11 6890.18 399.979  21
   0  -4 -12 4245.43 313.562  22
   0  -4 -12 4244.21 291.587  21
   0   4  12 4667.56 324.931  15
   0   4  13 3897.21 255.531  15
   0  -4 -13 3748.33 255.183  22
   0  -5  14-33.6693 38.2410  18
   0   5 -14-13.9405 43.2758  35
   0   5 -14-43.8354 42.4937  29
   0  -5  13 10536.1 494.528  18
   0   5 -13 10938.5 524.569  29
   0  -5  12 882.908 157.322  18
   0   5 -12 746.716 144.689  29
   0  -5  11 6216.47 398.042  18
   0   5 -11 6359.29 403.674  29
   0   5 -10 10027.2 492.492  29
   0   5  -9 1357.61 161.066  12
   0   5  -9 1451.63 180.636  29
   0   5  -8 128.255 97.7883   2
   0   5  -8 173.102 80.2057   1
   0   5  -7 34792.1 1057.99   2
   0   5  -7 36308.7 1119.78   1
   0   5  -6 933.869 171.963   1
   0   5  -6 893.121 164.389   2
   0   5  -5 11086.8 432.745  40
   0   5  -5 10755.1 517.174   1
   0   5  -5 10026.4 505.259   2
   0   5  -4 32167.9 734.573  40
   0   5  -4 32753.3 838.940   1
   0   5  -4 33465.2 885.457   2
   0   5  -3 4568.79 278.182  40
   0   5  -3 4505.05 317.704   2
   0   5  -3 4501.47 300.538   1
   0   5  -2 2118.39 188.266  40
   0   5  -2 2298.45 228.488   2
   0   5  -1 7654.46 360.511  40
   0   5  -1 8233.73 430.716   2
   0   5   0 30130.4 705.125  39
   0   5   0 30508.9 757.393  40
   0   5   0 32107.4 876.229   2
   0   5   1 1250.18 153.952  40
   0   5   1 3588.32 255.842  39
   0   5   2 215.914 94.1444  40
   0   5   2 234.980 86.3016  39
   0   5   3 57541.5 1248.58  39
   0   5   4 8344.17 510.926  39
   0   5   5 6635.86 492.784  39
   0   5   6 2336.76 207.262  33
   0   5   6 2350.74 218.075  34
   0   5   6 2388.23 230.860   7
   0   5   7 2179.65 214.072  33
   0   5   7 2119.88 219.343   4
   0   5   7 2577.35 249.633   7
   0   5   8 16644.6 621.502  33
   0   5   8 17137.3 642.407   4
   0   5   9 52552.2 1127.87  33
   0   5   9 52394.2 1148.23   4
   0   5  10 89.1541 82.0425  15
   0   5  10 163.450 85.3459  33
   0   5  10 21.6868 47.5941   4
   0  -5 -11 230.029 65.2459  21
   0  -5 -11 323.074 109.167  22
   0   5  11 239.526 104.526  15
   0  -5 -12 5108.66 319.153  22
   0   5  12 5327.20 313.938  15
   0  -6  14 3468.52 241.967  18
   0   6 -14 3396.42 254.213  35
   0   6 -14 3351.95 260.468  29
   0  -6  13 239.383 70.0814  18
   0   6 -13 246.329 88.0892  35
   0   6 -13 239.200 89.3376  29
   0  -6  12 4879.35 345.383  18
   0   6 -12 4834.62 353.716  35
   0   6 -12 5316.23 375.228  29
   0  -6  11 424.049 123.504  18
   0   6 -11 252.742 79.2584  29
   0   6 -10 23153.4 718.717  12
   0   6 -10 23591.4 744.381  29
   0   6  -9 363.898 92.1405  12
   0   6  -8 59.9616 31.3537  16
   0   6  -8 60.2643 33.4458  12
   0   6  -7 1563.48 244.906   2
   0   6  -6 13041.0 664.055   2
   0   6  -6 12103.7 625.672   1
   0   6  -5 95397.0 1645.13   1
   0   6  -5 91018.4 1679.78   2
   0   6  -4 13697.1 544.716  40
   0   6  -4 12791.4 606.187   2
   0   6  -3 34249.8 859.895  40
   0   6  -3 35774.9 995.258   2
   0   6  -2 31062.6 813.526  40
   0   6  -2 31109.7 930.591   2
   0   6  -1 28635.6 800.639  40
   0   6  -1 30166.1 924.349   2
   0   6   0 12774.1 551.160  40
   0   6   0 11715.4 505.895  39
   0   6   0 12727.5 621.635   2
   0   6   1 4860.68 340.088  39
   0   6   1 5599.94 374.428  40
   0   6   2 877.690 148.234  39
   0   6   3 2554.00 285.265  39
   0   6   4 975.016 190.206  39
   0   6   5 19599.9 679.180  15
   0   6   5 18180.6 573.952  33
   0   6   5 18312.4 881.099  39
   0   6   5 20011.4 639.245  34
   0   6   5 18996.5 636.743   7
   0   6   6 13382.2 589.642  15
   0   6   6 13718.6 557.039  34
   0   6   6 12587.3 512.763  33
   0   6   6 13631.9 562.244   7
   0   6   7 3711.27 315.208  15
   0   6   7 3531.67 282.745  33
   0   6   7 3765.35 311.662   7
   0   6   7 3151.72 280.318   4
   0   6   8 136.140 56.5980  15
   0   6   8 219.180 88.4111  33
   0   6   8 189.870 103.396   4
   0   6   9 21801.0 764.303  15
   0   6   9 21228.2 716.020  33
   0   6   9 21480.1 739.925   4
   0   6  10 69.0874 71.1842  15
   0   6  10 195.820 79.5681   4
   0   6  11 403.045 101.959  15
   0  -6 -11 444.762 103.473  22
   0   7 -14 2066.06 197.998  31
   0   7 -14 2113.06 194.557  35
   0   7 -13 16560.2 612.966  35
   0   7 -12 24687.3 807.113  35
   0   7 -11 9216.28 464.299  12
   0   7 -11 8580.61 484.395  35
   0   7 -10 7664.31 431.672  12
   0   7 -10 7899.49 464.682  35
   0   7  -9 1678.59 197.890  12
   0   7  -9 1728.69 213.326  35
   0   7  -8 1251.47 167.015  12
   0   7  -8 1297.17 186.155  35
   0   7  -7 6713.12 365.117  12
   0   7  -7 6921.06 385.578  35
   0   7  -7 6080.21 331.785  30
   0   7  -6 19213.4 610.922  35
   0   7  -6 18744.3 866.930   2
   0   7  -6 19218.3 588.063  12
   0   7  -5 5874.34 476.866   2
   0   7  -4 1176.65 183.642  40
   0   7  -4 1001.56 194.033   2
   0   7  -3 5670.31 398.371  40
   0   7  -3 6436.17 475.111   2
   0   7  -2 12704.0 595.370  40
   0   7  -2 13778.3 696.023   2
   0   7  -1 129.185 50.0623  40
   0   7  -1 277.962 115.877   2
   0   7   0 72030.1 1455.39  40
   0   7   0 65422.0 1333.09  39
   0   7   1 575.955 143.949  40
   0   7   1 480.828 129.764  39
   0   7   2 2119.79 259.956  39
   0   7   3 34169.7 848.460  15
   0   7   3 35425.3 812.757  34
   0   7   3 36049.4 842.420   7
   0   7   4 645.226 130.303  15
   0   7   4 642.644 115.421  34
   0   7   4 888.422 147.197   7
   0   7   5 3823.15 317.927  15
   0   7   5 3707.63 293.527  34
   0   7   5 3557.55 262.621  33
   0   7   5 3318.13 254.512   8
   0   7   5 3876.56 304.824   7
   0   7   6 7802.78 464.439  15
   0   7   6 7063.51 392.204  33
   0   7   6 7539.28 391.587   8
   0   7   6 6898.02 422.986   7
   0   7   7 214.349 66.8434  15
   0   7   7 227.908 91.3115  33
   0   7   7 157.174 99.0762   7
   0   7   7 255.187 74.6488   8
   0   7   7 291.035 111.783   4
   0   7   8 5835.64 393.884  15
   0   7   8 5310.08 358.453  33
   0   7   8 5959.17 390.339   4
   0   7   9 2347.62 244.136  15
   0   7   9 2104.48 223.220   4
   0   7  10 1615.13 187.818  15
   0   7  10 1628.13 180.689   4
   0   7  11 795.870 111.515  15
   0  -7 -11 700.602 112.009  22
   0   8 -13 2888.89 253.396  31
   0   8 -13 2871.17 245.702  35
   0   8 -12 322.851 98.1699  12
   0   8 -12 249.386 110.300  35
   0   8 -12 210.418 66.7102  31
   0   8 -11 125.026 66.4232  35
   0   8 -11 103.944 53.0530  12
   0   8 -10 5640.30 377.788  12
   0   8 -10 5473.33 391.927  35
   0   8  -9 6221.97 394.143  12
   0   8  -9 6536.05 422.114  35
   0   8  -8 58915.6 1175.14  12
   0   8  -8 60596.2 1136.56   9
   0   8  -8 59293.2 1234.05  35
   0   8  -7 18314.5 636.045  12
   0   8  -7 18373.3 657.377  31
   0   8  -7 17123.4 641.109  35
   0   8  -7 17607.2 601.933  30
   0   8  -6 860.929 139.340  12
   0   8  -6 1060.29 161.762  35
   0   8  -6 899.453 139.848  31
   0   8  -6 713.375 119.659  30
   0   8  -5 52186.2 992.016  12
   0   8  -5 50418.9 1024.57  35
   0   8  -5 52651.4 1007.64  30
   0   8  -4 29031.1 709.746  12
   0   8  -4 28500.8 748.512  35
   0   8  -4 27191.4 966.098  40
   0   8  -4 29518.2 746.081  30
   0   8  -3 62031.8 1452.84  40
   0   8  -3 60761.5 1626.96   2
   0   8  -2 7459.73 514.004  40
   0   8  -2 7691.09 584.221   2
   0   8  -1 17608.6 797.248  40
   0   8   0 3791.64 277.378  35
   0   8   0 3449.25 356.496  40
   0   8   1 1916.17 198.712  15
   0   8   1 1551.47 172.734  34
   0   8   1 1470.49 225.147  39
   0   8   1 1742.67 187.901   7
   0   8   2 5722.94 356.512  15
   0   8   2 5659.29 334.886  34
   0   8   2 5419.15 341.015   7
   0   8   3 23.1196 41.2103  15
   0   8   3 4.26586 54.6596  34
   0   8   3 73.8256 66.4047   7
   0   8   4 8819.11 473.895  15
   0   8   4 8823.51 453.737  34
   0   8   4 8969.22 469.871   7
   0   8   5 20201.0 740.546  15
   0   8   5 20734.5 718.778  34
   0   8   5 21159.5 734.024   7
   0   8   5 20374.7 659.131   8
   0   8   6 15911.6 663.887  15
   0   8   6 16534.2 656.100   7
   0   8   6 15278.4 570.956   8
   0   8   7 20648.0 733.487  15
   0   8   7 21656.7 691.128  33
   0   8   7 20199.0 708.299   4
   0   8   7 22476.6 756.521   7
   0   8   7 22126.2 667.226   8
   0   8   8 10386.1 492.263   4
   0   8   8 10460.3 498.200  15
   0   8   9 79.7060 39.9074   4
   0   8   9 61.9658 49.2323  15
   0   8  10 5290.03 289.508   4
   0  -8 -10 4939.30 293.455  22
   0   8  10 4844.46 275.270  15
   0   9 -13 14.5931 36.1107  35
   0   9 -13-18.6470 46.7432  31
   0   9 -12 129.477 53.7584  12
   0   9 -12 79.1941 48.3428  35
   0   9 -12 51.5117 51.6115  31
   0   9 -11 5206.62 349.828  12
   0   9 -11 5183.34 366.167  31
   0   9 -11 5689.62 380.308  35
   0   9 -10 4728.20 344.986  12
   0   9 -10 5438.94 381.491  31
   0   9 -10 5175.79 375.789  35
   0   9  -9 5502.58 377.672  12
   0   9  -9 5992.57 369.057   9
   0   9  -9 5475.16 387.148  31
   0   9  -9 5805.50 397.248  35
   0   9  -8 40094.8 1004.62  12
   0   9  -8 39513.0 962.891   9
   0   9  -8 38803.7 1011.17  31
   0   9  -8 39038.3 1021.79  35
   0   9  -8 40736.3 964.142  30
   0   9  -7 131324. 1773.30  12
   0   9  -7 127631. 1722.10   9
   0   9  -7 130509. 1792.05  31
   0   9  -7 130674. 1828.94  35
   0   9  -7 130600. 1720.21  30
   0   9  -6 5520.78 353.606  12
   0   9  -6 5579.40 355.668   9
   0   9  -6 5755.42 377.127  35
   0   9  -6 5471.64 358.700  31
   0   9  -6 5273.74 349.489  30
   0   9  -5 40947.3 929.905  12
   0   9  -5 40949.9 980.499  35
   0   9  -5 40285.4 940.889  31
   0   9  -4 4892.71 311.153  12
   0   9  -4 4892.59 335.151  35
   0   9  -4 4776.82 312.134  31
   0   9  -4 5188.96 319.424  10
   0   9  -3 344.165 102.001  35
   0   9  -2 1829.75 201.821  35
   0   9  -2 1697.64 185.604   9
   0   9  -1 342.312 86.5855  35
   0   9  -1 208.395 76.0061   9
   0   9   0 57543.8 1175.00  35
   0   9   0 55786.0 1106.89   7
   0   9   1 7367.55 405.620  15
   0   9   1 7422.70 414.460   7
   0   9   2 10915.3 512.163  15
   0   9   2 10809.9 491.364  34
   0   9   2 10803.2 507.340   7
   0   9   3 8721.83 470.776  15
   0   9   3 9277.53 474.505  34
   0   9   3 8605.28 469.714   7
   0   9   4 447.762 114.132  15
   0   9   4 434.557 114.242  34
   0   9   4 494.311 118.427   7
   0   9   4 615.775 125.685   8
   0   9   5 320.218 106.780  15
   0   9   5 484.879 101.408   8
   0   9   5 304.189 95.5340   7
   0   9   6 4555.65 343.678  15
   0   9   6 3787.62 302.147   4
   0   9   6 4158.61 297.020   8
   0   9   6 4369.01 334.758   7
   0   9   7 39.5454 47.3941  15
   0   9   7 134.573 57.8935   8
   0   9   7 62.0168 67.8516   4
   0   9   8 7012.00 373.131  15
   0   9   8 7673.70 388.846   4
   0   9   9 2032.65 181.303   4
   0  10 -12 5884.23 315.885  12
   0  10 -12 6368.75 347.601  35
   0  10 -12 6383.95 349.379  31
   0  10 -11 213.284 79.1715  12
   0  10 -11 182.954 76.8740  35
   0  10 -11 121.532 57.0703  31
   0  10 -10 79.3685 51.7312  12
   0  10 -10 133.576 78.2196  35
   0  10 -10 58.8636 77.9848  31
   0  10  -9 7164.66 430.327  12
   0  10  -9 6990.43 425.973  31
   0  10  -9 6516.63 415.259  35
   0  10  -9 7000.47 404.291   9
   0  10  -8 5783.45 389.579  12
   0  10  -8 5493.15 377.898  31
   0  10  -8 4964.12 365.148  35
   0  10  -8 5379.13 366.390   9
   0  10  -7 65199.7 1278.73  12
   0  10  -7 64627.3 1276.35  31
   0  10  -7 63336.1 1310.40  35
   0  10  -7 63007.6 1259.37   9
   0  10  -6 4601.38 331.381  12
   0  10  -6 4591.48 333.597  31
   0  10  -6 4346.51 342.556  35
   0  10  -6 4731.53 346.270   9
   0  10  -5 28410.3 799.999  12
   0  10  -5 26948.1 832.972  35
   0  10  -5 27918.0 802.659  31
   0  10  -5 27113.2 813.880   9
   0  10  -4 3746.33 281.008  12
   0  10  -4 3930.15 319.486  35
   0  10  -4 4271.02 318.549   9
   0  10  -3 1064.99 163.871  35
   0  10  -3 1326.97 184.987   9
   0  10  -2 536.729 126.960  35
   0  10  -2 537.728 120.355   9
   0  10  -1 9610.50 503.256  35
   0  10  -1 10388.5 469.869   9
   0  10  -1 9600.53 482.077   7
   0  10   0 13120.3 569.694   7
   0  10   1 22711.5 757.742   7
   0  10   2 196.129 84.8064  34
   0  10   2 283.661 93.6800   7
   0  10   3 36669.6 959.341  15
   0  10   3 36704.7 938.085  34
   0  10   3 36049.1 913.701   8
   0  10   3 37005.5 972.871   7
   0  10   4 1424.53 202.404   7
   0  10   4 1288.25 174.989   8
   0  10   4 1255.26 176.824  15
   0  10   5 7083.85 410.716   7
   0  10   5 7121.09 389.861   8
   0  10   5 6917.13 400.725   4
   0  10   5 7320.77 414.606  15
   0  10   6 1557.65 191.260   7
   0  10   6 1480.81 177.142   4
   0  10   6 1489.94 167.422   8
   0  10   6 1418.59 174.368  15
   0  10   7 3389.51 250.290   4
   0  10   7 3084.27 217.699   8
   0  10   7 3170.69 241.620  15
   0  11 -11 123.257 42.0662  12
   0  11 -11 133.721 50.4233  35
   0  11 -11 192.555 59.4570  31
   0  11 -10 13607.4 544.776  12
   0  11 -10 12863.0 493.603   9
   0  11 -10 13191.0 527.995  31
   0  11 -10 12963.4 536.738  35
   0  11  -9 16.0274 48.7453   9
   0  11  -9 78.9583 82.4849  12
   0  11  -9-18.9244 77.1744  35
   0  11  -9 140.199 68.2825  31
   0  11  -8 10338.5 503.532  12
   0  11  -8 10363.4 503.654   9
   0  11  -8 9583.70 475.562  31
   0  11  -8 10516.5 520.784  35
   0  11  -7 1519.64 195.472  12
   0  11  -7 1441.28 196.597   9
   0  11  -7 1572.40 209.663  35
   0  11  -7 1475.81 189.099  31
   0  11  -6 6172.66 385.915  12
   0  11  -6 5900.80 400.621  35
   0  11  -6 5851.77 395.958   9
   0  11  -5 33899.2 881.106  12
   0  11  -5 33032.1 939.429  35
   0  11  -5 33778.2 931.870   9
   0  11  -4 673.293 140.064  35
   0  11  -4 607.349 132.670   9
   0  11  -3 44.7170 56.8147  35
   0  11  -3 21.1833 60.0296   9
   0  11  -2 1054.26 171.215  35
   0  11  -2 996.681 168.782   7
   0  11  -2 803.589 146.503   9
   0  11  -1 17127.5 661.616   7
   0  11   0 474.419 116.038   7
   0  11   1 1379.63 182.863   8
   0  11   1 1367.36 191.533   7
   0  11   2 2575.70 262.729   7
   0  11   2 2470.02 245.763   8
   0  11   3 1436.01 191.390   7
   0  11   3 1468.89 182.480   8
   0  11   4 2991.15 247.280   4
   0  11   4 2926.62 246.519   8
   0  11   4 2986.32 261.725   7
   0  11   5 2984.82 248.196   7
   0  11   5 2672.68 221.097   4
   0  11   5 2624.65 218.421   8
   0  11   6 1326.88 144.360   4
   0  11   6 1666.46 154.267   8
   0  12 -10 1670.47 176.072  12
   0  12 -10 1736.05 175.292  35
   0  12  -9 1718.49 187.817  12
   0  12  -9 1455.97 174.377  35
   0  12  -9 1607.82 179.206   9
   0  12  -8 7963.45 415.866  12
   0  12  -8 7713.06 416.118   9
   0  12  -8 8186.79 429.396  35
   0  12  -7 29.0366 57.9744   9
   0  12  -7-7.71959 55.1557  12
   0  12  -7 80.0545 67.1292  35
   0  12  -6 98.7330 66.5044  12
   0  12  -6 33.3717 66.5806   9
   0  12  -6 39.2541 66.7157  35
   0  12  -5 3063.29 279.966   9
   0  12  -5 2639.82 262.940  35
   0  12  -4-39.3136 86.4828   9
   0  12  -4 21.9786 73.6371   7
   0  12  -4 31.2020 60.4637  35
   0  12  -3 3643.76 306.171   7
   0  12  -3 3863.22 305.098   9
   0  12  -2 6801.97 390.003   9
   0  12  -2 6547.07 368.116   8
   0  12  -2 6730.73 407.220   7
   0  12  -1 79.6466 65.8473   7
   0  12  -1 45.5452 93.5921   8
   0  12   0 320.752 97.1871   8
   0  12   0 258.386 89.4352   7
   0  12   1 406.474 117.964   7
   0  12   1 224.689 72.8738   8
   0  12   2 706.863 133.148   7
   0  12   2 824.677 129.104   8
   0  12   3 4456.12 296.845   7
   0  12   3 4154.12 278.454   8
   0  12   4 297.149 66.2743   8
   0  12   4 297.844 85.1459   7
   0  13  -8 2206.30 201.834   9
   0  13  -8 1885.39 184.560  35
   0  13  -7 1181.05 167.723   9
   0  13  -7 841.491 108.565   7
   0  13  -7 980.702 128.287  12
   0  13  -7 1166.36 151.710  35
   0  13  -6 40.5717 63.9653   7
   0  13  -6 105.488 71.4402   9
   0  13  -6 7.31925 46.7529  35
   0  13  -5 32.6902 66.8819   9
   0  13  -5-57.4051 65.9088   7
   0  13  -4 23509.9 694.934   7
   0  13  -4 24521.1 717.936   9
   0  13  -3 685.995 120.971   7
   0  13  -3 895.334 129.978   9
   0  13  -2 1848.56 199.939   7
   0  13  -1 4767.31 312.258   7
   0  13  -1 5173.57 306.159   8
   0  13   0 197.079 86.4076   7
   0  13   0 15.3443 44.7002   8
   0  13   1 1414.39 164.446   7
   0  13   1 1164.11 146.823   8
   0  13   2 1248.22 136.977   8
  -1  14  -1 658.433 109.502   7
  -1  14  -2 46.1485 51.4769   7
  -1  14  -3 206.577 68.0315   7
  -1  14  -4 325.341 83.3136   7
  -1  14  -5 917.709 121.848   7
  -1  14  -5 1254.50 146.859   9
  -1  13   3 651.339 104.354   8
  -1  13   3 629.128 108.373   7
  -1  13   2 1759.95 181.185   8
  -1  13   2 1684.48 182.602   7
  -1  13   1 4256.51 297.560   7
  -1  13   1 4116.81 283.221   8
  -1  13   0 3703.82 284.631   7
  -1  13   0 3722.46 278.101   8
  -1  13  -1-1.04177 57.1239   7
  -1  13  -1-91.3471 73.0755   8
  -1  13  -2 1153.10 161.232   7
  -1  13  -2 1035.01 153.734   9
  -1  13  -3 1603.71 191.962   7
  -1  13  -3 2156.48 238.146   9
  -1  13  -4 546.140 109.754   7
  -1  13  -4 577.981 119.604   9
  -1  13  -5 1087.06 163.222   9
  -1  13  -5 919.034 146.501  35
  -1  13  -6 69.1479 61.3703   9
  -1  13  -6 203.604 77.5179  12
  -1  13  -6 87.5017 40.9296  35
  -1  13  -7 345.866 83.0070   9
  -1  13  -7 257.956 66.0794  12
  -1  13  -7 251.898 64.5819  35
  -1  13  -7 358.588 72.9450  31
  -1  13  -8 34.5739 49.8371  12
  -1  13  -8 90.2697 61.9683   9
  -1  13  -8 59.2882 34.1773  35
  -1  12   5 380.607 85.6843   4
  -1  12   5 376.012 85.8223   8
  -1  12   5 365.791 86.4162   7
  -1  12   4 1025.25 151.412   7
  -1  12   4 988.824 139.038   8
  -1  12   3 912.979 151.746   7
  -1  12   3 751.819 131.669   8
  -1  12   3 744.287 124.977  34
  -1  12   2 9958.67 472.565   8
  -1  12   2 9700.47 487.315   7
  -1  12   1 281.177 98.8450   7
  -1  12   0 2027.55 232.086   7
  -1  12  -1 1157.76 174.146   7
  -1  12  -2 1750.19 218.905   7
  -1  12  -2 1773.34 210.706   9
  -1  12  -3 68.5356 90.3737   9
  -1  12  -3 35.9010 60.8124  35
  -1  12  -4 279.023 103.814   9
  -1  12  -4 166.597 94.2756  35
  -1  12  -4 82.2046 43.2603  31
  -1  12  -5 510.026 109.754  12
  -1  12  -5 604.000 142.523   9
  -1  12  -5 641.517 135.380  35
  -1  12  -5 793.056 139.158  31
  -1  12  -6 4405.99 328.405  12
  -1  12  -6 4326.28 320.967  31
  -1  12  -6 3574.23 300.320  35
  -1  12  -6 4021.38 321.331   9
  -1  12  -7 2851.46 261.287  12
  -1  12  -7 2664.72 257.578   9
  -1  12  -7 3044.52 263.978  31
  -1  12  -7 3279.13 281.446  35
  -1  12  -8 243.111 93.7860  12
  -1  12  -8 246.481 98.5034   9
  -1  12  -8 229.169 86.4737  35
  -1  12  -8 133.966 54.3357  31
  -1  12  -9 97.3525 63.2231   9
  -1  12  -9 228.268 78.2485  12
  -1  12  -9 155.351 70.7746  35
  -1  12  -9 302.988 94.3234  31
  -1  12 -10 9847.85 415.282  12
  -1  12 -10 9411.22 406.664  31
  -1  11   7 75.1505 33.4847   8
  -1  11   7 172.032 58.5509   4
  -1  11   6 8491.44 415.325   7
  -1  11   6 8117.21 377.176   8
  -1  11   6 7965.62 397.373   4
  -1  11   5 284.925 86.8858   7
  -1  11   5 337.214 94.6759   8
  -1  11   4 10674.3 504.150  34
  -1  11   4 10362.9 506.858   7
  -1  11   4 10106.2 474.173   8
  -1  11   3 6659.49 405.631  34
  -1  11   3 5942.16 401.311   7
  -1  11   2 10036.3 489.234  34
  -1  11   2 9482.89 497.845   7
  -1  11   1 160.070 69.2580   7
  -1  11   0 4605.80 347.952   7
  -1  11  -1 22284.7 754.157   7
  -1  11  -1 24376.9 757.105   9
  -1  11  -2 14657.5 619.355  35
  -1  11  -2 14777.0 601.753   9
  -1  11  -3 13098.2 558.265  31
  -1  11  -3 11680.3 549.835  35
  -1  11  -3 11822.9 544.144   9
  -1  11  -4 16222.6 600.714  12
  -1  11  -4 15415.8 633.365   9
  -1  11  -4 14674.8 597.833  31
  -1  11  -4 15471.1 627.159  35
  -1  11  -5 1772.46 227.339   9
  -1  11  -5 1377.44 185.234  12
  -1  11  -5 1417.48 196.623  35
  -1  11  -5 1560.36 199.381  31
  -1  11  -6 14175.8 592.669  12
  -1  11  -6 13816.7 601.508   9
  -1  11  -6 13359.1 588.550  35
  -1  11  -6 12923.4 575.371  31
  -1  11  -7 7.75788 71.8175  12
  -1  11  -7 36.7114 64.2448   9
  -1  11  -7 46.1280 56.2914  35
  -1  11  -7 8.66752 67.8079  31
  -1  11  -8 15288.1 625.619  12
  -1  11  -8 15277.4 610.728   9
  -1  11  -8 14108.3 598.429  31
  -1  11  -8 14173.6 593.130  35
  -1  11  -9 1022.14 158.879  12
  -1  11  -9 1123.04 166.145   9
  -1  11  -9 1220.50 169.216  35
  -1  11  -9 915.631 150.814  31
  -1  11 -10 18623.7 633.684  12
  -1  11 -10 18864.7 624.230  35
  -1  11 -10 19467.7 652.962  31
  -1  11 -11 658.295 115.840  12
  -1  11 -11 579.705 92.8390  35
  -1  11 -11 923.120 135.716  31
  -1  10   8 11.5454 45.0456  15
  -1  10   8-18.5806 46.1447   4
  -1  10   7 566.475 109.403  15
  -1  10   7 488.913 105.787   4
  -1  10   7 657.117 107.559   8
  -1  10   7 583.185 122.650   7
  -1  10   6 5661.76 358.723  15
  -1  10   6 5431.92 332.385   8
  -1  10   6 5952.25 384.539   7
  -1  10   5 10381.7 498.705  15
  -1  10   5 10270.6 515.471   7
  -1  10   5 10731.1 486.547   8
  -1  10   5 10304.9 509.420  34
  -1  10   4 29294.1 874.520   7
  -1  10   4 29848.2 866.980  34
  -1  10   3 7502.13 442.428   7
  -1  10   3 7162.84 424.610  34
  -1  10   2 20966.6 724.647   7
  -1  10   2 20981.7 713.230  34
  -1  10   1 7168.33 422.659   7
  -1  10   1 7533.75 414.809  34
  -1  10   0 14386.7 584.236   7
  -1  10  -1 859.744 137.585   9
  -1  10  -1 717.408 130.179  35
  -1  10  -1 903.082 149.697  31
  -1  10  -2 93.8979 46.8471   9
  -1  10  -2 70.1617 52.1654  35
  -1  10  -2 148.670 70.0406  31
  -1  10  -3 574.229 122.712   9
  -1  10  -3 643.709 127.338  35
  -1  10  -3 572.323 119.729  31
  -1  10  -4 803.814 142.497   9
  -1  10  -4 1008.55 157.779  12
  -1  10  -4 771.103 135.662  35
  -1  10  -4 902.248 151.456  31
  -1  10  -5 548.550 125.351  12
  -1  10  -5 596.302 135.105   9
  -1  10  -5 653.012 134.594  35
  -1  10  -5 778.735 147.137  31
  -1  10  -6 41065.7 1007.17  12
  -1  10  -6 40979.9 1026.64  31
  -1  10  -6 40462.5 1006.69  35
  -1  10  -6 40533.3 1006.64   9
  -1  10  -7 13183.1 579.136  12
  -1  10  -7 12996.8 572.500   9
  -1  10  -7 12440.5 562.313  35
  -1  10  -7 12197.5 569.804  31
  -1  10  -8 102.471 80.0514   9
  -1  10  -8 49.7559 101.846  12
  -1  10  -8-0.60341 64.5586  35
  -1  10  -8 59.0002 65.3515  31
  -1  10  -9 10659.2 529.063  12
  -1  10  -9 11272.5 503.849   9
  -1  10  -9 10526.0 516.317  35
  -1  10  -9 10521.8 524.407  31
  -1  10 -10-2.57362 54.2879  12
  -1  10 -10 90.8699 65.3588  35
  -1  10 -10 51.8036 57.4105  31
  -1  10 -11 85.4826 53.7385  12
  -1  10 -11 75.0288 56.1300  35
  -1  10 -11 16.9011 54.1512  31
  -1  10 -12 1760.29 183.700  31
  -1  10 -12 2076.97 190.836  35
  -1   9   9 765.558 123.155  15
  -1   9   9 521.143 102.845   4
  -1   9   8 902.611 142.425  15
  -1   9   8 971.153 142.978  33
  -1   9   8 1172.57 161.090   4
  -1   9   7 1242.69 177.128  15
  -1   9   7 1056.84 146.088   8
  -1   9   7 1342.71 192.671   7
  -1   9   7 1049.37 166.881   4
  -1   9   6 10207.9 509.848  15
  -1   9   6 10107.6 515.046  34
  -1   9   6 10065.6 513.127   7
  -1   9   6 9446.59 450.766   8
  -1   9   5 12011.8 548.487  15
  -1   9   5 11486.4 540.820  34
  -1   9   5 11841.2 554.673   7
  -1   9   4 12754.1 550.313  15
  -1   9   4 12601.5 569.619   7
  -1   9   4 13109.4 565.209  34
  -1   9   3 98388.0 1538.00   7
  -1   9   3 99285.8 1509.49  34
  -1   9   2 5757.87 356.785   7
  -1   9   2 5890.81 357.976  34
  -1   9   1 17153.8 610.601   7
  -1   9   1 15305.1 564.510  34
  -1   9   0 401.305 91.7947   9
  -1   9   0 399.810 97.7104  31
  -1   9   0 566.461 115.385  35
  -1   9   0 541.272 107.100  34
  -1   9  -1 66.0416 49.0658   9
  -1   9  -1 56.3163 37.2707  35
  -1   9  -1 109.141 51.7631  31
  -1   9  -2 215.643 82.4063   9
  -1   9  -2 31.2542 41.6833  35
  -1   9  -2 154.914 67.6850  31
  -1   9  -3 5988.22 328.476  12
  -1   9  -3 6362.21 363.732  35
  -1   9  -3 6230.95 358.032  31
  -1   9  -3 6326.09 356.714   9
  -1   9  -4 55182.3 1046.75  12
  -1   9  -4 54479.9 1075.72  35
  -1   9  -4 52918.9 1069.43  31
  -1   9  -4 54918.9 1074.09   9
  -1   9  -5 33730.1 849.798  12
  -1   9  -5 34588.7 885.958  31
  -1   9  -5 33013.6 863.697  35
  -1   9  -5 32136.4 849.805   9
  -1   9  -6 3672.36 298.267  12
  -1   9  -6 2836.25 264.799  35
  -1   9  -6 3023.80 275.218  31
  -1   9  -6 3328.32 276.024   9
  -1   9  -7 14988.9 607.752  12
  -1   9  -7 13481.0 563.007   9
  -1   9  -7 13661.5 577.224  35
  -1   9  -7 13721.8 593.283  31
  -1   9  -8 367.080 113.297  12
  -1   9  -8 242.845 88.0551   9
  -1   9  -8 248.432 88.2125  35
  -1   9  -8 350.235 108.881  31
  -1   9  -9 14740.4 623.450  12
  -1   9  -9 14209.2 626.606  31
  -1   9  -9 14573.6 613.484  35
  -1   9 -10 7890.78 446.876  12
  -1   9 -10 8684.22 484.223  31
  -1   9 -10 8199.07 452.090  35
  -1   9 -11 14985.7 580.728  12
  -1   9 -11 15501.9 601.484  35
  -1   9 -11 15399.1 624.822  31
  -1   9 -12 5081.15 322.386  35
  -1   9 -12 5247.37 341.650  31
  -1   9 -13 1089.56 136.449  31
  -1   8  10 353.310 91.0714  15
  -1   8  10 320.740 85.4667   4
  -1   8   9 185.160 90.1362  15
  -1   8   9 222.534 76.5081  33
  -1   8   9 176.037 74.2394   4
  -1   8   8 384.468 109.440  15
  -1   8   8 306.697 90.8418  33
  -1   8   8 233.794 87.6178   4
  -1   8   7 2217.65 243.456  15
  -1   8   7 2178.11 225.502  33
  -1   8   7 2208.32 213.313   8
  -1   8   7 2469.05 257.555   7
  -1   8   6 33551.6 945.680  15
  -1   8   6 33581.1 850.913  33
  -1   8   6 33129.6 917.284  34
  -1   8   6 33362.3 925.363   7
  -1   8   6 31257.8 809.176   8
  -1   8   5 7596.80 434.161  15
  -1   8   5 7370.50 419.306  34
  -1   8   5 7627.65 435.417   7
  -1   8   4 8040.32 429.208  15
  -1   8   4 7905.46 418.205  34
  -1   8   4 8354.38 442.437   7
  -1   8   3 106633. 1504.27   7
  -1   8   3 104100. 1464.35  34
  -1   8   2 3045.00 239.676   7
  -1   8   2 2958.31 323.674  40
  -1   8   2 3186.18 244.646  34
  -1   8   1 24761.0 924.557  40
  -1   8   0 6882.44 489.440  40
  -1   8  -1 1377.53 249.873   2
  -1   8  -1 1185.87 199.352  40
  -1   8  -2 348.036 147.592   2
  -1   8  -2 949.015 170.687  40
  -1   8  -3 40087.1 1283.67   2
  -1   8  -3 38752.5 1138.66  40
  -1   8  -4 38863.8 1258.99   2
  -1   8  -4 35626.3 1105.70  40
  -1   8  -5 381.420 94.7766  12
  -1   8  -5 434.168 87.1972   9
  -1   8  -5 503.230 98.3298  35
  -1   8  -5 440.571 102.275  31
  -1   8  -5 459.094 92.3845  30
  -1   8  -6 9956.77 455.034  12
  -1   8  -6 10353.9 478.563  31
  -1   8  -6 9778.13 455.194  35
  -1   8  -6 9653.45 435.626   9
  -1   8  -7 12332.4 530.550  12
  -1   8  -7 11099.3 504.685  35
  -1   8  -7 12419.4 543.285  31
  -1   8  -7 11186.8 483.249   9
  -1   8  -8 18171.2 667.533  12
  -1   8  -8 18889.3 679.646  35
  -1   8  -9 331.951 112.066  12
  -1   8  -9 207.373 80.5801  35
  -1   8 -10 124.716 63.3695  12
  -1   8 -10 126.929 90.2775  35
  -1   8 -11 328.285 89.3423  12
  -1   8 -11 414.772 109.496  35
  -1   8 -12-2.61368 66.3633  35
  -1   8 -12 78.7366 67.8328  31
  -1   8 -13 985.375 137.357  35
  -1   8 -13 795.852 128.320  31
   1  -7 -11 537.753 105.412  21
  -1   7  11 509.934 108.360  15
  -1   7  11 503.241 94.7622   4
  -1   7  10 32.7491 46.0403  15
  -1   7  10 12.0863 72.5772  33
  -1   7  10-18.7980 47.9730   4
  -1   7   9 11485.8 543.007  15
  -1   7   9 11501.8 523.346  33
  -1   7   9 11644.1 541.208   4
  -1   7   8-4.65104 63.5615  15
  -1   7   8 58.9279 50.4064  33
  -1   7   8 169.094 90.6077   7
  -1   7   8 92.0371 75.6243   4
  -1   7   7 75.8761 66.5031  15
  -1   7   7 208.659 73.7395  33
  -1   7   7 30.4665 73.8297  34
  -1   7   7-6.77161 64.5553   7
  -1   7   6 23248.3 766.163  15
  -1   7   6 22663.9 732.552  34
  -1   7   6 21973.2 677.600  33
  -1   7   6 21874.4 701.599   3
  -1   7   6 22850.2 741.537   7
  -1   7   5 30848.7 854.769  15
  -1   7   5 31671.3 824.704  34
  -1   7   5 32494.5 850.874   7
  -1   7   4 6420.16 351.975  34
  -1   7   4 6412.54 358.129   7
  -1   7   3 96629.5 1653.41  39
  -1   7   2 8440.84 497.297  40
  -1   7   2 8858.05 472.088  39
  -1   7   1 127436. 1874.75  40
  -1   7   1 125986. 1718.06  39
  -1   7   0 2512.23 265.046  40
  -1   7  -1 35983.9 975.610  40
  -1   7  -1 36623.2 1108.98   2
  -1   7  -2 4414.68 343.693  40
  -1   7  -2 4945.89 402.774   2
  -1   7  -3 14190.3 616.789  40
  -1   7  -3 14154.1 676.905   2
  -1   7  -4 30513.5 929.477  40
  -1   7  -4 30699.8 1004.27   2
  -1   7  -5 17497.5 704.153  40
  -1   7  -5 16342.3 759.667   2
  -1   7  -5 16204.3 764.837   1
  -1   7  -6 43924.5 906.869  12
  -1   7  -6 40369.1 1223.65   2
  -1   7  -6 40283.5 1278.69   1
  -1   7  -7 3382.56 265.351  12
  -1   7  -7 3469.25 266.080  35
  -1   7  -7 3200.01 243.506   9
  -1   7  -8 23674.0 730.278  12
  -1   7  -8 22800.9 723.203  35
  -1   7  -9 21322.3 720.619  12
  -1   7  -9 23303.7 754.809  35
  -1   7 -10 133.780 72.1142  12
  -1   7 -10 181.651 86.5500  35
  -1   7 -10 208.669 78.3147  29
  -1   7 -11 7272.25 427.886  35
  -1   7 -11 7313.09 436.369  29
  -1   7 -12 6773.01 401.182  35
  -1   7 -12 6961.99 416.254  29
  -1   7 -13 2622.72 231.086  35
  -1   7 -13 3025.06 257.315  29
   1  -6 -12 1548.04 166.250  21
  -1   6  12 1314.44 155.765  15
   1  -6 -12 1374.75 167.028  22
  -1   6  11 74.7719 63.4896  15
  -1   6  11 90.1157 75.1897   4
  -1   6  10 9841.27 502.457  15
  -1   6  10 10245.7 496.737  33
  -1   6  10 9772.08 485.084   4
  -1   6   9 5049.39 364.790  15
  -1   6   9 4638.80 338.402  33
  -1   6   9 4752.88 346.251   4
  -1   6   8 1024.11 164.319  15
  -1   6   8 704.161 135.407  33
  -1   6   8 780.318 150.627   7
  -1   6   7 297.972 94.7931  34
  -1   6   7 175.073 74.9233   7
  -1   6   6 5211.10 349.303  15
  -1   6   6 4845.27 318.354   3
  -1   6   6 5444.14 341.275   7
  -1   6   6 4530.61 301.507  31
  -1   6   6 4909.88 305.596  33
  -1   6   6 5822.58 349.815  34
  -1   6   5 7839.32 522.742  39
  -1   6   4 365.315 107.637  39
  -1   6   3-1.69022 39.0194  40
  -1   6   3 13.1118 50.2661  39
  -1   6   2 1052.13 159.127  40
  -1   6   2 1061.31 156.342  39
  -1   6   1 246093. 2295.38  40
  -1   6   1 249294. 2125.87  39
  -1   6   0 36380.4 1022.39   2
  -1   6   0 34872.8 859.865  40
  -1   6   0 34732.5 772.165  39
  -1   6  -1 43826.2 1084.18   2
  -1   6  -1 43847.6 959.585  40
  -1   6  -2 626.459 133.347   2
  -1   6  -2 193.125 75.7854  40
  -1   6  -3 80153.8 1434.66   2
  -1   6  -3 79262.4 1438.38   1
  -1   6  -3 81293.0 1315.94  40
  -1   6  -4 17717.7 714.895   1
  -1   6  -4 17694.9 686.537   2
  -1   6  -4 17980.4 631.855  40
  -1   6  -5 58856.7 1378.39   1
  -1   6  -5 59835.0 1319.96   2
  -1   6  -5 62519.9 1206.75  40
  -1   6  -6 4177.73 393.021   1
  -1   6  -6 4424.68 377.452   2
  -1   6  -7 810.615 185.933   1
  -1   6  -7 1048.93 185.161   2
  -1   6  -8 17456.9 601.398  12
  -1   6  -8 17713.8 595.582  29
  -1   6  -9 35901.1 895.947  12
  -1   6  -9 36818.6 922.769  29
   1  -6  10 3207.27 275.944  18
  -1   6 -10 3659.89 304.545  29
   1  -6  11 5597.77 364.686  18
  -1   6 -11 5808.15 396.837  29
   1  -6  12 3402.48 274.310  18
  -1   6 -12 3446.18 291.945  35
  -1   6 -12 3450.63 305.722  29
   1  -6  13 2170.91 202.317  18
  -1   6 -13 2043.13 211.194  35
  -1   6 -13 2041.12 225.946  29
  -1   6 -14 40.4166 49.7894  29
  -1   5  13 370.969 86.1733  15
   1  -5 -13 297.066 78.4811  22
   1  -5 -13 289.086 68.8210  21
   1  -5 -12 763.628 131.432  21
   1  -5 -12 742.988 138.345  22
  -1   5  12 1104.68 175.478  15
  -1   5  11 4314.76 312.004   4
  -1   5  11 3862.74 305.871  33
  -1   5  10 5096.65 355.397   4
  -1   5  10 4984.84 352.149  33
  -1   5   9 18141.6 659.724   4
  -1   5   9 17603.5 650.327  33
  -1   5   8 139.550 37.1677  33
  -1   5   8 205.298 80.3918  25
  -1   5   7 4497.40 305.968   7
  -1   5   7 4276.63 287.691  33
  -1   5   7 4490.30 312.520  34
  -1   5   7 4369.33 307.624  25
  -1   5   6 4774.70 431.236  37
  -1   5   5 18649.0 783.387  37
  -1   5   4 17434.7 668.565  39
  -1   5   4 19960.2 730.776  37
  -1   5   3 99220.9 1360.03  40
  -1   5   3 105220. 1510.18  37
  -1   5   2 4448.86 279.233  37
  -1   5   2 4254.20 273.600  40
  -1   5   2 3992.83 261.229  39
  -1   5   1 305.079 84.0247  40
  -1   5   1 291.342 75.1116  39
  -1   5   1 373.562 74.2770  37
  -1   5   0 2621.18 240.157   2
  -1   5   0 2481.29 178.621  39
  -1   5   0 2811.70 176.799  37
  -1   5   0 2897.34 220.410  40
  -1   5  -1 7253.82 385.700   2
  -1   5  -1 7285.75 344.601  40
  -1   5  -1 7429.61 273.752  37
  -1   5  -2 53857.5 1029.64   2
  -1   5  -2 53614.7 939.050  40
  -1   5  -2 55259.5 782.890  37
  -1   5  -3 56578.3 1109.03   1
  -1   5  -3 58265.8 1077.48   2
  -1   5  -4 38612.8 919.040   2
  -1   5  -4 38719.7 970.246   1
  -1   5  -4 37932.5 827.036  40
  -1   5  -5 52681.0 1122.25   2
  -1   5  -5 52244.9 1206.38   1
  -1   5  -5 55373.4 1026.73  40
  -1   5  -6 771.740 157.441   1
  -1   5  -6 661.451 138.295   2
  -1   5  -7 24476.9 959.366   1
  -1   5  -7 23546.0 843.997   2
  -1   5  -8 17451.6 566.614  12
  -1   5  -8 18073.3 596.169  29
  -1   5  -9 21832.0 708.164  22
  -1   5  -9 22557.7 718.465  29
   1  -5  10 12394.7 543.165  18
  -1   5 -10 13279.6 583.500  29
  -1   5 -10 12762.8 563.433  22
   1  -5  11 2407.98 249.722  18
  -1   5 -11 2491.30 262.784  29
   1  -5  12 63.6870 45.7050  18
  -1   5 -12 23.6544 73.6394  29
   1  -5  13 2483.69 226.236  18
  -1   5 -13 2505.61 254.100  29
   1  -5  14 9469.96 385.817  18
  -1   5 -14 9226.63 396.279  35
  -1   5 -14 10265.5 465.002  29
   1  -4 -13 142.036 69.2525  22
  -1   4  13 71.2433 52.4309  15
   1  -4 -13 193.727 71.7819  21
   1  -4 -12 2234.63 235.656  21
   1  -4 -12 2047.76 227.356  22
  -1   4  11 8616.61 443.951   4
  -1   4  11 7838.26 441.471  33
  -1   4  10 415.124 103.969   4
  -1   4  10 380.743 104.537  33
  -1   4  10 539.694 108.506  25
  -1   4   9 22.2563 43.5310   4
  -1   4   9 10.0610 44.3313  33
  -1   4   9 38.7663 40.0510  25
  -1   4   8 976.593 139.180   4
  -1   4   8 736.489 118.877  33
  -1   4   8 765.730 124.684  25
  -1   4   7 10506.7 682.464  37
  -1   4   6 584.539 152.045  37
  -1   4   5 146323. 2076.62  37
  -1   4   4 8.27562 40.0403  37
  -1   4   3 62981.2 1085.13  37
  -1   4   3 63620.1 948.931  40
  -1   4   2 186411. 1680.34  37
  -1   4   2 186381. 1560.18  39
  -1   4   2 187137. 1558.33  40
  -1   4   1 2326.60 156.492  39
  -1   4   1 2462.61 167.990  37
  -1   4   1 2207.86 167.960  40
  -1   4   0 17743.4 463.865  40
  -1   4   0 17998.3 411.024  37
  -1   4   0 16988.2 399.094  39
  -1   4  -1 3733.19 238.062   2
  -1   4  -1 3701.30 214.363  40
  -1   4  -1 3814.87 185.962  37
  -1   4  -2 52964.9 920.061   1
  -1   4  -2 55393.3 902.301   2
  -1   4  -3 43802.0 887.973   1
  -1   4  -3 44887.9 839.094   2
  -1   4  -4 313071. 2332.78   2
  -1   4  -4 313245. 2534.02   1
  -1   4  -5 26069.7 711.959   2
  -1   4  -5 26703.5 796.467   1
  -1   4  -6 85964.0 1388.46   2
  -1   4  -6 82258.6 1542.47   1
  -1   4  -7 42723.4 1215.38   1
  -1   4  -7 44838.5 1080.56   2
   1  -4   7 40824.9 1182.13  37
  -1   4  -8 9348.58 613.354   1
   1  -4   8 8565.86 598.651  37
   1  -4   9 20432.3 670.212  18
  -1   4  -9 22581.3 714.864  29
  -1   4  -9 21213.4 686.896  22
  -1   4 -10 627.861 125.432  22
   1  -4  10 652.721 134.389  18
  -1   4 -10 581.979 126.791  29
  -1   4 -11-133.319 70.4146  22
   1  -4  11 35.8528 48.2198  18
  -1   4 -11 17.6829 56.5416  29
   1  -4  12 2001.02 221.259  18
  -1   4 -12 2200.70 249.045  29
  -1   4 -12 2021.10 227.035  22
   1  -4  13 5736.91 347.393  18
  -1   4 -13 5605.08 378.826  29
   1  -4  14 2711.32 214.223  18
  -1   4 -14 2796.87 244.513  29
  -1   3  14 148.337 64.5073  15
   1  -3 -14 163.265 54.5392  21
   1  -3 -14 173.880 46.4222  22
  -1   3  13 5928.42 318.024  18
   1  -3 -13 5898.58 359.939  22
   1  -3 -13 5699.15 355.310  21
  -1   3  12 3342.00 269.676  18
   1  -3 -12 2890.79 266.751  22
   1  -3 -12 3018.43 280.031  21
  -1   3  11 1473.95 186.269  18
  -1   3  11 1459.19 191.713  33
  -1   3  11 1474.47 179.270   4
  -1   3  10 2432.21 233.899  18
  -1   3  10 2707.09 249.737   4
  -1   3  10 2421.71 237.797  33
  -1   3   9 6921.16 382.689  18
  -1   3   9 6184.14 362.169   4
  -1   3   9 6316.32 369.282  33
  -1   3   9 6301.55 354.567  25
  -1   3   8 18370.4 940.738  37
  -1   3   8 16334.0 545.913  33
  -1   3   7 22049.2 938.913  37
  -1   3   6 6332.33 453.022  37
  -1   3   5 4042.75 324.297  37
  -1   3   4 4250.08 298.402  37
  -1   3   3 138.585 43.1117  40
  -1   3   3 136.995 43.2240  37
  -1   3   2 219570. 1660.90  37
  -1   3   2 220073. 1422.78  40
  -1   3   1 435156. 1991.46  40
  -1   3   1 437919. 1806.30  39
  -1   3   0 48267.5 614.170  37
  -1   3   0 47337.7 545.440  39
  -1   3  -1 4082.06 205.653   2
  -1   3  -1 3779.03 210.716   1
  -1   3  -2 843.376 104.270   1
  -1   3  -2 887.759 97.6339   2
  -1   3  -3 47896.3 745.938   2
  -1   3  -3 47645.8 834.732   1
   1  -3   3 47832.7 794.291  37
  -1   3  -4 21655.4 549.690   2
  -1   3  -4 22105.3 626.347   1
  -1   3  -5 116514. 1606.48   1
  -1   3  -5 121236. 1413.44   2
   1  -3   5 116314. 1631.10  37
  -1   3  -6 3681.43 272.358   2
   1  -3   6 3530.21 315.538  37
  -1   3  -7 1599.37 236.647   1
   1  -3   7 1549.04 229.292  37
  -1   3  -8 3889.19 391.770   1
   1  -3   8 3223.65 368.041  37
  -1   3  -9 47969.0 1024.21  21
   1  -3   9 43551.2 975.927  18
  -1   3  -9 48587.5 1036.64  29
  -1   3  -9 45101.1 999.981  22
   1  -3  10 2801.38 266.779  18
  -1   3 -10 2363.31 243.579  22
  -1   3 -10 2319.87 248.383  29
   1  -3  11 10050.9 496.870  18
  -1   3 -11 10442.6 536.285  29
  -1   3 -11 9356.88 490.220  22
   1  -3  12 7140.98 414.820  18
  -1   3 -12 7579.93 437.557  22
  -1   3 -12 7280.24 450.925  29
   1  -3  13 4975.50 331.237  18
  -1   3 -13 4463.47 343.413  29
  -1   3 -13 4666.36 323.373  22
   1  -3  14 691.373 110.097  18
  -1   3 -14 740.929 122.897  29
   1  -2 -14 80.5947 60.4922  21
   1  -2 -14 73.4581 60.5697  22
  -1   2  14 67.4863 55.5126  18
   1  -2 -13 1125.34 164.174  22
  -1   2  13 1237.86 158.437  18
   1  -2 -13 1148.05 159.621  21
   1  -2 -12-57.6201 80.2521  22
   1  -2 -12 108.471 81.6860  21
  -1   2  12-28.3426 68.8921  18
   1  -2 -11 38554.9 999.310  22
  -1   2  11 40150.5 978.028  18
   1  -2 -11 38392.2 997.103  21
  -1   2  11 39009.0 956.509  33
   1  -2 -11 38864.9 945.244  29
  -1   2  10 32255.1 857.325  18
  -1   2  10 32074.0 817.831   4
  -1   2  10 30177.7 814.167  33
   1  -2 -10 30658.2 799.273  29
  -1   2   9 6869.69 377.959  18
  -1   2   9 5991.27 335.422   4
  -1   2   9 7011.23 366.639  33
   1  -2  -9 5606.04 318.632  29
  -1   2   8 13876.6 799.858  37
  -1   2   7 46909.8 1320.34  37
  -1   2   6 20801.3 779.208  37
  -1   2   6 22083.1 732.050  26
  -1   2   5 2809.94 259.337  37
  -1   2   5 2886.45 234.294  26
  -1   2   4 13822.4 503.530  37
  -1   2   3 322659. 2125.98  37
  -1   2   3 315485. 1452.08  40
  -1   2   2 716951. 2723.50  37
  -1   2   2 734230. 2072.23  40
  -1   2   1 158737. 1079.43  37
  -1   2   1 162539. 954.737  40
  -1   2   0 11.5347 20.4353   2
  -1   2   0 137.528 31.7023  37
  -1   2  -1 6370.49 203.362   2
  -1   2  -1 6138.01 224.904   1
  -1   2  -2 26858.8 513.120   1
  -1   2  -2 26975.4 435.432   2
   1  -2   2 27406.5 521.182  37
  -1   2  -3 39636.0 600.147   2
   1  -2   3 39300.5 733.499  37
  -1   2  -4 12275.1 382.543   2
   1  -2   4 12596.0 477.634  37
  -1   2  -5 20626.7 551.907   2
   1  -2   5 20652.9 692.060  37
  -1   2  -6 103735. 1393.49   2
   1  -2   6 100096. 1711.03  37
   1  -2   7 765.607 161.628  37
   1  -2   8 1267.87 242.458  37
  -1   2  -9 23782.3 715.442  21
   1  -2   9 23697.3 723.868  18
  -1   2  -9 25476.0 749.343  29
  -1   2  -9 24081.3 728.207  22
  -1   2 -10 1031.35 158.491  22
   1  -2  10 1093.48 166.939  18
  -1   2 -10 829.774 149.560  21
  -1   2 -10 863.866 152.738  29
   1  -2  11 13885.1 593.921  18
  -1   2 -11 13443.8 589.208  21
  -1   2 -11 13638.0 595.438  22
  -1   2 -11 14204.4 620.118  29
   1  -2  12 244.711 96.2486  18
  -1   2 -12 189.304 73.3051  22
   1  -2  13 1930.74 204.695  18
  -1   2 -13 1897.78 207.784  22
  -1   2 -13 2419.81 251.249  29
   1  -2  14 12562.7 452.616  18
  -1   2 -14 11627.1 494.382  29
   1  -1 -14 679.097 115.927  22
  -1   1  14 658.584 114.347  18
   1  -1 -14 653.559 132.344  21
   1  -1 -14 665.117 119.108  29
  -1   1  13 102.658 59.5696  18
   1  -1 -13 4.30846 53.3557  22
   1  -1 -13 131.509 72.1434  21
  -1   1  12 23615.4 760.762  18
   1  -1 -12 23931.2 769.198  22
   1  -1 -12 23298.4 777.807  21
   1  -1 -12 22679.8 748.016  29
   1  -1 -11 63274.8 1272.22  21
  -1   1  11 65886.7 1271.38  18
   1  -1 -11 67716.9 1279.12  22
  -1   1  11 69597.3 1224.73  33
   1  -1 -11 63364.2 1218.81  29
  -1   1  10 6889.19 399.321  18
  -1   1  10 6685.84 366.258  33
   1  -1 -10 6528.55 373.422  29
  -1   1   9 1116.40 155.827  18
  -1   1   9 984.481 139.017  33
   1  -1  -9 983.688 132.480  29
  -1   1   8 73999.0 1783.63  37
  -1   1   7 30404.4 1007.00  37
  -1   1   6 55842.5 1225.67  37
  -1   1   6 56710.7 1113.43  26
  -1   1   5 147.564 67.1754  37
  -1   1   5 113.535 56.3290  26
  -1   1   4 16549.0 520.542  37
  -1   1   4 15792.5 450.844  26
  -1   1   3 375683. 2110.23  37
  -1   1   3 384005. 1814.23  26
  -1   1   2 68792.6 425.834  40
  -1   1   2 66373.2 738.744  37
  -1   1   1 60966.9 573.278  37
  -1   1   0 146250. 693.165   2
  -1   1   0 141523. 794.792   1
  -1   1  -1 146083. 639.438   2
   1  -1   1 151814. 1021.45  37
  -1   1  -2 506149. 1616.60   2
   1  -1   2 502057. 2281.97  37
   1  -1   3 216894. 1766.84  37
   1  -1   4 14623.2 529.129  37
   1  -1   5 12508.1 554.576  37
   1  -1   6 89513.8 1655.34  37
   1  -1   7 45046.3 1309.94  37
   1  -1   7 45905.4 1411.46  26
   1  -1   8 2666.07 354.033  37
   1  -1   8 2371.47 354.761  26
  -1   1  -9 46.5465 42.3806  22
   1  -1   9 7.20288 40.1755  18
  -1   1  -9 323.668 89.5512  21
  -1   1  -9 223.557 82.6655  29
   1  -1  10 1761.64 211.955  18
  -1   1 -10 1617.51 198.181  21
  -1   1 -10 1667.75 212.983  22
  -1   1 -10 1782.91 211.169  29
  -1   1 -11 15391.7 622.644  21
   1  -1  11 15354.1 624.771  18
  -1   1 -11 14752.5 616.024  22
  -1   1 -11 15020.4 631.501  29
   1  -1  12 41.9985 59.2696  18
  -1   1 -12 56.6524 61.2155  22
  -1   1 -12-28.3358 62.9558  21
  -1   1 -12-9.53345 54.9867  29
   1  -1  13 31.0143 67.7458  18
  -1   1 -13 1.57385 50.4977  22
  -1   1 -13-51.9783 44.5729  29
  -1   1 -14 758.608 121.700  22
   1  -1  14 914.230 123.294  18
  -1   1 -14 770.147 129.827  29
  -1   0  15 2775.91 201.709  18
   1   0 -14 9748.78 463.972  21
  -1   0  14 9931.34 442.271  18
   1   0 -14 9213.27 446.836  29
  -1   0  13 6123.88 381.853  18
   1   0 -13 5923.65 389.979  21
   1   0 -13 6138.67 393.298  29
   1   0 -13 6231.92 378.809  22
   1   0 -12 351.323 117.323  22
   1   0 -12 284.209 121.721  21
  -1   0  12 261.183 106.338  18
   1   0 -12 164.026 69.6728  29
   1   0 -11 20524.7 690.954  22
   1   0 -11 20061.6 710.944  21
  -1   0  11 19776.4 706.583  18
   1   0 -11 19392.3 679.190  29
   1   0 -10 16807.9 598.030  22
   1   0 -10 17352.7 631.569  21
  -1   0  10 17027.7 636.880  18
   1   0 -10 17440.6 605.446  29
   1   0  -9 3317.21 255.514  21
  -1   0   9 3418.56 399.635  37
  -1   0   8 2355.94 306.410  37
  -1   0   7 29697.7 966.460  37
  -1   0   6 1043.80 167.880  37
  -1   0   5 64625.6 1108.50  37
  -1   0   4 125739. 1330.33  37
  -1   0   3 80730.5 896.941  37
  -1   0   2 168457. 1034.37  37
  -1   0   1 174014. 790.120  37
  -1   0   1 172631. 910.196  27
   1   0   0 2804.70 130.314  26
   1   0   1 28228.4 452.680  37
   1   0   2 6893.73 272.926  37
   1   0   3 1992.07 174.630  37
   1   0   4 34370.9 827.662  37
   1   0   5 43666.5 1070.83  37
   1   0   5 42346.0 1139.53  26
   1   0   6 14236.3 674.988  37
   1   0   6 14446.7 729.779  26
   1   0   7 104.743 83.9205  37
   1   0   7 70.0641 110.405  26
  -1   0  -8 5935.56 347.639  22
   1   0   8 5731.06 336.642  18
   1   0   8 6488.98 566.160  37
   1   0   8 5613.55 529.481  26
   1   0   9 901.897 151.643  18
  -1   0  -9 622.531 121.610  22
  -1   0  -9 603.964 121.613  21
  -1   0  -9 854.427 135.025  29
  -1   0 -10 215.366 84.3157  22
   1   0  10 256.475 95.8751  18
  -1   0 -10 412.313 118.178  21
  -1   0 -10 344.617 93.6347  29
  -1   0 -11 551.172 125.077  21
  -1   0 -11 398.786 95.8816  22
   1   0  11 470.165 120.296  18
  -1   0 -11 381.731 103.046  29
   1   0  12 2245.54 223.564  18
  -1   0 -12 2230.58 238.168  21
  -1   0 -12 2069.86 237.971  22
  -1   0 -12 2191.64 227.102  29
  -1   0 -13 1432.17 176.451  22
   1   0  13 1590.66 179.767  18
  -1   0 -13 1418.84 174.819  29
   1   0  14 1510.90 150.738  18
  -1  -1  15 5361.49 296.372  18
   1   1 -15 4784.79 303.616  29
  -1  -1  14 1990.11 209.723  18
   1   1 -14 1540.18 196.351  29
  -1  -1  13 7843.76 443.758  18
   1   1 -13 7393.44 440.856  21
   1   1 -13 7394.20 443.449  29
   1   1 -12 4376.38 340.568  21
  -1  -1  12 4325.90 338.871  18
   1   1 -12 4469.14 343.379  29
   1   1 -11 84118.9 1449.95  21
  -1  -1  11 82958.8 1457.82  18
   1   1 -11 82174.9 1409.60  29
  -1  -1  10 74018.2 1308.60  18
   1   1 -10 75346.7 1301.68  21
   1   1 -10 76868.2 1275.59  29
   1   1  -9 1270.44 199.393   2
  -1  -1   9 1702.68 280.775  37
   1   1  -8-33.3876 66.9369   2
  -1  -1   8 21.2979 53.8356  37
  -1  -1   7 34168.0 1005.96  37
  -1  -1   6 139625. 1783.54  37
   1   1  -5 10258.8 252.334  38
  -1  -1   5 9680.81 411.658  37
  -1  -1   4 23000.9 535.434  37
   1   1  -4 21852.2 215.731  40
   1   1  -3 16316.9 210.898  40
  -1  -1   3 15854.3 361.944  37
   1   1  -2 111715. 906.430   2
  -1  -1   2 109778. 696.566  37
  -1  -1   2 105192. 871.501  27
   1   1  -1 48448.1 510.591   2
  -1  -1   1 50084.0 299.777  37
  -1  -1   1 49052.1 549.525  27
   1   1   0 54289.9 531.377   2
   1   1   0 57133.4 487.976  37
   1   1   1 414.311 58.3522  37
   1   1   1 391.009 44.9028  38
   1   1   2 45017.2 446.653  38
   1   1   2 45897.4 745.005  37
   1   1   3 45860.4 871.173  37
   1   1   3 46256.4 1002.83  26
   1   1   4 11832.2 510.497  37
   1   1   4 13258.5 592.728  26
   1   1   5 22808.9 797.220  37
   1   1   5 23920.8 871.761  26
   1   1   6 18877.6 810.874  37
   1   1   6 17847.2 822.765  26
   1   1   7 18796.1 906.441  37
   1   1   7 18080.7 900.293  26
   1   1   8 29779.5 785.003  18
   1   1   8 29098.6 749.141   4
   1   1   8 29832.8 752.441  33
   1   1   8 30496.4 1240.44  26
  -1  -1  -9 197.799 89.3331  22
  -1  -1  -9 134.276 67.7568  21
  -1  -1  -9 153.193 66.5821  29
  -1  -1 -10 5522.66 383.657  22
  -1  -1 -10 5090.08 347.763  21
   1   1  10 5307.67 356.681  18
  -1  -1 -11 6840.57 409.339  21
   1   1  11 7298.30 417.526  18
  -1  -1 -11 6751.76 425.931  22
  -1  -1 -12 50.8166 62.5091  21
   1   1  12 110.682 80.6387  18
  -1  -1 -12 53.3377 57.1437  22
   1   1  13 9066.33 399.902  18
  -1  -1 -13 8713.58 424.114  22
  -1  -2  15 6295.52 327.226  18
   1   2 -15 6209.86 352.703  29
  -1  -2  14 2590.16 240.682  18
   1   2 -14 2539.39 249.444  29
  -1  -2  13 536.417 128.837  18
   1   2 -13 706.950 157.655  29
   1   2 -12 4983.01 359.604  21
  -1  -2  12 4863.65 366.620  18
   1   2 -12 5050.73 364.712  29
   1   2 -11 12620.5 565.826  21
  -1  -2  11 12413.8 560.926  18
   1   2 -11 13437.0 576.722  29
   1   2 -10 1878.58 208.599  21
   1   2 -10 1989.47 203.745  29
   1   2  -9 4748.46 418.807   2
  -1  -2   9 4866.05 460.714  37
   1   2  -8 4826.13 387.208   2
  -1  -2   8 4668.15 403.598  37
   1   2  -7 688.807 132.781   2
  -1  -2   7 571.092 139.135  37
   1   2  -6 51526.4 1051.71   2
  -1  -2   6 50691.4 1055.18  37
   1   2  -5 90731.6 1270.01   2
   1   2  -5 92467.4 940.743  38
   1   2  -4 14274.7 458.642   2
   1   2  -4 15269.7 289.869  40
  -1  -2   4 14651.2 400.960  37
   1   2  -3 2539.97 143.999   1
   1   2  -3 2512.98 169.986   2
   1   2  -3 2939.57 160.344  38
  -1  -2   3 2550.25 132.049  37
   1   2  -3 2627.78 126.134  40
   1   2  -2 68606.7 638.234   1
   1   2  -2 69349.2 686.939  40
  -1  -2   2 67173.5 732.153  27
   1   2  -1 848084. 2744.46   2
   1   2  -1 837877. 2557.79  40
   1   2   0 141244. 1153.07   2
   1   2   0 145272. 849.393  37
   1   2   1 119624. 1033.55  37
   1   2   1 115005. 937.323  38
   1   2   2 1287.92 132.305  37
   1   2   3 281338. 2272.93  37
   1   2   3 290024. 2699.90  26
   1   2   4 316403. 2735.63  37
   1   2   4 313743. 3060.72  26
   1   2   5 8529.39 508.063  37
   1   2   5 7548.53 517.608  26
   1   2   6 70786.9 1623.36  37
   1   2   6 69205.7 1703.63  26
   1   2   7 5241.51 488.518  37
   1   2   7 4369.00 454.146  26
   1   2   8 3464.32 274.032  18
   1   2   8 3269.75 264.385  33
   1   2   8 3325.39 265.742   4
  -1  -2  -9 13044.4 544.834  21
   1   2   9 12846.9 541.136  18
   1   2   9 12949.2 545.132  33
   1   2   9 12305.0 532.534   4
  -1  -2 -10 2922.49 284.123  22
  -1  -2 -10 3120.60 278.244  21
   1   2  10 2876.00 261.633  18
  -1  -2 -11 19583.3 675.935  21
  -1  -2 -11 18882.5 706.459  22
   1   2  11 19470.7 663.266  18
  -1  -2 -12 1268.96 168.912  21
  -1  -2 -12 1125.19 166.171  22
   1   2  12 1138.95 152.936  18
   1   2  13 2901.60 229.302  15
  -1  -2 -13 2982.03 239.545  22
  -1  -3  15 777.733 125.126  18
   1   3 -15 853.207 131.588  29
  -1  -3  14 620.003 123.586  18
   1   3 -14 666.280 132.665  29
  -1  -3  13 1544.61 200.956  18
   1   3 -13 1357.19 194.782  29
  -1  -3  12 7893.37 463.675  18
   1   3 -12 8240.61 468.105  29
   1   3 -11 88.6955 82.9327  29
   1   3 -10 12823.7 526.566  16
   1   3 -10 13465.9 560.080  21
   1   3 -10 13162.0 541.535  29
   1   3  -9 4469.12 416.020   1
   1   3  -9 4676.55 417.564   2
   1   3  -9 4763.29 293.589  16
   1   3  -9 4727.87 311.087  21
   1   3  -9 4576.63 288.255  29
   1   3  -8 61897.9 1406.76   2
   1   3  -8 63259.8 1425.57   1
   1   3  -7 40812.6 1023.13   1
   1   3  -7 38102.3 1021.17   2
   1   3  -6 273132. 2532.92   2
  -1  -3   6 268477. 2340.09  37
   1   3  -5 18770.1 550.785   1
   1   3  -5 17490.7 589.563   2
  -1  -3   5 17664.5 511.215  37
   1   3  -4 6530.46 334.710   2
   1   3  -4 6214.72 282.095   1
   1   3  -4 6454.82 240.680  40
   1   3  -4 6686.21 284.164  38
  -1  -3   4 5937.13 233.115  37
   1   3  -3 84220.2 1114.20   2
   1   3  -3 83401.4 942.408   1
  -1  -3   3 81624.3 576.916  37
   1   3  -3 88637.8 1022.31  38
   1   3  -3 86657.6 903.501  40
  -1  -3   3 85629.5 944.736  27
   1   3  -2 397024. 2322.52   2
   1   3  -2 398655. 2152.00  38
  -1  -3   2 398037. 1953.29  27
   1   3  -1 301406. 1850.07  38
   1   3  -1 300976. 1879.81  39
   1   3  -1 302927. 1843.40  40
   1   3  -1 307768. 1994.28   2
   1   3   0 7390.62 311.071  39
   1   3   0 7399.86 309.949  40
   1   3   0 7331.04 285.705  38
   1   3   0 7910.21 211.909  37
   1   3   0 7416.86 327.293   2
   1   3   1 13658.3 460.177  39
   1   3   1 14916.7 389.926  37
   1   3   2 33895.7 715.383  37
   1   3   3 7924.52 402.761  37
   1   3   4 17814.5 682.201  37
   1   3   5 55853.3 1356.44  37
   1   3   6 151.841 89.4516  37
   1   3   7 21.8607 51.1573  18
   1   3   7 104.853 61.0512  33
   1   3   7 102.609 65.0970   4
   1   3   8 16132.4 596.421  18
   1   3   8 15922.6 591.517  33
   1   3   8 16210.1 602.291   4
   1   3   9 15750.1 606.008  18
   1   3   9 16847.4 632.519  33
   1   3   9 15935.1 617.208   4
   1   3  10 94.8572 58.2204  18
  -1  -3 -10 184.390 76.9186  21
  -1  -3 -10 102.191 101.819  22
  -1  -3 -11 5122.32 364.071  22
  -1  -3 -11 4987.83 324.973  21
   1   3  12 32.0823 53.4258  15
  -1  -3 -12 121.042 63.6928  22
  -1  -4  15 2056.57 187.696  18
   1   4 -15 2194.07 202.104  35
   1   4 -15 1970.49 194.855  29
  -1  -4  14 212.500 78.1814  18
   1   4 -14 176.995 93.2391  29
  -1  -4  13 969.101 170.326  18
   1   4 -13 979.898 160.678  29
  -1  -4  12 5830.56 397.783  18
   1   4 -12 6646.50 416.625  29
   1   4 -11 14217.4 587.890  29
   1   4 -10 315.441 84.9029  16
   1   4 -10 425.820 109.429  29
   1   4  -9 31190.4 766.482  16
   1   4  -9 29153.4 743.617  29
   1   4  -8 14083.2 703.596   2
   1   4  -7 9385.62 533.064   2
   1   4  -7 10688.9 535.192   1
   1   4  -6 1680.32 193.547   1
   1   4  -6 1730.53 213.082   2
   1   4  -5 11389.6 516.398   2
   1   4  -5 11887.3 468.263   1
   1   4  -4 1907.05 175.117   1
   1   4  -4 1858.29 200.932   2
   1   4  -4 2173.70 172.405  40
   1   4  -3 104858. 1409.60   2
   1   4  -3 103394. 1182.69  40
   1   4  -2 2660.41 218.598   2
   1   4  -2 2411.08 184.985  40
  -1  -4   2 2821.42 181.998  27
   1   4  -1 27861.2 653.873  40
   1   4  -1 27383.3 655.219  39
   1   4  -1 28997.5 721.874   2
   1   4   0 1104.99 142.129  40
   1   4   0 1130.06 142.373  39
   1   4   0 1089.83 156.690   2
   1   4   1 48732.2 982.646  39
   1   4   2 36900.2 935.430  39
   1   4   3 114330. 1594.86  37
   1   4   3 98246.7 1663.86  39
   1   4   4 90271.5 1607.69  37
   1   4   5 9512.53 585.635  37
   1   4   6 3369.69 252.593  18
   1   4   6 3248.14 377.535  37
   1   4   6 3430.38 249.369  33
   1   4   6 3437.69 265.690   7
   1   4   6 3208.88 254.211   4
   1   4   7 5264.65 331.170  18
   1   4   7 5591.01 346.283  33
   1   4   7 5062.68 341.987   4
   1   4   8 13165.3 539.005  18
   1   4   8 12945.2 548.142  33
   1   4   8 13525.5 569.595   4
   1   4   9 2961.80 277.622   4
   1   4  10 5547.65 387.828  15
  -1  -4 -10 5356.48 376.321  22
  -1  -4 -11 9777.94 482.221  22
   1   4  11 9506.82 470.699  15
   1   4  12 8327.00 387.337  15
  -1  -4 -12 8378.24 403.694  22
  -1  -5  15 2195.65 191.733  18
   1   5 -15 2495.94 207.342  35
   1   5 -15 2577.99 213.013  29
  -1  -5  14 8224.79 412.103  18
   1   5 -14 8029.83 426.802  35
   1   5 -14 8026.33 423.716  29
  -1  -5  13 835.713 150.394  18
   1   5 -13 777.201 146.951  29
   1   5 -12 190.264 102.914  29
   1   5 -11 5127.03 356.490  29
   1   5 -10 8536.92 433.373  16
   1   5 -10 8963.47 443.493  29
   1   5  -9 34.4742 34.2922  12
   1   5  -9 7.90903 47.0616  16
   1   5  -9-41.6664 43.9445  29
   1   5  -8 4904.31 432.882   2
   1   5  -7 121.975 49.5372   2
   1   5  -6 11204.9 585.630   2
   1   5  -5 34232.4 976.243   2
   1   5  -4 37935.4 818.949  40
   1   5  -4 36444.5 971.574   2
   1   5  -3 27308.9 699.048  40
   1   5  -3 25696.3 783.753   2
   1   5  -2 18405.1 587.238  40
   1   5  -2 17161.8 633.681   2
   1   5  -1 3673.83 272.823  40
   1   5  -1 3212.30 251.917  39
   1   5  -1 3228.77 280.582   2
   1   5   0 40471.1 929.611  39
   1   5   0 42951.4 953.423  40
   1   5   0 42056.4 1045.43   2
   1   5   1 20950.3 709.679  39
   1   5   2 536.808 123.864  39
   1   5   3 15688.8 719.497  39
   1   5   4 70860.4 1663.99  39
   1   5   5 5613.51 362.226  15
   1   5   5 5307.32 482.988  39
   1   5   5 4733.51 287.153  33
   1   5   5 5489.15 332.756   7
   1   5   5 5647.69 309.289   8
   1   5   6 1798.97 217.818  15
   1   5   6 1613.19 184.737  33
   1   5   6 1950.27 211.004   7
   1   5   6 2174.56 213.779   8
   1   5   6 1704.95 200.309   4
   1   5   7 8122.65 476.989  15
   1   5   7 8298.72 431.554  33
   1   5   7 8653.94 457.956   4
   1   5   8 1801.40 232.995  15
   1   5   8 1495.86 195.515  33
   1   5   8 1849.30 217.877   4
   1   5   9 3168.40 290.133   4
   1   5   9 3335.14 310.245  15
  -1  -5 -10 1381.23 192.835  22
   1   5  10 1553.17 202.656  15
  -1  -5 -11 201.996 62.6094  22
   1   5  11 156.442 48.3395  15
  -1  -6  14 171.210 58.4712  18
   1   6 -14 144.686 67.1583  35
   1   6 -14 193.131 72.7432  29
  -1  -6  13 2780.80 255.926  18
   1   6 -13 2975.64 275.086  35
   1   6 -13 3156.09 272.628  29
   1   6 -12 22750.5 807.168  35
   1   6 -12 23418.6 757.619  29
   1   6 -11 15820.0 676.349  35
   1   6 -10 12410.1 524.018  12
   1   6 -10 12123.5 523.677  16
   1   6 -10 12065.5 577.114  35
   1   6  -9 1449.44 179.344  12
   1   6  -9 1412.78 172.147  16
   1   6  -9 1271.67 183.487  35
   1   6  -8 34160.6 767.186  16
   1   6  -8 35508.7 897.577  35
   1   6  -8 34222.1 811.978  12
   1   6  -7 25819.2 714.970  35
   1   6  -7 25763.3 1016.51   2
   1   6  -6 2204.87 287.551   2
   1   6  -5 65218.3 1492.41   2
   1   6  -4 64487.3 1225.87  40
   1   6  -4 65155.4 1425.70   2
   1   6  -3 3727.16 298.420  40
   1   6  -3 4170.43 357.986   2
   1   6  -2 57099.5 1174.91  40
   1   6  -2 58013.9 1315.02   2
   1   6  -1 84223.2 1471.93  40
   1   6  -1 84828.1 1444.86  39
   1   6  -1 84649.5 1629.12   2
   1   6   0 23841.0 790.376  39
   1   6   1 95.9060 65.7000  39
   1   6   2 17193.2 757.451  39
   1   6   3 711.657 161.754  39
   1   6   4 8084.39 442.795  15
   1   6   4 7836.84 400.244  34
   1   6   4 8485.84 389.843   8
   1   6   4 8035.53 413.624   7
   1   6   5 14259.5 612.500  15
   1   6   5 13849.3 517.359  33
   1   6   5 14094.3 568.625   7
   1   6   5 13052.7 501.494   8
   1   6   6 16325.3 677.285  15
   1   6   6 16165.2 593.149  33
   1   6   6 15694.2 609.064   4
   1   6   6 16783.8 639.373   7
   1   6   6 16341.7 573.008   8
   1   6   7 910.662 165.414  15
   1   6   7 672.907 130.852  33
   1   6   7 1006.00 141.332   8
   1   6   7 804.334 138.353   4
   1   6   8 4020.85 332.143  15
   1   6   8 3593.15 301.447   4
   1   6   9 1179.81 168.438  15
   1   6   9 1598.25 199.945   4
   1   6  10 550.259 113.939  15
  -1  -6 -10 820.508 143.295  22
  -1  -6 -11 112.638 48.3255  22
   1   6  11 171.282 70.3851  15
  -1  -7  14 215.282 37.8659  18
   1   7 -14 313.492 81.8804  35
  -1  -7  13 322.663 77.0115  18
   1   7 -13 435.162 125.102  35
   1   7 -12 1357.27 194.127  35
   1   7 -11 3237.73 276.810  12
   1   7 -11 3385.84 317.109  35
   1   7 -10 24014.5 752.671  12
   1   7 -10 23754.0 821.546  35
   1   7  -9 25.5858 64.5272  12
   1   7  -9 37.6890 72.4490  35
   1   7  -9 50.0105 40.9927  30
   1   7  -8 10619.5 481.158  12
   1   7  -8 10724.2 512.483  35
   1   7  -8 10204.7 467.570  30
   1   7  -7 46.7535 36.2476  12
   1   7  -7 94.3249 44.8817  35
   1   7  -7 169.970 66.4787  30
   1   7  -6 271.155 82.4501  12
   1   7  -6 96.0025 41.0108  10
   1   7  -6 234.533 79.0002  35
   1   7  -6 127.160 59.7106  30
   1   7  -5 7678.02 558.154   2
   1   7  -4 8980.74 516.607  40
   1   7  -4 9097.32 597.648   2
   1   7  -3 765.761 160.266  40
   1   7  -3 1161.56 208.939   2
   1   7  -2 34590.6 1037.47  40
   1   7  -2 35527.6 1170.77   2
   1   7  -1 4541.41 419.870   2
   1   7   0 1139.00 187.952  39
   1   7   1-34.3133 45.2273  39
   1   7   2 20470.8 680.333  15
   1   7   2 19903.1 885.147  39
   1   7   2 18611.2 583.159  34
   1   7   2 20491.4 637.683   7
   1   7   3 3069.41 278.430  15
   1   7   3 2680.17 233.040  34
   1   7   3 2991.75 244.216   8
   1   7   3 3092.80 257.674   7
   1   7   4 58689.6 1251.03  15
   1   7   4 58742.3 1149.14  34
   1   7   4 59913.3 1185.23   7
   1   7   4 56659.1 1080.88   8
   1   7   5 197.493 78.6258  15
   1   7   5 430.922 99.8461   8
   1   7   5 335.741 89.0585   7
   1   7   6 350.290 110.165  15
   1   7   6 445.365 111.070  33
   1   7   6 394.084 104.729   8
   1   7   6 199.006 78.9077   4
   1   7   6 304.968 96.9842   7
   1   7   7 15111.4 644.120  15
   1   7   7 14778.1 601.956   4
   1   7   7 15340.9 554.853   8
   1   7   8 4996.15 359.629  15
   1   7   8 4618.92 328.076   4
   1   7   9 10224.5 469.384  15
   1   7   9 10787.2 470.136   4
   1   7  10 701.627 107.856  15
  -1  -7 -10 813.242 119.720  22
   1   7  10 647.853 105.729  32
   1   8 -13 191.148 79.1535  35
   1   8 -13 301.350 89.4514  31
   1   8 -12 2674.78 241.005  12
   1   8 -12 2976.21 282.578  35
   1   8 -12 2977.75 276.954  31
   1   8 -11 2578.49 252.222  12
   1   8 -11 2993.50 300.329  35
   1   8 -10 5252.26 358.855  12
   1   8 -10 5494.53 400.730  35
   1   8  -9 14125.3 584.488  12
   1   8  -9 14383.8 559.302   9
   1   8  -9 14003.0 624.145  35
   1   8  -9 15053.3 631.955  31
   1   8  -9 13527.3 559.328  30
   1   8  -8 493.102 110.406  12
   1   8  -8 470.559 126.095  35
   1   8  -8 433.273 109.521  30
   1   8  -8 503.662 126.052  31
   1   8  -7 36074.5 894.045  12
   1   8  -7 33690.8 923.147  35
   1   8  -7 34786.2 888.087  31
   1   8  -7 34412.9 885.657  30
   1   8  -6 739.535 130.964  10
   1   8  -6 670.021 120.353  12
   1   8  -6 775.476 137.746  35
   1   8  -6 773.783 134.953  30
   1   8  -5 487.519 104.885  10
   1   8  -5 590.714 109.995  12
   1   8  -5 492.864 118.207  35
   1   8  -5 413.295 93.2393  30
   1   8  -4 301.830 75.9301  12
   1   8  -4 337.862 78.5114  10
   1   8  -4 380.274 102.802  35
   1   8  -4 305.086 121.061  40
   1   8  -3 15105.1 562.708  35
   1   8  -3 13770.8 480.696  12
   1   8  -3 14066.5 492.674  10
   1   8  -2 830.097 131.338  35
   1   8  -1 28688.5 786.621  35
   1   8  -1 26884.6 721.824   7
   1   8   0 11401.3 502.222  15
   1   8   0 11573.6 512.478  35
   1   8   0 11927.8 492.241   7
   1   8   1 66.4635 65.0213  15
   1   8   1 97.2079 68.2554   7
   1   8   2 25818.4 811.512  15
   1   8   2 25312.8 720.192  34
   1   8   2 25558.2 762.911   7
   1   8   3 2927.78 282.266  15
   1   8   3 3110.06 265.957  34
   1   8   3 2943.83 270.343   7
   1   8   3 2925.20 252.072   8
   1   8   4 16568.0 683.460  15
   1   8   4 17836.7 639.771  32
   1   8   4 16523.9 645.467   7
   1   8   4 16851.3 611.555   8
   1   8   5 1456.05 216.982  15
   1   8   5 1080.04 160.826  32
   1   8   5 878.777 146.289   8
   1   8   5 1130.70 177.786   7
   1   8   5 1209.93 180.819   4
   1   8   6 9065.40 497.089  15
   1   8   6 9745.42 473.962  32
   1   8   6 9309.98 483.058   7
   1   8   6 9145.19 467.603   4
   1   8   6 9454.71 448.290   8
   1   8   7 1572.58 205.155  15
   1   8   7 1825.06 201.367  32
   1   8   7 1631.59 191.909   4
   1   8   7 1768.65 186.847   8
   1   8   8 1196.37 161.662  15
   1   8   8 968.726 135.461  32
   1   8   8 1193.55 160.161   4
  -1  -8  -9-15.7254 50.7891  22
   1   8   9 48.1974 32.7611  15
   1   8   9-31.7892 54.0456  32
   1   9 -13 58.3115 57.4569  35
   1   9 -13 24.6999 32.4039  31
   1   9 -12 14008.6 529.782  12
   1   9 -12 14088.4 566.306  31
   1   9 -12 14421.3 584.642  35
   1   9 -11 2007.82 222.607  12
   1   9 -11 2080.66 227.224  31
   1   9 -11 1968.43 235.890  35
   1   9 -10 310.946 104.036  12
   1   9 -10 299.882 96.0769   9
   1   9 -10 281.040 100.727  35
   1   9 -10 397.869 101.778  30
   1   9 -10 392.987 103.488  31
   1   9  -9 7435.18 432.140  12
   1   9  -9 7541.38 420.740   9
   1   9  -9 7695.82 443.476  31
   1   9  -9 7434.33 457.971  35
   1   9  -9 7739.26 430.959  30
   1   9  -8 35784.4 949.012  12
   1   9  -8 35933.0 931.103   9
   1   9  -8 37697.1 966.809  31
   1   9  -8 36553.7 1005.27  35
   1   9  -8 35428.3 941.055  30
   1   9  -7 17474.5 650.243  12
   1   9  -7 16292.7 662.413  35
   1   9  -7 16926.5 650.015  30
   1   9  -6 32277.7 860.210  12
   1   9  -6 31656.2 900.366  35
   1   9  -6 31915.8 888.929  30
   1   9  -5 4454.35 310.686  12
   1   9  -5 4649.07 317.189  10
   1   9  -5 4498.61 336.847  35
   1   9  -5 4723.15 341.822  30
   1   9  -4 1832.38 212.984  35
   1   9  -4 2205.85 214.620  10
   1   9  -4 2024.37 201.509  12
   1   9  -3 8777.35 461.826  35
   1   9  -3 9628.74 430.656  10
   1   9  -2 223.681 91.8720  35
   1   9  -1 4063.86 320.165  35
   1   9  -1 4455.82 318.385   7
   1   9   0 39615.1 949.397   7
   1   9   1 9833.14 483.685   7
   1   9   2 5684.92 396.014  15
   1   9   2 5358.15 362.939   7
   1   9   2 5291.48 350.252   8
   1   9   3 1289.62 188.254  15
   1   9   3 1146.81 176.249   8
   1   9   3 1110.29 171.058   7
   1   9   4 13154.3 602.025  15
   1   9   4 11370.9 508.866   4
   1   9   4 11455.5 513.361   8
   1   9   4 11700.4 545.188   7
   1   9   5 222.819 91.6395  15
   1   9   5 255.590 96.4225   8
   1   9   5 238.908 101.791   7
   1   9   5 130.159 63.8906   4
   1   9   6 75.2755 61.3049  15
   1   9   6 132.450 59.0758   8
   1   9   6 76.5194 49.8053   4
   1   9   7 1358.81 168.469  15
   1   9   7 1396.88 164.608   4
   1   9   7 1337.08 147.665   8
   1   9   8 2211.66 188.486  15
   1   9   8 2108.37 177.550   4
   1  10 -12 1446.02 161.153  12
   1  10 -12 1683.85 175.371  31
   1  10 -12 1719.23 182.520  35
   1  10 -11 166.576 67.0051  12
   1  10 -11 50.4974 50.4306  35
   1  10 -11 200.288 71.3486  31
   1  10 -10 877.257 150.056  12
   1  10 -10 855.591 132.651   9
   1  10 -10 864.092 155.197  35
   1  10 -10 589.878 119.523  31
   1  10  -9 7184.02 423.413  12
   1  10  -9 7245.24 416.285  31
   1  10  -9 7604.87 455.310  35
   1  10  -9 7048.34 403.976   9
   1  10  -8 1154.73 186.544  35
   1  10  -8 1036.14 169.463  12
   1  10  -8 965.051 163.911   9
   1  10  -7 880.476 168.785  35
   1  10  -7 948.295 160.507   9
   1  10  -7 1084.45 160.146  12
   1  10  -6 19304.0 670.045  12
   1  10  -6 18240.7 705.349  35
   1  10  -6 17971.6 672.076   9
   1  10  -5 17669.8 627.037  12
   1  10  -5 16792.7 676.785  35
   1  10  -5 17238.4 648.089   9
   1  10  -4 5961.35 402.277  35
   1  10  -4 5964.53 375.914   9
   1  10  -4 6216.62 366.379  10
   1  10  -3 1021.87 167.425  35
   1  10  -3 925.779 142.472   9
   1  10  -2 2845.49 278.484  35
   1  10  -2 3206.98 282.182   7
   1  10  -2 3689.59 284.709   9
   1  10  -1 14488.4 588.502   7
   1  10   0 8794.39 447.577   8
   1  10   0 8909.72 470.404   7
   1  10   1 9986.64 498.608   7
   1  10   1 10638.6 500.974   8
   1  10   2 3671.01 300.277   7
   1  10   2 3912.93 304.794   8
   1  10   3 1006.40 158.479   8
   1  10   3 1316.23 186.685   7
   1  10   4 4670.75 328.971   7
   1  10   4 4732.33 315.988   8
   1  10   4 4736.59 307.900   4
   1  10   5 1524.51 169.625   4
   1  10   5 1379.85 163.036   8
   1  10   5 1561.54 187.193   7
   1  10   6 1876.14 177.804   4
   1  10   6 2072.79 180.405   8
   1  11 -11 118.229 58.5851  35
   1  11 -11 169.264 77.2461  12
   1  11 -10 153.204 80.4860  35
   1  11 -10 206.312 72.0110  12
   1  11 -10 262.308 82.4639   9
   1  11  -9 1920.50 214.031  12
   1  11  -9 1840.33 214.154  35
   1  11  -9 2120.36 219.343   9
   1  11  -8 11424.0 516.336  12
   1  11  -8 11521.5 542.988  35
   1  11  -8 11806.1 529.310   9
   1  11  -7 2901.48 268.511  12
   1  11  -7 2629.23 274.304  35
   1  11  -7 2698.59 263.736   9
   1  11  -6 5335.40 351.255  12
   1  11  -6 5073.31 372.298  35
   1  11  -6 5279.09 368.354   9
   1  11  -5 1851.45 237.412  35
   1  11  -5 1594.16 187.806  12
   1  11  -5 2066.40 239.975   9
   1  11  -4 33.7275 74.2112  35
   1  11  -4 63.2562 49.5294   7
   1  11  -4 103.025 64.3208   9
   1  11  -3 23985.7 808.942  35
   1  11  -3 24620.0 756.184   9
   1  11  -3 23018.3 744.367   7
   1  11  -2-35.4014 63.1908   7
   1  11  -2 77.2674 74.1255   8
   1  11  -1 337.088 106.437   7
   1  11  -1 242.452 91.4241   8
   1  11   0 184.232 46.3988   8
   1  11   0 303.390 98.0150   7
   1  11   1 14640.5 591.002   7
   1  11   1 14056.1 559.714   8
   1  11   2 4097.33 305.576   7
   1  11   2 4563.27 313.217   8
   1  11   3 1274.19 163.419   8
   1  11   3 1149.33 156.511   7
   1  11   4 1080.42 139.518   8
   1  11   4 972.613 142.153   7
   1  11   5 114.739 50.8668   8
   1  12  -9 458.279 100.777  35
   1  12  -9 456.785 97.2285  12
   1  12  -9 300.097 79.8904   9
   1  12  -8 14618.8 539.327  12
   1  12  -8 15104.9 569.521  35
   1  12  -8 14363.5 550.026   9
   1  12  -7 2779.22 239.280  12
   1  12  -7 2944.04 257.647   9
   1  12  -7 3116.01 273.903  35
   1  12  -6 38.1715 54.1688   7
   1  12  -6 17.1204 66.7790   9
   1  12  -6 134.889 73.9560  35
   1  12  -5 4454.09 311.789   7
   1  12  -5 4770.61 334.815   9
   1  12  -5 4697.16 339.649  35
   1  12  -4 1321.19 170.938   7
   1  12  -4 1060.32 151.793   9
   1  12  -3 8245.90 422.864   7
   1  12  -3 8505.65 423.568   9
   1  12  -2 2725.20 240.826   7
   1  12  -1 1267.70 158.070   8
   1  12  -1 1087.20 162.998   7
   1  12   0-14.1715 54.5007   8
   1  12   0 11.7360 57.1988   7
   1  12   1 2923.60 243.140   7
   1  12   1 3039.57 238.610   8
   1  12   2-3.61101 38.7446   8
   1  12   2-37.4162 44.1640   7
   1  12   3-4.94801 31.5972   8
   1  13  -7 5687.34 319.103   9
   1  13  -7 5452.96 317.711  35
   1  13  -6 2616.46 223.390   9
   1  13  -5 268.277 88.4505   9
   1  13  -4 2208.41 200.348   9
   1  13  -3 1196.99 144.295   7
   1  13  -2 5436.48 303.765   7
  -2  14   2-36.8085 44.2979   7
  -2  14   1 1203.83 146.223   7
  -2  14   1 1254.30 145.176   8
  -2  14   0 153.617 69.5436   7
  -2  14   0 264.050 66.5362   8
  -2  14  -1 76.9825 52.6963   7
  -2  14  -1 89.8323 37.9029   8
  -2  14  -2 473.656 97.1711   7
  -2  14  -3 461.726 99.0874   7
  -2  14  -4 1965.14 197.764   7
  -2  14  -5 6.32816 58.6793   7
  -2  14  -5 32.6242 32.5087  31
  -2  14  -6 268.335 77.9494   7
  -2  13   4 3212.07 239.812   7
  -2  13   4 2884.37 219.753   8
  -2  13   3 33.4261 48.5705   8
  -2  13   3 25.4793 46.3574   7
  -2  13   3 112.966 65.0250  34
  -2  13   2 47.3794 61.1400   7
  -2  13   1 37348.1 918.057   7
  -2  13   0 12504.1 534.280   7
  -2  13  -1 297.279 98.5884   7
  -2  13  -2 5977.34 375.288   7
  -2  13  -2 6025.92 368.636   9
  -2  13  -2 5809.18 353.875  31
  -2  13  -3 10261.4 496.865   9
  -2  13  -3 9676.93 471.352   7
  -2  13  -3 10240.4 475.561  31
  -2  13  -4 8127.76 441.697   9
  -2  13  -4 7613.45 415.016  35
  -2  13  -4 8048.31 421.872  31
  -2  13  -5 90.3578 93.6540   9
  -2  13  -5 17.2355 37.2727  35
  -2  13  -5 21.6887 44.4777  31
  -2  13  -6 1606.89 183.609  12
  -2  13  -6 1468.54 190.877   9
  -2  13  -6 1492.48 176.586  35
  -2  13  -6 1314.38 170.598  31
  -2  13  -7 927.146 135.619  12
  -2  13  -7 734.476 130.476   9
  -2  13  -7 919.420 130.308  35
  -2  13  -7 934.956 141.013  31
  -2  13  -8 1833.83 184.762  31
  -2  13  -8 1593.04 164.980  35
  -2  12   6 1769.26 177.067   4
  -2  12   6 2006.41 194.714   7
  -2  12   6 1904.88 175.800   8
  -2  12   5 1893.51 201.738   7
  -2  12   5 1959.82 191.751   8
  -2  12   4 39.6961 45.1100  34
  -2  12   4 5.10392 44.7653   8
  -2  12   4 81.8204 77.3713   7
  -2  12   3 8139.33 436.556  34
  -2  12   3 7769.21 435.572   7
  -2  12   2 10439.3 498.385  34
  -2  12   2 10857.8 521.823   7
  -2  12   1 15116.6 597.090  34
  -2  12   1 14183.9 610.046   7
  -2  12   0 494.611 109.313  31
  -2  12   0 513.937 114.833   7
  -2  12  -1 3688.89 299.524  31
  -2  12  -1 3045.05 275.049   7
  -2  12  -1 3144.99 282.095   9
  -2  12  -2 8016.57 455.628  35
  -2  12  -2 7644.49 433.150  31
  -2  12  -2 7525.64 445.314   9
  -2  12  -3 3361.40 295.599  31
  -2  12  -3 3301.79 287.422  35
  -2  12  -3 3452.69 304.266   9
  -2  12  -4 21146.6 718.358  35
  -2  12  -4 21257.2 729.047  31
  -2  12  -4 21533.1 757.811   9
  -2  12  -5 7499.69 423.202  12
  -2  12  -5 6919.36 442.079   9
  -2  12  -5 7151.90 426.931  31
  -2  12  -5 7624.01 430.516  35
  -2  12  -6 1101.62 178.090   9
  -2  12  -6 968.984 158.598  12
  -2  12  -6 1134.12 161.041  35
  -2  12  -6 1227.80 174.891  31
  -2  12  -7 5952.77 379.455  12
  -2  12  -7 5938.57 364.869  35
  -2  12  -7 6297.26 389.185  31
  -2  12  -7 5492.74 368.989   9
  -2  12  -8 10902.5 497.098  12
  -2  12  -8 10622.0 493.116  31
  -2  12  -8 11177.5 476.964  35
  -2  12  -8 11057.4 490.303   9
  -2  12  -9 11159.7 474.394  12
  -2  12  -9 11295.1 447.075  35
  -2  12  -9 10941.5 473.606  31
  -2  12 -10 146.785 55.0357  31
  -2  11   8 544.642 100.467   4
  -2  11   7 3676.84 272.452   4
  -2  11   7 4362.78 294.200   7
  -2  11   7 4048.24 254.276   8
  -2  11   6 101.794 57.3231   7
  -2  11   6 54.6702 40.6785   8
  -2  11   5 10623.2 512.593  34
  -2  11   5 10435.3 511.530   7
  -2  11   5 10489.1 474.602   8
  -2  11   4 13225.0 580.967  34
  -2  11   4 12332.5 563.775   7
  -2  11   3 2649.57 263.788  34
  -2  11   3 2326.06 252.526   7
  -2  11   2 3344.95 283.134  31
  -2  11   2 3438.95 298.645  34
  -2  11   2 3314.18 297.204   7
  -2  11   1 236.489 91.1736  34
  -2  11   1 47.0911 62.4672  31
  -2  11   1 145.125 68.1725   7
  -2  11   0 11073.4 515.116  31
  -2  11   0 12102.5 538.708  34
  -2  11   0 11099.7 528.545   7
  -2  11   0 12798.9 547.175   9
  -2  11  -1 17964.5 655.051  31
  -2  11  -1 18912.0 688.582  35
  -2  11  -1 19652.3 697.907   9
  -2  11  -2 2664.74 259.516  31
  -2  11  -2 2575.74 256.058  35
  -2  11  -2 2975.77 279.373   9
  -2  11  -3 18594.0 688.851  31
  -2  11  -3 19381.9 686.915  35
  -2  11  -3 20372.4 719.440   9
  -2  11  -4 24137.3 755.958  12
  -2  11  -4 23338.5 771.394  31
  -2  11  -4 24541.2 771.142  35
  -2  11  -4 23106.8 782.706   9
  -2  11  -5 3443.66 301.303  12
  -2  11  -5 3425.30 305.694   9
  -2  11  -5 3542.59 310.465  31
  -2  11  -5 4013.26 312.734  35
  -2  11  -6 52.7305 79.9319   9
  -2  11  -6 145.969 65.1195  35
  -2  11  -6 26.4667 68.4603  31
  -2  11  -7 9846.17 511.181  12
  -2  11  -7 8281.38 466.723  31
  -2  11  -7 8079.57 438.845  35
  -2  11  -7 8983.44 481.508   9
  -2  11  -8 12772.3 579.675  12
  -2  11  -8 12358.6 528.938  35
  -2  11  -8 11968.5 551.845  31
  -2  11  -8 11251.1 518.501   9
  -2  11  -9 6674.98 401.519  12
  -2  11  -9 7154.30 388.396  35
  -2  11  -9 6844.46 408.613  31
  -2  11 -10 114.745 46.8259  35
  -2  11 -10 116.994 52.7318  31
  -2  11 -11 876.220 130.166  31
  -2  10   9 2157.28 198.224   4
  -2  10   8 2147.63 217.436   4
  -2  10   7 12876.8 558.216   7
  -2  10   7 13984.6 515.476   8
  -2  10   6 5067.32 323.366   8
  -2  10   6 5660.46 380.982   7
  -2  10   6 5748.44 389.458  34
  -2  10   5 10640.4 526.162   7
  -2  10   5 10678.0 526.799  34
  -2  10   4 21273.6 739.580   7
  -2  10   4 21281.0 739.980  34
  -2  10   4 22819.3 735.108  31
  -2  10   3 251.801 85.0882   7
  -2  10   3 394.169 99.8547  31
  -2  10   3 196.115 82.8164  34
  -2  10   2 10499.1 507.109   7
  -2  10   2 11368.2 522.468  34
  -2  10   2 10912.8 501.777  31
  -2  10   1 4234.59 316.111   7
  -2  10   1 4043.62 308.149  31
  -2  10   1 4587.88 325.061  34
  -2  10   0 11767.4 510.272   9
  -2  10   0 11364.1 507.959  31
  -2  10   0 11343.2 509.905  34
  -2  10   0 10933.2 509.170  35
  -2  10  -1 89.1510 72.4627   9
  -2  10  -1 199.951 71.7160  35
  -2  10  -1 190.610 88.5580  31
  -2  10  -2 19476.9 666.144  31
  -2  10  -2 19909.3 668.551  35
  -2  10  -2 20063.2 684.555   9
  -2  10  -3 6656.38 371.586  12
  -2  10  -3 6330.42 384.851  31
  -2  10  -3 6099.94 368.442  35
  -2  10  -3 6156.00 386.983   9
  -2  10  -4 2587.96 245.860  12
  -2  10  -4 2777.30 258.338  31
  -2  10  -4 2906.43 256.113  35
  -2  10  -4 2765.19 268.914   9
  -2  10  -5 5771.93 375.672  12
  -2  10  -5 6001.29 390.513  31
  -2  10  -5 5956.43 373.601  35
  -2  10  -5 6121.64 388.774   9
  -2  10  -6 7772.16 447.353  12
  -2  10  -6 7580.65 438.840   9
  -2  10  -6 7230.80 438.606  31
  -2  10  -6 7459.94 420.261  35
  -2  10  -7 665.999 146.061  12
  -2  10  -7 655.632 133.777   9
  -2  10  -7 871.207 143.596  35
  -2  10  -7 697.106 149.474  31
  -2  10  -8 983.531 176.734  12
  -2  10  -8 1090.65 170.024   9
  -2  10  -8 952.088 151.513  35
  -2  10  -8 881.898 158.345  31
  -2  10  -9 11631.4 550.935  12
  -2  10  -9 12871.9 584.229  31
  -2  10  -9 12689.2 538.587  35
  -2  10 -10 4322.01 321.897  12
  -2  10 -10 4593.00 335.421  31
  -2  10 -10 4649.97 312.122  35
  -2  10 -11 4361.16 307.106  31
  -2  10 -12 791.593 121.943  31
  -2   9  10 328.265 75.4426   4
  -2   9   9 684.383 131.870   4
  -2   9   9 743.946 124.408  33
  -2   9   8 3946.69 309.982   7
  -2   9   8 4220.93 304.877  33
  -2   9   7 1354.81 166.868   8
  -2   9   7 1037.86 174.669   7
  -2   9   7 1035.72 155.430  33
  -2   9   7 1134.31 182.014  34
  -2   9   6 3415.97 300.247   7
  -2   9   6 3436.06 285.353  31
  -2   9   6 3294.09 297.653  34
  -2   9   5 54994.3 1179.34   7
  -2   9   5 56899.9 1151.97  31
  -2   9   5 54846.0 1171.32  34
  -2   9   4 44600.8 1031.11   7
  -2   9   4 43365.0 1017.96  34
  -2   9   4 44566.9 1009.22  31
  -2   9   3 62710.1 1194.55   7
  -2   9   3 64205.6 1200.45  34
  -2   9   3 61087.8 1159.01  31
  -2   9   2 4365.14 312.576   7
  -2   9   2 4131.91 300.034  31
  -2   9   2 4547.26 313.004  34
  -2   9   1 4806.23 312.493  31
  -2   9   1 4862.23 316.224  34
  -2   9   0 6435.81 353.578   9
  -2   9   0 6585.82 360.235  35
  -2   9   0 6484.65 360.360  34
  -2   9   0 6127.83 346.639  31
  -2   9  -1 3362.20 252.869   9
  -2   9  -1 2889.66 238.800  34
  -2   9  -1 3270.65 254.304  31
  -2   9  -1 3650.56 262.986  35
  -2   9  -2 43940.5 934.841   9
  -2   9  -2 42862.4 901.894  35
  -2   9  -2 43374.6 931.411  31
  -2   9  -3 963.566 140.387  12
  -2   9  -3 939.172 135.782   9
  -2   9  -3 989.892 139.583  35
  -2   9  -3 1079.02 152.185  31
  -2   9  -4 14618.8 547.308  12
  -2   9  -4 14951.8 566.414   9
  -2   9  -4 14568.8 548.931  35
  -2   9  -4 14284.1 564.170  31
  -2   9  -5 469.794 117.086  12
  -2   9  -5 234.703 105.842   9
  -2   9  -5 194.385 62.7481  35
  -2   9  -5 342.561 100.277  31
  -2   9  -6 5047.56 349.220  12
  -2   9  -6 5270.04 343.588  35
  -2   9  -6 4630.75 342.097  31
  -2   9  -6 5003.28 342.690   9
  -2   9  -7 3938.71 319.776  12
  -2   9  -7 3956.33 322.069  31
  -2   9  -7 4018.45 301.910  35
  -2   9  -7 4156.91 317.628   9
  -2   9  -8 2441.65 266.517  12
  -2   9  -8 2598.47 249.462  35
  -2   9  -8 2110.40 240.192  31
  -2   9  -9 15110.5 636.443  12
  -2   9  -9 15362.7 604.597  35
  -2   9  -9 14774.3 633.103  31
  -2   9 -10 107.136 70.3111  12
  -2   9 -10 114.710 56.3049  35
  -2   9 -10 178.608 95.5654  31
  -2   9 -11 4291.75 315.774  31
  -2   9 -11 4510.95 302.651  35
  -2   9 -12 10419.5 459.829  31
  -2   8  11 7820.13 360.819  15
  -2   8  11 8328.94 382.582   4
  -2   8  10 12825.9 508.122  15
  -2   8  10 12909.5 521.712  33
  -2   8  10 12499.3 521.579   4
  -2   8   9 3212.07 275.069  15
  -2   8   9 3283.77 275.835  33
  -2   8   9 3143.47 279.198   4
  -2   8   8 29008.6 840.510  15
  -2   8   8 28199.1 815.271  33
  -2   8   8 27836.8 846.799   7
  -2   8   7 2094.43 231.552  15
  -2   8   7 2110.43 234.166  34
  -2   8   7 2079.19 225.301  31
  -2   8   7 1952.16 216.685  33
  -2   8   7 2380.28 254.589   7
  -2   8   6 297.171 90.1692  31
  -2   8   6 290.168 84.0135  33
  -2   8   6 195.478 74.7087  34
  -2   8   6 63.5718 42.6904   3
  -2   8   6 130.206 85.7304   7
  -2   8   5 9102.10 451.180  31
  -2   8   5 8598.59 411.814  33
  -2   8   5 8831.29 451.733  34
  -2   8   5 8842.00 439.439   3
  -2   8   5 9601.77 471.640   7
  -2   8   4 987.916 150.823  31
  -2   8   4 879.349 136.905  34
  -2   8   4 1027.70 148.634   7
  -2   8   3 6550.54 355.192  31
  -2   8   3 7249.73 375.858  34
  -2   8   3 7164.43 495.682  40
  -2   8   3 7277.69 374.425   7
  -2   8   2 34329.4 1063.40  40
  -2   8   1 37.2607 59.7963  40
  -2   8   0 720.533 151.583  40
  -2   8  -1 19108.6 793.092  40
  -2   8  -2 14595.1 694.460  40
  -2   8  -2 13790.8 734.342   2
  -2   8  -3 3398.87 345.494  40
  -2   8  -3 3190.55 345.482   2
  -2   8  -4 9716.37 593.902  40
  -2   8  -4 9577.72 604.801   2
  -2   8  -5 5111.55 323.900  12
  -2   8  -5 4827.17 297.974  35
  -2   8  -5 4348.45 400.687  40
  -2   8  -5 4834.90 320.233  31
  -2   8  -5 4460.31 423.451   2
  -2   8  -5 5036.21 308.095   9
  -2   8  -6 1901.82 209.517  12
  -2   8  -6 1655.95 184.178   9
  -2   8  -6 1774.59 204.024  31
  -2   8  -6 1559.60 184.827  35
  -2   8  -7 67.9292 73.8497  12
  -2   8  -7 123.845 56.0587   9
  -2   8  -7 260.821 84.2882  35
  -2   8  -7 171.523 50.8752  31
  -2   8  -8 5764.77 387.618  12
  -2   8  -8 6470.71 386.096  35
  -2   8  -9 102.441 53.0065  35
  -2   8  -9 66.6879 70.8510  12
  -2   8 -10 40963.9 1008.66  12
  -2   8 -10 44257.8 1014.86  35
  -2   8 -11 171.837 50.2073  35
  -2   8 -11 128.700 85.9490  31
  -2   8 -12 1011.13 148.997  31
  -2   8 -12 1073.28 153.190  29
  -2   8 -13 4979.84 292.202  31
   2  -7 -12 4175.94 283.164  22
  -2   7  12 4219.36 263.156  15
   2  -7 -12 4002.40 261.546  21
  -2   7  12 4363.50 265.263   4
  -2   7  11 1597.95 190.383  15
  -2   7  11 1754.98 198.480  33
  -2   7  11 1831.19 197.748   4
  -2   7  10 4955.45 351.792  15
  -2   7  10 4695.52 331.340  33
  -2   7  10 4952.15 342.521   4
  -2   7   9 181.685 75.1646  15
  -2   7   9 296.857 95.4282  33
  -2   7   9 232.082 89.5143   4
  -2   7   8 95.9622 44.4875  15
  -2   7   8 200.804 75.6145  33
  -2   7   8 213.443 72.0171  34
  -2   7   8 162.394 79.6762   7
  -2   7   7 50822.3 1098.62  15
  -2   7   7 46839.9 1025.25  33
  -2   7   7 48430.7 1061.97  31
  -2   7   7 47350.0 1066.44  34
  -2   7   7 49025.0 1077.28   7
  -2   7   7 46289.8 1078.81   3
  -2   7   6 11652.0 514.484  15
  -2   7   6 11335.5 474.705  33
  -2   7   6 11851.1 510.576  31
  -2   7   6 12634.4 527.687  34
  -2   7   6 12531.1 526.154   7
  -2   7   6 11661.6 512.046   3
  -2   7   5 69.1866 59.3064  31
  -2   7   5 308.112 79.4925  34
  -2   7   5 199.958 62.3632   7
  -2   7   5 102.143 66.3910   3
  -2   7   4 34852.9 999.059  40
  -2   7   3 3574.31 312.983  40
  -2   7   2 528.844 120.225  40
  -2   7   1 8395.65 466.182  40
  -2   7   0 66894.8 1316.80  40
  -2   7  -1 141205. 1913.15  40
  -2   7  -1 137472. 2082.58   2
  -2   7  -2 41631.3 1058.24  40
  -2   7  -2 41406.5 1125.48   2
  -2   7  -3 1476.93 209.414  40
  -2   7  -3 1488.68 222.173   2
  -2   7  -4 9652.15 539.034  40
  -2   7  -4 9440.20 582.668   1
  -2   7  -4 9374.38 542.568   2
  -2   7  -5 38389.1 1094.89  40
  -2   7  -5 37913.4 1229.27   1
  -2   7  -5 38084.9 1125.43   2
  -2   7  -6 17229.8 584.362  12
  -2   7  -6 16422.1 852.339   1
  -2   7  -7 1031.88 155.621  12
  -2   7  -7 1068.55 141.898  35
  -2   7  -8 193.237 97.9304  12
  -2   7  -8 65.9074 51.5241  29
  -2   7  -9 5104.55 359.225  12
  -2   7  -9 5702.79 360.416  35
  -2   7  -9 5520.97 374.653  29
  -2   7 -10 1485.53 193.824  12
  -2   7 -10 1840.20 216.009  35
  -2   7 -10 1600.80 208.436  29
  -2   7 -11 838.237 149.513  35
  -2   7 -11 1070.64 178.464  29
  -2   7 -12 2359.84 244.493  29
  -2   7 -13 6103.42 339.891  31
  -2   7 -13 5639.82 343.837  29
   2  -6 -13 2365.32 200.658  22
   2  -6 -13 2171.01 189.381  21
   2  -6 -12 6810.47 387.162  21
  -2   6  12 7305.67 387.147  15
  -2   6  12 7405.32 391.879  33
  -2   6  12 7698.61 377.743   4
  -2   6  11 171.441 81.9280  15
  -2   6  11 160.782 72.6036   4
  -2   6  11 145.852 60.7006  33
  -2   6  10 11560.2 529.264   4
  -2   6  10 11871.5 545.514  33
  -2   6   9 117.254 66.5758   4
  -2   6   9 190.853 69.7174  33
  -2   6   9 138.547 43.0526  25
  -2   6   8 16902.7 626.379   7
  -2   6   8 15801.8 593.324  33
  -2   6   8 15688.8 615.079  34
  -2   6   8 16057.1 632.709  25
  -2   6   7 8666.17 433.270   7
  -2   6   7 8869.53 456.597   3
  -2   6   7 9224.48 431.783  33
  -2   6   7 9027.50 446.550  34
  -2   6   7 8641.25 431.245  31
  -2   6   7 9801.34 477.658  25
  -2   6   6 15258.1 543.522  34
  -2   6   6 15210.3 797.226  37
  -2   6   6 15311.8 568.911  25
  -2   6   5 65062.0 1519.94  37
  -2   6   4 1838.61 209.020  40
  -2   6   4 1537.30 212.444  37
  -2   6   3 72933.2 1261.83  40
  -2   6   3 76318.3 1394.65  37
  -2   6   2 1554.47 181.550  40
  -2   6   2 1638.76 188.930  37
  -2   6   2 1520.76 153.525  39
  -2   6   1 33125.0 785.026  37
  -2   6   1 32040.4 661.612  39
  -2   6   0 1347.14 150.857  37
  -2   6   0 1178.82 160.131  40
  -2   6  -1 67286.2 1290.57   2
  -2   6  -1 65789.5 1169.76  40
  -2   6  -2 231860. 2352.89   2
  -2   6  -2 223098. 2244.64  40
  -2   6  -3 25651.8 787.799   2
  -2   6  -3 25937.6 858.917   1
  -2   6  -4 28875.4 857.285   2
  -2   6  -4 26843.6 920.025   1
  -2   6  -5 3077.77 290.500   2
  -2   6  -5 2832.95 316.600   1
  -2   6  -6 17927.8 846.277   1
  -2   6  -7 18123.4 610.582  12
  -2   6  -7 17103.9 582.967  29
  -2   6  -8 2872.37 253.059  12
  -2   6  -8 2420.60 236.784  29
  -2   6  -9 13341.6 550.287  12
  -2   6  -9 13355.4 573.487  29
  -2   6 -10 5106.28 373.662  29
  -2   6 -11 12888.0 601.391  29
  -2   6 -12 1216.57 181.975  29
  -2   6 -13 1302.32 171.093  29
   2  -5 -13 1139.46 151.276  22
  -2   5  13 1163.15 157.930  15
   2  -5 -13 1263.53 163.689  21
   2  -5 -12 723.478 140.572  21
  -2   5  12 795.186 126.103   4
  -2   5  12 651.114 121.818  33
  -2   5  11 27239.7 788.057   4
  -2   5  11 26503.8 803.382  33
  -2   5  10 131.678 75.4323   4
  -2   5  10 59.3623 63.0431  33
  -2   5  10 5.61250 62.4327  25
  -2   5   9 6061.02 371.522   4
  -2   5   9 6087.89 378.450  33
  -2   5   9 5994.35 382.908  25
  -2   5   8 9085.74 440.612   7
  -2   5   8 8428.32 432.200  34
  -2   5   8 9042.79 434.667  33
  -2   5   8 9080.05 455.337  25
  -2   5   7 32501.5 830.330   3
  -2   5   7 32876.4 1214.64  37
  -2   5   7 32290.6 813.225  25
  -2   5   6 1483.63 246.852  37
  -2   5   5 64043.4 1425.83  37
  -2   5   4 226551. 2001.27  40
  -2   5   4 228110. 2088.75  39
  -2   5   3 23150.0 623.315  40
  -2   5   3 24168.8 604.797  39
  -2   5   3 23473.2 725.327  37
  -2   5   2 251410. 1723.56  39
  -2   5   2 247596. 2004.94  40
  -2   5   1 60266.0 989.071  37
  -2   5   1 60642.4 990.249  40
  -2   5   1 62514.0 788.453  39
  -2   5   0 13007.0 520.424   2
  -2   5   0 12092.2 424.785  37
  -2   5   0 11508.5 439.223  40
  -2   5  -1 176.668 62.9468   2
  -2   5  -1 42.1220 28.2915  37
  -2   5  -2 78437.2 1209.87   2
  -2   5  -2 77462.4 1301.12   1
  -2   5  -3 35313.9 812.094   2
  -2   5  -3 34925.7 920.772   1
  -2   5  -4 18687.5 712.890   1
  -2   5  -4 18662.4 612.258   2
  -2   5  -5 5906.33 429.903   1
  -2   5  -5 6122.83 368.388   2
  -2   5  -6 5927.43 462.720   1
  -2   5  -7 48057.9 1406.58   1
  -2   5  -8 22775.8 681.270  12
  -2   5  -8 24628.6 737.957  29
  -2   5  -8 22729.0 716.347  22
   2  -5   9 108.314 68.5018  18
  -2   5  -9-19.6675 57.2823  22
  -2   5  -9 117.988 82.1082  29
   2  -5  10 17082.0 631.062  18
  -2   5 -10 16024.6 656.079  22
  -2   5 -10 17359.2 687.711  29
   2  -5  11 3396.10 280.034  18
  -2   5 -11 3114.14 284.575  22
  -2   5 -11 3515.20 321.461  29
   2  -5  12 23724.7 704.813  18
  -2   5 -12 24034.0 809.738  29
   2  -5  13 2659.86 214.715  18
  -2   5 -13 2851.55 265.733  29
   2  -4 -14 1624.77 171.069  21
  -2   4  14 1417.06 154.816  15
   2  -4 -13 148.198 74.3043  22
   2  -4 -13 180.377 79.7475  21
   2  -4 -12 4759.20 352.831  21
   2  -4 -12 4505.15 339.067  22
  -2   4  12 4365.71 323.684  33
  -2   4  11 5057.43 339.102   4
  -2   4  11 4270.72 325.125  33
  -2   4  11 4599.91 321.263  25
  -2   4  10 3633.42 289.333   4
  -2   4  10 3803.41 298.955  33
  -2   4  10 3863.94 293.083  25
  -2   4   9 15103.5 567.759   4
  -2   4   9 16224.2 597.911  33
  -2   4   9 14392.5 568.511  25
  -2   4   8 80038.5 1226.92  33
  -2   4   8 80276.9 1242.95  34
  -2   4   8 83045.4 1292.44  25
  -2   4   7 96444.4 1993.06  37
  -2   4   6 4016.60 367.029  37
  -2   4   5 295.247 103.185  37
  -2   4   4 233057. 1743.18  40
  -2   4   4 224980. 2275.37  37
  -2   4   3 7227.42 298.445  40
  -2   4   3 6912.16 365.922  37
  -2   4   2 122853. 1214.72  40
  -2   4   2 119880. 1392.10  37
  -2   4   1 63519.2 653.608  39
  -2   4   1 62980.2 929.447  37
  -2   4   0 15920.4 500.715   2
  -2   4   0 16023.7 455.245  37
  -2   4  -1 839.529 110.144   2
  -2   4  -1 837.141 120.622   1
  -2   4  -2 290318. 2018.58   2
  -2   4  -2 302069. 2338.89   1
  -2   4  -3 1587.72 154.271   2
  -2   4  -3 1494.29 180.943   1
  -2   4  -4 31596.1 710.177   2
  -2   4  -4 31432.1 854.878   1
  -2   4  -5 81748.1 1481.30   1
   2  -4   5 76641.8 1465.95  37
  -2   4  -6 7221.61 483.340   1
   2  -4   6 7184.85 492.346  37
  -2   4  -7 27620.7 1017.54   1
   2  -4   7 24227.1 988.117  37
   2  -4   8 10397.0 448.634  18
  -2   4  -8 11434.6 496.041  22
  -2   4  -8 11447.8 499.179  29
   2  -4   9 1439.84 178.395  18
  -2   4  -9 1556.03 199.343  22
  -2   4  -9 1899.28 220.373  29
   2  -4  10 329.450 85.9200  18
  -2   4 -10 234.656 93.8944  22
  -2   4 -10 413.523 116.085  29
   2  -4  11 1905.33 210.924  18
  -2   4 -11 1798.98 229.004  29
  -2   4 -11 1884.93 231.966  22
   2  -4  12 7262.56 395.963  18
  -2   4 -12 7363.42 425.276  22
  -2   4 -12 8021.01 475.002  29
   2  -4  13 45.0166 34.5028  18
  -2   4 -13 128.694 81.3976  29
  -2   4 -14-62.0832 51.4594  29
   2  -3 -14 6851.33 369.361  21
   2  -3 -14 6376.04 338.092  22
   2  -3 -13-0.84765 59.2559  21
   2  -3 -13 61.9291 66.0928  22
   2  -3 -12-25.1787 72.4578  21
   2  -3 -12 96.2197 87.1058  22
  -2   3  12 70.9775 72.3798  18
  -2   3  12 31.1259 38.3291  33
  -2   3  11 8769.53 440.394  18
  -2   3  11 8931.61 461.298  33
  -2   3  11 9579.45 455.217  25
  -2   3  10 21414.2 676.367  18
  -2   3  10 19611.8 657.907  33
  -2   3  10 20928.5 672.868  25
  -2   3   9 44492.3 934.787  33
  -2   3   9 44053.5 947.824  25
  -2   3   8 1854.08 286.381  37
  -2   3   7 12833.7 691.551  37
  -2   3   6 8247.28 502.392  37
  -2   3   5 95623.7 1546.60  37
  -2   3   4 121099. 1036.98  40
  -2   3   4 117670. 1545.25  37
  -2   3   3 42854.6 841.823  37
  -2   3   3 42542.9 605.587  40
  -2   3   2 511.153 86.2324  37
  -2   3   1 107176. 1112.99  37
  -2   3   1 106138. 615.610  39
  -2   3   0 226800. 1677.13   1
  -2   3   0 215140. 1539.34   2
  -2   3  -1 119219. 1255.34   1
  -2   3  -1 121933. 691.340  27
  -2   3  -2 14853.6 374.252   2
  -2   3  -2 15386.6 474.045   1
  -2   3  -3 15499.0 517.895   1
  -2   3  -3 15471.5 407.268   2
   2  -3   3 15502.5 531.371  37
  -2   3  -4 67900.9 912.719   2
  -2   3  -4 65723.4 1170.38   1
   2  -3   4 64711.7 1202.43  37
  -2   3  -5 109220. 1646.62   1
   2  -3   5 107779. 1724.49  37
  -2   3  -6 24100.8 866.231   1
   2  -3   6 23440.2 884.100  37
  -2   3  -7 59841.3 1485.46   1
   2  -3   7 57535.4 1530.10  37
  -2   3  -8 24294.1 694.398  21
   2  -3   8 22565.4 667.171  18
  -2   3  -8 23601.0 711.122  29
  -2   3  -8 23144.3 700.783  22
   2  -3   9 5092.09 342.061  18
  -2   3  -9 5542.58 369.384  22
  -2   3  -9 5355.65 360.930  29
   2  -3  10 8573.46 448.517  18
  -2   3 -10 8685.51 486.396  29
  -2   3 -10 8823.79 483.071  22
   2  -3  11 19062.0 673.774  18
  -2   3 -11 19418.8 714.674  22
  -2   3 -11 20145.7 757.994  29
   2  -3  12 6092.14 368.850  18
  -2   3 -12 6143.54 410.302  29
  -2   3 -12 5517.34 376.230  22
   2  -3  13 84.1529 51.6333  18
  -2   3 -13 49.0748 38.5077  22
  -2   3 -13 170.547 71.1365  29
   2  -2 -15 84.7234 46.4835  21
   2  -2 -14 75.2926 49.6459  21
  -2   2  14 67.8795 43.3871  18
   2  -2 -13 2359.40 234.647  22
  -2   2  13 2270.34 219.761  18
   2  -2 -13 2340.59 246.337  21
   2  -2 -13 2496.59 236.120  29
  -2   2  12 18834.2 666.693  18
   2  -2 -12 18837.2 676.104  22
   2  -2 -12 17585.4 685.784  21
  -2   2  12 17943.1 641.159  33
   2  -2 -12 17387.3 644.138  29
  -2   2  11 47898.8 1064.76  18
  -2   2  11 50123.4 1047.88  33
   2  -2 -11 49014.9 1043.74  29
  -2   2  10 10589.3 484.792  18
  -2   2  10 10232.7 455.551  33
  -2   2  10 10379.9 459.946  25
   2  -2 -10 9599.63 439.233  29
  -2   2   9 196.913 60.9339  33
   2  -2  -9 361.205 68.9226  29
  -2   2   8-39.4510 73.2387  37
  -2   2   7 13023.0 659.526  37
  -2   2   6 38052.9 1025.96  37
  -2   2   5 129906. 1693.32  37
  -2   2   4 6780.84 184.722  40
  -2   2   4 6518.23 339.338  37
  -2   2   3 113989. 1267.89  37
  -2   2   3 111834. 782.386  40
  -2   2   2 2958.46 184.907  37
  -2   2   1 201681. 1416.20  37
  -2   2   1 201102. 1233.53  27
  -2   2   0 135982. 1104.16   1
  -2   2   0 137711. 900.681  27
  -2   2  -1 72821.3 849.031   1
  -2   2  -1 68886.8 604.676   2
  -2   2  -2 412247. 2257.88   1
   2  -2   2 413773. 2442.94  37
  -2   2  -3 87755.7 809.609   2
   2  -2   3 80925.0 1208.84  37
  -2   2  -4 83.9809 36.8328   2
   2  -2   4 102.130 62.9948  37
   2  -2   5 44131.6 1108.74  37
   2  -2   6 61430.6 1449.87  37
   2  -2   7 8485.57 594.302  37
  -2   2  -8 31465.5 780.212  21
   2  -2   8 30855.5 786.051  18
  -2   2  -8 32982.6 835.448  29
  -2   2  -8 32930.2 838.989  22
  -2   2  -9 8917.45 451.356  21
   2  -2   9 9084.39 453.160  18
  -2   2  -9 9074.96 468.060  29
  -2   2  -9 9186.41 474.879  22
   2  -2  10 36726.9 936.484  18
  -2   2 -10 37953.9 952.464  21
  -2   2 -10 38914.8 1014.10  22
  -2   2 -10 38359.3 1010.20  29
   2  -2  11 33958.1 896.637  18
  -2   2 -11 35378.1 968.482  22
  -2   2 -11 34249.8 973.749  29
   2  -2  12 18028.9 627.320  18
  -2   2 -12 17443.7 683.248  29
  -2   2 -12 18193.6 668.816  22
  -2   2 -13 35.2277 43.7321  22
   2  -2  13 160.500 63.0963  18
  -2   2 -13 75.8815 38.7756  29
  -2   1  15 121.439 56.9727  18
   2  -1 -15 232.377 76.5356  29
   2  -1 -14 802.521 135.938  21
  -2   1  14 852.357 133.130  18
   2  -1 -14 957.565 145.299  29
  -2   1  13 9587.08 473.521  18
   2  -1 -13 9716.97 507.339  21
   2  -1 -13 9133.57 473.057  29
   2  -1 -12 38780.6 1015.88  21
  -2   1  12 40804.9 1007.65  18
   2  -1 -12 38010.4 956.190  29
  -2   1  11 3640.48 298.631  18
   2  -1 -11 3605.71 307.122  21
   2  -1 -11 3109.26 265.632  29
  -2   1  10 9052.52 450.604  18
  -2   1  10 8457.98 392.515  33
   2  -1 -10 8447.97 414.224  29
  -2   1   9 27413.8 1138.58  37
  -2   1   8 37.8691 73.7386  37
  -2   1   7 6263.17 439.634  37
  -2   1   6 41389.8 1021.25  37
  -2   1   5 436.186 95.6446  37
  -2   1   5 330.990 59.3740  26
  -2   1   4 50744.6 881.192  37
  -2   1   4 53176.8 566.913  26
  -2   1   3 359417. 2073.53  37
  -2   1   2 66106.2 787.911  37
  -2   1   2 66293.4 806.325  27
  -2   1   1 10184.9 294.701  37
  -2   1   1 10075.9 282.144  27
  -2   1   0 8642.79 228.485   1
   2  -1   1 55260.5 789.746  37
  -2   1  -2 35081.9 352.986   2
   2  -1   2 36086.5 729.082  37
  -2   1  -3 50714.9 572.050   2
   2  -1   3 48653.9 950.300  37
   2  -1   4 18751.4 665.090  37
   2  -1   5 1620.71 226.598  37
   2  -1   6 1896.78 266.133  37
   2  -1   6 2409.30 343.650  26
   2  -1   7 2388.82 344.047  37
   2  -1   7 2307.00 338.067  26
  -2   1  -8 79442.3 1320.43  22
  -2   1  -8 76925.2 1223.68  21
   2  -1   8 78214.7 1266.08  18
  -2   1  -8 76843.5 1277.67  29
  -2   1  -9 6477.92 384.393  21
  -2   1  -9 6674.44 406.749  22
   2  -1   9 6682.58 390.018  18
  -2   1  -9 6575.80 399.230  29
   2  -1  10 33558.4 891.527  18
  -2   1 -10 32330.9 878.870  21
  -2   1 -10 32465.6 924.375  29
  -2   1 -10 31774.8 911.883  22
   2  -1  11 6893.51 405.136  18
  -2   1 -11 6604.10 417.265  22
  -2   1 -11 6417.61 418.614  29
   2  -1  12 6268.96 369.542  18
  -2   1 -12 6125.55 395.298  29
  -2   1 -12 6411.36 393.342  22
   2  -1  13 12019.5 452.843  18
  -2   1 -13 11373.6 479.925  22
  -2   1 -13 11487.1 484.247  29
  -2   0  15-66.2595 52.9028  18
   2   0 -15-224.585 72.4845  29
   2   0 -14 23840.0 745.595  21
  -2   0  14 25805.4 751.746  18
   2   0 -14 25281.5 769.964  29
   2   0 -13 16041.3 646.190  21
  -2   0  13 16538.0 643.218  18
   2   0 -13 16489.1 643.663  29
  -2   0  12 19462.0 718.476  18
   2   0 -12 20831.9 742.786  21
   2   0 -12 20667.0 713.635  29
  -2   0  11 1202.88 181.578  18
   2   0 -11 1188.94 179.453  21
   2   0 -11 1233.54 168.467  29
   2   0 -10 4617.49 317.861  21
   2   0 -10 3839.20 274.711  16
   2   0 -10 4085.02 289.182  29
  -2   0   9 144.424 67.7576  37
  -2   0   8 19906.8 843.403  37
  -2   0   7 253.201 87.9310  37
  -2   0   6 46625.8 1029.88  37
  -2   0   5 253458. 2116.01  37
  -2   0   4 10214.3 371.655  37
  -2   0   3 336287. 1833.91  37
  -2   0   3 332120. 2044.12  27
  -2   0   2 116913. 929.065  37
  -2   0   2 120586. 1100.41  27
   2   0  -1 82102.2 602.677   2
   2   0  -1 83963.0 655.401  39
   2   0  -1 83852.5 767.626  26
  -2   0   1 82730.5 868.932  27
   2   0   0 11145.6 164.893   2
   2   0   0 10563.3 358.253  26
   2   0   1 309660. 1879.44  37
   2   0   1 290405. 2260.10  26
   2   0   2 116530. 1334.93  37
   2   0   2 114171. 1592.16  26
   2   0   3 37644.3 860.146  37
   2   0   3 37252.7 1017.56  26
   2   0   4 692.545 130.978  37
   2   0   4 665.300 164.413  26
   2   0   5 11706.7 602.980  37
   2   0   5 11911.1 680.794  26
   2   0   6 8648.47 574.469  37
   2   0   6 8929.48 632.226  26
   2   0   7 26730.3 1115.88  37
   2   0   7 25701.9 1146.78  26
  -2   0  -8 1812.81 199.563  22
  -2   0  -8 1933.77 200.729  21
   2   0   8 2304.98 224.216  18
  -2   0  -8 2010.14 207.262  29
  -2   0  -9 2812.02 272.409  22
   2   0   9 3329.22 275.277  18
  -2   0  -9 2889.41 253.056  21
  -2   0  -9 2906.27 267.104  29
   2   0  10 30798.4 861.598  18
  -2   0 -10 30513.6 848.907  21
  -2   0 -10 29544.3 889.868  22
  -2   0 -10 29229.5 875.026  29
  -2   0 -11 5602.76 358.246  21
   2   0  11 5617.45 368.707  18
  -2   0 -11 5669.16 388.828  22
  -2   0 -11 6115.53 393.384  29
   2   0  12 4987.74 318.221  18
  -2   0 -12 4666.45 337.886  22
   2   0  13 789.486 115.004  15
  -2   0 -13 875.924 143.229  22
  -2  -1  15 1887.78 184.581  18
   2   1 -15 1809.51 198.306  29
  -2  -1  14 103.448 80.1320  18
   2   1 -14 149.852 73.6881  29
   2   1 -13 8081.15 460.152  21
  -2  -1  13 8361.47 474.437  18
   2   1 -13 8870.89 479.247  29
   2   1 -12 3817.41 317.449  21
  -2  -1  12 3594.73 309.295  18
   2   1 -12 3904.78 315.622  29
   2   1 -11 5729.90 374.503  21
   2   1 -11 5886.88 367.926  29
   2   1 -10 754.510 131.016  21
   2   1 -10 709.382 123.224  16
   2   1 -10 564.425 112.272  29
   2   1  -9 10153.3 622.379   2
  -2  -1   9 10507.9 665.496  37
   2   1  -8 79625.5 1614.49   2
  -2  -1   8 83793.9 1690.86  37
  -2  -1   7 3720.27 317.939  37
  -2  -1   6 426.949 99.8094  37
  -2  -1   5 18577.5 544.616  37
   2   1  -4 49653.5 861.812   2
  -2  -1   4 49759.9 751.174  37
   2   1  -3 12810.8 382.465   2
  -2  -1   3 13272.4 323.342  37
  -2  -1   3 12865.9 403.922  27
  -2  -1   2 391358. 1477.60  37
  -2  -1   2 384362. 2088.47  27
   2   1  -1 7869.96 231.215   2
   2   1  -1 8241.85 262.759  39
   2   1   0 789.123 74.6248   2
   2   1   0 665.184 89.6176  39
   2   1   0 724.622 111.990  26
   2   1   1 202279. 1565.89  37
   2   1   1 193860. 1943.25  26
   2   1   2 375.378 53.8219  38
   2   1   2 287.806 70.1782  37
   2   1   2 222.595 88.4310  26
   2   1   3 3271.29 266.032  37
   2   1   3 3388.32 317.186  26
   2   1   4 7365.46 449.038  37
   2   1   4 7416.64 510.416  26
   2   1   5 54036.0 1338.86  37
   2   1   5 54625.8 1495.82  26
   2   1   6 17475.2 842.739  37
   2   1   6 17889.1 920.979  26
   2   1   7 8939.16 416.667   4
   2   1   7 8769.63 415.182  18
   2   1   7 9125.96 699.331  26
  -2  -1  -8 2216.06 233.655  22
   2   1   8 1990.43 209.946  18
  -2  -1  -8 2104.29 205.488  21
  -2  -1  -9 5454.13 344.788  21
  -2  -1  -9 4814.57 353.162  22
   2   1   9 5089.86 343.466  18
  -2  -1 -10 29781.0 892.774  22
  -2  -1 -10 30458.4 834.199  21
   2   1  10 30894.7 849.288  18
  -2  -1 -11 18014.7 623.395  21
   2   1  11 17745.1 623.932  18
  -2  -1 -11 17364.0 668.162  22
  -2  -1 -12 1641.69 189.452  22
  -2  -1 -13 1296.91 149.413  22
  -2  -2  15 10659.7 449.357  18
   2   2 -15 10159.3 462.688  29
  -2  -2  14 544.145 123.218  18
   2   2 -14 494.176 114.874  29
  -2  -2  13 12790.1 592.729  18
   2   2 -13 13390.0 595.764  29
   2   2 -12 21292.2 747.772  21
  -2  -2  12 20601.5 752.753  18
   2   2 -12 21246.5 733.260  29
   2   2 -11 380.886 87.9744  16
   2   2 -11 376.310 104.473  21
   2   2 -11 527.137 111.927  29
   2   2 -10 13345.6 542.005  21
   2   2 -10 12720.0 501.602  16
   2   2 -10 12430.5 507.445  29
   2   2  -9 3954.71 398.533   2
   2   2  -8 43895.4 1206.26   2
   2   2  -7 15924.4 668.104   2
  -2  -2   7 16062.1 637.655  37
   2   2  -6 116447. 1656.25   2
  -2  -2   6 120373. 1516.07  37
   2   2  -5 1198.32 157.466   2
   2   2  -5 1222.74 131.842  38
  -2  -2   5 1633.80 152.187  37
   2   2  -4 3161.89 226.918   2
   2   2  -4 3257.52 161.249   1
  -2  -2   4 3087.29 167.457  37
   2   2  -4 3245.94 203.878  38
  -2  -2   4 3239.01 227.250  27
   2   2  -3 375289. 1389.52   1
   2   2  -3 383866. 2249.76   2
   2   2  -3 379780. 2139.76  38
  -2  -2   3 363421. 2254.74  27
   2   2  -2 83146.4 967.399   2
  -2  -2   2 80344.7 459.021  37
   2   2  -1 868029. 3027.29   2
   2   2  -1 860266. 3184.02  39
   2   2  -1 856936. 3133.70  38
   2   2   0 239363. 1633.96   2
   2   2   0 233846. 1813.63  39
   2   2   1 50514.6 734.369  38
   2   2   1 51578.8 936.505  39
   2   2   1 52911.8 831.557  37
   2   2   2 12019.4 347.315  38
   2   2   2 11625.6 451.548  37
   2   2   3 2647.80 247.843  37
   2   2   3 2612.07 299.299  26
   2   2   4 59.8973 38.1330  37
   2   2   4 104.169 84.1240  26
   2   2   5 67666.2 1567.66  37
   2   2   5 71398.9 1789.93  26
   2   2   6 313.634 137.671  37
   2   2   6 389.368 166.354  26
   2   2   7 6453.24 367.822   4
   2   2   7 7573.65 400.016  18
   2   2   8 17091.8 626.832   4
   2   2   8 16931.5 620.447  18
   2   2   9 6603.56 393.869  18
  -2  -2  -9 6912.30 431.112  22
  -2  -2 -10 914.581 163.158  22
   2   2  10 929.381 144.280  18
   2   2  11 67.0364 54.0719  15
  -2  -2 -11 65.2159 67.5755  22
   2   2  12 4139.54 281.797  15
  -2  -2 -12 4209.63 293.394  22
  -2  -3  15 329.298 86.6060  18
   2   3 -15 293.502 73.8560  29
  -2  -3  14 620.660 128.460  18
   2   3 -14 812.844 137.012  29
  -2  -3  13 1391.75 207.848  18
   2   3 -13 1835.39 222.364  29
   2   3 -12 8293.39 459.139  29
   2   3 -11 829.955 148.389  16
   2   3 -11 875.090 140.499  29
   2   3 -10 8202.99 430.639  21
   2   3 -10 9032.73 430.625  16
   2   3 -10 8963.71 430.104  29
   2   3  -9 20918.3 602.780  16
   2   3  -9 19990.7 897.590   2
   2   3  -8 8892.96 553.987   2
   2   3  -7 40301.0 1101.42   2
   2   3  -6 55233.8 1191.11   2
   2   3  -6 60467.9 1010.67  38
   2   3  -5 11176.2 499.249   2
   2   3  -5 11996.6 443.684  38
   2   3  -4 22910.0 659.566   2
   2   3  -4 24354.4 620.439  38
  -2  -3   4 23888.9 642.721  27
   2   3  -3 11358.9 433.519   2
   2   3  -3 11871.8 426.634  38
  -2  -3   3 11883.6 426.275  27
   2   3  -2 5228.42 284.504   2
   2   3  -2 4704.62 265.912  38
   2   3  -2 4957.09 274.095  39
  -2  -3   2 4867.30 277.465  27
   2   3  -1 1896.39 168.297  38
   2   3  -1 1911.38 176.530  39
   2   3  -1 1827.44 167.179   2
   2   3   0 14694.0 457.543  38
   2   3   0 13741.0 498.874  39
   2   3   1 874.240 112.595  37
   2   3   1 857.659 148.121  39
   2   3   1 824.036 109.646  38
   2   3   2 62711.8 1086.46  37
   2   3   2 56295.4 1206.11  39
   2   3   3 103.824 58.0878  37
   2   3   4 51493.2 1268.45  37
   2   3   5 10616.7 638.012  37
   2   3   6 6693.57 364.489  18
   2   3   6 5766.69 515.260  37
   2   3   6 6516.91 349.054  33
   2   3   6 5691.26 305.825   8
   2   3   6 6942.03 376.150   4
   2   3   7 4579.35 326.441   4
   2   3   7 4115.87 302.933  18
   2   3   8 291.280 84.7590   4
   2   3   8 558.539 122.216  18
  -2  -3  -9 29593.3 891.007  22
   2   3   9 30837.5 905.135  15
  -2  -3 -10 316.427 106.875  22
   2   3  10 387.994 107.490  15
   2   3  11 742.169 130.170  15
  -2  -3 -11 671.393 127.297  22
   2   3  12 1736.42 164.354  15
  -2  -3 -12 1736.09 177.902  22
  -2  -4  15 79.1225 42.4661  18
   2   4 -15 63.7760 44.2094  35
   2   4 -15 69.7404 51.2994  29
  -2  -4  14 989.682 153.047  18
   2   4 -14 1062.32 162.164  29
  -2  -4  13 163.896 98.3402  18
   2   4 -13 48.5907 66.8890  29
   2   4 -12 13422.0 576.961  29
   2   4 -11 6380.23 393.008  16
   2   4 -11 6657.58 397.063  29
   2   4 -10 3041.20 256.455  16
   2   4 -10 2851.39 247.353  29
   2   4  -9 15548.0 529.841  16
   2   4  -9 15012.0 517.745  29
   2   4  -8 3384.87 358.474   2
   2   4  -7 43305.4 1190.26   2
   2   4  -6 10.7978 58.8206   2
   2   4  -5 5190.33 365.716   2
   2   4  -5 5880.56 344.326  38
   2   4  -4 46506.7 1031.03   2
   2   4  -4 47207.0 957.073  38
   2   4  -3 171160. 1917.35   2
   2   4  -3 172291. 1803.48  38
  -2  -4   3 166504. 1740.04  27
   2   4  -2 226446. 2143.76   2
   2   4  -2 227025. 2056.39  38
  -2  -4   2 222710. 2029.79  27
   2   4  -1 57938.8 1075.29  39
   2   4  -1 58774.7 1033.53  38
   2   4  -1 59550.0 1117.48   2
   2   4   0 328.292 88.8049  39
   2   4   0 190.783 82.3940   2
   2   4   1 24022.1 783.510  39
   2   4   2 62882.2 1377.53  39
   2   4   3 4648.26 405.927  39
   2   4   4 129.034 66.4942  39
   2   4   5 9343.03 470.642  15
   2   4   5 8754.05 398.305  33
   2   4   5 9279.33 429.790   4
   2   4   5 9183.43 397.940   8
   2   4   5 9023.39 422.637   7
   2   4   6 9330.62 488.882  15
   2   4   6 9010.30 430.611  33
   2   4   6 8763.93 445.280   4
   2   4   6 8583.72 399.110   8
   2   4   7 15081.6 604.274   4
   2   4   7 15240.5 642.791  15
   2   4   8 5002.44 354.524   4
   2   4   8 4987.00 373.071  15
  -2  -4  -9 3400.46 299.883  22
   2   4   9 3220.46 295.827  15
  -2  -4 -10 80.2783 67.9902  22
   2   4  10 90.5115 67.6941  15
   2   4  11 247.472 73.4960  15
  -2  -4 -11 246.644 76.9161  22
  -2  -5  15 6420.22 335.699  18
   2   5 -15 6905.27 365.174  35
   2   5 -15 6146.54 334.240  29
  -2  -5  14 389.211 99.0492  18
   2   5 -14 487.002 121.832  35
   2   5 -14 690.257 132.381  29
   2   5 -13 12119.4 541.486  29
   2   5 -12 14631.9 596.949  29
   2   5 -11 1137.42 162.862  16
   2   5 -11 1101.65 161.037  29
   2   5 -10 381.772 97.3036  16
   2   5 -10 601.768 119.033  12
   2   5  -9 12787.2 497.591  16
   2   5  -9 12255.6 490.970  12
   2   5  -8 20503.5 579.189  16
   2   5  -8 21755.7 617.361  12
   2   5  -7 306.767 117.915   2
   2   5  -6 2855.17 304.473   2
   2   5  -5 411.271 122.430   2
   2   5  -4 82982.3 1539.97   2
   2   5  -3 3609.23 312.967   2
   2   5  -2 61807.1 1270.26   2
   2   5  -1-29.4092 43.3048  39
   2   5  -1 6.56822 51.9604   2
   2   5   0 25002.0 817.070  39
   2   5   1 455.114 121.660  39
   2   5   2 18151.3 803.964  39
   2   5   3 35227.6 1202.16  39
   2   5   4 957.507 155.082  15
   2   5   4 675.888 112.352  33
   2   5   4 760.004 118.306   8
   2   5   4 789.769 125.382   7
   2   5   4 614.568 108.632   4
   2   5   5 2667.38 267.422  15
   2   5   5 2598.73 225.926  33
   2   5   5 2983.47 255.176   7
   2   5   5 2597.94 240.345   4
   2   5   5 2513.92 223.020   8
   2   5   6 9022.21 502.276  15
   2   5   6 9586.69 474.519   4
   2   5   6 9877.08 445.388   8
   2   5   7 11191.2 567.501  15
   2   5   7 10680.1 516.315   4
   2   5   7 11244.7 472.479   8
   2   5   8 19982.7 739.508  15
   2   5   8 20029.5 703.667   4
  -2  -5  -9 606.811 123.592  22
   2   5   9 816.534 151.792  15
   2   5  10 21.9127 47.4521  15
  -2  -5 -10 50.7172 53.2220  22
   2   6 -15 52.9834 55.9017  35
  -2  -6  14 9771.89 450.794  18
   2   6 -14 10407.9 488.720  35
   2   6 -13 325.838 97.6345  35
   2   6 -12 2983.51 299.909  35
   2   6 -11 351.539 96.8220  16
   2   6 -11 723.712 147.288  35
   2   6 -11 667.890 126.517  12
   2   6 -10 2234.77 221.805  16
   2   6 -10 2404.19 233.679  12
   2   6 -10 2630.06 271.101  35
   2   6  -9 10846.5 461.756  16
   2   6  -9 10212.2 513.506  35
   2   6  -9 10938.8 480.550  12
   2   6  -8 1474.43 165.156  16
   2   6  -8 1148.55 168.086  35
   2   6  -8 1448.20 173.342  12
   2   6  -7 39707.1 908.095  35
   2   6  -7 40280.6 871.026  12
   2   6  -7 41693.0 882.939  10
   2   6  -6 36722.7 1215.45   2
   2   6  -5 2411.77 299.514   2
   2   6  -4 4438.19 389.911   2
   2   6  -3 66619.3 1498.08   2
   2   6  -2 97571.2 1804.27   2
   2   6  -1 290.259 103.021  39
   2   6  -1 250.095 97.9934   2
   2   6   0 1750.78 244.009  39
   2   6   1 11854.1 658.490  39
   2   6   2 59302.7 1170.98  15
   2   6   2 57414.3 1540.03  39
   2   6   2 53845.3 1000.58   7
   2   6   2 55778.6 989.796   8
   2   6   3 5904.02 392.579  15
   2   6   3 5273.18 333.596   7
   2   6   3 5785.32 332.494   8
   2   6   4 12265.1 575.713  15
   2   6   4 11162.6 488.041   4
   2   6   4 11281.6 505.807   7
   2   6   4 12059.4 495.286   8
   2   6   5 3072.89 296.232  15
   2   6   5 2691.37 258.193   7
   2   6   5 2662.55 252.389   4
   2   6   5 2944.98 251.020   8
   2   6   6 199.334 99.3088  15
   2   6   6 219.835 75.5131   4
   2   6   7 18944.8 732.521  15
   2   6   7 19701.4 688.641   4
   2   6   7 19487.7 627.345   8
   2   6   8 318.789 80.8941  15
   2   6   8 329.716 95.1809   4
  -2  -6  -9 15726.5 572.656  22
   2   6   9 16947.4 603.203  15
   2   6  10 27.5798 30.9056  15
  -2  -6 -10 12.5070 46.6506  22
   2   6  10 37.3315 53.6527  32
  -2  -7  14 4892.55 296.040  18
   2   7 -14 5368.66 333.945  35
   2   7 -14 5481.38 331.753  31
   2   7 -13 1342.47 188.421  35
   2   7 -12 4997.44 326.293  12
   2   7 -12 4955.81 386.120  35
   2   7 -11 52470.2 1069.94  16
   2   7 -11 48610.2 1061.17  12
   2   7 -11 51397.6 1240.88  35
   2   7 -11 52772.8 1115.57  30
   2   7 -10 3196.30 275.692  12
   2   7 -10 3488.54 278.554  16
   2   7 -10 3296.09 315.462  35
   2   7 -10 3410.00 294.464  30
   2   7  -9 2062.71 219.562  12
   2   7  -9 2525.69 264.412  35
   2   7  -9 1988.38 222.971  30
   2   7  -8 20171.6 670.426  12
   2   7  -8 19138.7 702.241  35
   2   7  -8 19551.9 675.827  30
   2   7  -7 56.9125 49.3748  10
   2   7  -7 203.634 72.0517  12
   2   7  -7 70.1982 55.5584  35
   2   7  -7 227.729 72.7568  30
   2   7  -6 1499.78 180.931  12
   2   7  -6 1602.10 178.367  10
   2   7  -6 1454.75 178.952  35
   2   7  -6 1436.40 172.074  30
   2   7  -5 43450.4 891.934  12
   2   7  -5 40558.0 825.783  11
   2   7  -5 43899.9 895.340  10
   2   7  -5 42622.3 928.381  35
   2   7  -5 44260.6 937.306  30
   2   7  -4 331.440 91.2247   2
   2   7  -4 825.637 121.208  10
   2   7  -4 677.672 118.531  35
   2   7  -4 512.490 88.8092  30
   2   7  -3 3003.73 352.891   2
   2   7  -3 3195.28 247.661  30
   2   7  -2 991.591 227.727   2
   2   7  -1 9401.41 426.763  35
   2   7   0 683.805 128.584  15
   2   7   0 627.225 110.668   7
   2   7   1 6543.93 401.866  15
   2   7   1 6732.34 367.605  32
   2   7   1 6750.35 358.153   8
   2   7   1 6143.47 349.673   7
   2   7   2 6911.50 427.618  15
   2   7   2 6612.86 382.196  32
   2   7   2 6668.49 379.239   7
   2   7   2 6467.61 364.620   8
   2   7   3 1660.57 216.364  15
   2   7   3 1797.52 211.372  32
   2   7   3 1402.36 179.489   4
   2   7   3 1731.98 200.997   7
   2   7   3 1756.78 195.677   8
   2   7   4 13812.4 631.106  15
   2   7   4 14429.7 602.050  32
   2   7   4 14028.4 559.235   4
   2   7   4 14277.6 584.887   7
   2   7   4 13639.4 549.922   8
   2   7   5 6586.82 439.027  15
   2   7   5 6405.42 405.559  32
   2   7   5 6151.31 381.574   4
   2   7   5 7043.43 416.396   7
   2   7   5 6611.57 381.918   8
   2   7   6 10532.1 545.178  15
   2   7   6 10873.6 517.301  32
   2   7   6 10975.7 508.834   4
   2   7   6 11199.3 488.781   8
   2   7   7 83.3073 61.2475  15
   2   7   7 131.968 77.2718  32
   2   7   7 39.7401 46.4031   4
   2   7   7 51.6321 47.2708   8
   2   7   8 1494.64 187.155  15
  -2  -7  -8 1289.91 164.844  22
   2   7   8 1280.20 164.591  32
   2   7   8 1274.87 162.214   4
   2   7   9 1125.17 138.979  15
  -2  -7  -9 1204.38 141.955  22
   2   7   9 1093.08 127.861  32
   2   8 -14 44.4666 37.5670  35
   2   8 -13 122.173 62.6263  35
   2   8 -13 84.0204 43.5777  31
   2   8 -12 4400.08 306.687  12
   2   8 -12 4995.47 365.228  35
   2   8 -12 4755.25 341.748  31
   2   8 -11 1333.42 176.125  12
   2   8 -11 1553.97 216.319  35
   2   8 -11 1539.97 195.296  30
   2   8 -11 1314.31 185.585  31
   2   8 -10 142.199 73.4771  12
   2   8 -10 217.590 106.953  35
   2   8 -10 240.534 82.8193  31
   2   8 -10 151.976 85.7638  30
   2   8  -9 16521.6 633.976  12
   2   8  -9 16824.4 690.792  35
   2   8  -9 16789.1 653.402  30
   2   8  -8 91224.5 1469.10  12
   2   8  -8 90909.4 1564.80  35
   2   8  -8 90106.5 1508.23  30
   2   8  -7 4829.79 341.119  10
   2   8  -7 5249.83 349.606  12
   2   8  -7 4660.21 346.811  35
   2   8  -7 4813.24 344.830  30
   2   8  -6 90903.8 1420.94  10
   2   8  -6 92809.6 1418.29  12
   2   8  -6 88393.6 1482.72  35
   2   8  -6 90808.2 1474.40  30
   2   8  -5 341.310 91.8395  12
   2   8  -5 369.733 91.1159  11
   2   8  -5 325.246 109.442  10
   2   8  -5 212.107 77.2683  35
   2   8  -5 295.299 90.5024  30
   2   8  -4 1325.17 160.014  11
   2   8  -4 1473.17 177.362  10
   2   8  -4 1514.88 167.587  12
   2   8  -4 1217.25 168.078  35
   2   8  -4 1285.95 173.691  30
   2   8  -3 1330.14 181.559  35
   2   8  -3 1237.32 155.630  11
   2   8  -3 1094.83 147.202  10
   2   8  -2 1526.55 188.156  35
   2   8  -2 1349.13 164.885   7
   2   8  -2 1674.92 175.566  11
   2   8  -1 23300.0 739.182  35
   2   8  -1 21731.7 642.774   8
   2   8  -1 23230.8 686.839   7
   2   8  -1 22389.9 642.799  11
   2   8   0 1658.22 181.623   8
   2   8   0 1949.67 202.541   7
   2   8   1 34.7934 68.4594  15
   2   8   1 120.241 64.2211   7
   2   8   2 8060.19 480.088  15
   2   8   2 8923.06 451.651  32
   2   8   2 8943.25 451.925   7
   2   8   2 8745.62 442.186   8
   2   8   3 139505. 2012.91  15
   2   8   3 144921. 1865.73  32
   2   8   3 141004. 1838.20   7
   2   8   3 142082. 1788.53   8
   2   8   4 2731.55 280.565  15
   2   8   4 2699.93 254.915  32
   2   8   4 2605.13 246.547   4
   2   8   4 2473.41 252.113   7
   2   8   4 2484.80 240.354   8
   2   8   5 4845.77 369.194  15
   2   8   5 4602.54 331.511  32
   2   8   5 4667.95 325.183   4
   2   8   5 4298.17 315.470   7
   2   8   5 4603.27 315.295   8
   2   8   6-36.5064 86.5487  15
   2   8   6 8.92787 50.8178  32
   2   8   6 137.307 77.2731   8
   2   8   6-3.93628 40.4254   4
   2   8   7 11658.6 498.804  15
   2   8   7 11409.0 461.059  32
   2   8   7 12290.5 479.960   4
   2   8   7 12176.5 440.491   8
   2   8   8 156.756 56.0472  15
   2   8   8 63.4235 42.5378  32
   2   9 -13 2641.44 227.960  35
   2   9 -12 7772.95 387.905  12
   2   9 -12 8573.59 450.116  35
   2   9 -11 243.438 74.8359  12
   2   9 -11 165.948 70.9487  35
   2   9 -11 273.225 90.1280  30
   2   9 -10 879.098 155.257  12
   2   9 -10 833.842 139.441   9
   2   9 -10 837.984 160.115  35
   2   9 -10 951.281 150.860  30
   2   9  -9 10728.0 518.604  12
   2   9  -9 10440.2 543.660  35
   2   9  -9 10429.1 523.581  30
   2   9  -8 14119.9 595.346  12
   2   9  -8 13871.1 625.733  35
   2   9  -8 13687.1 604.228  30
   2   9  -7 10824.1 510.056  12
   2   9  -7 11035.7 547.777  35
   2   9  -7 11635.0 558.352  30
   2   9  -6 29874.1 844.452  10
   2   9  -6 30233.7 833.346  12
   2   9  -6 29950.2 889.188  35
   2   9  -6 29362.1 887.119  30
   2   9  -5 2787.89 271.953  35
   2   9  -5 2794.47 248.100  12
   2   9  -5 2693.04 253.141  10
   2   9  -5 3145.07 249.291  11
   2   9  -4 2278.89 254.436  35
   2   9  -4 2930.96 242.705  12
   2   9  -4 2581.67 223.288  11
   2   9  -4 2750.63 248.707  10
   2   9  -3 149.175 66.3782  35
   2   9  -3 154.760 69.0716  10
   2   9  -2 2178.29 239.929  35
   2   9  -2 2288.78 222.316   7
   2   9  -2 2393.55 224.467   8
   2   9  -1 332.579 88.4823   8
   2   9  -1 353.073 105.928   7
   2   9   0 8577.67 443.980   7
   2   9   0 8653.63 436.242   8
   2   9   1 9947.28 485.265   7
   2   9   1 9569.52 472.208   8
   2   9   2 9922.21 484.621   7
   2   9   2 9462.10 473.298   8
   2   9   3 8752.00 499.108  15
   2   9   3 8639.68 453.055   7
   2   9   3 8665.12 444.528   8
   2   9   4 1596.22 207.087  15
   2   9   4 1757.63 194.216   8
   2   9   4 1747.97 206.051   7
   2   9   5-88.3372 89.7952  15
   2   9   5-0.22668 47.2175  32
   2   9   5-25.2604 55.8585   8
   2   9   5 51.0230 41.9432   4
   2   9   6 675.883 113.107  15
   2   9   6 470.161 90.2542  32
   2   9   6 670.982 104.303   8
   2   9   6 608.754 104.643   4
   2  10 -12 3263.89 234.784  12
   2  10 -12 3526.97 263.095  35
   2  10 -11 12842.2 509.259  12
   2  10 -11 12977.4 547.916  35
   2  10 -11 12434.3 462.570   9
   2  10 -10 591.111 128.194  35
   2  10 -10 483.505 113.924  12
   2  10 -10 504.912 108.364   9
   2  10  -9 26742.8 791.029  12
   2  10  -9 27052.4 843.753  35
   2  10  -9 25163.3 763.423   9
   2  10  -8 17043.9 640.811  12
   2  10  -8 16217.6 663.363  35
   2  10  -8 15015.4 608.601   9
   2  10  -7 65.9573 69.5015  35
   2  10  -7 99.1739 66.5275  12
   2  10  -6 1254.70 196.171  35
   2  10  -6 1276.02 186.682  12
   2  10  -5 3140.89 262.883  12
   2  10  -5 2798.69 282.050  35
   2  10  -5 3295.13 276.457  10
   2  10  -4 2895.13 281.472  35
   2  10  -4 3506.04 283.233  10
   2  10  -3 5481.91 384.684  35
   2  10  -3 4946.44 335.248   9
   2  10  -2 9041.45 455.701   7
   2  10  -2 8829.83 425.096   8
   2  10  -1 10295.4 487.816   7
   2  10  -1 9940.52 466.299   8
   2  10   0 1637.16 193.155   8
   2  10   0 1337.41 173.933   7
   2  10   1 11169.6 502.512   7
   2  10   1 10591.8 487.471   8
   2  10   2 9145.05 448.132   7
   2  10   2 9049.63 444.164   8
   2  10   3 27642.2 748.593   7
   2  10   3 26107.6 734.137   8
   2  10   4 6864.88 362.942   7
   2  10   4 7363.78 365.723   8
   2  10   5 1206.52 136.962   8
   2  11 -10 178.145 64.9775  35
   2  11 -10 82.7200 60.1679  12
   2  11 -10 92.5909 47.3813   9
   2  11  -9 4838.59 320.214  12
   2  11  -9 5112.40 344.461  35
   2  11  -9 4711.98 314.960   9
   2  11  -8 2127.09 217.146  12
   2  11  -8 1740.36 209.333  35
   2  11  -8 1866.63 213.502   9
   2  11  -7 13381.2 535.842  12
   2  11  -7 12742.4 564.633  35
   2  11  -7 12976.5 553.162   9
   2  11  -6 6286.02 364.559  12
   2  11  -6 6006.21 391.241  35
   2  11  -6 6252.27 386.608   9
   2  11  -5 5719.97 385.129  35
   2  11  -5 5823.57 370.146   9
   2  11  -4 1108.78 178.628  35
   2  11  -4 1265.58 176.768   9
   2  11  -3-34.6687 67.5355   9
   2  11  -1 5076.89 330.991   7
   2  11  -1 5119.63 321.864   8
   2  11   0 4723.79 309.846   7
   2  11   0 4337.01 301.307   8
   2  11   1 3812.94 278.160   7
   2  11   1 4012.28 281.784   8
   2  11   2 4090.84 270.555   7
   2  11   2 3596.42 257.463   8
   2  11   3 1009.83 131.077   8
   2  11   3 891.149 124.285   7
   2  12  -8 577.230 120.796  35
   2  12  -8 629.746 106.337  12
   2  12  -8 576.833 106.900   9
   2  12  -7 13297.3 481.207  12
   2  12  -7 13218.8 517.369   9
   2  12  -7 13723.5 533.616  35
   2  12  -6 11720.9 490.081   9
   2  12  -6 11321.5 497.713  35
   2  12  -5 5210.14 325.806   9
   2  12  -4 4476.04 292.778   9
   2  12  -1 66.4274 38.3468   8
   2  12   0 731.179 109.494   8
  -3  14   3 7854.57 348.085   7
  -3  14   3 8198.73 352.480   8
  -3  14   2 9384.45 400.175   7
  -3  14   1 590.572 102.426   7
  -3  14   0 873.275 135.422   7
  -3  14   0 1002.24 137.597  31
  -3  14  -1 3605.23 267.787   7
  -3  14  -1 3579.26 258.058  31
  -3  14  -2 4036.58 284.936   7
  -3  14  -2 4068.82 284.049  31
  -3  14  -3 1859.92 193.419   7
  -3  14  -3 1728.81 186.297  31
  -3  14  -4 233.457 76.5441   7
  -3  14  -4 252.383 71.5110  31
  -3  14  -5 783.826 131.458  31
  -3  14  -6-33.2938 57.9206  31
  -3  13   5 146.881 53.7501   7
  -3  13   5 123.939 44.7178   8
  -3  13   4 3673.95 257.918   8
  -3  13   4 3765.07 269.797   7
  -3  13   4 3704.60 271.987  34
  -3  13   3 22132.4 686.981   7
  -3  13   3 23120.6 706.209  34
  -3  13   2 2759.77 248.703   7
  -3  13   2 3375.32 272.627  34
  -3  13   2 2824.16 244.041  31
  -3  13   1 10744.8 496.274   7
  -3  13   1 10932.8 495.103  31
  -3  13   1 11805.7 516.597  34
  -3  13   0 73.5178 79.3077   7
  -3  13   0-92.7702 57.3758  31
  -3  13  -1 34994.2 908.626   7
  -3  13  -1 35527.0 909.863  31
  -3  13  -2 11841.1 523.085   7
  -3  13  -2 12086.0 534.300  31
  -3  13  -3 2574.52 251.981  31
  -3  13  -4 222.064 87.9117   9
  -3  13  -4 180.710 63.3235  35
  -3  13  -4 242.331 76.7441  31
  -3  13  -5 1434.91 183.842  31
  -3  13  -6 2573.42 241.290  31
  -3  13  -7 17245.2 595.693  31
  -3  13  -8 1191.56 150.141  31
  -3  12   7 5599.54 300.957   7
  -3  12   7 5131.38 301.947   4
  -3  12   7 5448.41 274.994   8
  -3  12   6 7118.91 369.060   7
  -3  12   6 7016.87 349.294   8
  -3  12   6 7483.12 399.915  34
  -3  12   5 2708.55 242.993   7
  -3  12   5 2832.84 261.230  34
  -3  12   4 13440.0 561.205   7
  -3  12   4 14161.2 563.068  31
  -3  12   4 13382.9 571.883  34
  -3  12   3 2728.60 255.678   7
  -3  12   3 3731.32 299.285  31
  -3  12   3 3582.83 302.990  34
  -3  12   2 3481.66 298.824   7
  -3  12   2 3538.01 295.979  31
  -3  12   2 3793.13 312.631  34
  -3  12   1 3251.64 293.100   7
  -3  12   1 3171.17 281.156  31
  -3  12   1 2956.88 276.488  34
  -3  12   0 135.453 75.6855   7
  -3  12   0-5.90859 49.8336  34
  -3  12   0-34.9410 53.2446  31
  -3  12  -1 2370.56 250.681   9
  -3  12  -1 2020.66 229.392  31
  -3  12  -1 2416.55 254.837  34
  -3  12  -2 1.51549 80.2251   9
  -3  12  -2 163.002 72.3934  35
  -3  12  -2 156.133 89.3996  31
  -3  12  -3 37.5125 68.4518   9
  -3  12  -3 211.718 83.0804  35
  -3  12  -3 260.492 79.3289  31
  -3  12  -4 2297.18 230.245  12
  -3  12  -4 2314.58 260.114   9
  -3  12  -4 2858.42 255.981  35
  -3  12  -4 2505.22 260.227  31
  -3  12  -5 473.271 113.509  12
  -3  12  -5 553.094 129.153   9
  -3  12  -5 539.579 121.675  31
  -3  12  -6 5426.76 365.292  12
  -3  12  -6 5462.81 372.758  31
  -3  12  -6 5579.19 372.144   9
  -3  12  -7 13353.3 558.509  12
  -3  12  -7 13764.8 576.726  31
  -3  12  -8 92.8845 70.7705  31
  -3  12  -9 715.904 125.517  31
  -3  11   8 417.521 100.937   4
  -3  11   7 146.755 68.2784   8
  -3  11   7 253.440 85.8633   7
  -3  11   7 275.774 86.7872  34
  -3  11   6 8037.82 434.999   7
  -3  11   6 8579.31 462.522  34
  -3  11   6 8382.23 435.334  31
  -3  11   5 278.595 111.370   7
  -3  11   5 130.821 56.7808  31
  -3  11   5 154.791 71.7377  34
  -3  11   4 13890.8 590.158   7
  -3  11   4 14305.5 610.113  34
  -3  11   4 14483.1 608.577  31
  -3  11   3 3938.23 321.678   7
  -3  11   3 3606.88 306.834  34
  -3  11   3 3596.41 303.386  31
  -3  11   2 20290.7 707.732   7
  -3  11   2 21321.6 732.058  31
  -3  11   2 21647.6 743.034  34
  -3  11   1 8928.06 466.014   7
  -3  11   1 8966.54 476.965  31
  -3  11   1 9339.86 485.184  34
  -3  11   0 1849.03 217.770   9
  -3  11   0 1924.31 228.934  34
  -3  11   0 1606.25 205.216  31
  -3  11  -1 57288.8 1209.75   9
  -3  11  -1 56376.4 1184.15  31
  -3  11  -1 60151.6 1221.95  34
  -3  11  -1 58835.9 1171.49  35
  -3  11  -2 727.937 151.242   9
  -3  11  -2 636.383 118.546  35
  -3  11  -2 601.255 118.561  34
  -3  11  -2 802.239 150.641  31
  -3  11  -3 12623.7 537.519  12
  -3  11  -3 11018.4 531.021  31
  -3  11  -3 12854.8 539.892  35
  -3  11  -3 12015.8 565.369   9
  -3  11  -4 5245.78 358.001  12
  -3  11  -4 4927.03 361.498  31
  -3  11  -4 5405.06 349.359  35
  -3  11  -4 5302.20 389.634   9
  -3  11  -5 2606.32 266.012  12
  -3  11  -5 2506.55 257.425  31
  -3  11  -5 2285.43 257.536   9
  -3  11  -6 21225.6 747.242  12
  -3  11  -6 20313.3 738.504  31
  -3  11  -6 20178.1 727.017   9
  -3  11  -7 6616.22 420.187  12
  -3  11  -7 6313.66 410.649  31
  -3  11  -7 6596.02 401.498   9
  -3  11  -8 2568.78 259.530  12
  -3  11  -8 2712.14 266.118  31
  -3  11  -9 1500.51 188.782  31
  -3  11 -10 1998.64 205.333  31
  -3  10  10 211.064 59.3396   4
  -3  10   9 1781.76 195.602   4
  -3  10   9 2229.80 200.460  33
  -3  10   8 6456.82 380.477   7
  -3  10   8 6395.31 360.122  33
  -3  10   7 3068.89 247.532   8
  -3  10   7 2836.77 266.640   7
  -3  10   7 3222.68 278.071  31
  -3  10   7 3241.36 293.890  34
  -3  10   7 3026.18 253.790  33
  -3  10   6 282.131 104.883   7
  -3  10   6 188.305 73.7320  34
  -3  10   6 160.358 69.3566  31
  -3  10   5 16474.6 644.730   7
  -3  10   5 15473.6 638.202  34
  -3  10   5 16008.5 640.378  31
  -3  10   4 36518.8 948.809   7
  -3  10   4 37849.6 983.523  34
  -3  10   4 37278.6 975.019  31
  -3  10   3 20842.5 708.473   7
  -3  10   3 21524.5 729.118  31
  -3  10   3 22117.8 739.767  34
  -3  10   2 17392.0 634.848   7
  -3  10   2 17821.0 657.372  31
  -3  10   2 18193.8 663.740  34
  -3  10   1 28690.1 783.611   9
  -3  10   1 26630.6 789.961  31
  -3  10   1 28971.1 825.242  34
  -3  10   0 207.002 66.9248   9
  -3  10   0 115.992 53.3871  35
  -3  10   0 187.512 76.7145  34
  -3  10   0 254.574 85.6248  31
  -3  10  -1 23711.3 739.935  31
  -3  10  -1 23881.6 737.949  34
  -3  10  -1 25416.2 725.129  35
  -3  10  -1 24886.5 767.653   9
  -3  10  -2 11285.5 512.964  34
  -3  10  -2 11946.4 525.488  31
  -3  10  -2 11956.2 493.212  35
  -3  10  -2 12065.8 542.952   9
  -3  10  -3 34435.1 874.732  12
  -3  10  -3 36404.1 861.311  35
  -3  10  -3 34455.7 905.877  31
  -3  10  -3 33641.4 919.440   9
  -3  10  -4 1729.62 209.486  12
  -3  10  -4 1951.80 227.075  31
  -3  10  -4 1544.41 200.679   9
  -3  10  -5 8448.70 467.286  12
  -3  10  -5 7918.36 447.301  31
  -3  10  -5 7926.34 454.474   9
  -3  10  -6 21317.6 755.920  12
  -3  10  -6 20242.7 727.341  31
  -3  10  -6 20631.8 732.233   9
  -3  10  -7 5704.47 403.288  12
  -3  10  -7 5418.45 380.736  31
  -3  10  -7 6464.39 402.077   9
  -3  10  -8 35852.1 984.938  12
  -3  10  -8 36582.7 976.385  31
  -3  10  -9 227.346 91.3098  31
  -3  10 -10 2448.29 236.945  31
  -3  10 -11 1081.39 143.367  31
  -3   9  11 782.853 108.903   4
  -3   9  11 965.233 127.785  33
  -3   9  10 4697.37 308.758   4
  -3   9  10 4890.03 310.586  33
  -3   9   9 7695.49 425.540   4
  -3   9   9 8039.95 423.999  33
  -3   9   8 16099.9 626.871   7
  -3   9   8 15626.0 633.565  34
  -3   9   8 14788.0 593.296  33
  -3   9   7 28824.4 871.611   3
  -3   9   7 29314.8 857.418   7
  -3   9   7 28819.7 825.442  33
  -3   9   7 29153.4 859.992  31
  -3   9   7 27721.2 854.595  34
  -3   9   6 4557.75 338.022   7
  -3   9   6 4276.69 326.496   3
  -3   9   6 4269.78 307.026  33
  -3   9   6 4360.45 336.060  31
  -3   9   6 4466.90 335.716  34
  -3   9   5 181.069 71.0203   7
  -3   9   5 189.728 75.8037   3
  -3   9   5 229.913 82.8494  31
  -3   9   5 150.760 72.3739  34
  -3   9   4 2297.29 226.984   7
  -3   9   4 2629.78 238.947   3
  -3   9   4 2280.87 234.582  34
  -3   9   4 2403.23 243.223  31
  -3   9   3 126.019 59.8130   7
  -3   9   3 133.953 58.5164  34
  -3   9   3 117.755 69.1844  31
  -3   9   2 198.642 61.2698   7
  -3   9   2 260.813 81.0275  31
  -3   9   2 187.411 65.5062  34
  -3   9   1 38083.6 867.732   9
  -3   9   1 38550.4 887.039  31
  -3   9   1 39055.9 904.080  34
  -3   9   0 6173.70 355.697   9
  -3   9   0 6801.23 513.858  40
  -3   9   0 6328.38 356.847  31
  -3   9   0 5744.63 342.462  34
  -3   9  -1 262.067 81.4266   9
  -3   9  -1 392.265 114.321  40
  -3   9  -1 239.407 74.2235  34
  -3   9  -1 312.948 82.6412  31
  -3   9  -2 65510.5 1160.36  31
  -3   9  -2 67495.9 1186.75   9
  -3   9  -3 2170.70 214.560  12
  -3   9  -3 2161.15 214.725  31
  -3   9  -3 2267.18 225.253   9
  -3   9  -4 4523.06 318.171  12
  -3   9  -4 4568.84 318.876  31
  -3   9  -4 4708.45 323.382   9
  -3   9  -5 33023.0 891.219  12
  -3   9  -5 32062.3 870.018  31
  -3   9  -5 30952.2 856.055   9
  -3   9  -6 81508.7 1446.23  12
  -3   9  -6 82372.8 1416.04  31
  -3   9  -6 81727.6 1398.83   9
  -3   9  -7 137524. 1922.30  12
  -3   9  -7 134502. 1867.58  31
  -3   9  -8 3191.12 297.089  12
  -3   9  -8 3652.94 311.128  31
  -3   9  -9 9674.54 495.924  31
  -3   9 -10 1743.76 207.496  31
  -3   9 -11 28903.6 778.788  31
  -3   9 -12 4558.76 276.089  31
  -3   8  12 712.097 112.797  33
  -3   8  11 10783.3 459.552   4
  -3   8  11 10565.5 462.467  33
  -3   8  10 778.395 132.161   4
  -3   8  10 798.025 141.752  33
  -3   8   9 5501.59 366.945  33
  -3   8   8 5598.53 374.391   7
  -3   8   8 5333.78 386.892   3
  -3   8   8 5961.03 379.150  33
  -3   8   8 5306.20 372.705  34
  -3   8   7 15724.8 618.289   7
  -3   8   7 15374.3 639.900   3
  -3   8   7 14559.8 584.132  33
  -3   8   7 15574.9 623.700  34
  -3   8   7 15658.6 633.842  31
  -3   8   6 45652.9 1027.05   7
  -3   8   6 45159.8 1051.85   3
  -3   8   6 46501.3 1045.23  34
  -3   8   6 46384.1 1065.55  31
  -3   8   5 943.121 149.014   7
  -3   8   5 875.264 141.620   3
  -3   8   5 819.676 141.492  31
  -3   8   5 974.012 143.443  34
  -3   8   4 28.7843 32.0225  34
  -3   8   4 11.5022 45.4193  31
  -3   8   3 225.461 56.5529  40
  -3   8   2 9744.80 558.213  40
  -3   8   1 16823.7 732.128  40
  -3   8   0 3982.49 357.696  40
  -3   8  -1 13918.6 679.899  40
  -3   8  -2 3614.27 364.823   2
  -3   8  -2 4310.73 388.005  40
  -3   8  -3 36860.4 1164.99   2
  -3   8  -3 36082.3 1155.96  40
  -3   8  -4 471.367 98.6286  12
  -3   8  -4 401.539 88.1578   9
  -3   8  -4 558.372 159.098  40
  -3   8  -4 515.068 103.954  31
  -3   8  -5-88.8524 62.7979  12
  -3   8  -5 62.6310 64.8081   9
  -3   8  -5 85.3475 61.1367  40
  -3   8  -5-9.00937 61.8827  31
  -3   8  -6 241.448 98.0116  12
  -3   8  -6 229.521 83.6088   9
  -3   8  -6 293.123 89.6989  31
  -3   8  -7 7091.18 429.464  12
  -3   8  -7 7138.96 420.610  31
  -3   8  -8 3824.44 324.584  12
  -3   8  -8 3688.15 304.367  31
  -3   8  -9 1997.21 225.550  31
  -3   8  -9 1908.98 218.408  29
  -3   8 -10 63.7300 66.8538  31
  -3   8 -10 126.889 67.3726  29
  -3   8 -11 5080.01 337.380  31
  -3   8 -11 4638.75 336.556  29
  -3   8 -12 2484.70 220.217  31
  -3   8 -12 2378.18 224.971  29
  -3   7  12 463.188 89.4415  15
  -3   7  12 542.109 108.364  33
  -3   7  12 656.916 111.039   4
  -3   7  11 4074.07 293.982  15
  -3   7  11 4000.70 307.743  33
  -3   7  11 3997.79 298.108   4
  -3   7  10 451.119 102.500  15
  -3   7  10 313.953 90.2238   4
  -3   7  10 381.734 103.226  33
  -3   7   9 8917.48 466.828  33
  -3   7   9 8809.52 480.087  25
  -3   7   8 1742.11 206.085   7
  -3   7   8 1532.27 207.525   3
  -3   7   8 1602.45 194.374  33
  -3   7   8 1797.82 212.714  34
  -3   7   8 1651.55 212.549  25
  -3   7   7 95.3864 58.5285   3
  -3   7   7 96.0792 68.1696  34
  -3   7   7 130.378 77.2201  31
  -3   7   7 136.088 87.9450  25
  -3   7   6 46648.0 1018.23   3
  -3   7   6 45764.0 969.887   7
  -3   7   6 45968.5 989.551  34
  -3   7   6 44785.6 1007.66  31
  -3   7   6 48498.4 1042.04  25
  -3   7   5 10893.6 655.193  37
  -3   7   4 93438.7 1566.02  40
  -3   7   4 95716.4 1820.76  37
  -3   7   3 1899.70 220.265  40
  -3   7   3 2082.20 255.163  37
  -3   7   2 46732.3 1087.29  40
  -3   7   2 50270.5 1176.56  37
  -3   7   1 30431.3 877.722  40
  -3   7   0 1061.33 175.083  40
  -3   7  -1 43014.3 1083.42  40
  -3   7  -2 42764.8 1138.03   2
  -3   7  -2 43778.9 1132.93  40
  -3   7  -3 34752.4 1118.03   1
  -3   7  -3 34688.7 1017.70   2
  -3   7  -4 13032.4 717.721   1
  -3   7  -5 9091.76 629.818   1
  -3   7  -6 11633.1 505.616  12
  -3   7  -6 10319.5 466.111  29
  -3   7  -7 9788.72 484.817  12
  -3   7  -7 10139.5 485.566  29
  -3   7  -8 10945.8 519.485  12
  -3   7  -8 11511.5 546.799  29
  -3   7  -9 1130.88 182.360  29
  -3   7 -10 786.586 157.917  29
  -3   7 -11 9309.05 497.353  29
  -3   7 -12 9647.59 434.612  31
  -3   7 -12 9890.42 483.965  29
   3  -6 -13 161.992 52.7780  22
  -3   6  13 116.083 50.4186  15
   3  -6 -13 135.236 56.9140  21
  -3   6  13 202.423 64.3737  33
  -3   6  12 622.056 117.590  15
  -3   6  12 664.591 125.353  33
  -3   6  11 5696.55 358.396   4
  -3   6  11 5325.88 364.723  33
  -3   6  10 2641.29 253.216   4
  -3   6  10 2493.02 249.078  33
  -3   6  10 2445.59 250.534  25
  -3   6   9 1070.46 159.130  33
  -3   6   9 1213.94 176.369  34
  -3   6   9 975.365 160.850  25
  -3   6   8 7275.82 399.592   7
  -3   6   8 6689.43 415.539   3
  -3   6   8 7064.59 397.712  34
  -3   6   8 7219.68 419.775  25
  -3   6   7 13371.2 514.737   7
  -3   6   7 14115.2 564.377   3
  -3   6   7 14074.5 536.371  34
  -3   6   7 14249.2 561.820  31
  -3   6   7 14466.9 569.342  25
  -3   6   6 1964.50 281.813  37
  -3   6   5 101844. 1907.59  37
  -3   6   4 6884.90 382.015  40
  -3   6   4 6928.74 460.669  37
  -3   6   3 2976.29 252.051  40
  -3   6   3 3075.42 293.530  37
  -3   6   2 29351.1 840.372  37
  -3   6   2 28511.4 766.153  40
  -3   6   1 44758.8 969.519  40
  -3   6   1 45336.8 1003.22  37
  -3   6   0 40250.1 927.456  37
  -3   6  -1 5138.40 356.182   2
  -3   6  -1 5477.73 347.554  37
  -3   6  -2 1904.71 236.774   1
  -3   6  -2 2041.12 219.404   2
  -3   6  -3 1167.41 163.226   2
  -3   6  -3 1146.65 194.869   1
  -3   6  -4 154740. 2324.87   1
  -3   6  -5 12997.2 715.693   1
  -3   6  -6 2889.57 350.619   1
  -3   6  -7 3349.22 271.597  12
  -3   6  -7 3179.50 270.547  29
  -3   6  -8 6963.49 396.417  12
  -3   6  -8 6870.12 417.746  29
  -3   6  -9 5450.04 386.629  29
  -3   6 -10 4310.75 357.550  29
  -3   6 -11 1850.56 229.775  29
  -3   6 -12 409.982 108.200  29
  -3   6 -13 11882.9 493.211  29
   3  -5 -14 2643.97 215.666  21
   3  -5 -13 1576.70 184.185  22
   3  -5 -13 1557.68 190.770  21
  -3   5  13 1494.16 176.925  33
  -3   5  12 8590.60 448.542  33
  -3   5  12 9289.43 447.763  25
  -3   5  11 3050.61 271.958  33
  -3   5  11 3098.27 270.126  25
  -3   5  10 5452.37 349.643   4
  -3   5  10 4880.18 341.181  33
  -3   5  10 4709.16 345.741  25
  -3   5   9 23308.7 721.060  33
  -3   5   9 23380.6 758.818  25
  -3   5   8 40110.0 888.230   7
  -3   5   8 40829.1 981.359   3
  -3   5   8 38587.0 878.687  34
  -3   5   8 41772.6 968.566  25
  -3   5   7 1790.99 286.806  37
  -3   5   6 106068. 1991.59  37
  -3   5   5 21864.2 833.132  37
  -3   5   4 167602. 2157.94  37
  -3   5   4 176941. 1679.92  40
  -3   5   3 50048.5 1091.76  37
  -3   5   3 52284.0 915.226  40
  -3   5   2 132108. 1668.70  37
  -3   5   2 133595. 1467.50  40
  -3   5   1 20096.2 625.186  37
  -3   5   0 64276.8 1115.28  37
  -3   5  -1 3108.00 269.649   1
  -3   5  -1 3631.07 260.354   2
  -3   5  -2 1941.86 224.093   1
  -3   5  -2 1950.17 189.803   2
  -3   5  -3 142745. 1980.56   1
  -3   5  -3 145234. 1614.66   2
  -3   5  -4 9389.78 535.798   1
  -3   5  -5 7630.99 518.739   1
  -3   5  -6 3077.19 348.864   1
  -3   5  -7 142.876 73.1666  12
  -3   5  -7 119.599 70.4431  22
  -3   5  -7 168.266 67.7443  29
  -3   5  -8 20291.1 709.950  29
  -3   5  -8 21075.8 723.957  22
  -3   5  -9 4672.92 353.889  22
  -3   5  -9 4646.96 363.371  29
  -3   5 -10 200.043 94.9296  22
   3  -5  10 77.8507 48.0775  18
  -3   5 -10 81.5639 67.1831  29
   3  -5  11 3289.88 261.196  18
  -3   5 -11 3384.58 315.883  29
   3  -5  12 10759.3 434.262  18
  -3   5 -12 10218.2 518.146  29
   3  -5  13 593.372 96.5578  19
   3  -5  13 653.441 92.9670  18
  -3   5 -13 616.360 115.537  29
   3  -4 -14 4088.02 284.357  21
   3  -4 -13 25254.6 791.235  21
   3  -4 -13 27381.3 768.287  22
  -3   4  13 26646.0 759.957  33
  -3   4  12 4578.12 331.340  33
  -3   4  12 4879.47 330.943  25
  -3   4  11 14669.5 593.424  33
  -3   4  11 14671.2 592.197  25
  -3   4  10 521.517 105.211  33
  -3   4  10 69.6827 64.6584  25
  -3   4   9 50709.7 1031.71  33
  -3   4   9 52347.4 1094.73  25
  -3   4   8 28611.4 790.049   3
  -3   4   8 31839.4 1229.38  37
  -3   4   7 3494.96 371.661  37
  -3   4   6 40244.9 1161.60  37
  -3   4   5 61437.4 1313.52  37
  -3   4   4 23100.2 525.991  40
  -3   4   4 21747.7 721.526  37
  -3   4   3 46152.1 755.616  40
  -3   4   3 47289.1 988.413  37
  -3   4   2 7099.61 362.625  37
  -3   4   1 269662. 2146.76  37
  -3   4   0 2102.28 192.137   1
  -3   4   0 2045.91 191.754  37
  -3   4  -1 219446. 2033.26   1
  -3   4  -1 217522. 1695.99   2
  -3   4  -2 1425.67 175.152   1
  -3   4  -2 1586.26 143.865   2
  -3   4  -3 47922.5 1055.99   1
  -3   4  -4 18144.5 697.416   1
  -3   4  -5-5.44733 68.6962   1
  -3   4  -6 60648.3 1481.22   1
  -3   4  -7 21564.4 680.568  29
  -3   4  -7 20242.1 652.004  22
   3  -4   8 25748.7 717.128  18
  -3   4  -8 26883.7 820.226  29
  -3   4  -8 27243.6 812.404  22
  -3   4  -9 40.0100 66.2029  22
   3  -4   9 84.3912 64.0794  18
  -3   4  -9 81.9409 69.5826  29
   3  -4  10 2691.46 249.029  18
  -3   4 -10 2492.16 274.738  29
  -3   4 -10 2282.07 252.858  22
   3  -4  11 7131.34 386.723  18
  -3   4 -11 7164.40 456.127  29
  -3   4 -11 6765.92 422.581  22
  -3   4 -12 76.4271 58.7397  22
   3  -4  12 204.924 73.4419  18
  -3   4 -12 213.848 72.8893  29
   3  -4  13 2597.18 192.147  18
  -3   4 -13 2570.69 237.296  29
   3  -3 -15 4086.32 258.770  21
   3  -3 -14 360.505 98.0416  21
   3  -3 -13 77.7326 70.1597  21
  -3   3  13 39.0070 46.4476  33
  -3   3  12 910.146 146.507  33
  -3   3  12 863.505 152.177  25
   3  -3 -12 623.043 124.104  29
  -3   3  11 5023.45 340.281  33
   3  -3 -11 4944.22 327.962  29
  -3   3  11 5791.03 371.752  25
  -3   3  10 40522.9 926.384  33
   3  -3 -10 37978.4 867.586  29
  -3   3  10 39779.1 963.662  25
  -3   3   9 82.0239 60.1528  17
   3  -3  -9 51.7389 38.2362  29
  -3   3   8 33569.3 1214.30  37
  -3   3   7 1870.06 257.568  37
  -3   3   6 169751. 2253.57  37
  -3   3   5 238775. 2449.02  37
  -3   3   4 139034. 1718.43  37
  -3   3   4 142884. 1090.52  40
  -3   3   3 191593. 1857.09  37
  -3   3   2 121868. 1397.37  37
  -3   3   1 348.231 79.0987  37
  -3   3   1 361.262 63.8425  27
  -3   3   0 248938. 1881.50   1
  -3   3   0 249204. 1500.13  27
  -3   3  -1 224918. 1870.46   1
  -3   3  -1 220514. 1347.67   2
  -3   3  -2 42814.4 862.510   1
  -3   3  -3 2254.50 219.310   1
  -3   3  -4 13728.4 580.323   1
  -3   3  -5 8494.24 498.030   1
   3  -3   5 8602.86 536.500  37
  -3   3  -6 48139.1 1293.82   1
   3  -3   6 49233.0 1411.10  37
   3  -3   7 6776.63 571.010  37
  -3   3  -7 7061.88 381.110  22
  -3   3  -7 7200.52 388.724  29
   3  -3   8 5887.26 352.707  18
  -3   3  -8 6604.79 399.145  22
  -3   3  -8 6968.10 412.825  29
   3  -3   9 114.304 70.7127  18
  -3   3  -9 149.469 86.8107  29
   3  -3  10 21461.5 698.466  18
  -3   3 -10 21222.5 762.873  22
  -3   3 -10 22043.6 799.064  29
   3  -3  11 21849.7 687.174  18
  -3   3 -11 23070.0 805.947  29
  -3   3 -11 22337.7 768.563  22
  -3   3 -12 2.46404 56.1293  22
   3  -3  12 65.2640 62.9602  18
  -3   3 -12-3.89784 45.6485  29
   3  -3  13 7532.97 332.976  18
  -3   3 -13 7583.93 392.497  29
   3  -2 -15 969.355 132.492  21
   3  -2 -15 1001.85 128.513  29
   3  -2 -14 4031.75 308.964  21
  -3   2  14 3999.68 272.134  18
   3  -2 -14 3771.40 283.885  29
   3  -2 -13 11327.2 547.206  21
  -3   2  13 11981.7 515.477  18
   3  -2 -13 11558.4 517.586  29
   3  -2 -12 2223.74 249.949  21
  -3   2  12 2495.41 244.996  18
   3  -2 -12 2360.60 234.828  29
  -3   2  12 2461.12 235.347  25
  -3   2  11 35466.3 906.015  18
  -3   2  11 36399.6 871.286  33
  -3   2  10 11296.2 509.896  17
  -3   2  10 10932.7 485.009  18
  -3   2  10 11151.1 459.580  33
   3  -2 -10 10597.3 459.032  29
  -3   2   9 50514.2 990.833  17
  -3   2   9 53629.2 1596.66  37
  -3   2   8 651.209 159.150  37
  -3   2   7 402.525 119.727  37
  -3   2   6 401.570 111.436  37
  -3   2   5 14094.6 563.883  37
  -3   2   4 218612. 2025.30  37
  -3   2   3 308.248 80.6732  37
  -3   2   2 36103.7 712.247  37
  -3   2   2 35990.5 684.528  27
  -3   2   1 652472. 2686.98  27
  -3   2   0 220616. 1567.82   1
  -3   2   0 228264. 1577.72  27
  -3   2  -1 227795. 1698.52   1
  -3   2  -2 90785.6 1166.76   1
  -3   2  -3 6721.26 358.759   1
   3  -2   3 7229.56 420.522  37
   3  -2   4 13290.9 617.405  37
   3  -2   5 3590.23 351.086  37
   3  -2   6 13932.9 767.093  37
   3  -2   7 10313.1 432.930  18
  -3   2  -7 10609.3 468.464  22
  -3   2  -7 10223.3 462.262  29
  -3   2  -8 14071.5 544.647  21
   3  -2   8 14326.8 551.016  18
  -3   2  -8 14910.6 594.250  22
  -3   2  -8 14161.9 582.174  29
   3  -2   9 5303.97 346.522  18
  -3   2  -9 5173.01 367.493  29
  -3   2  -9 5463.65 378.893  22
  -3   2 -10-65.2041 61.7914  22
   3  -2  10 103.813 82.0424  18
  -3   2 -10-70.8980 63.7872  29
   3  -2  11 15465.0 578.127  18
  -3   2 -11 16468.0 654.822  22
  -3   2 -11 15708.6 653.339  29
  -3   2 -12 512.253 121.197  22
   3  -2  12 570.005 101.044  18
  -3   2 -12 425.869 110.135  29
  -3   2 -13 187.224 66.2141  22
   3  -1 -15 174.032 81.1990  21
  -3   1  15 60.8967 69.3165  18
   3  -1 -15 89.1689 58.4582  29
   3  -1 -14 19868.6 687.883  21
  -3   1  14 19783.8 654.268  18
   3  -1 -14 19153.9 658.489  29
  -3   1  13 284.138 98.6994  18
   3  -1 -13 279.449 98.0396  21
   3  -1 -13 248.710 86.9541  29
  -3   1  12 3329.67 288.499  18
   3  -1 -12 3441.76 306.162  21
   3  -1 -12 3848.07 308.115  29
   3  -1 -11 122973. 1758.35  21
  -3   1  11 121392. 1713.21  18
   3  -1 -11 122371. 1635.85  29
  -3   1  10 21438.1 680.314  17
   3  -1 -10 19642.3 601.508  16
   3  -1 -10 21097.2 651.050  29
  -3   1   9 25221.7 1056.23  37
  -3   1   8 29844.7 1040.12  37
  -3   1   7 13999.5 647.540  37
  -3   1   6 1173.64 172.438  37
  -3   1   5 27078.5 735.270  37
  -3   1   4 107727. 1330.44  37
  -3   1   3 88917.9 1111.65  37
  -3   1   3 88677.9 1174.42  27
  -3   1   2 122997. 1231.25  37
   3  -1  -2 120727. 797.888  26
   3  -1  -1 108003. 717.924  39
  -3   1   1 105037. 1138.18  27
  -3   1   0 40219.7 588.910   1
  -3   1  -1 175785. 1393.61   1
   3  -1   2 17323.8 589.024  37
   3  -1   3 2569.66 254.313  37
   3  -1   4 2683.48 279.978  37
   3  -1   5 27197.2 981.607  37
   3  -1   5 30408.0 1188.62  26
   3  -1   6 37867.7 1290.76  37
   3  -1   6 40778.7 1466.98  26
  -3   1  -7 8205.69 415.027  22
   3  -1   7 8532.76 404.132  18
  -3   1  -7 8058.16 409.672  29
  -3   1  -8 1402.90 193.559  22
   3  -1   8 1411.61 182.158  18
  -3   1  -8 1378.86 183.338  29
  -3   1  -9 25028.9 736.962  21
   3  -1   9 23682.0 736.394  18
  -3   1  -9 22743.9 774.574  29
  -3   1  -9 23045.9 775.751  22
   3  -1  10 12868.7 549.504  18
  -3   1 -10 12486.3 584.103  29
  -3   1 -10 13183.4 594.339  22
  -3   1 -11 350.350 98.9627  22
   3  -1  11 313.397 94.9566  18
  -3   1 -11 473.500 122.705  29
  -3   1 -12 6377.66 369.609  29
  -3   1 -12 6840.29 388.528  22
  -3   0  15 606.213 107.209  18
   3   0 -15 675.467 126.031  29
   3   0 -14 2020.69 224.163  21
  -3   0  14 2037.32 222.535  18
   3   0 -14 2063.71 227.984  29
   3   0 -13 160.058 86.0661  21
  -3   0  13 60.5681 73.6061  18
   3   0 -13 100.724 60.1178  29
  -3   0  12 11306.2 546.658  18
   3   0 -12 11551.9 547.495  21
   3   0 -12 11171.1 522.424  29
   3   0 -11 4176.87 297.613  16
   3   0 -11 4161.54 318.566  21
   3   0 -11 4400.07 318.329  29
   3   0 -10 253.255 79.9197  21
   3   0 -10 178.754 56.4586  13
   3   0 -10 285.236 81.1937  16
   3   0 -10 207.437 63.2342  29
  -3   0   9 10025.7 644.426  37
  -3   0   8 9537.22 571.768  37
  -3   0   7 7745.79 463.058  37
  -3   0   6 9872.05 465.073  37
  -3   0   5 3830.74 263.501  37
  -3   0   4 130705. 1360.00  37
  -3   0   4 122442. 1518.02  27
  -3   0   3 329865. 1968.06  37
  -3   0   3 333100. 2300.88  27
   3   0  -2 418675. 1868.16   2
  -3   0   2 414015. 2117.00  37
  -3   0   2 415277. 2472.90  27
   3   0  -1 946848. 2241.90   2
  -3   0   1 941241. 1981.01   1
   3   0   0 730845. 2899.20  39
   3   0   0 724615. 3646.70  26
   3   0   1 2385.30 246.773  26
   3   0   2 99265.9 1423.82  37
   3   0   2 100366. 1730.16  26
   3   0   3 139.396 69.7585  37
   3   0   3 256.339 116.199  26
   3   0   4 34877.0 1047.36  37
   3   0   4 38745.2 1255.14  26
   3   0   5 17080.3 798.873  37
   3   0   5 16949.5 895.349  26
   3   0   6 24666.6 1056.71  37
   3   0   6 24631.3 1148.73  26
  -3   0  -7 263.693 84.6222  22
   3   0   7 319.846 85.4834  18
  -3   0  -7 270.132 80.5540  29
  -3   0  -8 17409.1 658.631  22
   3   0   8 17102.2 616.469  18
  -3   0  -9 70083.1 1358.92  22
   3   0   9 68217.7 1253.24  18
  -3   0 -10 853.434 171.891  22
   3   0  10 777.422 149.874  18
  -3   0 -11 17961.3 662.217  22
  -3   0 -12 19820.2 635.769  22
  -3  -1  15 3602.76 270.911  18
   3   1 -15 3665.53 279.977  29
  -3  -1  14 5704.44 370.351  18
   3   1 -14 6226.76 393.230  29
   3   1 -13 6058.15 400.135  21
  -3  -1  13 5663.05 389.726  18
   3   1 -13 6168.74 397.293  29
   3   1 -12 10674.8 496.311  16
   3   1 -12 10939.2 527.405  21
   3   1 -12 10272.6 499.454  29
   3   1 -11 25278.8 738.436  16
   3   1 -11 25480.9 781.387  21
   3   1 -11 26798.5 776.985  29
  -3  -1  10 10670.9 456.028  17
   3   1 -10 11324.3 464.610  16
   3   1 -10 11389.3 472.624  13
   3   1 -10 11247.8 488.789  21
   3   1 -10 11680.2 481.423  29
   3   1  -9 14499.9 762.336   2
   3   1  -8 6729.18 491.763   2
  -3  -1   8 6838.60 467.011  37
   3   1  -7 24705.8 859.485   2
  -3  -1   7 26366.4 817.371  37
   3   1  -6 140077. 1856.50   2
  -3  -1   6 146563. 1729.81  37
   3   1  -5 3208.30 255.573   2
  -3  -1   5 3444.35 232.519  37
   3   1  -4 16119.7 507.800   2
  -3  -1   4 15714.0 551.350  27
   3   1  -3 928.054 110.905   2
  -3  -1   3 925.917 97.5524  37
  -3  -1   3 683.036 114.154  27
  -3  -1   2 215993. 1392.75  37
   3   1  -2 216196. 1550.40  39
  -3  -1   2 214577. 1888.67  27
   3   1  -1 20959.3 424.741   2
   3   1  -1 30095.6 597.974  39
   3   1   0 116201. 943.554   2
   3   1   0 116479. 1316.41  39
   3   1   1 46234.7 897.606  37
   3   1   1 45634.4 1105.03  26
   3   1   2 67003.3 1211.62  37
   3   1   2 67772.4 872.280  38
   3   1   2 69767.9 1509.77  26
   3   1   3 137395. 1920.22  37
   3   1   3 147958. 2372.64  26
   3   1   4 23104.9 868.229  37
   3   1   4 26007.9 1071.39  26
   3   1   5 16761.9 809.387  37
   3   1   5 18193.7 957.497  26
  -3  -1  -6 11627.5 479.706  22
   3   1   6 11557.7 467.833  18
   3   1   6 12561.2 764.669  37
   3   1   6 12368.1 491.893   4
  -3  -1  -7 3583.12 294.548  22
   3   1   7 3756.68 282.880  18
   3   1   8 9120.93 457.178  18
  -3  -1  -8 8502.83 462.362  22
   3   1   9 21420.3 703.192  18
  -3  -1  -9 20876.8 745.044  22
  -3  -1 -10 536.099 131.446  22
   3   1  10 613.090 127.209  15
   3   1  11 14612.0 535.134  15
  -3  -1 -11 14368.8 576.694  22
   3   1  12 9149.15 367.167  15
  -3  -1 -12 9177.82 413.122  22
  -3  -2  15 28.2818 41.1791  18
   3   2 -15 118.497 59.1406  29
  -3  -2  14 1481.71 200.781  18
   3   2 -14 1312.24 179.670  29
  -3  -2  13 14500.5 630.858  18
   3   2 -13 14975.8 619.569  29
   3   2 -12 196.658 83.7241  21
   3   2 -12 266.903 98.3719  16
   3   2 -12 249.169 84.8883  29
   3   2 -11 345.936 105.427  21
   3   2 -11 75.6798 55.8825  29
   3   2 -10 14313.9 550.540  21
   3   2 -10 15115.5 545.169  13
   3   2 -10 14800.6 534.437  16
   3   2 -10 15155.3 557.200  29
   3   2  -9 14581.1 786.128   2
   3   2  -8 2293.98 290.917   2
   3   2  -7 18574.9 747.225   2
   3   2  -6 1843.49 221.841   2
   3   2  -6 2026.53 199.398  38
   3   2  -5 4547.64 313.663   2
   3   2  -5 4159.12 272.886  38
  -3  -2   5 4042.19 316.064  27
   3   2  -4 14928.4 514.065   2
  -3  -2   4 15327.2 566.317  27
   3   2  -3 8584.64 359.022   2
  -3  -2   3 8139.42 399.780  27
   3   2  -2 16888.4 477.441   2
   3   2  -2 17548.6 515.237  39
  -3  -2   2 17310.8 579.867  27
   3   2  -1 13116.5 459.127  39
   3   2  -1 13551.3 412.228   2
   3   2   0 7422.20 374.046  39
   3   2   0 7116.62 302.229   2
   3   2   1-5.46357 37.7559  37
   3   2   1 88.0575 47.0537  38
   3   2   2 1648.06 199.600  37
   3   2   3 35986.0 998.361  37
   3   2   4 52610.0 1337.28  37
   3   2   5 1271.28 230.140  37
   3   2   6 50209.3 1029.91   4
   3   2   6 50367.7 1019.25  18
   3   2   7 107.453 71.8652   4
  -3  -2  -7 171.324 75.7811  22
   3   2   7 40.4613 59.1468  18
  -3  -2  -8 183.123 63.0712  22
  -3  -2  -9 12030.2 561.794  22
   3   2   9 12480.7 560.029  15
  -3  -2 -10-45.0345 63.4695  22
   3   2  10 11.5096 56.3790  15
  -3  -2 -11 1343.86 173.914  22
   3   2  11 1335.02 159.613  15
  -3  -3  15 136.356 66.4843  18
   3   3 -15 123.261 68.5601  29
  -3  -3  14 6910.83 420.341  18
   3   3 -14 6661.77 399.412  29
   3   3 -13 347.476 102.870  29
   3   3 -12 14473.4 597.734  16
   3   3 -12 14170.2 582.373  29
   3   3 -11 1821.47 204.444  16
   3   3 -11 1595.81 192.091  29
   3   3 -10 55.9642 54.3338  16
   3   3 -10 192.950 69.2526  29
   3   3  -9 2688.10 216.871  16
   3   3  -9 2471.82 206.106  29
   3   3  -8 5968.71 471.696   2
   3   3  -7 7396.11 487.423   2
   3   3  -7 8093.72 421.604  38
   3   3  -6 5099.87 377.531   2
   3   3  -6 5662.86 354.174  38
   3   3  -5 1788.03 208.825   2
   3   3  -5 2068.39 218.783  38
  -3  -3   5 2351.98 244.530  27
   3   3  -4 2088.28 214.790   2
   3   3  -4 1979.59 205.286  38
  -3  -3   4 1912.69 203.432  27
   3   3  -3 124.224 67.2344   2
   3   3  -3 109.836 41.0104  38
  -3  -3   3 115.701 54.3360  27
   3   3  -2 51270.4 955.762   2
   3   3  -2 49171.4 976.370  38
   3   3  -2 51079.6 983.918  39
  -3  -3   2 49978.4 1072.95  27
   3   3  -1 224806. 2136.01  39
   3   3  -1 228754. 2072.55  38
   3   3   0 5386.63 355.852  39
   3   3   0 5400.01 311.196  38
   3   3   0 5992.36 331.575   2
   3   3   1 15806.3 657.219  39
   3   3   1 16594.2 549.029  38
   3   3   2 3342.89 327.510  39
   3   3   3 12793.8 696.819  39
   3   3   4 20439.5 936.961  39
   3   3   5 4109.98 287.659   4
   3   3   5 3800.31 261.617   8
   3   3   5 4329.59 311.788  15
   3   3   6 2398.10 213.138   8
   3   3   6 2507.71 244.175   4
   3   3   6 2527.73 250.343  15
   3   3   7 1555.90 197.211   4
  -3  -3  -7 1401.16 189.454  22
   3   3   7 1591.11 210.635  15
   3   3   8 384.213 107.480  15
  -3  -3  -8 555.957 137.566  22
  -3  -3  -9 11869.9 547.907  22
   3   3   9 11676.2 532.714  15
   3   3  10 5144.26 333.648  15
  -3  -3 -10 5438.19 349.767  22
  -3  -3 -11 970.469 140.651  22
   3   3  11 968.564 127.417  15
  -3  -4  15 4182.54 293.843  18
   3   4 -15 4275.41 300.520  35
   3   4 -15 4218.73 289.006  29
  -3  -4  14 1066.31 166.804  18
   3   4 -14 744.075 138.264  29
   3   4 -13 266.666 94.8660  29
   3   4 -12 2540.38 247.554  16
   3   4 -12 2619.03 254.577  29
   3   4 -11 18272.7 644.335  16
   3   4 -11 18598.9 643.831  29
   3   4 -10 7371.51 392.634  16
   3   4 -10 7296.06 384.021  29
   3   4  -9 23042.8 643.613  13
   3   4  -9 24287.1 670.274  16
   3   4  -9 22670.0 642.603  12
   3   4  -8 191.520 85.0118   2
   3   4  -7 11302.0 642.187   2
   3   4  -7 12067.5 565.385  38
   3   4  -6 54663.0 1311.91   2
   3   4  -6 56881.0 1210.53  38
   3   4  -5 8220.18 485.142   2
   3   4  -5 9135.12 482.151  38
   3   4  -4 46417.9 1089.63   2
   3   4  -4 47148.4 1065.39  38
  -3  -4   4 46968.5 1067.00  27
   3   4  -3 7914.86 441.044   2
   3   4  -3 8114.87 434.397  38
  -3  -4   3 8348.53 454.272  27
   3   4  -2 546345. 3535.17  38
   3   4  -2 544285. 3597.85  39
  -3  -4   2 544240. 3771.39  27
   3   4  -1 6037.23 391.577  39
   3   4  -1 5880.12 366.616  38
   3   4  -1 6192.27 380.862   2
   3   4   0 2658.09 270.103  39
   3   4   0 2729.08 243.717  38
   3   4   1 2462.10 284.121  39
   3   4   2 41958.9 1268.63  39
   3   4   3 64635.2 1669.26  39
   3   4   4 379.687 91.3169  15
   3   4   4 214.648 68.2854  36
   3   4   4 310.681 70.2636   8
   3   4   4 365.066 88.5867   4
   3   4   4 267.460 86.7822   7
   3   4   5 8271.37 464.889  15
   3   4   5 8537.08 429.887   4
   3   4   5 8236.64 405.783   8
   3   4   6 7312.80 440.310  15
   3   4   6 7940.25 433.982   4
   3   4   6 7906.98 397.646   8
   3   4   7 6269.60 411.470  15
   3   4   7 6018.66 385.707   4
   3   4   7 6994.15 374.199   8
  -3  -4  -8 2930.79 269.426  22
   3   4   8 2801.98 267.595  15
   3   4   9 2432.37 237.197  15
  -3  -4  -9 2271.57 229.591  22
   3   4  10 1106.54 145.208  15
  -3  -4 -10 1014.51 143.025  22
   3   4  10 967.068 126.224  32
  -3  -5  15 521.893 94.4034  18
   3   5 -15 381.217 93.4444  35
   3   5 -15 378.779 81.9642  29
  -3  -5  14 313.759 94.5176  18
   3   5 -14 228.089 89.0174  35
   3   5 -14 236.577 78.0223  29
   3   5 -13 30940.8 928.742  35
   3   5 -13 31165.3 842.085  29
   3   5 -12 876.756 159.662  16
   3   5 -12 1189.45 189.454  35
   3   5 -11 66.9219 65.6238  16
   3   5 -11-46.6416 99.8607  35
   3   5 -11-16.8469 65.8387  12
   3   5 -10 40019.9 920.785  16
   3   5 -10 39977.4 1045.36  35
   3   5 -10 40565.1 918.194  12
   3   5  -9 46179.9 941.256  16
   3   5  -9 46349.1 1062.46  35
   3   5  -9 43920.3 942.665  12
   3   5  -8 19701.1 578.387  16
   3   5  -8 19953.7 658.017  35
   3   5  -8 21300.0 641.321  10
   3   5  -8 20889.9 625.954  12
   3   5  -7 23026.8 971.762   2
   3   5  -7 23162.2 637.827  12
   3   5  -6 4082.56 388.794   2
   3   5  -5 2317.70 276.307   2
   3   5  -4 7092.32 454.400  38
   3   5  -4 7402.64 479.602   2
   3   5  -3 14370.9 631.508  38
   3   5  -3 13726.6 643.791   2
   3   5  -2 49658.8 1210.29   2
   3   5  -1 23452.1 857.997  39
   3   5  -1 24066.8 863.608   2
   3   5   0 86.5892 42.4143  39
   3   5   1 8561.70 573.499  39
   3   5   2 989.349 156.243  15
   3   5   2 936.108 135.896  32
   3   5   2 1113.84 227.219  39
   3   5   2 911.238 131.111   8
   3   5   3 68699.4 1137.27   4
   3   5   3 69343.3 1166.14   7
   3   5   4 3399.04 306.789  15
   3   5   4 3732.63 281.720   4
   3   5   4 3526.23 273.212   7
   3   5   4 3701.44 278.843   8
   3   5   5 3983.05 331.592  15
   3   5   5 4053.47 308.993   4
   3   5   5 3922.68 291.636   8
   3   5   6 8932.96 501.376  15
   3   5   6 9461.91 473.795   4
   3   5   6 9300.35 445.227   8
   3   5   7 3364.54 306.032  15
  -3  -5  -7 3498.17 293.303  22
   3   5   7 3558.25 289.491   4
   3   5   7 3950.26 277.209   8
  -3  -5  -8 28155.5 804.511  22
   3   5   8 29956.8 846.102  15
   3   5   9 9923.34 442.510  15
  -3  -5  -9 10009.6 440.679  22
   3   5   9 10963.6 455.698  32
   3   6 -15 181.517 57.2883  35
  -3  -6  14 3908.67 289.863  18
   3   6 -14 4912.53 336.097  35
   3   6 -13 3148.78 289.937  35
   3   6 -13 3258.47 264.860  30
   3   6 -12 8267.30 436.222  16
   3   6 -12 8663.00 428.350  12
   3   6 -12 8267.10 488.905  35
   3   6 -12 8326.55 453.506  30
   3   6 -11 27568.5 788.941  12
   3   6 -11 28370.3 803.792  16
   3   6 -11 28322.7 916.061  35
   3   6 -10 3828.85 286.425  16
   3   6 -10 3805.18 326.608  35
   3   6 -10 3927.29 301.568  12
   3   6  -9 26114.7 716.088  16
   3   6  -9 25481.5 819.023  35
   3   6  -9 24553.0 736.179  12
   3   6  -8 171739. 1753.59  16
   3   6  -8 173439. 1911.62  12
   3   6  -8 177784. 1966.17  10
   3   6  -8 172973. 2041.45  35
   3   6  -7 31.9197 42.7560  10
   3   6  -7-23.4818 56.0128  12
   3   6  -7 126.782 71.6973  35
   3   6  -7-34.2466 37.1511  30
   3   6  -6 342.800 96.9989  14
   3   6  -6 297.052 90.4193  12
   3   6  -6 249.857 67.6341  11
   3   6  -6 452.750 94.4546  10
   3   6  -6 345.085 93.7473  35
   3   6  -6 405.238 96.6151  30
   3   6  -5 17315.8 842.304   2
   3   6  -5 18407.5 573.633  12
   3   6  -5 18395.4 550.788  11
   3   6  -5 18171.9 564.005  10
   3   6  -5 18550.8 590.218  14
   3   6  -5 18750.6 595.076  30
   3   6  -4 852.044 192.708   2
   3   6  -3 3024.56 336.674   2
   3   6  -2 3325.88 347.230   2
   3   6  -1 24802.1 724.874  15
   3   6  -1 23412.8 940.734  39
   3   6   0 3678.08 290.394  15
   3   6   0 3575.08 265.403  32
   3   6   0 3525.31 248.482   8
   3   6   1 30049.4 874.594  15
   3   6   1 29941.2 804.681  32
   3   6   1 28843.5 731.009   8
   3   6   2 7853.43 464.263  15
   3   6   2 7547.13 419.004  32
   3   6   2 7266.02 383.051   7
   3   6   2 7340.66 385.158   8
   3   6   3 17322.5 702.328  15
   3   6   3 17560.8 651.911  32
   3   6   3 17640.4 615.319   7
   3   6   3 17448.2 611.058   8
   3   6   4 41.0817 59.9016  15
   3   6   4 145.941 68.5503  32
   3   6   4 101.421 48.7623   8
   3   6   4 73.0644 65.9842   7
   3   6   4 50.9805 48.5092   4
   3   6   5 85.5360 73.4429  15
   3   6   5 179.897 79.7028  32
   3   6   5 71.8601 54.1273   8
   3   6   5 37.4626 51.0368   4
   3   6   6 517.400 127.591  15
   3   6   6 634.666 151.998  32
   3   6   6 805.240 135.653   8
   3   6   6 627.282 128.247   4
  -3  -6  -7 3241.82 263.934  22
   3   6   7 3272.56 287.670  15
   3   6   7 3368.55 275.320  32
   3   6   7 3307.16 249.561   8
  -3  -6  -8 627.103 110.354  22
   3   6   8 550.848 112.534  15
   3   6   8 630.000 114.609  32
   3   6   9 15822.3 502.475  15
   3   6   9 15985.2 488.471  32
  -3  -7  14 658.468 117.425  18
   3   7 -14 633.856 118.517  35
   3   7 -14 636.312 112.671  31
   3   7 -13 15449.5 617.173  35
   3   7 -13 16955.1 577.883  30
   3   7 -12 4028.37 291.331  16
   3   7 -12 3946.60 294.866  12
   3   7 -12 3806.69 325.124  35
   3   7 -12 3981.58 310.360  30
   3   7 -11 14789.5 588.353  12
   3   7 -11 15434.4 572.046  16
   3   7 -11 15022.8 666.220  35
   3   7 -11 15372.0 630.400  30
   3   7 -10 17913.0 651.343  12
   3   7 -10 19085.6 738.186  35
   3   7 -10 18561.4 701.278  30
   3   7  -9 18785.9 664.055  12
   3   7  -9 18664.9 718.403  35
   3   7  -9 18402.0 693.824  30
   3   7  -8 16650.9 617.354  12
   3   7  -8 16138.2 622.904  10
   3   7  -8 15859.0 638.151  35
   3   7  -8 16462.5 641.968  30
   3   7  -7 4025.04 300.850  10
   3   7  -7 3687.97 291.868  12
   3   7  -7 3607.83 303.935  35
   3   7  -7 3759.60 304.261  30
   3   7  -6 415.112 92.2952  12
   3   7  -6 445.431 108.160  11
   3   7  -6 400.712 97.7641  10
   3   7  -6 437.152 96.2297  35
   3   7  -6 575.849 125.347  30
   3   7  -5 2456.07 227.172  14
   3   7  -5 2155.44 210.085  12
   3   7  -5 2116.16 211.726  10
   3   7  -5 1983.74 201.731  11
   3   7  -5 2128.63 222.760  35
   3   7  -5 2179.91 224.329  30
   3   7  -4 15753.7 573.852  14
   3   7  -4 16582.2 564.141  12
   3   7  -4 16218.5 551.946  11
   3   7  -4 15944.0 562.240  10
   3   7  -4 16671.3 591.997  35
   3   7  -4 16335.8 598.207  30
   3   7  -3 5993.70 343.739  14
   3   7  -3 6010.66 341.965  11
   3   7  -3 6099.75 330.978  12
   3   7  -3 6597.83 370.192  35
   3   7  -3 6374.42 370.374  30
   3   7  -2 2861.83 243.472  35
   3   7  -2 2616.73 230.899  11
   3   7  -2 2673.51 213.321   8
   3   7  -1 33753.8 813.922  32
   3   7  -1 31579.3 828.070  35
   3   7  -1 31154.5 758.956   8
   3   7   0 129.825 76.9563  15
   3   7   0 40.2509 39.6728  32
   3   7   0-40.1753 54.8026   8
   3   7   1 10416.1 539.586  15
   3   7   1 11034.3 510.044  32
   3   7   1 9969.81 459.572   8
   3   7   2 19881.6 764.964  15
   3   7   2 18885.6 691.142  32
   3   7   2 20020.9 653.776   7
   3   7   2 18353.4 637.450   8
   3   7   3 2739.44 283.510  15
   3   7   3 3125.47 288.594  32
   3   7   3 2937.62 258.631   7
   3   7   3 2885.27 257.370   8
   3   7   4 8082.12 488.269  15
   3   7   4 7128.67 429.297  32
   3   7   4 7734.69 408.978   4
   3   7   4 7526.51 415.573   7
   3   7   4 7753.76 418.476   8
   3   7   5 5367.94 385.127  15
   3   7   5 5378.20 362.233  32
   3   7   5 5592.62 349.816   4
   3   7   5 5309.19 334.217   8
   3   7   6 4959.56 357.895  15
   3   7   6 5029.10 336.542  32
   3   7   6 5260.29 327.425   4
   3   7   6 5248.83 316.030   8
   3   7   7 13236.4 531.631  15
   3   7   7 12470.7 492.979  32
   3   7   7 13616.6 462.986   8
   3   7   8 1555.02 161.951  15
   3   7   8 1577.39 155.427  32
   3   8 -13 1757.41 174.657  12
   3   8 -13 1600.95 189.659  35
   3   8 -13 1639.01 169.987  30
   3   8 -12 15744.8 566.714  12
   3   8 -12 15851.6 632.712  35
   3   8 -12 15491.4 588.087  30
   3   8 -11 3596.01 289.785  12
   3   8 -11 3574.44 269.750   9
   3   8 -11 3181.43 301.325  35
   3   8 -11 3833.58 310.488  30
   3   8 -10 26971.3 803.761  12
   3   8 -10 27188.6 879.475  35
   3   8 -10 28308.8 865.997  30
   3   8  -9 11775.2 540.206  12
   3   8  -9 11829.1 571.326  35
   3   8  -9 12371.8 581.064  30
   3   8  -8 23589.0 761.654  12
   3   8  -8 21475.9 764.924  35
   3   8  -8 22366.2 773.206  30
   3   8  -7 398.331 108.256  10
   3   8  -7 383.092 100.291  12
   3   8  -7 580.933 126.415  35
   3   8  -7 360.329 108.748  30
   3   8  -6 2197.32 228.940  12
   3   8  -6 2280.64 226.493  11
   3   8  -6 1980.24 216.170  10
   3   8  -6 2258.94 241.413  35
   3   8  -6 2013.72 229.239  30
   3   8  -5 338.366 100.213  11
   3   8  -5 241.561 74.3274  12
   3   8  -5 194.292 71.3584  10
   3   8  -5 332.824 102.240  35
   3   8  -5 400.554 108.388  30
   3   8  -4 3527.70 282.286  14
   3   8  -4 3472.28 294.011  35
   3   8  -4 3235.22 255.256  12
   3   8  -4 3284.54 266.067  11
   3   8  -4 3396.14 271.373  10
   3   8  -3 4881.32 339.927  35
   3   8  -3 4898.29 319.603  11
   3   8  -3 4812.89 325.468  10
   3   8  -2 63.0831 51.8107  35
   3   8  -2-9.24224 52.8252   8
   3   8  -2 136.697 43.4199  11
   3   8  -1 1064.10 147.007   8
   3   8  -1 829.771 141.564  11
   3   8   0 12304.9 524.508  32
   3   8   0 11508.8 495.778   8
   3   8   1 24323.5 758.297  32
   3   8   1 22695.4 714.567   8
   3   8   2 33259.1 997.699  15
   3   8   2 32419.4 898.953  32
   3   8   2 34280.5 864.410   7
   3   8   2 32948.8 863.955   8
   3   8   3 16349.6 690.618  15
   3   8   3 16724.5 641.033  32
   3   8   3 16850.0 607.844   7
   3   8   3 16403.4 612.777   8
   3   8   4 84.5315 80.5930  15
   3   8   4 40.0143 63.4289  32
   3   8   4 64.6907 54.1302   8
   3   8   5 2161.12 230.118  15
   3   8   5 1983.54 211.827  32
   3   8   5 2085.28 203.010   8
   3   8   6 2950.89 248.789  15
   3   8   6 2688.51 221.627  32
   3   8   6 2625.52 205.469   8
   3   8   7 820.907 116.793  15
   3   9 -12 2795.43 233.920  12
   3   9 -12 3045.41 259.795  35
   3   9 -12 2735.68 234.808  30
   3   9 -11 5498.61 341.000  12
   3   9 -11 5213.43 316.956   9
   3   9 -11 5534.02 375.770  35
   3   9 -11 5432.88 356.255  30
   3   9 -10 4600.81 332.484  12
   3   9 -10 4846.64 359.070  35
   3   9 -10 4687.42 345.936  30
   3   9  -9 21570.5 727.652  12
   3   9  -9 22141.1 774.354  35
   3   9  -9 21742.4 765.835  30
   3   9  -8 79169.1 1396.60  12
   3   9  -8 75589.0 1435.76  35
   3   9  -8 75314.6 1457.03  30
   3   9  -7 6870.99 407.179  12
   3   9  -7 7151.89 425.856  10
   3   9  -7 7187.95 440.183  35
   3   9  -7 7360.45 453.322  30
   3   9  -6 4281.88 344.286  35
   3   9  -6 4051.29 309.328  12
   3   9  -6 3938.62 317.301  10
   3   9  -5 877.113 146.941  35
   3   9  -5 825.883 141.581  11
   3   9  -5 840.630 149.699  10
   3   9  -5 790.193 143.135  12
   3   9  -4 5236.29 372.044  35
   3   9  -4 5974.05 357.384  11
   3   9  -4 5378.92 350.029  10
   3   9  -3 4169.37 333.755  35
   3   9  -3 4086.43 295.393  11
   3   9  -3 4417.60 321.393  10
   3   9  -2 3186.47 264.753  11
   3   9  -2 3173.94 256.152   8
   3   9  -2 3231.77 267.084  10
   3   9  -1 808.006 130.486   8
   3   9  -1 562.705 116.054  11
   3   9   0 268.008 88.6933   8
   3   9   0 272.040 94.9113  11
   3   9   1 15044.6 581.084   8
   3   9   2 3051.92 260.400   8
   3   9   3 5503.62 329.648  32
   3   9   3 6155.47 355.583   8
   3   9   4 90.4993 49.5833  32
   3   9   4 171.018 68.6240   8
   3   9   5 909.095 120.776  32
   3   9   5 989.958 130.044   8
   3  10 -11 112.662 78.1288  35
   3  10 -11 82.4725 45.4796  12
   3  10 -11 158.241 65.6146   9
   3  10 -10 230.635 97.2907  35
   3  10 -10 156.040 61.8494  12
   3  10 -10 207.998 80.9827   9
   3  10  -9 2821.69 247.664  12
   3  10  -9 2729.55 268.393  35
   3  10  -9 2725.36 247.925   9
   3  10  -8 2638.87 244.507  12
   3  10  -8 2437.10 248.775  35
   3  10  -7 1709.87 202.888  12
   3  10  -7 1727.76 213.808  35
   3  10  -6 74.3044 58.3257  35
   3  10  -6 81.0463 46.1519  12
   3  10  -6 134.671 73.1528  10
   3  10  -5 1417.44 195.197  35
   3  10  -5 1577.59 199.197  10
   3  10  -4 249.617 98.0258  35
   3  10  -4 204.840 74.6414  11
   3  10  -4 277.760 87.1745  10
   3  10  -3 324.179 102.888  10
   3  10  -3 294.873 83.4800  11
   3  10  -2 11983.7 486.018  11
   3  10  -1 373.428 88.7990   8
   3  10   0 1703.75 185.600   8
   3  10   1 3375.98 262.258   8
   3  10   2 10858.9 450.676   8
   3  10   3 3284.21 234.733   8
   3  10   4 435.873 82.8747   8
   3  11 -10 140.940 35.0045  35
   3  11 -10 91.3387 41.7674  12
   3  11  -9 1912.04 188.013  12
   3  11  -9 2218.63 211.520  35
   3  11  -9 2044.27 196.094   9
   3  11  -8 1114.30 158.060  35
   3  11  -8 1058.45 146.444  12
   3  11  -8 1123.10 157.905   9
   3  11  -7 2323.67 211.221  12
   3  11  -7 2431.61 230.607   9
   3  11  -7 2276.78 232.714  35
   3  11  -6 1051.65 156.782   9
   3  11  -6 898.439 143.170  35
   3  11  -5 5295.84 335.815   9
   3  11  -4 2293.61 215.690   9
   3  11  -1 743.260 118.640   8
   3  11   0 68.6534 43.3134   8
   3  11   1 7575.34 345.366   8
   3  12  -6 2910.67 224.681   9
  -4  14   4 6210.34 297.428   8
  -4  14   3 450.151 94.0190   7
  -4  14   3 451.519 93.0198  31
  -4  14   3 306.798 76.5366  34
  -4  14   2 1688.78 179.371   7
  -4  14   2 1416.93 159.027  31
  -4  14   2 1627.01 175.592  34
  -4  14   1 2373.60 210.990   7
  -4  14   1 2295.80 213.569  31
  -4  14   1 2210.23 206.098  34
  -4  14   0 134.102 76.8501   7
  -4  14   0 32.7827 40.4999  34
  -4  14   0 65.0070 54.4000  31
  -4  14  -1 120.386 52.8269   7
  -4  14  -1 159.836 69.0523  31
  -4  14  -2 1068.03 153.456   7
  -4  14  -2 933.270 148.334  31
  -4  14  -3 8201.82 398.128   7
  -4  14  -3 8629.71 421.290  31
  -4  14  -4 351.670 87.7610  31
  -4  14  -5 1040.66 144.124  31
  -4  14  -6 1394.93 159.650  31
  -4  13   6 1674.20 158.292   7
  -4  13   6 1697.45 154.769   8
  -4  13   6 1946.62 187.006  34
  -4  13   5 360.277 88.1592   7
  -4  13   5 207.010 77.7313  34
  -4  13   5 194.019 69.5797  31
  -4  13   4 15837.5 558.292   7
  -4  13   4 16549.4 603.099  34
  -4  13   4 16002.1 569.811  31
  -4  13   3 7554.83 396.527   7
  -4  13   3 7486.36 417.158  34
  -4  13   3 7745.04 413.047  31
  -4  13   2 2747.88 247.257   7
  -4  13   2 2882.35 263.722  34
  -4  13   2 3064.70 271.189  31
  -4  13   1 10885.5 494.715   7
  -4  13   1 11195.0 516.168  31
  -4  13   1 10994.5 514.442  34
  -4  13   0 351.716 81.6758   7
  -4  13   0 394.435 105.837  31
  -4  13   0 429.370 108.567  34
  -4  13  -1 15352.3 593.133   7
  -4  13  -1 15547.7 614.824  31
  -4  13  -1 16058.7 614.310  34
  -4  13  -2 6698.77 411.919  31
  -4  13  -3 2940.81 270.801  31
  -4  13  -4 3071.63 272.374  31
  -4  13  -5 181.879 57.9378  31
  -4  13  -6 3093.98 266.804  31
  -4  13  -7 3903.76 279.793  31
  -4  13  -8 2665.37 213.363  31
  -4  12   8 57.3163 37.9009   4
  -4  12   7 1.27263 39.5290   8
  -4  12   7 120.779 71.0344   7
  -4  12   7 61.5267 51.8265  34
  -4  12   6 140.104 74.5540  34
  -4  12   6 235.398 81.9359  31
  -4  12   5 2112.90 215.614   7
  -4  12   5 2237.72 238.196  34
  -4  12   5 2138.92 226.950  31
  -4  12   4 196.260 78.6016   7
  -4  12   4 280.750 105.150  31
  -4  12   4 232.725 89.7812  34
  -4  12   3 7146.38 409.446   7
  -4  12   3 8312.74 467.326  34
  -4  12   3 8125.97 454.112  31
  -4  12   2 297.934 102.751   7
  -4  12   2 260.757 96.3762  31
  -4  12   2 429.943 115.620  34
  -4  12   1-23.9674 74.5183   7
  -4  12   1-10.4860 60.3070  31
  -4  12   1 131.223 77.3915  34
  -4  12   0 12143.7 540.636   7
  -4  12   0 12390.3 562.939  31
  -4  12   0 13246.2 586.144  34
  -4  12  -1 24934.9 802.177  31
  -4  12  -1 24689.9 795.896  34
  -4  12  -2 112.069 37.4660  34
  -4  12  -2 184.722 90.6326  31
  -4  12  -3 5811.65 393.837  31
  -4  12  -3 5827.96 380.286  34
  -4  12  -4 2790.83 273.262  31
  -4  12  -5 3205.28 298.992  31
  -4  12  -6 422.029 92.7558  31
  -4  12  -7 1270.36 178.033  31
  -4  12  -8 2726.07 240.870  31
  -4  12  -9 1354.06 158.622  31
   4 -12   9 1046.12 131.175  24
  -4  11   9 4110.93 268.582   4
  -4  11   8 1485.55 168.731   7
  -4  11   7 11120.4 522.729  34
  -4  11   7 11449.5 518.071  31
  -4  11   7 11800.5 499.888   7
  -4  11   7 11881.7 523.353   3
  -4  11   6 1244.42 186.940  34
  -4  11   6 1083.68 164.052  31
  -4  11   6 1035.65 158.327   7
  -4  11   6 1012.60 160.076   3
  -4  11   5 477.844 116.651  31
  -4  11   5 562.344 131.750  34
  -4  11   5 560.697 122.435   7
  -4  11   5 547.353 122.589   3
  -4  11   4 15986.8 655.074  34
  -4  11   4 16696.4 664.812  31
  -4  11   4 15866.8 623.774   7
  -4  11   3 3637.27 314.375  31
  -4  11   3 4001.31 331.181  34
  -4  11   3 3828.46 305.741   7
  -4  11   2 25236.1 802.238  31
  -4  11   2 26214.4 828.086  34
  -4  11   2 25259.3 773.008   7
  -4  11   1 3473.57 293.957  31
  -4  11   1 3509.40 303.620  34
  -4  11   1 3241.66 271.553   7
  -4  11   0 32920.4 915.881  31
  -4  11   0 33375.5 930.366  34
  -4  11  -1 3243.32 284.704  31
  -4  11  -1 2963.20 272.102  34
  -4  11  -1 2719.24 265.681   9
  -4  11  -2 12992.6 575.500  34
  -4  11  -2 12822.0 577.773  31
  -4  11  -2 13210.5 590.604   9
  -4  11  -3 3622.67 292.229  12
  -4  11  -3 2847.87 268.643  34
  -4  11  -3 3073.05 284.891  31
  -4  11  -3 3223.87 294.075   9
  -4  11  -4 3687.97 308.987  12
  -4  11  -4 3705.84 316.021  31
  -4  11  -4 3868.19 330.003   9
  -4  11  -5 42824.8 1041.58  12
  -4  11  -5 40602.9 1036.55  31
  -4  11  -6 621.973 137.086  31
  -4  11  -7 16917.6 652.038  31
  -4  11  -8 521.713 114.656  31
  -4  11  -9 307.481 88.5380  31
  -4  11 -10 1299.67 154.090  31
  -4  10  10 1195.13 151.993   4
  -4  10  10 1152.30 144.279  33
  -4  10   9 44.5065 44.9347  33
  -4  10   8 2856.18 256.566   7
  -4  10   8 3067.04 277.509  34
  -4  10   8 2717.49 246.022  33
  -4  10   7 3531.01 285.111   7
  -4  10   7 3403.77 299.710   3
  -4  10   7 3254.00 272.258  33
  -4  10   7 3189.24 293.313  34
  -4  10   7 3293.28 299.219  31
  -4  10   6 13918.5 577.598   7
  -4  10   6 13704.1 600.873   3
  -4  10   6 14813.5 578.230  33
  -4  10   6 14479.2 624.800  31
  -4  10   6 14191.8 611.703  34
  -4  10   5 65058.4 1249.36   7
  -4  10   5 63369.5 1283.85  34
  -4  10   5 63156.8 1296.78  31
  -4  10   4 34376.1 899.764   7
  -4  10   4 34000.0 933.622  34
  -4  10   4 35334.9 950.672  31
  -4  10   3 18307.9 643.516   7
  -4  10   3 18865.0 686.604  31
  -4  10   3 19336.0 697.039  34
  -4  10   2 1177.84 159.997   7
  -4  10   2 1183.02 175.686  31
  -4  10   2 1129.84 168.893  34
  -4  10   1 3690.52 294.018  31
  -4  10   1 3450.19 289.957  34
  -4  10   0 35483.3 907.077   9
  -4  10   0 33765.4 897.943  34
  -4  10   0 34038.8 891.265  31
  -4  10  -1 1316.02 185.667   9
  -4  10  -1 1261.34 176.664  34
  -4  10  -1 1437.93 185.625  31
  -4  10  -2 417.835 101.207  12
  -4  10  -2 250.926 95.9201   9
  -4  10  -3 11172.9 509.468  12
  -4  10  -3 10857.7 510.565  31
  -4  10  -3 11080.6 525.031   9
  -4  10  -4 7364.27 431.279  12
  -4  10  -4 7751.53 437.723  31
  -4  10  -4 7945.31 449.713   9
  -4  10  -5 4579.39 347.961  12
  -4  10  -5 4633.76 347.379  31
  -4  10  -5 4527.48 341.146   9
  -4  10  -6 17281.4 680.335  12
  -4  10  -6 16127.1 645.472  31
  -4  10  -7 5330.08 368.551  31
  -4  10  -8 4451.90 332.051  31
  -4  10  -9 2215.95 225.966  31
  -4  10 -10 2520.82 224.725  31
   4 -10  11 2535.18 199.348  24
  -4   9  11 1300.07 151.350   4
  -4   9  11 1211.07 149.645  33
  -4   9  10 2685.18 243.112   4
  -4   9  10 3134.46 258.899  33
  -4   9   9 270.391 82.4402  33
  -4   9   9 493.496 122.264  34
  -4   9   8 1905.32 216.454   7
  -4   9   8 1681.06 217.890   3
  -4   9   8 1986.68 222.899  33
  -4   9   8 1968.39 222.272  34
  -4   9   8 1507.16 209.327  31
  -4   9   7 104.893 81.9868   3
  -4   9   7 127.620 73.7562   7
  -4   9   7 31.1944 50.5950  34
  -4   9   7 20.3518 50.2807  31
  -4   9   6 35561.5 910.354   7
  -4   9   6 33280.0 939.177   3
  -4   9   6 33824.8 921.865  34
  -4   9   6 34614.6 958.515  31
  -4   9   5 8040.38 422.546   7
  -4   9   5 7390.69 429.389   3
  -4   9   5 7278.20 421.699  34
  -4   9   5 7520.05 439.633  31
  -4   9   4 14997.5 567.745   7
  -4   9   4 15404.7 613.172  31
  -4   9   4 16012.1 607.826  34
  -4   9   3 121.667 63.2943   7
  -4   9   3 157.063 77.1194  31
  -4   9   3 49.3440 56.0559  34
  -4   9   2 70.5815 57.8538  31
  -4   9   2 73.3374 47.4470  34
  -4   9   1 626.957 112.618  31
  -4   9   1 553.527 106.781  34
  -4   9   0 14377.2 547.775   9
  -4   9   0 14340.1 543.693  31
  -4   9  -1 16829.3 593.513   9
  -4   9  -1 15789.2 571.933  31
  -4   9  -2 158.860 69.0161  12
  -4   9  -2 46.3671 69.9680   9
  -4   9  -2 213.187 70.8669  31
  -4   9  -3 245.640 77.4891  12
  -4   9  -3 370.899 100.546   9
  -4   9  -3 341.897 97.8053  31
  -4   9  -4 18594.0 659.758  12
  -4   9  -4 18997.8 650.168  31
  -4   9  -4 18488.1 651.840   9
  -4   9  -5 36108.2 944.490  12
  -4   9  -5 35840.8 916.530  31
  -4   9  -5 35531.8 908.177   9
  -4   9  -6 49475.4 1128.79  12
  -4   9  -6 49938.6 1102.46  31
  -4   9  -7 9339.93 482.962  31
  -4   9  -8 2826.74 261.358  31
  -4   9  -9 13214.3 558.941  31
  -4   9 -10 1972.97 206.831  31
  -4   9 -11 52.9372 55.4101  31
  -4   8  12 4722.33 291.660  33
  -4   8  11 1042.48 145.557   4
  -4   8  11 785.179 129.081  33
  -4   8  10 1711.25 199.006   4
  -4   8  10 1743.88 204.234  33
  -4   8   9 3410.25 311.262   3
  -4   8   9 3394.13 292.630  33
  -4   8   9 3675.98 308.816  34
  -4   8   8 78.1421 71.4874   3
  -4   8   8 11.5144 51.4843   7
  -4   8   8 101.691 69.5072  34
  -4   8   8 6.30149 68.8177  31
  -4   8   8 83.0833 51.8752  25
  -4   8   7 7087.63 397.699   7
  -4   8   7 6973.92 433.537   3
  -4   8   7 6403.82 395.485  34
  -4   8   7 6632.75 418.319  31
  -4   8   7 6197.81 395.114  25
  -4   8   6 41525.8 948.846   7
  -4   8   6 43124.1 1030.27   3
  -4   8   6 39370.1 948.007  34
  -4   8   6 42081.0 1027.20  31
  -4   8   6 39972.5 973.597  25
  -4   8   5 27254.5 740.928   7
  -4   8   5 28052.7 782.932  34
  -4   8   5 28050.4 820.273  31
  -4   8   5 26471.8 754.318  25
  -4   8   4 13672.9 547.529  31
  -4   8   4 12963.9 515.664  34
  -4   8   3 2276.75 270.229  40
  -4   8   2 22112.8 836.729  40
  -4   8   1 4253.26 372.696  40
  -4   8   0 30282.7 1008.35  40
  -4   8  -1 13347.8 690.697  40
  -4   8  -2 11700.1 658.753  40
  -4   8  -3 218.055 80.4367  12
  -4   8  -3 96.8139 44.2079   9
  -4   8  -3 116.584 41.7282  31
  -4   8  -4 8961.19 442.226  12
  -4   8  -4 8366.09 412.324  31
  -4   8  -4 8295.63 409.787   9
  -4   8  -5 4498.90 322.985  12
  -4   8  -5 4532.99 316.157  31
  -4   8  -5 4505.99 314.079   9
  -4   8  -6 10182.2 504.249  12
  -4   8  -6 10143.8 478.608  31
  -4   8  -7 9773.85 481.732  31
  -4   8  -7 8736.36 474.656  29
  -4   8  -8 6645.44 403.817  31
  -4   8  -8 5911.98 401.833  29
  -4   8  -9 3209.32 278.354  31
  -4   8  -9 3421.04 308.360  29
  -4   8 -10 5867.24 366.171  31
  -4   8 -10 5797.87 394.702  29
  -4   8 -11 1535.13 167.858  31
  -4   8 -11 1432.81 183.119  29
   4  -8  12 3560.23 228.529  19
   4  -7 -13 55.6154 47.7434  21
  -4   7  13 101.584 39.0264  33
  -4   7  12 9175.66 440.666  33
  -4   7  11 770.768 133.104   4
  -4   7  11 845.589 144.516  33
  -4   7  10 177.162 67.4875  33
  -4   7  10 497.959 117.037  25
  -4   7   9 62.3956 57.3442   3
  -4   7   9 125.578 60.3540  33
  -4   7   9 307.117 97.3826  34
  -4   7   9 135.150 93.1765  25
  -4   7   8 58371.5 1259.26   3
  -4   7   8 57779.4 1170.78  34
  -4   7   8 61137.1 1259.56  31
  -4   7   8 58857.2 1210.18  25
  -4   7   7 16391.0 638.392   3
  -4   7   7 15064.6 576.281  34
  -4   7   7 15633.1 619.005  31
  -4   7   7 15028.6 595.391  25
  -4   7   6 99.0607 51.9002   3
  -4   7   6 77.3998 48.2872  31
  -4   7   6 38.1542 43.5926  34
  -4   7   6 9.79177 46.4538  25
   4  -7  -6-11.4335 32.9624  23
  -4   7   5 11158.8 681.186  37
  -4   7   4 960.755 193.847  37
  -4   7   3 15223.7 628.874  40
  -4   7   3 15059.0 716.230  37
  -4   7   2 4210.46 357.790  37
  -4   7   2 3832.84 322.207  40
  -4   7   1 4875.60 382.075  37
  -4   7   1 5292.20 376.400  40
  -4   7   0 7528.94 462.314  37
  -4   7  -1 40020.9 1086.18  37
  -4   7  -2 11970.8 608.931  37
  -4   7  -3 36391.1 1208.24   1
  -4   7  -4 6726.32 541.758   1
  -4   7  -5 10700.7 480.971  12
  -4   7  -5 10894.9 461.463  31
  -4   7  -5 9533.65 454.844  29
  -4   7  -6 23734.4 746.847  12
  -4   7  -6 24266.7 720.467  31
  -4   7  -6 23606.3 756.669  29
  -4   7  -7 3140.27 287.699  29
  -4   7  -8-103.031 86.2409  29
  -4   7  -9 10154.4 490.782  31
  -4   7  -9 10212.2 541.907  29
  -4   7 -10 36535.4 900.463  31
  -4   7 -10 33919.3 978.269  29
  -4   7 -11 2898.66 276.952  29
   4  -7  12 4874.52 272.224  19
  -4   7 -12 4964.52 323.363  29
   4  -6 -13 5445.50 344.593  21
  -4   6  13 5952.83 343.533  33
  -4   6  12 5669.31 362.374  33
  -4   6  12 5872.32 366.103  25
  -4   6  11 73.7885 75.7457  33
  -4   6  11 45.8419 61.6481  25
  -4   6  10 2326.75 241.873  33
  -4   6  10 2170.51 237.139  25
  -4   6   9 755.676 158.973   3
  -4   6   9 894.218 156.410  34
  -4   6   8 12763.9 569.952   3
  -4   6   8 12470.5 518.335  34
  -4   6   8 12330.0 552.456  31
  -4   6   8 12468.0 540.658  25
  -4   6   7 529.701 105.663  17
  -4   6   7 586.583 117.366   3
  -4   6   7 471.788 101.002  34
   4  -6  -7 586.742 102.884  23
  -4   6   7 764.575 131.193  25
  -4   6   6 576.276 146.274  37
  -4   6   5 2007.55 276.230  37
  -4   6   4 69.4215 38.4448  40
  -4   6   4 99.6137 77.1741  37
  -4   6   3 17464.2 606.816  40
  -4   6   3 15578.4 685.244  37
  -4   6   2 120156. 1827.48  37
  -4   6   1 5905.37 392.843  37
  -4   6   0 70516.0 1352.48  37
  -4   6  -1 60023.7 1285.57  37
  -4   6  -2 11805.8 612.681   1
  -4   6  -3 65791.3 1515.78   1
  -4   6  -4 971.606 192.479   1
  -4   6  -5 60681.6 1615.97   1
  -4   6  -6 8888.71 456.262  29
  -4   6  -7 266.606 82.4043  29
  -4   6  -8 202.165 76.5164  29
  -4   6  -9 995.701 184.467  29
  -4   6 -10 3158.07 306.885  29
  -4   6 -11-12.9238 64.8175  29
   4  -6  12 877.414 119.325  19
  -4   6 -12 800.978 136.479  29
   4  -5 -14 1996.80 202.987  21
  -4   5  14 1913.04 179.032  33
   4  -5 -13 75.2479 46.7551  21
  -4   5  13 60.1817 45.4879  33
  -4   5  13 117.828 62.5889  25
  -4   5  12 32353.6 875.725  33
  -4   5  12 31662.7 870.930  25
  -4   5  11 2582.54 249.425  33
  -4   5  11 2552.49 258.032  25
  -4   5  10 7794.20 427.989  33
  -4   5  10 7760.80 442.919  25
  -4   5   9 15484.0 637.439   3
   4  -5  -9 15134.9 529.345  20
  -4   5   9 15158.8 608.439  25
  -4   5   8 266.249 82.8301  17
   4  -5  -8 134.897 42.2668  20
  -4   5   8 168.418 64.9554   3
  -4   5   8 173.323 90.9682  31
  -4   5   8 138.748 68.3884  25
  -4   5   7 202193. 2996.41  37
  -4   5   6 132.904 80.1118  37
  -4   5   5 50519.8 1304.66  37
  -4   5   4 76876.0 1123.03  40
  -4   5   4 76704.6 1502.16  37
  -4   5   3 2134.49 241.938  37
  -4   5   2 43951.0 1046.43  37
  -4   5   1 23280.1 743.470  37
  -4   5   0 33646.1 898.963  37
  -4   5  -1 774.934 148.171   1
  -4   5  -2 96794.4 1625.83   1
  -4   5  -3 42464.6 1142.42   1
  -4   5  -4 1664.24 246.483   1
  -4   5  -5 1317.65 235.741   1
  -4   5  -6 841.623 142.563  22
  -4   5  -6 797.403 138.973  29
  -4   5  -7 10223.7 498.997  22
  -4   5  -7 10495.7 519.335  29
  -4   5  -8 24778.6 831.709  29
  -4   5  -8 23743.0 785.383  22
  -4   5  -9 4937.03 368.651  22
  -4   5  -9 5403.34 399.052  29
  -4   5 -10 9851.71 544.346  29
  -4   5 -11 7480.32 456.827  29
   4  -5  12 1784.89 161.062  19
  -4   5 -12 1914.73 216.853  29
   4  -4 -14 2262.02 220.328  21
  -4   4  14 2304.40 204.442  33
  -4   4  14 2644.36 210.708  25
   4  -4 -13 3289.03 290.868  21
  -4   4  13 3493.82 276.712  33
  -4   4  13 3647.97 282.347  25
  -4   4  12 11106.8 511.684  33
  -4   4  12 11116.4 524.894  25
  -4   4  11 12055.6 530.896  33
   4  -4 -11 12538.8 519.275  29
  -4   4  11 12065.6 557.682  25
  -4   4  10 11895.7 510.942  33
   4  -4 -10 11621.0 476.828  29
  -4   4   9 31204.9 859.654   3
  -4   4   9 32009.5 843.786  17
   4  -4  -9 29606.0 741.448  20
   4  -4  -9 29475.9 718.738  29
  -4   4   8 21457.4 1011.55  37
  -4   4   7 5733.12 474.083  37
  -4   4   6 10072.9 588.586  37
  -4   4   5 31257.4 962.507  37
  -4   4   4 27247.0 849.277  37
  -4   4   3 507.535 115.385  37
  -4   4   2 30271.6 811.594  37
  -4   4   1 4432.64 310.596  37
  -4   4   1 4769.49 252.382  27
  -4   4   0 3072.60 247.538   1
  -4   4   0 2752.27 181.973  27
  -4   4  -1 4193.43 300.665   1
  -4   4  -2 21849.7 727.883   1
  -4   4  -3 4268.88 338.149   1
  -4   4  -4 1992.55 252.109   1
  -4   4  -5 16271.6 764.023   1
  -4   4  -6 3822.18 279.235  22
  -4   4  -6 3976.51 296.897  29
  -4   4  -7 7226.59 414.674  22
  -4   4  -7 7528.85 440.241  29
   4  -4   8 59395.3 1082.61  18
  -4   4  -8 57151.9 1213.15  22
  -4   4  -8 58810.8 1264.89  29
  -4   4  -9 1241.82 192.920  22
   4  -4   9 1335.11 164.789  18
  -4   4  -9 1439.71 214.953  29
  -4   4 -10 100.106 74.3187  22
   4  -4  10 94.5134 54.7546  18
  -4   4 -10 207.932 98.8078  29
   4  -4  11 7996.97 376.719  19
   4  -4  11 7953.59 381.002  18
  -4   4 -11 7227.31 419.861  22
  -4   4 -11 7571.58 453.994  29
  -4   4 -12 16.2256 52.0704  29
   4  -3 -15 1315.14 153.378  21
   4  -3 -14 1572.14 192.412  21
   4  -3 -14 1651.95 185.614  29
   4  -3 -13 406.382 99.0376  21
   4  -3 -13 456.460 99.6891  29
  -4   3  13 579.119 127.946  25
  -4   3  12 4237.93 312.100  33
  -4   3  12 4462.26 331.631  25
   4  -3 -12 4361.18 317.305  29
  -4   3  11 27313.5 773.125  33
   4  -3 -11 25824.5 749.896  29
  -4   3  10 37487.5 936.770  17
   4  -3 -10 35044.4 818.106  13
   4  -3 -10 34923.1 831.758  29
  -4   3   9 1351.45 172.607   3
  -4   3   9 1528.16 180.494  17
   4  -3  -9 1291.52 156.385  20
   4  -3  -9 1513.81 161.473  29
  -4   3   8 24062.4 1019.13  37
  -4   3   7 51703.5 1365.20  37
  -4   3   6 26925.2 915.686  37
  -4   3   5 89749.2 1560.70  37
  -4   3   4 127123. 1738.16  37
  -4   3   3 95022.5 1417.11  37
  -4   3   2 254252. 2247.41  37
  -4   3   2 254652. 2040.26  27
  -4   3   1 77647.1 1249.61  37
  -4   3   1 78258.5 1067.70  27
  -4   3   0 8388.16 372.665   1
  -4   3   0 8562.85 347.394  27
  -4   3  -1 41957.7 884.939   1
  -4   3  -2 49640.2 1025.93   1
  -4   3  -3 129110. 1766.51   1
  -4   3  -4 19162.1 740.818   1
  -4   3  -5 13144.7 667.084   1
  -4   3  -6 24374.1 979.286   1
  -4   3  -6 23523.7 684.353  22
  -4   3  -6 24055.8 722.821  29
  -4   3  -7 63676.4 1252.73  29
  -4   3  -7 63522.5 1214.72  22
   4  -3   8 11168.0 485.538  18
  -4   3  -8 11249.9 533.052  22
  -4   3  -8 10767.7 535.412  29
  -4   3  -9 961.904 174.484  22
   4  -3   9 881.003 131.016  18
  -4   3  -9 826.056 157.737  29
  -4   3 -10 1540.49 212.892  22
   4  -3  10 1554.05 179.786  18
  -4   3 -10 1454.52 215.061  29
  -4   3 -11 138.373 72.8535  22
   4  -3  11 161.462 60.2593  18
  -4   3 -11 97.9588 73.9359  29
  -4   3 -12 15412.3 553.742  22
  -4   3 -12 15026.9 565.734  29
   4  -2 -15 1926.41 194.330  21
   4  -2 -15 1993.26 189.299  29
   4  -2 -14 9476.51 474.366  21
   4  -2 -14 8892.51 439.532  29
   4  -2 -13 2184.10 246.371  21
  -4   2  13 2770.26 248.078  18
  -4   2  13 2461.00 238.166  25
   4  -2 -13 2246.41 232.211  29
   4  -2 -12 5339.39 376.140  21
  -4   2  12 5190.52 348.793  18
   4  -2 -12 5375.01 354.428  29
  -4   2  11 57614.4 1193.60  17
  -4   2  11 57631.3 1130.47  18
   4  -2 -11 55442.5 1102.75  29
  -4   2  10 24870.9 758.679  17
   4  -2 -10 23781.1 686.013  13
   4  -2 -10 26045.6 718.728  29
   4  -2  -9 15654.3 526.940  20
  -4   2   9 16034.1 567.544  17
  -4   2   8 19935.8 878.902  37
  -4   2   7 309.000 112.713  37
  -4   2   6 30930.5 930.753  37
  -4   2   5 1126.89 170.138  37
  -4   2   4 88488.9 1368.83  37
  -4   2   3 128647. 1569.87  37
  -4   2   3 125685. 1551.03  27
  -4   2   2 437.913 97.3728  37
  -4   2   2 349.917 92.5545  27
  -4   2   1 2349.47 170.828   1
   4  -2  -1 2314.81 95.6848  39
  -4   2   1 2048.63 184.627  27
  -4   2   0 73850.6 1015.46   1
  -4   2   0 75161.8 1125.72  27
  -4   2  -1 233511. 1932.94   1
  -4   2  -2 34880.1 814.808   1
  -4   2  -3 166.576 73.4043   1
  -4   2  -4 9970.95 522.172   1
  -4   2  -5 73214.7 1553.45   1
   4  -2   5 85244.1 2151.49  26
  -4   2  -6 181.019 109.466   1
  -4   2  -6 342.564 93.0637  22
   4  -2   6 236.275 68.3593  18
  -4   2  -6 338.149 84.1189  29
   4  -2   7 69013.2 1178.13  18
  -4   2  -7 65808.0 1271.41  29
   4  -2   8 3628.53 278.788  18
  -4   2  -8 4190.49 326.378  22
  -4   2  -8 3823.88 317.360  29
   4  -2   9 10385.8 477.307  18
  -4   2  -9 10361.1 542.085  29
  -4   2  -9 10343.0 525.219  22
   4  -2  10 12390.4 510.547  18
  -4   2 -10 12358.6 576.895  22
  -4   2 -10 11962.8 581.594  29
   4  -2  11 6256.23 332.935   5
  -4   2 -11 5666.58 369.353  22
  -4   2 -11 5987.73 387.735  29
  -4   2 -12 342.074 77.9995  22
  -4   2 -12 349.831 86.1372  29
   4  -1 -15 379.905 94.7372  21
  -4   1  15 151.389 52.1402  18
   4  -1 -15 253.156 84.4873  29
   4  -1 -14 9112.68 465.852  21
  -4   1  14 9702.79 459.338  18
   4  -1 -14 9870.05 480.065  29
   4  -1 -13 52833.0 1173.49  21
  -4   1  13 54396.2 1149.34  18
   4  -1 -13 52162.8 1137.62  29
   4  -1 -12 57275.5 1213.48  21
   4  -1 -12 55728.6 1105.55  16
  -4   1  12 55818.2 1180.65  18
   4  -1 -12 56406.8 1160.91  29
  -4   1  11 1965.66 218.347  17
   4  -1 -11 2032.13 203.437  16
   4  -1 -11 1909.78 209.023  13
   4  -1 -11 2324.10 237.441  21
   4  -1 -11 2077.51 216.919  29
  -4   1  10 546.165 109.600  17
   4  -1 -10 525.928 111.696  16
   4  -1 -10 459.131 92.6553  13
   4  -1 -10 466.498 101.867  29
  -4   1   9 3387.76 381.232  37
  -4   1   8 8448.17 559.689  37
  -4   1   7 320.823 100.676  37
  -4   1   6 13417.1 584.427  37
  -4   1   5 11840.5 511.170  37
  -4   1   4 87640.5 1285.58  37
  -4   1   4 83418.8 1371.72  27
  -4   1   3 115637. 1410.18  37
  -4   1   3 118544. 1513.52  27
  -4   1   2 250448. 2058.89  37
  -4   1   2 253828. 2153.15  27
  -4   1   1 189777. 1304.43   1
   4  -1  -1 186690. 1243.82  39
   4  -1  -1 193412. 1852.87  26
  -4   1   1 191544. 1858.35  27
  -4   1   0 280077. 1757.00   1
   4  -1   0 278370. 1769.57  39
  -4   1  -1 19503.5 523.360   1
   4  -1   1 19012.2 777.435  26
  -4   1  -2 63757.8 1067.55   1
   4  -1   2 68314.8 1572.46  26
   4  -1   3 11290.4 696.425  26
   4  -1   4 64135.5 1776.32  26
   4  -1   5 9145.43 635.297  37
   4  -1   5 9848.75 723.282  26
   4  -1   6 21399.6 627.457  18
  -4   1  -6 21846.1 668.579  22
  -4   1  -6 19935.7 657.969  29
   4  -1   7 8544.74 422.444  18
  -4   1  -7 8617.57 459.111  29
  -4   1  -7 9170.37 461.429  22
   4  -1   8 10742.9 487.079  18
  -4   1  -8 10859.9 526.084  22
  -4   1  -8 11265.1 546.652  29
  -4   1  -9 204.214 88.9695  22
  -4   1  -9 374.565 106.268  29
  -4   1 -10 15030.6 623.469  29
  -4   1 -10 15119.0 627.925  22
   4  -1  11 7695.94 368.151   5
  -4   1 -11 7420.84 409.482  22
  -4   1 -12 5764.68 318.794  22
  -4   0  15 99.9869 59.4755  18
   4   0 -15 115.029 55.3666  29
  -4   0  14 159.349 82.0495  18
   4   0 -14 247.527 97.0686  21
   4   0 -14 116.945 52.5900  29
   4   0 -13 50710.4 1138.07  21
  -4   0  13 50866.3 1145.84  18
   4   0 -13 51861.8 1143.78  29
   4   0 -12 20818.9 686.611  16
   4   0 -12 20525.2 721.538  21
  -4   0  12 20512.3 711.073  17
   4   0 -12 21702.9 725.129  29
   4   0 -11 11933.1 497.604  16
   4   0 -11 12523.1 541.753  21
   4   0 -11 12734.2 532.156  13
  -4   0  11 12018.6 536.249  17
   4   0 -11 12544.4 525.557  29
   4   0 -10 4558.43 305.341  21
   4   0 -10 4691.69 302.795  13
   4   0 -10 4521.66 288.281  16
  -4   0  10 4370.65 305.096  17
   4   0 -10 4580.32 299.776  29
   4   0  -9 7557.14 575.270   2
  -4   0   9 7243.07 541.809  37
  -4   0   8 2370.96 287.470  37
  -4   0   7 21961.3 783.724  37
  -4   0   6 33072.8 877.585  37
  -4   0   5 191968. 1949.98  37
  -4   0   5 183297. 2165.06  27
   4   0  -4 12442.9 454.562   2
  -4   0   4 12566.8 461.346  37
  -4   0   4 12933.4 541.389  27
   4   0  -3 18131.6 480.094   2
  -4   0   3 18762.5 527.993  37
  -4   0   3 17708.0 614.922  27
   4   0  -2 70282.2 787.335   2
   4   0  -2 72719.1 882.669  39
  -4   0   2 73794.3 1060.18  37
  -4   0   2 70947.7 1212.95  27
  -4   0   1 96797.5 1433.70  27
   4   0  -1 96193.5 1399.48  26
   4   0   0 4795.05 270.784  39
   4   0   0 4483.57 336.746  26
   4   0   1 19574.2 789.035  26
   4   0   2 3167.84 354.234  26
   4   0   3 3655.86 413.611  26
   4   0   4 6758.32 508.164  37
   4   0   4 6781.55 584.313  26
   4   0   5 4858.00 469.071  37
   4   0   5 5722.72 571.116  26
   4   0   6 4407.06 298.225  18
  -4   0  -6 4118.10 301.611  22
  -4   0  -7 38398.4 950.815  22
   4   0   7 38444.0 913.689  18
   4   0   8 7243.32 404.783  18
  -4   0  -8 7246.01 433.883  22
  -4   0  -9 189.111 81.0298  22
  -4   0 -10 2605.05 258.983  22
   4   0  11 2202.46 195.651   5
  -4   0 -11 2068.23 214.996  22
   4   1 -16 153.081 49.8399  29
  -4  -1  15 1832.64 194.458  18
   4   1 -15 1939.62 206.197  29
  -4  -1  14 4160.17 323.309  18
   4   1 -14 4161.17 321.148  29
   4   1 -13 20219.0 686.281  16
   4   1 -13 20724.1 718.625  21
   4   1 -13 19939.1 708.333  29
  -4  -1  12 12068.3 529.903  17
   4   1 -12 12144.5 544.168  21
   4   1 -12 11290.5 510.633  16
   4   1 -12 11492.1 528.961  29
   4   1 -11 29845.0 815.701  13
  -4  -1  11 31253.7 830.458  17
   4   1 -11 29775.5 792.031  16
   4   1 -11 29410.3 811.958  29
  -4  -1  10 6246.81 358.163  17
   4   1 -10 6457.74 352.203  16
   4   1 -10 6595.57 360.780  13
   4   1 -10 6579.72 366.428  29
   4   1  -9 11293.0 702.883   2
   4   1  -8 1198.68 215.281   2
   4   1  -7 100659. 1778.04   2
   4   1  -6 20878.8 738.417   2
   4   1  -5 23342.5 705.095   2
  -4  -1   5 21832.8 776.889  27
   4   1  -4 151.709 71.4975   2
  -4  -1   4 306.510 98.9891  27
   4   1  -3 50314.8 836.685   2
  -4  -1   3 52138.2 825.301  37
  -4  -1   3 49469.3 1080.78  27
   4   1  -2 23930.1 528.960   2
  -4  -1   2 24124.0 576.961  37
   4   1  -2 23418.0 591.410  39
  -4  -1   2 25531.7 769.229  27
   4   1  -1 7906.13 360.572  39
   4   1   0 87982.6 1311.07  39
   4   1   1 11343.2 518.723  39
   4   1   1 11290.1 630.060  26
   4   1   2 32893.2 1181.25  26
   4   1   3 1591.62 282.118  26
   4   1   4-12.2203 85.1428  37
   4   1   4 179.631 102.696  26
  -4  -1  -5 52380.9 1016.75  22
   4   1   5 49870.4 984.451  15
   4   1   6 2639.59 219.119   8
   4   1   6 2877.84 246.465  15
  -4  -1  -6 2410.24 239.130  22
  -4  -1  -7 146.665 74.8385  22
   4   1   7 181.147 70.8350  15
  -4  -1  -8 2096.17 236.147  22
   4   1   8 2381.35 233.850  15
   4   1   9 12848.9 524.238  15
  -4  -1  -9 12318.3 555.834  22
  -4  -1 -10 1022.48 166.434  22
   4   1  11 1903.21 174.124   5
  -4  -1 -11 1709.97 182.630  22
  -4  -2  15 260.379 96.2613  18
   4   2 -15 158.759 61.5741  29
  -4  -2  14 3347.98 299.903  18
   4   2 -14 3208.59 278.309  29
   4   2 -13 58607.9 1187.81  16
   4   2 -13 59815.9 1212.51  29
   4   2 -12 9935.60 486.527  16
   4   2 -12 9774.06 484.203  29
   4   2 -11 18748.7 649.619  13
   4   2 -11 18115.8 630.378  16
   4   2 -11 18600.6 640.094  29
   4   2 -10 31316.4 791.384  13
   4   2 -10 31610.7 788.277  16
   4   2 -10 30573.7 776.563  29
   4   2  -9 322.232 78.3618  13
   4   2  -9 426.962 86.7690  16
   4   2  -8 1701.50 259.315   2
   4   2  -7 349.336 118.501   2
   4   2  -7 580.635 134.262  38
   4   2  -6 2369.69 258.548   2
   4   2  -6 7080.08 410.850  38
   4   2  -5 4918.28 337.173   2
  -4  -2   5 4933.53 375.935  27
   4   2  -4 169786. 1830.07   2
  -4  -2   4 174447. 2163.68  27
   4   2  -3 74.3336 45.3800   2
  -4  -2   3 267.335 97.2717  27
   4   2  -2-3.95562 34.6496   2
   4   2  -2 35.6452 44.0130  39
  -4  -2   2 127.504 69.1802  27
   4   2  -1 70623.7 1219.37  39
   4   2   0 40650.5 992.439  39
   4   2   0 36988.2 868.032  38
   4   2   1 55181.8 1039.43  38
   4   2   1 56593.6 1270.76  39
   4   2   2 1541.18 225.650  39
   4   2   3 36044.0 1182.57  39
   4   2   4 52727.7 1019.75  15
   4   2   4 53990.6 1530.86  39
   4   2   4 57696.7 1019.23   4
   4   2   4 59273.3 1002.95   8
   4   2   5 1112.11 150.291   8
  -4  -2  -5 1290.41 170.256  22
   4   2   5 1207.33 171.874  15
   4   2   6 1897.77 195.218   8
  -4  -2  -6 1707.92 199.989  22
   4   2   6 1713.53 199.935  15
  -4  -2  -7 2126.29 233.614  22
   4   2   7 1859.23 212.445  15
   4   2   8 166.636 62.5005  15
  -4  -2  -8 133.935 56.4495  22
   4   2   9 12831.7 521.613  15
  -4  -2  -9 12761.6 551.982  22
   4   2  10 5563.33 308.500  15
   4   2  10 5433.63 303.389  32
  -4  -2 -10 5690.97 338.371  22
  -4  -3  15 276.388 87.0133  18
   4   3 -15 359.752 103.670  35
   4   3 -15 400.552 96.0734  29
   4   3 -14 316.123 86.2548  29
   4   3 -13 166.952 96.7635  16
   4   3 -13 57.6037 51.0702  29
   4   3 -12 20867.8 710.125  16
   4   3 -12 21526.8 709.554  29
   4   3 -11 1232.87 171.932  16
   4   3 -11 1126.59 161.470  29
   4   3 -10 9314.55 433.792  16
   4   3 -10 8739.10 425.002  13
   4   3 -10 8701.41 413.186  29
   4   3  -9 59950.3 1022.04  12
   4   3  -9 60971.0 1046.43  13
   4   3  -9 63223.8 1078.50  16
   4   3  -9 57628.2 1007.22  29
   4   3  -8 71372.0 1703.73   2
   4   3  -7 41571.1 1205.49   2
   4   3  -7 41918.3 1089.89  38
   4   3  -6 37684.4 1068.27   2
   4   3  -6 36347.1 1008.06  38
   4   3  -5 323.288 90.6675   2
   4   3  -5 140.557 64.8528  38
  -4  -3   5 133.271 65.3405  27
   4   3  -4 76300.2 1354.59   2
   4   3  -4 73897.1 1385.70  38
  -4  -3   4 72173.2 1494.75  27
   4   3  -3 170702. 2073.23  38
  -4  -3   3 162088. 2257.11  27
   4   3  -2 121355. 1705.91  39
   4   3  -2 117059. 1694.14  38
  -4  -3   2 116189. 1923.74  27
   4   3  -1 485.723 122.514  39
   4   3  -1 863.246 143.341  38
   4   3   0 11795.7 528.534  38
   4   3   0 12914.4 611.632  39
   4   3   1 4119.89 373.347  39
   4   3   2 2096.00 288.345  39
   4   3   3 1157.36 154.818  15
   4   3   3 722.990 189.876  39
   4   3   3 1196.42 160.628  36
   4   3   3 1117.46 151.998   8
   4   3   4 33050.2 872.260  15
   4   3   4 33552.1 819.127   4
   4   3   4 34990.2 813.355   8
   4   3   5 5236.01 353.859  15
   4   3   5 5355.36 343.209   4
   4   3   5 4669.66 304.519   8
  -4  -3  -6 111.849 60.8422  22
   4   3   6-27.9164 84.4080  15
   4   3   6 32.7964 44.5347  36
   4   3   6 36.1210 43.5050   8
   4   3   7 395.420 91.1632   8
  -4  -3  -7 298.359 87.6483  22
   4   3   7 285.707 76.1347  15
   4   3   8 3490.49 283.448  15
  -4  -3  -8 3665.04 296.635  22
   4   3   9 2535.15 222.295  15
   4   3   9 2363.99 213.700  32
  -4  -3  -9 2820.41 247.199  22
  -4  -3 -10 3.21323 37.5495  22
   4   3  10 32.3191 28.4341  15
   4   3  10 72.0399 43.9610  32
  -4  -4  15 4378.41 304.570  18
   4   4 -15 4119.91 289.763  35
   4   4 -15 3854.38 268.274  29
   4   4 -14 10722.1 516.476  35
   4   4 -14 10927.1 482.761  29
   4   4 -13 5820.06 376.692  16
   4   4 -13 5055.82 369.432  35
   4   4 -13 5655.86 364.649  29
   4   4 -12 2876.21 266.162  16
   4   4 -12 2561.49 243.019  29
   4   4 -11 8494.49 441.569  16
   4   4 -10 531.475 114.262  16
   4   4 -10 603.321 111.868  13
   4   4 -10 487.984 104.983  12
   4   4  -9 477.537 92.6892  13
   4   4  -9 563.504 105.111  16
   4   4  -9 688.737 137.258  35
   4   4  -9 434.754 94.7809  12
   4   4  -9 751.095 132.340  10
   4   4  -8 1015.42 130.969  16
   4   4  -8 1070.40 138.672  12
   4   4  -8 1061.11 142.938  10
   4   4  -8 1006.51 143.406  35
   4   4  -7 11687.9 673.718   2
   4   4  -7 11569.6 614.910  38
   4   4  -6 45850.6 1268.24   2
   4   4  -6 45367.3 1212.58  38
   4   4  -5 70780.7 1503.66   2
   4   4  -5 74816.7 1522.20  38
   4   4  -4 72642.1 1442.73   2
   4   4  -4 74783.3 1493.74  38
  -4  -4   4 72108.0 1533.39  27
   4   4  -3 3038.40 293.241   2
   4   4  -3 3038.31 295.770  38
  -4  -4   3 2946.04 322.051  27
   4   4  -2 24544.1 857.228  39
   4   4  -2 23627.7 821.341  38
  -4  -4   2 23448.9 910.678  27
   4   4  -1 586.822 134.958  39
   4   4  -1 664.883 152.489  38
   4   4   0 4667.76 407.509  39
   4   4   0 4469.32 351.949  38
   4   4   1 12551.5 714.127  39
   4   4   2 4464.75 316.007  15
   4   4   2 4537.81 298.127  32
   4   4   2 4345.63 303.330  36
   4   4   2 4374.97 282.225   8
   4   4   3 16819.7 633.456  15
   4   4   3 17608.3 613.101  32
   4   4   3 16782.8 616.575  36
   4   4   3 16723.9 558.396   4
   4   4   3 17509.4 586.461   8
   4   4   4 12971.4 574.346  15
   4   4   4 14348.5 576.905  36
   4   4   4 13523.9 530.879   4
   4   4   4 13286.9 529.926   8
   4   4   5 2167.84 236.613  15
   4   4   5 2135.89 225.250  36
   4   4   5 1769.45 201.181   4
   4   4   5 1982.10 205.630   8
   4   4   6 3086.91 282.570  15
   4   4   6 3057.52 253.762   8
   4   4   7 627.021 133.677  15
  -4  -4  -7 736.087 135.372  22
   4   4   7 543.397 116.383  32
   4   4   7 532.013 113.385   8
  -4  -4  -8 57.7037 49.8231  22
   4   4   8-19.9920 79.2101  15
   4   4   8-12.4638 46.3064  32
   4   4   9 2456.87 205.479  15
   4   4   9 2558.82 209.739  32
  -4  -4  -9 2798.10 221.185  22
  -4  -5  15 448.398 96.7959  18
   4   5 -15 406.586 89.0989  35
   4   5 -14 614.761 126.655  35
   4   5 -14 546.314 104.106  30
   4   5 -13 26307.4 777.422  16
   4   5 -13 25613.3 828.259  35
   4   5 -12 6126.86 381.370  16
   4   5 -12 6063.75 422.936  35
   4   5 -11 9525.65 466.319  16
   4   5 -11 8977.00 509.251  35
   4   5 -11 9928.78 462.184  12
   4   5 -10 503.718 116.212  16
   4   5 -10 385.712 115.686  35
   4   5 -10 452.238 107.266  12
   4   5  -9 6656.70 364.282  16
   4   5  -9 7121.19 421.835  35
   4   5  -9 6870.68 390.397  10
   4   5  -9 7087.70 392.131  12
   4   5  -8 153.968 58.5042  16
   4   5  -8 49.7607 57.7339  35
   4   5  -8 96.2987 56.5844  12
   4   5  -8 106.517 57.1660  10
   4   5  -7 145.562 57.5094  14
   4   5  -7 110.037 55.7896  16
   4   5  -7 197.950 74.1688  35
   4   5  -7 107.020 48.8794  12
   4   5  -7 172.916 50.6022  11
   4   5  -7 167.720 55.8873  10
   4   5  -6 2368.44 215.160  14
   4   5  -6 2090.50 288.625   2
   4   5  -6 2468.82 214.775  11
   4   5  -6 2366.87 210.468  12
   4   5  -6 2107.38 194.223  10
   4   5  -6 2150.58 280.574  38
   4   5  -5 2985.03 330.247   2
   4   5  -5 3230.64 335.614  38
   4   5  -4 3774.82 361.845   2
   4   5  -4 3555.70 349.717  38
   4   5  -3 10212.0 592.149  38
   4   5  -2 6159.15 454.095  38
   4   5  -1 945.194 139.239  15
   4   5  -1 915.421 200.086  39
   4   5  -1 966.935 134.114  32
  -4  -5   1 816.430 199.025  27
   4   5   0 8014.24 424.858  15
   4   5   0 8086.10 397.546  32
   4   5   0 7168.14 387.753  36
   4   5   0 7884.15 369.149   8
   4   5   1 7436.00 425.729  15
   4   5   1 7310.13 399.509  32
   4   5   1 6777.68 388.472  36
   4   5   1 6820.64 359.234   8
   4   5   2 325.324 93.8937  15
   4   5   2 336.309 106.926  32
   4   5   2 435.363 102.735  36
   4   5   2 277.502 83.2422   8
   4   5   3 38654.9 1013.19  15
   4   5   3 37073.5 946.413  32
   4   5   3 39190.9 963.024  36
   4   5   3 39308.0 916.686   8
   4   5   4-6.87748 56.2399  32
   4   5   4 53.1330 57.3614  36
   4   5   4 206.988 90.4356   8
   4   5   4 62.7958 47.2928   4
   4   5   5 2633.18 267.158  15
   4   5   5 2880.53 266.554  32
   4   5   5 2599.73 246.539   4
   4   5   5 2801.48 255.210   8
   4   5   6 6574.42 406.660  15
   4   5   6 6880.10 403.633  32
   4   5   6 7344.60 388.028   8
   4   5   7 4127.65 306.584  15
   4   5   7 4306.79 304.464  32
   4   5   7 4323.35 275.744   8
   4   5   8 3690.74 261.222  15
   4   5   8 3583.36 253.538  32
   4   6 -14 808.583 133.689  35
   4   6 -14 780.135 121.708  30
   4   6 -13 877.971 136.602  16
   4   6 -13 841.107 148.271  35
   4   6 -13 836.187 142.449  30
   4   6 -12 2180.40 223.324  16
   4   6 -12 1997.33 207.722  12
   4   6 -12 2003.39 240.978  35
   4   6 -12 1895.57 222.092  30
   4   6 -11 4677.38 323.975  16
   4   6 -11 4498.73 359.488  35
   4   6 -11 4639.60 327.070  12
   4   6 -10 3568.06 278.929  16
   4   6 -10 3531.13 316.745  35
   4   6 -10 3746.52 295.720  12
   4   6  -9 17101.8 587.999  16
   4   6  -9 16565.8 617.203  12
   4   6  -9 16406.9 624.210  10
   4   6  -9 16389.7 656.113  35
   4   6  -8 3062.66 239.964  16
   4   6  -8 2597.29 246.899  10
   4   6  -8 2582.68 245.737  12
   4   6  -8 2552.24 251.469  35
   4   6  -8 3025.19 274.921  30
   4   6  -7 12178.1 530.470  14
   4   6  -7 11137.4 498.425  12
   4   6  -7 11531.1 502.273  10
   4   6  -7 11653.0 511.609  35
   4   6  -7 12410.8 539.030  30
   4   6  -6 696.759 122.563  14
   4   6  -6 492.658 105.849  12
   4   6  -6 506.257 111.614  11
   4   6  -6 564.608 119.379  10
   4   6  -6 543.777 112.853  35
   4   6  -6 619.304 128.238  30
   4   6  -5 136.020 59.0153  14
   4   6  -5 28.8114 37.1272  12
   4   6  -5 139.742 55.1844  11
   4   6  -5 48.9771 51.1883  35
   4   6  -5 123.831 44.0790  30
   4   6  -4 9524.97 448.839  14
   4   6  -4 8735.43 412.656  12
   4   6  -4 8801.42 409.452  11
   4   6  -4 8244.08 392.218  35
   4   6  -4 9048.61 427.310  30
   4   6  -3 115349. 1457.63  12
   4   6  -3 119992. 1517.84  11
   4   6  -3 118467. 1562.52  14
   4   6  -3 113049. 1500.22  30
   4   6  -2 15822.2 575.283  14
   4   6  -2 16212.2 518.889   8
   4   6  -1 172.378 51.4410  32
   4   6  -1 262.598 70.9192   8
   4   6   0 831.953 153.224  15
   4   6   0 934.275 151.960  32
   4   6   0 791.618 127.860   8
   4   6   1 32.9606 60.4428  15
   4   6   1 13.0119 47.0559  32
   4   6   1 83.2362 63.6471   8
   4   6   2 18752.0 732.042  15
   4   6   2 18627.5 683.351  32
   4   6   2 18653.1 633.667   8
   4   6   3 1554.95 214.948  15
   4   6   3 1784.26 218.466  32
   4   6   3 1729.19 209.993   8
   4   6   4 42889.5 1082.62  15
   4   6   4 43005.3 1034.45  32
   4   6   4 43702.6 983.657   8
   4   6   5 12794.2 577.164  15
   4   6   5 12854.7 554.564  32
   4   6   5 13278.8 527.139   8
   4   6   6 632.214 124.593  15
   4   6   6 796.460 137.535  32
   4   6   6 856.750 132.151   8
   4   6   7 2938.94 242.745  15
   4   6   7 3186.93 220.502   8
   4   6   7 3120.13 240.285  32
   4   7 -14 1259.02 160.393  35
   4   7 -13 3720.36 255.572  12
   4   7 -13 3736.64 292.144  35
   4   7 -13 3357.56 270.096  30
   4   7 -12 605.251 112.752  16
   4   7 -12 724.338 128.154  12
   4   7 -12 549.367 129.217  35
   4   7 -12 695.861 140.575  30
   4   7 -11 2015.21 209.734  16
   4   7 -11 1781.77 204.996  12
   4   7 -11 1607.80 213.918  35
   4   7 -11 1909.01 231.532  30
   4   7 -10 14619.0 593.127  12
   4   7 -10 14828.2 642.875  35
   4   7 -10 15305.0 658.028  30
   4   7  -9 38166.7 965.206  12
   4   7  -9 39133.5 1028.93  35
   4   7  -9 37868.5 1028.12  30
   4   7  -8 11415.6 529.306  12
   4   7  -8 11913.6 538.513  10
   4   7  -8 12241.2 563.913  35
   4   7  -8 11683.2 559.667  30
   4   7  -7 21587.4 721.726  12
   4   7  -7 20624.3 699.326  10
   4   7  -7 21511.6 727.310  35
   4   7  -7 21403.0 744.952  30
   4   7  -6 474.772 122.923  14
   4   7  -6 557.833 122.125  12
   4   7  -6 519.286 119.073  10
   4   7  -6 470.686 101.243  11
   4   7  -6 415.106 99.8213  35
   4   7  -6 442.085 117.616  30
   4   7  -5 5691.44 366.808  14
   4   7  -5 5445.40 348.170  11
   4   7  -5 5194.69 344.165  10
   4   7  -5 5749.70 357.344  12
   4   7  -5 5731.49 357.662  35
   4   7  -5 5293.12 357.183  30
   4   7  -4 219.973 81.0367  14
   4   7  -4 463.106 112.043  12
   4   7  -4 275.949 94.3488  11
   4   7  -4 310.640 82.2082  35
   4   7  -4 261.653 84.9384  30
   4   7  -3 400.309 103.949  14
   4   7  -3 481.954 113.070  35
   4   7  -3 574.419 120.330  11
   4   7  -2 136.123 65.4419   8
   4   7  -2 127.546 65.0909  11
   4   7  -1 292.113 91.6031   8
   4   7   0 7069.09 424.154  32
   4   7   0 6656.06 374.007   8
   4   7   1 18999.9 702.151  32
   4   7   1 17808.4 626.513   8
   4   7   2 3425.91 323.432  15
   4   7   2 3404.14 304.993  32
   4   7   2 3209.41 274.944   8
   4   7   3 10157.2 540.189  15
   4   7   3 10279.4 507.803  32
   4   7   3 10713.7 489.039   8
   4   7   4 589.872 122.707  15
   4   7   4 651.864 131.465  32
   4   7   4 559.706 120.915   8
   4   7   5 8867.03 454.862  15
   4   7   5 8830.36 430.188  32
   4   7   5 8897.89 406.144   8
   4   7   6 4743.97 302.414  15
   4   7   6 5749.58 298.702   8
   4   7   6 5622.41 319.658  32
   4   8 -13 200.653 56.2216  12
   4   8 -13 281.043 77.5368  35
   4   8 -13 246.614 75.4550  30
   4   8 -12 343.868 89.4185  12
   4   8 -12 459.006 113.018  35
   4   8 -12 550.142 124.729  30
   4   8 -11 613.840 126.035  12
   4   8 -11 422.808 94.2131  35
   4   8 -11 704.914 148.567  30
   4   8 -10 2606.88 248.879  12
   4   8 -10 2360.67 254.638  35
   4   8 -10 2489.99 260.960  30
   4   8  -9 643.575 137.206  12
   4   8  -9 737.146 147.724  35
   4   8  -9 616.427 139.700  30
   4   8  -8 3147.29 282.858  12
   4   8  -8 2966.94 281.177  10
   4   8  -8 2739.96 274.113  35
   4   8  -8 3035.28 292.026  30
   4   8  -7 1345.44 181.095  12
   4   8  -7 1387.53 197.626  10
   4   8  -7 1388.68 190.646  35
   4   8  -7 1126.76 182.230  30
   4   8  -6 295.449 89.8592  12
   4   8  -6 298.680 93.6311  11
   4   8  -6 354.897 105.242  10
   4   8  -6 389.327 115.206  35
   4   8  -6 250.150 104.079  30
   4   8  -5 5800.81 376.920  14
   4   8  -5 5829.24 379.273  35
   4   8  -5 5792.34 363.146  12
   4   8  -5 5501.28 353.117  11
   4   8  -5 5542.19 371.261  10
   4   8  -4 758.422 138.133  14
   4   8  -4 629.103 118.835  12
   4   8  -4 775.374 134.204  10
   4   8  -4 795.737 139.607  11
   4   8  -4 1048.89 164.509  35
   4   8  -3 5640.59 362.476  11
   4   8  -3 5820.37 372.412  35
   4   8  -2 5627.65 367.287  11
   4   8  -1 276.319 87.3886  11
   4   8  -1 44.5645 65.0258   8
   4   8   0 550.556 117.436   8
   4   8   1 9361.66 457.913   8
   4   8   2 33483.0 853.481   8
   4   8   2 34165.6 901.865  32
   4   8   3 1877.83 200.501   8
   4   8   3 1848.37 203.394  32
   4   8   4 782.062 125.302   8
   4   8   4 702.876 123.511  32
   4   8   5 2038.05 177.499   8
   4   8   5 1883.99 179.646  32
   4   9 -12 311.260 82.0085  12
   4   9 -12 285.192 62.8841  35
   4   9 -12 298.341 83.0466  30
   4   9 -11 1434.97 173.833  12
   4   9 -11 1501.70 162.157   9
   4   9 -11 1392.99 173.517  35
   4   9 -11 1648.46 194.942  30
   4   9 -10 7891.73 412.683  12
   4   9 -10 7836.38 443.903  35
   4   9 -10 8153.79 452.596  30
   4   9  -9 5961.83 370.730  12
   4   9  -9 6561.94 407.220  35
   4   9  -9 6243.49 406.928  30
   4   9  -8 318.796 101.579  12
   4   9  -8 346.950 104.990  35
   4   9  -8 425.220 119.959  30
   4   9  -7 142.100 74.7623  35
   4   9  -7 83.7383 50.9514  12
   4   9  -7 89.4565 82.3217  10
   4   9  -6 1193.82 173.958  35
   4   9  -6 1415.70 179.915  12
   4   9  -6 1108.70 171.674  10
   4   9  -5 2837.61 265.926  35
   4   9  -5 2636.17 240.225  12
   4   9  -5 2971.93 258.585  11
   4   9  -5 2622.92 258.523  10
   4   9  -4 149.927 55.4212  35
   4   9  -4 144.711 63.6628  11
   4   9  -4 152.884 78.4606  10
   4   9  -3 8891.94 445.395  11
   4   9  -3 8089.39 439.026  10
   4   9  -2 530.509 112.603  10
   4   9  -2 644.210 129.804  11
   4   9  -1 350.533 100.257   8
   4   9  -1 341.195 90.1250  11
   4   9  -1 354.803 86.8803  10
   4   9   0 3040.04 262.321  11
   4   9   0 3207.87 257.547   8
   4   9   1 10239.3 462.866  11
   4   9   1 11163.4 473.597   8
   4   9   2 1203.36 152.701   8
   4   9   2 1343.63 162.993  11
   4   9   3 8858.25 381.035  11
   4   9   3 9718.51 402.043   8
   4   9   4 90.5515 40.8232   8
   4  10 -10 186.382 71.5390  35
   4  10 -10 349.310 88.4789  12
   4  10 -10 339.894 82.5456   9
   4  10  -9 13730.0 524.825  12
   4  10  -9 13932.4 549.824  35
   4  10  -9 13807.6 532.640   9
   4  10  -8 2336.23 224.925  12
   4  10  -8 2760.10 253.995  35
   4  10  -7 4682.86 311.863  12
   4  10  -7 4863.95 335.050  35
   4  10  -6 2489.55 225.260  12
   4  10  -6 2148.11 221.689  10
   4  10  -6 2423.29 242.590  35
   4  10  -5 2073.40 222.516  10
   4  10  -4 102.778 66.0118  11
   4  10  -4 139.596 93.7124  10
   4  10  -4 44.0459 54.2955   9
   4  10  -3 88.2813 46.6540  11
   4  10  -3 131.900 68.1680  10
   4  10  -2 1906.38 192.921  11
   4  10  -1 5199.07 310.641  11
   4  10  -1 5190.32 298.609   8
   4  10   0 3707.48 249.934  11
   4  10   0 3514.81 246.497   8
   4  10   1 33.9021 42.8702   8
   4  10   1 75.9614 47.1015  11
   4  10   2 5792.42 286.977   8
   4  11  -8 3701.71 255.636   9
   4  11  -7 185.239 79.8523   9
   4  11  -6 7.08421 45.0109   9
   4  11  -5 2501.65 209.446   9
   4  11  -4 15429.2 508.802  10
  -5  14   4 1072.72 140.575  34
  -5  14   4 793.981 120.469  31
  -5  14   3 1607.98 166.742   7
  -5  14   3 1688.41 175.471  34
  -5  14   3 1696.09 178.543  31
  -5  14   2 4991.32 295.496   7
  -5  14   2 5182.55 320.745  34
  -5  14   2 5000.77 315.575  31
  -5  14   1 2226.91 200.480   7
  -5  14   1 2142.74 207.531  34
  -5  14   1 2339.36 222.204  31
  -5  14   0 10166.6 435.388   7
  -5  14   0 10483.5 472.134  31
  -5  14   0 9745.52 444.476  34
  -5  14  -1 73.8874 48.3375   7
  -5  14  -1 210.605 75.1646  31
  -5  14  -1 148.592 60.4420  34
  -5  14  -2 2714.93 229.213   7
  -5  14  -2 3115.22 261.230  31
  -5  14  -2 2624.59 225.584  34
  -5  14  -3 73.5570 56.0155  31
  -5  14  -4 1788.41 192.404  31
  -5  14  -5 459.374 94.7468  31
  -5  13   6 527.549 108.505  34
  -5  13   6 388.302 90.0484  31
  -5  13   5 2377.15 202.682   7
  -5  13   5 2457.03 230.636  34
  -5  13   5 2503.66 227.864  31
  -5  13   4 158.391 74.6350   7
  -5  13   4 32.6332 47.8366  31
  -5  13   4 134.439 58.1814  34
  -5  13   3 4302.55 297.197   7
  -5  13   3 4559.43 328.530  34
  -5  13   3 4616.98 329.478  31
  -5  13   2 326.170 89.5498   7
  -5  13   2 318.277 92.3252  34
  -5  13   2 210.962 79.7844  31
  -5  13   1 9560.47 454.474   7
  -5  13   1 9590.99 488.604  31
  -5  13   1 9656.57 486.557  34
  -5  13   0 12198.1 523.098   7
  -5  13   0 12030.6 546.356  31
  -5  13   0 12152.6 544.794  34
  -5  13  -1 3100.40 257.815   7
  -5  13  -1 3351.92 298.262  31
  -5  13  -1 3686.87 301.170  34
  -5  13  -2 816.516 145.983  31
  -5  13  -2 767.063 141.048  34
  -5  13  -3 8205.91 452.052  31
  -5  13  -3 8904.74 451.950  34
  -5  13  -4 2427.24 238.479  31
  -5  13  -5 1504.74 186.023  31
  -5  13  -6 321.733 77.1027  31
   5 -13   6 315.582 69.3030  24
  -5  13  -7-63.1095 66.3983  31
   5 -13   7-13.9823 37.7488  24
  -5  12   7 139.840 67.6000   3
  -5  12   7 236.341 86.1133  34
  -5  12   7 170.094 58.3928  31
  -5  12   6 10466.1 446.442   7
  -5  12   6 10587.4 488.867   3
  -5  12   6 10811.9 503.377  34
  -5  12   6 10106.8 485.027  31
  -5  12   5 654.104 126.024   7
  -5  12   5 657.011 133.236   3
  -5  12   5 850.184 150.389  31
  -5  12   5 641.343 127.189  34
  -5  12   4 31179.6 826.485   7
  -5  12   4 32454.6 882.538   3
  -5  12   4 30423.1 890.458  34
  -5  12   4 30723.5 888.376  31
  -5  12   3 35688.1 890.466   7
  -5  12   3 33924.7 942.065  31
  -5  12   3 36170.8 975.708  34
  -5  12   2 758.345 133.214   7
  -5  12   2 822.445 158.155  31
  -5  12   2 699.796 150.298  34
  -5  12   1 251.744 94.0271   7
  -5  12   1 103.687 48.7257  34
  -5  12   1 148.508 78.8591  31
  -5  12   0 6379.73 412.062  31
  -5  12   0 6649.43 417.921  34
  -5  12  -1 3031.13 284.732  31
  -5  12  -1 3164.96 292.149  34
  -5  12  -2 5826.73 391.398  31
  -5  12  -2 5866.06 390.036  34
  -5  12  -3 202.732 70.2766  34
  -5  12  -3 135.988 66.7388  31
  -5  12  -4 454.708 106.899  34
  -5  12  -4 547.103 129.129  31
  -5  12  -5 16688.5 641.080  31
   5 -12   5 15658.1 565.859  24
  -5  12  -6 90.1760 60.6795  31
   5 -12   6 104.955 51.0072  24
  -5  12  -7 4653.37 312.104  31
   5 -12   7 4016.10 275.455  24
  -5  12  -8 204.257 66.9250  31
   5 -12   8 224.507 59.7136  24
  -5  11   9-0.80291 32.2531  33
  -5  11   8 767.954 139.218   3
  -5  11   8 771.273 126.396  33
  -5  11   8 818.208 141.766  34
  -5  11   7 75.5445 38.5279   3
  -5  11   7 107.624 57.4840  33
  -5  11   7 49.1301 56.7611  34
  -5  11   7 49.7910 64.6870  31
  -5  11   6 954.672 168.315   3
  -5  11   6 796.719 157.582  31
  -5  11   6 956.430 161.283  34
  -5  11   5 7404.46 408.984   7
  -5  11   5 7793.56 455.248   3
  -5  11   5 6945.62 431.289  34
  -5  11   5 7230.97 442.118  31
  -5  11   4 10507.5 488.874   7
  -5  11   4 10186.1 523.848  34
  -5  11   4 9755.89 512.635  31
  -5  11   3 1864.16 202.624   7
  -5  11   3 1874.95 228.039  31
  -5  11   3 1960.10 228.978  34
  -5  11   2 47556.3 1024.57   7
  -5  11   2 47351.3 1117.18  31
  -5  11   2 48693.4 1137.83  34
  -5  11   1 5977.28 395.972  31
  -5  11   1 5107.14 366.568  34
  -5  11   0 686.261 133.791  31
  -5  11   0 502.191 110.262  34
  -5  11  -1 7568.71 440.164  31
  -5  11  -1 6698.01 416.325  34
  -5  11  -2 31291.2 891.024  31
  -5  11  -3 30.7563 63.0641  31
   5 -11   3 124.892 47.7401  24
   5 -11   4 25.3278 38.0067  24
  -5  11  -4 54.5367 47.5797  31
  -5  11  -5 60.8192 60.9194  31
  -5  11  -6 12623.8 561.820  31
  -5  11  -7 7248.66 407.513  31
   5 -11   8 427.817 89.2194  19
  -5  11  -8 162.499 68.4330  31
   5 -11   8 345.757 97.2771  24
   5 -11   9 1496.77 156.450  19
  -5  11  -9 1676.69 175.065  31
   5 -11   9 1630.12 175.464  24
  -5  10  10 1507.45 172.773   4
  -5  10  10 1263.03 154.811  33
  -5  10   9 1775.82 194.338  33
  -5  10   9 1537.65 188.239  34
  -5  10   8 1639.20 211.984   3
  -5  10   8 1549.71 194.471  33
  -5  10   8 1622.47 199.103  34
  -5  10   8 1590.75 210.702  31
  -5  10   7 18774.2 732.065   3
  -5  10   7 19123.6 699.065  34
  -5  10   7 20494.1 750.542  31
  -5  10   6 3052.55 293.162   3
  -5  10   6 2950.76 287.750  34
  -5  10   6 2971.58 293.288  31
  -5  10   5 13972.0 602.952  34
  -5  10   5 14080.6 614.848  31
  -5  10   4 1113.07 163.298  34
  -5  10   4 1049.22 176.988  31
  -5  10   3 1430.37 169.915   7
  -5  10   3 1575.68 208.313  31
  -5  10   3 1317.13 182.983  34
  -5  10   2 256.879 73.0121   7
  -5  10   2 227.048 85.0691  31
  -5  10   2 253.322 77.5020  34
  -5  10   1 15279.1 602.690  31
  -5  10   1 14685.4 598.078  34
  -5  10   0 171.802 72.5004  31
  -5  10  -1 5068.15 349.918  31
  -5  10  -2 2097.91 224.567  31
   5 -10   2 2016.50 197.597  24
  -5  10  -3 394.255 100.911  31
  -5  10  -4 41.7497 63.4131  31
  -5  10  -5 2287.23 235.215  31
  -5  10  -6 1495.91 193.073  31
  -5  10  -7 440.404 113.151  31
  -5  10  -8 11063.9 495.000  31
   5 -10   9 313.624 92.0632  24
  -5  10  -9 228.315 65.7146  31
   5 -10  10 948.941 129.385  19
   5 -10  10 943.257 131.199  24
  -5  10 -10 1030.18 132.379  31
  -5   9  12 232.075 73.9343  33
  -5   9  11 6172.70 331.127   4
  -5   9  11 5948.13 341.103  33
  -5   9  10 5770.24 362.118  33
  -5   9   9 518.660 118.515   3
  -5   9   9 538.062 123.651  33
  -5   9   9 482.754 114.833  34
  -5   9   8 10863.8 555.984   3
  -5   9   8 10470.5 518.203  34
  -5   9   8 10158.9 538.756  31
  -5   9   7 0.32451 49.1631   3
  -5   9   7 72.5508 77.7197  31
  -5   9   7 18.7477 66.6259  34
  -5   9   6 266.755 102.207   3
  -5   9   6 252.373 95.8278  31
  -5   9   6 253.704 97.2981  34
  -5   9   6 331.633 102.314  25
  -5   9   5 1901.86 213.429  34
  -5   9   5 2096.46 239.020  31
  -5   9   4 14109.9 583.801  31
  -5   9   4 13532.0 564.397  34
  -5   9   3 23991.8 743.006  31
  -5   9   3 23441.1 735.337  34
  -5   9   2 13029.3 533.524  31
  -5   9   2 12798.4 536.550  34
  -5   9   1 18001.8 623.042  31
  -5   9   0 10444.7 467.955  31
  -5   9  -1 66.3900 58.4856  31
   5  -9   1 190.482 72.9446  24
  -5   9  -2 5236.93 337.257  31
  -5   9  -3 8606.67 435.823  31
  -5   9  -4 7883.61 423.319  31
  -5   9  -5 29.1248 49.5584  31
  -5   9  -6 19073.6 676.255  31
  -5   9  -7 8586.64 452.685  31
  -5   9  -7 8803.23 479.549  29
  -5   9  -8 1846.73 210.161  31
  -5   9  -8 1925.72 234.951  29
  -5   9  -9 5036.24 324.660  31
  -5   9  -9 5234.51 356.362  29
   5  -9  10 523.848 103.928  19
  -5   9 -10 527.025 104.134  29
   5  -9  10 759.799 124.512  24
  -5   8  12 192.675 67.5349  33
  -5   8  11 73.9526 57.8733  33
  -5   8  10 1063.21 162.441  33
  -5   8  10 1112.96 177.642  25
  -5   8   9 4290.56 351.720   3
  -5   8   9 4145.22 321.836  34
  -5   8   9 3346.85 292.093  25
  -5   8   8 116.823 68.7587   3
  -5   8   8 90.0867 44.7765  34
  -5   8   8 320.765 110.953  31
  -5   8   8 191.602 76.7615  25
  -5   8   7 3131.05 294.992   3
  -5   8   7 3177.77 275.885  34
  -5   8   7 3583.57 313.830  31
  -5   8   7 3001.40 269.841  25
   5  -8  -7 2964.20 241.013  23
  -5   8   6 8879.37 450.073  34
  -5   8   6 9032.41 481.660  31
  -5   8   6 9129.97 455.341  25
   5  -8  -6 8939.79 416.570  23
  -5   8   5 2100.12 213.471  34
  -5   8   5 2319.17 237.803  31
   5  -8  -5 2034.97 203.216  23
  -5   8   5 2113.30 205.383  25
  -5   8   4 1212.46 166.883  31
  -5   8   4 1336.65 170.149  34
  -5   8   4 1247.05 250.783  37
  -5   8   3 5063.91 317.841  31
  -5   8   3 4858.04 401.872  40
  -5   8   3 5569.64 333.235  34
  -5   8   3 5212.45 463.329  37
  -5   8   2 6598.28 473.186  40
  -5   8   2 6414.36 504.848  37
  -5   8   1 14540.5 703.463  40
  -5   8   1 13920.2 722.014  37
  -5   8   0 9766.83 596.030  37
  -5   8  -1 16475.0 790.435  37
  -5   8  -2 42951.2 902.107  31
  -5   8  -3 2219.28 213.112  31
  -5   8  -4 3301.65 259.980  31
  -5   8  -4 3212.00 272.048  29
  -5   8  -5 25735.4 745.441  31
  -5   8  -5 24853.4 788.270  29
  -5   8  -6 15375.1 589.865  31
  -5   8  -6 13583.6 603.247  29
  -5   8  -7 49633.9 1071.21  31
  -5   8  -7 47106.5 1152.50  29
  -5   8  -8 751.179 162.002  29
  -5   8  -8 725.226 134.070  31
  -5   8  -9 658.569 146.647  29
  -5   8 -10 7706.12 432.031  29
   5  -8  10 8182.54 388.962  24
   5  -8  11 413.353 84.2879  19
  -5   8 -11 406.551 92.6729  29
  -5   7  13 542.031 92.4359  33
  -5   7  12 4747.03 324.586  33
  -5   7  12 4777.27 321.521  25
  -5   7  11 366.883 102.658  33
  -5   7  11 454.971 121.103  25
  -5   7  10 38.6763 64.1635   3
  -5   7  10 44.9796 64.3327  33
  -5   7  10 30.6668 48.5324  25
  -5   7   9 2987.89 299.475   3
  -5   7   9 3164.51 273.613  34
  -5   7   9 2844.30 273.977  25
  -5   7   8 23293.4 788.591   3
  -5   7   8 23608.8 726.994  34
  -5   7   8 22252.8 768.568  31
   5  -7  -8 20663.1 660.423  23
  -5   7   8 22143.4 736.384  25
  -5   7   7 1267.36 182.355   3
  -5   7   7 1189.76 179.334  31
  -5   7   7 1074.55 155.582  34
  -5   7   7 1013.71 156.347  25
   5  -7  -7 1189.32 156.496  23
  -5   7   6 22793.7 679.158  34
  -5   7   6 23722.2 739.905  31
   5  -7  -6 22423.3 638.774  23
  -5   7   6 22730.8 688.436  25
  -5   7   5 68.3037 69.4937  37
  -5   7   4 173.807 98.8102  37
  -5   7   3 8860.73 492.887  40
  -5   7   3 8903.12 580.097  37
  -5   7   2 1768.63 249.763  37
  -5   7   1 137.641 95.6914  37
  -5   7   0 27732.2 976.579  37
  -5   7  -1 2372.87 293.773  37
  -5   7  -2 16065.6 814.399   1
  -5   7  -2 17670.8 820.071  37
  -5   7  -3 9083.73 627.570   1
  -5   7  -4 208.545 66.5929  31
  -5   7  -4 256.063 84.3373  29
  -5   7  -5 53415.5 1027.36  31
  -5   7  -5 51547.6 1132.28  29
  -5   7  -6 11361.1 550.001  29
  -5   7  -7 10130.9 538.114  29
  -5   7  -8 13157.1 622.708  29
  -5   7  -9 6759.16 439.940  29
   5  -7  10 1439.71 164.614  24
  -5   7 -10 1503.29 205.264  29
   5  -7  11 1913.16 178.951  19
  -5   7 -11 1996.76 216.003  29
   5  -6 -14 448.551 99.1292  21
  -5   6  14 288.338 67.9099  33
  -5   6  13 1213.27 168.729  33
  -5   6  13 1150.04 158.061  25
  -5   6  12 7289.27 410.899  33
  -5   6  12 7002.52 408.044  25
  -5   6  11 358.835 97.3169  33
  -5   6  11 460.686 115.110  25
  -5   6  10 3415.59 323.666   3
   5  -6 -10 3338.95 259.806  20
  -5   6  10 3176.58 293.514  25
  -5   6   9 21191.6 774.814   3
  -5   6   9 23567.2 750.150  17
   5  -6  -9 22891.9 674.028  20
  -5   6   9 21464.9 730.458  25
  -5   6   8 58.8878 64.4062  17
   5  -6  -8 167.126 76.0570  20
  -5   6   8 80.3013 59.7621   3
   5  -6  -8 140.257 61.5489  23
  -5   6   8 116.638 53.6517  25
   5  -6  -7 16577.1 536.463  20
  -5   6   7 17414.6 591.502  17
  -5   6   7 19273.7 662.936   3
  -5   6   7 17427.3 630.027  31
  -5   6   7 17959.3 613.635  25
   5  -6  -7 17995.8 576.727  23
  -5   6   6 14970.7 815.016  37
  -5   6   5 7668.57 553.702  37
  -5   6   4 1188.36 211.671  37
  -5   6   3 54427.5 1352.89  37
  -5   6   2 77846.0 1573.79  37
  -5   6   1 6828.68 457.308  37
  -5   6   0 12994.5 637.159  37
  -5   6  -1 69954.9 1506.94   1
  -5   6  -1 72315.6 1553.46  37
  -5   6  -2 1640.37 242.774   1
  -5   6  -3 2773.80 327.839   1
  -5   6  -4 1525.38 251.051   1
  -5   6  -4 1610.28 193.559  29
  -5   6  -5 5421.87 366.549  29
  -5   6  -6 81.9988 62.7425  29
  -5   6  -7 8130.65 482.691  29
  -5   6  -8 2998.59 302.880  29
  -5   6  -9 222.945 107.231  29
   5  -6  10 1171.74 153.031  19
  -5   6 -10 1259.10 192.677  29
   5  -6  11 17163.7 526.379  19
  -5   6 -11 17814.3 646.195  29
   5  -5 -14 3599.34 272.280  21
  -5   5  14 3600.50 252.108  33
  -5   5  14 3187.39 236.282  25
  -5   5  13 3602.68 279.516  33
  -5   5  13 3223.31 269.851  25
  -5   5  12 5069.89 346.442  33
  -5   5  12 4099.12 323.842  25
  -5   5  11-4.83494 56.3466  33
  -5   5  11 55.2743 56.3585  25
  -5   5  10 235.849 71.9626   3
  -5   5  10 394.728 118.425  17
   5  -5 -10 212.132 55.8589  20
  -5   5  10 173.599 79.0254  25
  -5   5   9 39368.8 1006.19   3
   5  -5  -9 40294.7 895.306  20
  -5   5   8 11138.3 484.503  17
   5  -5  -8 11741.9 464.399  20
  -5   5   8 12304.3 528.292   3
  -5   5   8 11418.3 508.456  31
   5  -5  -8 12058.5 478.657  23
   5  -5  -8 10118.1 414.812  29
  -5   5   7 24899.2 1073.82  37
  -5   5   6 11872.9 698.187  37
  -5   5   5 64946.3 1540.80  37
  -5   5   4 626.231 130.121  37
  -5   5   3 22111.5 820.705  37
  -5   5   2 57739.6 1285.43  37
  -5   5   1 54053.7 1239.75  37
  -5   5   0 70154.6 1461.16  37
  -5   5  -1 1756.28 228.497   1
  -5   5  -2 343.700 118.065   1
  -5   5  -3 3707.32 360.332   1
  -5   5  -4 43046.2 1295.90   1
  -5   5  -5 63074.0 1232.50  29
  -5   5  -5 62295.2 1147.35  22
  -5   5  -6 6994.60 407.172  22
  -5   5  -6 7722.55 453.147  29
  -5   5  -7 12487.4 601.025  29
  -5   5  -7 12365.2 557.372  22
  -5   5  -8 108056. 1811.16  29
  -5   5  -8 106610. 1690.28  22
  -5   5  -9 5198.53 399.536  29
   5  -5  10 5989.62 344.938  19
  -5   5 -10 6301.46 426.114  29
   5  -5  11 9976.37 391.601  19
  -5   5 -11 10648.5 507.051  29
   5  -4 -15 3647.08 251.271  21
   5  -4 -14 7079.02 390.946  21
  -5   4  14 6953.43 367.861  25
   5  -4 -13 24974.5 791.900  21
  -5   4  13 27140.5 762.412  33
   5  -4 -13 25426.4 734.523  29
  -5   4  13 24780.8 761.170  25
  -5   4  12 7563.80 417.533  33
  -5   4  12 7246.89 432.033  25
   5  -4 -12 6997.30 396.840  29
  -5   4  11 5790.25 393.350  17
  -5   4  11 5845.72 368.618  33
   5  -4 -11 5709.27 352.462  29
  -5   4  10 20937.2 742.345   3
  -5   4  10 22591.1 753.751  17
   5  -4 -10 20771.7 662.730  20
   5  -4 -10 22332.2 674.361  29
  -5   4   9 8383.84 444.196   3
  -5   4   9 8555.07 442.753  17
   5  -4  -9 8583.30 408.361  20
   5  -4  -9 8015.73 383.849  29
  -5   4   8 109756. 1484.37  17
   5  -4  -8 110026. 1379.07  20
   5  -4  -8 109239. 1390.50  23
  -5   4   7 7644.25 568.306  37
  -5   4   6 48186.1 1335.92  37
  -5   4   5 66959.3 1486.90  37
  -5   4   4 115176. 1855.28  37
  -5   4   3 237.448 98.8075  37
  -5   4   2 28429.7 871.207  37
  -5   4   2 29884.6 777.062  27
  -5   4   1 177.202 78.0888  37
  -5   4   1 96.7926 68.2962  27
  -5   4   0 15012.8 596.154   1
  -5   4   0 16295.6 540.629  27
  -5   4  -1 12761.1 576.775   1
  -5   4  -2 12631.6 598.118   1
  -5   4  -3 2148.56 263.239   1
  -5   4  -4 14144.6 713.577   1
   5  -4   5 423.551 83.7607   5
  -5   4  -5 476.268 102.252  22
  -5   4  -5 493.544 117.656  29
   5  -4   6 7641.83 379.857   5
  -5   4  -6 7778.47 426.043  22
  -5   4  -6 8409.87 469.100  29
   5  -4   7 3313.47 258.136   5
  -5   4  -7 3478.80 299.958  22
  -5   4  -7 3717.02 323.844  29
   5  -4   8 10073.2 456.396   5
  -5   4  -8 9984.63 545.879  29
  -5   4  -8 10400.4 530.366  22
   5  -4   9 14817.2 554.485  19
   5  -4   9 14961.7 536.808  18
  -5   4  -9 14705.5 660.168  29
  -5   4  -9 14163.1 620.767  22
   5  -4  10 9984.54 423.922  19
  -5   4 -10 9872.09 523.194  29
  -5   4 -10 9429.67 486.973  22
  -5   4 -11 1208.30 171.755  29
   5  -3 -15 541.599 107.271  21
   5  -3 -15 519.001 100.369  29
   5  -3 -14 492.614 108.395  21
   5  -3 -14 285.835 83.7631  29
  -5   3  14 357.679 94.1788  25
   5  -3 -13 1821.97 214.963  21
   5  -3 -13 1809.30 215.019  29
  -5   3  13 1702.64 204.381  25
   5  -3 -12 2608.78 244.387  29
  -5   3  11 9663.57 503.895  17
   5  -3 -11 9563.79 449.015  13
  -5   3  11 10147.1 466.122  33
   5  -3 -11 9491.75 458.681  29
   5  -3 -10 15546.7 573.133  20
  -5   3  10 16711.7 635.442  17
   5  -3 -10 15342.4 547.725  13
   5  -3 -10 16250.8 574.636  29
  -5   3   9 39974.5 938.688  17
   5  -3  -9 40131.6 870.872  20
   5  -3  -9 37914.3 812.802  13
   5  -3  -9 40898.5 863.766  29
  -5   3   8 8118.49 597.159  37
  -5   3   7 57819.4 1494.11  37
  -5   3   6 28460.4 981.944  37
  -5   3   5 87252.2 1615.79  37
  -5   3   4 27054.9 863.543  37
  -5   3   3 104717. 1632.19  37
  -5   3   3 106978. 1569.05  27
  -5   3   2 52117.4 1142.30  37
  -5   3   2 55207.3 1075.49  27
  -5   3   1 21644.7 748.780  37
  -5   3   1 21993.8 666.850  27
  -5   3   0 479.467 93.3824   1
  -5   3   0 428.568 101.534  27
  -5   3  -1 170321. 1958.59   1
  -5   3  -1 175835. 1953.89  27
  -5   3  -2-14.7386 31.7749   1
  -5   3  -3 143.928 61.6150   1
  -5   3  -4 131113. 2101.02   1
  -5   3  -5 19171.8 864.120   1
  -5   3  -5 17939.9 649.420  29
  -5   3  -5 18498.8 606.054  22
   5  -3   6 2790.15 221.675  18
  -5   3  -6 3116.35 284.347  29
  -5   3  -6 2785.00 253.500  22
   5  -3   7 49857.1 1034.69   5
   5  -3   7 55667.6 1070.78  19
   5  -3   7 53781.0 1024.79  18
  -5   3  -7 53903.3 1158.43  22
  -5   3  -7 51527.3 1197.99  29
   5  -3   8 20189.2 658.362   5
   5  -3   8 20925.7 660.431  19
   5  -3   8 19792.1 636.205  18
  -5   3  -8 20554.1 734.370  22
  -5   3  -8 19998.5 765.577  29
   5  -3   9 175.421 69.3226   5
   5  -3   9 27.9593 39.8660  19
  -5   3  -9-19.4116 90.9905  22
  -5   3  -9-54.5651 55.5949  29
   5  -3  10 442.267 85.3133   5
  -5   3 -10 509.396 122.909  22
  -5   3 -10 420.243 117.744  29
  -5   3 -11 408.230 96.1082  29
   5  -2 -15 8274.60 391.693  21
   5  -2 -15 8545.07 404.934  29
   5  -2 -14 11802.0 517.210  21
  -5   2  14 11386.7 490.088  25
   5  -2 -14 11086.4 497.107  29
   5  -2 -13 560.452 123.928  21
   5  -2 -13 277.387 81.7691  29
  -5   2  12 4006.76 327.990  17
   5  -2 -12 4270.42 326.901  21
   5  -2 -12 4362.10 325.330  29
   5  -2 -11 4350.67 306.761  13
  -5   2  11 4216.37 330.421  17
   5  -2 -11 4347.30 313.466  29
   5  -2 -10-32.8074 38.6916  13
  -5   2  10 29.9299 44.4323  17
   5  -2 -10-16.8757 62.7662  20
   5  -2 -10 0.23822 43.8159  29
  -5   2   9 14125.8 547.030  17
   5  -2  -9 14982.4 513.513  13
   5  -2  -9 14716.3 520.173  20
  -5   2   9 15769.3 865.557  37
   5  -2  -9 14975.8 522.239  29
  -5   2   8 58508.5 1531.46  37
  -5   2   7 25783.6 952.212  37
  -5   2   6 214007. 2564.63  37
  -5   2   5 17374.7 693.156  37
  -5   2   4 36719.6 958.186  37
  -5   2   4 35884.2 970.852  27
  -5   2   3 26786.5 795.449  37
  -5   2   3 26063.8 788.688  27
  -5   2   2 81035.1 1383.06  37
  -5   2   2 81682.1 1366.78  27
  -5   2   1 177119. 2010.68  27
   5  -2  -1 183348. 2124.40  26
  -5   2   0 7729.88 358.460   1
   5  -2   0 7690.73 484.305  26
  -5   2   0 7996.72 431.819  27
  -5   2  -1 31417.5 787.028   1
   5  -2   1 32089.9 1095.77  26
  -5   2  -2 322028. 2691.92   1
   5  -2   2 324900. 3791.71  26
  -5   2  -3 24819.9 829.755   1
   5  -2   3 26886.0 1168.19  26
  -5   2  -4 6730.10 466.340   1
   5  -2   4 7086.28 633.111  26
  -5   2  -5 18605.7 835.773   1
   5  -2   5 19555.7 587.982  19
   5  -2   5 19005.1 568.469  18
  -5   2  -5 20020.9 628.140  22
  -5   2  -5 18758.8 657.311  29
   5  -2   6 7637.77 381.759  19
   5  -2   6 7036.72 369.651  18
  -5   2  -6 8162.25 426.414  22
  -5   2  -6 7714.72 441.457  29
   5  -2   7 4734.17 304.409  19
   5  -2   7 4169.67 298.825  18
  -5   2  -7 4394.35 346.880  29
  -5   2  -7 4279.83 327.099  22
  -5   2  -8 6189.43 400.800  22
  -5   2  -8 6983.56 445.110  29
   5  -2   9 20494.1 661.454   5
  -5   2  -9 19784.3 715.809  22
  -5   2  -9 20049.8 743.521  29
   5  -2  10 2731.31 230.128   5
  -5   2 -10 2555.61 247.712  22
  -5   2 -10 2457.55 254.988  29
   5  -2  11 5934.49 296.579   5
  -5   2 -11 6012.55 341.768  22
   5  -1 -15 8202.25 394.937  21
   5  -1 -15 8636.16 419.989  29
  -5   1  14 1248.66 170.408  18
   5  -1 -14 1360.50 175.329  21
   5  -1 -14 1530.05 197.491  29
   5  -1 -13 15518.1 586.051  16
   5  -1 -13 17902.0 664.118  21
  -5   1  13 16268.1 623.919  18
   5  -1 -13 17346.7 648.965  29
  -5   1  12 39391.7 1009.01  17
   5  -1 -12 39674.8 923.724  16
   5  -1 -12 39323.0 967.154  13
   5  -1 -12 42536.6 1015.19  21
   5  -1 -12 40322.6 981.627  29
   5  -1 -11 1422.71 175.246  13
  -5   1  11 1652.36 204.067  17
   5  -1 -11 1908.53 195.687  16
   5  -1 -11 1971.17 211.740  29
  -5   1  10 12025.3 534.689  17
   5  -1 -10 10495.1 436.940  16
   5  -1 -10 11528.6 486.495  20
   5  -1 -10 12207.9 496.868  13
   5  -1 -10 12104.2 497.142  29
   5  -1  -9 19431.9 590.583  20
   5  -1  -9 20142.0 595.444  13
  -5   1   9 19848.1 928.090  37
   5  -1  -9 19936.4 594.180  29
  -5   1   8 37067.8 1176.19  37
  -5   1   7 20482.7 816.299  37
  -5   1   6 124121. 1892.09  37
  -5   1   5 10079.4 506.415  37
  -5   1   5 10572.8 570.881  27
  -5   1   4 71882.9 1286.93  37
  -5   1   4 71955.4 1399.26  27
  -5   1   3 121.252 65.7124  37
  -5   1   3 172.442 92.9247  27
  -5   1   2 9746.66 470.370  37
  -5   1   2 9742.14 492.421  27
   5  -1  -1 196622. 2230.50  26
  -5   1   1 199739. 2240.93  27
   5  -1   0 178689. 2366.30  26
   5  -1   1 2712.11 228.415  39
   5  -1   1 2227.49 288.704  26
   5  -1   2 38918.7 1329.78  26
   5  -1   3 34188.2 1317.94  26
   5  -1   4 4238.95 499.273  26
   5  -1   5 26202.7 685.923   8
  -5   1  -5 27013.3 738.757  22
  -5   1  -5 24936.3 754.955  29
   5  -1   6 29368.6 743.158   8
  -5   1  -6 27830.8 843.274  29
  -5   1  -6 28275.3 801.208  22
  -5   1  -7 1681.38 205.839  22
  -5   1  -8 1018.10 168.022  22
   5  -1   9 36764.5 888.897   5
  -5   1  -9 34831.7 935.475  22
   5  -1  10 16102.0 546.608   5
  -5   1 -10 16208.4 597.938  22
   5  -1  11 5605.83 281.587   5
  -5   1 -11 5684.66 316.701  22
   5   0 -16 219.897 63.3314  29
  -5   0  15 2334.85 210.469  18
   5   0 -15 2926.26 251.349  29
  -5   0  14 608.398 125.022  18
   5   0 -14 577.834 122.221  29
   5   0 -13 33.6118 62.2039  16
   5   0 -13 152.519 88.2537  29
  -5   0  12 3644.77 303.398  17
   5   0 -12 3455.76 276.751  16
   5   0 -12 3755.51 302.737  13
   5   0 -12 4325.88 323.959  29
  -5   0  11 5209.95 357.644  17
   5   0 -11 4903.76 315.668  16
   5   0 -11 5576.87 353.862  13
   5   0 -11 5428.01 349.915  29
  -5   0  10 2635.13 241.517  17
   5   0 -10 2449.70 216.766  16
   5   0 -10 2458.75 223.261  13
   5   0 -10 2559.71 230.098  29
   5   0  -9 1467.28 257.723   2
   5   0  -9 1211.02 148.423  13
   5   0  -9 1174.24 142.448  20
   5   0  -9 1203.77 139.108  16
   5   0  -9 1177.36 145.277  29
   5   0  -8 864.221 178.533   2
   5   0  -7 16899.3 753.517   2
   5   0  -6 30315.7 918.933   2
   5   0  -5 1146.92 163.691   2
  -5   0   5 1095.77 161.967  37
  -5   0   5 1242.77 203.929  27
   5   0  -4 9702.94 412.871   2
  -5   0   4 9675.84 528.651  27
  -5   0   3 71813.9 1204.77  37
  -5   0   3 68718.0 1385.96  27
   5   0  -2 4800.62 260.017  39
  -5   0   2 4613.22 317.981  37
  -5   0   2 4664.77 365.811  27
   5   0  -1 1525.07 160.619  39
  -5   0   1 1273.48 202.910  27
   5   0   0 12827.0 499.217  39
   5   0   0 12301.6 649.706  26
   5   0   1 93511.2 1475.58  39
   5   0   1 91931.4 1949.08  26
   5   0   2 4934.21 372.441  39
   5   0   2 4325.41 452.991  26
   5   0   3 7668.84 642.839  26
   5   0   4 140.260 68.6265   8
   5   0   5 6113.92 337.989   8
  -5   0  -5 6267.78 355.836  22
   5   0   6 25719.7 707.063   8
  -5   0  -6 25071.6 753.396  22
  -5   0  -7 3059.92 270.786  22
  -5   0  -8 17269.8 657.498  22
  -5   0  -9 4154.27 313.642  22
   5   0  10 314.970 88.9940   5
  -5   0 -10 301.304 90.0481  22
   5   1 -16 3354.14 239.476  29
  -5  -1  15 738.949 124.607  18
   5   1 -15 1085.61 157.233  29
  -5  -1  14 3507.35 295.268  18
   5   1 -14 3537.44 289.625  29
   5   1 -13 29678.5 828.557  16
   5   1 -13 29093.9 844.911  29
  -5  -1  12 23691.9 753.675  17
   5   1 -12 22373.8 714.237  16
   5   1 -12 22502.8 738.823  13
   5   1 -12 22907.5 736.555  29
   5   1 -11 416.590 106.314  13
  -5  -1  11 398.080 97.3222  17
   5   1 -11 295.820 83.6736  16
   5   1 -11 367.171 98.3559  29
  -5  -1  10 17133.7 616.543  17
   5   1 -10 17504.2 586.106  16
   5   1 -10 18521.5 617.421  13
   5   1 -10 17734.4 595.952  29
   5   1  -9 2700.93 217.571  16
   5   1  -9 2327.77 208.780  13
   5   1  -9 2325.90 206.418  29
   5   1  -8 762.969 200.242   2
   5   1  -7 7763.99 505.079   2
   5   1  -6 14353.4 631.907   2
  -5  -1   6 15306.9 747.963  27
   5   1  -5 6797.76 400.948   2
  -5  -1   5 6700.95 480.631  27
   5   1  -4 11844.5 472.791   2
  -5  -1   4 10714.9 582.330  27
  -5  -1   3 10507.8 573.761  27
   5   1  -2 25544.4 693.098  39
  -5  -1   2 23914.9 861.664  27
   5   1  -1 175.559 65.3922  39
  -5  -1   1 105.684 62.9933  27
   5   1   0 1190.55 174.293  39
   5   1   1 46327.0 1154.09  39
   5   1   2 11005.4 608.999  39
   5   1   3 10949.8 647.370  39
   5   1   3 12630.1 459.343   8
   5   1   4 387.807 96.7578   8
   5   1   5 12338.7 493.160   8
   5   1   6 1415.75 171.956   8
  -5  -1  -6 1591.86 193.576  22
   5   1   7 4890.82 308.095   8
  -5  -1  -7 5486.14 364.103  22
   5   1   8 8682.11 409.950  32
  -5  -1  -8 8726.08 458.869  22
  -5  -1  -9 282.354 78.1376  22
   5   1   9 438.287 92.9429  32
   5   1   9 333.700 87.1715  36
   5   1  10 16321.6 503.975   5
  -5  -1 -10 14559.7 503.335  22
  -5  -2  15 27874.6 773.807  18
   5   2 -15 29205.9 765.036  29
   5   2 -14 8671.43 444.325  16
   5   2 -14 8716.91 452.686  29
   5   2 -13-25.5188 51.0201  16
   5   2 -13 117.599 58.4434  29
   5   2 -12 13338.8 565.112  16
   5   2 -12 13762.3 575.417  13
   5   2 -12 14138.5 574.071  29
   5   2 -11 3275.05 271.592  16
   5   2 -11 3235.74 274.966  13
   5   2 -11 3368.28 271.484  29
   5   2 -10 8084.32 409.327  16
   5   2 -10 7801.72 403.166  13
   5   2 -10 7402.02 387.042  29
   5   2  -9 3155.49 234.824  12
   5   2  -9 3632.80 261.122  16
   5   2  -9 3010.91 245.306  13
   5   2  -9 2846.64 227.393  29
   5   2  -8 13537.6 476.599  16
   5   2  -8 13860.5 746.543   2
   5   2  -7 967.170 178.226   2
   5   2  -7 151.799 64.0504  38
   5   2  -6 39763.8 1086.96   2
   5   2  -6 38949.6 1096.70  38
  -5  -2   6 40758.9 1258.45  27
   5   2  -5 59057.5 1247.13   2
  -5  -2   5 62281.8 1494.05  27
  -5  -2   4 3170.10 335.067  27
  -5  -2   3 11873.5 638.199  27
   5   2  -2 114809. 1666.56  39
  -5  -2   2 113203. 2005.36  27
   5   2  -1 2269.02 246.303  39
   5   2  -1 2301.95 242.863  38
  -5  -2   1 2461.21 307.892  27
   5   2   0 9334.29 529.699  39
   5   2   0 9442.30 492.663  38
   5   2   1 3754.13 362.055  39
   5   2   2 157.548 84.6438  39
   5   2   2 204.523 69.0912  32
   5   2   2 122.683 43.7877   8
   5   2   3 196.234 63.1435  32
   5   2   3 1015.61 142.035   8
   5   2   4 19149.1 614.067   8
   5   2   4 19647.9 643.925  15
   5   2   5 12323.6 503.189   8
   5   2   5 13129.4 536.992  15
   5   2   6 5576.65 340.006   8
   5   2   6 4991.79 335.982  15
   5   2   7 7724.32 387.433   8
   5   2   7 6455.48 370.483  32
   5   2   7 7652.08 422.576  36
  -5  -2  -7 7617.69 417.775  22
   5   2   8 23262.1 672.331  32
   5   2   8 25082.7 710.356  36
  -5  -2  -8 23423.5 714.391  22
   5   2   9 1678.02 178.181   5
   5   2   9 1610.04 161.339  32
  -5  -2  -9 1738.01 179.555  22
  -5  -3  15 3053.53 256.230  18
   5   3 -15 2846.11 240.412  35
   5   3 -15 3055.77 239.266  29
   5   3 -14 17610.5 624.241  16
   5   3 -14 17972.8 655.161  35
   5   3 -14 18607.5 633.359  29
   5   3 -13 9406.29 473.117  16
   5   3 -13 9174.17 493.708  35
   5   3 -13 9094.98 456.817  29
   5   3 -12 3377.78 285.715  16
   5   3 -12 3273.18 273.462  29
   5   3 -11 5007.24 339.078  16
   5   3 -11 4756.28 327.832  13
   5   3 -11 5138.82 332.289  29
   5   3 -10 18318.1 625.755  16
   5   3 -10 18668.5 630.924  13
   5   3 -10 19368.9 618.694  12
   5   3  -9 21129.4 638.727  13
   5   3  -9 20603.0 639.111  12
   5   3  -8 117.482 51.3197  14
   5   3  -8 122.604 54.0012  13
   5   3  -8 138.954 51.3342  16
   5   3  -8 115.431 60.8513  12
   5   3  -8 234.209 67.9997  10
   5   3  -7 19249.3 854.729   2
   5   3  -7 19681.5 843.624  38
   5   3  -6 131.124 54.4363   2
   5   3  -6 207.711 68.1351  38
  -5  -3   6 249.430 114.080  27
   5   3  -5 14820.5 661.497   2
   5   3  -5 13376.6 671.674  38
  -5  -3   5 13262.7 715.411  27
   5   3  -4 18988.1 781.675  38
  -5  -3   4 17788.0 824.184  27
   5   3  -3 53610.8 1303.60  38
  -5  -3   3 50012.5 1393.36  27
   5   3  -2 3168.56 315.987  39
   5   3  -2 2242.78 268.611  38
  -5  -3   2 2971.15 339.054  27
   5   3  -1 36166.6 1091.23  39
   5   3  -1 33178.3 1008.53  38
  -5  -3   1 35846.3 1226.22  27
   5   3   0 149.402 75.9332  39
   5   3   1 25736.6 707.275  15
   5   3   1 25057.6 1000.51  39
   5   3   1 26661.0 706.359  32
   5   3   1 27844.9 778.190  36
   5   3   1 26781.3 683.886   8
   5   3   2 10970.4 484.308  15
   5   3   2 11754.7 488.193  32
   5   3   2 11557.3 523.098  36
   5   3   2 11913.2 478.659   8
   5   3   3 705.311 126.227  15
   5   3   3 454.782 107.603  32
   5   3   3 726.144 141.079  36
   5   3   3 578.578 115.085   8
   5   3   4 7049.62 405.690  15
   5   3   4 6696.81 388.938  32
   5   3   4 6575.71 410.954  36
   5   3   4 6711.08 379.771   8
   5   3   5 16732.9 626.886  15
   5   3   5 15093.8 591.186  32
   5   3   5 16484.3 646.399  36
   5   3   5 16474.1 595.116   8
   5   3   6 130.649 68.3978  15
   5   3   6 62.1804 49.6894  32
   5   3   6 101.781 63.4433  36
   5   3   6 110.662 55.0581   8
   5   3   7 15.7546 39.4840  15
   5   3   7 62.1750 48.1769  32
   5   3   7 37.3685 59.1833  36
   5   3   7 43.2111 37.6257   8
   5   3   8 1187.14 142.164  15
   5   3   8 1112.29 146.168  32
   5   3   9 1911.56 162.269  32
   5   3   9 1858.09 163.054   5
  -5  -4  15 1092.59 150.217  18
   5   4 -15 1135.79 152.600  35
   5   4 -14 5239.87 331.476  16
   5   4 -14 5088.21 346.142  35
   5   4 -13 4498.57 326.334  16
   5   4 -13 4310.22 332.634  35
   5   4 -12 1380.92 184.638  16
   5   4 -12 1316.91 195.235  35
   5   4 -11 2865.23 257.806  16
   5   4 -11 2519.27 234.201  13
   5   4 -11 2602.52 263.219  35
   5   4 -11 2755.65 243.685  12
   5   4 -10 456.472 104.189  13
   5   4 -10 275.224 89.6711  16
   5   4 -10 267.335 94.2285  35
   5   4 -10 398.477 104.277  12
   5   4  -9 229.607 76.8297  16
   5   4  -9 243.218 102.032  12
   5   4  -9 191.403 74.0202  10
   5   4  -8 7802.21 383.880  16
   5   4  -8 8505.47 432.623  14
   5   4  -8 7865.39 407.835  12
   5   4  -8 7608.28 393.537  10
   5   4  -7 8273.29 384.160  16
   5   4  -7 8308.37 418.353  14
   5   4  -7 8852.70 413.648  11
   5   4  -7 8542.77 400.219  10
   5   4  -6 202.178 66.0712  14
   5   4  -6 13.7875 32.5657  16
   5   4  -6 110.892 63.1773  38
   5   4  -6 152.136 93.0410   2
   5   4  -6 128.796 64.9581  11
   5   4  -5 10932.8 465.822  14
   5   4  -5 11458.9 443.785  11
   5   4  -5 11410.8 657.421  38
   5   4  -4 138.739 86.9472  38
  -5  -4   4 517.518 167.514  27
   5   4  -3 39940.8 1203.68  38
  -5  -4   3 34798.9 1234.34  27
   5   4  -2 11707.7 640.301  38
  -5  -4   2 10529.2 694.061  27
   5   4  -1 233.016 58.1144   8
   5   4  -1 73.2228 71.4060  39
   5   4  -1 89.6453 34.0046  38
   5   4  -1 174.211 91.0210  32
   5   4  -1 191.278 69.7103  36
   5   4   0 28971.2 790.799  15
   5   4   0 28697.3 762.784  32
   5   4   0 28783.0 810.319  36
   5   4   0 27914.1 709.517   8
   5   4   1 6648.68 386.525  15
   5   4   1 6704.47 386.036  32
   5   4   1 6866.52 412.088  36
   5   4   1 6659.54 358.678   8
   5   4   2 23936.3 748.925  15
   5   4   2 23234.7 724.852  32
   5   4   2 22239.3 754.558  36
   5   4   2 23250.5 695.996   8
   5   4   3 9002.29 471.865  15
   5   4   3 8760.45 452.645  32
   5   4   3 8862.96 481.571  36
   5   4   3 9665.84 462.953   8
   5   4   4 17906.1 667.789  15
   5   4   4 16763.9 635.261  32
   5   4   4 16757.8 656.272  36
   5   4   4 17750.6 621.549   8
   5   4   5 376.497 97.9377  15
   5   4   5 391.240 87.2749  32
   5   4   5 518.022 128.232  36
   5   4   5 427.720 104.793   8
   5   4   6 4973.63 332.097  15
   5   4   6 4788.82 324.934  32
   5   4   6 4850.48 308.237   8
   5   4   7 291.488 76.5486  15
   5   4   7 360.455 96.8834  32
   5   4   7 360.078 77.4875   8
   5   4   8 2598.66 195.973  15
   5   4   8 3203.28 225.329  32
   5   4   8 3102.57 211.622   5
  -5  -5  15 7441.03 364.903  18
   5   5 -14 7137.28 371.594  16
   5   5 -14 6786.13 384.324  35
   5   5 -14 6438.03 372.683  30
   5   5 -13 10157.7 467.372  16
   5   5 -13 10628.9 509.151  35
   5   5 -12 5315.79 345.222  16
   5   5 -12 4974.51 364.714  35
   5   5 -12 5564.50 339.655  12
   5   5 -11 19304.8 657.234  16
   5   5 -11 20002.6 735.073  35
   5   5 -11 20497.4 680.727  12
   5   5 -10 17079.8 611.571  16
   5   5 -10 16764.1 657.796  35
   5   5 -10 16648.9 617.757  12
   5   5  -9 11291.6 484.605  16
   5   5  -9 11818.8 526.262  35
   5   5  -9 11401.8 513.463  12
   5   5  -9 10935.5 501.049  10
   5   5  -8 4195.34 309.794  12
   5   5  -8 4318.83 315.475  10
   5   5  -8 4109.58 284.909  16
   5   5  -8 4224.47 317.947  14
   5   5  -7 4390.99 309.962  12
   5   5  -7 3926.11 288.168  11
   5   5  -7 3686.19 282.768  10
   5   5  -7 3647.50 260.269  16
   5   5  -7 3858.28 300.565  14
   5   5  -6 440.173 104.641  12
   5   5  -6 368.811 96.6078  11
   5   5  -6 281.448 86.8521  10
   5   5  -6 380.974 106.783  14
   5   5  -6 319.436 88.5277  16
   5   5  -6 251.141 84.7680  30
   5   5  -5 9007.71 420.637  11
   5   5  -5 8430.52 434.982  14
   5   5  -5 7813.40 402.497  30
   5   5  -4 31012.1 786.119  11
   5   5  -4 30931.5 820.781  14
   5   5  -4 29228.3 750.835  30
   5   5  -3 13123.3 520.453  11
   5   5  -2 1431.76 152.605   8
   5   5  -1 2579.76 240.145  32
   5   5  -1 2169.15 202.503   8
   5   5   0 33516.1 919.232  15
   5   5   0 35347.3 904.581  32
   5   5   0 33778.5 820.640   8
   5   5   1 8246.84 459.897  15
   5   5   1 8527.56 452.578  32
   5   5   1 8244.65 462.523  36
   5   5   1 8498.13 421.664   8
   5   5   2 13290.0 589.012  15
   5   5   2 12977.0 563.302  32
   5   5   2 14103.0 610.863  36
   5   5   2 12914.7 533.573   8
   5   5   3 8800.10 479.106  15
   5   5   3 7869.06 441.942  32
   5   5   3 8337.61 464.015  36
   5   5   3 8504.09 438.835   8
   5   5   4 4126.76 330.164  15
   5   5   4 4226.76 322.032  32
   5   5   4 4503.93 328.075  36
   5   5   4 4458.19 310.336   8
   5   5   5 4290.86 318.404  15
   5   5   5 5085.67 340.807  32
   5   5   5 5304.72 326.807   8
   5   5   6 784.497 132.472  15
   5   5   6 630.842 109.962  32
   5   5   6 805.248 124.779   8
   5   5   7 2628.82 210.513  15
   5   5   7 2645.51 191.299   8
   5   5   7 2858.19 221.768  32
   5   6 -14 912.065 127.026  35
   5   6 -14 979.291 146.925  30
   5   6 -13 45.0141 66.9371  16
   5   6 -13 168.799 69.7614  35
   5   6 -13-42.8208 52.5333  30
   5   6 -12 4.16078 48.8891  16
   5   6 -12 47.5343 47.9637  12
   5   6 -12-0.29111 54.7032  35
   5   6 -12-0.31193 57.2208  30
   5   6 -11 2439.85 234.236  16
   5   6 -11 2242.20 226.403  12
   5   6 -11 2450.07 261.460  35
   5   6 -11 2584.06 276.278  30
   5   6 -10 104275. 1490.32  16
   5   6 -10 104516. 1645.09  35
   5   6 -10 101635. 1709.24  30
   5   6  -9 14.8276 56.2942  16
   5   6  -9 128.004 78.5030  12
   5   6  -9-6.50141 61.9119  30
   5   6  -8 1155.77 165.767  12
   5   6  -8 1292.29 181.731  10
   5   6  -8 1026.94 147.010  16
   5   6  -8 915.411 173.825  30
   5   6  -7 14020.3 580.669  12
   5   6  -7 14013.2 580.728  10
   5   6  -7 13897.2 562.710  11
   5   6  -7 13595.9 587.516  14
   5   6  -7 14180.6 607.003  30
   5   6  -6 4096.69 315.564  12
   5   6  -6 3830.88 293.895  11
   5   6  -6 3862.19 300.955  10
   5   6  -6 4221.74 326.169  14
   5   6  -6 3695.93 301.922  30
   5   6  -5 37434.8 923.334  12
   5   6  -5 38398.2 932.255  11
   5   6  -5 37193.6 951.875  14
   5   6  -5 37353.0 923.400  30
   5   6  -4 3027.32 260.143  12
   5   6  -4 2773.66 255.135  11
   5   6  -4 3007.89 273.355  14
   5   6  -4 3091.53 264.435  30
   5   6  -3 26.6484 43.1322  14
   5   6  -3 33.0337 43.6347  12
   5   6  -3-1.58504 68.7577  11
   5   6  -2 4334.87 323.505  14
   5   6  -2 4643.43 293.519   8
   5   6  -1 2365.39 215.521   8
   5   6   0 5738.69 381.849  32
   5   6   0 5110.78 328.437   8
   5   6   1 3683.38 310.551  32
   5   6   1 3678.56 289.159   8
   5   6   2 216.377 67.3063  15
   5   6   2 224.403 95.6939  32
   5   6   2 246.543 92.0806   8
   5   6   3 4625.81 345.160  15
   5   6   3 4956.06 351.375  32
   5   6   3 5073.39 334.038   8
   5   6   4 2336.05 238.925  15
   5   6   4 2315.02 229.511  32
   5   6   4 2750.26 237.482   8
   5   6   5 351.079 87.1367  15
   5   6   5 395.734 93.3560  32
   5   6   5 461.959 95.9530   8
   5   6   6 32.8911 44.8501  15
   5   6   6-0.16996 38.6215   8
   5   6   6-0.39184 54.1288  32
   5   7 -13 11363.8 429.187  16
   5   7 -13 11212.5 430.174  12
   5   7 -13 11391.6 472.809  35
   5   7 -13 12184.7 503.208  30
   5   7 -12 2296.92 208.974  16
   5   7 -12 2068.96 205.861  12
   5   7 -12 2181.30 225.310  35
   5   7 -12 2100.44 250.192  30
   5   7 -11 1337.24 163.253  16
   5   7 -11 1324.40 173.994  12
   5   7 -11 1270.96 187.200  35
   5   7 -11 1357.24 198.755  30
   5   7 -10 1724.45 203.861  12
   5   7 -10 1939.82 224.851  35
   5   7 -10 1818.27 225.369  30
   5   7  -9 5552.99 376.272  12
   5   7  -9 5497.90 372.181  10
   5   7  -9 5720.86 378.254  35
   5   7  -9 5643.73 402.108  30
   5   7  -8 711.712 144.581  12
   5   7  -8 714.416 144.774  10
   5   7  -8 630.398 147.199  30
   5   7  -7 352.292 99.7455  12
   5   7  -7 342.468 103.978  10
   5   7  -7 392.417 88.5774  30
   5   7  -6 3887.01 309.465  11
   5   7  -6 3849.66 312.882  12
   5   7  -6 3635.58 306.937  10
   5   7  -6 4407.47 338.297  14
   5   7  -6 3600.59 306.835  30
   5   7  -5 692.594 135.830  12
   5   7  -5 669.284 128.074  11
   5   7  -5 807.060 147.251  10
   5   7  -5 710.562 126.962  14
   5   7  -5 515.850 113.774  30
   5   7  -4 268.459 87.0677  14
   5   7  -4 483.226 107.851  12
   5   7  -4 272.259 95.2787  11
   5   7  -3 2139.08 234.864  14
   5   7  -3 2385.63 245.396  11
   5   7  -2 2811.08 264.108  14
   5   7  -2 2763.28 267.415  11
   5   7  -1 5110.88 325.304   8
   5   7   0 6826.46 381.579   8
   5   7   1 7852.49 412.419   8
   5   7   2 88.6160 73.9239   8
   5   7   2 228.506 88.4930  32
   5   7   3 527.763 105.341   8
   5   7   3 713.924 131.677  32
   5   7   4 1487.68 164.114   8
   5   7   4 1381.91 164.889  32
   5   7   5 1042.46 121.609   8
   5   7   5 952.275 125.485  32
   5   8 -12 1205.57 148.769  12
   5   8 -12 918.201 120.901   9
   5   8 -12 1045.99 141.451  35
   5   8 -12 1408.88 177.060  30
   5   8 -11 4587.38 305.269  12
   5   8 -11 4330.13 305.215  35
   5   8 -11 4362.96 326.313  30
   5   8 -10 596.773 118.342  12
   5   8 -10 707.360 137.914  35
   5   8 -10 723.724 141.526  30
   5   8  -9 505.407 125.876  12
   5   8  -9 428.733 109.759  35
   5   8  -9 543.834 146.902  30
   5   8  -8 927.202 157.682  12
   5   8  -8 865.929 150.777  10
   5   8  -8 1139.41 187.914  30
   5   8  -7 679.035 131.856  12
   5   8  -7 870.317 159.670  10
   5   8  -7 824.988 157.141  30
   5   8  -6 975.894 154.762  12
   5   8  -6 851.443 151.308  11
   5   8  -6 762.412 151.320  10
   5   8  -5 6440.30 399.853  14
   5   8  -5 6368.13 382.487  12
   5   8  -5 6054.11 379.553  11
   5   8  -5 5832.73 389.382  10
   5   8  -4 455.263 111.823  14
   5   8  -4 375.979 91.1226  11
   5   8  -4 406.961 108.605  10
   5   8  -3 5743.38 375.298  11
   5   8  -3 5089.44 358.421  10
   5   8  -2 270.174 100.477  11
   5   8  -1 773.575 132.757   8
   5   8  -1 763.073 138.276  11
   5   8   0 29021.5 829.344  11
   5   8   0 28740.5 749.540   8
   5   8   1 8568.85 437.028  11
   5   8   1 8806.45 414.756   8
   5   8   2 13072.5 486.157   8
   5   8   3 126.276 51.6685   8
   5   9 -11 4009.17 262.725  12
   5   9 -11 3728.03 247.893   9
   5   9 -10 14024.9 522.004  12
   5   9 -10 13003.7 504.479  35
   5   9  -9 4738.17 318.296  12
   5   9  -8 15926.9 588.384  12
   5   9  -8 16541.9 614.106  10
   5   9  -7 3712.30 285.936  12
   5   9  -7 3707.14 296.348  10
   5   9  -6 1.24896 43.8821  12
   5   9  -6-58.4914 91.8472  10
   5   9  -5 47.5775 61.3765  11
   5   9  -5 52.0418 50.6570  10
   5   9  -4 209.217 87.9769  11
   5   9  -4 30.1171 59.5869  10
   5   9  -3 2552.37 237.755  11
   5   9  -3 2634.22 247.238  10
   5   9  -2 12.3082 52.5235  11
   5   9  -2 11.6176 49.6187  10
   5   9  -1 97.1251 57.6866   8
   5   9  -1 5.52522 59.1079  11
   5   9  -1 66.2883 43.2797  10
   5   9   0 3920.64 272.220  11
   5   9   0 3631.44 249.621   8
   5   9   1 170.586 54.4593   8
   5   9   1 137.344 55.7015  11
   5   9   2 8393.73 340.327   8
   5  10  -9 256.834 77.3129  12
   5  10  -9 277.839 73.1046   9
   5  10  -8 3642.21 256.129  12
   5  10  -8 3248.16 242.929   9
   5  10  -7 71.2325 51.3612  12
   5  10  -6-7.00737 75.8233  10
   5  10  -6-47.1344 68.0654   9
   5  10  -5 36.6409 43.6421  10
   5  10  -5-65.4957 63.9257   9
   5  10  -4 457.750 84.2218  11
   5  10  -4 390.905 89.9134  10
   5  10  -3 696.008 114.446  11
   5  10  -3 475.967 98.0276  10
   5  10  -2 1002.50 126.373  11
  -6  14   4 332.874 96.3815  31
  -6  14   4 434.971 99.5810  34
  -6  14   3 493.924 105.270  31
  -6  14   3 475.432 100.768  34
  -6  14   2 273.971 84.2899  31
  -6  14   2 232.855 86.8094  34
  -6  14   1 28.8694 35.6522   7
  -6  14   1 111.527 63.5125  34
  -6  14   1 78.8885 73.4156  31
  -6  14   0 14.9067 43.0010   7
  -6  14   0-14.7359 57.7383  31
  -6  14   0-45.3202 58.6042  34
  -6  14  -1 75.9149 49.1318   7
  -6  14  -1 50.9423 52.6082  31
  -6  14  -1 81.2711 57.3883  34
  -6  14  -2 1128.90 141.855   7
  -6  14  -2 1120.33 150.177  31
  -6  14  -2 1354.22 163.732  34
  -6  14  -3 6777.17 366.016  31
  -6  14  -3 6216.21 334.867  34
  -6  14  -4 2392.87 208.890  31
  -6  14  -5 7374.74 346.614  31
  -6  13   7 445.157 97.1545  34
  -6  13   6 6830.69 351.045   3
  -6  13   6 7281.63 377.041  34
  -6  13   6 7043.21 368.688  31
  -6  13   5 0.69916 55.6586   3
  -6  13   5 92.1135 69.2389  31
  -6  13   5 51.0294 55.0511  34
  -6  13   4 4435.97 304.020   3
  -6  13   4 4271.99 311.261  34
  -6  13   4 4224.80 312.543  31
  -6  13   3 6690.86 380.333   3
  -6  13   3 6143.35 381.375  34
  -6  13   3 6651.66 396.983  31
  -6  13   2 1562.33 198.456  34
  -6  13   2 1526.08 197.877  31
  -6  13   1 8033.17 397.891   7
  -6  13   1 8262.72 449.181  31
  -6  13   1 7838.77 440.363  34
  -6  13   0 21388.3 653.396   7
  -6  13   0 21513.0 725.302  31
  -6  13   0 21325.8 723.212  34
  -6  13  -1-46.5227 78.7564  31
  -6  13  -1 21.6845 69.5626  34
  -6  13  -2 10444.4 501.890  31
  -6  13  -2 10393.2 497.412  34
  -6  13  -3 3238.70 273.157  31
  -6  13  -3 3563.74 286.113  34
  -6  13  -4 1361.37 169.139  34
  -6  13  -4 1467.28 180.364  31
  -6  13  -5 965.620 138.538  34
   6 -13   5 1026.28 129.469  24
  -6  13  -5 910.186 138.478  31
  -6  13  -6 25362.6 671.647  31
   6 -13   6 23573.5 602.656  24
  -6  12   8 124.415 59.4714   3
  -6  12   8 150.381 62.9241  34
  -6  12   7 3539.40 283.432   3
  -6  12   7 3528.80 274.447  34
  -6  12   7 3644.18 282.800  31
  -6  12   6-6.00978 45.9875   3
  -6  12   6 55.8265 50.8801  31
  -6  12   6-13.7816 62.1177  34
  -6  12   5 6070.77 387.935   3
  -6  12   5 6051.23 387.739  34
  -6  12   5 6054.43 390.551  31
  -6  12   4 1110.23 167.704  31
  -6  12   4 833.765 156.789  34
  -6  12   3 11327.9 551.611  31
  -6  12   3 11248.0 546.166  34
  -6  12   2 9780.84 506.289  31
  -6  12   2 9396.07 503.777  34
  -6  12   1 3457.74 309.867  31
  -6  12   1 3483.40 309.261  34
  -6  12   0 7907.11 453.137  31
  -6  12   0 7500.16 449.031  34
  -6  12  -1 45885.9 1081.02  31
  -6  12  -1 45073.1 1089.98  34
  -6  12  -2 1392.99 191.989  34
  -6  12  -2 1365.86 185.981  31
  -6  12  -3 1362.60 188.474  31
  -6  12  -4 9022.55 461.970  31
   6 -12   4 8708.09 418.472  24
  -6  12  -5 2389.19 236.354  31
   6 -12   5 1871.79 195.081  24
  -6  12  -6 1038.77 158.713  31
   6 -12   6 1161.33 150.104  24
  -6  12  -7 7180.42 363.259  31
   6 -12   7 6696.05 339.947  24
   6 -12   8 868.538 117.100  24
  -6  11   9 361.904 80.9129  33
  -6  11   9 297.942 86.7658  34
  -6  11   8 80.9884 60.9261   3
  -6  11   8 34.1179 56.6353  33
  -6  11   8-28.2716 45.9572  34
  -6  11   8-22.0814 63.5644  31
  -6  11   7 10473.3 519.204   3
  -6  11   7 10219.3 497.245  34
  -6  11   7 10428.6 518.677  31
  -6  11   6 10704.4 535.112   3
  -6  11   6 10250.0 514.493  34
  -6  11   6 10710.0 538.046  31
  -6  11   5 1474.48 215.616  31
  -6  11   5 1488.19 201.360  34
  -6  11   4 12853.1 582.434  34
  -6  11   4 11966.4 566.052  31
  -6  11   3 5717.84 392.629  31
  -6  11   3 5941.28 398.564  34
  -6  11   2 18894.1 704.195  31
  -6  11   2 18803.7 707.097  34
  -6  11   1 72.0118 56.0265  31
  -6  11   1 143.869 64.5349  34
  -6  11   0 14791.9 614.448  31
  -6  11   0 14669.8 622.143  34
  -6  11  -1 7301.51 428.241  31
  -6  11  -2 93.7125 49.4868  31
   6 -11   2 82.4086 40.9850  24
  -6  11  -3 9696.10 493.426  31
   6 -11   3 10164.0 469.659  24
  -6  11  -4 24753.4 778.362  31
   6 -11   4 23723.8 731.612  24
  -6  11  -5 175.608 69.5510  31
   6 -11   5 296.549 103.755  24
  -6  11  -6 486.348 104.671  31
   6 -11   6 469.696 101.616  24
  -6  11  -7 5.45032 54.4417  31
   6 -11   7 103.674 71.4837  24
   6 -11   8 1963.45 174.603  19
  -6  11  -8 2072.67 187.513  31
   6 -11   8 2362.89 208.195  24
  -6  10  11 154.723 54.9858  33
  -6  10  10 2544.00 223.504  33
  -6  10   9 19259.0 707.267   3
  -6  10   9 20764.4 675.735  33
  -6  10   9 20602.5 685.449  34
  -6  10   8 1484.92 205.354   3
  -6  10   8 1350.64 184.369  34
  -6  10   8 1553.73 219.005  31
  -6  10   7 1097.92 182.680   3
  -6  10   7 1137.58 183.851  31
  -6  10   7 1120.96 176.604  34
  -6  10   6 4681.91 363.512   3
  -6  10   6 4547.86 341.064  34
  -6  10   6 4078.68 338.679  31
   6 -10  -6 4212.00 294.238  23
  -6  10   5 38632.6 997.926  34
  -6  10   5 40120.5 1036.04  31
   6 -10  -5 42043.6 937.082  23
  -6  10   4 85075.7 1487.22  31
  -6  10   4 84828.6 1465.55  34
  -6  10   3 12308.7 553.953  31
  -6  10   3 11169.3 530.900  34
  -6  10   2 8366.50 449.633  31
  -6  10   2 8234.65 450.019  34
  -6  10   1 11915.4 530.813  31
  -6  10   1 12033.5 548.110  34
  -6  10   0 37370.1 934.750  31
  -6  10  -1 2925.17 262.269  31
   6 -10   1 2913.14 238.936  24
  -6  10  -2 1368.45 177.620  31
   6 -10   2 1458.37 181.374  24
  -6  10  -3 4993.41 347.036  31
   6 -10   3 4825.76 332.729  24
  -6  10  -4 12472.2 552.206  31
   6 -10   4 11854.1 524.867  24
   6 -10   5 462.343 109.806  24
  -6  10  -5 487.564 121.642  31
   6 -10   6 4801.90 312.038  19
  -6  10  -6 5078.50 342.283  31
   6 -10   6 5391.99 355.412  24
   6 -10   7 649.980 117.212  19
   6 -10   7 735.634 135.336  24
  -6  10  -7 724.313 127.321  31
   6 -10   8 868.404 129.412  19
   6 -10   8 776.008 130.217  24
   6 -10   9 3901.37 247.922  19
   6 -10   9 4082.70 262.364  24
  -6   9  12 1886.41 179.227  33
  -6   9  11 1418.21 172.871  33
  -6   9  10 15578.8 652.461   3
  -6   9  10 16970.0 628.176  33
  -6   9   9 4324.47 351.545   3
  -6   9   9 5170.90 352.568  34
  -6   9   9 4189.78 314.810  25
  -6   9   8 2103.08 245.843   3
  -6   9   8 2109.09 227.699  34
  -6   9   8 2109.09 248.847  31
  -6   9   8 1970.33 218.628  25
  -6   9   7 1959.59 240.854   3
  -6   9   7 1917.66 234.307  31
  -6   9   7 1753.42 209.011  34
   6  -9  -7 1616.08 190.342  23
  -6   9   7 1531.28 185.451  25
  -6   9   6 7489.91 427.609  34
  -6   9   6 7208.56 438.077  31
  -6   9   6 7505.31 404.388  25
   6  -9  -6 7340.14 395.848  23
  -6   9   5 48901.3 1090.82  34
  -6   9   5 52433.9 1156.95  31
   6  -9  -5 50103.9 1021.59  23
   6  -9  -4 1323.60 153.128  20
  -6   9   4 1131.23 165.292  34
  -6   9   4 1162.42 171.555  31
   6  -9  -3 6846.79 355.867  20
  -6   9   3 7144.81 404.723  31
  -6   9   3 6369.14 379.802  34
  -6   9   2 1882.37 206.007  31
  -6   9   1 12818.8 530.146  31
  -6   9   0 12965.2 528.673  31
   6  -9   0 12653.4 484.660  24
  -6   9  -1 4112.58 297.750  31
   6  -9   1 3956.39 278.722  24
  -6   9  -2 7169.98 396.846  31
   6  -9   2 6864.21 380.140  24
  -6   9  -3 19108.1 650.631  31
   6  -9   3 18185.5 634.378  24
   6  -9   4 84350.6 1290.26  19
  -6   9  -4 86670.0 1397.53  31
  -6   9  -5 13843.1 561.958  31
   6  -9   5 12795.6 553.745  24
  -6   9  -5 13755.2 601.559  29
  -6   9  -6 41679.7 1067.55  29
   6  -9   6 42712.1 1019.68  24
   6  -9   7 1912.95 209.529  19
   6  -9   7 2173.82 228.987  24
  -6   9  -7 1973.52 232.115  29
   6  -9   8 171.269 77.8182  19
   6  -9   8 13.7852 44.5029  24
  -6   9  -8 17.1564 75.2336  29
   6  -9   9 1292.51 154.817  19
   6  -9   9 1140.02 148.606  24
  -6   9  -9 1113.86 161.680  29
   6  -9  10 9694.19 374.220  19
  -6   8  13 1727.75 164.688  33
  -6   8  12 543.101 118.040  33
  -6   8  11 305.612 92.6302  33
  -6   8  11 407.984 95.2533  25
  -6   8  10 308.122 114.643   3
  -6   8  10 443.499 113.354  25
  -6   8   9 384.570 114.004   3
  -6   8   9 478.366 119.378  25
  -6   8   8 11951.0 587.862   3
  -6   8   8 13200.7 559.648  34
  -6   8   8 11262.7 563.801  31
   6  -8  -8 11254.8 507.269  23
  -6   8   8 11493.0 529.377  25
   6  -8  -7 1619.72 181.758  20
  -6   8   7 1350.17 190.724   3
  -6   8   7 1201.87 186.337  31
  -6   8   7 1642.47 196.915  34
   6  -8  -7 1051.92 156.703  23
  -6   8   7 1252.46 174.724  25
   6  -8  -6 43026.8 907.446  20
  -6   8   6 40344.1 953.038  34
  -6   8   6 41075.7 1014.42  31
  -6   8   6 41568.3 936.983  25
   6  -8  -6 39707.9 917.931  23
   6  -8  -5 998.170 133.048  20
  -6   8   5 1224.11 167.913  34
   6  -8  -4 175.672 69.1041  20
  -6   8   4 20.1055 47.3017  31
  -6   8   4 32.3578 50.4341  34
  -6   8   3 55635.5 1073.78  31
  -6   8   3 55060.7 1369.45  40
  -6   8   3 53728.9 1052.63  34
  -6   8   2 524.385 138.941  40
  -6   8   2 694.848 119.466  31
  -6   8   2 524.526 142.353  37
  -6   8   1 286.923 137.249  37
  -6   8   1 436.965 99.8820  31
  -6   8   0 92058.5 1331.51  31
  -6   8   0 94559.0 2029.06  37
   6  -8   0 95405.7 1293.98  24
  -6   8  -1 9254.71 419.967  31
   6  -8   1 10526.2 444.634  24
  -6   8  -2 412.697 98.0654  31
   6  -8   2 346.178 94.5155  24
  -6   8  -2 247.195 70.8079  29
   6  -8   3 1101.49 147.074  19
   6  -8   3 912.562 142.015  24
  -6   8  -3 971.259 154.046  29
  -6   8  -4 529.455 116.956  29
  -6   8  -5 11910.0 575.119  29
  -6   8  -6 16996.3 694.169  29
   6  -8   6 17259.9 642.511  24
   6  -8   7 33.4204 56.4512  24
  -6   8  -7 31.8610 62.4326  29
   6  -8   8 105.321 78.5658  19
   6  -8   8 92.2069 52.0643  24
  -6   8  -8 22.2868 73.6852  29
   6  -8   9 7238.00 374.799  19
  -6   8  -9 7709.30 441.431  29
   6  -8   9 7886.63 378.070  24
   6  -8  10 1461.18 155.862  19
  -6   8 -10 1116.17 156.160  29
  -6   7  13 4426.90 287.313  33
  -6   7  13 4191.34 274.456  25
  -6   7  12 1317.75 174.299  33
  -6   7  12 912.304 139.340  25
  -6   7  11 8069.40 443.480  33
  -6   7  11 8378.42 449.432  25
  -6   7  10 677.397 146.485   3
   6  -7 -10 442.134 91.8365  20
  -6   7  10 588.914 132.166  25
  -6   7   9 1604.33 221.128   3
   6  -7  -9 1632.30 187.857  20
  -6   7   9 1851.32 220.100  25
   6  -7  -8 616.689 111.083  20
  -6   7   8 577.691 130.052   3
  -6   7   8 738.847 151.705  31
  -6   7   8 575.952 128.145  25
   6  -7  -8 1013.18 155.891  23
   6  -7  -7 11138.6 469.824  20
  -6   7   7 11799.1 541.721  31
  -6   7   7 11511.9 505.562  25
   6  -7  -7 11256.4 490.741  23
   6  -7  -6 5865.74 332.765  20
  -6   7   6 5566.63 336.743  34
  -6   7   6 5653.59 367.323  31
  -6   7   6 5566.23 333.956  25
   6  -7  -6 5933.08 344.088  23
   6  -7  -5 2082.33 197.741  20
  -6   7   5 2147.73 203.886  34
  -6   7   5 2333.05 221.385  31
  -6   7   4 34397.9 1249.82  37
  -6   7   3 13114.7 745.584  37
  -6   7   2 54310.9 1481.26  37
  -6   7   1 177381. 2655.34  37
  -6   7   0 17556.5 850.747  37
  -6   7  -1 19798.2 924.522  37
   6  -7   2 11059.1 425.945  19
  -6   7  -2 11157.6 498.581  29
   6  -7   2 11759.7 468.623  24
   6  -7   3 715.324 117.330  24
  -6   7  -3 702.514 133.682  29
  -6   7  -4 3939.86 326.769  29
  -6   7  -5 44889.5 1120.47  29
   6  -7   5 45024.1 1000.28  24
  -6   7  -6 35643.2 1019.65  29
   6  -7   6 38233.9 927.434  24
  -6   7  -7 2892.29 296.975  29
   6  -7   7 2946.82 259.628  24
   6  -7   8 21623.2 690.201  19
  -6   7  -8 21992.8 800.426  29
   6  -7   8 22690.4 689.568  24
   6  -7   9 8581.88 407.737  19
  -6   7  -9 8737.77 488.706  29
   6  -7  10 683.479 110.198  19
  -6   7 -10 556.329 120.552  29
   6  -6 -14 139.556 47.2962  21
  -6   6  14 138.874 53.4910  33
  -6   6  14 191.377 59.6747  25
  -6   6  13 11455.7 484.893  33
  -6   6  13 10934.6 476.333  25
  -6   6  12 4104.35 310.065  33
  -6   6  12 4334.04 327.395  25
   6  -6 -11 2783.92 255.265  20
  -6   6  11 2461.44 255.516  25
  -6   6  10 1225.18 193.324   3
  -6   6  10 1365.02 186.129  17
   6  -6 -10 1344.07 176.426  20
  -6   6  10 1079.90 177.217  25
  -6   6   9 58.7740 45.5504   3
  -6   6   9 21.2225 52.1346  17
   6  -6  -9 28.8213 44.7280  20
  -6   6   9-15.2683 59.7353  25
  -6   6   8 263.258 84.0343  17
   6  -6  -8 259.642 63.6425  20
  -6   6   8 303.086 97.4466   3
  -6   6   8 273.188 97.5539  31
   6  -6  -8 239.036 67.7544  23
  -6   6   7 1712.52 186.936  17
   6  -6  -7 1948.31 198.107  20
  -6   6   7 1699.35 199.484  31
   6  -6  -7 2019.16 196.750  23
   6  -6  -6 18672.7 578.776  20
  -6   6   6 20040.0 987.579  37
   6  -6  -6 19295.3 595.939  23
  -6   6   5 12739.3 755.534  37
  -6   6   4 13807.9 758.023  37
  -6   6   3 78.2577 67.9491  37
  -6   6   2 6533.02 495.996  37
  -6   6   1 387.628 126.389  37
  -6   6   0 233.954 101.879  37
  -6   6  -1 25392.8 1020.45  37
  -6   6  -2 8387.76 575.688   1
   6  -6   3 12695.8 465.802   5
  -6   6  -3 13788.9 571.317  29
   6  -6   3 13831.6 509.385  24
   6  -6   4 365.584 85.1545   5
   6  -6   4 199.496 67.7283  24
  -6   6  -4 317.411 86.1550  29
   6  -6   5 26257.0 705.990   5
  -6   6  -5 28359.4 889.407  29
   6  -6   5 27828.1 762.580  24
  -6   6  -6 131573. 1975.47  29
   6  -6   6 136394. 1721.88  24
   6  -6   7 2382.24 240.309  19
   6  -6   7 2823.62 249.181  24
  -6   6  -7 2786.62 297.999  29
   6  -6   8 14213.8 555.749  19
  -6   6  -8 14408.0 660.404  29
   6  -6   9 1492.32 177.407  19
  -6   6  -9 1463.04 208.726  29
   6  -6  10 23045.7 617.023  19
  -6   6 -10 23982.8 754.020  29
   6  -5 -14 857.907 129.619  21
  -6   5  14 1023.53 130.279  33
  -6   5  14 1020.02 143.973  25
  -6   5  13 4122.86 293.961  33
  -6   5  13 3748.41 294.541  25
  -6   5  12 303.408 89.9278  33
   6  -5 -12 327.578 89.2998  29
  -6   5  12 251.402 94.2349  25
  -6   5  11 1835.01 219.710  17
   6  -5 -11 1858.00 210.448  20
   6  -5 -11 2098.80 212.691  29
  -6   5  11 2085.01 235.172  25
  -6   5  10 33237.8 950.420   3
  -6   5  10 36590.1 971.625  17
   6  -5 -10 34227.9 877.050  20
   6  -5 -10 35181.8 856.677  29
  -6   5   9 31329.7 892.779   3
  -6   5   9 31163.0 866.713  17
   6  -5  -9 31656.9 819.219  20
   6  -5  -9 32031.2 798.040  29
  -6   5   8 15222.9 582.386  17
   6  -5  -8 15776.3 559.868  20
  -6   5   8 15683.6 601.135   3
  -6   5   8 14566.9 586.816  31
   6  -5  -8 15484.2 559.901  23
   6  -5  -7 1840.02 183.762  20
  -6   5   7 1844.70 296.727  37
   6  -5  -7 1822.29 184.183  23
  -6   5   6 24017.1 1041.51  37
  -6   5   5 5325.30 463.150  37
  -6   5   4 29896.0 1058.15  37
  -6   5   3 610.865 154.904  37
  -6   5   2 4885.75 412.775  37
  -6   5   1 1409.45 223.979  37
  -6   5   0 97152.4 1896.98  37
  -6   5  -1 35185.9 1069.72   1
  -6   5  -2 6366.76 478.530   1
  -6   5  -3 18709.2 863.667   1
   6  -5   3 18074.5 563.517  19
  -6   5  -3 18192.9 651.228  29
   6  -5   3 18600.2 568.557  24
   6  -5   4 40955.1 867.712   5
   6  -5   4 41881.6 898.755  19
  -6   5  -4 40568.4 1019.72  29
   6  -5   4 42621.8 894.689  24
   6  -5   5 14289.5 529.653   5
   6  -5   5 15047.7 559.648  19
  -6   5  -5 15318.1 644.163  29
   6  -5   5 14600.6 539.977  24
   6  -5   6 1121.77 153.879   5
   6  -5   6 1197.03 172.162  19
   6  -5   6 1321.91 170.144  24
  -6   5  -6 1264.33 192.859  29
   6  -5   7 74.0698 41.9305   5
   6  -5   7 67.6255 62.8447  19
  -6   5  -7-32.9203 78.2565  29
   6  -5   8 385.672 86.2441  19
  -6   5  -8 515.227 140.298  29
   6  -5   9 22191.2 656.897  19
  -6   5  -9 22940.1 802.986  29
   6  -5  10 1003.29 132.683  19
  -6   5 -10 904.509 148.710  29
  -6   4  15 498.341 89.2568  25
   6  -4 -14 2986.91 252.940  21
   6  -4 -14 2622.27 223.020  29
  -6   4  14 2445.41 224.303  25
   6  -4 -13 638.860 136.759  21
   6  -4 -13 685.110 126.299  29
  -6   4  13 536.993 116.570  25
  -6   4  12 2366.49 256.473  17
  -6   4  12 2862.17 253.149  33
   6  -4 -12 2749.85 253.570  29
  -6   4  11 1303.13 193.318  17
   6  -4 -11 1632.77 198.991  20
   6  -4 -11 1545.15 191.576  29
  -6   4  10 16138.9 638.534   3
   6  -4 -10 14890.6 580.126  20
  -6   4  10 15260.4 627.712  17
   6  -4 -10 15633.6 555.210  13
   6  -4 -10 15186.6 563.246  29
  -6   4   9 25995.0 776.901   3
  -6   4   9 26255.9 789.037  17
   6  -4  -9 25603.8 731.658  20
   6  -4  -9 25615.6 684.164  13
   6  -4  -9 27080.3 726.808  29
  -6   4   8 18086.8 612.168   3
   6  -4  -8 19241.8 602.582  20
   6  -4  -8 19065.0 599.425  23
  -6   4   7 32831.2 1231.21  37
  -6   4   6 20.9444 72.2825  37
  -6   4   5 49675.0 1362.14  37
  -6   4   4 13594.8 686.399  37
  -6   4   3 203.323 94.1207  37
  -6   4   3 163.009 87.1334  27
  -6   4   2 369.479 107.800  37
  -6   4   2 361.375 121.324  27
  -6   4   1 294500. 3147.91  37
  -6   4   1 317105. 2788.28  27
  -6   4   0 56226.8 1228.84   1
  -6   4  -1 742.159 147.415   1
  -6   4  -2 5946.57 449.161   1
  -6   4  -3 74768.0 1654.54   1
   6  -4   3 76307.1 1153.19  19
  -6   4  -3 75080.8 1304.11  29
   6  -4   4 1673.40 179.507   5
   6  -4   4 1648.70 174.733  19
  -6   4  -4 1608.28 183.597  22
  -6   4  -4 1517.97 194.680  29
   6  -4   5 3811.27 283.247   5
   6  -4   5 3822.01 284.194  19
  -6   4  -5 3698.96 292.815  22
  -6   4  -5 3666.57 317.483  29
   6  -4   6 2185.73 222.270   5
   6  -4   6 2348.66 230.076  19
  -6   4  -6 2282.46 261.534  29
  -6   4  -6 2300.75 241.722  22
   6  -4   7-7.69436 64.4139   5
  -6   4  -7 51.4761 60.9949  22
   6  -4   7 190.274 71.9003  19
  -6   4  -7 20.2458 60.6190  29
   6  -4   8 1093.65 152.274   5
   6  -4   8 1298.50 168.330  19
  -6   4  -8 1140.77 177.123  22
  -6   4  -8 1217.07 200.968  29
   6  -4   9 725.263 114.656   5
   6  -4   9 784.402 124.811  19
  -6   4  -9 628.834 128.773  29
  -6   4 -10 862.013 147.396  29
   6  -3 -15 36790.0 799.287  29
  -6   3  15 35922.8 773.779  25
   6  -3 -14 1932.51 204.391  21
   6  -3 -14 1643.67 184.286  29
  -6   3  14 1602.67 185.097  25
   6  -3 -13 8388.58 445.974  21
   6  -3 -13 7622.31 419.903  29
  -6   3  12 478.890 125.561  17
   6  -3 -12 364.706 92.8646  13
   6  -3 -12 343.770 91.3089  29
  -6   3  11 9512.54 503.779  17
   6  -3 -11 9322.85 469.499  20
   6  -3 -11 9212.38 448.013  13
   6  -3 -11 9735.26 468.592  29
  -6   3  10 1470.82 195.548  17
   6  -3 -10 1991.58 212.382  20
   6  -3 -10 1399.48 176.184  13
   6  -3 -10 1567.56 182.664  29
   6  -3  -9 10214.1 450.945  20
  -6   3   9 9311.98 464.419  17
   6  -3  -9 10113.4 438.699  13
   6  -3  -9 10155.0 448.410  29
   6  -3  -8 32640.0 766.426  20
  -6   3   8 33103.3 1240.93  37
   6  -3  -8 31589.5 745.016  23
  -6   3   7 69498.5 1708.54  37
  -6   3   6 7457.78 529.352  37
  -6   3   5 24663.8 924.620  37
  -6   3   4 485.777 131.892  37
  -6   3   4 843.791 171.782  27
  -6   3   3 6870.40 462.070  37
  -6   3   3 6979.39 442.790  27
  -6   3   2 37.9404 42.5140  37
  -6   3   2 127.829 61.9320  27
  -6   3   1 234572. 2763.30  37
  -6   3   1 232768. 2538.45  27
  -6   3   0 58164.3 1277.01  27
  -6   3  -1 61655.6 1348.12  27
   6  -3   1 62626.7 1656.00  26
   6  -3   2 34129.4 1333.29  26
   6  -3   3 38323.1 809.559   5
   6  -3   3 38076.1 812.649  19
   6  -3   4 2312.74 211.642   5
   6  -3   4 1890.94 189.827  19
  -6   3  -4 2048.04 226.036  29
  -6   3  -4 2093.99 208.781  22
   6  -3   5 2096.68 210.372   5
   6  -3   5 1597.88 182.179  19
  -6   3  -5 1664.99 192.658  22
  -6   3  -5 1394.01 192.922  29
   6  -3   6 5218.49 339.449   5
   6  -3   6 5514.19 339.844  19
  -6   3  -6 5919.81 383.809  22
  -6   3  -6 5358.65 390.531  29
   6  -3   7 7416.91 413.297   5
   6  -3   7 8084.08 412.563  19
  -6   3  -7 7527.78 439.474  22
  -6   3  -7 7570.56 469.316  29
   6  -3   8 3009.58 254.439   5
   6  -3   8 3120.95 245.475  19
  -6   3  -8 2786.95 277.509  29
  -6   3  -8 2930.54 275.509  22
   6  -3   9 7572.23 379.131   5
  -6   3  -9 7230.11 429.607  29
  -6   3  -9 7135.57 406.462  22
   6  -3  10 9622.32 385.154   5
  -6   3 -10 9249.00 437.299  29
  -6   2  15 391.776 90.9677  25
   6  -2 -15 385.912 96.9814  29
   6  -2 -14 3142.55 266.975  29
  -6   2  13 431.426 113.783  17
   6  -2 -13 193.928 76.9103  29
  -6   2  12 27640.6 859.957  17
   6  -2 -12 27082.1 787.569  13
   6  -2 -12 27798.6 818.458  29
  -6   2  11 3600.09 316.156  17
   6  -2 -11 3535.53 290.047  20
   6  -2 -11 3622.79 287.191  13
   6  -2 -11 3495.56 286.746  29
   6  -2 -10 13306.2 525.517  13
  -6   2  10 13151.5 571.933  17
   6  -2 -10 13057.7 536.022  20
   6  -2 -10 14010.9 548.030  29
   6  -2  -9 1623.44 179.892  20
   6  -2  -9 1739.10 184.950  29
   6  -2  -9 1490.57 161.557  24
  -6   2   8 654.760 164.067  37
  -6   2   7 59000.6 1521.58  37
  -6   2   6 26006.5 958.002  37
  -6   2   5 167010. 2311.18  37
  -6   2   5 165514. 2415.31  27
  -6   2   4 17479.1 722.579  37
  -6   2   4 17224.5 741.968  27
  -6   2   3 6284.33 427.921  37
  -6   2   3 5440.70 407.530  27
  -6   2   2 31189.5 965.353  37
  -6   2   2 41738.5 1110.41  27
  -6   2   1 19882.5 779.656  27
  -6   2   0 615.243 152.573  27
   6  -2   0 427.424 129.774  26
  -6   2  -1 10694.6 598.874  27
   6  -2   1 11855.3 722.814  26
   6  -2   2 40507.8 1455.03  26
   6  -2   3 8155.15 374.256   8
   6  -2   3 9378.45 401.562   5
   6  -2   3 9070.66 399.269  19
   6  -2   3 10300.5 779.997  26
   6  -2   4 19.8017 46.8217   5
  -6   2  -4 3.47451 39.6835  22
   6  -2   4 91.2262 59.9086  19
  -6   2  -4 118.959 37.8934  29
   6  -2   5 7302.59 393.109   5
   6  -2   5 7307.54 378.519  19
  -6   2  -5 6172.61 401.929  29
  -6   2  -5 6755.17 379.330  22
   6  -2   6 28.4513 51.8889   5
  -6   2  -6 47.9981 47.7458  22
   6  -2   6 37.9121 45.4622  19
  -6   2  -6 64.4763 44.5998  29
   6  -2   7 11300.2 507.480   5
  -6   2  -7 12227.7 557.052  22
  -6   2  -7 11132.4 557.502  29
   6  -2   8 4350.27 308.462   5
  -6   2  -8 4726.81 339.898  22
  -6   2  -8 4623.53 352.137  29
   6  -2   9 3294.01 252.959   5
  -6   2  -9 3325.00 274.758  22
   6  -2  10 3250.93 222.084   5
   6  -1 -15 102.310 53.3781  29
  -6   1  15 31.3571 41.8692  25
   6  -1 -14 25696.7 771.015  29
  -6   1  13 1347.21 183.173  17
   6  -1 -13 1296.48 168.303  16
   6  -1 -13 1201.63 174.132  29
  -6   1  12 3807.63 321.137  17
   6  -1 -12 4052.55 315.111  13
   6  -1 -12 3621.92 279.128  16
   6  -1 -12 3893.44 303.199  29
  -6   1  11 39033.5 1008.07  17
   6  -1 -11 39658.0 896.881  16
   6  -1 -11 38911.7 941.486  13
   6  -1 -11 40905.1 958.395  29
   6  -1 -10 60712.4 1071.45  16
   6  -1 -10 63502.2 1153.83  13
   6  -1 -10 61783.6 1139.74  29
   6  -1  -9 75.2866 54.9466  20
   6  -1  -9 57.1513 28.5777  16
   6  -1  -8 21561.7 944.893   2
   6  -1  -7 34943.2 1117.88   2
   6  -1  -6 7840.07 478.613   2
  -6   1   6 8393.34 517.599  37
  -6   1   5 68977.6 1439.88  37
  -6   1   5 65389.5 1539.53  27
  -6   1   4 29076.5 909.216  37
  -6   1   4 27727.7 965.945  27
  -6   1   3 80718.2 1497.04  37
  -6   1   3 80658.6 1616.26  27
  -6   1   2 97171.4 1668.76  37
  -6   1   2 99157.0 1805.75  27
  -6   1   1 5403.50 427.140  27
  -6   1   0 546.906 146.588  27
   6  -1   0 365.712 110.401  26
   6  -1   1 605.525 152.562  26
   6  -1   2 135.952 113.598  26
   6  -1   3 25.9759 54.7603   5
   6  -1   3 143.453 75.5766   8
   6  -1   3 70.4701 38.4344  19
   6  -1   4 15462.7 543.562   8
   6  -1   4 15808.4 543.912  19
   6  -1   5 2084.44 206.906   8
  -6   1  -5 2272.01 225.554  22
   6  -1   6 1115.52 167.522   5
  -6   1  -6 918.469 146.230  22
   6  -1   7 13833.5 561.288   5
  -6   1  -7 13990.9 582.039  22
   6  -1   8 26140.4 753.776   5
  -6   1  -8 26539.9 788.963  22
   6  -1   9 5432.13 318.378   5
  -6   1  -9 4903.22 320.704  22
   6  -1  10 146.542 39.8367   5
  -6   0  15 11570.0 462.988  18
   6   0 -15 12579.7 501.014  29
   6   0 -14 10469.2 465.218  16
  -6   0  14 10186.0 479.517  18
   6   0 -14 10066.4 482.089  29
  -6   0  13 267.287 81.9007  17
   6   0 -13 213.553 52.2201  16
   6   0 -13 218.689 87.4119  29
   6   0 -12 986.178 150.933  13
  -6   0  12 1057.14 165.079  17
   6   0 -12 1025.84 156.336  16
   6   0 -12 907.697 153.190  29
  -6   0  11 24285.4 783.490  17
   6   0 -11 24154.6 711.811  16
   6   0 -11 23065.1 736.611  13
   6   0 -11 25192.4 751.863  29
   6   0 -10 714.457 128.903  13
   6   0 -10 620.914 121.406  16
   6   0 -10 792.973 132.275  29
   6   0  -9 8591.63 402.571  20
   6   0  -9 9599.00 418.723  16
   6   0  -9 9604.21 426.341  29
   6   0  -8 982.356 197.776   2
   6   0  -8 919.210 126.355  16
   6   0  -8 1301.22 152.939  24
   6   0  -7 7889.86 523.527   2
  -6   0   6 35355.3 1214.74  27
  -6   0   5 38497.9 1214.14  27
  -6   0   4 105797. 1955.96  27
  -6   0   3 33444.3 1106.39  27
  -6   0   2 104495. 1959.82  27
  -6   0   1 149788. 2375.74  27
  -6   0   0 229.646 96.9983  27
   6   0   1 7737.84 627.214  26
   6   0   2 2032.36 177.945   6
   6   0   2 2331.03 202.831   8
   6   0   2 2264.24 196.937   5
   6   0   2 2531.33 392.960  26
   6   0   3 11923.6 446.311   6
   6   0   3 13150.9 495.765   8
   6   0   3 12616.9 460.281  32
   6   0   4 2857.95 243.642   8
   6   0   4 2889.31 225.092  32
   6   0   5 8286.98 414.900   8
   6   0   6 24338.2 709.039   8
   6   0   7 11107.6 500.355   5
  -6   0  -7 10827.7 501.455  22
   6   0   8 2694.79 237.100   5
  -6   0  -8 2743.59 245.793  22
   6   0   9 9379.88 401.724   5
   6   0   9 9256.04 399.854  36
  -6   0  -9 8748.51 399.458  22
  -6  -1  15 418.019 97.0863  18
   6   1 -15 493.619 107.683  29
   6   1 -14 45987.4 993.693  16
   6   1 -14 48873.2 1045.12  29
  -6  -1  13 4649.52 329.527  17
   6   1 -13 4650.48 326.615  16
   6   1 -13 4504.25 326.931  29
  -6  -1  12 7381.68 430.213  17
   6   1 -12 7214.27 407.978  16
   6   1 -12 7360.37 421.218  13
   6   1 -12 6971.12 405.335  29
   6   1 -11 824.229 147.989  13
  -6  -1  11 899.482 153.455  17
   6   1 -11 1083.98 160.790  16
   6   1 -11 832.009 141.096  29
   6   1 -10 12918.8 515.906  16
   6   1 -10 12834.2 527.611  13
   6   1 -10 13021.9 516.279  29
   6   1  -9 5755.89 335.584  16
   6   1  -9 5317.50 315.963  29
   6   1  -8 82.4076 59.1855   2
   6   1  -8 143.890 55.7601  16
   6   1  -8 132.954 55.4882  29
   6   1  -7 6765.54 488.460   2
  -6  -1   6 52790.7 1513.26  27
  -6  -1   5 141968. 2404.21  27
  -6  -1   4 374.819 163.495  27
  -6  -1   3 134097. 2319.42  27
  -6  -1   2 120.572 81.2396  27
  -6  -1   1 3385.87 374.019  27
  -6  -1   0 64789.8 1693.58  27
   6   1   1 130.363 61.5343   8
   6   1   1 95.7310 39.8221  32
   6   1   2 5426.22 318.935   8
   6   1   2 5165.95 306.311  32
   6   1   3 9387.57 434.626   8
   6   1   3 8857.47 413.790  32
   6   1   4 12542.9 477.291   6
   6   1   4 12117.6 502.182   8
   6   1   4 12063.0 489.767  32
   6   1   5 1083.42 151.599   8
   6   1   5 1100.32 148.912  32
   6   1   6 1184.28 164.106   8
   6   1   6 1113.53 147.458  32
   6   1   7 2418.10 230.577   5
   6   1   7 2309.44 204.600  32
   6   1   7 2744.82 252.175  36
   6   1   8 2117.27 201.566   5
   6   1   8 2142.59 204.883  36
   6   1   9 22408.9 575.184   5
  -6  -2  15 2408.64 221.935  18
   6   2 -15 2529.44 220.068  29
   6   2 -14 4703.21 321.228  16
   6   2 -14 4874.14 322.708  29
   6   2 -13 17648.0 642.491  16
   6   2 -13 16940.9 623.406  29
   6   2 -12 106.959 66.2128  16
   6   2 -12 93.7427 70.0465  13
   6   2 -12 155.329 80.4339  29
   6   2 -11 1156.06 165.836  13
   6   2 -11 1461.46 189.961  16
   6   2 -11 1570.82 186.089  29
   6   2 -10 3966.09 294.694  16
   6   2 -10 3915.74 293.566  13
   6   2 -10 3655.71 273.289  29
   6   2  -9 17.7955 45.2653  12
   6   2  -9 44.2401 65.1021  14
   6   2  -9 104.832 71.0101  13
   6   2  -9 94.1341 66.0830  16
   6   2  -8 23.0475 46.6613  14
   6   2  -8 231.415 74.7116  16
   6   2  -7 4275.21 278.960  16
   6   2  -7 4187.71 283.269  14
   6   2  -7 4422.10 274.422  11
   6   2  -7 3729.53 385.286  38
   6   2  -7 3959.17 254.025  28
   6   2  -6 3694.36 377.909  38
  -6  -2   6 3901.81 426.713  27
  -6  -2   5 4415.88 450.033  27
  -6  -2   4 866.106 200.811  27
   6   2  -3 1457.68 230.821  38
  -6  -2   3 1854.02 294.559  27
   6   2  -2 14335.5 703.844  38
  -6  -2   2 16602.3 867.995  27
   6   2  -1 22505.1 682.818  36
  -6  -2   1 22869.8 1032.62  27
   6   2   0 1277.20 150.915   8
   6   2   0 1320.18 156.263  32
   6   2   0 1418.68 188.155  36
   6   2   1 22463.1 652.868   8
   6   2   1 22418.3 656.624  32
   6   2   2 98.4799 51.6016   8
   6   2   2 21.6389 33.1213  32
   6   2   2-11.3344 47.3645  36
   6   2   3 52.6163 53.6571   8
   6   2   3 13.9313 54.2174  36
   6   2   4 19864.1 653.983   8
   6   2   4 18505.4 631.612  32
   6   2   4 19996.5 732.710  36
   6   2   5 4316.97 306.472   8
   6   2   5 3983.05 293.534  32
   6   2   5 4360.48 341.775  36
   6   2   6-43.5034 57.6310   5
   6   2   6 80.7004 83.8614   8
   6   2   6 94.5373 68.3268  32
   6   2   6-45.4955 79.8307  36
   6   2   7 52.6748 48.9059   5
   6   2   7 128.589 46.3806  32
   6   2   7 121.117 48.6724  36
   6   2   8 9804.17 396.520   5
   6   2   8 9114.09 364.060  32
   6   2   8 8996.20 378.504  36
   6   3 -15 3123.88 230.938  29
   6   3 -14 594.480 120.215  16
   6   3 -14 821.076 132.845  29
   6   3 -13 18981.6 657.768  16
   6   3 -13 19869.2 649.028  29
   6   3 -12 52.6219 59.1848  16
   6   3 -12 32.0170 69.2661  13
   6   3 -11 817.570 148.439  13
   6   3 -11 663.076 126.676  16
   6   3 -10 4498.33 313.058  12
   6   3 -10 4304.38 310.546  16
   6   3 -10 4447.45 309.832  13
   6   3  -9 14396.9 566.439  12
   6   3  -9 15280.5 589.694  14
   6   3  -9 15352.4 572.703  16
   6   3  -9 14946.9 547.416  13
   6   3  -8 2538.97 221.156  10
   6   3  -8 2621.87 228.770  16
   6   3  -8 2382.27 232.574  14
   6   3  -7 2773.19 231.872  10
   6   3  -7 3298.68 250.272  11
   6   3  -7 3413.82 255.560  16
   6   3  -7 3122.42 259.023  14
   6   3  -6 3228.04 240.085  11
   6   3  -6 2876.72 229.829  16
   6   3  -6 3131.60 257.420  14
   6   3  -5 8917.16 397.531  11
   6   3  -5 9282.65 403.825  16
  -6  -3   5 8149.09 627.428  27
   6   3  -4 209.528 77.2417  11
   6   3  -4 179.064 69.7711  16
   6   3  -3 4799.76 295.799  16
   6   3  -3 4504.79 423.115  38
   6   3  -2 10861.7 452.259  16
   6   3  -2 11484.9 502.821  36
   6   3  -2 10835.5 411.673   8
   6   3  -1 110753. 1476.83  16
   6   3  -1 112628. 1639.36  36
   6   3  -1 110772. 1383.22   8
   6   3   0 110.029 69.1993  16
   6   3   0 61.6685 45.8857   8
   6   3   0 48.8095 48.4285  32
   6   3   0 49.4774 68.5298  36
   6   3   1 20422.7 639.561   8
   6   3   1 20879.5 673.406  32
   6   3   1 20153.3 733.367  36
   6   3   2 92.3129 56.2788   8
   6   3   2 99.9724 65.1310  32
   6   3   2 70.8022 56.7536  36
   6   3   3 985.669 151.165   8
   6   3   3 747.681 128.711  32
   6   3   3 951.317 168.493  36
   6   3   4 878.225 132.082   5
   6   3   4 914.718 143.524   8
   6   3   4 588.522 113.615  32
   6   3   4 767.168 149.819  36
   6   3   5 282.367 90.9894   5
   6   3   5 176.150 73.7485   8
   6   3   5 252.837 77.1224   6
   6   3   5 99.2291 62.4341  32
   6   3   5 191.613 62.5885  36
   6   3   6 1835.87 189.016   8
   6   3   6 1899.17 187.001   5
   6   3   6 1562.31 176.412  32
   6   3   6 1717.67 197.670  36
   6   3   7 78.0276 50.4469   5
   6   3   7 107.916 54.7994  32
   6   3   7 59.0360 38.5499  36
   6   4 -15 475.800 95.3252  30
   6   4 -14 19634.5 620.005  16
   6   4 -13 249.601 85.2999  16
   6   4 -12 10261.2 482.353  16
   6   4 -11 3556.86 279.469  12
   6   4 -11 3629.11 290.510  16
   6   4 -11 3589.49 273.137  13
   6   4 -10 7360.55 411.328  12
   6   4 -10 7414.99 405.700  10
   6   4 -10 6854.82 396.656  16
   6   4  -9 2686.18 249.323  12
   6   4  -9 3075.41 261.767  10
   6   4  -9 2977.70 263.289  16
   6   4  -8 434.631 110.097  12
   6   4  -8 398.339 89.2650  10
   6   4  -8 301.089 93.1050  14
   6   4  -8 277.756 92.1961  16
   6   4  -7 100.228 72.7208  11
   6   4  -7-17.2283 61.2632  10
   6   4  -7 91.5662 67.8657  14
   6   4  -7 106.041 66.4037  16
   6   4  -6 41116.2 922.072  11
   6   4  -6 39425.1 880.513  16
   6   4  -6 40600.4 969.777  14
   6   4  -6 39522.2 912.941  30
   6   4  -5 3035.58 271.416  14
   6   4  -5 2870.79 232.677  16
   6   4  -5 3126.69 255.519  11
   6   4  -4 12201.6 482.409  16
   6   4  -4 13013.8 519.597  11
   6   4  -3 9265.27 419.802  16
   6   4  -2 28289.7 743.257  16
   6   4  -2 27330.6 686.861   8
   6   4  -1 3478.22 282.090  32
   6   4  -1 3300.04 302.649  36
   6   4  -1 3154.43 244.370   8
   6   4   0 95.7358 48.9953  32
   6   4   0 87.3887 75.0051  36
   6   4   0 47.5712 50.7717   8
   6   4   1 2493.36 240.968  15
   6   4   1 2790.61 254.794  32
   6   4   1 2661.89 269.509  36
   6   4   1 2667.61 242.506   8
   6   4   2 32765.0 880.329  15
   6   4   2 32463.0 876.609  32
   6   4   2 32049.3 947.546  36
   6   4   2 32736.2 848.275   8
   6   4   3 668.197 119.752  15
   6   4   3 749.696 134.112  32
   6   4   3 791.031 144.211  36
   6   4   3 861.730 152.595   8
   6   4   4 6271.57 370.845  15
   6   4   4 6306.90 380.690  32
   6   4   4 6591.02 406.886  36
   6   4   4 6297.37 366.132   8
   6   4   5 216.118 57.9272  15
   6   4   5 174.947 72.2528   8
   6   4   5 315.140 83.2306   6
   6   4   5 376.179 100.032  32
   6   4   5 282.097 75.5562  36
   6   4   6 468.755 92.5815   8
   6   4   6 371.444 75.6148   5
   6   4   6 384.125 94.8523  32
   6   4   6 492.510 93.8406  36
   6   5 -14 26.0762 35.3618  16
   6   5 -14 75.6773 39.6794  30
   6   5 -13-8.69504 42.2774  16
   6   5 -13 40.3442 46.3304  30
   6   5 -12 1205.05 161.839  12
   6   5 -12 928.930 144.413  16
   6   5 -11 354.532 96.9883  12
   6   5 -11 533.308 107.708  16
   6   5 -10 120.842 62.1249  12
   6   5 -10 75.3763 53.4090  16
   6   5  -9 336.368 94.3509  12
   6   5  -9 319.911 96.1504  10
   6   5  -9 465.733 103.878  16
   6   5  -9 650.484 139.849  30
   6   5  -8 54759.9 1163.24  12
   6   5  -8 55410.1 1137.24  10
   6   5  -8 56304.7 1095.01  16
   6   5  -8 56962.9 1213.45  14
   6   5  -8 55504.3 1214.58  30
   6   5  -7 13493.9 577.954  12
   6   5  -7 14224.9 572.233  11
   6   5  -7 12804.5 545.803  10
   6   5  -7 13323.0 533.739  16
   6   5  -7 14202.7 600.928  14
   6   5  -7 13087.4 568.887  30
   6   5  -6 628.304 124.839  11
   6   5  -6 758.991 145.505  14
   6   5  -6 669.745 126.453  16
   6   5  -6 818.433 147.094  30
   6   5  -5 4038.46 283.766  16
   6   5  -5 3482.34 301.818  14
   6   5  -5 4345.67 313.615  11
   6   5  -4 79844.5 1432.19  14
   6   5  -4 85496.4 1405.79  11
   6   5  -3 103.666 56.1733  11
   6   5  -2 4076.85 273.881   8
   6   5  -1 439.827 97.4101   8
   6   5   0 4831.74 318.170   8
   6   5   0 4900.04 345.444  32
   6   5   1 24155.8 721.563   8
   6   5   1 23623.2 769.544  32
   6   5   2 13616.3 546.075   8
   6   5   2 13487.4 573.991  32
   6   5   3 2609.99 238.275   8
   6   5   3 2439.82 239.459  32
   6   5   4 272.732 83.4808   8
   6   5   4 270.862 86.1343  32
   6   5   5 2728.09 199.317   6
   6   5   5 2570.61 206.643   8
   6   5   5 2552.50 217.705  32
   6   5   6 6745.38 314.026  32
   6   6 -13 391.159 75.4471  12
   6   6 -13 474.373 92.8346  16
   6   6 -13 352.402 96.9788  30
   6   6 -12 422.411 95.0395  12
   6   6 -12 339.568 84.2376  16
   6   6 -12 340.762 104.729  30
   6   6 -11 3975.70 298.834  12
   6   6 -11 3892.29 282.080  16
   6   6 -11 4078.01 335.501  30
   6   6 -10 403.456 124.360  12
   6   6 -10 354.956 94.2957  16
   6   6 -10 247.179 96.0062  30
   6   6  -9 88.3901 59.8168  12
   6   6  -9 59.4313 88.1577  10
   6   6  -9 103.551 64.2017  16
   6   6  -9 96.5545 58.4292  30
   6   6  -8 11933.9 554.427  12
   6   6  -8 11726.0 544.352  10
   6   6  -8 12087.7 496.233  16
   6   6  -8 11139.3 553.540  30
   6   6  -7 2829.41 270.574  12
   6   6  -7 2868.61 272.914  11
   6   6  -7 2818.51 269.387  10
   6   6  -7 2744.93 271.058  14
   6   6  -7 3003.89 281.570  30
   6   6  -6 51.3449 64.0339  12
   6   6  -6 59.2385 68.8271  11
   6   6  -6 11.7028 83.4560  10
   6   6  -6-27.3014 52.3742  14
   6   6  -6-15.2080 50.1739  30
   6   6  -5 4615.77 359.866  14
   6   6  -5 4240.76 330.956  12
   6   6  -5 3934.81 315.606  11
   6   6  -4 3425.92 302.294  14
   6   6  -4 3704.55 299.226  12
   6   6  -4 3512.41 297.546  11
   6   6  -3 5037.86 365.477  14
   6   6  -3 4776.54 349.226  11
   6   6  -2 3753.47 316.282  14
   6   6  -2 3739.47 315.652  11
   6   6  -1 2551.91 254.314  14
   6   6  -1 2700.22 234.885   8
   6   6   0 3779.38 282.647   8
   6   6   1 13480.8 529.906   8
   6   6   2 543.594 117.017   8
   6   6   3 3884.54 270.918   8
   6   6   3 3803.37 284.809  32
   6   6   4 8997.06 366.933   6
   6   6   4 9609.25 393.250   8
   6   7 -13 2830.84 228.980  30
   6   7 -12 336.653 86.4719  12
   6   7 -12 486.247 109.493  30
   6   7 -11 3432.97 267.335  12
   6   7 -11 3680.31 305.718  30
   6   7 -10 18703.0 655.077  12
   6   7 -10 19110.8 706.392  30
   6   7  -9 6590.66 402.870  12
   6   7  -9 6818.51 404.875  10
   6   7  -9 6639.63 420.559  30
   6   7  -8 47.1262 55.3661  12
   6   7  -8 62.1945 58.8160  10
   6   7  -8-24.1706 77.6689  30
   6   7  -7 10609.5 515.570  12
   6   7  -7 10823.7 527.319  10
   6   7  -7 11378.6 543.313  30
   6   7  -6 2833.88 272.527  12
   6   7  -6 3158.69 289.340  11
   6   7  -6 2673.23 273.574  10
   6   7  -6 3268.49 292.004  14
   6   7  -6 3205.61 283.697  30
   6   7  -5 15751.8 614.366  12
   6   7  -5 15954.7 633.465  11
   6   7  -5 14923.2 623.369  10
   6   7  -5 15736.2 641.714  14
   6   7  -4 3697.06 306.579  11
   6   7  -4 3928.57 321.159  14
   6   7  -3 3272.62 296.034  11
   6   7  -3 3314.73 288.440  14
   6   7  -2 7880.16 451.892  11
   6   7  -2 9308.65 471.777  14
   6   7  -1 585.564 107.739   8
   6   7  -1 552.498 118.944  11
   6   7   0 2262.27 232.151  11
   6   7   0 2096.23 200.994   8
   6   7   1 466.326 94.5768   8
   6   7   2 15217.9 511.247   8
   6   7   3 25615.1 606.141   6
   6   7   3 25632.1 621.655   8
   6   8 -11-19.5115 50.9687  12
   6   8 -11-14.9137 74.4176  30
   6   8 -10 4074.36 289.136  12
   6   8 -10 3999.71 307.684  30
   6   8  -9 17323.6 614.381  12
   6   8  -9 18948.1 671.794  30
   6   8  -8 2981.26 262.442  12
   6   8  -8 2874.56 260.794  10
   6   8  -7 10534.3 494.236  12
   6   8  -7 10080.9 490.169  10
   6   8  -6 2847.99 251.380  12
   6   8  -6 2359.57 231.700  11
   6   8  -6 2514.51 253.940  10
   6   8  -5 214.596 101.117  14
   6   8  -5 153.452 72.8758  11
   6   8  -5 226.954 99.4648  10
   6   8  -4 3703.96 292.248  14
   6   8  -4 3414.92 291.755  11
   6   8  -4 3419.55 288.466  10
   6   8  -3 790.068 144.529  11
   6   8  -3 877.619 146.704  10
   6   8  -2 6724.44 392.960  11
   6   8  -1 7717.36 408.762  11
   6   8  -1 7965.19 360.159   8
   6   8   0 1471.34 164.865  11
   6   8   0 1486.53 159.815   8
   6   8   1 16191.3 524.696  11
   6   8   1 16260.8 490.738   8
   6   9  -9 14162.3 499.896  12
   6   9  -8 83.6187 55.6362  12
   6   9  -7 15.5193 36.1936  12
   6   9  -7 82.5248 68.3162  10
   6   9  -6 7206.55 388.747  10
   6   9  -5 3025.78 244.608  11
   6   9  -5 3085.37 250.991  10
   6   9  -4 7991.98 394.965  11
   6   9  -4 7551.59 388.351  10
   6   9  -3 1717.57 180.635  11
   6   9  -3 1555.25 175.483  10
   6   9  -2 847.538 125.956  11
   6   9  -2 646.994 111.649  10
   6   9  -2 770.357 105.764   6
   6   9  -1-31.4868 58.4866  11
   6   9  -1 83.3675 39.2057   6
  -7  14   4 478.387 99.7821  31
  -7  14   4 519.607 101.089  34
  -7  14   3 8868.92 388.932   3
  -7  14   3 9834.59 430.556  34
  -7  14   3 9922.80 431.692  31
  -7  14   2 989.592 144.655  31
  -7  14   2 1164.56 151.917  34
  -7  14   1 19069.4 614.194  31
  -7  14   1 19281.1 620.425  34
  -7  14   0-8.09679 47.7087  31
  -7  14   0 110.181 54.6850  34
  -7  14  -1 433.029 93.0703  31
  -7  14  -1 435.345 98.1354  34
  -7  14  -2 6892.25 355.123  31
  -7  14  -2 6329.09 346.277  34
  -7  14  -3 15175.1 507.727  31
  -7  14  -3 14582.1 499.764  34
  -7  13   7 3041.45 220.113  34
  -7  13   7 3063.02 231.076  31
  -7  13   6 412.752 84.1304   3
  -7  13   6 541.549 100.908  34
  -7  13   6 354.506 95.6037  31
  -7  13   5 286.089 63.5612   3
  -7  13   5 315.284 85.7190  31
  -7  13   5 188.358 68.3460  34
  -7  13   4 872.605 141.366   3
  -7  13   4 1001.98 149.348  31
  -7  13   4 1124.48 159.573  34
  -7  13   3 966.606 148.751  31
  -7  13   3 786.782 142.148  34
  -7  13   2 1356.76 181.021  34
  -7  13   2 1517.24 193.762  31
  -7  13   1 129.315 70.1775  31
  -7  13   1 202.213 78.6434  34
  -7  13   0 7934.71 427.295  31
  -7  13   0 8231.49 443.551  34
  -7  13  -1 3435.20 276.750  31
  -7  13  -1 3511.06 292.897  34
  -7  13  -2 1360.65 174.164  31
  -7  13  -2 1428.52 187.084  34
  -7  13  -3 5860.96 345.170  31
  -7  13  -3 5722.77 357.640  34
  -7  13  -4 3483.70 255.962  31
  -7  13  -4 3124.27 252.827  34
   7 -13   4 3307.92 229.249  24
  -7  13  -5 8818.15 381.331  31
  -7  13  -5 8601.04 391.001  34
   7 -13   5 8340.13 354.661  24
  -7  12   8 257.225 75.7680   3
  -7  12   8 309.441 70.2297  33
  -7  12   8 336.458 79.0638  34
  -7  12   7 169.379 40.9769   3
  -7  12   7 204.613 69.5219  33
  -7  12   7 162.463 72.9344  34
  -7  12   7 218.359 77.6700  31
  -7  12   6 994.064 156.905   3
  -7  12   6 1026.74 164.274  31
  -7  12   6 949.891 152.279  34
  -7  12   5 1160.38 176.466   3
  -7  12   5 1243.95 178.574  31
  -7  12   5 1095.09 165.229  34
  -7  12   4 7831.83 439.406  34
  -7  12   4 8017.74 452.430  31
  -7  12   3 1620.03 205.004  34
  -7  12   3 1728.09 212.096  31
  -7  12   2 1705.21 206.621  31
  -7  12   2 1526.48 209.017  34
  -7  12   1 382.293 116.242  34
  -7  12   1 133.579 51.3385  31
  -7  12   0 23562.2 763.903  31
  -7  12   0 24434.9 803.728  34
  -7  12  -1 42188.5 1002.47  31
  -7  12  -1 42077.8 1050.14  34
  -7  12  -2 1127.13 164.085  31
  -7  12  -3 724.955 129.283  31
   7 -12   3 612.542 111.906  24
  -7  12  -4 453.509 103.071  31
   7 -12   4 408.354 94.5113  24
  -7  12  -5 5454.25 323.417  31
   7 -12   5 4866.24 298.831  24
  -7  12  -6 1327.90 149.754  31
   7 -12   6 1425.31 162.701  24
   7 -12   7 3079.40 215.319  24
  -7  11  10 1372.54 145.376  33
  -7  11   9 1276.46 170.622   3
  -7  11   9 1275.07 154.154  33
  -7  11   9 1260.42 160.251  34
  -7  11   8 3521.24 295.525   3
  -7  11   8 4020.16 292.399  34
  -7  11   8 3977.81 308.508  31
  -7  11   7 417.670 104.332   3
  -7  11   7 544.922 117.078  34
  -7  11   7 583.224 113.585  31
  -7  11   6 448.593 121.948   3
  -7  11   6 469.979 137.733  31
  -7  11   6 256.292 83.9619  34
   7 -11  -6 390.182 90.6780  23
  -7  11   5 206.026 85.3127  31
  -7  11   5 180.227 93.0333  34
   7 -11  -5 293.760 91.8164  23
  -7  11   4 12519.8 570.170  34
  -7  11   4 12938.8 582.698  31
   7 -11  -4 12649.4 522.001  23
  -7  11   3 4500.10 341.670  31
  -7  11   3 4405.37 338.985  34
   7 -11  -2 10477.6 461.785  20
  -7  11   2 9140.55 479.487  31
  -7  11   2 9490.99 497.318  34
  -7  11   1 11295.7 527.688  31
  -7  11   1 10897.8 538.240  34
  -7  11   0 77.1900 45.7847  31
  -7  11  -1-73.7613 55.7788  31
   7 -11   1-53.8275 66.2281  24
  -7  11  -2 2773.58 263.351  31
   7 -11   2 2822.75 246.708  24
  -7  11  -3 2513.75 252.585  31
   7 -11   3 2072.81 214.948  24
  -7  11  -4 4456.75 314.755  31
   7 -11   4 4772.83 322.732  24
  -7  11  -5 3861.66 283.483  31
   7 -11   5 3681.78 281.114  24
   7 -11   6 4569.74 299.835  24
   7 -11   7 111.092 45.9924  19
   7 -11   7 95.5604 55.1044  24
   7 -11   8 148.716 51.5518  24
  -7  10  11 7871.17 360.533  33
  -7  10  10 99.7714 81.7746   3
  -7  10  10 353.833 84.4537  33
  -7  10   9 203.207 81.9735   3
  -7  10   9 120.115 44.7366  34
  -7  10   8 4323.62 349.955   3
  -7  10   8 4494.56 322.326  34
  -7  10   8 3971.28 325.296  31
  -7  10   7 33094.4 963.222   3
  -7  10   7 33222.3 901.437  34
  -7  10   7 33068.6 942.534  31
   7 -10  -7 31736.2 833.345  23
  -7  10   6 79931.3 1413.67  34
  -7  10   6 81067.0 1476.73  31
   7 -10  -6 80686.7 1345.92  23
   7 -10  -5 272.789 80.5661  20
  -7  10   5 146.519 79.1242  31
  -7  10   5 138.109 70.4265  34
   7 -10  -5 261.153 97.2337  23
  -7  10   4 39103.0 1000.71  31
  -7  10   4 37362.7 973.807  34
   7 -10  -3 68.7745 57.5437  20
  -7  10   3 53.8610 54.9312  34
  -7  10   2 6869.11 402.538  31
  -7  10   2 6135.01 395.255  34
  -7  10   1 4222.42 314.677  31
  -7  10   0 694.784 134.460  31
   7 -10   0 746.537 130.008  24
  -7  10  -1 14763.3 589.687  31
   7 -10   1 14644.4 562.511  24
  -7  10  -2 7324.13 409.261  31
   7 -10   2 6579.89 382.948  24
   7 -10   3 536.780 112.205  24
  -7  10  -3 611.640 131.994  31
   7 -10   4 63272.3 1214.39  24
   7 -10   5 16168.4 558.327  19
   7 -10   5 16983.6 623.568  24
   7 -10   6 1256.68 158.882  19
   7 -10   6 1369.86 173.873  24
  -7  10  -6 1212.31 172.612  29
   7 -10   7 1696.85 175.198  19
   7 -10   7 1795.99 189.726  24
  -7  10  -7 1808.57 204.831  29
   7 -10   8 2013.13 174.762  19
   7 -10   8 2345.96 197.083  24
  -7  10  -8 1943.09 195.463  29
  -7   9  12 1503.60 162.034  33
  -7   9  11 2633.78 232.488  33
  -7   9  10 2011.50 234.056   3
  -7   9  10 2158.61 217.529  25
  -7   9   9 2990.83 295.150   3
  -7   9   9 2683.96 246.120  25
  -7   9   8 10744.7 556.512   3
  -7   9   8 10538.7 533.236  31
   7  -9  -8 10136.4 482.674  23
  -7   9   8 10509.8 491.413  25
   7  -9  -7 5380.13 334.574  20
  -7   9   7 4527.63 327.577  34
  -7   9   7 4291.15 343.931  31
   7  -9  -7 4371.19 321.924  23
   7  -9  -6 1300.24 170.996  20
  -7   9   6 1217.47 187.390  31
  -7   9   6 1396.84 183.272  34
   7  -9  -6 1372.85 185.046  23
   7  -9  -5 30479.1 796.746  20
  -7   9   5 28395.1 820.912  34
  -7   9   5 28744.4 849.173  31
   7  -9  -4 15323.0 561.158  20
  -7   9   4 14947.9 597.257  31
  -7   9   4 14473.0 581.280  34
  -7   9   3 6716.11 395.731  31
  -7   9   3 6775.27 398.198  34
  -7   9   2 16656.3 610.362  31
  -7   9   1 2298.77 225.839  31
   7  -9  -1 2163.47 203.835  24
  -7   9   0 155.507 54.9020  31
   7  -9   0 42.9259 46.0451  24
   7  -9   1 3741.74 281.540  24
   7  -9   2 1423.75 181.197  24
  -7   9  -2 1386.98 189.740  29
   7  -9   3 44872.6 935.617  19
   7  -9   3 41944.6 980.347  24
  -7   9  -3 43330.6 1069.87  29
   7  -9   4 29208.3 779.339  19
   7  -9   4 29767.9 832.675  24
  -7   9  -4 29678.1 900.364  29
   7  -9   5 436.841 88.8623  19
   7  -9   5 251.491 90.4124  24
  -7   9  -5 209.791 103.820  29
   7  -9   6 373.098 97.4525  19
   7  -9   6 481.474 112.044  24
  -7   9  -6 513.630 120.802  29
   7  -9   7 301.488 90.2446  19
   7  -9   7 415.921 105.618  24
  -7   9  -7 246.875 90.7244  29
   7  -9   8 667.373 115.650  19
   7  -9   8 726.520 116.448  24
  -7   9  -8 578.530 109.611  29
   7  -9   9 172.285 58.7803  19
  -7   8  13 4610.86 269.031  33
  -7   8  12 3847.66 279.546  33
  -7   8  12 3557.82 262.811  25
  -7   8  11 4780.14 332.871  33
  -7   8  11 4526.37 318.893  25
  -7   8  10 135.637 76.1040   3
   7  -8 -10 81.3129 78.6809  20
  -7   8  10 108.998 91.8254  25
  -7   8   9 226.510 94.7833   3
   7  -8  -9 288.321 83.1972  20
  -7   8   9 247.837 91.6974  25
   7  -8  -8 2223.57 223.580  20
  -7   8   8 2305.70 259.699   3
  -7   8   8 2452.18 266.314  31
   7  -8  -8 2375.40 243.029  23
  -7   8   8 2224.39 231.819  25
   7  -8  -7 37647.1 906.296  20
  -7   8   7 36606.5 978.381  31
   7  -8  -7 36037.4 920.393  23
   7  -8  -6 21443.8 673.214  20
  -7   8   6 21941.0 707.458  34
  -7   8   6 21536.4 729.397  31
   7  -8  -6 21325.1 694.080  23
   7  -8  -5 21599.1 670.293  20
  -7   8   5 21478.9 683.516  34
  -7   8   5 20806.8 700.502  31
   7  -8  -4 2914.76 241.297  20
  -7   8   4 2689.89 243.841  31
  -7   8   4 2483.99 235.284  34
  -7   8   3 169.921 65.9173  31
  -7   8   2 7863.28 395.236  31
   7  -8  -2 8063.18 386.702  24
   7  -8  -1 111115. 1451.16  24
  -7   8   1 110378. 1584.76  29
  -7   8   0 4434.79 319.730  29
   7  -8   0 3901.41 282.517  24
  -7   8  -1 18946.6 687.719  29
   7  -8   1 18545.9 626.900  24
   7  -8   2 10655.1 445.967  19
  -7   8  -2 11186.6 540.942  29
   7  -8   2 10253.8 469.004  24
   7  -8   3 10398.9 462.225  19
   7  -8   3 10896.3 496.478  24
  -7   8  -3 10884.9 545.310  29
   7  -8   4 19612.6 645.182  19
  -7   8  -4 20569.0 761.448  29
   7  -8   4 20134.4 679.663  24
   7  -8   5 1870.66 204.595  19
   7  -8   5 2245.73 230.335  24
  -7   8  -5 2034.37 241.850  29
   7  -8   6 3967.87 293.839  19
   7  -8   6 3884.67 299.826  24
  -7   8  -6 3992.02 343.818  29
   7  -8   7 1390.38 175.244  19
  -7   8  -7 1454.99 204.478  29
   7  -8   7 1483.60 176.489  24
   7  -8   8 4423.40 287.312  19
   7  -8   8 4360.66 277.642  24
  -7   8  -8 4584.87 343.852  29
   7  -8   9 38.1267 43.4464  19
  -7   8  -9 144.078 79.9877  29
  -7   7  13 5651.65 324.354  33
  -7   7  13 5584.71 319.720  25
  -7   7  12 696.558 126.551  33
  -7   7  12 868.025 145.771  25
  -7   7  11 33135.4 976.060   3
   7  -7 -11 34009.2 851.679  20
  -7   7  11 33564.5 896.233  25
  -7   7  10 300.668 88.9707   3
  -7   7  10 229.950 86.0536  17
   7  -7 -10 344.708 67.3415  20
  -7   7  10 385.641 110.914  25
  -7   7   9 72.8472 74.5701   3
  -7   7   9 222.084 77.9330  17
   7  -7  -9 147.179 74.9397  20
   7  -7  -9 125.683 54.1112  23
  -7   7   9 112.169 51.3091  25
   7  -7  -8 19024.0 647.784  20
  -7   7   8 20316.9 753.885   3
  -7   7   8 19682.0 715.881  31
   7  -7  -8 19346.3 676.934  23
  -7   7   8 18870.7 674.263  25
   7  -7  -7 6231.40 371.264  20
  -7   7   7 6745.08 409.994  31
  -7   7   7 6239.40 366.608  25
   7  -7  -7 7094.88 401.365  23
   7  -7  -6 63237.5 1153.38  20
   7  -7  -6 65625.2 1193.80  23
   7  -7  -5 21.1003 51.4724  20
  -7   7   5 136.420 72.3359  31
   7  -7  -4 8848.04 417.895  20
  -7   7   4 7478.07 380.377  34
  -7   7   3 22705.9 695.174  29
   7  -7  -3 22686.1 625.073  24
   7  -7  -2 989.380 133.048  24
  -7   7   2 746.016 139.498  29
  -7   7   1 32949.8 852.299  29
   7  -7  -1 34583.3 789.630  24
   7  -7   0 95.4646 44.0717  24
  -7   7   0 39.8947 42.2880  29
   7  -7   1 11667.2 450.877  19
  -7   7  -1 11921.7 540.709  29
   7  -7   1 12262.2 491.628  24
   7  -7   2 2751.08 230.658  19
   7  -7   2 2676.31 236.828  24
  -7   7  -2 2978.88 282.717  29
   7  -7   3 24365.7 703.344  19
  -7   7  -3 25190.3 825.758  29
   7  -7   3 23889.3 718.912  24
   7  -7   4 5967.50 356.468  19
   7  -7   4 5787.48 363.560  24
  -7   7  -4 6360.03 424.514  29
   7  -7   5 516.777 114.093  19
   7  -7   5 452.366 106.824  24
  -7   7  -5 526.348 134.554  29
   7  -7   6 6040.25 368.907  19
  -7   7  -6 6539.57 448.416  29
   7  -7   6 6562.02 376.605  24
   7  -7   7 21586.0 679.608  19
  -7   7  -7 22788.0 819.104  29
   7  -7   7 21824.6 662.925  24
   7  -7   8 217.896 84.5879  19
  -7   7  -8 496.508 118.747  29
   7  -7   9 3565.65 238.134  19
  -7   7  -9 3010.51 266.988  29
  -7   6  14 701.965 108.663  33
  -7   6  14 710.453 106.591  25
  -7   6  13 543.569 111.119  33
  -7   6  13 523.852 117.807  25
  -7   6  12 486.852 106.060  33
  -7   6  12 448.258 124.855  25
  -7   6  11 4513.72 356.657   3
  -7   6  11 4487.35 340.131  17
   7  -6 -11 4315.06 316.007  20
   7  -6 -11 4553.73 307.245  29
  -7   6  11 4448.25 338.384  25
  -7   6  10 7351.74 456.044   3
  -7   6  10 7188.69 423.552  17
   7  -6 -10 6977.98 400.079  20
   7  -6 -10 7290.24 394.505  29
  -7   6  10 7186.20 433.884  25
  -7   6   9 6972.30 432.677   3
  -7   6   9 6859.85 408.908  17
   7  -6  -9 6782.40 392.078  20
   7  -6  -9 6801.99 407.096  23
   7  -6  -9 6955.75 379.512  29
   7  -6  -8 367.980 92.0852  20
  -7   6   8 423.716 91.9338  17
  -7   6   8-17.7494 38.9990   3
  -7   6   8 7.12072 69.9392  31
   7  -6  -8 46.6819 46.4930  23
   7  -6  -7 1086.23 159.904  20
  -7   6   7 1033.13 179.167  31
   7  -6  -7 899.511 149.637  23
   7  -6  -6 53508.2 1038.10  20
   7  -6  -6 54908.0 1054.53  23
   7  -6  -5 376.806 78.7250  20
   7  -6  -4 53923.8 983.450  20
  -7   6   4 51431.6 1554.37  37
  -7   6   3 2355.41 327.065  37
  -7   6   2 189510. 2902.15  37
  -7   6   1 36540.6 1283.48  37
  -7   6   0 3204.62 388.193  37
  -7   6   0 2422.80 238.256  29
   7  -6   0 3352.49 247.151  24
   7  -6   1 4410.88 279.028  19
  -7   6  -1 4515.68 337.641  29
   7  -6   1 4264.25 286.823  24
   7  -6   2 540.313 102.288  19
   7  -6   2 562.525 122.602  24
  -7   6  -2 422.389 119.768  29
  -7   6  -3 55927.7 1234.27  29
   7  -6   3 54423.0 1061.06  24
   7  -6   4 67935.3 1183.78   5
   7  -6   4 68057.9 1211.73  19
  -7   6  -4 70077.7 1415.17  29
   7  -6   4 67395.1 1194.86  24
   7  -6   5 3194.40 259.139   5
   7  -6   5 2845.02 253.893  19
  -7   6  -5 3236.95 310.189  29
   7  -6   5 2830.77 249.044  24
   7  -6   6 13908.1 536.389   5
   7  -6   6 14093.7 561.813  19
  -7   6  -6 13300.0 641.098  29
   7  -6   6 14329.8 544.164  24
   7  -6   7 42.8822 63.4203  19
  -7   6  -7-12.4564 75.3145  29
   7  -6   8 742.355 128.682  19
  -7   6  -8 721.182 149.754  29
   7  -6   9 114.225 39.8064  19
  -7   6  -9 158.843 70.5532  29
   7  -5 -14-45.6986 49.3668  29
  -7   5  14 41.2327 63.4874  25
  -7   5  13 4774.95 309.664  33
   7  -5 -13 4555.32 300.962  29
  -7   5  13 4645.38 326.404  25
  -7   5  12 8259.63 465.931  17
  -7   5  12 8736.45 447.447  33
   7  -5 -12 8529.79 432.386  29
  -7   5  12 8098.41 455.199  25
  -7   5  11 10502.9 528.156  17
   7  -5 -11 9962.52 492.456  20
   7  -5 -11 10619.2 484.562  29
  -7   5  10 868.525 153.688   3
  -7   5  10 920.545 158.681  17
   7  -5 -10 769.683 141.327  20
   7  -5 -10 923.618 144.389  29
  -7   5   9 621.291 117.812   3
  -7   5   9 698.613 136.889  17
   7  -5  -9 598.330 126.075  20
   7  -5  -9 675.495 129.662  29
   7  -5  -9 395.879 96.9199  23
  -7   5   8 769.674 128.955   3
   7  -5  -8 721.088 128.039  20
   7  -5  -8 625.274 120.072  23
   7  -5  -7 8023.60 401.786  20
   7  -5  -7 7661.60 394.190  23
   7  -5  -6 16199.2 554.165  20
   7  -5  -6 15844.5 545.179  23
  -7   5   5 5426.85 503.124  37
  -7   5   4 788.070 193.946  37
  -7   5   3 7704.64 566.592  37
  -7   5   2 13792.9 761.105  37
  -7   5   1 19346.3 906.911  37
  -7   5   0 317.398 112.218  37
   7  -5   1 18676.7 566.157  19
  -7   5  -1 16818.3 634.909  29
   7  -5   1 16943.3 555.502  24
   7  -5   2 5047.31 306.142   5
   7  -5   2 5246.49 312.004  19
   7  -5   2 4808.31 303.128  24
  -7   5  -2 5039.41 358.864  29
   7  -5   3 46690.9 961.616   5
   7  -5   3 47956.3 977.554  19
  -7   5  -3 45324.6 1119.00  29
   7  -5   3 46550.3 958.158  24
   7  -5   4 7197.42 394.092   5
   7  -5   4 7015.65 390.652  19
  -7   5  -4 6967.98 442.823  29
   7  -5   4 6888.33 377.037  24
   7  -5   5 62879.1 1168.77   5
   7  -5   5 64734.7 1187.45  19
  -7   5  -5 61190.0 1348.23  29
   7  -5   5 66328.3 1161.47  24
   7  -5   6 2031.99 207.331   5
   7  -5   6 2266.62 224.675  19
  -7   5  -6 1982.49 247.051  29
   7  -5   7 7341.54 389.816   5
   7  -5   7 7100.96 384.011  19
  -7   5  -7 7024.58 455.185  29
   7  -5   8 4487.66 286.791   5
   7  -5   8 4888.58 301.326  19
  -7   5  -8 4997.13 361.866  29
   7  -5   9 2920.09 210.684  19
  -7   5  -9 3268.45 274.238  29
  -7   4  15 1818.60 170.619  25
   7  -4 -14 251.795 78.6809  29
  -7   4  14 300.203 91.9419  25
   7  -4 -13 171.982 76.6794  29
  -7   4  13 35.5144 59.3848  25
  -7   4  12 4726.09 363.910  17
   7  -4 -12 4243.87 300.295  13
   7  -4 -12 4346.29 317.452  29
   7  -4 -11 1101.09 152.540  13
  -7   4  11 883.252 158.500  17
   7  -4 -11 755.434 129.427  20
   7  -4 -11 909.702 155.202  29
  -7   4  10 651.439 132.312  17
   7  -4 -10 798.446 135.049  13
   7  -4 -10 883.027 147.191  20
   7  -4 -10 763.246 132.054  29
   7  -4  -9 26208.3 761.494  20
   7  -4  -9 26245.6 760.030  23
   7  -4  -8 5420.58 333.981  20
   7  -4  -8 4728.89 287.398  24
   7  -4  -8 5185.72 322.563  23
   7  -4  -7 2425.44 206.949  24
   7  -4  -7 2240.91 193.688  28
   7  -4  -7 2128.42 198.721  23
  -7   4   6 26374.8 1106.31  37
  -7   4   5 8507.93 609.488  37
  -7   4   4 5332.78 468.012  37
  -7   4   3 206.825 108.360  37
  -7   4   3 586.816 152.293  27
  -7   4   2 47524.6 1369.11  37
  -7   4   2 49327.1 1271.00  27
  -7   4   1 4222.43 416.971  37
  -7   4   0 4495.79 449.360  37
   7  -4   1 257.847 65.3312   5
   7  -4   1 194.948 56.7556  19
  -7   4  -1 61.1808 53.1090  29
   7  -4   2 1361.07 166.881   5
   7  -4   2 1369.08 162.548  19
   7  -4   2 1132.58 148.642  24
  -7   4  -2 1432.65 195.681  29
   7  -4   3 5516.10 334.362   5
   7  -4   3 4893.36 315.842  19
  -7   4  -3 5353.56 382.566  29
   7  -4   3 5161.68 313.490  24
   7  -4   4 263.326 84.8910   5
   7  -4   4 289.974 84.0097  19
  -7   4  -4 367.350 111.476  29
   7  -4   5 10247.4 479.181   5
   7  -4   5 10620.6 478.065  19
  -7   4  -5 10382.2 550.378  29
   7  -4   6 2025.39 216.273   5
   7  -4   6 2231.92 222.607  19
  -7   4  -6 2106.04 257.210  29
   7  -4   7 1747.75 191.330   5
   7  -4   7 1808.43 189.849  19
  -7   4  -7 1866.11 236.190  29
   7  -4   8 5828.82 332.752   5
   7  -4   8 5686.57 313.505  19
  -7   4  -8 5577.33 387.133  29
   7  -4   9 339.119 82.4210   5
  -7   4  -9 289.697 80.6074  29
   7  -3 -15-15.1647 47.5959  29
  -7   3  15-17.9614 44.0850  25
   7  -3 -14 1085.23 153.907  29
  -7   3  14 940.159 146.883  25
  -7   3  13 1395.16 213.577  17
   7  -3 -13 1481.48 194.959  29
   7  -3 -12 1188.04 164.055  13
  -7   3  12 1006.45 181.604  17
   7  -3 -12 992.416 161.487  29
  -7   3  11 4894.63 366.448  17
   7  -3 -11 5034.70 348.549  20
   7  -3 -11 5351.58 346.701  13
   7  -3 -11 5132.69 348.478  29
  -7   3  10 12102.6 571.770  17
   7  -3 -10 12479.6 531.836  20
   7  -3 -10 12425.7 513.639  13
   7  -3 -10 12806.2 535.571  29
   7  -3  -9 1707.63 192.637  20
   7  -3  -9 2272.73 207.956  24
   7  -3  -8 2308.95 214.617  20
   7  -3  -8 2062.70 196.536  28
   7  -3  -8 2129.69 202.567  23
   7  -3  -8 2204.31 202.342  24
   7  -3  -7 23634.8 648.963  20
  -7   3   7 23457.0 1050.05  37
   7  -3  -7 22077.8 617.177  24
   7  -3  -7 23749.9 634.800  28
  -7   3   6 14222.1 779.844  37
  -7   3   5 17843.9 846.359  37
  -7   3   4 4619.97 421.947  37
  -7   3   4 3088.38 341.087  27
  -7   3   3 15637.6 767.878  37
  -7   3   3 16295.3 762.579  27
  -7   3   2 25435.6 988.598  37
  -7   3   2 25807.3 956.517  27
  -7   3   1-26.1942 47.7169  37
  -7   3   1 3590.79 345.460  27
  -7   3   0 9901.51 599.174  27
   7  -3   1 25920.5 671.825   5
   7  -3   1 25193.8 674.525  19
   7  -3   2 46302.4 875.465   6
   7  -3   2 53082.7 999.276   5
   7  -3   2 51462.7 989.309  19
  -7   3  -2 46328.4 1072.08  29
   7  -3   3 16984.2 590.834   5
   7  -3   3 16141.8 569.134  19
   7  -3   4 42339.6 961.451   5
   7  -3   4 42466.0 936.519  19
  -7   3  -4 39646.5 1043.19  29
   7  -3   5 1520.89 189.582   5
  -7   3  -5 1592.69 194.787  22
   7  -3   5 1642.79 186.662  19
  -7   3  -5 1398.78 199.580  29
   7  -3   6 171.341 53.4649   5
  -7   3  -6 312.861 95.1460  22
   7  -3   6 376.320 87.0694  19
  -7   3  -6 106.656 61.3843  29
   7  -3   7 2076.09 223.154   5
   7  -3   7 2147.82 199.911  19
  -7   3  -7 2065.83 240.949  29
  -7   3  -7 1939.33 213.611  22
   7  -3   8 5610.52 332.137   5
  -7   3  -8 5635.48 367.806  29
   7  -3   9 1054.24 131.009   5
   7  -2 -15 3586.30 259.735  29
  -7   2  15 3069.64 235.538  25
   7  -2 -14 1522.85 184.226  29
  -7   2  13 67.6991 45.7274  17
   7  -2 -13-80.2220 84.3127  13
   7  -2 -13-28.0618 62.9378  29
   7  -2 -12 1427.59 182.194  13
  -7   2  12 1470.64 206.913  17
   7  -2 -12 1711.92 204.403  29
  -7   2  11 14273.9 628.554  17
   7  -2 -11 15461.8 604.491  20
   7  -2 -11 15479.7 600.982  13
   7  -2 -11 15359.1 599.841  29
   7  -2 -10 774.634 137.598  13
   7  -2 -10 703.599 126.466  20
   7  -2 -10 859.815 126.258  16
   7  -2 -10 856.267 142.583  29
   7  -2  -9 3450.78 245.080  16
   7  -2  -9 3618.36 276.973  20
   7  -2  -9 3453.32 261.603  24
   7  -2  -8 268.880 71.3328  20
   7  -2  -8 254.713 69.8805  16
   7  -2  -8 223.788 60.8831  23
   7  -2  -8 280.174 78.1875  28
   7  -2  -8 394.560 81.7214  24
   7  -2  -7 36632.5 811.107  24
   7  -2  -7 37031.5 801.377  28
  -7   2   6 257.962 95.6080  37
  -7   2   5 14182.6 734.630  37
  -7   2   5 14936.3 783.930  27
  -7   2   4 24862.4 958.755  37
  -7   2   4 26347.0 1013.63  27
  -7   2   3 5743.97 460.090  37
  -7   2   3 6204.21 489.313  27
  -7   2   2 13711.6 713.200  37
  -7   2   2 14669.3 744.494  27
  -7   2   1-55.0460 55.9710  37
  -7   2   1-59.9993 62.0270  27
  -7   2   0 32951.1 1161.18  27
   7  -2   1 1921.63 176.546   6
   7  -2   1 2062.16 192.897   5
   7  -2   1 1885.38 186.504  19
  -7   2  -1 1972.44 212.925  29
  -7   2  -1 1697.00 269.754  27
   7  -2   2 10560.3 424.495   6
   7  -2   2 11758.0 475.853   5
   7  -2   2 11153.2 469.815  19
  -7   2  -2 10095.6 500.658  29
   7  -2   3 24707.9 723.434   5
   7  -2   3 24353.9 703.142  19
  -7   2  -3 23457.9 778.305  29
   7  -2   4 4695.31 326.055   5
   7  -2   4 4903.24 317.448  19
  -7   2  -4 4242.91 340.275  29
   7  -2   5 380.441 103.652   5
   7  -2   5 526.447 107.823  19
  -7   2  -5 306.791 86.0942  29
   7  -2   6 3445.09 282.874   5
   7  -2   7 319.999 102.720   5
  -7   2  -7 341.533 92.1124  22
   7  -2   8 5135.87 314.497   5
   7  -2   9 3447.29 227.429   5
   7  -1 -15 6803.74 360.671  29
  -7   1  14 6793.64 398.913  17
   7  -1 -14 6892.08 388.768  29
  -7   1  13 18712.1 697.475  17
   7  -1 -13 18215.5 611.869  16
   7  -1 -13 18760.1 673.905  13
   7  -1 -13 19960.2 694.348  29
  -7   1  12 11362.7 560.350  17
   7  -1 -12 11482.7 492.885  16
   7  -1 -12 10857.0 518.526  13
   7  -1 -12 11333.7 522.423  29
  -7   1  11 4034.91 330.626  17
   7  -1 -11 4196.01 316.340  13
   7  -1 -11 4055.20 293.356  16
   7  -1 -11 3865.42 306.943  29
   7  -1 -10 1733.23 190.216  16
   7  -1 -10 1891.99 204.891  20
   7  -1 -10 1782.37 198.129  13
   7  -1 -10 1836.29 205.516  29
   7  -1  -9 11443.7 468.254  16
   7  -1  -9 10334.3 462.845  20
   7  -1  -9 11123.2 479.500  24
   7  -1  -8 27548.2 714.970  20
   7  -1  -8 27356.5 704.146  16
   7  -1  -8 29239.3 738.240  28
   7  -1  -8 28615.5 750.620  24
   7  -1  -7 605.777 106.757  16
   7  -1  -7 544.578 99.6612  28
   7  -1  -7 628.471 108.934  24
  -7   1   6 4530.36 460.020  27
  -7   1   5 79976.9 1870.54  27
  -7   1   4 48355.9 1418.90  27
  -7   1   3 47020.1 1404.89  27
  -7   1   2 138.288 116.513  27
  -7   1   1 7169.28 556.797  27
   7  -1   0 222.728 59.3412   8
   7  -1   0 93.6359 37.0174   6
   7  -1   0 137.292 85.3197   5
  -7   1   0 64.4415 61.2159  27
   7  -1   1 3227.75 233.689   6
   7  -1   1 2863.59 231.650   8
   7  -1   1 3342.81 248.200   5
   7  -1   2 13651.1 493.240   6
   7  -1   2 14977.4 543.845   8
   7  -1   2 14890.8 542.900   5
   7  -1   3 7987.32 380.238   6
   7  -1   3 7526.69 399.112   8
   7  -1   3 7767.17 407.797   5
   7  -1   4 7713.77 417.964   5
   7  -1   5 143.925 92.4574   5
   7  -1   6 1316.57 173.029   5
   7  -1   7 1971.54 202.108   5
   7  -1   8 328.204 99.0993   5
   7  -1   8 472.484 98.1575  36
   7   0 -15 3244.41 247.176  29
  -7   0  14 17938.5 630.513  17
   7   0 -14 17416.6 586.983  16
   7   0 -14 17324.9 617.557  29
  -7   0  13 14301.7 603.514  17
   7   0 -13 14203.5 550.482  16
   7   0 -13 14520.2 586.772  13
   7   0 -13 14955.1 592.722  29
  -7   0  12 4886.06 359.813  17
   7   0 -12 4926.07 332.788  16
   7   0 -12 4567.46 344.620  13
   7   0 -12 5099.74 345.634  29
  -7   0  11 6550.26 418.184  17
   7   0 -11 6934.50 388.186  16
   7   0 -11 6631.86 397.708  13
   7   0 -11 7191.68 409.558  29
   7   0 -10 195.741 96.1784  13
   7   0 -10 203.551 77.4066  20
   7   0 -10 205.438 79.8182  16
   7   0 -10 196.342 73.7434  29
   7   0  -9 3202.89 256.377  16
   7   0  -9 2643.54 227.830  20
   7   0  -9 2984.43 249.670  29
   7   0  -8 5967.88 342.835  16
   7   0  -8 5580.88 324.012  28
   7   0  -8 5505.42 333.824  24
   7   0  -7 1295.95 155.303  16
   7   0  -7 1322.77 154.131  28
   7   0  -7 1140.23 158.769  24
   7   0  -6 28484.9 697.772  16
   7   0  -6 26030.0 693.264  24
   7   0  -6 28143.1 687.525  28
  -7   0   6 27081.3 1164.20  27
  -7   0   5 27130.9 1123.38  27
  -7   0   4 3820.68 423.370  27
  -7   0   3 26616.7 1104.98  27
  -7   0   2 18908.1 939.073  27
   7   0  -1 21731.1 593.787   6
   7   0  -1 21148.1 585.989   8
   7   0  -1 21764.7 671.525  36
   7   0   0 701.067 115.233   8
   7   0   0 663.671 109.412   6
   7   0   0 688.086 112.300   5
   7   0   0 600.431 96.8613  32
   7   0   0 726.133 123.551  36
   7   0   1 10080.4 428.506   6
   7   0   1 10515.9 447.581   8
   7   0   1 10738.3 450.539   5
   7   0   1 10098.7 415.550  32
   7   0   2 1374.87 167.681   6
   7   0   2 1527.66 182.370   8
   7   0   2 1440.09 172.696   5
   7   0   2 1382.86 160.991  32
   7   0   3 1410.33 173.018   5
   7   0   3 1333.84 175.318   8
   7   0   3 1521.21 172.840   6
   7   0   4 7088.50 400.121   8
   7   0   4 7059.04 401.064   5
   7   0   5 3612.65 287.216   5
   7   0   6 7891.46 413.595   5
   7   0   6 8396.95 454.529  36
   7   0   7 2.68422 62.8522   5
   7   0   7 63.5384 50.3470  36
   7   0   8 2998.79 220.590   5
   7   0   8 3247.77 233.645  36
  -7  -1  15 722.071 120.901  18
   7   1 -15 632.447 111.847  16
   7   1 -15 550.952 101.505  29
   7   1 -14 1146.78 154.890  16
   7   1 -14 1150.08 158.214  29
  -7  -1  13 1405.87 182.807  17
   7   1 -13 1350.65 175.378  16
   7   1 -13 1219.82 169.240  13
   7   1 -13 1234.46 165.426  29
  -7  -1  12 39620.6 1004.99  17
   7   1 -12 38756.3 939.468  16
   7   1 -12 36953.8 946.169  13
   7   1 -12 38662.4 945.913  29
   7   1 -11 3844.40 297.079  16
   7   1 -11 4163.09 314.163  13
   7   1 -11 3898.47 299.038  29
   7   1 -10 197.724 81.8459  13
   7   1 -10 92.7856 49.1956  16
   7   1 -10 124.429 59.3873  29
   7   1  -9 5674.43 346.606  16
   7   1  -9 5185.29 322.805  29
   7   1  -8 25555.0 725.792  16
   7   1  -8 26646.0 732.772  14
   7   1  -8 25236.3 730.840  24
   7   1  -7 45273.8 931.192  16
   7   1  -7 41821.9 920.324  14
   7   1  -7 43599.2 899.481  28
   7   1  -7 43107.8 934.472  24
   7   1  -6 1873.51 187.583  16
   7   1  -6 1524.98 163.878  28
   7   1  -6 1395.58 168.449  24
   7   1  -5 168.879 54.8034  28
   7   1  -5 126.098 47.8765  24
   7   1  -4 27425.0 713.308  16
   7   1  -4 26148.1 636.628   6
   7   1  -3 6913.36 363.126  16
   7   1  -3 7861.65 393.766  36
   7   1  -3 6950.51 332.780   6
   7   1  -2 862.184 133.819  16
   7   1  -2 722.313 128.823  36
   7   1  -2 896.324 123.944   8
   7   1  -2 861.129 118.047   6
   7   1  -1 948.095 142.464  16
   7   1  -1 786.180 119.147   8
   7   1  -1 1318.14 160.701   6
   7   1  -1 908.383 151.419  36
   7   1   0 7861.44 384.542   6
   7   1   0 8115.53 388.393   8
   7   1   0 8023.91 390.510  32
   7   1   0 8602.66 464.410  36
   7   1   1 3038.08 242.736   6
   7   1   1 3070.27 248.536   8
   7   1   1 3265.70 246.832   5
   7   1   1 3041.81 246.090  32
   7   1   1 2978.28 282.753  36
   7   1   2 2570.11 232.044   6
   7   1   2 2835.87 242.785   8
   7   1   2 2864.42 245.134   5
   7   1   2 3011.73 246.192  32
   7   1   2 2811.89 278.419  36
   7   1   3 5423.64 323.612   6
   7   1   3 5483.11 347.656   8
   7   1   3 5420.03 338.610   5
   7   1   3 5323.05 324.874  32
   7   1   3 5103.31 371.723  36
   7   1   4 20163.2 612.978   6
   7   1   4 19535.6 652.528   8
   7   1   4 19084.2 640.200   5
   7   1   4 19389.8 620.844  32
   7   1   4 19741.2 729.734  36
   7   1   5 164.729 72.1085   8
   7   1   5 165.411 62.7377   5
   7   1   5 172.207 72.2400  32
   7   1   5 271.335 74.8101  36
   7   1   6 4678.81 304.226   5
   7   1   6 4564.29 326.164  36
   7   1   7 24.1530 44.0849   5
   7   1   7 60.2466 49.8234  36
   7   2 -15 712.894 115.602  16
   7   2 -15 575.776 102.766  29
   7   2 -14 3265.40 257.553  16
   7   2 -14 3351.97 256.236  29
   7   2 -13 9093.86 447.218  16
   7   2 -13 8580.33 443.805  13
   7   2 -13 9095.97 439.816  29
   7   2 -12 7101.77 407.176  16
   7   2 -12 6603.37 392.012  13
   7   2 -12 7256.49 404.754  29
   7   2 -11 4015.32 308.010  13
   7   2 -11 4381.64 320.824  16
   7   2 -10 11228.3 494.758  12
   7   2 -10 10934.7 501.152  16
   7   2 -10 10723.6 495.116  13
   7   2  -9 2063.02 214.863  16
   7   2  -9 2451.65 234.460  14
   7   2  -8 20530.1 662.803  16
   7   2  -8 20468.8 684.208  14
   7   2  -7 4808.75 303.696  11
   7   2  -7 4327.11 299.029  16
   7   2  -7 4296.40 314.520  14
   7   2  -7 4120.94 275.466  28
   7   2  -6 24780.7 669.647  11
   7   2  -6 23043.8 715.197  14
   7   2  -6 25111.9 709.404  16
   7   2  -6 23875.8 655.956  28
   7   2  -6 23077.5 682.281  24
   7   2  -5 5871.48 342.595  16
   7   2  -5 5235.03 316.399  24
   7   2  -4 100.396 58.8835  16
   7   2  -4 157.449 54.0979  11
   7   2  -4 74.5858 41.0504   6
   7   2  -3 185.881 64.9459  16
   7   2  -3 148.899 50.6798  36
   7   2  -3 184.615 68.6118   6
   7   2  -2 8944.73 436.871  16
   7   2  -2 8141.10 447.601  36
   7   2  -2 8606.54 394.853   6
   7   2  -2 8675.35 387.448   8
   7   2  -1 5131.70 341.910  16
   7   2  -1 5209.06 370.757  36
   7   2  -1 5366.02 323.139   6
   7   2  -1 5246.34 313.427   8
   7   2   0 25064.6 769.653  16
   7   2   0 23522.9 701.490  32
   7   2   0 26008.0 837.358  36
   7   2   0 24645.0 693.548   6
   7   2   0 25304.7 702.846   8
   7   2   1 64.0010 44.7075  32
   7   2   1 10.4446 66.6189  36
   7   2   1 214.410 87.0660   8
   7   2   1 59.3482 60.1244   6
   7   2   2 9085.14 440.251  32
   7   2   2 8694.50 498.434  36
   7   2   2 8852.13 428.338   6
   7   2   2 9002.38 445.257   8
   7   2   3 41076.6 938.574  32
   7   2   3 42139.8 1081.87  36
   7   2   3 41846.4 916.546   6
   7   2   3 42182.9 974.588   8
   7   2   3 43440.1 932.542   5
   7   2   4 287.892 64.0910  32
   7   2   4 370.252 109.501  36
   7   2   4 322.902 95.6728   8
   7   2   4 523.148 108.942   6
   7   2   4 424.246 102.122   5
   7   2   5 7969.71 386.838  32
   7   2   5 8732.51 457.507  36
   7   2   5 8811.54 412.892   8
   7   2   5 8453.99 400.085   5
   7   2   6-18.5742 53.8805  32
   7   2   6 34.0500 43.5977  36
   7   2   6-54.2956 57.0404   5
   7   2   7 9649.36 365.240   5
   7   3 -15 2458.82 199.356  16
   7   3 -14 1765.21 189.241  16
   7   3 -13 34.3468 51.2001  16
   7   3 -12 124.148 57.6893  16
   7   3 -12 36.3685 56.0607  13
   7   3 -11 4862.48 338.373  16
   7   3 -11 5048.60 338.060  13
   7   3 -11 5107.47 332.640  12
   7   3 -10 37218.7 930.085  16
   7   3 -10 39573.4 921.933  13
   7   3 -10 36881.9 930.407  12
   7   3  -9 1437.01 191.284  14
   7   3  -9 1016.99 149.686  13
   7   3  -9 1133.81 162.401  16
   7   3  -9 1314.35 180.911  12
   7   3  -8 1971.84 216.760  16
   7   3  -8 2056.78 228.168  14
   7   3  -8 2084.60 211.849  10
   7   3  -7 10278.5 473.935  16
   7   3  -7 10628.4 508.279  14
   7   3  -7 10612.7 473.920  11
   7   3  -7 10677.2 468.611  10
   7   3  -6 33700.2 844.712  16
   7   3  -6 32981.0 900.482  14
   7   3  -6 33177.7 827.944  11
   7   3  -5 11792.8 496.407  16
   7   3  -5 10772.6 469.819  11
   7   3  -4 489.813 108.481  16
   7   3  -4 372.655 102.781  11
   7   3  -4 340.101 84.3693   6
   7   3  -3 78.7675 53.9789  16
   7   3  -3 120.413 70.4556  11
   7   3  -2 38414.0 927.764  16
   7   3  -2 36950.7 849.333   6
   7   3  -2 39276.2 842.308   8
   7   3  -1 28484.4 805.967  16
   7   3  -1 27170.4 866.658  36
   7   3  -1 26890.8 724.292   8
   7   3   0 60674.7 1190.16  16
   7   3   0 56505.5 1131.61  32
   7   3   0 56715.7 1286.61  36
   7   3   0 57908.3 1086.93   8
   7   3   1 5922.81 372.062  16
   7   3   1 5574.44 354.844  32
   7   3   1 5255.60 391.366  36
   7   3   1 5747.27 355.182   8
   7   3   2 18906.9 650.562  16
   7   3   2 17464.7 602.216   6
   7   3   2 18088.5 631.821   8
   7   3   2 17786.4 634.803  32
   7   3   2 17213.1 701.547  36
   7   3   3 5726.78 339.837   6
   7   3   3 5770.75 355.266   8
   7   3   3 5153.39 337.135  32
   7   3   3 5841.12 399.981  36
   7   3   4 677.801 120.871   8
   7   3   4 946.790 136.584   6
   7   3   4 825.972 140.886  32
   7   3   4 985.145 158.601  36
   7   3   5 228.050 71.3348   8
   7   3   5 209.830 57.0238   5
   7   3   5 178.313 45.3098  32
   7   3   5 299.204 84.8135  36
   7   3   6 4406.32 244.318   5
   7   3   6 4021.57 238.104  32
   7   3   6 4523.28 271.990  36
   7   4 -14 993.355 129.386  16
   7   4 -14 948.646 142.968  30
   7   4 -13 143.945 63.3242  16
   7   4 -12 3632.46 270.955  12
   7   4 -12 3808.55 290.274  16
   7   4 -11 2120.83 226.694  12
   7   4 -11 2183.37 224.850  16
   7   4 -10 2504.11 249.722  12
   7   4 -10 2380.42 237.539  16
   7   4  -9 9273.11 482.188  12
   7   4  -9 9845.70 470.827  10
   7   4  -9 9009.68 455.446  16
   7   4  -9 9346.87 489.327  14
   7   4  -8 2224.04 242.392  12
   7   4  -8 2435.33 238.110  10
   7   4  -8 2330.06 234.100  16
   7   4  -8 2316.23 243.124  14
   7   4  -8 2070.27 235.865  30
   7   4  -7 21422.2 695.957  11
   7   4  -7 19951.4 676.645  10
   7   4  -7 20266.9 673.027  16
   7   4  -7 20726.5 736.001  14
   7   4  -7 21172.3 706.317  30
   7   4  -6 1488.71 210.095  14
   7   4  -6 1333.53 175.302  16
   7   4  -6 1648.73 201.839  11
   7   4  -5 1810.18 220.445  14
   7   4  -5 1543.39 189.182  16
   7   4  -5 1990.37 213.374  11
   7   4  -4 6280.90 368.174  16
   7   4  -4 5943.84 370.031  11
   7   4  -4 6508.15 352.593   6
   7   4  -3 9172.55 449.002  16
   7   4  -3 8546.58 447.010  11
   7   4  -3 9039.09 421.383   6
   7   4  -2 3223.36 270.904  16
   7   4  -2 3336.02 254.565   8
   7   4  -1 20985.5 646.631   8
   7   4   0 5349.38 336.558   8
   7   4   1 480.499 105.482   8
   7   4   1 550.247 140.641  36
   7   4   2 2376.32 215.899   6
   7   4   2 2697.41 242.970   8
   7   4   2 2326.49 232.882  32
   7   4   2 2414.81 266.281  36
   7   4   3 1006.02 142.820   8
   7   4   3 1103.34 154.346   6
   7   4   3 911.024 143.375  32
   7   4   3 911.879 142.002  36
   7   4   4 2823.75 212.826   6
   7   4   4 2463.05 208.697   8
   7   4   4 2450.71 211.077  32
   7   4   5 3355.65 222.969   8
   7   5 -14 1661.13 175.296  30
   7   5 -13-42.9616 39.1052  16
   7   5 -13-103.131 68.9172  30
   7   5 -12 168.170 56.0452  12
   7   5 -12 181.504 73.3690  16
   7   5 -12 202.673 87.4981  30
   7   5 -11 4982.82 331.902  12
   7   5 -11 4318.05 301.786  16
   7   5 -11 4546.03 351.563  30
   7   5 -10 7043.73 410.382  12
   7   5 -10 7299.07 409.057  10
   7   5 -10 7590.21 407.524  16
   7   5 -10 6738.83 435.248  30
   7   5  -9 19097.2 694.607  12
   7   5  -9 18047.4 661.862  10
   7   5  -9 18944.9 646.637  16
   7   5  -9 19473.0 722.307  30
   7   5  -8 4027.92 325.076  12
   7   5  -8 3412.97 287.665  10
   7   5  -8 3605.54 312.390  14
   7   5  -8 3592.91 287.980  16
   7   5  -8 3768.26 313.905  30
   7   5  -7 105.207 87.1444  12
   7   5  -7 30.7794 59.9613  11
   7   5  -7 66.4109 49.7407  10
   7   5  -7 78.8866 96.8434  14
   7   5  -7 94.3135 51.9148  16
   7   5  -7-4.27303 47.1233  30
   7   5  -6 7437.73 438.664  12
   7   5  -6 8082.40 443.566  11
   7   5  -6 7441.54 403.496  16
   7   5  -6 7600.62 460.269  14
   7   5  -5 10196.9 494.657  11
   7   5  -5 9897.31 462.893  16
   7   5  -5 9026.77 508.155  14
   7   5  -4 52050.0 1125.02  11
   7   5  -4 54830.4 1025.29   6
   7   5  -4 52159.9 1215.87  14
   7   5  -3 1852.91 208.706  11
   7   5  -3 2301.30 217.428   6
   7   5  -3 2235.89 256.725  14
   7   5  -2 57007.4 1204.73  11
   7   5  -2 60769.5 1068.72   8
   7   5  -1 1107.91 153.593   8
   7   5   0 282.642 84.3869   8
   7   5   1 163.722 68.9569   8
   7   5   1 322.372 116.830   6
   7   5   2 1246.62 158.635   8
   7   5   2 1203.72 153.349   6
   7   5   3 9625.61 396.174   6
   7   5   3 9881.67 412.156   8
   7   5   4 68.3098 37.7077   8
   7   5   4 62.8033 40.3506   6
   7   6 -13 16705.9 560.484  30
   7   6 -12 1282.17 155.793  12
   7   6 -12 1042.64 133.402  16
   7   6 -12 1058.20 158.018  30
   7   6 -11 4305.72 301.571  12
   7   6 -11 5010.95 303.887  16
   7   6 -11 4861.56 346.397  30
   7   6 -10 2513.06 238.356  12
   7   6 -10 2665.41 233.267  16
   7   6 -10 2200.15 239.400  30
   7   6  -9 787.470 141.442  12
   7   6  -9 864.001 154.845  10
   7   6  -9 924.182 138.626  16
   7   6  -9 831.431 157.055  30
   7   6  -8 2195.14 236.089  12
   7   6  -8 1938.61 220.304  10
   7   6  -8 1939.86 201.372  16
   7   6  -8 2536.10 251.200  30
   7   6  -7 16035.4 638.989  12
   7   6  -7 16129.0 629.089  11
   7   6  -7 15801.7 623.501  10
   7   6  -7 16279.6 662.953  14
   7   6  -7 17262.2 640.005  30
   7   6  -6 750.172 135.273  12
   7   6  -6 1091.91 181.578  11
   7   6  -6 837.469 159.995  10
   7   6  -6 1005.44 165.820  14
   7   6  -5 1923.00 219.260  12
   7   6  -5 1883.70 224.433  11
   7   6  -5 1995.26 238.257  14
   7   6  -4 13487.8 556.151  12
   7   6  -4 13440.9 581.864  11
   7   6  -4 13579.5 503.502   6
   7   6  -4 13037.4 596.796  14
   7   6  -3 11748.6 546.463  11
   7   6  -3 11245.7 466.967   6
   7   6  -3 10926.4 540.579  14
   7   6  -2 5669.99 372.034  11
   7   6  -2 5613.17 331.563   6
   7   6  -2 5720.50 381.734  14
   7   6  -1 7824.80 433.580  11
   7   6  -1 7677.72 388.536   6
   7   6  -1 7886.14 379.274   8
   7   6  -1 7957.79 436.853  14
   7   6   0 9683.06 466.395  11
   7   6   0 10124.0 436.055   6
   7   6   0 10145.4 428.353   8
   7   6   1 2510.05 214.653   6
   7   6   1 2575.29 214.912   8
   7   6   2 856.664 116.907   8
   7   6   2 992.841 127.818   6
   7   6   3-23.3383 38.3695   8
   7   7 -11 245.894 79.7398  12
   7   7 -11 277.147 88.8015  30
   7   7 -10 2033.86 205.843  12
   7   7 -10 2070.90 217.822  30
   7   7  -9 3898.82 295.110  12
   7   7  -9 3646.17 284.730  10
   7   7  -9 3576.78 289.569  30
   7   7  -8-52.1506 62.0229  12
   7   7  -8 37.0021 56.3449  10
   7   7  -7 1492.68 188.420  12
   7   7  -7 1606.03 199.912  10
   7   7  -6 3124.48 284.881  14
   7   7  -6 3242.11 275.043  12
   7   7  -6 3058.30 271.998  11
   7   7  -6 3035.79 278.530  10
   7   7  -5 3380.40 293.095  14
   7   7  -5 3271.60 261.775  12
   7   7  -5 3705.88 294.327  11
   7   7  -5 3290.49 286.476  10
   7   7  -4 295.722 96.0869  14
   7   7  -4 163.945 82.4512  11
   7   7  -4 294.802 94.8328  10
   7   7  -3 4728.03 331.071  14
   7   7  -3 4763.44 336.763  11
   7   7  -3 4368.76 276.887   6
   7   7  -2 217.643 79.3504  14
   7   7  -2 310.469 92.3359  11
   7   7  -2 265.779 74.0746   6
   7   7  -1 9716.26 454.632  11
   7   7  -1 9696.10 404.805   6
   7   7  -1 9961.44 393.845   8
   7   7   0 2285.95 208.550  11
   7   7   0 2541.85 200.327   6
   7   7   0 2272.63 186.475   8
   7   7   1 882.497 113.665   8
   7   7   1 823.527 120.003  11
   7   7   1 723.669 106.969   6
   7   8 -10 1469.42 161.650  12
   7   8  -9 202.509 67.8486  12
   7   8  -8 845.732 128.686  12
   7   8  -8 960.084 138.953  10
   7   8  -7 63.3316 35.1313  12
   7   8  -7 226.810 80.8421  10
   7   8  -6 502.655 93.3005  12
   7   8  -6 491.025 120.338  10
   7   8  -5 1247.36 161.515  11
   7   8  -5 1226.56 162.730  10
   7   8  -4 587.038 111.903  14
   7   8  -4 484.443 109.334  11
   7   8  -4 544.905 106.131  10
   7   8  -3 616.284 111.849  11
   7   8  -3 715.727 118.317  10
   7   8  -2 679.780 112.527  11
   7   8  -2 603.137 103.073  10
   7   8  -2 590.790 96.8969   6
   7   8  -1 172.179 63.8830  11
  -8  14   4 150.838 55.3403  31
  -8  14   4 93.2951 45.7486  34
  -8  14   3 3329.72 238.821   3
  -8  14   3 3386.51 245.701  34
  -8  14   3 3237.82 237.686  31
  -8  14   2 15752.2 535.916  34
  -8  14   2 14957.4 517.568  31
  -8  14   1 190.128 62.5909  34
  -8  14   1 253.325 71.7672  31
  -8  14   0 12439.3 465.656  31
  -8  14   0 12356.9 479.569  34
  -8  14  -1 363.480 79.3305  31
  -8  14  -1 216.042 63.7202  34
  -8  14  -2 5088.62 294.305  34
  -8  13   7 6601.08 328.995  31
  -8  13   6 136.786 66.9438   3
  -8  13   6-10.0600 34.2630  34
  -8  13   6 73.6472 63.2560  31
  -8  13   5 637.448 117.712   3
  -8  13   5 574.061 108.120  31
  -8  13   5 464.445 103.914  34
  -8  13   4 973.964 145.604  31
  -8  13   4 1139.40 161.457  34
  -8  13   3 3621.32 281.874  34
  -8  13   3 3326.08 266.436  31
  -8  13   2 5141.41 341.609  34
  -8  13   2 5079.98 328.159  31
  -8  13   1 130.359 76.2651  34
  -8  13   1 127.543 56.3070  31
  -8  13   0 3214.93 261.438  31
  -8  13   0 3273.18 272.114  34
  -8  13  -1 459.358 97.0821  31
  -8  13  -1 457.515 109.695  34
  -8  13  -2 6445.39 344.636  31
  -8  13  -2 6574.82 379.138  34
  -8  13  -3 10022.4 407.574  31
  -8  13  -3 9930.78 442.928  34
   8 -13   3 10126.2 388.901  24
  -8  13  -4 4299.41 278.298  34
   8 -13   4 4132.59 244.396  24
  -8  12   8 898.641 142.107   3
  -8  12   8 862.745 122.831  33
  -8  12   8 870.001 121.302  34
  -8  12   7 2668.28 241.253   3
  -8  12   7 2212.18 206.418  34
  -8  12   7 2629.64 233.383  31
  -8  12   6 4707.75 330.328   3
  -8  12   6 4490.12 307.989  34
  -8  12   6 4737.35 324.323  31
   8 -12  -6 4836.27 291.151  23
  -8  12   5 4995.36 335.642  34
  -8  12   5 5280.42 351.545  31
   8 -12  -5 5566.13 326.860  23
  -8  12   4 321.732 91.0401  31
  -8  12   4 376.023 104.549  34
   8 -12  -4 462.161 100.458  23
  -8  12   3 8437.71 454.397  34
  -8  12   3 8721.59 453.603  31
   8 -12  -2 5055.15 313.360  20
  -8  12   2 4993.81 342.072  31
  -8  12   2 5100.92 357.287  34
   8 -12  -1 1542.74 173.014  20
  -8  12   1 1573.75 194.758  31
  -8  12   1 1955.70 228.011  34
  -8  12   0 272.500 83.7093  34
  -8  12   0 439.930 111.639  31
  -8  12  -1 318.393 84.7286  31
  -8  12  -1 361.823 106.225  34
   8 -12   1 267.930 80.7243  24
  -8  12  -2 15008.8 555.919  31
   8 -12   2 15552.8 541.289  24
   8 -12   3 27314.3 713.675  24
   8 -12   4 1004.19 139.829  24
   8 -12   5 3628.40 247.713  24
  -8  11  10 942.736 121.534  33
  -8  11   9 4.79604 45.5314   3
  -8  11   8 4446.62 322.597   3
  -8  11   8 4495.77 293.046  34
  -8  11   8 4020.42 300.666  31
  -8  11   7 12162.8 557.979   3
  -8  11   7 12273.7 514.824  34
  -8  11   7 12041.5 537.767  31
   8 -11  -7 11929.7 486.668  23
  -8  11   6-12.1446 59.2463  31
  -8  11   6 33.8690 38.0053  34
   8 -11  -6 96.1088 48.7541  23
   8 -11  -5 2554.70 223.421  20
  -8  11   5 2228.62 232.951  34
  -8  11   5 2308.50 246.289  31
   8 -11  -5 2109.67 219.815  23
   8 -11  -4 35.9399 42.3770  20
  -8  11   4 9.64069 55.6956  31
  -8  11   4 6.16810 60.0840  34
   8 -11  -3 6476.86 371.113  20
  -8  11   3 6271.83 399.649  31
  -8  11   3 5737.05 382.846  34
   8 -11  -2 2365.31 227.665  20
  -8  11   2 2168.97 232.917  31
  -8  11   2 2445.24 258.942  34
  -8  11   1 12044.1 539.490  31
  -8  11   1 11318.3 546.609  34
  -8  11   0 1673.73 200.501  31
   8 -11   0 1665.64 186.828  24
   8 -11   1 32002.7 823.461  24
   8 -11   2 4017.92 293.855  24
   8 -11   3 898.827 150.245  24
   8 -11   4 99.3681 69.2760  24
   8 -11   5 70.0749 56.5919  24
   8 -11   6-4.07427 25.6764  19
   8 -11   6 79.3881 52.1046  24
  -8  10  11 789.293 117.415  33
  -8  10  10 892.576 149.060   3
  -8  10   9 458.425 112.539   3
   8 -10  -8 18460.0 594.649  20
  -8  10   8 17699.1 686.286   3
  -8  10   8 17674.2 658.505  31
   8 -10  -8 17451.6 611.595  23
   8 -10  -7 5972.84 350.356  20
  -8  10   7 6587.11 429.739   3
  -8  10   7 6002.04 367.154  34
  -8  10   7 5866.28 387.179  31
   8 -10  -7 5879.85 369.237  23
   8 -10  -6 4384.15 305.529  20
  -8  10   6 4175.75 313.862  34
  -8  10   6 3953.71 324.977  31
   8 -10  -6 4451.80 325.751  23
   8 -10  -5 121.019 55.4789  20
  -8  10   5 94.1971 61.2845  31
  -8  10   5 123.018 70.2965  34
   8 -10  -5 110.583 54.0144  23
   8 -10  -4 826.510 131.677  20
  -8  10   4 1141.31 178.231  31
  -8  10   4 670.453 131.188  34
   8 -10  -3 5292.46 341.120  20
  -8  10   3 5784.86 376.110  31
  -8  10   3 5058.77 357.482  34
  -8  10   2-10.7313 43.7333  31
  -8  10   2-10.2344 59.9686  34
   8 -10  -1 7790.09 402.108  24
   8 -10   0 746.173 122.145  24
   8 -10   1 2082.78 216.669  24
   8 -10   2 15490.5 590.243  24
  -8  10  -3 1861.95 222.045  29
   8 -10   3 1945.58 215.087  24
   8 -10   4-47.8452 43.8726  19
   8 -10   4-5.14829 65.1602  24
  -8  10  -4 58.4210 54.5104  29
   8 -10   5 457.267 90.1920  19
   8 -10   5 616.137 120.524  24
  -8  10  -5 454.162 110.149  29
   8 -10   6-18.9184 57.4966  19
   8 -10   6 64.8459 51.3553  24
  -8  10  -6 19.0027 52.4419  29
   8 -10   7 23.9401 40.1452  19
   8 -10   7 52.5002 59.8215  24
  -8  10  -7 68.7795 33.1242  29
  -8   9  12 7482.89 348.990  33
  -8   9  11 38.9944 47.4800  33
  -8   9  11 38.2581 34.8576  25
  -8   9  10 1532.86 202.284   3
   8  -9 -10 1676.45 178.077  20
  -8   9  10 1508.49 177.250  25
  -8   9   9 450.193 126.381   3
   8  -9  -9 537.969 102.666  20
  -8   9   9 544.956 119.907  25
   8  -9  -8 1372.35 178.733  20
  -8   9   8 1276.22 191.608   3
  -8   9   8 1215.48 180.750  31
   8  -9  -8 1473.83 187.878  23
   8  -9  -7 521.019 117.738  20
  -8   9   7 216.835 82.3075  31
   8  -9  -7 473.591 108.406  23
   8  -9  -6 1422.95 181.139  20
  -8   9   6 1551.25 205.327  31
  -8   9   6 1451.39 187.637  34
   8  -9  -6 1434.70 192.229  23
   8  -9  -5 7432.14 409.516  20
  -8   9   5 8057.45 432.967  34
  -8   9   5 7098.56 417.847  31
   8  -9  -4 6868.68 389.780  20
  -8   9   4 7387.49 421.711  34
  -8   9   4 7079.77 407.377  31
  -8   9   3 52.3331 50.0705  34
   8  -9  -2 381.907 90.9975  24
   8  -9  -1 254.444 86.0467  24
  -8   9   1 505.829 107.309  29
   8  -9   0 741.978 135.575  24
  -8   9   0 882.137 154.279  29
   8  -9   1 297.601 96.6458  24
  -8   9  -1 299.492 81.4018  29
   8  -9   2 50.5584 45.5454  19
   8  -9   2-15.8236 63.9370  24
  -8   9  -2 82.2842 83.9514  29
   8  -9   3 2544.09 227.758  19
   8  -9   3 2174.85 230.212  24
  -8   9  -3 2679.89 281.288  29
   8  -9   4 377.972 93.8487  19
   8  -9   4 518.059 116.371  24
  -8   9  -4 378.348 109.261  29
   8  -9   5 1348.41 167.656  19
   8  -9   5 1474.73 180.465  24
  -8   9  -5 1077.53 178.646  29
   8  -9   6 43.0826 35.0028  19
   8  -9   6 51.7663 58.0094  24
  -8   9  -6 35.3960 71.7081  29
   8  -9   7 4579.23 273.457  19
   8  -9   7 4742.89 282.704  24
  -8   9  -7 4735.24 325.877  29
  -8   8  12 9750.80 432.408  33
  -8   8  12 9848.78 422.681  25
  -8   8  11 753.413 151.061   3
   8  -8 -11 644.528 110.120  20
  -8   8  11 739.694 123.273  25
  -8   8  10 6299.96 418.782   3
   8  -8 -10 6096.41 365.556  20
  -8   8  10 6238.96 379.948  25
  -8   8   9 3567.27 322.845   3
   8  -8  -9 3227.39 270.480  20
   8  -8  -9 3325.66 283.460  23
  -8   8   9 3279.32 276.429  25
   8  -8  -8 28958.2 812.538  20
  -8   8   8 29834.2 919.309   3
  -8   8   8 27940.3 853.911  31
   8  -8  -8 27686.6 831.837  23
   8  -8  -7 17267.1 631.854  20
  -8   8   7 16599.4 653.647  31
   8  -8  -7 17678.9 655.385  23
   8  -8  -6 4160.19 310.704  20
  -8   8   6 4229.59 320.144  31
   8  -8  -6 4403.50 324.787  23
   8  -8  -5 68749.6 1237.49  20
   8  -8  -4 2541.22 241.936  20
  -8   8   4 2728.66 243.855  34
   8  -8  -4 2395.78 216.491  24
  -8   8   3 40565.8 1000.24  29
   8  -8  -3 39997.8 900.284  24
   8  -8  -2 127.995 63.5425  24
  -8   8   2 65.1592 53.7225  29
  -8   8   1 16228.1 647.730  29
   8  -8  -1 16080.1 578.888  24
  -8   8   0 2332.28 247.073  29
   8  -8   0 2382.55 231.438  24
   8  -8   1 6623.15 354.861  19
  -8   8  -1 6127.35 408.974  29
   8  -8   1 5951.54 361.005  24
   8  -8   2 5934.70 350.931  19
  -8   8  -2 5850.55 405.698  29
   8  -8   2 5568.35 356.171  24
   8  -8   3 5918.59 354.511  19
   8  -8   3 6634.60 391.680  24
  -8   8  -3 6240.67 431.285  29
   8  -8   4 6245.27 365.486  19
   8  -8   4 6550.11 382.532  24
  -8   8  -4 5920.92 416.870  29
   8  -8   5 990.353 155.204  19
   8  -8   5 931.402 149.899  24
  -8   8  -5 1124.56 187.156  29
   8  -8   6 6188.19 349.923  19
   8  -8   6 6049.89 343.568  24
  -8   8  -6 5977.18 406.151  29
   8  -8   7 1759.17 177.428  19
   8  -8   7 1728.28 167.137  24
  -8   8  -7 1632.77 199.586  29
   8  -8   8 3238.70 218.891  19
  -8   8  -8 3284.87 260.131  29
  -8   7  13 26281.2 675.193  33
  -8   7  13 26241.0 676.282  25
  -8   7  12 1496.75 179.968  33
  -8   7  12 1418.77 179.849  25
  -8   7  11 248.896 96.7832   3
   8  -7 -11 356.151 98.7265  20
  -8   7  11 133.673 54.8154  25
  -8   7  10 584.312 128.255   3
  -8   7  10 554.081 110.357  17
   8  -7 -10 621.504 135.458  20
   8  -7 -10 540.222 110.941  29
  -8   7  10 546.603 117.030  25
  -8   7   9 1262.45 191.854   3
  -8   7   9 1141.05 164.735  17
   8  -7  -9 1008.04 158.506  20
   8  -7  -9 1108.94 152.271  29
   8  -7  -9 1102.48 171.736  23
  -8   7   9 1379.59 182.638  25
   8  -7  -8 42517.6 1002.14  20
  -8   7   8 46184.5 1121.36   3
  -8   7   8 42740.3 1041.98  31
   8  -7  -8 45060.3 1042.98  23
  -8   7   8 43533.2 989.541  25
   8  -7  -7 150.455 76.1381  20
   8  -7  -7 51.8025 73.9449  23
   8  -7  -6 14388.2 573.120  20
   8  -7  -6 14530.0 580.229  23
   8  -7  -5 19351.0 647.414  20
   8  -7  -5 19954.4 621.684  24
   8  -7  -4 7676.14 407.428  20
   8  -7  -4 6722.18 364.929  24
   8  -7  -3 21907.9 659.869  24
  -8   7   3 21789.7 742.118  29
  -8   7   2 8822.07 473.048  29
   8  -7  -2 8442.71 416.970  24
  -8   7   1 10619.7 524.569  29
   8  -7  -1 10312.1 467.570  24
   8  -7   0 37314.0 839.065  19
  -8   7   0 38285.1 1010.22  29
   8  -7   0 37370.0 891.298  24
   8  -7   1 7617.66 392.851  19
  -8   7  -1 8357.60 479.323  29
   8  -7   1 7951.75 415.584  24
   8  -7   2 324.234 82.3854  19
   8  -7   2 521.469 109.443  24
  -8   7  -2 417.578 116.159  29
   8  -7   3 3512.25 277.443  19
  -8   7  -3 3192.56 305.851  29
   8  -7   3 3054.37 267.440  24
   8  -7   4 11216.2 496.506  19
  -8   7  -4 10891.1 575.557  29
   8  -7   4 11089.1 495.718  24
   8  -7   5 8249.81 424.202  19
  -8   7  -5 8800.96 514.514  29
   8  -7   5 8717.84 428.088  24
   8  -7   6 4073.16 292.490  19
  -8   7  -6 4022.11 341.617  29
   8  -7   6 4080.81 279.457  24
   8  -7   7 14639.4 516.674  19
  -8   7  -7 14572.2 612.641  29
   8  -7   8 39.5390 30.8554  19
  -8   7  -8 103.495 67.3978  29
  -8   6  14 230.246 65.0427  25
  -8   6  13 1329.78 155.363  33
   8  -6 -13 1379.04 156.856  29
  -8   6  13 1262.86 165.788  25
  -8   6  12 7949.43 429.870  17
   8  -6 -12 7904.20 417.886  20
   8  -6 -12 8120.94 402.329  29
  -8   6  12 7547.82 413.207  25
  -8   6  11-9.72067 46.3670   3
  -8   6  11-5.77096 44.7026  17
   8  -6 -11 117.045 69.9528  20
   8  -6 -11 40.2892 44.3012  29
  -8   6  11-26.5484 59.1825  25
  -8   6  10 2346.82 248.857   3
  -8   6  10 2396.85 250.249  17
   8  -6 -10 2440.88 251.949  20
   8  -6 -10 2532.77 238.853  29
  -8   6   9 10765.9 529.763   3
  -8   6   9 10040.8 499.106  17
   8  -6  -9 10003.3 487.435  20
   8  -6  -9 9480.33 481.721  23
  -8   6   8 1692.30 207.755   3
  -8   6   8 1764.94 200.458  17
   8  -6  -8 2364.46 237.483  20
   8  -6  -8 2322.57 238.888  23
   8  -6  -7 1984.74 222.652  20
   8  -6  -7 1396.92 177.314  23
   8  -6  -6 866.175 143.532  20
   8  -6  -6 1001.65 142.519  24
   8  -6  -5 1136.24 158.651  20
   8  -6  -5 1316.36 165.298  24
   8  -6  -5 1071.49 134.058  28
   8  -6  -4 8016.23 401.333  20
   8  -6  -4 7650.95 355.532  28
   8  -6  -4 7953.21 396.727  24
  -8   6   4 7939.59 446.452  29
   8  -6  -3 165728. 1809.92  24
  -8   6   3 168091. 2052.55  29
  -8   6   2 4766.65 349.093  29
   8  -6  -2 4592.13 305.635  24
   8  -6  -1 1108.75 144.602  19
   8  -6  -1 1055.06 146.858  24
  -8   6   1 1395.75 193.708  29
   8  -6   0 1302.05 163.050  19
   8  -6   0 1203.23 164.868  24
  -8   6   0 1130.98 169.383  29
   8  -6   1 89.8495 60.1151  19
   8  -6   1 125.148 66.5823  24
  -8   6  -1 191.701 92.3450  29
   8  -6   2 1095.87 157.455  19
   8  -6   2 1508.13 183.023  24
  -8   6  -2 1260.54 193.554  29
   8  -6   3 11612.1 501.598  19
   8  -6   3 11375.5 497.106  24
  -8   6  -3 11999.2 597.610  29
   8  -6   4 30.1045 64.5704  19
  -8   6  -4 31.1718 75.6871  29
   8  -6   5 11214.5 495.136  19
   8  -6   5 11354.7 477.153  24
  -8   6  -5 11175.2 581.866  29
   8  -6   6 10054.8 454.570  19
  -8   6  -6 10353.8 546.026  29
   8  -6   7 735.999 120.177  19
  -8   6  -7 673.758 139.188  29
   8  -6   8 716.016 107.978  19
  -8   6  -8 700.511 127.064  29
   8  -5 -14 44.8796 35.2923  29
  -8   5  14 15.1246 49.4545  25
   8  -5 -13 14381.5 534.250  29
  -8   5  13 14947.3 568.547  25
  -8   5  12 20479.0 718.456  17
   8  -5 -12 20278.3 686.216  20
   8  -5 -12 20280.4 662.387  29
  -8   5  11 1452.49 194.476  17
   8  -5 -11 1339.58 188.061  20
   8  -5 -11 1380.67 176.394  29
  -8   5  10 29124.8 877.945  17
   8  -5 -10 28889.7 840.476  20
   8  -5 -10 31218.6 803.883  13
   8  -5 -10 29209.7 821.625  29
  -8   5   9 41258.5 1028.77  17
   8  -5  -9 44047.0 1017.28  23
   8  -5  -8 1776.02 216.998  20
   8  -5  -8 2018.55 195.697  24
   8  -5  -8 1925.32 196.143  28
   8  -5  -8 1838.45 202.001  23
   8  -5  -7 1885.73 206.766  20
   8  -5  -7 1426.12 170.390  24
   8  -5  -7 1478.78 169.735  28
   8  -5  -7 1582.56 190.320  23
   8  -5  -6 387.833 102.885  20
   8  -5  -6 219.307 64.2396  28
   8  -5  -6 414.266 96.4677  23
   8  -5  -6 399.592 101.432  24
   8  -5  -5 1010.69 140.336  20
   8  -5  -5 974.758 133.023  28
   8  -5  -5 972.754 137.202  24
   8  -5  -4 30633.7 769.175  20
   8  -5  -4 29977.2 718.203  28
   8  -5  -4 29138.0 754.634  24
  -8   5   4 30488.5 872.846  29
   8  -5  -3 6668.97 364.456  24
  -8   5   3 7172.41 424.636  29
   8  -5  -2 1859.38 193.068  24
  -8   5   2 1551.61 201.213  29
   8  -5  -1 1438.23 174.258  24
  -8   5   1 1603.75 205.313  29
   8  -5   0 55.2693 47.5803  19
   8  -5   0 34.9052 65.9569  24
  -8   5   0 71.9007 60.8074  29
   8  -5   1 10751.7 465.900  19
   8  -5   1 11127.5 477.527  24
  -8   5  -1 10675.1 538.763  29
   8  -5   2 24499.0 721.418  19
   8  -5   2 25693.1 730.989  24
  -8   5  -2 25301.5 848.634  29
   8  -5   3 13186.1 548.190   5
   8  -5   3 12883.5 528.396  19
   8  -5   3 13737.7 534.251  24
  -8   5  -3 12894.1 615.645  29
   8  -5   4 110.832 66.5099   5
   8  -5   4 16.4295 55.2657  19
   8  -5   4 7.29334 47.8669  24
  -8   5  -4 117.016 71.6498  29
   8  -5   5 4738.85 330.038   5
   8  -5   5 4978.01 327.323  19
  -8   5  -5 5051.59 389.779  29
   8  -5   6 8555.74 424.712   5
   8  -5   6 8454.27 414.476  19
  -8   5  -6 8583.63 493.613  29
   8  -5   7 169.484 65.3560  19
  -8   5  -7 120.842 42.6208  29
   8  -5   8 788.796 107.514  19
  -8   5  -8 713.793 120.469  29
   8  -4 -14 6241.54 342.527  29
  -8   4  14 5599.18 334.573  25
  -8   4  13 5315.19 363.842  17
   8  -4 -13 4765.58 306.595  13
   8  -4 -13 4774.12 323.620  29
   8  -4 -12 760.134 130.441  13
  -8   4  12 652.053 145.799  17
   8  -4 -12 783.955 153.767  20
   8  -4 -12 636.016 130.073  29
  -8   4  11 10023.3 523.405  17
   8  -4 -11 9816.17 490.401  20
   8  -4 -11 9958.00 474.963  13
   8  -4 -11 10009.2 486.868  29
  -8   4  10 3297.12 304.652  17
   8  -4 -10 3022.37 274.005  20
   8  -4 -10 3188.55 266.841  13
   8  -4 -10 3448.44 284.179  29
   8  -4  -9 4154.87 312.267  20
   8  -4  -9 4096.55 306.469  23
   8  -4  -9 4171.07 292.664  24
   8  -4  -8 3446.64 277.743  20
   8  -4  -8 3121.05 251.940  24
   8  -4  -8 3019.92 248.337  28
   8  -4  -8 2968.01 251.561  23
   8  -4  -7 87798.6 1360.41  20
   8  -4  -7 84117.5 1305.70  24
   8  -4  -7 81974.1 1270.65  28
   8  -4  -7 85948.1 1321.58  23
   8  -4  -6 3509.01 269.014  20
   8  -4  -6 4047.02 279.448  23
   8  -4  -6 3850.62 278.986  24
   8  -4  -6 3760.15 264.154  28
   8  -4  -5 267.885 67.8714  20
   8  -4  -5 288.133 73.5709  28
   8  -4  -4 87.9107 68.0100  20
   8  -4  -4 119.288 47.5112  24
  -8   4   4 25.7880 76.1438  27
  -8   4   4 0.29204 46.0166  29
   8  -4  -3 20318.2 632.921  24
  -8   4   3 18061.3 867.398  27
  -8   4   3 18374.0 672.904  29
   8  -4  -2 60441.7 1097.78  24
  -8   4   2 60507.6 1223.82  29
   8  -4  -1 12317.9 497.110  24
  -8   4   1 11523.0 542.893  29
   8  -4   0 44470.0 934.837  19
  -8   4   0 43397.7 1069.13  29
   8  -4   0 44245.4 930.452  24
   8  -4   1 6567.64 369.355   5
   8  -4   1 6090.50 357.083  19
   8  -4   1 6955.23 372.945  24
  -8   4  -1 6801.44 429.909  29
   8  -4   2 61.1314 43.2449   5
   8  -4   2 120.621 65.0293  19
   8  -4   2 287.498 99.4187  24
  -8   4  -2 219.363 88.3059  29
   8  -4   3 21064.5 689.275   5
   8  -4   3 19691.6 654.268  19
  -8   4  -3 20185.4 759.247  29
   8  -4   4 17810.6 638.848   5
   8  -4   4 17738.9 625.245  19
  -8   4  -4 17726.6 717.256  29
   8  -4   5 5796.02 362.158   5
   8  -4   5 6408.16 367.607  19
  -8   4  -5 6361.72 428.634  29
   8  -4   6 585.886 117.126   5
   8  -4   6 652.360 123.045  19
  -8   4  -6 528.213 123.749  29
   8  -4   7 16438.4 556.754   5
   8  -4   7 16482.5 526.347  19
  -8   4  -7 16565.3 627.898  29
  -8   4  -8 80.3052 62.9307  29
   8  -3 -15 20.7764 53.3596  29
  -8   3  15 35.6295 51.7112  25
   8  -3 -14 328.377 85.6256  29
  -8   3  13 297.491 105.257  17
   8  -3 -13 271.295 82.5302  13
   8  -3 -13 287.525 81.8955  29
  -8   3  12 17649.5 709.978  17
   8  -3 -12 16701.9 617.104  13
   8  -3 -12 17356.5 646.270  29
  -8   3  11 296.609 97.2334  17
   8  -3 -11 407.483 103.081  13
   8  -3 -11 371.126 102.716  20
   8  -3 -11 279.687 102.039  29
   8  -3 -10 107.536 74.5680  20
   8  -3 -10 169.113 80.3350  29
   8  -3 -10 160.080 64.3212  24
   8  -3  -9 522.616 113.579  20
   8  -3  -9 473.475 99.5671  24
   8  -3  -8 342.258 94.8478  20
   8  -3  -8 517.492 102.118  23
   8  -3  -8 386.498 97.1157  28
   8  -3  -8 314.903 78.0935  24
   8  -3  -7 381.156 89.1515  20
   8  -3  -7 450.808 97.2443  28
   8  -3  -7 401.209 90.4006  24
   8  -3  -6 129.367 58.4230  20
   8  -3  -6 130.197 55.8334  16
   8  -3  -6-36.5328 67.9169  28
   8  -3  -6 35.2982 32.1307  24
   8  -3  -5 8464.24 396.805  20
   8  -3  -5 8251.15 364.212  16
  -8   3   5 7923.12 611.628  37
   8  -3  -5 8566.52 419.828  24
   8  -3  -5 9579.50 418.765  28
   8  -3  -4 890.169 119.544  16
  -8   3   4 1027.10 219.809  37
  -8   3   4 915.425 198.335  27
  -8   3   4 1138.32 171.816  29
   8  -3  -4 985.012 145.120  24
   8  -3  -3 67472.0 1063.64  16
   8  -3  -3 69399.4 1181.86  24
  -8   3   3 67969.3 1718.03  27
  -8   3   3 66855.4 1279.88  29
   8  -3  -2 1240.22 147.771  16
  -8   3   2 1457.74 268.253  37
   8  -3  -2 1470.11 176.904  24
  -8   3   2 1458.79 250.897  27
  -8   3   2 1271.02 188.522  29
   8  -3  -1 17177.9 585.849  24
  -8   3   1 16841.4 653.003  29
   8  -3   0 11594.0 475.802   5
   8  -3   0 13341.0 511.488  24
   8  -3   1 71343.2 1223.91   5
   8  -3   1 69903.6 1223.72  19
   8  -3   1 71676.1 1180.76  24
  -8   3  -1 67630.5 1337.70  29
   8  -3   2 16355.4 595.141   5
   8  -3   2 15630.3 581.165  19
  -8   3  -2 15154.4 645.614  29
   8  -3   3 17604.7 629.508   5
   8  -3   3 16331.9 597.462  19
  -8   3  -3 16255.1 681.219  29
   8  -3   4 5388.80 355.107   5
   8  -3   4 5128.69 331.956  19
  -8   3  -4 5182.49 385.733  29
   8  -3   5 2961.70 260.117   5
   8  -3   5 2786.57 236.182  19
  -8   3  -5 3086.55 292.892  29
   8  -3   6 3759.22 283.941   5
  -8   3  -6 4277.82 331.596  29
   8  -3   7 482.813 106.106   5
   8  -3   8 364.008 82.8471   5
   8  -2 -15 5924.97 319.193  29
  -8   2  14 1464.50 187.262  17
   8  -2 -14 1212.41 161.460  29
  -8   2  13 178.437 94.3462  17
   8  -2 -13 58.6557 53.8969  13
   8  -2 -13 5.36342 69.4306  29
   8  -2 -12 1290.05 175.406  13
  -8   2  12 1242.32 185.394  17
   8  -2 -12 1396.83 189.911  29
  -8   2  11 40.3779 59.6157  17
   8  -2 -11 378.975 107.024  13
   8  -2 -11 291.253 99.5009  20
   8  -2 -11 307.944 81.4783  16
   8  -2 -11 210.177 85.5156  29
   8  -2 -10 5699.25 348.454  16
   8  -2 -10 5694.09 366.546  20
   8  -2 -10 6198.48 378.157  29
   8  -2  -9 18308.7 596.353  16
   8  -2  -9 17377.2 624.745  20
   8  -2  -9 17725.3 620.706  24
   8  -2  -8 6497.26 354.600  16
   8  -2  -8 7163.85 385.362  20
   8  -2  -8 6935.24 382.024  28
   8  -2  -8 7065.98 391.982  24
   8  -2  -7 16853.8 555.288  16
   8  -2  -7 16141.8 560.704  20
   8  -2  -7 17131.0 599.951  24
   8  -2  -7 17346.8 591.662  28
   8  -2  -6 9288.32 408.848  16
   8  -2  -6 9302.52 443.900  24
   8  -2  -6 9218.17 421.026  28
   8  -2  -5 293.024 72.4883  16
   8  -2  -5 256.034 72.8816  28
   8  -2  -4 33262.8 766.648  16
   8  -2  -4 33706.5 834.760  24
   8  -2  -3 8016.48 380.958  16
   8  -2  -3 7541.81 391.602  24
  -8   2   3 6625.56 408.509  29
   8  -2  -2 3161.72 236.302   6
   8  -2  -2 2878.69 233.182  16
   8  -2  -2 2789.88 241.007  24
  -8   2   2 2703.61 259.151  29
   8  -2  -1 7262.34 366.991   6
   8  -2  -1 7949.76 399.672  24
  -8   2   1 7031.08 420.033  29
   8  -2   0 874.630 133.745   6
   8  -2   0 791.227 130.951   5
  -8   2   0 727.819 140.233  29
   8  -2   1 7970.96 397.538   6
   8  -2   1 8755.61 426.489   5
  -8   2  -1 8509.84 470.987  29
   8  -2   2 196.309 74.5876   6
   8  -2   2 226.814 91.5574   5
  -8   2  -2 257.677 99.6535  29
   8  -2   3 1951.05 217.355   5
   8  -2   4 1042.52 163.294   5
   8  -2   5 53.8666 65.2324   5
   8  -2   6 5014.34 324.048   5
   8  -2   7 6713.81 347.147   5
   8  -2   7 6906.19 363.294  36
   8  -1 -15 297.986 81.1084  29
[truncated: 92,511 more chars]
