# Supplementary material for: Oxyenamides as Versatile Building Blocks for a Highly Stereoselective One‐Pot Synthesis of the 1,3‐Diamino‐2‐ol‐Scaffold Containing Three Continuous Stereocenters
Source: Angew Chem Int Ed Engl. 2021 Sep 28;60(44):23667–71. doi: 10.1002/anie.202109752 (PMC8597051; doi:10.1002/anie.202109752)
Supplement: Supplementary file 1 — Supporting Information [file ANIE-60-23667-s001.zip › 21104ocb.cif]

data_shelx

_audit_creation_method            'SHELXL-2018/3'
_shelx_SHELXL_version_number      '2018/3'
_chemical_name_systematic         ?
_chemical_name_common             ?
_chemical_melting_point           ?
_chemical_formula_moiety  
 'C35 H30 N2 O5 S'
_chemical_formula_sum
 'C35 H30 N2 O5 S'
_chemical_formula_weight          590.67

loop_
 _atom_type_symbol
 _atom_type_description
 _atom_type_scat_dispersion_real
 _atom_type_scat_dispersion_imag
 _atom_type_scat_source
 'C'  'C'   0.0181   0.0091
 'International Tables Vol C Tables 4.2.6.8 and 6.1.1.4'
 'H'  'H'   0.0000   0.0000
 'International Tables Vol C Tables 4.2.6.8 and 6.1.1.4'
 'N'  'N'   0.0311   0.0180
 'International Tables Vol C Tables 4.2.6.8 and 6.1.1.4'
 'O'  'O'   0.0492   0.0322
 'International Tables Vol C Tables 4.2.6.8 and 6.1.1.4'
 'S'  'S'   0.3331   0.5567
 'International Tables Vol C Tables 4.2.6.8 and 6.1.1.4'

_space_group_crystal_system       monoclinic
_space_group_IT_number            14
_space_group_name_H-M_alt         'P 21/c'
_space_group_name_Hall            '-P 2ybc'

_shelx_space_group_comment
;
The symmetry employed for this shelxl refinement is uniquely defined
by the following loop, which should always be used as a source of
symmetry information in preference to the above space-group names.
They are only intended as comments.
;

loop_
 _space_group_symop_operation_xyz
 'x, y, z'
 '-x, y+1/2, -z+1/2'
 '-x, -y, -z'
 'x, -y-1/2, z-1/2'

_cell_length_a                    12.2754(2)
_cell_length_b                    11.0203(2)
_cell_length_c                    22.3353(5)
_cell_angle_alpha                 90
_cell_angle_beta                  96.455(2)
_cell_angle_gamma                 90
_cell_volume                      3002.33(10)
_cell_formula_units_Z             4
_cell_measurement_temperature     150(2)
_cell_measurement_reflns_used     5875
_cell_measurement_theta_min       4.4440
_cell_measurement_theta_max       62.7670

_exptl_crystal_description        plate
_exptl_crystal_colour             colourless
_exptl_crystal_density_meas       ?
_exptl_crystal_density_method     ?
_exptl_crystal_density_diffrn     1.307
_exptl_crystal_F_000              1240
_exptl_transmission_factor_min    ?
_exptl_transmission_factor_max    ?
_exptl_crystal_size_max           0.340
_exptl_crystal_size_mid           0.220
_exptl_crystal_size_min           0.110
_exptl_absorpt_coefficient_mu     1.333
_shelx_estimated_absorpt_T_min    0.660
_shelx_estimated_absorpt_T_max    0.867
_exptl_absorpt_correction_type    multi-scan
_exptl_absorpt_correction_T_min   0.30403
_exptl_absorpt_correction_T_max   1.00000
_exptl_absorpt_process_details
;
CrysAlisPro 1.171.40.67a (Rigaku Oxford Diffraction, 2019)
Empirical absorption correction using spherical harmonics,
 implemented in SCALE3 ABSPACK scaling algorithm.
;
_exptl_absorpt_special_details    ?
_diffrn_ambient_temperature       150(2)
_diffrn_radiation_wavelength      1.54184
_diffrn_radiation_type            CuK\a
_diffrn_source                    'fine-focus sealed X-ray tube'
_diffrn_measurement_device_type   'Xcalibur, Sapphire3, Gemini ultra'
_diffrn_measurement_method        '\w scans'
_diffrn_detector_area_resol_mean  16.1399
_diffrn_reflns_number             13700
_diffrn_reflns_av_unetI/netI      0.0265
_diffrn_reflns_av_R_equivalents   0.0252
_diffrn_reflns_limit_h_min        -14
_diffrn_reflns_limit_h_max        12
_diffrn_reflns_limit_k_min        -12
_diffrn_reflns_limit_k_max        11
_diffrn_reflns_limit_l_min        -25
_diffrn_reflns_limit_l_max        23
_diffrn_reflns_theta_min          3.624
_diffrn_reflns_theta_max          62.722
_diffrn_reflns_theta_full         62.722
_diffrn_measured_fraction_theta_max   0.994
_diffrn_measured_fraction_theta_full  0.994
_diffrn_reflns_Laue_measured_fraction_max    0.994
_diffrn_reflns_Laue_measured_fraction_full   0.994
_diffrn_reflns_point_group_measured_fraction_max   0.994
_diffrn_reflns_point_group_measured_fraction_full  0.994
_reflns_number_total              4777
_reflns_number_gt                 4342
_reflns_threshold_expression      'I > 2\s(I)'
_reflns_Friedel_coverage          0.000
_reflns_Friedel_fraction_max      .
_reflns_Friedel_fraction_full     .

_reflns_special_details
;
 Reflections were merged by SHELXL according to the crystal
 class for the calculation of statistics and refinement.

 _reflns_Friedel_fraction is defined as the number of unique
 Friedel pairs measured divided by the number that would be
 possible theoretically, ignoring centric projections and
 systematic absences.
;

_computing_data_collection        'CrysAlisPro 1.171.40.67a (Rigaku OD, 2019)'
_computing_cell_refinement        'CrysAlisPro 1.171.40.67a (Rigaku OD, 2019)'
_computing_data_reduction         'CrysAlisPro 1.171.40.67a (Rigaku OD, 2019)'
_computing_structure_solution     'SHELXS-2018/3 (Sheldrick, 2018)'
_computing_structure_refinement   'SHELXL-2018/3 (Sheldrick, 2018)'
_computing_molecular_graphics     ?
_computing_publication_material   ?
_refine_special_details           ?
_refine_ls_structure_factor_coef  Fsqd
_refine_ls_matrix_type            full
_refine_ls_weighting_scheme       calc
_refine_ls_weighting_details
'w=1/[\s^2^(Fo^2^)+(0.0441P)^2^+1.4549P] where P=(Fo^2^+2Fc^2^)/3'
_atom_sites_solution_primary      ?
_atom_sites_solution_secondary    ?
_atom_sites_solution_hydrogens    geom
_refine_ls_hydrogen_treatment     constr
_refine_ls_extinction_method      none
_refine_ls_extinction_coef        .
_refine_ls_number_reflns          4777
_refine_ls_number_parameters      389
_refine_ls_number_restraints      0
_refine_ls_R_factor_all           0.0411
_refine_ls_R_factor_gt            0.0374
_refine_ls_wR_factor_ref          0.0946
_refine_ls_wR_factor_gt           0.0916
_refine_ls_goodness_of_fit_ref    1.028
_refine_ls_restrained_S_all       1.028
_refine_ls_shift/su_max           0.001
_refine_ls_shift/su_mean          0.000

loop_
 _atom_site_label
 _atom_site_type_symbol
 _atom_site_fract_x
 _atom_site_fract_y
 _atom_site_fract_z
 _atom_site_U_iso_or_equiv
 _atom_site_adp_type
 _atom_site_occupancy
 _atom_site_site_symmetry_order
 _atom_site_calc_flag
 _atom_site_refinement_flags_posn
 _atom_site_refinement_flags_adp
 _atom_site_refinement_flags_occupancy
 _atom_site_disorder_assembly
 _atom_site_disorder_group
O1 O 0.73996(10) 0.37328(11) -0.13686(5) 0.0309(3) Uani 1 1 d . . . . .
C1 C 0.81162(13) 0.29907(14) -0.14440(7) 0.0206(3) Uani 1 1 d . . . . .
C11 C 0.85981(12) 0.29073(15) -0.20305(7) 0.0207(3) Uani 1 1 d . . . . .
C12 C 0.88455(13) 0.18005(15) -0.22824(7) 0.0235(3) Uani 1 1 d . . . . .
H12 H 0.869658 0.106401 -0.208608 0.028 Uiso 1 1 calc R U . . .
C13 C 0.93107(14) 0.17732(16) -0.28215(7) 0.0274(4) Uani 1 1 d . . . . .
H13 H 0.946479 0.101645 -0.299744 0.033 Uiso 1 1 calc R U . . .
C14 C 0.95507(14) 0.28441(17) -0.31033(7) 0.0292(4) Uani 1 1 d . . . . .
H14 H 0.988759 0.282224 -0.346585 0.035 Uiso 1 1 calc R U . . .
C15 C 0.92975(14) 0.39515(16) -0.28546(7) 0.0289(4) Uani 1 1 d . . . . .
H15 H 0.945903 0.468721 -0.304801 0.035 Uiso 1 1 calc R U . . .
C16 C 0.88105(14) 0.39822(15) -0.23254(7) 0.0251(4) Uani 1 1 d . . . . .
H16 H 0.861996 0.473913 -0.216232 0.030 Uiso 1 1 calc R U . . .
N1 N 0.85418(11) 0.22181(12) -0.10113(6) 0.0212(3) Uani 1 1 d . . . . .
H1 H 0.904231 0.169261 -0.109570 0.025 Uiso 1 1 calc R U . . .
C2 C 0.81960(13) 0.22285(14) -0.04068(7) 0.0205(3) Uani 1 1 d . . . . .
H2 H 0.749929 0.270427 -0.042594 0.025 Uiso 1 1 calc R U . . .
C21 C 0.90340(13) 0.28594(14) 0.00401(7) 0.0206(3) Uani 1 1 d . . . . .
C22 C 0.87645(14) 0.39447(15) 0.03051(7) 0.0256(4) Uani 1 1 d . . . . .
H22 H 0.804320 0.426125 0.022406 0.031 Uiso 1 1 calc R U . . .
C23 C 0.95406(15) 0.45689(16) 0.06869(7) 0.0298(4) Uani 1 1 d . . . . .
H23 H 0.934921 0.530956 0.086599 0.036 Uiso 1 1 calc R U . . .
C24 C 1.05897(15) 0.41149(16) 0.08066(7) 0.0295(4) Uani 1 1 d . . . . .
H24 H 1.112538 0.455254 0.106042 0.035 Uiso 1 1 calc R U . . .
C25 C 1.08623(14) 0.30198(16) 0.05565(7) 0.0285(4) Uani 1 1 d . . . . .
H25 H 1.158056 0.269906 0.064552 0.034 Uiso 1 1 calc R U . . .
C26 C 1.00879(13) 0.23934(15) 0.01769(7) 0.0243(4) Uani 1 1 d . . . . .
H26 H 1.027643 0.164066 0.000864 0.029 Uiso 1 1 calc R U . . .
C3 C 0.79345(13) 0.09210(14) -0.02334(7) 0.0210(3) Uani 1 1 d . . . . .
H3 H 0.856053 0.037780 -0.030313 0.025 Uiso 1 1 calc R U . . .
O3 O 0.69639(9) 0.05613(10) -0.06241(5) 0.0235(2) Uani 1 1 d . . . . .
C6 C 0.70942(14) -0.00991(15) -0.11242(7) 0.0262(4) Uani 1 1 d . . . . .
O4 O 0.79433(11) -0.05817(12) -0.12113(6) 0.0371(3) Uani 1 1 d . . . . .
C61 C 0.60690(14) -0.01358(17) -0.15476(7) 0.0297(4) Uani 1 1 d . . . . .
C62 C 0.60133(18) -0.09652(19) -0.20211(8) 0.0412(5) Uani 1 1 d . . . . .
H62 H 0.660821 -0.150046 -0.205929 0.049 Uiso 1 1 calc R U . . .
C63 C 0.5084(2) -0.1005(2) -0.24369(9) 0.0527(6) Uani 1 1 d . . . . .
H63 H 0.504356 -0.157184 -0.275915 0.063 Uiso 1 1 calc R U . . .
C64 C 0.42231(18) -0.0233(3) -0.23860(9) 0.0535(6) Uani 1 1 d . . . . .
H64 H 0.359019 -0.026587 -0.267245 0.064 Uiso 1 1 calc R U . . .
C65 C 0.42763(17) 0.0591(3) -0.19190(9) 0.0541(6) Uani 1 1 d . . . . .
H65 H 0.367960 0.112606 -0.188505 0.065 Uiso 1 1 calc R U . . .
C66 C 0.51988(16) 0.0642(2) -0.14979(8) 0.0410(5) Uani 1 1 d . . . . .
H66 H 0.523211 0.121004 -0.117643 0.049 Uiso 1 1 calc R U . . .
C4 C 0.76820(13) 0.07969(15) 0.04187(7) 0.0217(3) Uani 1 1 d . . . . .
H4 H 0.835940 0.105924 0.067697 0.026 Uiso 1 1 calc R U . . .
C41 C 0.67671(13) 0.15713(15) 0.05992(7) 0.0224(3) Uani 1 1 d . . . . .
S1 S 0.55082(4) 0.17471(5) 0.01666(2) 0.03707(14) Uani 1 1 d . . . . .
C42 C 0.67578(14) 0.21544(17) 0.11296(8) 0.0300(4) Uani 1 1 d . . . . .
H42 H 0.737104 0.215554 0.142971 0.036 Uiso 1 1 calc R U . . .
C43 C 0.57677(14) 0.27649(17) 0.12069(8) 0.0298(4) Uani 1 1 d . . . . .
H43 H 0.564633 0.321468 0.155614 0.036 Uiso 1 1 calc R U . . .
C44 C 0.50251(14) 0.26273(17) 0.07251(8) 0.0311(4) Uani 1 1 d . . . . .
O5 O 0.39887(11) 0.30475(15) 0.06045(7) 0.0519(4) Uani 1 1 d . . . . .
C45 C 0.37012(17) 0.4007(2) 0.09871(11) 0.0522(6) Uani 1 1 d . . . . .
H45A H 0.363153 0.368488 0.138988 0.078 Uiso 1 1 calc R U . . .
H45B H 0.300159 0.436444 0.081936 0.078 Uiso 1 1 calc R U . . .
H45C H 0.427345 0.463151 0.101442 0.078 Uiso 1 1 calc R U . . .
N2 N 0.75078(11) -0.04814(12) 0.05678(6) 0.0243(3) Uani 1 1 d . . . . .
H2A H 0.687245 -0.082236 0.044770 0.029 Uiso 1 1 calc R U . . .
C5 C 0.82981(13) -0.11474(14) 0.08848(7) 0.0201(3) Uani 1 1 d . . . . .
O2 O 0.92513(9) -0.07846(10) 0.09865(5) 0.0242(3) Uani 1 1 d . . . . .
C51 C 0.79360(13) -0.23303(15) 0.11208(7) 0.0219(3) Uani 1 1 d . . . . .
C52 C 0.83868(13) -0.26890(15) 0.16931(7) 0.0259(4) Uani 1 1 d . . . . .
H52 H 0.893315 -0.220363 0.191271 0.031 Uiso 1 1 calc R U . . .
C53 C 0.80402(15) -0.37529(17) 0.19432(8) 0.0325(4) Uani 1 1 d . . . . .
H53 H 0.833458 -0.398473 0.233820 0.039 Uiso 1 1 calc R U . . .
C54 C 0.72665(15) -0.44763(17) 0.16183(9) 0.0350(4) Uani 1 1 d . . . . .
H54 H 0.703476 -0.520934 0.178855 0.042 Uiso 1 1 calc R U . . .
C55 C 0.68290(15) -0.41342(17) 0.10452(9) 0.0341(4) Uani 1 1 d . . . . .
H55 H 0.630383 -0.463866 0.082113 0.041 Uiso 1 1 calc R U . . .
C56 C 0.71538(14) -0.30580(16) 0.07962(8) 0.0283(4) Uani 1 1 d . . . . .
H56 H 0.684295 -0.281888 0.040528 0.034 Uiso 1 1 calc R U . . .

loop_
 _atom_site_aniso_label
 _atom_site_aniso_U_11
 _atom_site_aniso_U_22
 _atom_site_aniso_U_33
 _atom_site_aniso_U_23
 _atom_site_aniso_U_13
 _atom_site_aniso_U_12
O1 0.0376(7) 0.0311(7) 0.0246(6) 0.0035(5) 0.0060(5) 0.0154(6)
C1 0.0241(8) 0.0176(8) 0.0196(8) -0.0012(6) 0.0001(6) -0.0017(7)
C11 0.0220(8) 0.0224(8) 0.0168(8) 0.0004(6) -0.0018(6) -0.0002(6)
C12 0.0278(8) 0.0222(8) 0.0200(8) -0.0001(6) 0.0003(6) -0.0009(7)
C13 0.0312(9) 0.0291(9) 0.0215(8) -0.0050(7) 0.0013(7) 0.0027(7)
C14 0.0298(9) 0.0408(10) 0.0167(8) -0.0002(7) 0.0018(7) -0.0015(8)
C15 0.0343(9) 0.0307(10) 0.0211(8) 0.0063(7) 0.0007(7) -0.0057(7)
C16 0.0322(9) 0.0218(8) 0.0205(8) -0.0001(6) -0.0012(7) 0.0004(7)
N1 0.0261(7) 0.0203(7) 0.0178(7) 0.0012(5) 0.0053(5) 0.0054(5)
C2 0.0237(8) 0.0203(8) 0.0181(8) 0.0014(6) 0.0051(6) 0.0038(6)
C21 0.0269(8) 0.0193(8) 0.0167(7) 0.0029(6) 0.0075(6) -0.0003(6)
C22 0.0324(9) 0.0222(8) 0.0235(8) 0.0020(7) 0.0090(7) 0.0028(7)
C23 0.0451(11) 0.0222(9) 0.0239(9) -0.0032(7) 0.0114(8) -0.0025(8)
C24 0.0386(10) 0.0298(10) 0.0207(8) -0.0023(7) 0.0060(7) -0.0100(8)
C25 0.0278(9) 0.0334(10) 0.0242(8) 0.0012(7) 0.0027(7) -0.0023(7)
C26 0.0299(9) 0.0223(8) 0.0215(8) -0.0006(6) 0.0069(7) 0.0015(7)
C3 0.0204(8) 0.0221(8) 0.0203(8) 0.0004(6) 0.0015(6) 0.0010(6)
O3 0.0236(6) 0.0262(6) 0.0206(6) -0.0027(5) 0.0018(4) -0.0006(5)
C6 0.0341(9) 0.0208(8) 0.0241(8) -0.0009(7) 0.0057(7) -0.0020(7)
O4 0.0382(7) 0.0328(7) 0.0405(7) -0.0102(6) 0.0054(6) 0.0071(6)
C61 0.0340(9) 0.0338(10) 0.0219(8) -0.0011(7) 0.0055(7) -0.0102(8)
C62 0.0519(12) 0.0426(12) 0.0299(10) -0.0079(8) 0.0079(9) -0.0130(9)
C63 0.0612(14) 0.0694(16) 0.0273(10) -0.0126(10) 0.0039(10) -0.0300(13)
C64 0.0413(12) 0.0921(19) 0.0258(10) 0.0010(11) -0.0021(9) -0.0270(13)
C65 0.0337(11) 0.0938(19) 0.0340(11) -0.0008(12) -0.0004(9) 0.0009(11)
C66 0.0351(10) 0.0614(13) 0.0258(9) -0.0070(9) 0.0004(8) 0.0021(10)
C4 0.0221(8) 0.0212(8) 0.0214(8) 0.0044(6) 0.0006(6) -0.0012(6)
C41 0.0230(8) 0.0239(8) 0.0205(8) 0.0031(6) 0.0029(6) -0.0023(7)
S1 0.0291(2) 0.0542(3) 0.0263(2) -0.0157(2) -0.00381(18) 0.0143(2)
C42 0.0274(9) 0.0387(10) 0.0233(9) -0.0035(7) -0.0004(7) -0.0013(8)
C43 0.0303(9) 0.0339(10) 0.0258(9) -0.0092(7) 0.0063(7) -0.0039(8)
C44 0.0261(9) 0.0369(10) 0.0304(9) -0.0089(8) 0.0039(7) 0.0042(8)
O5 0.0338(7) 0.0754(11) 0.0444(8) -0.0300(8) -0.0055(6) 0.0230(7)
C45 0.0349(11) 0.0540(14) 0.0683(15) -0.0291(12) 0.0083(10) 0.0084(10)
N2 0.0233(7) 0.0223(7) 0.0266(7) 0.0063(6) -0.0005(6) -0.0032(6)
C5 0.0251(8) 0.0208(8) 0.0148(7) -0.0029(6) 0.0042(6) 0.0023(7)
O2 0.0239(6) 0.0224(6) 0.0262(6) -0.0017(5) 0.0025(5) 0.0012(5)
C51 0.0231(8) 0.0200(8) 0.0233(8) 0.0001(6) 0.0053(6) 0.0039(6)
C52 0.0255(8) 0.0256(9) 0.0262(9) 0.0025(7) 0.0013(7) 0.0019(7)
C53 0.0324(9) 0.0314(10) 0.0334(10) 0.0115(8) 0.0023(7) 0.0035(8)
C54 0.0351(10) 0.0250(9) 0.0456(11) 0.0092(8) 0.0073(8) -0.0008(8)
C55 0.0323(9) 0.0263(10) 0.0431(11) -0.0029(8) 0.0017(8) -0.0057(8)
C56 0.0313(9) 0.0260(9) 0.0269(9) -0.0003(7) -0.0002(7) 0.0005(7)

_geom_special_details
;
 All esds (except the esd in the dihedral angle between two l.s. planes)
 are estimated using the full covariance matrix.  The cell esds are taken
 into account individually in the estimation of esds in distances, angles
 and torsion angles; correlations between esds in cell parameters are only
 used when they are defined by crystal symmetry.  An approximate (isotropic)
 treatment of cell esds is used for estimating esds involving l.s. planes.
;

loop_
 _geom_bond_atom_site_label_1
 _geom_bond_atom_site_label_2
 _geom_bond_distance
 _geom_bond_site_symmetry_2
 _geom_bond_publ_flag
O1 C1 1.226(2) . ?
C1 N1 1.348(2) . ?
C1 C11 1.500(2) . ?
C11 C12 1.391(2) . ?
C11 C16 1.394(2) . ?
C12 C13 1.390(2) . ?
C12 H12 0.9500 . ?
C13 C14 1.385(3) . ?
C13 H13 0.9500 . ?
C14 C15 1.390(3) . ?
C14 H14 0.9500 . ?
C15 C16 1.384(2) . ?
C15 H15 0.9500 . ?
C16 H16 0.9500 . ?
N1 C2 1.4602(19) . ?
N1 H1 0.8800 . ?
C2 C21 1.519(2) . ?
C2 C3 1.535(2) . ?
C2 H2 1.0000 . ?
C21 C22 1.391(2) . ?
C21 C26 1.394(2) . ?
C22 C23 1.387(2) . ?
C22 H22 0.9500 . ?
C23 C24 1.379(3) . ?
C23 H23 0.9500 . ?
C24 C25 1.387(3) . ?
C24 H24 0.9500 . ?
C25 C26 1.385(2) . ?
C25 H25 0.9500 . ?
C26 H26 0.9500 . ?
C3 O3 1.4507(19) . ?
C3 C4 1.529(2) . ?
C3 H3 1.0000 . ?
O3 C6 1.358(2) . ?
C6 O4 1.205(2) . ?
C6 C61 1.487(2) . ?
C61 C66 1.384(3) . ?
C61 C62 1.394(3) . ?
C62 C63 1.389(3) . ?
C62 H62 0.9500 . ?
C63 C64 1.371(4) . ?
C63 H63 0.9500 . ?
C64 C65 1.379(3) . ?
C64 H64 0.9500 . ?
C65 C66 1.390(3) . ?
C65 H65 0.9500 . ?
C66 H66 0.9500 . ?
C4 N2 1.469(2) . ?
C4 C41 1.501(2) . ?
C4 H4 1.0000 . ?
C41 C42 1.349(2) . ?
C41 S1 1.7388(16) . ?
S1 C44 1.7363(17) . ?
C42 C43 1.417(3) . ?
C42 H42 0.9500 . ?
C43 C44 1.338(2) . ?
C43 H43 0.9500 . ?
C44 O5 1.352(2) . ?
O5 C45 1.429(2) . ?
C45 H45A 0.9800 . ?
C45 H45B 0.9800 . ?
C45 H45C 0.9800 . ?
N2 C5 1.352(2) . ?
N2 H2A 0.8800 . ?
C5 O2 1.2332(19) . ?
C5 C51 1.492(2) . ?
C51 C56 1.391(2) . ?
C51 C52 1.392(2) . ?
C52 C53 1.386(3) . ?
C52 H52 0.9500 . ?
C53 C54 1.382(3) . ?
C53 H53 0.9500 . ?
C54 C55 1.384(3) . ?
C54 H54 0.9500 . ?
C55 C56 1.387(3) . ?
C55 H55 0.9500 . ?
C56 H56 0.9500 . ?

loop_
 _geom_angle_atom_site_label_1
 _geom_angle_atom_site_label_2
 _geom_angle_atom_site_label_3
 _geom_angle
 _geom_angle_site_symmetry_1
 _geom_angle_site_symmetry_3
 _geom_angle_publ_flag
O1 C1 N1 123.28(14) . . ?
O1 C1 C11 121.35(14) . . ?
N1 C1 C11 115.36(13) . . ?
C12 C11 C16 119.54(14) . . ?
C12 C11 C1 122.18(14) . . ?
C16 C11 C1 118.28(14) . . ?
C13 C12 C11 119.94(15) . . ?
C13 C12 H12 120.0 . . ?
C11 C12 H12 120.0 . . ?
C14 C13 C12 120.30(16) . . ?
C14 C13 H13 119.8 . . ?
C12 C13 H13 119.8 . . ?
C13 C14 C15 119.86(15) . . ?
C13 C14 H14 120.1 . . ?
C15 C14 H14 120.1 . . ?
C16 C15 C14 120.01(16) . . ?
C16 C15 H15 120.0 . . ?
C14 C15 H15 120.0 . . ?
C15 C16 C11 120.30(16) . . ?
C15 C16 H16 119.8 . . ?
C11 C16 H16 119.8 . . ?
C1 N1 C2 121.89(13) . . ?
C1 N1 H1 119.1 . . ?
C2 N1 H1 119.1 . . ?
N1 C2 C21 111.44(12) . . ?
N1 C2 C3 108.46(12) . . ?
C21 C2 C3 114.15(12) . . ?
N1 C2 H2 107.5 . . ?
C21 C2 H2 107.5 . . ?
C3 C2 H2 107.5 . . ?
C22 C21 C26 118.88(15) . . ?
C22 C21 C2 119.83(14) . . ?
C26 C21 C2 121.26(14) . . ?
C23 C22 C21 120.55(16) . . ?
C23 C22 H22 119.7 . . ?
C21 C22 H22 119.7 . . ?
C24 C23 C22 120.05(16) . . ?
C24 C23 H23 120.0 . . ?
C22 C23 H23 120.0 . . ?
C23 C24 C25 119.99(16) . . ?
C23 C24 H24 120.0 . . ?
C25 C24 H24 120.0 . . ?
C26 C25 C24 120.03(16) . . ?
C26 C25 H25 120.0 . . ?
C24 C25 H25 120.0 . . ?
C25 C26 C21 120.47(16) . . ?
C25 C26 H26 119.8 . . ?
C21 C26 H26 119.8 . . ?
O3 C3 C4 107.93(12) . . ?
O3 C3 C2 106.60(12) . . ?
C4 C3 C2 113.25(13) . . ?
O3 C3 H3 109.7 . . ?
C4 C3 H3 109.7 . . ?
C2 C3 H3 109.7 . . ?
C6 O3 C3 118.46(12) . . ?
O4 C6 O3 123.60(15) . . ?
O4 C6 C61 124.79(15) . . ?
O3 C6 C61 111.60(14) . . ?
C66 C61 C62 119.65(18) . . ?
C66 C61 C6 122.53(16) . . ?
C62 C61 C6 117.79(17) . . ?
C63 C62 C61 119.7(2) . . ?
C63 C62 H62 120.2 . . ?
C61 C62 H62 120.2 . . ?
C64 C63 C62 120.5(2) . . ?
C64 C63 H63 119.7 . . ?
C62 C63 H63 119.7 . . ?
C63 C64 C65 120.00(19) . . ?
C63 C64 H64 120.0 . . ?
C65 C64 H64 120.0 . . ?
C64 C65 C66 120.3(2) . . ?
C64 C65 H65 119.9 . . ?
C66 C65 H65 119.9 . . ?
C61 C66 C65 119.89(19) . . ?
C61 C66 H66 120.1 . . ?
C65 C66 H66 120.1 . . ?
N2 C4 C41 110.60(13) . . ?
N2 C4 C3 110.62(13) . . ?
C41 C4 C3 116.29(13) . . ?
N2 C4 H4 106.2 . . ?
C41 C4 H4 106.2 . . ?
C3 C4 H4 106.2 . . ?
C42 C41 C4 125.95(15) . . ?
C42 C41 S1 109.89(13) . . ?
C4 C41 S1 123.99(12) . . ?
C44 S1 C41 90.98(8) . . ?
C41 C42 C43 115.17(15) . . ?
C41 C42 H42 122.4 . . ?
C43 C42 H42 122.4 . . ?
C44 C43 C42 111.36(15) . . ?
C44 C43 H43 124.3 . . ?
C42 C43 H43 124.3 . . ?
C43 C44 O5 131.44(16) . . ?
C43 C44 S1 112.59(13) . . ?
O5 C44 S1 115.97(13) . . ?
C44 O5 C45 115.12(15) . . ?
O5 C45 H45A 109.5 . . ?
O5 C45 H45B 109.5 . . ?
H45A C45 H45B 109.5 . . ?
O5 C45 H45C 109.5 . . ?
H45A C45 H45C 109.5 . . ?
H45B C45 H45C 109.5 . . ?
C5 N2 C4 121.70(13) . . ?
C5 N2 H2A 119.1 . . ?
C4 N2 H2A 119.1 . . ?
O2 C5 N2 122.05(15) . . ?
O2 C5 C51 122.16(14) . . ?
N2 C5 C51 115.76(13) . . ?
C56 C51 C52 119.66(16) . . ?
C56 C51 C5 122.35(14) . . ?
C52 C51 C5 117.97(14) . . ?
C53 C52 C51 120.13(16) . . ?
C53 C52 H52 119.9 . . ?
C51 C52 H52 119.9 . . ?
C54 C53 C52 120.02(17) . . ?
C54 C53 H53 120.0 . . ?
C52 C53 H53 120.0 . . ?
C53 C54 C55 120.07(17) . . ?
C53 C54 H54 120.0 . . ?
C55 C54 H54 120.0 . . ?
C54 C55 C56 120.30(17) . . ?
C54 C55 H55 119.8 . . ?
C56 C55 H55 119.8 . . ?
C55 C56 C51 119.78(16) . . ?
C55 C56 H56 120.1 . . ?
C51 C56 H56 120.1 . . ?

loop_
 _geom_torsion_atom_site_label_1
 _geom_torsion_atom_site_label_2
 _geom_torsion_atom_site_label_3
 _geom_torsion_atom_site_label_4
 _geom_torsion
 _geom_torsion_site_symmetry_1
 _geom_torsion_site_symmetry_2
 _geom_torsion_site_symmetry_3
 _geom_torsion_site_symmetry_4
 _geom_torsion_publ_flag
O1 C1 C11 C12 -140.25(16) . . . . ?
N1 C1 C11 C12 41.1(2) . . . . ?
O1 C1 C11 C16 40.4(2) . . . . ?
N1 C1 C11 C16 -138.30(15) . . . . ?
C16 C11 C12 C13 0.6(2) . . . . ?
C1 C11 C12 C13 -178.77(14) . . . . ?
C11 C12 C13 C14 1.3(2) . . . . ?
C12 C13 C14 C15 -1.8(2) . . . . ?
C13 C14 C15 C16 0.2(2) . . . . ?
C14 C15 C16 C11 1.7(2) . . . . ?
C12 C11 C16 C15 -2.1(2) . . . . ?
C1 C11 C16 C15 177.26(14) . . . . ?
O1 C1 N1 C2 -1.6(2) . . . . ?
C11 C1 N1 C2 177.02(13) . . . . ?
C1 N1 C2 C21 -102.28(16) . . . . ?
C1 N1 C2 C3 131.24(15) . . . . ?
N1 C2 C21 C22 113.83(15) . . . . ?
C3 C2 C21 C22 -122.88(15) . . . . ?
N1 C2 C21 C26 -63.99(19) . . . . ?
C3 C2 C21 C26 59.30(19) . . . . ?
C26 C21 C22 C23 1.7(2) . . . . ?
C2 C21 C22 C23 -176.20(14) . . . . ?
C21 C22 C23 C24 0.0(2) . . . . ?
C22 C23 C24 C25 -1.5(2) . . . . ?
C23 C24 C25 C26 1.3(2) . . . . ?
C24 C25 C26 C21 0.4(2) . . . . ?
C22 C21 C26 C25 -1.9(2) . . . . ?
C2 C21 C26 C25 175.95(14) . . . . ?
N1 C2 C3 O3 -67.74(15) . . . . ?
C21 C2 C3 O3 167.37(12) . . . . ?
N1 C2 C3 C4 173.72(12) . . . . ?
C21 C2 C3 C4 48.84(17) . . . . ?
C4 C3 O3 C6 -140.39(14) . . . . ?
C2 C3 O3 C6 97.64(15) . . . . ?
C3 O3 C6 O4 13.2(2) . . . . ?
C3 O3 C6 C61 -166.11(13) . . . . ?
O4 C6 C61 C66 -165.01(18) . . . . ?
O3 C6 C61 C66 14.3(2) . . . . ?
O4 C6 C61 C62 12.8(3) . . . . ?
O3 C6 C61 C62 -167.82(15) . . . . ?
C66 C61 C62 C63 -0.2(3) . . . . ?
C6 C61 C62 C63 -178.14(17) . . . . ?
C61 C62 C63 C64 0.2(3) . . . . ?
C62 C63 C64 C65 0.0(3) . . . . ?
C63 C64 C65 C66 -0.1(4) . . . . ?
C62 C61 C66 C65 0.1(3) . . . . ?
C6 C61 C66 C65 177.88(19) . . . . ?
C64 C65 C66 C61 0.1(3) . . . . ?
O3 C3 C4 N2 65.82(15) . . . . ?
C2 C3 C4 N2 -176.42(12) . . . . ?
O3 C3 C4 C41 -61.42(17) . . . . ?
C2 C3 C4 C41 56.34(18) . . . . ?
N2 C4 C41 C42 92.7(2) . . . . ?
C3 C4 C41 C42 -140.08(17) . . . . ?
N2 C4 C41 S1 -82.09(16) . . . . ?
C3 C4 C41 S1 45.16(19) . . . . ?
C42 C41 S1 C44 0.69(14) . . . . ?
C4 C41 S1 C44 176.19(14) . . . . ?
C4 C41 C42 C43 -176.08(15) . . . . ?
S1 C41 C42 C43 -0.7(2) . . . . ?
C41 C42 C43 C44 0.3(2) . . . . ?
C42 C43 C44 O5 -179.8(2) . . . . ?
C42 C43 C44 S1 0.3(2) . . . . ?
C41 S1 C44 C43 -0.55(16) . . . . ?
C41 S1 C44 O5 179.52(16) . . . . ?
C43 C44 O5 C45 15.5(3) . . . . ?
S1 C44 O5 C45 -164.56(16) . . . . ?
C41 C4 N2 C5 -128.67(15) . . . . ?
C3 C4 N2 C5 101.01(16) . . . . ?
C4 N2 C5 O2 -11.2(2) . . . . ?
C4 N2 C5 C51 166.87(13) . . . . ?
O2 C5 C51 C56 -144.66(16) . . . . ?
N2 C5 C51 C56 37.3(2) . . . . ?
O2 C5 C51 C52 36.9(2) . . . . ?
N2 C5 C51 C52 -141.13(15) . . . . ?
C56 C51 C52 C53 -1.4(2) . . . . ?
C5 C51 C52 C53 177.06(15) . . . . ?
C51 C52 C53 C54 1.7(3) . . . . ?
C52 C53 C54 C55 -0.6(3) . . . . ?
C53 C54 C55 C56 -0.8(3) . . . . ?
C54 C55 C56 C51 1.1(3) . . . . ?
C52 C51 C56 C55 0.0(2) . . . . ?
C5 C51 C56 C55 -178.36(15) . . . . ?

loop_
 _geom_hbond_atom_site_label_D
 _geom_hbond_atom_site_label_H
 _geom_hbond_atom_site_label_A
 _geom_hbond_distance_DH
 _geom_hbond_distance_HA
 _geom_hbond_distance_DA
 _geom_hbond_angle_DHA
 _geom_hbond_site_symmetry_A
 _geom_hbond_publ_flag
N1 H1 O2  0.88 2.31 3.1312(17) 155.4 3_755 yes
C45 H45B O1  0.98 2.51 3.002(2) 111.1 3_665 yes

_refine_diff_density_max    0.412
_refine_diff_density_min   -0.574
_refine_diff_density_rms    0.042

_shelx_res_file
;
TITL 21104ocb in space group P 1 21/c 1
    shelx.res
    created by SHELXL-2018/3 at 19:53:07 on 22-May-2021
CELL  1.54184  12.2754  11.0203  22.3353   90.000   96.455   90.000
ZERR     4.00   0.0002   0.0002   0.0005    0.000    0.002    0.000
LATT   1
SYMM  - X, 1/2 + Y, 1/2 - Z
SFAC  C    H    N    O    S
UNIT  140 120 8 20 4
MERG   2
EQIV $1 -x+2, -y, -z
HTAB N1 O2_$1
EQIV $2 -x+1, -y+1, -z
HTAB C45 O1_$2
FMAP   2
PLAN   20
SIZE     0.110   0.220   0.340
ACTA
BOND   $H
CONF
L.S.   8
TEMP  -123.00
WGHT    0.044100    1.454900
FVAR       4.82663
MOLE    1
O1    4    0.739964    0.373276   -0.136862    11.00000    0.03760    0.03107 =
         0.02465    0.00350    0.00603    0.01537
C1    1    0.811616    0.299069   -0.144402    11.00000    0.02410    0.01759 =
         0.01958   -0.00115    0.00007   -0.00165
C11   1    0.859805    0.290730   -0.203054    11.00000    0.02196    0.02241 =
         0.01677    0.00036   -0.00176   -0.00021
C12   1    0.884547    0.180054   -0.228238    11.00000    0.02777    0.02223 =
         0.01999   -0.00007    0.00034   -0.00090
AFIX  43
H12   2    0.869658    0.106401   -0.208608    11.00000   -1.20000
AFIX   0
C13   1    0.931072    0.177324   -0.282149    11.00000    0.03122    0.02913 =
         0.02150   -0.00502    0.00134    0.00266
AFIX  43
H13   2    0.946479    0.101645   -0.299744    11.00000   -1.20000
AFIX   0
C14   1    0.955070    0.284411   -0.310333    11.00000    0.02979    0.04083 =
         0.01672   -0.00021    0.00180   -0.00148
AFIX  43
H14   2    0.988759    0.282224   -0.346585    11.00000   -1.20000
AFIX   0
C15   1    0.929754    0.395152   -0.285459    11.00000    0.03428    0.03066 =
         0.02114    0.00631    0.00068   -0.00573
AFIX  43
H15   2    0.945903    0.468721   -0.304801    11.00000   -1.20000
AFIX   0
C16   1    0.881049    0.398216   -0.232545    11.00000    0.03217    0.02184 =
         0.02046   -0.00012   -0.00120    0.00043
AFIX  43
H16   2    0.861996    0.473913   -0.216232    11.00000   -1.20000
AFIX   0
N1    3    0.854179    0.221811   -0.101134    11.00000    0.02612    0.02025 =
         0.01778    0.00120    0.00526    0.00536
AFIX  43
H1    2    0.904231    0.169261   -0.109570    11.00000   -1.20000
AFIX   0
C2    1    0.819601    0.222847   -0.040684    11.00000    0.02372    0.02026 =
         0.01813    0.00135    0.00509    0.00382
AFIX  13
H2    2    0.749929    0.270427   -0.042594    11.00000   -1.20000
AFIX   0
C21   1    0.903399    0.285937    0.004009    11.00000    0.02688    0.01926 =
         0.01667    0.00293    0.00752   -0.00025
C22   1    0.876454    0.394470    0.030511    11.00000    0.03238    0.02215 =
         0.02350    0.00197    0.00896    0.00278
AFIX  43
H22   2    0.804320    0.426125    0.022406    11.00000   -1.20000
AFIX   0
C23   1    0.954055    0.456892    0.068689    11.00000    0.04510    0.02222 =
         0.02387   -0.00319    0.01144   -0.00249
AFIX  43
H23   2    0.934921    0.530956    0.086599    11.00000   -1.20000
AFIX   0
C24   1    1.058969    0.411494    0.080662    11.00000    0.03861    0.02980 =
         0.02071   -0.00233    0.00602   -0.00998
AFIX  43
H24   2    1.112538    0.455254    0.106042    11.00000   -1.20000
AFIX   0
C25   1    1.086227    0.301977    0.055648    11.00000    0.02776    0.03345 =
         0.02421    0.00118    0.00274   -0.00227
AFIX  43
H25   2    1.158056    0.269906    0.064552    11.00000   -1.20000
AFIX   0
C26   1    1.008788    0.239337    0.017692    11.00000    0.02987    0.02231 =
         0.02154   -0.00055    0.00695    0.00150
AFIX  43
H26   2    1.027643    0.164066    0.000864    11.00000   -1.20000
AFIX   0
C3    1    0.793450    0.092098   -0.023344    11.00000    0.02036    0.02207 =
         0.02031    0.00042    0.00151    0.00100
AFIX  13
H3    2    0.856053    0.037780   -0.030313    11.00000   -1.20000
AFIX   0
O3    4    0.696386    0.056126   -0.062410    11.00000    0.02365    0.02623 =
         0.02058   -0.00275    0.00177   -0.00064
C6    1    0.709421   -0.009908   -0.112420    11.00000    0.03410    0.02081 =
         0.02409   -0.00086    0.00567   -0.00203
O4    4    0.794333   -0.058174   -0.121134    11.00000    0.03824    0.03282 =
         0.04050   -0.01023    0.00541    0.00713
C61   1    0.606897   -0.013583   -0.154759    11.00000    0.03401    0.03380 =
         0.02191   -0.00108    0.00551   -0.01023
C62   1    0.601328   -0.096524   -0.202115    11.00000    0.05189    0.04262 =
         0.02985   -0.00791    0.00788   -0.01304
AFIX  43
H62   2    0.660821   -0.150046   -0.205929    11.00000   -1.20000
AFIX   0
C63   1    0.508360   -0.100513   -0.243692    11.00000    0.06121    0.06944 =
         0.02733   -0.01260    0.00393   -0.03004
AFIX  43
H63   2    0.504356   -0.157184   -0.275915    11.00000   -1.20000
AFIX   0
C64   1    0.422311   -0.023313   -0.238601    11.00000    0.04128    0.09212 =
         0.02580    0.00104   -0.00211   -0.02700
AFIX  43
H64   2    0.359019   -0.026587   -0.267245    11.00000   -1.20000
AFIX   0
C65   1    0.427629    0.059095   -0.191901    11.00000    0.03369    0.09377 =
         0.03397   -0.00079   -0.00037    0.00094
AFIX  43
H65   2    0.367960    0.112606   -0.188505    11.00000   -1.20000
AFIX   0
C66   1    0.519883    0.064202   -0.149791    11.00000    0.03508    0.06135 =
         0.02579   -0.00705    0.00037    0.00215
AFIX  43
H66   2    0.523211    0.121004   -0.117643    11.00000   -1.20000
AFIX   0
C4    1    0.768202    0.079688    0.041866    11.00000    0.02214    0.02124 =
         0.02143    0.00440    0.00057   -0.00125
AFIX  13
H4    2    0.835940    0.105924    0.067697    11.00000   -1.20000
AFIX   0
C41   1    0.676706    0.157129    0.059921    11.00000    0.02298    0.02394 =
         0.02049    0.00308    0.00287   -0.00232
S1    5    0.550821    0.174707    0.016662    11.00000    0.02907    0.05422 =
         0.02634   -0.01567   -0.00381    0.01426
C42   1    0.675780    0.215440    0.112961    11.00000    0.02738    0.03865 =
         0.02335   -0.00353   -0.00038   -0.00132
AFIX  43
H42   2    0.737104    0.215554    0.142971    11.00000   -1.20000
AFIX   0
C43   1    0.576774    0.276494    0.120689    11.00000    0.03032    0.03385 =
         0.02581   -0.00918    0.00631   -0.00393
AFIX  43
H43   2    0.564633    0.321468    0.155614    11.00000   -1.20000
AFIX   0
C44   1    0.502514    0.262733    0.072507    11.00000    0.02614    0.03686 =
         0.03045   -0.00891    0.00386    0.00423
O5    4    0.398872    0.304752    0.060451    11.00000    0.03380    0.07539 =
         0.04436   -0.03002   -0.00547    0.02301
C45   1    0.370125    0.400748    0.098709    11.00000    0.03489    0.05403 =
         0.06829   -0.02910    0.00835    0.00844
AFIX 137
H45A  2    0.363153    0.368488    0.138988    11.00000   -1.50000
H45B  2    0.300159    0.436444    0.081936    11.00000   -1.50000
H45C  2    0.427345    0.463151    0.101442    11.00000   -1.50000
AFIX   0
N2    3    0.750779   -0.048136    0.056782    11.00000    0.02331    0.02227 =
         0.02663    0.00631   -0.00052   -0.00317
AFIX  43
H2A   2    0.687245   -0.082236    0.044770    11.00000   -1.20000
AFIX   0
C5    1    0.829807   -0.114745    0.088480    11.00000    0.02514    0.02081 =
         0.01478   -0.00287    0.00416    0.00234
O2    4    0.925127   -0.078456    0.098654    11.00000    0.02388    0.02235 =
         0.02616   -0.00171    0.00246    0.00116
C51   1    0.793604   -0.233026    0.112078    11.00000    0.02312    0.01995 =
         0.02327    0.00008    0.00530    0.00388
C52   1    0.838681   -0.268896    0.169308    11.00000    0.02553    0.02564 =
         0.02615    0.00247    0.00134    0.00194
AFIX  43
H52   2    0.893315   -0.220363    0.191271    11.00000   -1.20000
AFIX   0
C53   1    0.804016   -0.375286    0.194322    11.00000    0.03244    0.03141 =
         0.03342    0.01155    0.00230    0.00351
AFIX  43
H53   2    0.833458   -0.398473    0.233820    11.00000   -1.20000
AFIX   0
C54   1    0.726653   -0.447630    0.161828    11.00000    0.03513    0.02500 =
         0.04561    0.00920    0.00730   -0.00076
AFIX  43
H54   2    0.703476   -0.520934    0.178855    11.00000   -1.20000
AFIX   0
C55   1    0.682903   -0.413424    0.104517    11.00000    0.03230    0.02625 =
         0.04307   -0.00286    0.00170   -0.00572
AFIX  43
H55   2    0.630383   -0.463866    0.082113    11.00000   -1.20000
AFIX   0
C56   1    0.715384   -0.305797    0.079620    11.00000    0.03126    0.02596 =
         0.02691   -0.00035   -0.00015    0.00054
AFIX  43
H56   2    0.684295   -0.281888    0.040528    11.00000   -1.20000
AFIX   0
HKLF    4


REM  21104ocb in space group P 1 21/c 1
REM wR2 = 0.0946, GooF = S = 1.028, Restrained GooF = 1.028 for all data
REM R1 = 0.0374 for 4342 Fo > 4sig(Fo) and 0.0411 for all 4777 data
REM 389 parameters refined using 0 restraints

END

WGHT      0.0441      1.4549

REM Highest difference peak  0.412,  deepest hole -0.574,  1-sigma level  0.042
Q1    1   0.5796  0.2409  0.0053  11.00000  0.05    0.41
Q2    1   0.4310  0.3702  0.0482  11.00000  0.05    0.29
Q3    1   0.6776 -0.0603  0.0690  11.00000  0.05    0.28
Q4    1   0.9327  0.2034 -0.1004  11.00000  0.05    0.23
Q5    1   0.8339  0.2869 -0.1794  11.00000  0.05    0.19
Q6    1   0.7755  0.0917  0.0100  11.00000  0.05    0.19
Q7    1   0.6628  0.1446  0.0956  11.00000  0.05    0.19
Q8    1   0.8112  0.1597 -0.0283  11.00000  0.05    0.18
Q9    1   0.8664  0.2501 -0.0144  11.00000  0.05    0.16
Q10   1   0.9586  0.2801 -0.0028  11.00000  0.05    0.16
Q11   1   0.4589  0.1011  0.0126  11.00000  0.05    0.16
Q12   1   0.5581  0.1677 -0.0386  11.00000  0.05    0.16
Q13   1   0.8804  0.3201  0.0322  11.00000  0.05    0.15
Q14   1   0.7206  0.1313  0.0467  11.00000  0.05    0.15
Q15   1   0.6400  0.1986  0.0325  11.00000  0.05    0.15
Q16   1   0.5264  0.2353  0.1046  11.00000  0.05    0.14
Q17   1   0.7152 -0.3046  0.0336  11.00000  0.05    0.14
Q18   1   0.5911  0.0615 -0.0447  11.00000  0.05    0.13
Q19   1   0.7600  0.0191  0.0475  11.00000  0.05    0.13
Q20   1   0.6226  0.1350  0.0438  11.00000  0.05    0.13
;
_shelx_res_checksum   14982

_shelx_hkl_file
;
   0   0  -2 395076. 1597.55   3
   0   0  -3 103.967 50.5787   3
   0   0  -4 39339.8 717.925   3
   0   0  -5-9.40378 50.0672   3
   0   0  -6 240867. 2088.78   3
   0   0  -7 70.8980 57.1805   3
   0   0  -8 5068.40 363.876   3
   0   0  -9 419.192 124.233   3
   0   0 -10 27043.6 943.736   3
   0   0 -11 110.148 87.6771   3
   0   0 -12 14616.9 770.484   3
   0   0 -13-92.2067 80.1439   3
   0   0  13 43.6882 71.0320   6
   0   0  14 3176.35 401.535   6
   0   0 -14 2826.82 361.700   3
   0   0  15-6.20232 76.5711   6
   0   0 -16 1899.24 254.820  15
   0   0 -16 1632.38 231.213  23
   0   0 -17 90.0667 83.8821  15
   0   0 -17 40.9628 89.4752  23
   0   0 -18 3096.91 334.092  15
   0   0 -18 3271.93 358.905  23
   0   0 -19 128.243 110.474  15
   0   0 -19 144.375 110.007  23
   0   0 -20 4137.08 397.414  15
   0   0 -20 3054.82 353.889  23
   0   0 -21 1707.35 275.617  15
   0   0 -21 2678.81 344.213  23
   0   0 -22 25984.9 941.340  15
   0   0 -22 26686.0 989.654  23
   0   0 -23 3731.72 354.213  23
   0   0 -24 29358.8 929.491  23
   0   0 -25 45.5702 81.5592  23
   0   1   0-22.0718 24.1166   3
   0   1   0 11.5073 22.1129   2
   0   1  -1 230288. 1476.01   3
   0   1  -2 13698.8 407.050   3
   0   1  -2 14082.9 278.173   1
   0  -1  -2 13828.1 187.637   3
   0   1   2 13723.3 326.445   6
   0   1   3 1533.89 121.184   6
   0   1  -3 1738.26 166.026   3
   0  -1  -3 1308.96 84.0068   3
   0   1  -4 190802. 1795.42   3
   0  -1  -4 191200. 1241.72   3
   0   1   4 193868. 1518.21   6
   0  -1  -5 20602.9 483.836   3
   0   1   5 21269.8 561.883   6
   0   1  -5 20640.1 468.480   5
   0   1  -5 21815.0 653.989   3
   0   1  -6 181317. 2011.63   3
   0  -1  -6 180616. 1598.25   3
   0   1  -6 172888. 1488.20   5
   0   1   6 173038. 1733.35   6
   0  -1  -7 473.331 104.127   3
   0   1   7 327.848 98.6880   6
   0   1  -7 247.593 117.593   3
   0   1  -8 35320.7 991.175   3
   0   1   8 32845.8 900.420   6
   0  -1  -8 33817.0 852.350   3
   0   1  -9 7936.68 508.958   3
   0   1   9 7774.33 463.517   6
   0  -1  -9 8187.67 440.947   3
   0   1  10 20187.9 799.496   6
   0   1 -10 18919.0 813.750   3
   0  -1 -10 20202.6 743.191   3
   0  -1 -11 11214.0 579.966   3
   0   1 -11 10055.1 616.127   3
   0   1  11 9586.48 590.106   6
   0   1 -12 1730.08 291.341   3
   0  -1 -12 1790.70 247.750   3
   0   1  12 2146.55 307.995   6
   0   1 -13 23701.2 1033.47   3
   0   1  13 24729.9 1065.81   6
   0   1  14 4287.36 476.573   6
   0   1 -14 4263.53 463.803   3
   0   1 -15 1358.83 303.840   3
   0  -1 -15 1887.42 240.158  15
   0  -1 -15 1491.96 223.598  23
   0  -1 -16 27001.0 946.056  15
   0   1 -16 26044.4 891.561  23
   0  -1 -16 26786.8 970.901  23
   0   1 -16 25556.3 883.005   8
   0  -1 -17 3693.30 376.628  15
   0   1 -17 3685.58 358.200  23
   0  -1 -17 3351.36 357.543  23
   0   1 -18 78718.1 1672.98  15
   0  -1 -18 75154.8 1677.69  15
   0  -1 -18 73252.3 1683.90  23
   0   1 -18 74496.0 1634.50  23
   0   1 -19 9836.07 619.869  15
   0  -1 -19 8610.19 604.283  15
   0  -1 -19 8983.97 612.620  23
   0   1 -19 9289.41 612.281  23
   0   1 -20 64700.3 1529.35  15
   0  -1 -20 64221.1 1562.93  15
   0  -1 -20 64932.4 1600.44  23
   0   1 -20 61649.0 1514.15  23
   0  -1 -21 394.851 138.065  15
   0   1 -21 355.048 139.450  15
   0   1 -21 252.680 130.410  23
   0  -1 -21 187.822 82.2610  23
   0  -1 -22 1603.80 243.925  15
   0  -1 -22 1511.31 283.921  23
   0   1 -22 1774.41 272.073  23
   0  -1 -23 14746.6 710.727  23
   0  -1 -24 1206.78 204.599  23
   0  -1 -25 770.779 137.144  16
   0  -1 -25 811.231 147.914  23
   0   2   0 103024. 1075.01   3
   0   2   0 101812. 1153.39   2
   0   2   1 105441. 971.340   3
   0   2  -1 99751.9 1177.58   3
   0   2  -1 101185. 1191.76   2
   0   2  -1 101199. 495.759   4
   0   2  -2 128188. 1458.01   3
   0   2  -2 129764. 1120.14   1
   0   2  -3 388005. 2748.84   3
   0   2  -3 401824. 2030.50   1
   0   2  -4 48757.7 1031.30   3
   0   2  -5 103082. 1577.38   3
   0  -2  -6 69389.0 815.542   3
   0   2  -6 68411.5 992.533   5
   0   2   6 69876.4 1235.93   6
   0   2  -6 70955.6 1404.42   3
   0   2   7 1850.75 216.414   6
   0   2  -7 1723.19 232.983   3
   0   2  -7 1835.09 170.997   5
   0  -2  -7 1855.34 155.345   3
   0  -2  -8 6320.66 317.772   3
   0   2  -8 6067.61 326.949   5
   0   2   8 6614.86 436.743   6
   0   2  -8 6259.96 466.972   3
   0   2   9 90758.1 1695.05   6
   0   2  -9 97035.6 1874.62   3
   0   2  10 61539.0 1485.30   6
   0   2 -10 62370.3 1603.84   3
   0   2 -11 24383.9 1031.66   3
   0   2  11 25003.5 1002.98   6
   0   2  12 2503.77 339.731   6
   0   2 -12 2649.41 372.972   3
   0   2  13 726.366 207.792   6
   0   2 -13 1016.26 229.681   3
   0   2  14 2458.63 379.987   6
   0   2 -14 3117.54 433.812   3
   0   2 -15-15.3368 57.8160   8
   0  -2 -15 134.237 96.7620  15
   0  -2 -15 186.891 88.5485  23
   0  -2 -15 92.8538 104.723  22
   0  -2 -16 2663.58 309.283  15
   0  -2 -16 2747.75 311.901  23
   0   2 -16 2719.76 302.393   8
   0  -2 -17 30499.6 1056.79  15
   0   2 -17 31529.0 1042.46   8
   0  -2 -17 31083.4 1066.11  23
   0   2 -18 1938.82 261.772   8
   0  -2 -18 2002.13 277.483  15
   0  -2 -18 1946.24 287.381  23
   0   2 -19 351.950 128.747   8
   0  -2 -19 202.967 125.010  15
   0  -2 -19 125.138 94.0502  23
   0  -2 -20 2479.12 306.970  15
   0  -2 -20 2025.46 309.816  23
   0  -2 -21 5267.12 465.330  23
   0  -2 -22 515.765 173.221  23
   0  -2 -23 480.788 133.803  16
   0  -2 -23 469.444 138.395  23
   0  -2 -24 280.701 126.704  16
   0  -2 -24 264.543 101.803  23
   0  -2 -25 2575.35 257.466  23
   0   3   0 63.9541 58.1923   3
   0   3   0 112.715 79.6216   2
   0   3  -1 32341.9 358.122   4
   0   3   1 34152.4 831.260   2
   0   3   1 30617.3 529.233   3
   0   3  -1 31236.7 725.310   3
   0   3  -1 33256.1 843.590   2
   0   3  -2 33626.2 820.197   3
   0   3   2 30362.1 356.701   3
   0   3  -3 156492. 1891.17   3
   0   3  -3 152632. 1515.59   1
   0   3  -4 8790.19 475.268   3
   0   3  -4 8931.48 373.772   1
   0   3  -5 29165.6 910.233   3
   0   3  -6 114.325 106.548   3
   0   3  -7 3598.50 259.350   5
   0   3  -7 3533.98 357.128   3
   0   3  -8 10826.0 645.921   3
   0   3  -8 11249.0 467.972   5
   0   3  -9 42152.6 1315.12   3
   0   3 -10 13285.5 784.464   3
   0   3 -11 70705.5 1859.97   3
   0   3 -12 1816.65 318.954   3
   0   3 -13 1025.59 257.335   3
   0  -3 -14 822.899 179.065  15
   0   3 -14 428.704 147.310  24
   0  -3 -14 517.832 134.343  22
   0  -3 -14 421.922 114.670  23
   0  -3 -15 24619.0 922.498  15
   0  -3 -15 25006.4 919.663  23
   0   3 -15 24280.5 937.773  24
   0  -3 -15 24437.0 981.606  22
   0  -3 -16 9563.72 589.882  15
   0   3 -16 9672.55 591.839   8
   0   3 -16 10154.1 619.606  24
   0  -3 -16 9551.48 584.885  23
   0   3 -17 1552.44 237.734   8
   0  -3 -17 1795.96 260.173  15
   0  -3 -17 2231.52 300.762  23
   0  -3 -18 31186.2 1100.52  23
   0   3 -18 33456.1 1122.84   8
   0  -3 -19 4891.62 446.197  23
   0   3 -19 5007.17 440.438   8
   0  -3 -20 4905.04 428.716  16
   0  -3 -20 5311.53 473.245  23
   0   3 -20 5579.77 458.214   8
   0  -3 -21 5627.77 508.230  16
   0  -3 -21 5533.04 475.364  23
   0  -3 -22 36931.8 1088.31  16
   0  -3 -22 35936.4 1159.40  23
   0  -3 -23 1265.13 201.551  16
   0  -3 -23 1312.50 218.625  23
   0  -3 -24 6872.81 422.727  13
   0  -3 -24 6662.13 438.542  23
   0  -3 -24 6393.42 394.366  16
   0   4   0 4489.66 187.156   4
   0   4   0 4362.56 361.403   2
   0   4   0 4258.46 245.320   3
   0   4  -1 2851.21 296.242   2
   0   4   1 3020.52 299.273   2
   0   4  -1 3081.26 238.006   3
   0   4   2 30016.5 920.719   2
   0   4  -2 28709.2 805.536   3
   0   4  -3 175285. 1899.23   1
   0   4  -3 178639. 2160.92   3
   0   4  -4 79389.6 1290.09   1
   0   4  -4 81379.4 1554.38   3
   0   4  -5 2369.03 288.671   3
   0   4  -5 2495.48 234.092   1
   0   4  -6 9545.51 586.996   3
   0   4  -7 135560. 2307.46   3
   0   4  -8 402.913 147.889   3
   0   4  -9 25301.9 1092.01   3
   0   4 -10 1825.20 302.349   3
   0   4 -11 409.619 185.031   3
   0   4 -12 4736.74 516.706   3
   0   4 -13 21606.6 856.700  26
   0   4 -13 23593.1 927.017  24
   0  -4 -13 23443.9 847.818  23
   0  -4 -14 1650.63 221.438  16
   0   4 -14 1741.45 260.746  26
   0   4 -14 1605.41 263.980  24
   0  -4 -14 1821.82 258.390  22
   0  -4 -14 1930.85 265.562  23
   0  -4 -15 54506.1 1338.06  16
   0  -4 -15 57499.9 1402.85  23
   0   4 -15 59517.5 1529.31  24
   0   4 -15 58437.6 1458.84  26
   0  -4 -15 57765.5 1529.33  22
   0  -4 -16 21920.2 867.175  16
   0  -4 -16 22473.2 905.519  23
   0   4 -16 23122.8 923.274  26
   0  -4 -16 23272.5 1011.10  22
   0  -4 -17 85782.7 1737.56  16
   0  -4 -17 85741.2 1804.45  23
   0  -4 -18 34696.0 1109.97  16
   0   4 -18 38198.9 1225.25   8
   0  -4 -18 36511.5 1192.13  23
   0   4 -19 448.497 162.344   8
   0  -4 -19 562.753 177.220  16
   0  -4 -19 585.049 155.583  23
   0   4 -20 498.462 159.204   8
   0  -4 -20 610.447 139.495  16
   0  -4 -20 701.360 183.640  23
   0   4 -21 11780.3 633.383   8
   0  -4 -21 10765.5 638.175  23
   0  -4 -21 10516.3 573.527  16
   0  -4 -22 7774.70 519.920  13
   0  -4 -22 7764.60 514.787  23
   0  -4 -23 4836.49 378.460  13
   0  -4 -23 4437.16 374.924  23
   0  -4 -24 339.494 112.547  23
   0   5   0 112.230 116.219   2
   0   5  -1 385.193 138.198   2
   0   5   1 429.184 149.739   2
   0   5   2 8567.69 577.913   2
   0   5  -3 749.383 146.310   1
   0   5   3 828.958 193.500   2
   0   5  -3 676.124 151.890   3
   0   5  -4 15689.4 722.366   3
   0   5  -4 14588.9 630.572   1
   0   5  -5 3395.40 307.377   1
   0   5  -5 3719.42 376.961   3
   0   5  -6 71219.9 1695.62   3
   0   5  -7 79873.2 1890.73   3
   0   5  -8 24911.4 1091.46   3
   0   5  -9 45109.0 1544.05   3
   0   5 -10 4775.74 516.544   3
   0   5 -11 2971.11 429.438   3
   0   5 -11 3229.50 341.484  24
   0   5 -11 2479.83 296.383  26
   0   5 -12 1955.90 285.778  24
   0   5 -12 1594.59 261.896  26
   0   5 -13 8504.07 598.345  24
   0   5 -13 8130.06 564.339  26
   0  -5 -13 7743.33 504.631  23
   0   5 -14 2426.12 326.630  26
   0   5 -14 2721.07 369.235  24
   0  -5 -14 2618.53 301.502  23
   0  -5 -14 3402.12 360.901  22
   0   5 -15 37911.1 1239.29  26
   0  -5 -15 37861.4 1172.72  23
   0  -5 -15 40018.7 1282.19  22
   0   5 -16 8603.93 602.072  26
   0  -5 -16 8843.69 579.324  23
   0  -5 -16 9063.09 627.254  22
   0   5 -17 4905.19 445.845  26
   0  -5 -17 4725.81 436.465  23
   0  -5 -18 11545.9 681.327  13
   0  -5 -18 10929.8 650.183  23
   0   5 -18 12136.1 676.996  26
   0   5 -18 11904.2 698.028   8
   0  -5 -19 11988.2 695.094  13
   0  -5 -19 11808.9 669.670  23
   0   5 -19 11815.9 678.629   8
   0  -5 -20 20519.0 876.864  13
   0   5 -20 21691.8 888.087   8
   0  -5 -20 19561.1 841.965  23
   0   5 -21 1356.20 216.750   8
   0  -5 -21 1221.36 214.671  13
   0  -5 -21 1355.64 220.058  23
   0  -5 -22 11503.2 597.567  13
   0  -5 -22 11671.2 591.939  23
   0   5 -22 11751.8 573.478   8
   0  -5 -23 12665.9 577.535  13
   0  -5 -23 11390.7 545.866  23
   0   6   0 244503. 3488.37   2
   0   6   1 11147.9 743.055   2
   0   6  -1 10822.6 739.885   2
   0   6   2 9320.90 675.884   2
   0   6  -2 9568.05 581.005   1
   0   6   3 12142.3 777.873   2
   0   6  -3 13756.1 686.554   1
   0   6   4 37899.9 1396.76   2
   0   6   5 101610. 2324.39   2
   0   6   6 28722.5 1271.15   2
   0   6  -7-37.6587 93.9086   3
   0   6  -8 3114.05 414.770   3
   0  -6  -9 5208.93 409.374  13
   0   6  -9 4472.79 509.129   3
   0   6  -9 5556.41 465.081  26
   0   6  -9 5057.57 432.986  24
   0  -6  10 14291.8 616.710  27
   0   6 -10 14751.6 756.669  24
   0   6 -10 15456.1 786.902  26
   0  -6  10 14537.2 654.233  19
   0  -6 -11 15198.7 738.390  13
   0   6 -11 16642.4 820.027  26
   0   6 -11 16967.0 859.870  24
   0  -6 -12 110.630 91.1211  13
   0   6 -12 194.969 171.171  24
   0   6 -12-42.8794 122.138  26
   0  -6 -13 75974.7 1719.66  13
   0   6 -13 71811.3 1739.96  26
   0  -6 -14 29344.4 1089.46  13
   0   6 -14 27966.7 1095.92  26
   0  -6 -15 17796.4 860.796  13
   0   6 -15 19028.2 898.649  26
   0  -6 -16 1702.06 273.883  13
   0   6 -16 1690.71 279.566  26
   0  -6 -17 445.267 153.283  13
   0  -6 -17 409.218 112.367  23
   0  -6 -18 1703.74 276.494  13
   0   6 -18 1827.91 288.510  26
   0  -6 -18 2104.65 286.565  23
   0  -6 -19 3184.14 351.477  13
   0   6 -19 3504.18 362.914   8
   0   6 -19 3624.55 368.531  26
   0  -6 -19 3551.19 356.897  23
   0   6 -20 1265.47 205.226   8
   0  -6 -20 1475.48 241.679  13
   0  -6 -20 1261.30 206.372  23
   0  -6 -21 3168.27 322.698  13
   0   6 -21 2871.09 297.924   8
   0  -6 -21 2874.28 285.854  23
   0  -6 -22 126.040 84.0763  13
   0  -6 -22 290.385 100.823  23
   0   7   0-17.5012 105.314   2
   0   7  -1 1022.37 219.850   1
   0   7   1 747.970 191.131   2
   0   7   2 7963.25 705.358   2
   0   7   3 1908.99 357.720   2
   0   7   4 341.379 163.169   2
   0  -7  -5 191.801 91.2558  13
   0   7   5 342.597 212.987   2
   0  -7   5 330.153 105.417  27
   0  -7   5 709.504 172.180  19
   0  -7  -6 7270.08 477.483  13
   0  -7   6 6929.76 444.745  27
   0   7  -6 7203.73 527.740  26
   0  -7   6 6932.39 482.094  19
   0  -7  -7 396.177 120.613  13
   0   7  -7 228.228 114.854  26
   0  -7   7 266.473 93.9925  27
   0  -7   7 261.090 131.716  19
   0  -7  -8 2044.11 265.051  13
   0   7  -8 2041.10 274.829  26
   0  -7  -8 1870.57 229.891  25
   0  -7   8 1932.38 241.822  27
   0  -7   8 2038.96 266.443  19
   0  -7  -9 6223.57 475.037  13
   0   7  -9 6081.77 510.653  26
   0  -7   9 7032.57 470.580  27
   0  -7   9 6155.32 456.981  19
   0  -7 -10 13659.3 736.875  13
   0   7 -10 13211.8 767.762  26
   0  -7  10 12696.9 633.408  27
   0  -7  10 12067.9 632.382  19
   0  -7 -11 2744.85 335.284  13
   0  -7  11 3143.43 317.400  27
   0   7 -11 2895.77 374.326  26
   0  -7  11 2923.09 309.279  19
   0  -7 -12 14898.9 786.574  13
   0   7 -12 15148.1 823.467  26
   0  -7 -13 49352.9 1448.79  13
   0   7 -13 46811.1 1455.38  26
   0  -7 -14 2247.59 320.915  13
   0   7 -14 2290.98 323.907  26
   0  -7 -15 2146.90 310.318  13
   0   7 -15 2375.69 315.371  26
   0  -7 -16 1039.68 237.287  13
   0   7 -16 1029.23 220.937  26
   0  -7 -17 168.493 124.665  13
   0   7 -17 318.960 148.761  26
   0  -7 -18 5919.45 480.575  13
   0   7 -18 6783.70 499.795  26
   0  -7 -19 132.848 81.7114  13
   0   7 -19-2.26528 72.4985  26
   0   7 -19 222.684 115.914   8
   0  -7 -20 3116.99 320.901  13
   0  -7 -20 3248.70 310.076  25
   0   7 -20 3403.38 313.321  26
   0   7 -20 3419.95 323.696   8
   0  -7 -21 7864.06 458.575  13
   0  -7  21 9345.87 502.398   9
   0  -7 -21 8663.01 463.894  25
   0  -8   0 49266.8 1246.35  27
   0  -8   0 48617.0 1272.97  19
   0  -8   1 2344.64 285.509  27
   0  -8  -1 3367.44 327.733  27
   0  -8  -1 2446.16 283.984  19
   0  -8   1 2519.45 300.722  19
   0  -8  -2 24154.5 859.784  27
   0  -8   2 25881.9 916.056  27
   0  -8  -2 24476.8 856.001  19
   0  -8   2 23569.3 927.235  19
   0  -8   3 95129.7 1752.14  27
   0  -8  -3 94406.6 1665.94  27
   0  -8   3 98071.3 1882.09  19
   0  -8   4 4023.27 375.614  27
   0  -8   4 4713.53 425.242  19
   0  -8   5 1343.66 218.154  27
   0   8  -5 1205.55 220.767  26
   0  -8   5 1295.63 233.843  19
   0  -8  -6 2859.28 342.730  13
   0   8  -6 2334.67 326.555  26
   0  -8   6 2442.25 303.439  27
   0  -8   6 2460.90 304.752  19
   0  -8  -7 1697.43 272.456  13
   0   8  -7 1119.83 227.656  26
   0  -8   7 1423.40 224.156  27
   0  -8   7 1727.78 265.322  19
   0  -8  -8 8861.11 592.824  13
   0   8  -8 8348.00 613.697  26
   0  -8   8 9085.19 564.611  27
   0  -8   8 8176.02 552.145  19
   0  -8  -9 5386.11 469.702  13
   0  -8   9 5854.90 458.672  27
   0   8  -9 5311.58 495.604  26
   0  -8   9 5580.07 458.707  19
   0  -8 -10 3626.89 389.970  13
   0  -8 -10 3685.09 360.015  25
   0   8 -10 3291.28 398.234  26
   0  -8  10 3772.23 367.053  27
   0  -8  10 3766.04 364.949  19
   0  -8 -11 6236.60 524.951  13
   0  -8 -11 6755.43 494.347  25
   0  -8  11 5681.84 447.094  27
   0   8 -11 5537.21 513.871  26
   0  -8  11 5988.24 471.518  19
   0  -8 -12 547.606 198.184  13
   0  -8  12 204.790 105.589  27
   0   8 -12 410.882 147.136  26
   0  -8 -12 345.453 123.629  25
   0  -8  12 199.467 106.967  19
   0  -8 -13 25463.7 1064.84  13
   0  -8 -13 26918.3 1007.59  25
   0   8 -13 25385.8 1081.57  26
   0  -8 -14 9720.14 661.943  13
   0  -8 -14 11011.0 641.712  25
   0   8 -14 10425.0 680.645  26
   0  -8 -15 3633.35 393.317  13
   0   8 -15 3633.21 391.570  26
   0  -8 -15 3861.83 379.682  25
   0  -8 -16 1420.64 263.646  13
   0   8 -16 1256.92 242.238  26
   0  -8 -16 1290.09 214.536  25
   0  -8 -17 373.450 148.544  13
   0   8 -17-27.1437 97.7078  26
   0  -8 -17 249.708 132.864  25
   0  -8 -18 7385.56 496.683  13
   0   8 -18 8116.89 512.562  26
   0  -8 -18 6385.41 434.153  25
   0   8 -18 8222.55 525.886   8
   0  -8 -19 97.5827 90.7189  13
   0   8 -19 101.273 69.8630   8
   0   8 -19-14.3643 62.7710  26
   0  -8 -19 8.69898 50.3258  25
   0  -9   0-17.3494 84.9682  27
   0  -9   0 74.7037 114.751  19
   0  -9  -1 23169.1 900.969  27
   0  -9   1 23613.5 924.315  27
   0  -9   1 24050.4 971.017  19
   0  -9  -1 24623.2 932.166  19
   0  -9   2 505.547 160.379  27
   0  -9  -2 438.301 127.950  27
   0  -9  -2 245.842 101.553  19
   0  -9   2 369.176 137.547  19
   0  -9  -3 10016.9 579.272  27
   0  -9   3 9775.84 601.589  27
   0  -9   3 9563.07 621.497  19
   0  -9  -3 9794.43 568.830  19
   0  -9   4 58.8008 84.0015  27
   0  -9   4-106.995 128.677  19
   0  -9   5 4508.66 419.796  27
   0  -9   5 4862.26 450.377  19
   0   9  -6 6347.79 537.185  26
   0  -9   6 6071.35 481.049  27
   0  -9   6 5685.32 481.529  19
   0   9  -7 1607.95 291.237  26
   0  -9   7 1827.44 279.685  27
   0  -9   7 1857.96 290.955  19
   0   9  -8 2585.92 354.995  26
   0  -9   8 2738.92 328.822  27
   0  -9   8 2613.06 329.673  19
   0   9  -9 2042.79 327.413  26
   0  -9   9 3009.10 342.099  27
   0  -9   9 2635.47 324.481  19
   0  -9  10-6.16213 75.4078  27
   0   9 -10 29.2991 128.947  26
   0  -9  10 34.9133 126.324  19
   0  -9 -11 4333.13 432.787  13
   0   9 -11 4826.13 473.291  26
   0  -9  11 4745.16 413.020  27
   0  -9  11 4763.53 421.535  19
   0  -9 -12 239.086 168.482  13
   0   9 -12 246.568 183.244  26
   0  -9  12 85.7190 92.4704  27
   0  -9  12 176.642 136.813  19
   0  -9 -13 1929.75 302.006  13
   0   9 -13 2298.38 326.376  26
   0  -9 -14 10233.2 643.502  13
   0   9 -14 10767.9 663.118  26
   0  -9 -15 12185.8 676.913  13
   0   9 -15 13642.3 716.009  26
   0   9 -16-57.0272 114.644  26
   0   9 -17 6208.76 429.196  26
   0 -10   0 27677.1 1025.54  27
   0 -10   0 27448.6 1032.44  19
   0 -10   1 13397.6 722.641  27
   0 -10  -1 13651.3 718.517  27
   0 -10   1 12938.9 723.211  19
   0 -10  -1 13309.5 704.175  19
   0 -10   2 4004.10 406.111  27
   0 -10  -2 4359.93 402.240  27
   0 -10   2 4488.86 441.092  19
   0 -10   3 24542.6 976.961  27
   0 -10   3 25044.3 1011.72  19
   0 -10   4 2169.47 301.084  27
   0 -10   4 1970.73 312.116  19
   0 -10   5 8914.49 597.031  27
   0 -10   5 9009.29 620.262  19
   0 -10   6 1826.18 285.929  27
   0 -10   6 1907.71 288.044  19
   0  10  -7-8.35389 54.1256  26
   0 -10   7-30.2604 116.151  27
   0 -10   7-44.8516 184.912  19
   0 -10   8 5332.71 449.304  27
   0  10  -8 5111.83 480.252  26
   0 -10   8 5031.91 447.413  19
   0  10  -9 2188.09 316.147  26
   0 -10   9 2533.82 323.030  27
   0 -10   9 1793.96 279.449  19
   0 -10  10 14506.4 715.081  27
   0  10 -10 14777.0 785.951  26
   0 -10  10 14589.5 719.167  19
   0 -10  11 3600.31 353.378  27
   0  10 -11 3453.25 386.542  26
   0  10 -12 22.1170 102.343  26
   0 -10  12-14.4148 76.0759  27
   0  10 -13 4385.24 398.732  26
   0  10 -14 224.529 115.578  26
   0  10 -15 1154.26 198.608  26
   0 -11   0 106.836 80.4491  27
   0 -11   1 5.04787 106.700  27
   0 -11  -1 40.6937 81.5001  27
   0 -11   2-84.9770 115.178  27
   0 -11  -2 125.502 98.6907  27
   0 -11   3 346.024 99.3969  27
   0 -11   4 342.402 127.772  27
   0 -11   5 16915.4 788.380  27
   0 -11   6 799.365 175.843  27
   0 -11   7 9987.56 590.116  27
   0 -11   8 220.465 108.043  27
   0  11  -9 666.758 161.190  26
   0 -11   9 381.928 129.496  27
   0  11 -10 1170.09 202.710  26
   0 -11  10 1165.70 199.612  27
   0  11 -11 682.291 154.837  26
   0 -11  11 806.770 157.081  27
   0  11 -12 192.306 100.292  26
   0 -12   0 852.353 198.829  27
   0 -12   1 2075.43 254.728  27
   0 -12  -1 1872.59 216.891  27
   0 -12   2 1821.07 240.678  27
   0 -12   3 1023.53 189.356  27
   0 -12   4 5374.87 405.264  27
   0 -12   5-70.1677 106.552  27
   0 -12   6 536.213 145.281  27
   0 -12   7 5110.80 374.760  27
   0 -12   8 4713.53 353.056  27
   1   0 -25 37.5254 73.3755  23
   1   0 -24 1064.85 187.425  15
   1   0 -24 1218.75 193.984  23
   1   0 -23 89.5958 81.7448  15
   1   0 -23-72.5907 88.0675  23
   1   0 -22 49159.8 1345.55  15
   1   0 -22 46815.8 1314.56  23
   1   0 -21 1684.85 357.876  15
   1   0 -21 4642.00 445.735  23
   1   0 -20 5463.60 462.988  15
   1   0 -20 5157.05 456.837  23
   1   0 -19-65.4138 97.7489  15
   1   0 -19-128.833 112.957  23
   1   0 -18 758.877 176.139  15
   1   0 -18 528.445 147.874  23
   1   0 -17 206.124 115.644   8
   1   0 -17 183.327 122.976  23
   1   0 -16 10401.8 573.893   8
   1   0 -16 12052.4 624.484  23
  -1   0  15-256.050 127.141   6
   1   0 -14 10926.1 715.203   3
  -1   0  14 10942.8 732.237   6
   1   0 -13 25.4298 68.8812   3
  -1   0  13 28.3562 98.7393   6
   1   0 -12 143915. 2345.69   3
   1   0 -11 264.941 109.861   3
   1   0 -10 351307. 3366.79   3
   1   0  -9-31.4865 68.1542   3
   1   0  -8 21245.2 755.124   3
   1   0  -7 45.2649 72.0677   3
   1   0  -6 119928. 1676.14   3
   1   0  -5-17.3967 87.5832   3
   1   0  -4 20162.1 726.276   3
   1   0  -3 63.4974 84.3815   4
   1   0  -2 6061.43 273.623   4
   1   0  -1 42.0200 27.4703   4
  -1   0   1 13.4485 9.71034   1
   1   0   0 39115.1 430.004   4
  -1   0  -1 8.15801 18.8073   5
   1   0   1 18.5266 20.0674   4
  -1   0  -2 199.825 42.1792   3
  -1   0  -2 599.441 71.1098   5
  -1   0  -3 131.048 50.7758   5
  -1   0  -3 44.3918 33.3414   3
  -1   0  -4 53659.2 838.001   3
  -1   0  -5 26.3869 55.9146   3
  -1   0  -6 17709.5 583.536   3
  -1   0  -7-4.23789 50.7022   3
  -1   0  -8 41374.2 1032.69   3
  -1   0  -9 18.1768 61.0785   3
  -1   0 -10 2403.08 301.041   3
  -1   0 -11 123.593 87.4925   3
  -1   0 -12 33935.7 1154.66   3
   1   0  12 30654.3 1136.44   6
  -1   0 -13 103.247 122.470   3
   1   0  13-286.116 123.553   6
   1   0  14 12047.4 788.070   6
  -1   0 -14 11687.0 743.338   3
  -1   0 -15 143.120 143.359   3
  -1   0 -15 82.3830 90.7486  23
  -1   0 -16 63740.2 1453.53  23
  -1   0 -17-31.3225 64.1339  23
  -1   0 -18 5371.92 449.283  23
  -1   0 -19 147.506 121.343  23
  -1   0 -20 1357.09 249.138  23
  -1   0 -21 1442.47 271.071  23
  -1   0 -22 19819.3 840.570  23
  -1   0 -23 402.770 130.501  23
  -1   0 -24 4365.27 349.180  23
  -1   0 -25 190.898 95.4863  16
   1  -1 -25 15667.4 619.168  16
   1  -1 -25 18307.5 696.982  23
   1   1 -24 2061.27 258.575  15
   1  -1 -24 2168.82 282.751  23
   1  -1 -23 65.2451 73.4155  15
   1   1 -23 114.598 106.325  15
   1   1 -23 184.850 104.894  23
   1  -1 -23 202.916 111.726  23
   1  -1 -22 1955.06 275.845  15
   1   1 -22 2419.92 308.990  15
   1   1 -22 2230.80 281.703  23
   1  -1 -22 2016.62 293.391  23
   1  -1 -21 5036.83 451.582  15
   1   1 -21 4430.43 420.909  15
   1  -1 -21 4270.75 407.716  23
   1   1 -21 4810.15 429.640  23
   1   1 -20 3255.46 360.809  15
   1  -1 -20 3430.11 369.772  15
   1   1 -20 3043.58 351.046  23
   1  -1 -20 3136.59 367.955  23
   1  -1 -19 35950.6 1191.58  15
   1   1 -19 37216.7 1174.78  23
   1  -1 -19 35772.6 1181.56  23
   1   1 -19 37112.8 1183.67   8
   1  -1 -18 9611.89 612.277  15
   1   1 -18 9650.13 589.348   8
   1   1 -18 10652.5 614.666  23
   1  -1 -18 9967.45 617.144  23
   1   1 -17 303.042 96.2426   8
   1  -1 -17 198.406 104.545  15
   1  -1 -17 331.077 129.316  23
   1   1 -16 168.121 67.6718   8
   1  -1 -16 125.113 92.7489  15
   1  -1 -16-71.6831 77.1115  23
   1  -1 -16 49.6894 74.7040  22
   1   1 -16 173.811 115.045  23
   1  -1 -15 11187.1 589.326  15
   1   1 -15 10034.1 740.756   3
  -1   1  15 10650.3 769.391   6
   1  -1 -15 11603.6 599.967  23
   1  -1 -15 11704.2 663.953  22
  -1   1  14 587.348 157.686   6
   1   1 -14 801.287 220.362   3
   1   1 -13 5698.67 520.657   3
  -1   1  13 5395.87 495.961   6
  -1   1  12 95417.0 1939.06   6
   1   1 -12 93380.7 2031.61   3
   1  -1 -11 60353.9 1332.02   3
  -1   1  11 58329.1 1426.07   6
   1   1 -10 66091.5 1560.50   3
  -1   1  10 63484.4 1400.04   6
   1  -1 -10 67667.3 1362.62   3
  -1   1   9 33705.6 951.953   6
   1  -1  -9 33128.0 891.411   3
   1   1  -9 33474.1 1060.99   3
   1  -1  -8 175810. 1945.97   3
  -1   1   8 175864. 2012.72   6
  -1   1   7 10344.8 453.521   6
   1  -1  -7 9812.80 424.617   3
   1   1  -7 9386.50 536.632   3
   1   1  -6 100280. 1770.11   3
   1  -1  -6 98266.0 1281.69   3
  -1   1   6 103272. 1315.17   6
   1  -1  -5 416774. 2423.68   3
  -1   1   5 421187. 2420.47   6
  -1   1   4 18286.8 450.498   6
   1  -1  -4 17250.7 499.602   3
   1   1  -4 17065.8 588.850   4
   1   1  -3 3182.39 88.2579   5
   1   1  -3 3176.24 225.213   4
  -1   1   3 3494.99 176.607   6
   1   1  -2 82112.0 845.844   4
   1   1  -1 31343.7 438.976   4
   1   1  -1 32829.4 503.255   2
   1  -1  -1 31048.2 591.511   4
   1  -1   0 128393. 849.668   4
   1   1   0 128737. 954.648   2
   1   1   0 131637. 881.066   4
  -1   1   0 130362. 872.674   2
   1  -1   1 130930. 677.311   4
  -1   1  -1 129484. 1037.30   1
  -1   1  -1 133401. 963.221   3
  -1   1  -2 221661. 1473.18   3
   1   1   3 221.718 56.1705   6
  -1   1  -3 256.492 74.8256   3
  -1   1  -4 296712. 2163.87   3
  -1   1  -4 301464. 1934.21   5
  -1  -1  -5 13489.9 417.658   3
  -1   1  -5 15308.7 535.012   3
   1   1   5 14278.0 471.733   6
  -1   1  -5 14182.3 462.692   5
  -1  -1  -6 12182.2 434.300   3
   1   1   6 12337.7 481.263   6
  -1   1  -6 13171.1 538.387   3
  -1   1  -6 12780.5 472.811   5
  -1  -1  -7 1708.74 185.218   3
  -1   1  -7 1685.20 184.950   5
   1   1   7 1838.95 206.054   6
  -1   1  -7 1724.27 215.282   3
  -1  -1  -8 36726.2 919.150   3
   1   1   8 37994.5 985.376   6
  -1   1  -9 13636.8 671.306   3
   1   1   9 14007.2 635.233   6
  -1  -1  -9 13054.8 592.634   3
  -1   1 -10 44.0061 76.2734   3
   1   1  10 185.050 108.329   6
  -1  -1 -10 68.2686 65.6328   3
  -1   1 -11 255.663 101.231   3
   1   1  11 34.8562 88.3152   6
  -1  -1 -11 296.509 97.3945   3
  -1  -1 -12 15328.4 761.075   3
   1   1  12 13914.0 770.965   6
  -1   1 -12 12658.8 742.880   3
   1   1  13 52491.2 1602.43   6
  -1   1 -13 48637.4 1537.58   3
   1   1  14 34949.3 1382.37   6
  -1   1 -14 32867.1 1287.97   3
  -1  -1 -15 6703.67 452.277  15
  -1   1 -15 6673.67 439.799  23
  -1  -1 -15 6898.60 472.145  23
  -1   1 -15 6320.31 590.290   3
  -1  -1 -16 7422.65 491.427  15
  -1   1 -16 7066.68 472.947  23
  -1  -1 -16 7334.82 509.669  23
  -1  -1 -17 27.6404 111.574  15
  -1   1 -17 168.449 87.7147  23
  -1  -1 -18 2454.91 303.127  15
  -1  -1 -18 2272.26 301.996  23
  -1   1 -18 2173.76 286.032  23
  -1  -1 -19 505.606 164.339  15
  -1   1 -19 468.948 157.848  23
  -1  -1 -19 441.976 162.679  23
  -1  -1 -20 4435.26 426.127  23
  -1   1 -20 4609.96 422.720  23
  -1   1 -21 2269.58 318.308  23
  -1  -1 -21 2215.74 313.669  23
  -1   1 -22 15509.6 758.637  23
  -1  -1 -22 16455.7 812.154  23
  -1  -1 -23 65270.7 1492.19  23
  -1  -1 -24 7308.98 462.717  16
  -1  -1 -24 7712.96 479.760  23
  -1  -1 -25 1482.34 196.319  16
   1  -2 -25 6297.49 416.755  23
   1  -2 -24 1471.27 203.605  16
   1  -2 -24 2038.22 274.494  23
   1  -2 -23 6053.95 428.162  16
   1   2 -23 6270.10 444.957  15
   1  -2 -23 6549.58 487.944  23
   1   2 -22 16615.9 755.561  15
   1  -2 -22 14467.2 766.683  23
   1  -2 -21 10082.7 638.914  15
   1   2 -21 10544.0 628.443  15
   1   2 -21 10075.2 621.846   8
   1  -2 -21 9792.94 647.096  23
   1   2 -20 547.323 161.241   8
   1  -2 -20 966.805 221.174  15
   1  -2 -20 901.536 207.284  23
   1   2 -19 118.350 78.3148   8
   1  -2 -19 65.4297 106.870  15
   1  -2 -19 257.739 135.267  23
   1  -2 -18 23068.6 949.984  15
   1   2 -18 22785.3 933.615   8
   1  -2 -18 23754.6 962.875  23
   1  -2 -17 285.625 125.601  15
   1  -2 -17 181.561 148.405  22
   1  -2 -17 60.4771 81.5348  23
   1  -2 -16 5024.96 418.554  15
   1   2 -16 5476.72 434.601   8
   1  -2 -16 4345.82 399.231  23
   1  -2 -16 5421.33 478.344  22
   1  -2 -15 54647.3 1328.02  15
   1   2 -15 52019.3 1289.50   8
   1  -2 -15 52917.0 1295.88  23
   1  -2 -15 54819.0 1447.53  22
   1   2 -14 4996.84 546.925   3
  -1   2  14 5251.44 541.210   6
   1   2 -13 58875.8 1781.66   3
  -1   2  13 61665.5 1740.30   6
   1   2 -12 18092.9 944.286   3
  -1   2  12 17326.5 873.894   6
   1   2 -11 1784.69 309.402   3
  -1   2  11 1614.02 253.841   6
  -1   2  10 19571.0 825.458   6
   1   2 -10 18498.2 896.562   3
  -1   2   9 86457.7 1632.70   6
   1   2  -9 86202.7 1893.40   3
   1   2  -8 12762.1 705.644   3
  -1   2   8 11356.2 554.687   6
   1   2  -7 31540.3 1072.33   3
   1  -2  -7 32080.1 624.782   3
  -1   2   7 30128.6 845.198   6
   1  -2  -6 441891. 2040.59   3
   1   2  -6 434733. 2005.75   5
   1   2  -6 434096. 3936.96   3
  -1   2   6 433105. 2999.42   6
   1   2  -5 165422. 1120.08   5
   1   2  -5 172859. 2499.34   3
   1  -2  -4 38371.3 373.148   3
   1   2  -4 39482.4 857.223   4
   1   2  -3 6712.97 291.523   4
   1   2  -3 6945.32 555.508   3
   1   2  -3 6759.63 211.194   1
   1   2  -2 397360. 1824.02   4
   1   2  -1 36321.3 722.677   2
   1   2  -1 37095.5 530.573   4
  -1   2   0 116533. 1209.81   2
   1   2   0 113052. 1253.90   2
   1   2   0 113895. 961.342   4
  -1   2   0 114416. 852.910   3
  -1   2  -1 158263. 1473.68   2
  -1   2  -1 158048. 1421.19   1
  -1   2  -2 107531. 1190.83   1
  -1   2  -2 105647. 1142.77   3
  -1   2  -3 262693. 1956.70   1
   1  -2   3 263338. 906.744   4
  -1   2  -3 268261. 2043.07   3
  -1   2  -4 6215.17 347.668   3
  -1   2  -5 191413. 2117.71   3
  -1   2  -6 4306.53 337.289   3
  -1   2  -6 4004.28 282.662   5
   1   2   6 4690.32 335.097   6
  -1   2  -7 112924. 1539.84   5
   1   2   7 112697. 1727.92   6
  -1   2  -8 4763.39 394.940   3
   1   2   8 4586.56 368.594   6
  -1   2  -8 4893.75 337.741   5
  -1   2  -9 9032.82 481.419   5
   1   2   9 8599.28 536.855   6
  -1   2  -9 8659.72 565.580   3
  -1   2 -10 4523.71 433.792   3
   1   2  10 4858.46 427.989   6
  -1   2 -11 45285.6 1390.03   3
   1   2  11 42558.4 1352.68   6
   1   2  12 17799.2 931.394   6
  -1   2 -12 18059.7 924.094   3
   1   2  13 59562.1 1789.01   6
  -1   2 -13 58117.1 1723.50   3
  -1  -2 -14 2759.32 286.566  23
   1   2  14 3256.65 434.084   6
  -1   2 -14 2726.57 389.927   3
  -1  -2 -15 5198.03 410.849  15
  -1   2 -15 4668.99 405.503  24
  -1  -2 -15 4816.11 399.223  23
  -1  -2 -16 381.151 97.1941  15
  -1  -2 -16 484.159 154.142  23
  -1  -2 -17 13426.7 696.171  15
  -1  -2 -17 13584.7 712.455  23
  -1  -2 -18 32996.9 1102.95  15
  -1  -2 -18 32776.3 1128.41  23
  -1  -2 -19 9244.08 619.082  23
  -1  -2 -20 93515.1 1941.21  23
  -1  -2 -21 576.989 170.938  23
  -1  -2 -22 60.8490 77.4823  16
  -1  -2 -22 80.9724 116.313  23
  -1  -2 -23 2082.26 265.616  16
  -1  -2 -23 1875.57 255.248  23
  -1  -2 -24 4996.45 377.313  16
  -1  -2 -24 5391.34 409.869  23
   1  -3 -24 8453.41 510.691  23
   1  -3 -23 1605.67 239.998  23
   1   3 -22 20714.3 821.249  15
   1   3 -22 19509.0 823.990   8
   1  -3 -22 18388.0 830.657  23
   1   3 -21 4266.26 414.195   8
   1  -3 -21 3937.29 396.834  23
   1   3 -20 4573.05 431.173   8
   1  -3 -20 4400.52 434.732  23
   1   3 -19 3392.60 367.075   8
   1  -3 -19 2982.93 346.446  15
   1  -3 -19 2843.62 346.629  23
   1   3 -18-44.5122 91.9155   8
   1  -3 -18 74.1025 109.384  15
   1  -3 -18 3.79554 95.2171  23
   1   3 -17 99.0067 94.1503   8
   1  -3 -17 16.5333 85.1052  15
   1  -3 -17 76.8907 85.4388  23
   1  -3 -17 302.728 136.263  22
   1  -3 -16 4190.25 388.683  15
   1   3 -16 4446.23 410.390   8
   1  -3 -16 4331.83 387.120  23
   1  -3 -16 4238.34 430.551  22
   1  -3 -15 765.095 175.849  15
   1  -3 -15 822.117 201.140  22
   1  -3 -15 843.498 166.059  23
   1   3 -14 819.892 252.836   3
   1  -3 -14 780.098 164.821  15
   1  -3 -14 918.688 191.095  22
   1  -3 -14 793.276 166.542  23
   1   3 -13 23796.3 1197.42   3
   1   3 -12 12483.7 847.104   3
   1   3 -11 243.221 117.281   3
   1   3 -10 212493. 3274.19   3
   1   3  -9 79651.0 1925.21   3
   1   3  -8 4052.11 431.393   3
   1   3  -7 27061.3 1048.10   3
   1   3  -6 644.542 182.946   3
   1   3  -5 5236.65 464.434   3
   1   3  -4 275449. 3324.84   3
   1   3  -4 285621. 2190.53   4
   1   3  -3 498089. 4522.47   3
   1   3  -3 521283. 2504.39   4
   1   3  -2 228967. 2320.16   2
   1   3  -2 231988. 3166.53   3
   1   3  -2 230353. 1421.12   4
  -1   3   1 52110.2 1014.68   2
   1   3  -1 52748.6 1509.80   3
   1   3  -1 55054.6 718.455   4
   1   3  -1 54935.5 1103.23   2
  -1   3   0 104850. 1442.38   2
   1   3   0 102931. 1479.97   2
   1   3   0 104109. 1030.51   4
  -1   3  -1 24527.9 541.228   3
  -1   3  -1 24030.4 709.977   2
   1   3   1 25068.2 724.080   2
  -1   3  -2 45527.0 898.193   1
  -1   3  -2 42775.3 815.730   3
  -1   3  -3 11894.5 467.820   1
  -1   3  -3 11530.1 470.772   3
  -1   3  -4 81832.3 1269.50   1
  -1   3  -4 84898.1 1382.70   3
  -1   3  -5 280211. 2715.30   3
  -1   3  -6 16070.9 706.165   3
  -1   3  -7 29560.9 1012.98   3
  -1   3  -8 26730.2 837.908   5
  -1   3  -8 24401.8 953.144   3
  -1   3  -9 121.542 113.609   3
  -1   3  -9 200.190 71.4159   5
  -1   3 -10 83120.2 1577.52   5
  -1   3 -10 78785.8 1868.97   3
  -1   3 -11 8849.01 681.942   3
  -1   3 -12 8628.92 682.286   3
  -1   3 -13 7019.58 636.428   3
  -1  -3 -14 37936.8 1090.48  15
  -1   3 -14 37941.5 1160.84  24
  -1   3 -15 1250.11 233.595  24
  -1  -3 -15 1318.61 225.826  23
  -1   3 -16 836.110 187.209  24
  -1  -3 -16 935.695 193.239  23
  -1  -3 -17 9736.46 611.692  23
  -1   3 -17 9461.83 614.717  24
  -1  -3 -18 1593.55 252.504  23
  -1  -3 -19 7096.61 526.784  16
  -1  -3 -19 3145.51 370.286  23
  -1  -3 -20 58030.9 1469.55  16
  -1  -3 -20 55501.8 1520.39  23
  -1  -3 -21 27944.7 994.510  16
  -1  -3 -21 29163.9 1058.69  23
  -1  -3 -22 5813.54 426.238  13
  -1  -3 -22 5327.37 420.477  16
  -1  -3 -22 5780.86 458.829  23
  -1  -3 -23 287.288 88.2090  16
  -1  -3 -23 539.079 144.206  23
  -1  -3 -24 257.050 93.5613  16
  -1  -3 -24 195.790 83.4174  23
   1  -4 -24 1800.16 217.545  13
   1  -4 -24 1878.20 233.662  23
   1  -4 -23 20645.3 799.910  13
   1  -4 -23 21037.8 800.895  23
   1   4 -22 77.4496 93.5332   8
   1  -4 -22 192.633 121.227  23
   1   4 -21 1189.26 210.557   8
   1  -4 -21 1268.84 233.253  23
   1   4 -20 4500.00 422.328   8
   1  -4 -20 4532.38 430.150  23
   1   4 -19 26877.3 1042.34   8
   1  -4 -19 26820.3 1025.43  23
   1   4 -18 21694.5 942.582   8
   1  -4 -18 22863.5 940.560  23
   1   4 -17 17408.1 831.472   8
   1  -4 -17 16444.3 799.895  23
   1   4 -17 18795.7 824.075  26
   1  -4 -17 16411.4 864.621  22
   1  -4 -16 3933.35 377.689  23
   1   4 -16 3834.29 381.356  26
   1  -4 -16 3673.75 405.225  22
   1  -4 -15 12032.5 640.255  23
   1   4 -15 12490.1 672.451  26
   1  -4 -15 12194.9 709.039  22
   1  -4 -14 8274.09 545.959  15
   1  -4 -14 8027.05 514.211  23
   1   4 -14 7326.38 517.002  26
   1  -4 -14 7916.72 550.415  22
   1  -4 -13 4131.71 376.056  15
   1  -4 -13 4352.91 365.181  23
   1   4 -13 3911.56 359.759  26
   1  -4 -13 3733.53 362.758  22
   1   4 -12 3407.93 466.651   3
   1   4 -11 26127.0 1223.08   3
   1   4 -10 133.925 100.948   3
   1   4  -9 25344.0 1133.32   3
   1   4  -8 1668.55 294.322   3
   1   4  -7 53175.3 1563.69   3
   1   4  -6 178288. 2776.91   3
   1   4  -5 48845.7 1412.52   3
   1   4  -4 83763.3 1818.08   3
   1   4  -4 87880.0 1226.75   1
   1   4  -3 27938.4 1036.46   3
  -1   4   2 23200.3 813.504   2
   1   4  -2 23552.7 865.141   2
   1   4  -2 24641.3 964.878   3
   1   4  -1 40067.1 1235.28   3
  -1   4   1 37878.1 1028.96   2
   1   4  -1 39213.5 1097.18   2
   1   4  -1 40915.7 665.564   4
   1   4   0 576.912 185.792   3
  -1   4   0 556.743 152.691   2
   1   4   0 600.151 138.760   2
  -1   4   0 512.642 75.4350   3
   1   4   0 335.114 72.1755   4
  -1   4  -1 37638.6 1053.74   2
   1   4   1 39015.8 1071.50   2
   1   4   1 39048.2 1206.03   3
  -1   4  -1 41706.8 769.598   3
   1   4   1 40997.1 756.433   4
  -1   4  -2 7112.50 365.973   3
   1   4   2 6742.25 450.257   2
  -1   4  -2 6841.50 413.094   1
  -1   4  -3 1399.20 192.675   1
  -1   4  -3 1348.48 176.282   3
  -1   4  -4 8534.21 463.103   1
  -1   4  -4 8327.30 468.528   3
  -1   4  -5 2761.14 289.102   3
  -1   4  -6 965.404 181.572   3
  -1   4  -7 2986.03 337.185   3
  -1   4  -8 1795.57 226.086   5
  -1   4  -8 1558.13 264.845   3
  -1   4  -9 40503.6 1349.00   3
  -1   4 -10 12101.7 786.793   3
  -1   4 -11 21499.5 1069.76   3
  -1   4 -12 6792.09 627.344   3
  -1  -4 -13 3119.63 312.649  16
  -1  -4 -13 3481.53 333.099  23
  -1   4 -13 3786.42 365.257  26
  -1   4 -13 3160.94 350.032  24
  -1  -4 -13 2576.69 302.245  22
  -1  -4 -14 2435.61 282.944  16
  -1   4 -14 2393.78 302.790  26
  -1  -4 -14 2532.33 302.315  23
  -1   4 -14 2771.08 331.218  24
  -1  -4 -15 8069.42 533.187  16
  -1   4 -15 8711.53 605.008  24
  -1  -4 -15 9044.52 570.279  23
  -1   4 -15 8722.68 566.257  26
  -1  -4 -16 4152.40 396.783  16
  -1   4 -16 4166.13 437.053  24
  -1  -4 -16 4067.95 390.903  23
  -1  -4 -17 7092.15 539.485  16
  -1  -4 -17 7452.97 538.537  23
  -1   4 -17 8344.57 601.964  24
  -1  -4 -18 12743.5 692.363  16
  -1  -4 -18 13492.0 732.451  23
  -1   4 -18 15041.2 745.896   8
  -1  -4 -19 11225.0 647.049  16
  -1  -4 -19 11565.7 674.419  23
  -1  -4 -20 5048.84 438.231  13
  -1  -4 -20 4403.60 417.492  23
  -1  -4 -20 5083.53 417.824  16
  -1  -4 -21 489.021 157.448  13
  -1  -4 -21 876.663 168.887  16
  -1  -4 -21 743.919 181.209  23
  -1  -4 -22 1937.64 248.233  13
  -1  -4 -22 2005.21 253.385  16
  -1  -4 -22 1802.53 254.798  23
  -1  -4 -23 10721.9 526.060  13
  -1  -4 -23 11089.9 574.611  23
  -1  -4 -23 9766.89 501.270  16
   1   5 -23 885.816 151.912   8
   1  -5 -23 876.965 166.800  13
   1  -5 -23 770.921 153.024  23
   1  -5 -22 16300.9 725.858  13
   1  -5 -22 15576.9 684.878  23
   1   5 -22 15862.7 708.662   8
   1  -5 -21 13290.5 696.455  13
   1  -5 -21 13283.2 672.584  23
   1   5 -21 13942.1 700.400   8
  -1  -5  21 14376.6 694.139   9
   1  -5 -20 7496.47 538.389  13
   1   5 -20 7537.36 534.904   8
   1  -5 -20 7269.08 521.886  23
   1   5 -19 36223.2 1200.89   8
   1   5 -19 39231.4 1189.62  26
   1  -5 -19 36441.2 1170.28  23
   1   5 -18 1545.39 267.692   8
   1   5 -18 2031.24 286.382  26
   1  -5 -18 1739.00 270.311  23
   1   5 -17 9683.44 622.796  26
   1  -5 -17 9298.55 597.028  23
   1  -5 -17 9565.59 657.586  22
   1   5 -16 17788.4 844.473  26
   1  -5 -16 17229.8 798.800  23
   1  -5 -16 16984.9 866.916  22
   1  -5 -15 2697.38 321.848  23
   1   5 -15 2558.11 324.343  26
   1  -5 -15 2921.38 363.914  22
   1   5 -14 435.352 164.770  26
   1  -5 -14 671.424 150.227  23
   1  -5 -14 398.729 141.690  22
   1  -5 -13 82.6578 88.4714  22
   1  -5 -13 96.6804 50.6482  23
   1   5 -12 1140.04 220.908  26
   1  -5 -12 938.600 195.622  22
   1   5 -11 30968.9 1406.38   3
   1   5 -10 3850.28 492.130   3
   1   5  -9 40048.9 1483.29   3
   1   5  -8 5571.60 546.815   3
   1   5  -7 133434. 2553.24   3
   1   5  -6 19256.1 944.715   3
   1   5  -5 651.459 174.619   3
  -1   5   4 78552.4 1767.37   2
   1   5  -4 85018.9 1845.97   3
  -1   5   3 1179.37 224.889   2
   1   5  -3 1604.00 242.928   3
   1   5  -3 1463.18 196.267   1
   1   5  -2 9070.55 559.665   3
  -1   5   2 9395.82 597.574   2
   1   5  -1 2099.70 302.017   2
  -1   5   1 2289.16 295.647   2
   1   5   0 45407.4 1345.88   2
  -1   5   0 45861.4 1319.10   2
  -1   5  -1 26955.2 1018.12   2
   1   5   1 26242.8 1021.15   2
  -1   5  -2 690.307 161.227   1
   1   5   2 653.644 166.137   2
   1   5   3 36497.2 1230.91   2
  -1   5  -3 35867.1 1048.45   1
  -1   5  -4 28444.2 939.421   1
  -1   5  -4 30854.0 954.283   3
  -1   5  -5 837.622 163.287   1
  -1   5  -5 732.505 167.199   3
  -1   5  -6 56692.5 1470.04   3
  -1   5  -7 1432.12 262.529   3
  -1   5  -8 92954.7 2086.32   3
  -1   5  -9 11191.8 759.237   3
  -1   5 -10 667.783 230.936   3
  -1  -5 -11 1090.28 196.733  13
  -1   5 -11 988.862 241.244   3
  -1   5 -11 1392.62 231.698  26
  -1   5 -11 1467.05 245.819  24
  -1  -5 -12 1121.20 186.608  16
  -1  -5 -12 1027.31 188.532  13
  -1   5 -12 1073.67 225.785  24
  -1   5 -12 850.091 187.843  26
  -1  -5 -12 955.789 161.781  23
  -1  -5 -13 12905.7 678.067  13
  -1   5 -13 11977.8 707.876  24
  -1   5 -13 12073.8 698.882  26
  -1  -5 -13 11543.0 627.250  23
  -1  -5 -13 12254.2 640.352  16
  -1  -5 -14 2253.79 290.625  13
  -1  -5 -14 1677.46 242.397  16
  -1   5 -14 2235.38 309.489  26
  -1   5 -14 2126.42 310.200  24
  -1  -5 -14 1986.10 264.652  23
  -1  -5 -15 2497.54 301.086  16
  -1  -5 -15 2201.80 294.622  13
  -1   5 -15 2325.24 331.939  24
  -1   5 -15 2173.46 300.578  26
  -1  -5 -15 2371.20 317.844  23
  -1  -5 -16 17437.9 842.590  13
  -1  -5 -16 17481.3 825.231  23
  -1   5 -16 18063.2 898.130  24
  -1   5 -16 17900.5 853.377  26
  -1  -5 -16 16758.5 795.259  16
  -1  -5 -17 25418.5 1025.38  13
  -1  -5 -17 26565.7 1025.83  23
  -1   5 -17 28916.1 1069.29  26
  -1  -5 -17 25362.2 968.726  16
  -1  -5 -18 37174.8 1207.04  13
  -1   5 -18 39743.2 1235.27   8
  -1  -5 -18 38726.3 1217.63  23
  -1  -5 -18 38373.4 1182.74  16
  -1  -5 -19 12885.1 703.643  13
  -1   5 -19 12980.6 680.519   8
  -1  -5 -19 12602.1 688.595  23
  -1  -5 -19 12350.3 654.823  16
  -1  -5 -20 187.198 120.241  16
  -1  -5 -20 96.6954 121.035  13
  -1  -5 -20 69.0494 90.6415  23
  -1  -5 -21 30607.1 1002.75  13
  -1  -5 -21 28660.2 967.554  23
  -1  -5 -21 29333.5 916.975  16
  -1  -5 -22 4460.95 368.551  13
  -1  -5 -22 4616.26 368.640  23
  -1  -5 -23 2349.60 244.219  23
  -1  -6  22 563.965 128.954   9
   1   6 -22 777.945 163.825   8
   1  -6 -22 761.281 158.345  13
   1  -6 -22 696.862 136.644  23
  -1  -6  21 106.738 104.440   9
   1   6 -21 89.1522 86.4697   8
   1  -6 -21 90.2362 83.0585  13
   1  -6 -21 71.5633 85.9032  23
   1   6 -20 1450.84 230.448   8
   1  -6 -20 1466.98 246.631  13
   1  -6 -20 1739.70 245.654  23
   1  -6 -19 18792.0 848.292  13
   1  -6 -19 18591.7 795.821  23
   1   6 -19 19350.0 836.776  26
   1   6 -19 19527.5 878.225   8
   1  -6 -18 3280.91 377.394  13
   1   6 -18 2955.88 357.646   8
   1   6 -18 2979.76 349.492  26
   1  -6 -17 5331.82 484.919  13
   1   6 -17 6384.52 514.243  26
   1  -6 -17 5453.45 487.921  22
   1  -6 -16 3992.44 420.959  13
   1   6 -16 3791.76 417.060  26
   1  -6 -16 3960.06 413.790  22
   1  -6 -15 21234.9 951.758  13
   1   6 -15 20519.5 937.300  26
   1  -6 -15 21600.0 954.185  22
   1  -6 -14 1174.11 236.323  13
   1   6 -14 902.963 227.535  26
   1  -6 -13 2922.95 352.331  13
   1   6 -13 3459.82 394.684  26
   1  -6 -12 1647.39 258.281  13
   1   6 -12 1370.85 263.749  26
   1  -6 -11 682.419 158.030  13
   1   6 -11 763.199 187.226  26
   1  -6 -10 3151.07 324.921  13
  -1  -6  10 3589.52 314.982  27
   1   6 -10 3406.67 360.251  26
   1  -6  -9 23996.6 859.455  13
   1   6  -9 23648.8 941.689  26
   1   6  -9 22131.2 1162.73   3
   1   6  -8 3113.16 428.253   3
   1   6  -7 4253.15 472.716   3
   1   6  -6 53975.8 1614.29   3
  -1   6   6 52749.6 1676.23   2
  -1   6   5 37894.9 1393.09   2
  -1   6   4 29617.0 1222.07   2
  -1   6   3 4646.26 483.102   2
  -1   6   2 23733.6 1080.36   2
   1   6  -1 23069.1 1090.01   2
  -1   6   1 22374.7 1044.22   2
  -1   6   0 74932.4 1925.01   2
   1   6   0 78427.4 1992.34   2
  -1   6  -1 6483.60 520.502   1
   1   6   1 7509.10 622.928   2
   1   6   2 154055. 2806.56   2
  -1   6  -2 142366. 2354.50   1
   1   6   3 2487.34 365.091   2
  -1   6  -3 2519.09 311.703   1
   1   6   4 293.849 112.750   2
  -1   6  -4 531.928 139.845   1
  -1   6  -5 618.948 149.166   1
   1   6   5 226.403 138.678   2
   1   6   6 1082.40 252.900   2
  -1   6  -8 8577.10 656.739   3
  -1  -6  -9 4185.58 373.313  13
  -1   6  -9 3070.91 414.967   3
  -1   6  -9 3803.19 386.798  24
  -1   6  -9 3459.15 377.262  26
  -1  -6 -10 7251.26 499.826  13
  -1   6 -10 6853.62 523.330  24
  -1   6 -10 6288.54 508.987  26
  -1  -6 -10 6112.04 422.923  16
  -1  -6 -11 315.202 136.082  16
  -1  -6 -11 105.344 86.6069  13
  -1   6 -11 72.7714 142.164  26
  -1   6 -11 147.431 123.977  24
  -1  -6 -12 9873.87 617.438  13
  -1   6 -12 9428.03 638.170  26
  -1   6 -12 9984.68 667.014  24
  -1  -6 -12 9178.26 554.435  16
  -1  -6 -13 18228.0 849.938  13
  -1   6 -13 17566.3 882.376  26
  -1   6 -13 18165.8 893.241  24
  -1  -6 -13 18749.6 803.910  16
  -1  -6 -14 8058.93 574.648  13
  -1   6 -14 9386.87 661.138  24
  -1   6 -14 7795.06 578.914  26
  -1  -6 -14 8459.02 553.242  16
  -1  -6 -15 5643.80 479.663  13
  -1   6 -15 6571.82 562.148  24
  -1   6 -15 5615.58 493.874  26
  -1  -6 -15 6265.92 477.695  16
  -1  -6 -16 46088.7 1386.41  13
  -1   6 -16 47543.7 1420.23  26
  -1  -6 -16 47504.0 1339.37  23
  -1  -6 -16 47325.7 1315.51  16
  -1  -6 -17 8774.56 593.419  13
  -1   6 -17 9537.73 625.116  26
  -1  -6 -17 9760.90 602.663  23
  -1  -6 -17 8849.05 561.434  16
  -1  -6 -18 14409.9 751.891  13
  -1   6 -18 15448.2 760.857  26
  -1  -6 -18 15467.9 747.563  23
  -1  -6 -18 15228.7 711.162  16
  -1  -6 -19 130.206 106.733  13
  -1   6 -19 346.577 122.897   8
  -1   6 -19 360.782 153.954  26
  -1  -6 -19 250.771 110.172  23
  -1  -6 -20 1901.00 268.401  13
  -1   6 -20 1939.17 245.326   8
  -1  -6 -20 2568.80 288.482  23
  -1  -6 -21 1942.90 241.983  13
  -1  -6 -21 1824.52 230.107  23
  -1  -6 -22 1496.23 198.571  25
   1  -7 -21 5204.10 377.588  13
   1  -7 -21 4663.26 334.379  25
  -1  -7  21 5343.34 391.399   9
   1   7 -21 5626.05 387.732   8
   1  -7 -20 901.676 187.338  13
   1   7 -20 1382.81 220.277   8
  -1  -7  20 875.680 173.670   9
   1  -7 -19 407.448 130.729  13
   1   7 -19 623.611 163.535  26
   1   7 -19 602.065 159.113   8
   1  -7 -18 1270.49 230.797  13
   1   7 -18 1039.52 207.924  26
   1   7 -18 1222.83 247.577   8
   1  -7 -17 488.958 178.701  13
   1   7 -17 232.571 119.077  26
   1  -7 -16 6340.81 532.912  13
   1   7 -16 6979.55 539.392  26
   1  -7 -15 5233.19 493.930  13
   1   7 -15 5869.33 508.709  26
   1  -7 -14 9632.61 652.507  13
   1   7 -14 9333.94 644.377  26
   1  -7 -13 3413.41 394.127  13
   1   7 -13 2792.00 363.181  26
   1  -7 -12-43.9593 149.891  13
   1   7 -12-92.4055 142.703  26
   1  -7 -11 648.134 177.206  13
   1   7 -11 957.266 238.865  26
  -1  -7  11 791.288 177.661  27
  -1  -7  11 967.679 185.753  19
   1  -7 -10 55.2818 83.2118  13
  -1  -7  10 174.758 111.888  27
   1   7 -10 52.1033 112.280  26
  -1  -7  10-0.45125 73.1449  19
   1  -7  -9 15452.4 741.605  13
   1   7  -9 15075.2 801.806  26
  -1  -7   9 15607.1 706.486  27
  -1  -7   9 14667.2 687.170  19
   1  -7  -8 40937.7 1181.43  13
  -1  -7   8 39900.4 1108.01  27
   1   7  -8 37955.2 1255.67  26
  -1  -7   8 39466.8 1130.29  19
   1  -7  -7 855.747 206.861  13
  -1  -7   7 353.480 126.836  27
   1   7  -7 645.377 175.015  26
  -1  -7   7 616.300 153.087  19
   1  -7  -6 15094.5 676.330  13
  -1  -7   6 15344.0 669.742  27
   1   7  -6 14341.9 750.269  26
  -1  -7   6 15621.8 697.215  19
  -1   7   5 12583.1 892.352   2
  -1  -7   5 13429.0 620.570  27
  -1  -7   5 13658.5 655.125  19
  -1   7   4 213.038 110.184   2
  -1   7   3 3728.52 484.869   2
  -1   7   2 185.922 177.551   2
  -1   7   1 8993.93 739.239   2
   1   7   0 68.9943 105.166   2
  -1   7   0 24.6851 92.1191   1
   1   7   1 8690.83 741.721   2
  -1   7  -1 8109.42 620.734   1
   1   7   2 27085.9 1317.64   2
  -1   7  -2 24933.8 1084.94   1
  -1   7  -3 10304.8 687.890   1
   1   7   3 11383.8 864.658   2
   1   7   4 1493.81 319.890   2
  -1  -7  -5 18418.9 761.585  13
   1   7   5 17853.5 1107.40   2
  -1  -7  -6 1597.94 242.971  13
  -1   7  -6 1183.12 229.886  26
  -1  -7  -6 1062.19 176.468  25
  -1  -7  -7 260.630 107.154  13
  -1   7  -7 196.262 108.559  26
  -1  -7  -7 242.929 84.0893  25
  -1   7  -7 102.679 91.8169  24
   1  -7   7 431.146 112.765  27
  -1  -7  -8 22167.3 887.631  13
   1  -7   8 21823.0 807.879  27
  -1   7  -8 20446.4 903.798  24
  -1   7  -8 20368.2 932.799  26
  -1  -7  -8 20500.2 807.726  25
  -1  -7  -9 183.202 115.229  13
   1  -7   9 55.5351 101.474  27
  -1   7  -9 202.378 149.936  26
  -1  -7  -9 218.601 63.5861  25
  -1   7  -9 324.686 170.089  24
   1  -7   9 19.4706 99.1462  19
  -1  -7 -10 82530.7 1781.78  13
  -1   7 -10 77992.1 1854.36  26
  -1   7 -10 78925.4 1848.05  24
   1  -7  10 82762.0 1598.93  27
  -1  -7 -10 78142.2 1647.58  25
   1  -7  10 80107.7 1693.74  19
  -1  -7 -11 4281.29 411.852  13
  -1   7 -11 4531.65 461.959  24
  -1   7 -11 4247.07 447.779  26
   1  -7  11 4703.10 419.485  19
  -1  -7 -12 30183.6 1116.15  13
  -1   7 -12 30783.1 1190.38  26
  -1   7 -12 31175.4 1201.48  24
  -1  -7 -13 18363.1 883.811  13
  -1   7 -13 18315.3 917.765  26
  -1  -7 -14 14599.5 788.924  13
  -1   7 -14 14599.0 826.174  26
  -1  -7 -15 21393.6 955.047  13
  -1   7 -15 21792.7 982.771  26
  -1  -7 -16 7546.27 566.975  13
  -1   7 -16 8131.77 591.515  26
  -1  -7 -17 892.988 191.056  13
  -1   7 -17 849.868 207.066  26
  -1  -7 -18 2070.61 279.808  13
  -1   7 -18 2180.10 288.903  26
  -1  -7 -18 1701.89 264.903  25
  -1  -7 -19 7688.69 508.469  13
  -1   7 -19 8517.89 518.595  26
  -1  -7 -19 7251.26 483.329  25
  -1   7 -19 8069.81 504.495   8
  -1  -7 -20 6966.62 451.925  13
  -1   7 -20 6945.73 424.118  26
  -1  -7 -20 6934.80 445.569  25
  -1   7 -20 6908.81 427.623   8
  -1  -7 -21 306.108 97.2392  25
   1  -8 -20 63.5489 79.6064  13
   1  -8 -19 17683.5 726.641  13
   1   8 -19 19361.6 757.566   8
   1  -8 -18 3221.67 332.673  13
   1  -8 -18 2988.34 285.896  25
   1   8 -18 3348.63 330.727  26
   1   8 -18 3332.65 342.914   8
   1  -8 -17 4417.08 410.216  13
   1  -8 -17 4217.90 359.130  25
   1   8 -17 4811.05 418.821  26
   1  -8 -16 65.0806 98.9320  13
   1   8 -16-0.54650 111.377  26
   1  -8 -15 112.988 123.030  13
   1   8 -15 113.266 126.217  26
   1  -8 -14 1480.13 257.116  13
   1   8 -14 1736.36 293.066  26
   1  -8 -13 13176.1 761.953  13
   1   8 -13 12324.0 752.567  26
   1  -8 -12 1988.32 298.969  13
  -1  -8  12 2435.17 298.318  27
   1   8 -12 2194.63 325.032  26
   1  -8 -11 460.821 176.636  13
  -1  -8  11 386.842 133.555  27
   1   8 -11 18.0087 129.498  26
  -1  -8  11 214.046 122.830  19
   1  -8 -10 3147.77 366.090  13
  -1  -8  10 3133.20 334.815  27
   1   8 -10 3630.96 418.128  26
  -1  -8  10 3223.72 354.520  19
   1  -8  -9 242.234 128.598  13
  -1  -8   9 189.753 90.2273  27
   1   8  -9-99.8179 159.445  26
  -1  -8   9 128.620 86.9754  19
   1  -8  -8 4514.26 412.116  13
   1   8  -8 4295.92 442.523  26
  -1  -8   8 4865.07 421.182  27
  -1  -8   8 4533.89 410.917  19
   1  -8  -7 3430.07 353.052  13
   1   8  -7 3351.89 389.891  26
  -1  -8   7 3333.57 348.635  27
  -1  -8   7 3477.90 362.866  19
   1  -8  -6 11237.0 637.070  13
   1   8  -6 10460.2 664.705  26
  -1  -8   6 11470.7 628.599  27
  -1  -8   6 11656.6 652.399  19
  -1  -8   5 4855.13 411.350  27
   1   8  -5 4662.74 427.950  26
  -1  -8   5 5354.20 447.651  19
  -1  -8   4 16661.4 750.068  27
  -1  -8   4 17144.3 794.302  19
  -1  -8   3 5825.79 440.506  27
  -1  -8   3 6396.13 492.333  19
  -1  -8   2 13905.7 672.217  27
   1  -8  -2 12513.7 628.764  19
  -1  -8   2 13265.9 685.204  19
  -1  -8   1 28395.0 957.505  27
  -1  -8   1 30262.3 1004.54  19
   1  -8  -1 28053.4 977.134  19
  -1  -8   0 615.696 156.900  27
   1  -8   0 820.991 201.811  19
  -1  -8   0 1112.77 215.282  19
  -1  -8  -1-254.356 105.050  27
   1  -8   1-68.5516 113.967  19
  -1  -8  -1 14.0032 76.1904  19
  -1  -8  -2 7635.82 480.206  27
   1  -8   2 8037.93 559.099  19
  -1  -8  -2 7625.92 480.625  19
   1  -8   3 6929.93 524.070  19
  -1   8  -4 6045.97 507.948  26
   1  -8   4 6237.83 458.388  27
   1  -8   4 6055.93 492.845  19
  -1   8  -5 9137.86 635.431  26
  -1  -8  -5 10288.4 559.969  25
   1  -8   5 10446.0 594.373  27
   1  -8   5 9941.61 637.486  19
   1  -8   6 29785.8 1000.92  27
  -1   8  -6 26340.7 1094.44  26
  -1  -8  -6 30198.5 972.361  25
   1  -8   6 28389.4 1068.64  19
  -1  -8  -7 11886.2 691.952  13
  -1  -8  -7 11975.3 624.942  25
  -1   8  -7 11540.8 729.140  26
   1  -8   7 11445.7 622.032  27
   1  -8   7 11399.3 672.444  19
  -1  -8  -8 1731.38 269.904  13
  -1   8  -8 1549.25 299.387  26
   1  -8   8 1665.24 250.594  27
  -1  -8  -8 1567.04 231.869  25
   1  -8   8 1552.78 282.589  19
  -1  -8  -9 7775.20 583.377  13
   1  -8   9 8935.77 558.721  27
  -1   8  -9 8591.88 640.036  26
  -1  -8  -9 9230.24 576.226  25
   1  -8   9 9086.82 598.297  19
  -1  -8 -10 60.2483 103.520  13
  -1  -8 -10 123.643 73.9573  25
   1  -8  10 24.4776 81.3542  27
  -1   8 -10-189.172 160.201  26
   1  -8  10 97.1235 115.470  19
  -1  -8 -11 1052.22 232.485  13
  -1  -8 -11 991.917 191.894  25
  -1   8 -11 1039.68 222.069  26
   1  -8  11 1330.08 218.440  27
   1  -8  11 1147.94 227.914  19
  -1  -8 -12 110.940 102.202  13
  -1   8 -12-5.26973 143.625  26
  -1  -8 -12 218.148 121.917  25
   1  -8  12 109.417 102.082  19
  -1  -8 -13 271.820 146.595  13
  -1   8 -13 142.535 127.267  26
  -1  -8 -13 499.672 151.808  25
  -1  -8 -14 4538.16 446.157  13
  -1  -8 -14 4179.78 408.399  25
  -1   8 -14 4678.92 465.144  26
  -1  -8 -15 15949.9 799.693  13
  -1  -8 -15 16106.3 774.007  25
  -1   8 -15 16702.6 842.646  26
  -1  -8 -16 23.2211 107.439  13
  -1  -8 -16 59.7807 103.637  25
  -1   8 -16 112.706 100.400  26
  -1  -8 -17 2862.18 319.613  13
  -1   8 -17 2960.21 331.088  26
  -1  -8 -17 2694.89 299.962  25
  -1  -8 -18 103.494 117.435  13
  -1  -8 -18 126.795 62.2545  25
  -1   8 -18 115.673 84.4575  26
  -1   8 -18 61.8876 79.8330   8
  -1  -8 -19 8071.94 475.902  13
  -1  -8 -19 8460.49 462.614  25
  -1   8 -19 8640.69 474.069  26
  -1   8 -19 8088.65 457.563   8
   1   9 -18 285.989 116.366   8
   1  -9 -17 3052.36 316.633  13
   1   9 -17 3564.98 329.370  26
   1  -9 -16 4068.76 380.081  13
   1   9 -16 3779.74 360.541  26
   1  -9 -15 100.220 102.365  13
   1   9 -15-20.1436 106.063  26
   1  -9 -14 3372.02 376.975  13
   1   9 -14 3413.71 388.636  26
   1  -9 -13 3114.50 383.616  13
  -1  -9  13 3449.11 345.135  27
   1   9 -13 3652.20 394.732  26
   1  -9 -12 9846.04 646.095  13
  -1  -9  12 10109.6 612.744  27
   1   9 -12 9480.25 651.800  26
   1  -9 -11 5931.72 507.130  13
   1   9 -11 6238.53 534.285  26
  -1  -9  11 5566.30 458.609  27
   1  -9 -10 5070.21 475.615  13
  -1  -9  10 6147.24 486.792  27
   1   9 -10 5471.17 499.113  26
  -1  -9  10 5174.02 449.864  19
   1   9  -9 998.473 227.564  26
  -1  -9   9 1082.44 235.067  27
  -1  -9   9 898.373 187.990  19
  -1  -9   8 2615.98 331.401  27
   1   9  -8 2752.04 365.148  26
  -1  -9   8 3323.94 368.978  19
   1   9  -7 10423.5 684.593  26
  -1  -9   7 11117.9 662.050  27
  -1  -9   7 11710.3 693.889  19
   1   9  -6 14301.6 777.520  26
  -1  -9   6 14901.3 753.781  27
  -1  -9   6 14505.6 761.410  19
  -1  -9   5 2547.81 312.380  27
  -1  -9   5 2999.28 358.671  19
  -1  -9   4 5834.47 470.397  27
  -1  -9   4 6004.47 497.803  19
   1  -9  -3 7442.98 506.735  27
  -1  -9   3 6309.69 489.675  27
  -1  -9   3 7182.73 547.880  19
   1  -9  -2 223.518 109.992  27
  -1  -9   2 330.841 137.645  27
  -1  -9   2 410.678 172.677  19
   1  -9  -2 363.452 139.130  19
  -1  -9   1 2696.53 328.774  27
   1  -9  -1 2661.29 319.376  27
  -1  -9   1 2446.16 333.244  19
   1  -9  -1 2273.62 292.527  19
   1  -9   0 6074.88 468.912  27
  -1  -9   0 5837.71 464.093  27
   1  -9   0 6295.38 493.732  19
  -1  -9   0 5542.69 458.548  19
   1  -9   1 40935.0 1218.36  27
  -1  -9  -1 40730.9 1201.58  27
   1  -9   1 39577.0 1248.98  19
   1  -9   2 2578.56 318.665  27
  -1  -9  -2 1994.18 262.605  27
   1  -9   2 1877.18 294.018  19
   1  -9   3 1268.51 231.566  27
   1  -9   3 1206.90 243.355  19
   1  -9   4 7377.76 526.612  27
   1  -9   4 7678.10 565.292  19
  -1   9  -5 8345.54 621.189  26
   1  -9   5 7482.14 526.757  27
   1  -9   5 7954.58 572.720  19
  -1   9  -6 14604.3 819.061  26
   1  -9   6 15892.6 765.342  27
   1  -9   6 15924.5 803.990  19
   1  -9   7 32935.2 1103.15  27
  -1   9  -7 33626.5 1284.18  26
   1  -9   7 34445.2 1177.70  19
   1  -9   8 1611.56 259.324  27
  -1   9  -8 1785.64 310.355  26
   1  -9   8 1449.07 245.392  19
  -1  -9  -9 620.004 145.777  25
   1  -9   9 718.991 164.035  27
  -1   9  -9 903.128 228.131  26
   1  -9   9 879.229 204.974  19
  -1  -9 -10 3566.87 368.443  25
  -1   9 -10 3625.83 428.842  26
   1  -9  10 3497.21 365.668  27
   1  -9  10 3775.70 389.189  19
  -1   9 -11 445.729 176.497  26
   1  -9  11 391.962 103.782  27
  -1  -9 -11 565.444 160.654  25
   1  -9  11 562.342 174.754  19
  -1  -9 -12 113.689 109.463  25
  -1   9 -12 191.590 134.836  26
   1  -9  12-52.2821 121.774  19
  -1   9 -13 8747.07 609.361  26
  -1  -9 -13 8793.60 564.367  25
  -1   9 -14 158.918 130.949  26
  -1  -9 -14 223.120 97.4262  25
  -1   9 -15 6203.01 483.411  26
  -1  -9 -15 5587.13 420.659  25
  -1  -9 -16 45.7365 69.0556  25
  -1   9 -16 130.251 97.8923  26
  -1   9 -17 401.902 120.573  26
  -1  -9 -17 306.147 91.9636  25
   1  10 -15 1260.90 198.620  26
   1  10 -14 825.822 174.433  26
   1  10 -13 25.7966 95.5094  26
  -1 -10  13 86.1977 56.0167  27
   1  10 -12 5673.22 468.660  26
  -1 -10  12 5984.35 444.322  27
   1  10 -11 18288.0 844.335  26
  -1 -10  11 17085.4 771.131  27
  -1 -10  10 656.735 175.190  27
   1  10 -10 530.145 170.974  26
  -1 -10   9 804.607 199.454  27
   1  10  -9 1093.07 220.745  26
  -1 -10   8 135.786 113.413  27
   1  10  -8 8.06910 95.2872  26
  -1 -10   7-89.5517 111.930  27
  -1 -10   6 852.183 190.408  27
  -1 -10   5 5615.44 479.412  27
  -1 -10   4-45.8575 99.1241  27
   1 -10  -3 3300.69 343.966  27
  -1 -10   3 3172.62 368.245  27
   1 -10  -2 2977.63 342.423  27
  -1 -10   2 3054.24 353.753  27
   1 -10  -2 2970.61 332.754  19
  -1 -10   1 718.200 208.369  27
   1 -10  -1 455.355 145.198  27
   1 -10  -1 673.828 164.817  19
   1 -10   0 7901.65 539.086  27
  -1 -10   0 7985.78 555.913  27
   1 -10   0 7868.12 563.129  19
   1 -10   1 34127.3 1137.51  27
  -1 -10  -1 32242.1 1099.27  27
   1 -10   1 34055.2 1163.64  19
  -1 -10  -2 4693.10 410.897  27
   1 -10   2 4863.20 438.923  27
   1 -10   2 4863.47 460.218  19
   1 -10   3 751.248 176.253  27
   1 -10   3 709.520 203.423  19
   1 -10   4 8629.29 575.916  27
   1 -10   4 9195.39 617.774  19
   1 -10   5 1330.58 240.783  27
   1 -10   5 910.034 221.523  19
   1 -10   6 2282.19 317.442  27
  -1  10  -6 1980.31 311.540  26
   1 -10   6 2105.47 328.824  19
   1 -10   7 3802.56 386.761  27
  -1  10  -7 3595.67 407.554  26
   1 -10   7 3667.10 394.353  19
   1 -10   8 8066.07 558.776  27
  -1  10  -8 7701.48 597.037  26
   1 -10   8 8262.82 568.313  19
   1 -10   9 9.86393 113.703  27
  -1  10  -9-9.76498 110.629  26
   1 -10   9 69.6665 116.753  19
  -1  10 -10 179.225 138.898  26
   1 -10  10 243.831 88.0850  27
   1 -10  10 201.971 118.314  19
  -1  10 -11 2491.01 329.067  26
   1 -10  11 2263.14 280.248  27
   1 -10  11 2458.23 289.760  19
   1 -10  12 170.459 115.582  27
  -1  10 -12 402.770 134.064  26
  -1  10 -13 8510.08 556.518  26
  -1  10 -14 925.075 176.270  26
  -1  10 -15 11696.8 583.802  26
  -1 -11  12 20.8823 73.1837  27
   1  11 -12 132.721 76.2228  26
  -1 -11  11 4616.51 364.465  27
   1  11 -11 4019.24 347.098  26
   1  11 -10 688.078 155.115  26
  -1 -11  10 476.166 141.466  27
  -1 -11   9 564.089 157.643  27
  -1 -11   8 17979.1 781.338  27
  -1 -11   7 9134.26 571.049  27
  -1 -11   6 12998.2 689.767  27
  -1 -11   5 2304.76 305.466  27
  -1 -11   4 753.751 212.151  27
  -1 -11   3 810.907 180.401  27
   1 -11  -2 7449.01 506.148  27
  -1 -11   2 7851.96 542.662  27
  -1 -11   1 3819.46 378.899  27
   1 -11  -1 3467.20 361.063  27
  -1 -11   0 959.669 202.941  27
   1 -11   0 1115.49 203.546  27
  -1 -11  -1 3694.44 373.520  27
   1 -11   1 3528.63 364.732  27
   1 -11   1 3280.35 355.432  19
   1 -11   2 1186.57 211.666  27
   1 -11   2 999.520 204.930  19
   1 -11   3 25.1338 93.2216  27
   1 -11   3 89.8890 114.044  19
   1 -11   4 7645.16 529.949  27
   1 -11   4 7834.70 556.065  19
   1 -11   5 1011.04 201.503  27
   1 -11   5 755.698 189.140  19
   1 -11   6 296.612 170.079  27
   1 -11   6 731.127 193.499  19
   1 -11   7 305.603 108.068  27
   1 -11   7 68.2665 111.910  19
   1 -11   8 7370.97 487.711  27
  -1  11  -8 7260.38 503.695  26
   1 -11   8 6638.78 478.412  19
   1 -11   9 1070.88 189.487  27
  -1  11  -9 1163.29 197.682  26
   1 -11  10 1096.50 172.479  27
  -1  11 -10 1399.47 221.769  26
   1 -11  11 2442.43 261.388  27
  -1  11 -11 2190.04 264.409  26
  -1  11 -12 5284.14 387.823  26
  -1 -12   8-76.9435 67.5317  27
  -1 -12   7 1305.51 202.225  27
  -1 -12   6 1037.39 179.387  27
  -1 -12   5 972.158 192.614  27
  -1 -12   4 1823.77 238.820  27
  -1 -12   3 19.0678 79.9391  27
   1 -12  -2 4165.57 333.255  27
  -1 -12   2 4705.20 381.018  27
   1 -12  -1 4550.80 359.344  27
  -1 -12   1 4445.64 369.010  27
  -1 -12   0 3964.65 340.750  27
   1 -12   0 4274.26 354.950  27
   1 -12   1 663.522 150.958  27
   1 -12   2 22.1213 91.4841  27
   1 -12   3 1301.74 201.893  27
   1 -12   4 6.20205 71.8215  27
   1 -12   5 107.288 85.1884  27
   1 -12   6 3883.45 333.594  27
   1 -12   7 3625.67 310.435  27
   2   0 -25-153.834 88.2591  15
   2   0 -25-78.4378 78.2387  23
   2   0 -24 6196.67 456.010  15
   2   0 -24 5351.13 406.777  23
   2   0 -23-30.8953 96.7065  15
   2   0 -23 623.662 162.370  23
   2   0 -22 60.4709 90.7130  15
   2   0 -22-35.9100 110.852  23
   2   0 -21 48.4911 119.262  15
   2   0 -21 14.7815 84.7272  23
   2   0 -20 6679.63 532.725  15
   2   0 -20 6756.20 511.593  23
   2   0 -19 27.1510 91.4948  15
   2   0 -19-10.5981 91.5859  23
   2   0 -18 2111.41 286.772  23
   2   0 -17-52.6695 109.786   8
   2   0 -17-29.9120 66.4796  23
   2   0 -16 6329.77 459.933   8
   2   0 -16 6326.42 500.001  22
   2   0 -15 144.024 61.2532   8
  -2   0  15 111.248 84.7786   6
   2   0 -15 33.5088 70.8044  22
  -2   0  14 51521.9 1560.52   6
   2   0 -14 49943.5 1540.38   3
  -2   0  13 54.9928 82.3432   6
   2   0 -13 2.48427 120.988   3
   2   0 -12 138002. 2388.33   3
   2   0 -11 561.104 170.860   3
   2   0 -10 361648. 3661.75   3
   2   0  -9 97.0594 91.6487   3
   2   0  -8 8709.94 596.410   3
   2   0  -7 79.5810 113.246   3
   2   0  -6 1709.07 321.715   3
   2   0  -5-33.8034 125.465   4
   2   0  -4 781672. 4590.90   4
   2   0  -3 71.4995 74.4119   4
  -2   0   2 109734. 792.674   1
   2   0  -2 112851. 1261.13   4
   2   0  -1 1051.86 110.416   4
   2   0   0 22462.4 471.013   4
   2   0   1 204.248 28.4743   6
  -2   0  -1 236.331 58.2009   5
   2   0   1 139.645 49.7684   4
  -2   0  -2 68634.5 883.305   5
   2   0   2 67734.9 833.492   4
  -2   0  -3 53.4237 48.0200   5
  -2   0  -4 376364. 2480.13   5
  -2   0  -5 164.612 76.6579   3
  -2   0  -5-57.1745 62.5914   5
  -2   0  -6 24132.3 716.090   3
  -2   0  -7 1.32867 60.8738   3
  -2   0  -8 5014.91 385.053   3
  -2   0  -9 35.7784 87.6584   3
   2   0  10 11303.5 629.364   6
  -2   0 -10 11853.7 639.539   3
   2   0  11 109.652 81.0088   6
  -2   0 -11 97.8925 102.887   3
  -2   0 -12 62727.2 1627.93   3
   2   0  12 56510.3 1573.21   6
  -2   0 -13 14.3291 82.6390   3
   2   0  13 24.8474 83.6081   6
   2   0  14 9373.55 704.862   6
  -2   0 -15 33.8811 70.4499  23
  -2   0 -16 764.581 196.540  23
  -2   0 -17 82.4955 146.326  23
  -2   0 -18 72141.7 1638.27  23
  -2   0 -19-15.4640 102.793  23
  -2   0 -20 777.640 192.205  23
  -2   0 -21 1030.29 261.105  23
  -2   0 -22 17858.6 784.100  23
  -2   0 -23 147.774 81.2572  23
  -2   0 -24 1617.04 226.861  16
  -2   0 -24 1258.49 178.375  23
   2   1 -25 979.002 162.641  15
   2  -1 -25 975.785 171.168  23
   2  -1 -24 617.775 133.292  15
   2   1 -24 611.374 148.004  15
   2   1 -24 475.250 119.840  23
   2  -1 -24 524.400 136.789  23
   2   1 -23 975.765 195.934  15
   2  -1 -23 757.373 174.152  15
   2  -1 -23 755.088 179.364  23
   2   1 -23 593.188 148.632  23
   2   1 -22 18187.9 834.563  15
   2  -1 -22 18723.3 852.523  15
   2   1 -22 17071.5 766.294  23
   2  -1 -22 17352.8 811.742  23
   2   1 -21 4467.81 457.956  15
   2  -1 -21 4375.18 439.644  15
   2  -1 -21 4532.23 448.850  23
   2   1 -21 5235.46 441.384  23
   2  -1 -20 22085.2 949.697  15
   2   1 -20 23878.5 988.794  15
   2  -1 -20 22979.0 957.253  23
   2   1 -20 21264.1 881.062  23
   2   1 -19 642.344 155.994   8
   2  -1 -19 762.401 190.541  15
   2  -1 -19 626.794 190.357  23
   2   1 -19 985.136 226.298  23
   2  -1 -18 10661.5 653.291  15
   2   1 -18 10781.7 642.760   8
   2   1 -18 10858.8 622.173  23
   2  -1 -18 10138.5 620.947  23
   2   1 -17 1842.06 262.774   8
   2  -1 -17 1802.94 272.459  15
   2  -1 -17 1820.94 278.030  23
   2   1 -17 1914.14 264.414  23
   2  -1 -17 1905.33 309.579  22
   2  -1 -16 8330.07 537.355  15
   2   1 -16 8045.50 522.011   8
   2   1 -16 7450.03 492.741  23
   2  -1 -16 7726.89 528.338  23
   2  -1 -16 7927.34 564.752  22
  -2   1  15 27639.1 1232.21   6
   2   1 -15 24820.8 1216.25   3
   2   1 -15 27884.0 929.649   8
   2  -1 -15 27557.1 1013.34  22
   2   1 -14 43392.4 1540.95   3
  -2   1  14 41392.0 1427.36   6
   2   1 -13 29317.1 1215.40   3
  -2   1  13 28812.6 1119.43   6
  -2   1  12 3059.71 346.266   6
   2   1 -12 2881.41 364.445   3
   2   1 -11 71323.1 1792.71   3
   2  -1 -11 74562.5 1540.66   3
   2  -1 -10 28794.3 932.168   3
  -2   1  10 27241.1 909.655   6
   2   1 -10 27301.6 1106.75   3
   2   1  -9 151616. 2628.51   3
  -2   1   9 153472. 2000.61   6
  -2   1   8 189.363 87.6313   6
   2   1  -8 35.0382 124.849   3
   2  -1  -8 142.524 88.7575   3
  -2   1   7 251767. 2200.99   6
   2   1  -7 252404. 3638.96   3
   2  -1  -7 246326. 2680.91   3
  -2   1   6 85793.8 1178.12   6
   2   1  -6 83329.7 1715.64   4
   2  -1  -6 87138.3 1743.63   3
   2   1  -6 83426.7 2194.46   3
  -2   1   5 352835. 2149.59   6
   2   1  -5 339674. 3263.30   4
   2  -1  -4 301030. 2996.78   4
   2   1  -4 298233. 2691.98   4
   2   1  -3 373476. 2485.86   4
   2  -1  -3 378877. 3074.04   4
   2  -1  -2 187722. 1927.90   4
   2   1  -2 192263. 1566.20   4
   2  -1  -1 158811. 1444.99   4
  -2   1   1 159461. 1319.68   1
   2   1  -1 156412. 1132.99   2
   2   1  -1 156042. 1342.30   4
  -2   1   0 145641. 1296.09   1
   2   1   0 148339. 1271.80   4
   2  -1   1 14318.6 350.930   4
   2   1   1 14410.8 400.461   4
   2  -1   2 930956. 2837.57   4
   2   1   2 999999. 3523.25   4
  -2   1  -3 161053. 1580.61   3
   2  -1   3 165168. 1256.12   4
   2   1   3 161063. 1412.62   6
  -2   1  -4 30238.3 722.697   3
  -2   1  -4 28086.9 691.047   5
   2   1   4 28378.9 651.829   6
  -2   1  -5 39487.9 912.738   3
  -2   1  -5 39958.6 878.992   5
   2   1   5 38432.5 824.622   6
  -2   1  -6 167727. 2038.20   3
   2   1   6 164168. 1858.39   6
  -2   1  -7 30062.4 892.753   3
  -2   1  -7 30092.8 845.702   5
   2   1   7 27738.9 815.028   6
   2   1   8 45030.9 1097.46   6
  -2   1  -8 46213.7 1183.80   3
  -2   1  -8 45383.1 1112.86   5
   2   1   9 1038.37 192.118   6
  -2   1  -9 1663.39 247.892   3
   2   1  10 617.941 167.298   6
  -2   1 -10 730.986 185.953   3
  -2   1 -11-57.0544 68.8122   3
   2   1  11-3.37115 70.0674   6
   2   1  12 31454.9 1204.19   6
  -2   1 -12 32885.2 1226.56   3
   2   1  13 2610.81 364.397   6
  -2   1 -13 2829.50 383.507   3
  -2   1 -14 705.579 181.453   3
   2  -1  14 726.975 201.706   6
   2   1  14 626.233 182.906   6
  -2  -1 -14 841.301 167.771  23
  -2   1 -15 158.960 97.5995  23
  -2  -1 -15 364.542 136.217  23
  -2   1 -16 106135. 1873.22  23
  -2  -1 -16 111297. 1993.97  23
  -2   1 -17 79027.3 1645.86  23
  -2  -1 -17 73502.8 1678.79  23
  -2   1 -18 28442.6 1008.35  23
  -2  -1 -18 28595.1 1062.08  23
  -2  -1 -19 13364.4 725.876  23
  -2   1 -19 13681.1 702.005  23
  -2   1 -20 1191.49 262.284  23
  -2  -1 -20 1169.97 315.668  23
  -2  -1 -21 16756.9 799.208  23
  -2   1 -21 16828.8 759.650  23
  -2  -1 -22 873.143 185.173  23
  -2  -1 -23 3124.82 326.302  16
  -2  -1 -23 3758.65 352.190  23
  -2  -1 -24 1143.48 186.878  16
  -2  -1 -24 1103.22 173.260  23
   2  -2 -25 12182.6 570.856  23
   2   2 -24 3374.32 325.269  15
   2  -2 -24 3054.59 308.837  23
   2   2 -23 4336.96 388.534  15
   2  -2 -23 3842.42 375.469  23
   2   2 -22 649.653 184.013  15
   2  -2 -22 381.547 116.586  15
   2  -2 -22 245.597 135.487  23
   2  -2 -21 6140.10 492.223  15
   2   2 -21 6422.33 508.464   8
   2  -2 -21 5883.14 502.020  23
   2   2 -20 136.897 96.5295   8
   2  -2 -20 55.7071 114.526  15
   2  -2 -20 280.995 137.868  23
   2  -2 -19 4139.93 424.357  15
   2   2 -19 4684.92 446.783   8
   2  -2 -19 4115.43 409.801  23
   2   2 -18 444.996 141.212   8
   2  -2 -18 446.691 151.820  15
   2  -2 -18 366.827 131.953  23
   2  -2 -18 482.362 196.347  22
   2   2 -17 1941.54 281.673   8
   2  -2 -17 1714.25 281.223  15
   2  -2 -17 1800.27 291.789  22
   2  -2 -17 1751.74 269.275  23
   2  -2 -16 28318.8 1005.62  15
   2   2 -16 27757.1 993.890   8
   2  -2 -16 27676.0 993.970  23
   2  -2 -16 28805.2 1089.92  22
   2   2 -15 20367.3 816.539   8
   2  -2 -15 18938.7 793.818  15
   2  -2 -15 19246.8 863.193  22
   2   2 -14 2412.32 397.723   3
  -2   2  14 2722.72 391.692   6
   2   2 -13 11923.8 832.130   3
  -2   2  13 10456.6 722.477   6
   2   2 -12 2241.25 358.958   3
  -2   2  12 2840.01 355.170   6
   2   2 -11 3484.87 443.926   3
  -2   2  11 3462.26 372.894   6
   2   2 -10 25741.9 1153.03   3
  -2   2  10 24163.2 919.781   6
  -2   2   9 42.5837 70.3064   6
   2   2  -9 9.95750 143.267   3
  -2   2   8 1009.37 172.098   6
   2   2  -8 906.520 273.277   3
   2   2  -7 5993.36 599.304   3
  -2   2   7 6420.86 386.731   6
   2  -2  -7 6429.34 335.431   3
   2   2  -6 19398.1 1100.58   3
   2  -2  -6 20161.4 586.691   3
   2   2  -6 18137.7 794.142   4
   2   2  -5 509796. 5778.95   3
   2   2  -5 494920. 3753.23   4
   2   2  -4 319273. 2616.70   4
   2   2  -3 398522. 2522.37   4
   2  -2  -2 613805. 3850.26   4
   2   2  -2 605687. 2851.89   4
   2   2  -1 677843. 2924.56   4
  -2   2   1 679873. 2831.14   2
   2  -2  -1 668226. 3589.44   4
   2   2  -1 661527. 3169.58   2
  -2   2   0 91246.3 1051.99   2
   2  -2   0 87692.5 1121.14   4
   2   2   0 91365.8 1072.16   4
  -2   2   0 90793.7 1214.87   1
   2   2   0 88557.8 1134.99   2
   2  -2   1 16789.4 400.783   4
   2   2   1 17117.1 480.871   4
  -2   2  -1 17182.1 533.181   1
   2   2   2 65.7158 61.8224   4
  -2   2  -2 42.6994 52.2900   1
  -2   2  -2 351.107 80.1475   3
   2  -2   2 253.068 46.8214   4
   2  -2   3 14639.0 334.783   4
  -2   2  -3 14534.3 494.694   3
  -2   2  -4 8801.56 420.613   3
   2  -2   4 8855.25 274.786   4
   2  -2   5 6864.38 273.861   4
  -2   2  -5 7176.25 410.848   3
  -2   2  -6 35757.6 917.700   5
  -2   2  -6 36851.2 1003.31   3
  -2   2  -7 40361.9 1021.99   5
  -2   2  -7 37252.6 1084.49   3
   2   2   7 39896.5 1055.51   6
   2   2   8 576.038 146.262   6
  -2   2  -8 608.305 173.441   3
  -2   2  -8 447.680 116.825   5
  -2   2  -9 48006.1 1342.67   3
  -2   2  -9 47275.9 1208.73   5
   2   2   9 46527.0 1281.57   6
   2   2  10 5708.56 477.678   6
  -2   2 -10 5639.94 435.121   5
  -2   2 -10 5599.30 478.279   3
  -2   2 -11 15045.8 835.067   3
   2   2  11 14602.7 816.488   6
  -2   2 -12 5354.02 532.297   3
   2   2  12 5368.46 536.246   6
  -2   2 -13 90866.7 2193.60   3
   2   2  13 87697.5 2224.14   6
  -2   2 -14 462.685 134.358  24
  -2  -2 -14 467.291 133.878  23
  -2   2 -15 44.1570 87.7049  24
  -2  -2 -15 34.6914 118.992  23
  -2  -2 -16 5771.04 464.072  23
  -2  -2 -17 10374.3 637.358  23
  -2  -2 -18 34601.3 1176.10  23
  -2  -2 -19 9969.91 649.115  23
  -2  -2 -20 23554.2 968.540  23
  -2  -2 -21 4218.68 431.594  16
  -2  -2 -21 3621.77 388.821  23
  -2  -2 -22 11618.1 632.860  16
  -2  -2 -22 11618.8 644.277  23
  -2  -2 -23 1214.06 207.329  16
  -2  -2 -23 1103.42 199.373  23
  -2  -2 -24 2284.06 246.876  16
  -2  -2 -24 2146.13 249.577  23
   2  -3 -25 4853.34 353.871  23
   2   3 -24 30.2417 84.7978  15
   2  -3 -24 92.2725 86.6827  23
   2   3 -23 48.6931 66.1218  15
   2  -3 -23 100.473 96.3603  23
   2   3 -22 12686.3 672.448  15
   2   3 -22 11441.6 649.035   8
   2  -3 -22 12309.3 670.965  23
   2   3 -21 2920.22 345.020   8
   2  -3 -21 2055.62 288.885  23
   2  -3 -20 10047.8 641.432  15
   2   3 -20 10241.0 650.071   8
   2  -3 -20 10318.6 644.180  23
  -2  -3  19 1147.47 208.746   9
   2   3 -19 1032.80 226.225   8
   2  -3 -19 593.258 180.982  15
   2  -3 -19 1109.46 267.238  22
   2  -3 -19 666.486 172.370  23
   2  -3 -18 5321.37 462.854  15
   2   3 -18 5824.25 485.798   8
   2  -3 -18 6455.25 504.231  23
   2  -3 -18 5490.97 514.455  22
   2  -3 -17 8801.58 587.153  15
   2   3 -17 9791.26 621.289   8
   2  -3 -17 9230.92 586.959  23
   2  -3 -17 9429.57 645.381  22
   2   3 -16 251.847 129.106   8
   2  -3 -16 180.387 121.873  15
   2  -3 -16 192.450 99.2643  23
   2  -3 -16 111.842 128.593  22
   2  -3 -15 36466.9 1129.75  15
   2   3 -15 37221.4 1150.34   8
   2  -3 -15 36854.1 1112.41  23
   2   3 -15 36662.7 1086.65  26
   2  -3 -15 35672.8 1192.51  22
   2  -3 -14 7802.31 501.018  15
   2  -3 -14 8332.67 511.063  23
   2   3 -14 7269.78 472.850  26
   2  -3 -14 7864.07 540.758  22
   2   3 -13 3080.63 474.266   3
   2   3 -12 98406.2 2440.92   3
   2   3 -11 10996.1 807.157   3
   2   3 -10 14857.6 923.831   3
   2   3  -9 54337.9 1758.90   3
   2   3  -8 792.751 233.638   3
   2   3  -7 71079.9 2026.96   3
   2   3  -6 93971.8 1768.52   4
   2   3  -6 96211.2 2440.43   3
   2   3  -5 16609.9 673.416   4
   2   3  -5 17830.4 1123.42   3
   2   3  -4 4651.45 312.340   4
   2   3  -4 4768.56 617.044   3
   2   3  -3 76032.8 1117.28   4
   2   3  -2 102777. 1224.33   4
   2   3  -2 100206. 1540.27   2
  -2   3   2 100902. 1396.89   2
   2   3  -1 150200. 1853.81   2
   2   3  -1 154293. 1486.41   4
  -2   3   1 151786. 1695.91   2
   2   3   0 14160.0 562.361   2
   2   3   0 13930.1 458.985   4
  -2   3   0 13431.7 515.491   2
   2   3   1 37296.4 911.072   2
   2   3   1 36909.7 769.353   4
  -2   3  -1 35723.6 890.218   1
   2   3   2 179.380 66.4007   4
  -2   3  -2 253.949 90.8021   1
  -2   3  -2 125.803 49.6938   3
  -2   3  -3 14609.8 537.005   3
  -2   3  -3 15525.2 600.072   1
  -2   3  -4 25356.9 752.268   3
  -2   3  -5 2562.20 266.394   3
  -2   3  -6 5489.72 412.595   3
  -2   3  -7 294.800 126.091   3
  -2   3  -7 263.676 115.637   5
  -2   3  -8 21239.4 809.961   5
  -2   3  -8 21546.4 924.930   3
  -2   3  -9 4676.65 399.227   5
  -2   3  -9 5030.10 452.994   3
  -2   3 -10 6914.72 506.157   5
  -2   3 -10 7291.30 581.731   3
  -2   3 -11 1075.86 216.126   3
  -2   3 -11 1493.20 257.958   5
  -2   3 -12 3663.11 472.462   3
  -2   3 -13 7195.43 493.395  24
  -2  -3 -13 8141.01 512.380  23
  -2  -3 -14 10555.3 604.090  23
  -2   3 -14 10872.2 631.291  24
  -2   3 -15 1493.66 265.219  24
  -2  -3 -15 1777.35 261.228  23
  -2  -3 -16 2864.63 332.074  23
  -2   3 -16 2916.74 352.313  24
  -2  -3 -17 1116.93 218.522  16
  -2   3 -17 1627.05 271.599  24
  -2  -3 -17 971.067 209.944  23
  -2   3 -18 1011.63 215.654  24
  -2  -3 -18 1081.34 231.559  23
  -2  -3 -19 51942.3 1432.72  16
  -2  -3 -19 55030.4 1480.76  23
  -2  -3 -20 8744.54 600.512  16
  -2  -3 -20 8425.63 584.463  23
  -2  -3 -21 11374.7 644.651  16
  -2  -3 -21 12089.2 676.737  23
  -2  -3 -22 5579.29 444.308  23
  -2  -3 -22 6589.48 476.492  16
  -2  -3 -23 15468.1 700.482  23
  -2  -3 -23 15616.4 667.802  16
  -2  -3 -24 222.539 92.8668  16
  -2  -3 -24 65.8350 63.8896  23
   2  -4 -24 435.759 112.607  13
   2  -4 -24 283.103 97.7791  23
   2   4 -23 465.976 129.455  15
   2  -4 -23 614.864 147.074  23
   2   4 -22 669.916 171.983   8
   2  -4 -22 779.061 172.007  23
  -2  -4  21 5058.36 422.838   9
   2   4 -21 5682.03 475.128   8
   2  -4 -21 5364.02 443.507  23
  -2  -4  20 8454.46 569.149   9
   2   4 -20 8365.52 588.305   8
   2  -4 -20 8599.15 580.893  23
   2   4 -19 1138.25 235.425   8
   2  -4 -19 1349.52 253.200  23
   2  -4 -19 1195.95 265.779  22
   2   4 -18 64867.3 1636.12   8
   2  -4 -18 65493.8 1589.94  23
   2   4 -18 67896.7 1588.78  26
   2  -4 -18 63636.1 1722.49  22
   2   4 -17 11831.5 694.604   8
   2  -4 -17 10321.6 623.713  23
   2   4 -17 11972.7 664.687  26
   2  -4 -17 11033.8 702.464  22
   2  -4 -16 8960.89 592.451  15
   2   4 -16 10103.4 611.332  26
   2  -4 -16 9489.20 594.676  23
   2  -4 -16 9067.77 631.596  22
   2  -4 -15 28443.3 1041.55  15
   2  -4 -15 27968.8 972.521  23
   2   4 -15 30483.3 1056.11  26
   2  -4 -15 28055.5 1073.90  22
   2  -4 -14 1941.38 271.153  15
   2   4 -14 1515.86 246.008  26
   2  -4 -14 1725.33 241.932  23
   2  -4 -14 2014.57 281.637  22
   2  -4 -13 43925.1 1212.36  15
   2   4 -13 46326.5 1251.31  26
   2  -4 -13 41448.9 1136.60  23
   2  -4 -13 44727.3 1265.22  22
   2   4 -12 23764.2 1260.71   3
   2   4 -11 44578.9 1687.12   3
   2   4 -10 10825.6 815.952   3
   2   4  -9 6297.69 616.510   3
   2   4  -8 56502.3 1848.10   3
   2   4  -7 5902.29 605.194   3
   2   4  -6 22769.9 1167.59   3
   2   4  -5 447347. 5249.59   3
   2   4  -4 3749.40 513.861   3
   2   4  -3 1802.32 396.734   3
   2   4  -3 1666.17 176.878   4
  -2   4   3 1517.26 222.456   2
  -2   4   2 65345.3 1340.20   2
   2   4  -2 66882.7 1052.66   4
   2   4  -2 67168.9 1459.32   2
   2   4  -1 37.1449 66.0217   2
  -2   4   1 70.9189 77.5738   2
   2   4  -1 24.3988 57.6483   4
   2   4   0 1646.02 172.072   4
   2   4   0 1679.71 233.324   2
  -2   4   0 1390.60 199.937   2
  -2   4  -1 664.649 157.437   1
   2   4   1 611.988 154.387   2
   2   4   1 787.106 126.194   4
  -2   4  -1 872.974 113.659   3
  -2   4  -2 4530.53 292.340   3
   2   4   2 4558.71 305.668   4
  -2   4  -2 4465.69 353.538   1
   2   4   2 4293.05 368.597   2
  -2   4  -3 48881.8 1040.36   3
  -2   4  -3 46869.5 1155.81   1
   2   4   3 48078.7 1041.70   4
  -2   4  -4 1218.17 194.983   1
  -2   4  -4 1535.42 204.496   3
  -2   4  -5 13346.7 632.767   3
  -2   4  -6 3693.47 354.507   3
  -2   4  -7 8842.32 596.550   3
  -2   4  -8 9379.69 629.038   3
  -2   4  -8 9150.37 569.497   5
  -2   4  -9 7491.12 532.894   5
  -2   4  -9 7784.72 614.860   3
  -2   4 -10 21021.8 916.190   5
  -2   4 -10 20301.8 1025.07   3
  -2   4 -11 77815.4 2127.01   3
  -2  -4 -12 5262.94 390.825  16
  -2   4 -12 5249.37 448.919  24
  -2  -4 -12 5565.70 420.307  23
  -2   4 -12 4969.61 415.109  26
  -2  -4 -13 69889.4 1507.69  16
  -2  -4 -13 67921.6 1552.17  23
  -2   4 -13 69474.9 1597.71  26
  -2   4 -13 68812.0 1620.35  24
  -2  -4 -14 30575.2 1043.38  16
  -2  -4 -14 29678.1 1041.69  23
  -2   4 -14 30758.0 1112.79  24
  -2   4 -14 33095.5 1104.02  26
  -2  -4 -15 62459.5 1504.97  16
  -2   4 -15 60119.8 1610.71  24
  -2  -4 -15 64418.6 1567.19  23
  -2  -4 -16 2319.11 315.730  16
  -2   4 -16 2712.83 369.255  24
  -2  -4 -16 2579.34 321.430  23
  -2  -4 -17 6655.56 502.177  13
  -2  -4 -17 6224.49 494.905  16
  -2  -4 -17 6306.61 502.031  23
  -2   4 -17 6687.59 551.844  24
  -2  -4 -18 551.806 181.686  13
  -2  -4 -18 425.904 148.421  16
  -2   4 -18 277.865 151.236  24
  -2  -4 -18 584.091 177.882  23
  -2  -4 -19 40.7571 89.7570  13
  -2  -4 -19-56.1964 88.7732  16
  -2  -4 -19 21.8969 110.519  23
  -2  -4 -20 4019.53 369.732  13
  -2  -4 -20 3588.58 370.668  23
  -2  -4 -20 3391.40 357.089  16
  -2  -4 -21 4260.93 390.656  23
  -2  -4 -21 3892.20 366.135  16
  -2  -4 -22 5690.25 427.057  23
  -2  -4 -22 5654.30 412.633  16
  -2  -4 -23-60.7384 86.0816  16
  -2  -4 -23-42.0206 64.9987  23
   2  -5 -23 8279.63 485.650  13
   2   5 -23 8420.14 483.930   8
   2  -5 -23 8160.26 466.270  23
  -2  -5  22 40.4631 62.2538   9
   2   5 -22-22.4191 73.6164   8
   2  -5 -22 84.3671 110.023  13
   2  -5 -22 35.3550 59.9875  23
   2   5 -21 207.055 101.032   8
  -2  -5  21 18.3414 88.6232   9
   2  -5 -21-2.49764 84.2858  13
   2  -5 -21 141.156 102.114  23
   2   5 -20 26215.8 1004.69   8
  -2  -5  20 25429.2 970.379   9
   2  -5 -20 26670.1 978.242  23
   2   5 -19 787.278 217.600   8
   2  -5 -19 829.919 218.258  22
   2  -5 -19 711.008 166.574  23
   2   5 -18 1197.83 240.286   8
   2   5 -18 1293.88 230.768  26
   2  -5 -18 1479.82 250.734  23
   2  -5 -18 1285.06 244.373  22
   2   5 -17 29016.8 1107.07   8
   2  -5 -17 30147.1 1065.31  23
   2   5 -17 31393.9 1112.59  26
   2  -5 -17 31177.9 1189.92  22
   2   5 -16 11448.5 685.037  26
   2  -5 -16 11288.3 646.213  23
   2  -5 -16 10724.8 697.601  22
   2  -5 -15 5923.61 456.797  23
   2   5 -15 5827.90 490.902  26
   2  -5 -15 5174.65 479.471  22
   2   5 -14 545.867 161.171  26
   2  -5 -14 385.685 162.443  22
   2  -5 -14 487.951 142.139  23
   2   5 -13 36725.0 1181.87  26
   2  -5 -13 32940.0 1136.46  22
   2   5 -12 11075.4 644.822  26
   2  -5 -12 10727.4 619.922  22
   2   5 -11 6410.01 667.057   3
   2   5 -11 5927.50 456.560  26
   2   5 -10 28845.5 1378.66   3
   2   5  -9 32845.4 1445.29   3
   2   5  -8 13433.8 911.010   3
   2   5  -7 18379.0 1042.90   3
   2   5  -6 98151.1 2404.17   3
   2   5  -5 235480. 3662.75   3
   2   5  -4 108658. 2496.84   3
  -2   5   4 104027. 2015.85   2
   2   5  -3 61148.8 1888.03   3
  -2   5   3 57037.5 1468.38   2
  -2   5   2 52063.8 1394.90   2
   2   5  -2 56669.5 1836.05   3
   2   5  -1 22611.4 967.635   2
   2   5  -1 25166.6 1239.14   3
  -2   5   1 22503.6 919.295   2
  -2   5   0 1027.97 212.053   2
   2   5   0 626.627 166.581   2
   2   5   1 13330.4 748.382   2
  -2   5  -1 13589.9 686.719   1
   2   5   2 7057.79 404.529   4
   2   5   2 6947.16 541.048   2
  -2   5  -2 6719.22 485.621   1
  -2   5  -3 46982.7 1281.81   1
   2   5   3 48105.6 1445.67   2
  -2   5  -4 12521.0 600.322   3
  -2   5  -4 11641.4 647.183   1
   2   5   4 12531.6 599.782   4
   2   5   4 12104.3 740.978   2
  -2   5  -5 6819.98 475.559   3
  -2   5  -6 1929.59 273.269   3
  -2   5  -7 64173.5 1648.77   3
  -2   5  -8 7278.93 585.383   3
  -2   5  -9 3711.42 437.176   3
  -2   5 -10 73859.6 2016.74   3
  -2   5 -10 68780.2 1590.99  26
  -2   5 -10 70821.6 1623.47  24
  -2  -5 -11 11277.7 593.719  13
  -2  -5 -11 10297.4 557.808  23
  -2   5 -11 11597.8 674.085  26
  -2   5 -11 11469.6 675.467  24
  -2  -5 -11 12021.0 611.704  16
  -2  -5 -12 27249.6 967.757  13
  -2  -5 -12 27959.8 951.581  23
  -2   5 -12 26384.3 1025.43  26
  -2   5 -12 27467.0 1066.78  24
  -2  -5 -12 27361.7 956.900  16
  -2  -5 -13 132.319 92.5485  16
  -2  -5 -13 36.8530 104.015  13
  -2   5 -13 7.99253 106.805  26
  -2   5 -13 157.608 185.126  24
  -2  -5 -13 102.335 73.2664  23
  -2  -5 -14 4734.59 423.399  13
  -2   5 -14 4073.01 429.418  26
  -2   5 -14 4651.18 468.611  24
  -2  -5 -14 4433.85 403.753  23
  -2  -5 -14 4326.07 399.226  16
  -2  -5 -15 7558.20 538.057  13
  -2   5 -15 6700.90 547.869  24
  -2  -5 -15 7341.40 538.567  23
  -2   5 -15 7125.67 551.127  26
  -2  -5 -15 7143.17 520.175  16
  -2  -5 -16 4688.61 426.373  13
  -2   5 -16 4965.81 497.028  24
  -2   5 -16 5767.63 489.156  26
  -2  -5 -16 5783.54 486.077  23
  -2  -5 -16 4846.36 439.466  16
  -2  -5 -17 1282.54 234.791  13
  -2  -5 -17 1230.04 237.344  16
  -2   5 -17 1353.30 276.399  24
  -2  -5 -17 1255.17 230.995  23
  -2  -5 -18 22224.2 928.618  13
  -2  -5 -18 22349.7 934.752  23
  -2  -5 -18 21697.1 921.920  16
  -2  -5 -19 52074.5 1366.80  13
  -2  -5 -19 51099.6 1385.51  23
  -2  -5 -19 49373.2 1316.04  16
  -2  -5 -20 405.619 141.421  16
  -2  -5 -20 663.052 158.805  13
  -2  -5 -20 724.317 166.136  23
  -2  -5 -21 179.102 97.5957  16
  -2  -5 -21-28.4276 83.1520  23
  -2  -5 -22 334.929 113.938  23
   2  -6 -22 469.460 117.226  13
  -2  -6  22 918.996 168.386   9
   2   6 -22 1031.15 173.416   8
  -2  -6  21 5853.07 435.684   9
   2  -6 -21 5547.83 428.555  13
   2  -6 -21 5335.66 382.617  23
   2   6 -21 6274.52 456.676   8
   2   6 -20 73.3564 104.216   8
  -2  -6  20-0.49419 88.2037   9
   2  -6 -20 28.9882 102.997  13
   2   6 -19 4515.19 420.555   8
   2  -6 -19 4374.37 416.977  13
   2  -6 -18 9941.94 637.608  13
   2   6 -18 9396.23 635.754   8
   2   6 -18 9364.26 605.514  26
   2  -6 -18 9861.27 660.205  22
   2  -6 -17 2000.51 312.533  13
   2   6 -17 1285.29 244.615  26
   2  -6 -17 1537.08 269.731  22
   2  -6 -16 138.386 159.764  13
   2   6 -16 136.571 109.367  26
   2  -6 -16 114.743 90.8529  22
   2  -6 -15 94480.1 1993.16  13
   2   6 -15 96000.9 2012.70  26
   2  -6 -15 98623.6 2075.29  22
   2  -6 -14 924.111 245.417  13
   2   6 -14 898.831 193.752  26
   2  -6 -14 905.342 190.198  22
   2  -6 -13 12351.1 711.769  13
   2   6 -13 11988.7 719.170  26
   2  -6 -13 11660.1 684.649  22
   2  -6 -12 3564.44 365.888  13
   2   6 -12 3477.38 376.842  26
   2  -6 -12 3722.17 381.969  22
   2  -6 -11 799.231 187.142  13
  -2  -6  11 647.535 127.252  27
   2   6 -11 640.717 165.494  26
   2  -6 -11 661.472 144.673  22
   2  -6 -10 2924.76 313.037  13
   2   6 -10 2915.20 334.178  26
  -2  -6  10 3051.07 298.812  27
   2  -6 -10 2682.45 304.692  22
   2  -6  -9 1394.74 212.772  13
  -2  -6   9 1505.05 200.600  27
   2   6  -9 1979.46 274.915  26
   2   6  -9 1419.67 293.911   3
   2   6  -8 3442.73 453.975   3
   2   6  -7 15013.4 947.957   3
  -2   6   7 16115.2 946.433   2
   2   6  -6 67843.3 1958.57   3
  -2   6   6 64388.1 1844.20   2
  -2   6   5 846.645 212.106   2
  -2   6   4 28684.2 1190.59   2
  -2   6   3 1182.59 268.730   2
  -2   6   2 42981.0 1442.95   2
  -2   6   1 23277.3 1064.97   2
   2   6  -1 23510.9 1108.92   2
   2   6   0 12471.0 815.066   2
  -2   6   0 12968.5 757.528   1
   2   6   1 958.113 221.478   2
  -2   6  -1 942.059 241.232   1
  -2   6  -2 14319.4 783.845   1
   2   6   2 14722.6 891.187   2
  -2   6  -3 1043.43 215.727   1
   2   6   3 916.694 221.996   2
  -2   6  -4 3278.77 375.338   1
   2   6   4 3612.10 461.481   2
   2   6   5 29662.8 1331.17   2
   2   6   6 541.681 210.913   2
  -2  -6  -8 2013.75 256.595  13
  -2   6  -8 1707.85 261.192  26
  -2   6  -8 1968.26 277.840  24
   2   6   8 1508.30 279.097   4
  -2  -6  -9 5035.94 404.372  13
  -2   6  -9 4855.53 442.434  24
  -2   6  -9 5143.42 462.358  26
  -2   6  -9 4677.38 525.267   3
  -2  -6 -10 408.497 131.713  13
  -2   6 -10 312.485 153.491  26
  -2   6 -10 389.345 145.729  24
  -2  -6 -11 2338.23 292.842  13
  -2  -6 -11 1993.77 259.697  16
  -2   6 -11 2308.05 344.891  24
  -2   6 -11 2472.05 335.722  26
  -2  -6 -12 14579.6 745.626  13
  -2   6 -12 14103.3 815.192  24
  -2   6 -12 14042.2 789.738  26
  -2  -6 -12 14396.0 725.701  16
  -2  -6 -13 3182.30 341.589  13
  -2   6 -13 3008.16 361.345  26
  -2   6 -13 3309.73 405.318  24
  -2  -6 -13 3258.90 354.505  16
  -2  -6 -14 24274.6 987.931  13
  -2   6 -14 24541.2 1073.21  24
  -2   6 -14 25059.4 1059.18  26
  -2  -6 -14 24594.7 969.617  16
  -2  -6 -15 22132.9 947.816  13
  -2   6 -15 21875.6 1008.99  24
  -2  -6 -15 21631.0 909.327  23
  -2   6 -15 21931.1 980.446  26
  -2  -6 -15 21566.5 920.576  16
  -2  -6 -16 7886.34 566.686  13
  -2   6 -16 8954.23 675.216  24
  -2  -6 -16 7760.45 553.022  23
  -2   6 -16 8400.09 599.764  26
  -2  -6 -16 8394.42 567.788  16
  -2  -6 -17 2624.15 336.788  13
  -2   6 -17 2499.46 321.182  26
  -2  -6 -17 2375.26 304.358  23
  -2  -6 -17 2866.10 337.707  16
  -2  -6 -18 1386.75 240.425  13
  -2   6 -18 1577.37 245.660  26
  -2  -6 -18 1258.05 205.274  23
  -2  -6 -19 46.3778 104.821  13
  -2  -6 -19 544.131 150.391  23
  -2  -6 -20 2875.04 293.016  13
  -2  -6 -20 3155.85 323.369  25
  -2  -6 -20 2787.92 294.045  23
  -2  -6 -21 230.729 91.3975  13
  -2  -6 -21 223.824 80.4159  25
  -2  -6 -21 353.684 108.661  23
   2  -7 -21 810.821 165.043  13
   2   7 -21 966.220 172.873   8
  -2  -7  21 706.476 139.789   9
   2  -7 -20 4670.05 390.884  13
   2   7 -20 4633.64 389.256   8
  -2  -7  20 5096.72 407.726   9
   2  -7 -19 4269.30 395.915  13
   2   7 -19 4738.29 415.181   8
  -2  -7  19 4734.66 415.428   9
   2  -7 -18 855.140 200.228  13
   2   7 -18 1088.56 212.504  26
   2   7 -18 1490.89 259.082   8
   2  -7 -17 8836.63 606.196  13
   2   7 -17 9232.31 604.689  26
   2  -7 -16 26.1022 107.293  13
   2   7 -16-20.8490 152.640  26
   2  -7 -15 2294.04 319.925  13
   2   7 -15 2621.09 356.507  26
   2  -7 -14 9372.91 639.077  13
   2   7 -14 9682.02 662.039  26
   2  -7 -13 29059.0 1108.23  13
   2   7 -13 28878.9 1133.69  26
   2  -7 -12 241.707 107.425  13
  -2  -7  12 423.408 135.033  27
   2   7 -12 388.754 176.603  26
   2  -7 -11 19852.1 878.954  13
   2   7 -11 18793.4 915.889  26
  -2  -7  11 20271.9 838.718  27
   2  -7 -10 5357.86 448.755  13
  -2  -7  10 5311.31 428.597  27
   2   7 -10 5163.92 482.032  26
  -2  -7  10 5764.59 433.571  19
   2  -7  -9 4081.17 378.486  13
   2   7  -9 3868.49 422.466  26
  -2  -7   9 4081.91 371.724  27
  -2  -7   9 4522.41 389.625  19
   2  -7  -8 326.263 118.381  13
   2   7  -8 270.478 133.983  26
  -2  -7   8 427.671 136.969  27
  -2  -7   8 17.0582 88.9511  19
   2  -7  -7 72.3130 90.9872  13
  -2  -7   7 143.284 111.928  27
   2   7  -7 152.677 108.801  26
  -2  -7   7 221.433 116.213  19
   2  -7  -6 9312.41 525.855  13
  -2  -7   6 9027.47 524.671  27
   2   7  -6 7701.11 553.242  26
  -2  -7   6 8911.24 526.447  19
  -2   7   5-61.3408 151.105   2
  -2  -7   5 150.538 94.8976  27
  -2  -7   5 144.382 107.973  19
  -2   7   4 5334.72 586.228   2
  -2  -7   4 5306.63 392.586  27
  -2  -7   4 5174.18 402.917  19
  -2   7   3 14824.0 960.559   2
  -2   7   2 31568.7 1379.97   2
  -2   7   1 51422.1 1757.64   2
  -2   7   1 48809.3 1639.04   1
  -2   7   0 3404.37 429.720   1
   2   7   0 3335.22 467.435   2
   2   7   1 5298.76 600.892   2
  -2   7  -1 4567.02 495.780   1
   2   7   2 2866.00 452.816   2
  -2   7  -2 2657.78 378.486   1
  -2   7  -3 21768.1 1072.98   1
   2   7   3 24238.4 1290.50   2
  -2   7  -3 22997.5 956.499  18
   2   7   4 75502.3 2296.22   2
  -2  -7  -4 74873.9 1451.27  25
  -2   7  -4 75167.3 1734.37  18
  -2  -7  -5 13776.3 669.291  13
  -2   7  -5 11827.1 694.142  26
  -2  -7  -5 12496.9 603.986  25
  -2   7  -5 12558.2 705.551  18
  -2  -7  -6 24707.2 916.332  13
  -2  -7  -6 24238.9 873.433  25
  -2   7  -6 23760.3 995.311  26
  -2   7  -6 21721.8 936.167  18
  -2  -7  -7 701.620 166.754  13
  -2   7  -7 838.730 188.553  26
  -2  -7  -7 635.068 155.902  25
  -2   7  -7 412.183 136.472  24
  -2   7  -7 582.955 149.767  18
  -2  -7  -8 25050.0 924.168  25
  -2   7  -8 25498.1 1004.37  24
  -2   7  -8 23954.6 1039.05  26
  -2  -7  -9 1998.75 282.546  13
  -2   7  -9 1751.63 298.625  26
  -2   7  -9 1995.63 295.628  24
   2  -7   9 2149.50 260.476  27
  -2  -7  -9 1989.59 268.456  25
  -2  -7 -10 2604.96 322.687  13
  -2   7 -10 2626.35 342.114  26
  -2  -7 -10 2790.65 319.641  25
  -2   7 -10 2768.09 366.382  24
  -2  -7 -11 15705.9 790.426  13
  -2   7 -11 15109.6 847.610  24
  -2   7 -11 14905.2 838.537  26
  -2  -7 -11 16718.6 797.155  25
  -2  -7 -12 20277.5 918.787  13
  -2   7 -12 20184.1 980.012  26
  -2  -7 -12 19708.7 876.343  25
  -2   7 -12 20652.4 977.038  24
  -2  -7 -13 715.200 209.864  13
  -2   7 -13 694.860 210.179  26
  -2  -7 -13 594.955 156.592  25
  -2   7 -13 735.515 210.649  24
  -2  -7 -14 765.471 210.177  13
  -2   7 -14 343.796 171.435  26
  -2   7 -14 450.922 219.555  24
  -2  -7 -14 330.049 110.968  25
  -2  -7 -15 2120.32 299.552  13
  -2   7 -15 2654.64 360.507  26
  -2  -7 -15 2300.60 314.469  25
  -2  -7 -16 387.037 152.810  13
  -2   7 -16 172.612 113.070  26
  -2  -7 -16 382.268 127.830  25
  -2  -7 -17 164.416 83.4211  13
  -2   7 -17 201.760 144.679  26
  -2  -7 -17 118.143 103.206  25
  -2  -7 -18-24.8347 70.8383  13
  -2  -7 -18 54.0971 82.9805  25
  -2   7 -18-3.35732 91.5382  26
  -2   7 -18 137.512 110.009   8
  -2  -7 -19-73.3710 69.9180  13
  -2  -7 -19 145.198 87.9306  25
  -2   7 -19 153.909 83.7538  26
  -2  -7 -20 5887.55 394.161  13
  -2  -7 -20 7064.36 436.099  25
   2  -8 -19 1250.18 201.451  13
  -2  -8  19 1282.35 219.767   9
   2   8 -19 1601.11 217.594   8
   2  -8 -18 90.7425 80.4614  13
   2   8 -18 53.4861 72.6610   8
   2  -8 -17-61.2692 92.4192  13
   2   8 -17-46.1446 78.2885  26
   2  -8 -16 829.725 192.310  13
   2   8 -16 1002.31 195.250  26
   2  -8 -15 122.186 140.063  13
   2   8 -15 254.893 138.011  26
   2  -8 -14 830.790 203.017  13
   2   8 -14 1029.00 236.956  26
   2  -8 -13 3401.93 392.871  13
  -2  -8  13 3915.48 381.317  27
   2   8 -13 2763.42 364.803  26
   2  -8 -12 5793.21 503.526  13
   2   8 -12 5854.54 517.513  26
  -2  -8  12 5646.98 461.280  27
   2  -8 -11 775.306 210.648  13
  -2  -8  11 737.695 196.809  27
   2   8 -11 695.327 204.480  26
   2  -8 -10 29169.8 1077.12  13
  -2  -8  10 29747.8 1051.14  27
   2   8 -10 29213.6 1153.72  26
   2  -8  -9 12703.3 700.426  13
  -2  -8   9 12769.7 699.136  27
   2   8  -9 12713.4 754.895  26
   2  -8  -8 11671.7 648.281  13
  -2  -8   8 10719.7 624.877  27
   2   8  -8 11405.2 719.988  26
  -2  -8   8 12300.2 667.792  19
   2  -8  -7 6167.58 460.535  13
  -2  -8   7 5931.20 458.840  27
   2   8  -7 5600.23 489.545  26
  -2  -8   7 5430.62 451.774  19
   2  -8  -6 1158.78 200.430  13
   2   8  -6 1163.79 226.890  26
  -2  -8   6 1340.93 237.004  27
  -2  -8   6 1147.14 231.482  19
  -2  -8   5 1645.45 252.404  27
  -2  -8   5 1409.69 237.394  19
  -2  -8   4 8657.09 550.314  27
  -2  -8   4 8595.54 559.629  19
  -2  -8   3 4157.61 385.164  27
  -2  -8   3 4071.62 395.132  19
  -2  -8   2 9117.08 555.850  27
  -2  -8   2 8338.34 539.400  19
  -2   8   2 8021.29 585.285  18
   2  -8  -2 8408.85 548.507  19
  -2  -8   1 929.145 186.650  27
  -2  -8   1 993.408 187.557  19
  -2   8   1 812.041 197.581  18
  -2  -8   0 1087.57 199.641  27
  -2   8   0 759.474 202.182  18
  -2  -8  -1 79.4751 75.1290  27
  -2   8  -1-13.8976 147.958  18
  -2  -8  -2 29297.0 936.831  27
  -2   8  -2 31937.3 1215.82  18
  -2   8  -3 21928.5 963.236  26
  -2  -8  -3 23828.5 867.743  25
  -2   8  -3 22528.6 1015.14  18
  -2  -8  -4 4839.84 395.568  25
  -2   8  -4 4726.83 460.164  26
  -2   8  -4 4758.75 479.525  18
  -2   8  -5 4821.18 474.835  26
  -2  -8  -5 4759.58 393.754  25
  -2   8  -6 5510.48 501.271  26
  -2  -8  -6 5428.49 428.744  25
   2  -8   7 4075.54 382.731  27
  -2  -8  -7 3712.65 369.245  25
  -2   8  -7 4583.75 479.882  26
   2  -8   8 2152.47 279.909  27
  -2  -8  -8 2266.02 292.154  25
  -2   8  -8 2641.58 347.708  24
  -2   8  -8 1894.82 299.590  26
  -2  -8  -9 13616.7 775.364  13
  -2   8  -9 15129.1 817.801  24
  -2  -8  -9 14007.8 727.953  25
   2  -8   9 14699.6 719.983  27
  -2   8  -9 13428.0 813.958  26
   2  -8   9 14218.6 766.771  19
  -2  -8 -10 2313.44 336.757  13
   2  -8  10 2794.88 313.685  27
  -2   8 -10 2738.09 384.559  26
  -2   8 -10 2142.86 347.689  24
  -2  -8 -10 2417.09 304.434  25
   2  -8  10 2134.26 305.277  19
  -2  -8 -11 6081.69 519.690  13
  -2  -8 -11 5557.36 471.753  25
  -2   8 -11 6164.53 548.704  24
  -2   8 -11 6414.39 570.871  26
   2  -8  11 6146.94 491.478  19
  -2  -8 -12 5242.27 474.331  13
  -2  -8 -12 5656.78 472.288  25
  -2   8 -12 6218.73 560.072  26
  -2  -8 -13 645.346 170.317  13
  -2   8 -13 637.442 187.469  26
  -2  -8 -13 495.121 132.807  25
  -2  -8 -14 2334.17 323.737  13
  -2   8 -14 2410.40 341.820  26
  -2  -8 -14 2248.97 298.424  25
  -2  -8 -15 1884.58 277.917  13
  -2  -8 -15 1632.17 259.357  25
  -2   8 -15 2020.20 299.065  26
  -2  -8 -16 2395.40 314.173  13
  -2   8 -16 2604.28 339.573  26
  -2  -8 -16 1909.96 259.687  25
  -2  -8 -17 342.795 111.332  13
  -2  -8 -17 303.800 103.101  12
  -2  -8 -17 579.851 148.864  25
  -2   8 -17 342.762 122.127  26
  -2  -8 -18 549.085 111.224  25
  -2   8 -18 890.690 163.542  26
  -2   8 -18 919.605 162.040   8
  -2  -8 -19 28.9016 59.2476  25
  -2  -9  18 132.301 80.5741   9
   2   9 -18 21.7531 68.7471   8
   2  -9 -17-1.27550 95.6100  13
   2   9 -17 76.1994 87.9239   8
  -2  -9  17 234.746 93.6384   9
   2  -9 -16 842.533 187.672  13
   2   9 -16 1100.99 201.926  26
   2  -9 -15 3143.04 350.678  13
   2   9 -15 3241.73 347.126  26
   2  -9 -14 1869.13 280.078  13
   2   9 -14 2598.23 329.703  26
   2  -9 -13 7498.58 556.307  13
   2   9 -13 7683.36 567.576  26
  -2  -9  13 7737.57 522.251  27
   2  -9 -12 1434.31 251.181  13
  -2  -9  12 2038.03 282.736  27
   2   9 -12 1528.56 268.537  26
   2  -9 -11 15908.9 810.529  13
   2   9 -11 16813.5 857.671  26
  -2  -9  11 15613.8 776.659  27
   2  -9 -10 22.1501 114.486  13
  -2  -9  10 181.925 127.005  27
   2   9 -10-73.5745 100.621  26
  -2  -9   9 7224.80 536.020  27
   2   9  -9 7610.72 592.270  26
  -2  -9   8 2304.91 322.484  27
   2   9  -8 2503.04 334.015  26
  -2  -9   7 5890.51 484.051  27
   2   9  -7 5510.24 489.454  26
  -2  -9   6 399.925 133.648  27
  -2  -9   5 141.647 98.3532  27
  -2  -9   4 3230.38 365.464  27
  -2  -9   3 111.140 92.5507  27
  -2  -9   2 12486.4 697.858  27
   2  -9  -2 12777.4 678.399  19
  -2  -9   1 20046.4 876.069  27
   2  -9  -1 22196.8 907.236  19
  -2  -9   0 17527.4 799.910  27
   2  -9   0 18637.5 858.162  19
  -2  -9  -1 7926.04 532.854  27
   2  -9   1 7633.07 570.482  19
   2  -9   2 2708.07 360.314  19
   2  -9   3 19981.7 918.809  19
   2  -9   4 5463.72 452.837  27
  -2   9  -4 4631.95 473.533  26
   2  -9   4 3954.76 420.128  19
  -2   9  -5 2823.78 387.463  26
   2  -9   5 3014.82 341.883  27
   2  -9   5 2701.88 350.554  19
  -2   9  -6 821.873 217.938  26
   2  -9   6 942.826 219.319  27
  -2  -9  -6 893.770 183.242  25
   2  -9   6 1076.74 245.688  19
  -2   9  -7 26862.4 1154.62  26
   2  -9   7 25937.1 974.686  27
  -2  -9  -7 27173.9 986.840  25
   2  -9   7 25880.4 1047.24  19
   2  -9   8 204.631 106.982  27
  -2  -9  -8 267.545 78.6807  25
  -2   9  -8 264.677 130.099  26
   2  -9   8 205.756 124.360  19
   2  -9   9 11492.3 642.472  27
  -2   9  -9 10570.3 721.291  26
  -2  -9  -9 10068.7 614.451  25
   2  -9   9 10925.7 657.435  19
  -2   9 -10 378.292 168.349  26
  -2  -9 -10 198.136 85.7589  25
   2  -9  10 425.771 136.213  27
   2  -9  10 212.473 133.025  19
  -2   9 -11 2988.86 388.669  26
  -2  -9 -11 2587.60 310.397  25
   2  -9  11 2899.75 324.380  27
   2  -9  11 3265.46 357.360  19
  -2   9 -12 4956.37 487.214  26
  -2  -9 -12 3858.82 390.051  25
   2  -9  12 4366.99 386.906  19
  -2  -9 -13 4408.49 407.946  25
  -2   9 -13 4343.32 444.163  26
  -2   9 -14 184.597 131.134  26
  -2  -9 -14 291.453 138.666  25
  -2  -9 -15 24791.5 876.659  25
  -2   9 -15 26492.3 973.086  26
  -2  -9 -16 2596.96 288.764  12
  -2  -9 -16 3069.58 298.851  25
  -2   9 -16 3024.22 309.908  26
  -2   9 -17 9596.17 513.666  26
  -2  -9 -17 8152.58 448.016  25
  -2 -10  15 5290.93 373.518   9
   2  10 -13 1041.47 203.327  26
  -2 -10  13 1235.71 200.087  27
  -2 -10  12 5579.93 432.521  27
   2  10 -12 6257.96 477.245  26
  -2 -10  11 113.753 82.2970  27
   2  10 -11 58.9984 74.9581  26
  -2 -10  10 3379.74 355.456  27
   2  10 -10 3321.65 379.260  26
   2  10  -9 5882.40 483.675  26
  -2 -10   9 6327.22 497.721  27
  -2 -10   8 4750.41 456.542  27
  -2 -10   7 453.965 151.100  27
  -2 -10   6 430.862 129.066  27
  -2 -10   5 154.667 123.824  27
   2 -10  -4 377.717 133.119  27
  -2 -10   4 313.941 161.483  27
  -2 -10   3 849.763 212.018  27
   2 -10  -3 740.432 177.415  27
  -2 -10   2 3287.34 373.853  27
   2 -10  -2 2938.47 328.323  27
   2 -10  -2 2716.21 314.097  19
   2 -10  -1 14035.1 720.367  27
  -2 -10   1 14439.0 753.156  27
   2 -10  -1 15509.6 754.633  19
   2 -10   0 398.976 148.338  27
  -2 -10   0 524.725 191.818  27
   2 -10   0 318.947 135.306  19
   2 -10   1 3135.34 356.574  27
  -2 -10  -1 3561.25 372.947  27
   2 -10   1 3095.11 358.525  19
   2 -10   2 3270.42 358.034  27
   2 -10   2 3312.44 380.376  19
   2 -10   3 4604.04 436.641  27
   2 -10   3 4548.64 433.313  19
   2 -10   4-25.3240 122.143  27
   2 -10   4 116.122 117.577  19
   2 -10   5 4222.35 406.951  27
   2 -10   5 4006.62 421.283  19
  -2  10  -6 17.0060 133.462  26
   2 -10   6 73.3837 95.1710  27
   2 -10   6 109.306 145.043  19
   2 -10   7 4624.06 411.600  27
  -2  10  -7 4146.49 433.674  26
   2 -10   7 5132.25 465.134  19
  -2  10  -8 369.151 141.259  26
   2 -10   8 516.384 151.722  27
   2 -10   8 473.277 170.896  19
  -2  10  -9 1742.62 283.284  26
   2 -10   9 1499.34 239.503  27
   2 -10   9 1858.35 259.260  19
  -2  10 -10 1820.44 283.182  26
   2 -10  10 1764.24 252.235  27
   2 -10  10 1811.79 261.967  19
  -2  10 -11 1409.71 248.205  26
  -2 -10 -11 1365.80 209.165  25
   2 -10  11 1632.77 218.873  27
   2 -10  11 1183.38 208.153  19
  -2  10 -12 2139.37 298.593  26
  -2 -10 -12 1662.45 230.879  25
   2 -10  12 1634.24 224.981  19
  -2 -10 -13 3526.53 318.235  25
  -2  10 -13 3917.28 372.935  26
  -2 -10 -14 99.8030 63.1492  25
  -2  10 -14 32.3842 81.6672  26
  -2 -11  12 3829.90 317.892  27
  -2 -11  11 1606.30 220.427  27
  -2 -11  10 217.341 112.762  27
  -2 -11   9 7116.13 482.218  27
  -2 -11   8 249.757 134.399  27
  -2 -11   7 64.8452 99.1920  27
  -2 -11   6-33.1220 124.480  27
  -2 -11   5 3509.07 373.084  27
  -2 -11   4 598.351 184.308  27
  -2 -11   3 85.3536 94.0635  27
   2 -11  -3 106.405 86.6744  27
  -2 -11   2 9658.88 604.684  27
   2 -11  -2 10348.6 583.983  27
  -2 -11   1 328.856 156.748  27
   2 -11  -1 474.478 147.032  27
   2 -11  -1 261.907 121.007  19
   2 -11   0 29267.0 1005.64  27
  -2 -11   0 29210.1 1020.70  27
   2 -11   0 29127.0 1013.45  19
  -2 -11  -1 18613.6 796.043  27
   2 -11   1 17660.0 792.389  27
   2 -11   1 18475.6 815.079  19
   2 -11   2 1290.93 228.438  27
   2 -11   2 1663.53 280.857  19
   2 -11   3 14099.9 711.544  27
   2 -11   3 13267.9 700.506  19
   2 -11   4 1668.41 273.165  27
   2 -11   4 1862.17 275.529  19
   2 -11   5 14397.7 701.707  27
   2 -11   5 14383.0 722.260  19
   2 -11   6 831.299 182.158  27
   2 -11   6 574.116 147.121  19
   2 -11   7 8082.54 508.189  27
   2 -11   7 7552.30 511.116  19
  -2  11  -8 616.169 153.063  26
   2 -11   8 657.389 154.908  27
   2 -11   8 747.114 171.235  19
  -2  11  -9 522.123 145.619  26
   2 -11   9 790.974 170.211  27
   2 -11   9 531.402 150.523  19
  -2  11 -10 477.255 133.722  26
   2 -11  10 591.616 133.763  27
   2 -11  10 660.195 155.166  19
  -2  11 -11 538.244 132.710  26
  -2 -12   7 90.8217 76.4439  27
  -2 -12   6 4261.28 355.697  27
  -2 -12   5 1611.16 227.017  27
  -2 -12   4 616.428 159.228  27
  -2 -12   3 2369.32 273.725  27
  -2 -12   2 990.866 178.736  27
   2 -12  -2 1088.30 183.340  27
  -2 -12   1-34.8960 87.1805  27
   2 -12  -1 54.2022 75.7501  27
  -2 -12   0 8170.82 475.654  27
   2 -12   0 9783.70 528.760  27
   2 -12   1 1517.32 218.627  27
   2 -12   2 1012.99 178.239  27
   2 -12   3 368.616 111.538  27
   2 -12   4 4140.55 346.786  27
   2 -12   5 1199.79 191.421  27
   2 -12   6 1632.01 214.019  27
   2 -12   7 211.741 96.2255  27
   3   0 -25 84.2923 65.2908  15
   3   0 -25 125.277 78.6472  23
   3   0 -24 12102.4 631.654  15
   3   0 -24 11511.3 590.157  23
   3   0 -23 231.660 142.467  15
   3   0 -23 1130.00 224.319  23
   3   0 -22 551.661 161.261  15
   3   0 -22 548.189 184.718  23
   3   0 -21 264.250 128.197  15
   3   0 -21 159.052 114.961  23
   3   0 -20 138.520 139.376  15
   3   0 -20 183.076 96.5803  23
   3   0 -19-13.9406 103.311  15
   3   0 -19 87.4722 125.378  23
   3   0 -18 2279.80 297.996  23
   3   0 -17-9.79438 84.2292  22
   3   0 -16 3327.57 348.965   8
   3   0 -16 3504.43 372.917  22
   3   0 -15 60.4105 73.3833   8
   3   0 -15 63.2328 77.1383  22
  -3   0  14 5796.52 525.770   6
   3   0 -13-25.3073 96.1887   3
  -3   0  13-32.2973 60.8370   6
  -3   0  12 87940.4 1813.82   6
   3   0 -12 89107.1 2091.37   3
   3   0 -11 67.5253 121.044   3
   3   0 -10 155016. 2829.45   3
   3   0  -9 60.4798 136.465   3
   3   0  -8 153731. 3152.63   3
   3   0  -7 43.6509 138.680   4
   3   0  -6 8647.01 638.938   4
   3   0  -5 17.7177 114.565   4
   3   0  -4 12000.0 608.041   4
  -3   0   4 12919.3 326.742   1
  -3   0   3 18.6166 25.0742   1
   3   0  -3 520.069 122.857   4
   3   0  -2 28113.9 740.259   4
   3   0  -1 108.031 77.2280   4
   3   0   0 191649. 1706.87   4
  -3   0  -1 31.6740 47.3508   5
   3   0   1 69.8996 43.9068   4
  -3   0  -2 27919.0 661.423   5
   3   0   2 28517.1 657.361   4
   3   0   3 609.253 78.3728   6
  -3   0  -3 345.515 101.102   5
  -3   0  -4 226091. 2166.78   5
   3   0   4 231482. 1716.54   6
   3   0   4 228144. 2009.60   4
   3   0   5 20.0325 46.3882   4
   3   0   5 13.0002 30.2423   6
  -3   0  -5-20.9018 87.8703   5
   3   0   6 121865. 1537.40   6
   3   0   7 8.63314 38.0986   6
   3   0   8 44213.1 1078.78   6
   3   0   9-16.5914 75.1811   6
   3   0  10 155153. 2339.63   6
   3   0  11 93.4890 73.8493   6
   3   0  12 87483.9 1959.43   6
   3   0  13 294.271 114.470   6
   3   0  14 26685.1 1197.03   6
  -3   0 -14 29209.7 967.197  23
  -3   0 -15 21.7104 124.469  23
  -3   0 -16 108348. 1969.88  23
  -3   0 -17 97.3976 250.144  23
  -3   0 -18 101654. 1965.54  23
  -3   0 -19 293.518 148.471  23
  -3   0 -20 1147.62 208.342  23
  -3   0 -21 124.264 92.8579  23
  -3   0 -22 1825.50 251.383  23
  -3   0 -23-12.2559 94.6780  16
  -3   0 -23-211.201 91.6889  23
  -3   0 -24 1439.41 195.863  16
   3   1 -25 4.15522 62.5331  15
   3  -1 -25 9.18353 69.3953  23
   3   1 -24 88.0101 85.4861  15
   3  -1 -24-37.1891 127.747  15
   3   1 -24 4.17065 46.8118  23
   3  -1 -24 159.333 104.749  23
   3   1 -23 3183.55 354.531  15
   3  -1 -23 2716.37 326.310  15
   3   1 -23 2740.36 300.992  23
   3  -1 -23 2684.73 310.954  23
   3  -1 -22 22.4254 103.174  15
   3   1 -22-91.6105 153.544  15
   3   1 -22 247.568 115.821  23
   3  -1 -22 5.69804 113.980  23
   3  -1 -21 1153.06 236.179  15
   3   1 -21 1310.65 242.209  15
   3   1 -21 700.431 155.996  23
   3  -1 -21 846.545 201.698  23
   3  -1 -20 14143.7 773.453  15
   3  -1 -20 12979.9 729.120  23
   3   1 -20 12889.2 687.759  23
   3   1 -19-2.83846 82.5648   8
   3  -1 -19 7.44785 89.6011  15
   3  -1 -19-4.40143 80.5564  23
   3  -1 -18 4342.63 420.007  15
   3   1 -18 4255.58 423.362   8
   3   1 -18 4584.07 408.357  23
   3  -1 -18 4393.75 423.230  23
   3  -1 -18 4506.15 464.344  22
   3   1 -17 868.324 188.960   8
   3  -1 -17 882.669 195.420  15
   3  -1 -17 846.804 207.616  22
   3   1 -16 14448.0 716.039   8
  -3  -1  16 14869.8 694.871   9
   3  -1 -16 15267.4 786.315  22
   3   1 -15 17371.6 749.401   8
   3   1 -15 14213.6 946.741   3
  -3  -1  15 14016.0 662.731   9
  -3   1  15 15652.2 922.888   6
   3   1 -15 16352.6 746.593  22
   3  -1 -15 16668.4 782.062  22
   3   1 -14 1321.19 310.721   3
  -3   1  14 1123.94 235.467   6
  -3   1  13 92346.1 2010.41   6
   3   1 -13 91459.4 2280.25   3
   3   1 -12 14419.1 910.118   3
  -3   1  12 13925.5 734.318   6
  -3   1  11 56786.2 1394.65   6
   3   1 -11 59563.5 1853.11   3
  -3   1  10 176449. 2288.24   6
   3   1 -10 173220. 3217.36   3
  -3   1   9 3301.58 289.923   6
   3  -1  -9 2996.54 367.858   3
   3   1  -9 2625.29 427.505   3
  -3   1   8 29533.5 808.241   6
   3  -1  -8 28330.6 1207.46   3
   3   1  -8 28591.4 1433.03   3
  -3   1   7 10901.2 452.722   6
   3   1  -7 9118.40 853.912   3
   3   1  -7 10407.1 712.911   4
   3  -1  -7 11449.6 813.352   3
  -3   1   6 44417.2 828.744   6
   3  -1  -6 43459.8 1412.65   4
  -3   1   5 16398.7 451.553   6
   3  -1  -5 15552.3 832.642   4
   3   1  -5 15068.7 725.758   4
   3  -1  -4 429.963 169.969   4
  -3   1   4 404.863 67.8186   6
   3   1  -4 376.998 115.882   4
  -3   1   3 1896.00 167.052   1
   3  -1  -3 1745.43 241.064   4
   3   1  -3 1700.80 204.653   4
  -3   1   2 126187. 1339.32   1
   3   1  -2 124938. 1516.48   4
   3  -1  -2 121481. 1683.76   4
   3   1  -1 268431. 2148.87   4
   3  -1  -1 269146. 2219.14   4
  -3   1   1 269742. 2008.10   1
   3  -1   0 120656. 1361.73   4
   3   1   0 118510. 1400.82   4
   3   1   1 2665.66 215.172   4
   3  -1   1 2977.57 207.436   4
   3  -1   2 453351. 2517.00   4
   3   1   2 456590. 2816.96   4
   3   1   3 866.230 135.876   4
   3  -1   3 920.074 117.734   4
  -3   1  -4 289970. 2505.00   5
   3   1   4 293392. 2440.50   4
   3  -1   4 295164. 2148.96   4
   3   1   4 287779. 2149.95   6
  -3   1  -5 96476.1 1519.78   5
   3  -1   5 94696.9 1275.46   4
   3   1   5 93850.1 1340.28   6
   3   1   6 2379.12 231.036   6
  -3   1  -6 2596.08 272.699   5
   3  -1   6 3018.48 242.733   4
   3   1   7 96586.6 1561.00   6
  -3   1  -7 95502.5 1682.74   5
   3  -1   7 93184.5 1431.05   4
  -3   1  -8 168489. 2326.52   5
   3   1   8 159839. 2150.66   6
   3   1   9 67893.7 1510.75   6
   3   1  10 74367.9 1675.39   6
   3   1  11 7629.82 571.487   6
   3   1  12 954.081 226.945   6
   3   1  13 25841.5 1171.68   6
   3  -1  13 22657.3 1048.17   6
  -3   1 -14 3886.97 351.005  23
  -3  -1 -14 4028.44 368.902  23
  -3   1 -15 5282.79 421.247  23
  -3  -1 -15 6390.45 475.883  23
  -3   1 -16 2074.88 269.450  23
  -3  -1 -16 2322.92 308.676  23
  -3   1 -17 14778.1 731.570  23
  -3  -1 -17 16171.5 797.985  23
  -3   1 -18 31142.7 1068.09  23
  -3  -1 -18 30981.5 1116.82  23
  -3   1 -19 18571.9 833.221  23
  -3  -1 -19 18693.6 875.879  23
  -3   1 -20 7572.07 515.999  23
  -3  -1 -20 7702.83 553.677  23
  -3  -1 -21 1229.23 246.042  16
  -3  -1 -21 2006.52 312.465  23
  -3  -1 -22 9013.96 554.735  16
  -3  -1 -22 9626.65 570.418  23
  -3  -1 -23 126.434 111.329  16
  -3  -1 -23-98.5171 94.3251  23
  -3   1 -24 152.464 70.8916  16
  -3  -1 -24 19.4271 58.5655  16
  -3  -1 -24 61.6398 57.6382  23
   3   2 -25 17807.1 669.368  15
   3  -2 -25 17886.3 688.391  23
   3   2 -24 3137.74 317.821  15
   3  -2 -24 2633.20 294.740  23
   3  -2 -23-4.95507 101.773  15
   3   2 -23 36.0003 73.4510  15
   3  -2 -23 28.2578 90.0808  23
   3   2 -22 1881.26 278.962  15
   3  -2 -22 1752.28 281.461  15
   3  -2 -22 1783.93 266.773  23
   3  -2 -21 3350.16 376.573  15
   3  -2 -21 3253.48 371.911  23
   3   2 -20 2749.19 348.907   8
   3  -2 -20 2746.88 346.373  15
   3  -2 -20 2596.79 335.831  23
   3  -2 -19 7914.81 576.327  15
   3   2 -19 7619.14 559.873   8
   3  -2 -19 7769.50 560.444  23
   3  -2 -19 7386.14 611.123  22
  -3  -2  18 2746.96 317.724   9
   3   2 -18 1831.14 275.577   8
   3  -2 -18 1992.33 286.286  15
   3  -2 -18 1721.25 287.835  22
   3   2 -18 2242.73 283.981  23
   3  -2 -18 2184.89 309.662  23
   3  -2 -17 5858.96 473.630  15
   3   2 -17 5851.36 476.721   8
  -3  -2  17 6002.75 473.076   9
   3  -2 -17 6029.03 481.014  23
   3  -2 -17 5763.82 521.269  22
  -3  -2  16 3643.28 360.910   9
   3   2 -16 3731.74 375.017   8
   3  -2 -16 3275.33 360.862  15
   3  -2 -16 3731.83 400.023  22
  -3  -2  15 15625.6 717.967   9
   3   2 -15 16264.6 746.784   8
   3  -2 -15 16151.8 737.718  15
   3  -2 -15 15609.2 778.595  22
   3   2 -14 17707.3 746.293   8
   3   2 -14 16876.3 1060.00   3
  -3   2  14 15716.1 918.645   6
   3  -2 -14 17286.6 737.329  15
   3  -2 -14 17580.3 790.315  22
   3   2 -13 12755.0 918.073   3
  -3   2  13 13034.5 799.087   6
  -3   2  12 10238.4 670.039   6
   3   2 -12 10100.9 813.122   3
   3   2 -11 4624.97 553.891   3
  -3   2  11 4123.40 410.213   6
   3   2 -10 9623.53 811.008   3
  -3   2  10 9277.65 574.274   6
   3   2  -9-17.5566 184.741   3
  -3   2   9 125.246 75.9346   6
   3   2  -8 51820.5 1632.46   4
   3   2  -8 53163.1 2020.43   3
  -3   2   8 53641.3 1176.63   6
   3   2  -7 36348.9 1296.08   4
   3   2  -7 38569.3 1798.84   3
   3   2  -6 5908.17 504.849   4
   3   2  -5 80237.9 1626.83   4
   3  -2  -4 201982. 2878.37   4
   3   2  -4 206907. 2325.37   4
   3   2  -3 77772.9 1300.28   4
   3  -2  -3 78540.5 1659.61   4
  -3   2   2 673.728 128.691   1
  -3   2   2 872.465 99.5924   2
   3  -2  -2 1082.79 192.357   4
   3  -2  -1 1119.26 164.618   4
  -3   2   1 1235.85 164.745   1
   3   2  -1 1207.90 153.414   2
  -3   2   1 1205.64 119.552   2
   3   2  -1 1185.00 166.965   4
  -3   2   0 162061. 1795.46   1
   3   2   0 165017. 1578.69   2
   3  -2   0 162271. 1711.10   4
   3   2   0 160501. 1694.64   4
  -3   2  -1 16942.2 593.371   1
   3  -2   1 16858.3 496.541   4
   3   2   1 15740.5 549.518   4
   3  -2   2 31777.6 645.737   4
   3   2   2 30359.0 769.231   4
   3  -2   3 32475.1 653.169   4
   3   2   3 32165.0 837.050   4
   3   2   4 8886.15 463.604   4
   3  -2   4 8574.98 340.348   4
   3  -2   5 7844.62 342.224   4
   3  -2   6 17187.2 532.982   4
  -3   2  -6 15872.4 697.590   3
  -3   2  -6 16625.9 693.481   5
  -3   2  -7 25252.0 931.318   3
  -3   2  -7 25736.7 899.947   5
  -3   2  -8 228534. 2915.45   3
  -3   2  -8 221546. 2753.95   5
  -3   2  -9 2529.07 329.476   3
  -3   2  -9 2379.09 296.826   5
  -3   2 -10 786.342 188.188   5
  -3   2 -10 920.010 217.062   3
  -3   2 -11 34088.8 1296.53   3
  -3   2 -12 1350.15 278.274   3
  -3  -2 -13 4656.47 392.051  23
  -3  -2 -14 5127.23 428.605  23
  -3   2 -15 3467.58 370.120  24
  -3  -2 -15 3132.14 342.770  23
  -3  -2 -16 19621.9 866.861  23
  -3   2 -16 18744.7 859.689  24
  -3  -2 -17 20950.7 911.812  23
  -3  -2 -18 12502.7 704.918  23
  -3  -2 -19 351.255 124.104  16
  -3  -2 -19 279.524 121.302  23
  -3  -2 -20 1114.62 227.713  16
  -3  -2 -20 771.218 186.710  23
  -3  -2 -21 416.026 142.312  16
  -3  -2 -21 330.444 123.400  23
  -3  -2 -22 406.043 139.218  16
  -3  -2 -22 342.740 106.383  23
  -3  -2 -23 251.841 93.7911  16
  -3  -2 -23 48.0264 64.7323  23
  -3  -2 -24 4112.79 315.773  16
   3   3 -24 274.381 85.8823  15
   3  -3 -24 289.339 108.719  23
   3   3 -23 2051.26 264.624  15
   3  -3 -23 1809.30 251.511  23
   3  -3 -22 6535.48 487.421  23
   3  -3 -21 7949.47 565.920  15
   3  -3 -21 7036.09 527.077  23
   3   3 -21 7015.47 531.523   8
   3  -3 -20 15954.4 815.446  15
  -3  -3  20 17247.9 818.814   9
   3   3 -20 16941.1 840.457   8
   3  -3 -20 17137.3 837.134  23
   3   3 -19 210.555 114.952   8
  -3  -3  19 439.697 118.968   9
   3  -3 -19 353.738 135.482  15
   3  -3 -19 598.373 189.841  23
   3  -3 -19 202.103 360.532  22
   3  -3 -18 12491.6 716.601  15
  -3  -3  18 12500.6 707.106   9
   3   3 -18 14221.0 763.555   8
   3  -3 -18 12626.3 708.014  23
   3  -3 -18 12622.5 773.473  22
   3  -3 -17 6521.80 504.174  15
  -3  -3  17 6978.07 519.394   9
   3   3 -17 6750.85 519.254   8
   3  -3 -17 6518.16 496.986  23
   3  -3 -17 6646.31 551.211  22
   3  -3 -16 35383.8 1146.44  15
   3   3 -16 35661.5 1171.48   8
   3  -3 -16 36191.0 1140.90  23
   3  -3 -16 34748.9 1229.26  22
   3  -3 -15 1820.85 258.977  15
   3   3 -15 1726.13 260.519   8
   3   3 -15 1428.97 223.902  26
   3  -3 -15 1818.93 277.917  22
   3  -3 -14 14539.4 700.073  15
   3   3 -14 15244.5 719.456   8
   3   3 -14 14690.1 687.244  26
   3  -3 -14 14207.9 736.097  22
   3   3 -13 6098.47 668.466   3
   3   3 -12 33303.9 1528.37   3
   3   3 -11 1503.88 325.040   3
   3   3 -10 268918. 4305.23   3
   3   3  -9 2080.73 406.333   3
   3   3  -8 47503.4 1536.50   4
   3   3  -8 49665.2 1958.04   3
   3   3  -7 152018. 3597.17   3
   3   3  -7 146006. 2596.75   4
   3   3  -6 5463.77 473.822   4
   3   3  -6 4673.79 691.010   3
   3   3  -5 22513.0 846.146   4
   3   3  -4 12785.3 580.200   4
  -3   3   3 187617. 1922.57   2
   3   3  -3 181783. 2043.44   4
  -3   3   2 161482. 1727.35   2
   3   3  -2 159858. 1827.38   4
  -3   3   1 9158.99 412.178   2
   3   3  -1 9102.59 458.836   2
   3   3  -1 9075.45 430.162   4
   3  -3  -1 9188.80 525.161   4
  -3   3   1 8689.05 486.028   1
  -3   3   0 82240.2 1458.37   1
   3  -3   0 86001.9 1453.11   4
   3   3   0 80914.7 1367.30   2
   3   3   0 82710.3 1293.42   4
   3  -3   1 68372.8 1160.94   4
   3   3   1 66872.4 1187.02   4
   3   3   1 66157.9 1228.39   2
  -3   3  -1 66323.5 1311.31   1
  -3   3  -2 12686.0 584.570   1
   3   3   2 12910.6 538.400   4
   3   3   3 37.7188 64.6415   4
   3   3   4 36343.0 988.882   4
  -3   3  -5 158597. 2134.34   3
   3   3   5 151485. 2117.65   4
  -3   3  -6 8453.96 528.882   3
  -3   3  -7 118165. 2084.04   3
  -3   3  -7 114814. 1989.26   5
  -3   3  -8 487.696 163.570   3
  -3   3  -8 202.345 102.900   5
  -3   3  -9 45317.3 1437.56   3
  -3   3  -9 45243.5 1339.27   5
  -3   3 -10 22966.5 1000.75   5
  -3   3 -10 24197.7 1088.63   3
  -3   3 -11 10104.8 740.885   3
  -3   3 -11 8969.26 650.540   5
  -3  -3 -12 6390.60 442.757  16
  -3   3 -12 6569.85 621.036   3
  -3  -3 -12 6073.40 435.908  23
  -3  -3 -13 161.807 78.4824  16
  -3  -3 -13 288.368 96.4746  23
  -3  -3 -14 3142.97 331.686  16
  -3  -3 -14 2926.01 330.256  23
  -3   3 -14 3054.55 353.584  24
  -3  -3 -15 39608.4 1203.23  16
  -3   3 -15 37979.0 1246.08  24
  -3  -3 -15 37849.8 1228.25  23
  -3  -3 -16 31092.3 1099.59  16
  -3   3 -16 33872.6 1180.33  24
  -3  -3 -16 34398.0 1162.35  23
  -3  -3 -17 12706.2 706.754  16
  -3   3 -17 14941.5 786.882  24
  -3  -3 -17 14163.7 757.651  23
  -3  -3 -18 5323.89 472.573  16
  -3   3 -18 5228.85 482.078  24
  -3  -3 -18 4517.39 437.071  23
  -3  -3 -19 2115.29 293.213  16
  -3  -3 -19 2199.06 303.309  23
  -3  -3 -20-36.8476 151.360  16
  -3  -3 -20-58.7638 102.432  23
  -3  -3 -21 15016.0 733.536  23
  -3  -3 -21 14746.7 716.666  16
  -3  -3 -22-59.7734 100.427  16
  -3  -3 -22-1.36018 111.121  23
  -3  -3 -23 339.952 109.338  16
  -3  -3 -23 382.777 116.160  23
   3  -4 -24 123.366 91.0706  13
   3  -4 -24 172.613 77.9837  23
   3   4 -23 23386.3 834.890  15
   3  -4 -23 23118.0 834.452  23
  -3  -4  22 3166.09 316.046   9
   3   4 -22 3841.18 369.968   8
   3  -4 -22 3284.85 338.011  23
   3   4 -21-31.3123 125.030   8
  -3  -4  21 133.819 114.606   9
   3  -4 -21-10.2010 125.391  23
  -3  -4  20 8.49791 100.099   9
   3   4 -20 87.8372 96.5743   8
   3  -4 -20 78.5293 117.955  23
   3  -4 -20 193.396 105.985  22
   3   4 -19 2103.40 312.289   8
  -3  -4  19 2216.46 319.920   9
   3  -4 -19 1954.38 279.129  23
   3  -4 -19 2799.58 384.598  22
  -3  -4  18 31915.3 1133.91   9
   3   4 -18 30906.4 1142.01   8
   3  -4 -18 31680.5 1102.41  23
   3  -4 -18 32098.9 1240.21  22
   3   4 -17 165.844 127.716   8
   3  -4 -17 309.047 152.670  15
   3  -4 -17 195.841 97.3410  23
   3  -4 -17 96.5912 153.987  22
   3  -4 -16 6684.37 526.855  15
   3   4 -16 7318.33 546.491   8
   3   4 -16 7190.23 523.483  26
   3  -4 -16 7158.25 516.541  23
   3  -4 -16 6808.10 546.499  22
   3  -4 -15 80119.4 1751.98  15
   3  -4 -15 82458.7 1695.40  23
   3   4 -15 83762.6 1772.41  26
   3  -4 -15 81205.1 1856.04  22
   3  -4 -14 1101.91 209.244  15
   3   4 -14 1193.65 229.811  26
   3  -4 -14 1140.00 222.116  22
   3  -4 -13 15315.5 729.100  15
   3   4 -13 13898.4 699.004  26
   3  -4 -13 14441.9 733.289  22
   3   4 -12 1047.67 178.708  26
   3  -4 -12 947.982 178.738  22
   3   4 -11 9043.26 828.511   3
   3   4 -10 3970.15 555.728   3
   3   4  -9 77662.0 2400.26   3
   3   4  -8 60681.6 2146.80   3
   3   4  -7 57190.5 2177.94   3
   3   4  -6-109.358 328.361   3
   3   4  -5 179211. 4088.18   3
   3   4  -4 77866.2 1479.39   4
  -3   4   4 80535.4 1530.06   2
   3   4  -3 126210. 1772.94   4
  -3   4   3 125799. 1864.21   2
  -3   4   2 4414.72 346.731   2
   3   4  -2 4341.19 318.241   4
  -3   4   1 140093. 2134.21   1
   3   4  -1 144639. 1828.00   4
  -3   4   1 141890. 1952.44   2
   3   4  -1 146371. 2172.34   2
   3   4   0 2837.04 258.743   4
  -3   4   0 3450.37 354.111   1
   3   4   0 2913.13 319.646   2
  -3   4  -1 29306.2 973.295   1
   3   4   1 29239.7 842.414   4
   3   4   1 27951.6 948.064   2
   3   4   2 3640.41 341.563   2
  -3   4  -2 3860.31 364.427   1
   3   4   2 4288.28 330.248   4
   3   4   3 14647.6 707.179   2
   3   4   3 13522.4 611.486   4
  -3   4  -3 13619.3 674.331   1
   3   4   4 39069.9 1091.74   4
  -3   4  -5 9725.23 556.778   3
   3   4   5 9292.51 554.443   4
  -3   4  -6 15893.7 759.378   3
   3   4   6 15450.3 757.647   4
  -3   4  -7 39979.4 1277.95   3
  -3   4  -8 3379.35 397.371   3
  -3   4  -8 3084.08 354.526   5
  -3   4  -9 284.367 100.232   5
  -3   4  -9 253.399 128.141   3
  -3   4 -10 7288.07 626.124   3
  -3   4 -10 5917.85 527.181   5
  -3   4 -11 17930.2 1016.24   3
  -3   4 -11 15898.5 888.827   5
  -3  -4 -11 17064.7 731.935  23
  -3  -4 -11 17709.3 731.883  16
  -3  -4 -12 1718.48 232.978  13
  -3  -4 -12 1914.06 254.316  16
  -3   4 -12 2007.32 283.484  26
  -3  -4 -12 2004.48 269.786  23
  -3  -4 -13 1595.46 217.713  13
  -3  -4 -13 1940.59 251.214  16
  -3   4 -13 2185.84 296.431  26
  -3   4 -13 2224.99 309.636  24
  -3  -4 -13 1882.59 263.159  23
  -3  -4 -14 12216.0 672.549  12
  -3  -4 -14 11320.4 642.410  16
  -3  -4 -14 12641.6 694.370  23
  -3   4 -14 11140.3 717.565  24
  -3   4 -15 14989.3 819.623  24
  -3  -4 -15 14066.1 751.048  23
  -3  -4 -15 14114.3 735.740  16
  -3  -4 -16 8222.08 584.796  23
  -3   4 -16 9540.69 647.380  24
  -3  -4 -16 8799.96 588.466  16
  -3  -4 -17 137.097 110.438  16
  -3   4 -17 164.444 155.102  24
  -3  -4 -17-61.7903 86.3461  23
  -3  -4 -18 628.221 168.843  16
  -3   4 -18 528.368 171.246  24
  -3  -4 -18 769.410 198.159  23
  -3  -4 -19 3468.01 367.652  23
  -3   4 -19 3974.45 419.946  24
  -3  -4 -19 3645.63 398.098  16
  -3  -4 -20 16223.8 763.058  23
  -3  -4 -20 16475.5 762.547  16
  -3  -4 -21 8108.49 531.058  23
  -3  -4 -21 7870.09 504.429  16
  -3  -4 -22 253.106 103.476  16
  -3  -4 -22 421.421 128.888  23
  -3  -4 -23 14900.4 615.971  23
   3   5 -23 505.397 130.319  15
   3  -5 -23 754.097 154.252  13
   3  -5 -23 694.021 137.868  23
  -3  -5  22 412.695 126.076   9
   3   5 -22 506.117 154.226   8
   3  -5 -22 525.072 156.274  13
   3  -5 -22 426.783 122.274  23
   3   5 -21 966.787 186.029   8
  -3  -5  21 894.294 172.540   9
   3  -5 -21 1358.90 230.711  13
   3  -5 -21 952.197 183.853  23
  -3  -5  20 2386.33 307.385   9
   3   5 -20 2884.29 339.921   8
   3  -5 -20 2598.64 307.234  23
   3  -5 -20 2808.81 353.768  22
  -3  -5  19 4607.28 441.864   9
   3   5 -19 4974.07 460.049   8
   3  -5 -19 4987.80 432.379  23
   3  -5 -19 4997.13 480.718  22
  -3  -5  18 4892.12 454.293   9
   3   5 -18 4502.95 453.954   8
   3  -5 -18 4894.93 428.858  23
   3  -5 -18 4907.11 486.784  22
   3   5 -17 29445.0 1116.18   8
   3  -5 -17 30639.6 1075.44  23
   3   5 -17 31523.8 1128.06  26
   3  -5 -17 31586.2 1209.10  22
   3   5 -16 41913.3 1316.76   8
   3  -5 -16 44407.8 1280.80  23
   3   5 -16 44959.3 1352.19  26
   3  -5 -16 40953.7 1368.31  22
   3   5 -15 12137.7 702.082  26
   3  -5 -15 11107.2 632.128  23
   3  -5 -15 10582.3 678.634  22
   3   5 -14 25865.6 1022.73  26
   3  -5 -14 24981.1 910.853  23
   3   5 -13 5511.85 464.104  26
   3  -5 -13 3957.65 404.494  22
   3   5 -12 19945.4 869.977  26
   3  -5 -12 19591.7 863.091  22
   3   5 -11 8237.87 550.485  26
   3  -5 -11 5471.04 436.116  22
   3   5 -10 590.168 206.653   3
   3   5  -9 4546.01 581.778   3
   3   5  -8 64221.3 2184.17   3
   3   5  -7 33118.2 1592.10   3
   3   5  -6 885.590 296.954   3
  -3   5   6 1783.33 279.657   2
   3   5  -5 73576.6 2471.10   3
  -3   5   5 75296.6 1732.25   2
  -3   5   4 97445.5 1924.05   2
   3   5  -4 95542.0 2900.42   3
  -3   5   3 69632.9 1612.12   2
   3   5  -3 67283.4 2471.63   3
  -3   5   2 478.426 149.448   2
   3   5  -2 423.493 277.579   3
   3   5  -1 45164.9 1393.24   2
  -3   5   1 48378.1 1319.30   2
  -3   5   1 44436.6 1338.46   1
   3   5   0 1252.81 237.586   2
  -3   5   0 1607.72 254.988   1
  -3   5  -1 164.001 96.7619   1
   3   5   1 400.142 156.614   2
   3   5   1 329.387 111.101   4
   3   5   2 2655.64 278.930   4
  -3   5  -2 2286.25 309.024   1
   3   5   2 2055.69 301.448   2
  -3   5  -3 29558.6 1092.74   1
   3   5   3 31684.8 1176.73   2
   3   5   3 31254.8 977.120   4
   3   5   4 21317.4 844.223   4
   3   5   4 21473.7 997.341   2
   3   5   5 138.944 95.7796   4
   3   5   6-150.252 94.5151   4
  -3   5  -6 45.7336 63.1328   3
  -3   5  -7 133583. 2427.87   3
   3   5   7 132941. 2448.49   4
  -3   5  -8 5752.33 540.138   3
   3   5   8 5955.29 552.546   4
  -3   5  -9 5575.66 544.394   3
  -3   5  -9 4802.73 484.536   5
   3   5   9 5343.95 546.311   4
  -3   5  -9 5282.84 444.245  26
  -3  -5  -9 5738.53 408.620  16
  -3  -5 -10 48978.1 1225.30  13
  -3   5 -10 43915.7 1491.37   5
  -3  -5 -10 42957.9 1135.07  23
  -3   5 -10 50662.2 1402.82  26
  -3  -5 -10 52807.2 1290.95  16
  -3  -5 -11 2171.90 270.159  16
  -3  -5 -11 2049.39 257.651  13
  -3   5 -11 1999.12 290.137  26
  -3  -5 -11 2256.55 270.997  23
  -3   5 -11 2625.84 342.344  24
  -3  -5 -12 42745.6 1210.70  13
  -3   5 -12 41705.6 1355.36  24
  -3  -5 -12 43294.9 1226.85  23
  -3   5 -12 43474.1 1351.27  26
  -3  -5 -12 43816.8 1249.18  16
  -3  -5 -13 3124.25 336.470  13
  -3  -5 -13 3307.98 350.062  23
  -3   5 -13 3077.85 349.653  26
  -3   5 -13 3824.17 433.997  24
  -3  -5 -13 3486.50 367.198  16
  -3  -5 -14 12364.4 678.459  13
  -3   5 -14 12820.2 755.766  26
  -3  -5 -14 11998.6 692.170  23
  -3   5 -14 11970.5 745.007  24
  -3  -5 -14 11858.4 672.062  16
  -3  -5 -15 3120.58 349.723  16
  -3  -5 -15 2796.39 324.921  13
  -3  -5 -15 2453.50 313.581  12
  -3   5 -15 2725.08 346.056  26
  -3  -5 -15 2951.85 353.498  23
  -3   5 -15 2386.97 355.175  24
  -3  -5 -16 8954.57 581.325  13
  -3   5 -16 8694.44 634.423  24
  -3  -5 -16 8392.85 583.684  23
  -3   5 -16 9229.15 611.086  26
  -3  -5 -16 8944.56 596.309  16
  -3   5 -17 11777.5 724.303  24
  -3  -5 -17 11468.5 682.546  23
  -3  -5 -17 10749.6 647.103  16
  -3  -5 -18 8524.45 573.161  23
  -3   5 -18 8001.52 599.351  24
  -3  -5 -18 7590.78 538.155  16
  -3  -5 -19 159.623 82.5525  16
  -3  -5 -19 251.430 118.206  23
  -3  -5 -20 875.369 172.592  16
  -3  -5 -20 799.944 171.696  23
  -3  -5 -21 2381.17 270.237  25
  -3  -5 -21 2197.46 272.941  23
  -3  -5 -22 193.935 77.8799  25
  -3  -5 -22 102.709 80.9652  23
   3   6 -22 496.139 134.062   8
  -3  -6  22 450.084 124.361   9
   3  -6 -22 403.527 103.652  13
   3   6 -21 3383.84 335.577   8
   3  -6 -21 3430.14 340.606  13
  -3  -6  21 3855.24 359.018   9
   3   6 -20 406.073 139.078   8
  -3  -6  20 295.102 114.761   9
   3  -6 -20 226.441 108.803  13
  -3  -6  19 2183.83 299.018   9
   3   6 -19 1588.42 229.447   8
   3  -6 -19 1764.23 262.093  13
   3  -6 -19 2218.89 317.283  22
  -3  -6  18-63.9604 143.379   9
   3   6 -18-79.6380 123.719   8
   3  -6 -18 116.993 88.4382  13
   3  -6 -18-29.3185 121.836  22
   3  -6 -17 863.104 202.199  13
   3   6 -17 755.331 194.162   8
   3   6 -17 983.634 223.151  26
   3  -6 -17 759.483 188.595  22
   3  -6 -16 444.255 176.233  13
   3   6 -16 463.095 159.596  26
   3  -6 -16 388.788 143.496  22
   3  -6 -15 16080.0 817.864  13
   3   6 -15 17435.5 864.093  26
   3  -6 -15 16189.4 858.158  22
   3  -6 -14 17843.8 858.336  13
   3   6 -14 18796.8 895.960  26
   3  -6 -14 17644.3 887.989  22
   3  -6 -13 1315.25 235.051  13
   3   6 -13 1451.88 274.636  26
   3  -6 -13 1453.88 246.160  22
   3  -6 -12 7661.84 539.969  13
  -3  -6  12 7987.28 507.459  27
   3   6 -12 8465.10 594.259  26
   3  -6 -12 7005.87 534.398  22
   3  -6 -11 1766.17 258.745  13
  -3  -6  11 1336.44 209.791  27
   3   6 -11 1768.72 280.912  26
   3  -6 -11 1515.77 246.013  22
   3  -6 -10 43193.3 1174.13  13
  -3  -6  10 43440.3 1161.34  27
   3   6 -10 44608.6 1336.81  26
   3  -6 -10 41576.0 1223.96  22
   3  -6  -9-11.7031 104.883  13
  -3   6   9 88.6122 120.542   2
  -3  -6   9 115.065 77.4831  27
   3   6  -9 43.2267 75.3952  26
   3  -6  -9 316.095 121.015  22
  -3  -6   8 2811.26 292.933  27
   3   6  -8 3250.10 362.614  26
   3   6  -8 2741.78 462.596   3
  -3   6   8 1794.77 334.037   2
   3   6  -7 22669.2 1278.47   3
  -3   6   7 21915.1 1112.12   2
  -3   6   6 10504.2 749.243   2
   3   6  -6 10445.2 867.159   3
   3   6  -5 30.0288 162.956   3
  -3   6   5-40.6175 92.4636   2
  -3   6   4 5411.28 516.257   2
  -3   6   3 5361.29 511.139   2
  -3   6   2 516.493 152.786   2
  -3   6   2 568.487 185.537   1
  -3   6   1 5050.68 484.919   2
  -3   6   1 5006.66 505.719   1
  -3   6   0 20618.2 1001.99   1
   3   6   0 19806.9 1024.05   2
  -3   6  -1 535.329 173.409   1
   3   6   1 247.164 114.830   2
   3   6   2 3032.88 410.013   2
  -3   6  -2 2670.18 362.182   1
   3   6   3 15806.2 963.764   2
  -3   6  -3 16936.9 911.921   1
   3   6   4 6740.39 641.082   2
   3   6   5 2886.84 435.563   2
   3   6   6 270.395 96.5998   2
  -3  -6  -7-8.61076 87.0082  13
  -3   6  -7 36.0180 81.6048  26
  -3  -6  -7 39.1237 62.6349  25
   3   6   7 136.611 134.357   4
   3   6   7 191.304 142.115   2
  -3  -6  -8 233.930 83.5914  13
  -3   6  -8 239.933 99.7257  26
  -3  -6  -8 246.124 83.8429  25
  -3   6  -8 120.826 112.913  24
  -3  -6  -9 872.166 188.744  13
  -3   6  -9 929.027 216.438  26
  -3  -6  -9 872.323 179.897  25
  -3   6  -9 664.950 199.089  24
  -3  -6 -10 767.510 172.025  13
  -3   6 -10 944.159 238.957  26
  -3   6 -10 1107.04 264.762  24
  -3  -6 -11 8552.94 563.337  13
  -3   6 -11 9720.84 677.530  24
  -3   6 -11 8764.12 629.419  26
  -3  -6 -12 1652.96 241.291  13
  -3   6 -12 1793.13 307.544  26
  -3   6 -12 2012.80 332.122  24
  -3  -6 -13 27908.8 1037.24  13
  -3   6 -13 29285.0 1173.83  24
  -3   6 -13 26509.3 1103.14  26
  -3  -6 -13 27385.0 1031.35  16
  -3  -6 -14 910.601 190.811  13
  -3  -6 -14 1001.17 212.911  16
  -3   6 -14 789.153 183.035  26
  -3   6 -14 1022.60 250.720  24
  -3  -6 -14 984.955 185.680  23
  -3  -6 -15 485.090 167.619  12
  -3  -6 -15 770.147 198.085  13
  -3   6 -15 415.408 146.622  26
  -3   6 -15 473.520 164.173  24
  -3  -6 -15 599.149 158.006  23
  -3  -6 -16 3412.60 364.294  13
  -3  -6 -16 4328.04 423.570  12
  -3   6 -16 3615.60 400.652  26
  -3  -6 -16 4162.16 412.201  23
  -3   6 -16 3941.07 433.048  24
  -3  -6 -17 20716.3 862.288  13
  -3   6 -17 22275.8 993.667  24
  -3  -6 -17 20894.6 884.132  23
  -3   6 -17 21801.3 919.100  26
  -3  -6 -17 21169.4 915.230  25
  -3  -6 -18 3298.08 388.632  13
  -3  -6 -18 2950.15 341.608  25
  -3  -6 -18 2468.51 293.138  23
  -3  -6 -19 150.170 121.105  25
  -3  -6 -19 223.616 92.7821  23
  -3  -6 -20 931.800 175.304  25
  -3  -6 -20 703.650 152.546  23
  -3  -6 -21 2963.15 273.400  25
  -3  -7  21 156.157 93.5082   9
   3   7 -21 139.490 79.1451   8
   3  -7 -21 158.329 73.3998  13
   3   7 -20 6907.12 465.737   8
  -3  -7  20 6656.70 472.534   9
   3  -7 -20 6570.46 450.321  13
  -3  -7  19 1086.45 211.156   9
   3   7 -19 1092.55 216.753   8
   3  -7 -19 1318.21 225.764  13
   3   7 -18 7595.92 533.431   8
  -3  -7  18 7881.58 558.057   9
   3  -7 -18 6737.76 506.779  13
   3  -7 -18 7414.96 541.145  22
   3   7 -17 1857.80 283.969   8
   3  -7 -17 1681.44 275.804  13
   3  -7 -17 2045.48 300.623  22
   3  -7 -16 3555.46 394.197  13
   3   7 -16 4585.54 434.146  26
   3  -7 -16 4348.96 439.377  22
   3  -7 -15 607.005 180.350  13
   3   7 -15 455.857 190.904  26
   3  -7 -15 742.242 214.098  22
   3  -7 -14 2108.59 319.499  13
   3   7 -14 2098.92 316.894  26
   3  -7 -14 1868.98 302.774  22
   3  -7 -13 3585.81 392.634  13
  -3  -7  13 4046.33 383.730  27
   3   7 -13 3796.30 419.336  26
   3  -7 -13 3742.41 404.974  22
   3  -7 -12 12501.0 707.737  13
  -3  -7  12 13897.6 713.282  27
   3   7 -12 12679.3 755.909  26
   3  -7 -12 13014.5 744.927  22
   3  -7 -11 10832.9 637.905  13
  -3  -7  11 11246.5 652.517  27
   3   7 -11 11249.8 713.428  26
   3  -7 -11 11024.5 665.635  22
   3  -7 -10-20.2277 91.9394  13
  -3  -7  10 83.0505 116.256  27
   3   7 -10 235.668 140.536  26
   3  -7 -10-71.9713 133.617  22
   3  -7  -9 4820.13 402.966  13
  -3  -7   9 5884.10 454.777  27
   3   7  -9 4700.57 455.483  26
   3  -7  -8 4409.25 368.342  13
  -3  -7   8 4744.71 397.990  27
   3   7  -8 4164.50 434.166  26
  -3  -7   7 1059.39 204.028  27
   3   7  -7 829.456 202.687  26
  -3  -7   6 34.9837 77.8679  27
   3   7  -6 75.8101 76.8967  26
  -3   7   5 16560.1 1020.40   2
   3   7  -5 15921.5 841.020  26
  -3   7   5 15637.6 757.427  18
  -3   7   4 596.268 196.108   2
  -3  -7   4 718.710 156.129  27
  -3   7   4 509.624 145.962  18
  -3   7   3 6464.07 616.615   2
  -3  -7   3 7793.16 482.878  27
  -3   7   3 6710.39 499.150  18
  -3   7   2 158.854 105.501   1
  -3  -7   2 389.758 139.769  27
  -3   7   2 175.041 107.146  18
  -3   7   1 34762.0 1430.44   1
  -3  -7   1 33485.3 985.911  27
  -3   7   1 31855.1 1115.87  18
  -3   7   0 45446.0 1615.89   1
  -3   7   0 44407.7 1341.36  18
   3   7   1 896.583 260.775   2
  -3   7  -1 879.261 236.857   1
  -3   7  -1 1166.39 227.687  18
   3   7   2 24142.3 1289.56   2
  -3   7  -2 22061.2 1121.86   1
  -3  -7  -2 26416.2 890.253  25
  -3   7  -2 23799.9 988.185  18
  -3  -7  -3 3503.99 333.110  25
  -3   7  -3 3716.58 398.671  18
  -3   7  -4 6856.06 532.422  26
  -3  -7  -4 6599.63 466.683  25
  -3   7  -4 6694.89 529.588  18
  -3  -7  -5 10901.7 585.537  25
  -3   7  -5 10840.1 682.939  26
  -3   7  -5 10309.7 662.703  18
  -3   7  -6 1545.98 260.775  26
  -3  -7  -6 2035.63 258.335  25
  -3   7  -6 2179.00 298.515  24
  -3   7  -6 2054.87 294.518  18
  -3  -7  -7 1127.37 202.782  13
  -3   7  -7 1168.02 254.135  26
  -3  -7  -7 1513.20 236.441  25
  -3   7  -7 1237.25 250.611  24
  -3   7  -7 1529.12 272.017  18
  -3  -7  -8 6326.67 493.357  13
  -3  -7  -8 6823.99 494.336  25
  -3   7  -8 6739.50 547.837  24
  -3   7  -8 6357.61 549.834  26
  -3   7  -8 7016.01 536.809  18
  -3  -7  -9 13842.5 723.664  13
  -3  -7  -9 13583.0 706.294  25
  -3   7  -9 13181.5 780.530  24
  -3   7  -9 14087.4 827.902  26
  -3  -7 -10 7303.07 535.455  13
  -3  -7 -10 6539.30 500.853  25
  -3   7 -10 7046.91 572.890  24
  -3   7 -10 6286.92 559.127  26
  -3  -7 -11 4897.76 450.844  13
  -3   7 -11 5192.95 524.343  24
  -3  -7 -11 4904.00 443.239  25
  -3   7 -11 5017.44 514.719  26
  -3  -7 -12 44333.7 1334.15  13
  -3  -7 -12 44541.2 1333.29  25
  -3   7 -12 45228.8 1468.24  24
  -3   7 -12 44594.5 1477.40  26
  -3  -7 -13 1792.30 281.854  13
  -3   7 -13 1976.82 313.682  26
  -3  -7 -13 1661.06 285.747  25
  -3   7 -13 1795.52 305.829  24
  -3  -7 -14 17833.3 846.228  13
  -3  -7 -14 16685.6 830.059  25
  -3   7 -14 17098.0 907.659  24
  -3   7 -14 16520.4 880.084  26
  -3  -7 -15 12472.0 711.113  13
  -3  -7 -15 14293.7 775.493  12
  -3  -7 -15 13323.5 729.717  25
  -3   7 -15 14353.3 790.865  26
  -3   7 -15 13948.8 812.102  24
  -3  -7 -16 396.717 125.206  13
  -3  -7 -16 559.906 159.893  12
  -3   7 -16 333.412 115.051  26
  -3  -7 -16 391.039 153.838  25
  -3   7 -16 381.135 194.031  24
  -3  -7 -17 759.040 198.661  12
  -3  -7 -17 988.420 197.233  13
  -3   7 -17 1264.28 236.183  26
  -3  -7 -17 700.390 182.730  25
  -3  -7 -18 105.105 65.5423  13
  -3  -7 -18 93.4257 79.1511  25
  -3   7 -18-71.1510 103.904  26
  -3  -7 -19 4686.82 376.966  25
  -3  -7 -20 644.316 134.064  25
   3  -8 -19 5458.37 393.203  13
  -3  -8  19 6348.29 401.457  10
  -3  -8  19 7066.20 472.911   9
   3   8 -19 6551.49 431.950   8
  -3  -8  18 1643.91 234.386  10
   3  -8 -18 1582.72 230.050  13
  -3  -8  18 1619.11 241.773   9
   3   8 -18 1297.23 209.042   8
   3  -8 -17 86.3916 84.0312  13
   3   8 -17 122.732 72.4255   8
  -3  -8  17 148.975 114.319   9
   3  -8 -16 1730.48 253.731  13
   3  -8 -15 4448.87 429.274  13
   3   8 -15 5799.20 496.566  26
   3  -8 -14 6970.65 537.641  13
   3   8 -14 8312.12 601.114  26
   3  -8 -13 28331.4 1082.02  13
  -3  -8  13 29405.8 1049.41  27
   3   8 -13 29487.9 1137.37  26
   3  -8 -12 4265.43 417.924  13
   3   8 -12 4526.02 467.900  26
  -3  -8  12 4218.57 405.167  27
   3  -8 -11 39592.6 1258.52  13
  -3  -8  11 41259.1 1272.64  27
   3   8 -11 41087.5 1365.85  26
   3  -8 -10 1154.71 217.378  13
  -3  -8  10 1271.98 229.605  27
   3   8 -10 1378.24 265.471  26
   3  -8  -9 8710.94 563.066  13
  -3  -8   9 8730.95 584.160  27
   3   8  -9 7664.27 602.068  26
   3  -8  -8 24124.2 904.923  13
  -3  -8   8 22272.4 922.951  27
   3   8  -8 21005.5 978.091  26
  -3  -8   7 2557.02 315.659  27
   3   8  -7 3059.83 369.271  26
  -3  -8   6 20709.7 871.124  27
   3   8  -6 19458.5 909.354  26
  -3   8   6 20305.3 913.570  18
  -3  -8   5 253.790 133.204  27
  -3   8   5 67.3150 107.443  18
  -3  -8   4 174.192 90.5717  27
  -3   8   4 396.669 165.637  18
  -3  -8   3 2064.68 288.550  27
  -3   8   3 2299.81 329.230  18
  -3  -8   2 2362.87 293.122  27
  -3   8   2 2387.95 335.362  18
  -3  -8   1 14903.0 715.876  27
  -3   8   1 13744.1 789.134  18
  -3  -8   0 1045.25 199.561  27
  -3   8   0 1036.46 228.178  18
  -3  -8  -1 12753.1 646.749  27
  -3   8  -1 14661.3 839.167  18
  -3   8  -2 127.304 125.597  26
  -3   8  -2 132.670 129.318  18
  -3   8  -3 67735.2 1755.15  26
  -3   8  -3 72057.7 1857.66  18
  -3  -8  -4 6429.16 474.968  25
  -3   8  -4 6265.89 549.524  26
  -3   8  -4 7011.12 589.282  18
  -3  -8  -5 22671.5 883.831  25
  -3   8  -5 20274.4 992.413  26
  -3   8  -5 21982.7 1031.41  18
  -3  -8  -6 34614.5 1110.52  25
  -3   8  -6 33870.0 1291.33  26
  -3   8  -6 36106.7 1299.08  18
  -3   8  -7 6177.57 564.652  26
  -3  -8  -7 7125.67 516.670  25
  -3   8  -7 7105.96 582.325  18
   3  -8   8 50289.2 1317.45  27
  -3  -8  -8 47331.9 1363.56  25
  -3   8  -8 52006.5 1492.54  24
  -3   8  -8 48050.6 1560.99  26
  -3  -8  -9 17196.4 814.690  25
   3  -8   9 19202.8 813.684  27
  -3   8  -9 18976.0 922.110  24
  -3   8  -9 18158.2 962.817  26
  -3   8 -10 727.980 210.136  26
  -3   8 -10 927.488 218.569  24
   3  -8  10 1047.66 194.685  27
  -3  -8 -10 815.495 194.168  25
  -3  -8 -11 21592.7 926.007  25
  -3   8 -11 21571.1 1006.21  24
  -3   8 -11 21933.1 1053.63  26
   3  -8  11 21989.5 942.444  19
  -3   8 -12 43297.8 1420.13  24
  -3  -8 -12 40189.3 1257.13  25
  -3   8 -12 43216.3 1458.19  26
   3  -8  12 43039.0 1259.39  19
  -3   8 -13 14.2175 143.642  26
  -3  -8 -13 107.038 130.488  25
  -3   8 -13 97.4834 162.478  24
  -3   8 -14 3107.11 384.127  26
  -3  -8 -14 2649.96 324.307  25
  -3  -8 -15 1405.02 243.005  12
  -3   8 -15 1206.79 256.595  26
  -3  -8 -15 958.401 196.614  25
  -3  -8 -16 6124.10 472.693  12
  -3  -8 -16 6029.61 452.628  25
  -3   8 -16 7284.94 520.458  26
  -3  -8 -17 449.483 122.928  12
  -3   8 -17 610.986 143.577  26
  -3  -8 -17 555.430 145.171  25
  -3  -8 -18 1316.47 191.532  25
  -3   8 -18 1444.09 207.874  26
  -3  -9  17 2988.19 292.947  10
   3  -9 -17 2642.85 275.398  13
  -3  -9  17 3091.73 301.829   9
   3   9 -17 2521.49 274.827   8
   3  -9 -16 1237.41 201.349  13
  -3  -9  16 995.329 180.209   9
   3   9 -16 1016.73 190.618   8
   3  -9 -15 1928.57 267.592  13
  -3  -9  15 1592.74 237.183   9
   3  -9 -14 4842.11 426.848  13
  -3  -9  14 4272.94 371.740  27
   3  -9 -13 9053.68 587.691  13
  -3  -9  13 10398.6 617.305  27
   3   9 -13 9607.25 619.823  26
   3  -9 -12 2270.23 306.771  13
  -3  -9  12 2377.22 315.728  27
   3   9 -12 2257.93 323.858  26
   3  -9 -11 3990.64 384.359  13
  -3  -9  11 3244.94 362.378  27
   3   9 -11 3355.41 389.646  26
  -3  -9  10 1392.20 249.533  27
   3   9 -10 1567.07 278.536  26
  -3  -9   9 27773.9 1062.18  27
   3   9  -9 25105.7 1034.30  26
  -3  -9   8 7757.77 564.792  27
   3   9  -8 7809.47 579.199  26
  -3  -9   7 13545.5 745.491  27
  -3  -9   6 9954.54 651.457  27
  -3  -9   5 1824.64 284.520  27
  -3  -9   4 51.0559 98.9562  27
  -3  -9   3 464.596 141.501  27
  -3  -9   2 10614.4 648.574  27
   3  -9  -2 11688.4 666.358  19
  -3  -9   1 1810.96 284.368  27
   3  -9  -1 2023.09 294.623  19
  -3  -9   0 2275.04 287.963  27
   3  -9   0 3035.33 369.824  19
  -3  -9  -1 1662.87 246.515  27
   3  -9   1 2122.02 320.840  19
  -3   9  -3 44347.2 1445.15  26
  -3   9  -4 13984.5 832.453  26
  -3   9  -5 82385.3 2015.33  26
  -3  -9  -6 10757.1 635.950  25
   3  -9   6 11611.9 648.993  27
  -3   9  -6 9778.64 720.342  26
   3  -9   6 10699.6 707.650  19
  -3  -9  -7 8100.30 550.951  25
   3  -9   7 7879.83 540.287  27
  -3   9  -7 7289.61 609.701  26
   3  -9   7 8388.83 622.299  19
  -3  -9  -8 10705.8 655.055  25
   3  -9   8 10611.4 623.039  27
  -3   9  -8 11530.3 767.211  26
   3  -9   8 10734.0 679.900  19
  -3   9  -9 3413.13 442.950  26
   3  -9   9 3673.90 364.371  27
  -3  -9  -9 3174.94 352.704  25
   3  -9   9 3898.65 418.705  19
  -3   9 -10 477.558 197.981  26
  -3  -9 -10 507.835 164.308  25
   3  -9  10 309.238 120.901  27
   3  -9  10 378.877 145.132  19
  -3  -9 -11 5214.06 446.437  25
  -3   9 -11 5488.13 522.812  26
   3  -9  11 5200.41 442.379  19
  -3  -9 -12 12658.9 673.924  25
  -3   9 -12 12856.5 757.660  26
   3  -9  12 13994.1 678.562  19
  -3  -9 -13 6485.75 469.362  25
  -3   9 -13 6394.76 518.570  26
  -3  -9 -14 4056.28 391.657  12
  -3  -9 -14 3900.01 359.761  25
  -3   9 -14 4281.41 400.216  26
  -3  -9 -15-44.7870 122.201  12
  -3   9 -15 159.778 145.871  26
  -3  -9 -15 68.3764 75.5606  25
  -3  -9 -16 2862.68 281.402  12
  -3   9 -16 2660.72 284.059  26
  -3  -9 -16 2659.00 273.486  25
  -3 -10  15 871.266 166.069  10
   3  10 -15 805.659 150.834   8
  -3 -10  14 4893.58 371.774   9
  -3 -10  14 4977.54 365.641  27
  -3 -10  13 8.97461 62.4256   9
  -3 -10  13 60.2990 80.0896  27
  -3 -10  12 6604.69 465.768  27
  -3 -10  11 5294.55 437.714  27
  -3 -10  10 248.226 117.871  27
  -3 -10   9 937.023 211.796  27
  -3 -10   8 1223.50 230.929  27
  -3 -10   7 9202.35 623.580  27
  -3 -10   6 121.935 112.213  27
  -3 -10   5 828.650 206.854  27
  -3 -10   4 5312.10 472.683  27
   3 -10  -4 5685.44 440.505  27
  -3 -10   3 3746.57 388.868  27
   3 -10  -3 3771.03 369.997  27
  -3 -10   2 33.0743 112.444  27
   3 -10  -2-140.199 130.187  19
  -3 -10   1 351.474 120.977  27
   3 -10  -1 361.736 144.887  19
   3 -10   0 3730.79 381.976  27
  -3 -10   0 3897.53 394.159  27
   3 -10   0 3373.54 372.815  19
   3 -10   1 867.114 221.815  27
  -3 -10  -1 1140.86 220.052  27
   3 -10   1 1075.26 220.052  19
   3 -10   2 5100.40 447.102  27
   3 -10   2 4397.29 441.751  19
   3 -10   3 55720.1 1464.41  27
   3 -10   3 55231.7 1512.70  19
   3 -10   4 22476.7 935.753  27
   3 -10   4 23608.8 996.398  19
   3 -10   5 23826.7 945.068  27
  -3  10  -5 24313.6 1046.35  26
   3 -10   5 22304.5 977.899  19
  -3  10  -6 1874.45 311.363  26
   3 -10   6 2590.46 308.577  27
   3 -10   6 2320.57 320.406  19
  -3  10  -7 1152.77 233.729  26
   3 -10   7 1035.45 199.274  27
   3 -10   7 1263.75 243.434  19
   3 -10   8 9142.20 558.891  27
  -3  10  -8 8933.74 628.138  26
   3 -10   8 9574.81 605.269  19
  -3  10  -9 1728.55 287.796  26
   3 -10   9 1461.18 229.717  27
   3 -10   9 1250.26 237.981  19
   3 -10  10 23093.0 842.876  27
  -3  10 -10 21508.5 940.222  26
   3 -10  10 22151.4 859.577  19
  -3  10 -11 9868.83 629.550  26
   3 -10  11 8995.45 526.237  19
  -3  10 -12 1906.59 276.092  26
   3 -10  12 2241.88 251.435  19
  -3 -10 -13 11433.6 612.400  12
  -3  10 -13 11605.0 617.415  26
  -3 -10 -14 739.462 159.881  12
  -3  10 -14 865.119 178.254  26
  -3 -11  12 3704.76 319.438  10
  -3 -11  11 8844.56 502.255  27
  -3 -11  10 9044.79 532.449  27
  -3 -11   9 48.6359 75.2286  27
  -3 -11   8 5513.81 434.168  27
  -3 -11   7 11521.3 632.542  27
  -3 -11   6 2341.53 298.449  27
  -3 -11   5 14742.4 731.547  27
   3 -11  -4 2608.91 280.421  27
  -3 -11   4 2116.88 290.257  27
  -3 -11   3 36690.4 1163.18  27
   3 -11  -3 38241.6 1095.42  27
   3 -11  -2 13581.2 673.562  27
  -3 -11   2 13740.0 713.936  27
  -3 -11   1 3988.40 392.615  27
   3 -11  -1 4711.99 407.620  27
   3 -11  -1 4431.92 381.087  19
  -3 -11   0 1179.67 210.985  27
   3 -11   0 1371.38 236.682  27
   3 -11   0 1512.00 240.763  19
   3 -11   1 591.125 174.097  27
   3 -11   1 584.923 151.500  19
   3 -11   2 12125.2 652.044  27
   3 -11   2 11012.6 626.051  19
   3 -11   3 14362.6 705.030  27
   3 -11   3 13895.4 705.631  19
   3 -11   4 4682.26 405.022  27
   3 -11   4 4511.93 409.952  19
   3 -11   5 982.043 196.845  27
   3 -11   5 715.832 181.922  19
   3 -11   6 1079.43 198.997  27
   3 -11   6 1049.69 211.015  19
  -3  11  -7 2304.69 280.738  26
   3 -11   7 2148.82 257.804  27
   3 -11   7 2137.55 274.976  19
  -3  11  -8 240.796 91.7650  26
   3 -11   8 491.279 125.175  27
   3 -11   8 533.577 135.543  19
  -3  11  -9 135.625 102.066  26
   3 -11   9-110.162 96.3787  27
   3 -11   9 54.0515 72.6291  19
   3 -11  10 3917.15 304.397  27
  -3  11 -10 4154.71 356.098  26
   3 -11  10 4972.87 358.055  19
  -3 -12   6 2267.78 255.935  27
  -3 -12   5 31.2232 96.0686  27
  -3 -12   4 4386.06 357.731  27
   3 -12  -3 657.825 143.906  27
  -3 -12   3 293.281 82.2101  27
  -3 -12   2 396.083 109.660  27
   3 -12  -2 211.844 75.0584  27
  -3 -12   1 75.7343 77.6377  27
   3 -12  -1 197.985 90.0443  27
  -3 -12   1 17.6581 72.1482  17
   3 -12   0 1420.26 209.931  27
  -3 -12   0 1216.05 199.946  17
   3 -12   1 1464.60 206.371  27
  -3 -12  -1 1278.93 193.203  17
   3 -12   2 710.273 160.676  27
   3 -12   2 591.276 144.259  19
   3 -12   3 1120.78 177.228  27
   3 -12   3 884.771 158.553  19
   3 -12   4 997.329 183.419  27
   3 -12   4 900.537 159.498  19
   3 -12   5 293.920 112.365  27
   3 -12   5 85.8898 87.4786  19
   4   0 -25 10.3105 84.5308  15
   4   0 -25-104.706 49.6828  23
   4   0 -24 201.124 97.7394  15
   4   0 -24 101.180 85.1004  23
   4   0 -23 118.073 81.5230  15
   4   0 -23-32.1509 71.5652  23
   4   0 -22 718.819 194.469  15
   4   0 -22 415.467 121.950  23
   4   0 -21-80.3631 144.833  15
   4   0 -21 37.0389 107.098  23
   4   0 -20 8811.15 619.064  15
   4   0 -20 8715.38 582.128  23
   4   0 -19-4.71460 88.8162  15
   4   0 -19 63.2139 98.3589  23
   4   0 -18 17027.4 862.103  22
   4   0 -17-42.5544 131.297  22
   4   0 -16 32796.0 1134.30  22
  -4   0  15 69.5671 71.4900   9
   4   0 -15 6.67685 63.3217   8
   4   0 -15-19.1189 96.8298  22
   4   0 -14 25677.1 900.339   8
  -4   0  13 149.020 63.5792   6
  -4   0  12 13326.5 701.319   6
   4   0 -12 13040.2 896.425   3
  -4   0  11 88.3043 43.0080   6
   4   0 -11 63.3220 141.709   3
  -4   0  10 88478.5 1595.29   6
   4   0 -10 86344.7 2525.83   3
   4   0  -9 177.883 256.715   3
   4   0  -8 46176.3 1715.15   4
   4   0  -7 41.7021 169.112   4
   4   0  -6 75490.2 1995.46   4
   4   0  -5 347.501 193.897   4
  -4   0   4 5948.26 205.652   6
   4   0  -4 6286.04 487.975   4
   4   0  -3 102.280 106.246   4
   4   0  -2 704.694 146.727   4
   4   0  -1-19.7874 63.1553   4
   4   0   0 10429.3 473.094   4
  -4   0   0 10611.7 421.067   5
  -4   0  -1 198.701 77.2073   5
   4   0   1 39.6918 53.0655   4
  -4   0  -2 343708. 2647.80   5
   4   0   2 334924. 2670.31   4
  -4   0  -3-14.8152 62.4166   5
   4   0   3-26.0001 76.7326   4
   4   0   4 40048.4 730.456   6
  -4   0  -4 38613.3 991.858   5
   4   0   4 37647.3 936.408   4
   4   0   5-54.3680 71.6043   4
   4   0   5 20.1588 27.1844   6
   4   0   6 12764.4 504.312   6
   4   0   6 12381.4 583.362   4
   4   0   7-11.1368 56.6440   4
   4   0   7 290.084 80.8500   6
   4   0   8 1776.83 246.102   4
   4   0   8 2213.77 251.484   6
   4   0   9 21.0843 82.4923   4
   4   0   9 170.163 73.4635   6
   4   0  10 47686.5 1294.88   6
   4   0  10 42341.6 1307.49   4
   4   0  11 238.505 111.150   4
   4   0  12 5023.12 506.422   4
   4   0  13-139.189 91.4964   4
  -4   0 -13 121.705 78.1851  23
  -4   0 -14 1459.73 224.917  23
  -4   0 -15 60.4006 92.5618  23
  -4   0 -16 5043.14 440.391  23
  -4   0 -17 3606.70 460.141  23
  -4   0 -18 127731. 2227.48  23
  -4   0 -19 12.1393 109.413  23
  -4   0 -20 5238.22 434.209  23
  -4   0 -21-56.7172 75.5253  16
  -4   0 -21 527.751 158.069  23
  -4   0 -22 11497.8 594.754  16
  -4   0 -22 10681.7 564.847  23
  -4   0 -23 305.139 127.144  16
  -4   0 -23-30.7980 82.9099  23
   4   1 -25 996.474 173.389  15
   4  -1 -25 981.777 159.995  23
   4   1 -24 132.340 93.5512  15
   4  -1 -24 284.664 91.2076  15
   4  -1 -24 39.0396 64.6445  23
   4   1 -24 182.671 99.8541  23
   4   1 -23-15.5151 79.4071  15
   4  -1 -23 115.270 105.566  15
   4   1 -23 88.6600 95.3825  23
   4  -1 -23 81.3119 88.9176  23
   4  -1 -22 1191.04 235.344  15
   4   1 -22 1153.50 237.531  15
   4   1 -22 1084.30 204.457  23
   4  -1 -22 1007.75 196.410  23
   4   1 -21 1909.29 313.533  15
   4  -1 -21 2085.73 309.218  15
   4  -1 -21 2061.54 293.393  23
   4   1 -21 2034.65 282.300  23
   4  -1 -20 253.885 134.303  15
   4  -1 -20 230.261 138.933  23
   4   1 -20 319.429 146.017  23
   4  -1 -19 8364.74 597.179  15
   4  -1 -19 7825.91 564.731  23
   4   1 -19 7632.70 549.194  23
   4  -1 -19 8462.58 639.104  22
   4   1 -18 29330.8 1091.60   8
   4  -1 -18 29062.8 1088.85  15
   4  -1 -18 29919.5 1173.34  22
   4   1 -17 20611.3 892.103   8
   4  -1 -17 20188.1 886.729  15
  -4  -1  17 21122.4 904.030   9
   4  -1 -17 19512.0 917.388  22
   4   1 -16 21504.5 898.359   8
  -4  -1  16 22721.7 917.268   9
   4  -1 -16 22823.0 964.146  22
   4   1 -16 20982.6 879.467  22
   4   1 -15 4767.00 412.075   8
  -4  -1  15 4171.73 379.455   9
   4  -1 -15 4375.02 414.245  22
   4   1 -14 57445.5 1347.67   8
   4  -1 -14 58851.3 1429.20  22
   4   1 -13 4446.11 556.604   3
  -4   1  12 5030.77 442.563   6
   4   1 -12 5603.68 637.027   3
  -4   1  11 54098.8 1368.31   6
   4   1 -11 51624.8 1955.66   3
  -4   1  10 10634.5 563.475   6
   4   1 -10 10315.8 926.973   3
  -4   1   9 301.667 99.9156   6
   4  -1  -9 509.210 213.428   3
   4   1  -9 343.901 224.640   3
  -4   1   8 136945. 1738.21   6
   4   1  -8 128184. 2846.10   4
  -4   1   7 553.088 100.820   6
   4  -1  -7 670.978 263.243   4
   4   1  -7 448.576 190.803   4
   4  -1  -6 1331.44 285.073   4
   4   1  -6 1051.36 237.148   4
  -4   1   6 1659.23 154.198   6
   4  -1  -5 33413.8 1279.51   4
   4   1  -5 32420.7 1162.58   4
  -4   1   5 33361.2 750.506   1
   4  -1  -4 51184.8 1476.24   4
   4   1  -4 51927.9 1341.38   4
  -4   1   4 47601.1 923.449   1
   4  -1  -3 123445. 2073.51   4
  -4   1   3 125048. 1474.84   1
   4   1  -3 124234. 1873.31   4
   4  -1  -2 296339. 2921.04   4
   4   1  -2 299737. 2723.97   4
  -4   1   2 301250. 2347.81   1
   4   1  -1 49452.6 1082.69   4
   4  -1  -1 49354.3 1103.24   4
   4   1   0 1550.04 110.368   2
   4  -1   0 1373.72 174.981   4
   4   1   0 1714.90 204.731   4
   4  -1   1 70057.4 1199.83   4
   4   1   1 71446.9 1267.87   4
   4   1   1 72480.9 809.811   2
   4  -1   2 160511. 1798.42   4
   4   1   2 168445. 1981.41   4
   4  -1   3 62920.0 1132.53   4
   4   1   3 60715.3 1214.01   4
  -4   1  -3 62413.6 1243.73   5
  -4   1  -4 11131.6 555.657   5
   4   1   4 10754.8 528.745   4
   4  -1   4 11011.0 491.196   4
  -4   1  -5 47455.7 1181.74   5
   4  -1   5 46977.7 1036.80   4
   4   1   5 46775.2 1150.07   4
  -4   1  -6 54688.4 1327.29   5
   4  -1   6 54572.7 1161.70   4
   4   1   6 55692.7 1293.93   4
  -4   1  -7 6852.40 500.813   5
   4  -1   7 6942.48 431.802   4
   4   1   7 6670.36 479.329   4
   4   1   7 7688.61 459.731   6
  -4   1  -8 7483.18 539.780   5
   4   1   8 6502.73 490.245   4
   4  -1   8 7325.26 462.466   4
   4   1   8 8073.22 502.074   6
   4  -1   9 1620.49 228.674   4
   4   1   9 1534.62 257.791   4
   4   1   9 1723.30 250.718   6
   4   1  10-1.97689 120.605   4
   4   1  10 263.273 111.950   6
   4   1  11 405.251 143.702   4
   4   1  11 429.412 128.516   6
   4   1  12 25624.3 1286.33   4
  -4   1 -13 13434.8 632.778  23
  -4  -1 -13 14880.7 699.228  23
  -4   1 -14 13803.8 669.952  23
  -4  -1 -14 15296.5 736.964  23
  -4   1 -15 1981.43 275.294  23
  -4  -1 -15 1978.29 279.420  23
  -4   1 -16 23870.5 922.047  23
  -4  -1 -16 24639.0 975.310  23
  -4   1 -17 880.497 206.818  23
  -4  -1 -17 994.350 240.068  23
  -4   1 -18 9623.76 600.027  23
  -4  -1 -18 9681.63 627.871  23
  -4  -1 -19 3999.99 407.430  16
  -4   1 -19 4152.45 386.336  23
  -4  -1 -19 3907.77 406.952  23
  -4  -1 -20 1515.66 253.282  16
  -4  -1 -20 1089.20 207.086  23
  -4  -1 -21 1729.50 244.245  16
  -4  -1 -21 1649.24 249.480  23
  -4  -1 -22 175.341 121.700  16
  -4   1 -22 126.229 87.5315  16
  -4  -1 -22 237.259 126.430  23
  -4   1 -23 4381.58 324.145  16
  -4  -1 -23 4702.99 357.039  23
  -4  -1 -23 5279.53 375.578  16
   4  -2 -25 10132.0 504.934  23
   4   2 -24 24.0974 105.934  15
   4  -2 -24-78.2662 71.7835  23
   4   2 -23 6289.97 465.992  15
   4  -2 -23 6759.18 486.133  15
   4  -2 -23 6428.72 465.430  23
   4   2 -22 1758.86 266.869  15
   4  -2 -22 1433.78 242.534  15
   4  -2 -22 1819.62 260.065  23
   4  -2 -21 3266.82 372.788  15
   4  -2 -21 3107.09 365.930  23
  -4  -2  20 4986.55 450.177   9
   4  -2 -20 4133.36 414.835  15
   4   2 -20 4425.29 442.247   8
   4   2 -20 4410.13 397.385  23
   4  -2 -20 4275.81 425.840  23
   4  -2 -20 4741.63 505.556  22
  -4  -2  19 37.5257 103.669   9
   4   2 -19 30.8229 92.8328   8
   4  -2 -19 23.9155 95.9263  15
   4   2 -19-24.3681 79.2264  23
   4  -2 -19 73.5727 96.3507  23
   4  -2 -19 176.917 176.338  22
   4   2 -18 10970.6 677.099   8
  -4  -2  18 11219.6 681.299   9
   4  -2 -18 10930.9 668.756  15
   4  -2 -18 10818.2 710.873  22
   4   2 -17 4179.09 421.449   8
   4  -2 -17 4319.03 413.900  15
  -4  -2  17 4192.62 405.096   9
   4  -2 -17 4426.84 483.920  22
   4   2 -16 2790.52 327.634   8
   4  -2 -16 3342.03 356.469  15
  -4  -2  16 2955.30 337.023   9
   4  -2 -16 3387.86 380.523  22
   4   2 -15 9274.64 571.753   8
   4  -2 -15 9171.33 567.062  15
  -4  -2  15 9877.89 595.635   9
   4  -2 -15 9986.45 634.376  22
  -4  -2  14 22689.8 879.031   9
   4   2 -14 22796.8 861.548   8
   4  -2 -14 22537.5 859.655  15
   4  -2 -14 22033.8 902.153  22
   4   2 -13 15060.6 1052.25   3
   4   2 -12 50852.4 1986.19   3
   4   2 -11 5997.21 699.865   3
   4   2 -10 37761.5 1806.14   3
   4   2  -9 4389.94 538.311   4
   4   2  -9 4259.75 670.049   3
   4   2  -8 43580.2 1635.44   4
   4   2  -8 43121.1 2103.19   3
   4   2  -7 88021.7 2186.47   4
   4   2  -6 29566.8 1192.96   4
   4  -2  -5 102307. 2335.40   4
   4   2  -5 102627. 2019.28   4
   4  -2  -4 71.0437 130.962   4
   4   2  -4 149.373 91.9963   4
  -4   2   4 198.511 88.6921   1
   4   2  -3 4604.06 363.970   4
   4  -2  -3 4596.34 448.280   4
  -4   2   3 4377.54 324.871   1
  -4   2   2 370.551 94.6910   1
   4  -2  -2 474.572 143.177   4
   4   2  -2 668.987 149.173   4
   4  -2  -1 42900.8 1127.83   4
   4   2  -1 44621.0 1059.78   4
  -4   2   1 43775.0 1021.96   1
   4  -2   0 57897.5 1195.90   4
   4   2   0 59761.4 1203.45   4
  -4   2   0 57483.2 1199.15   1
   4   2   0 58978.0 981.047   2
   4   2   1 33053.3 905.653   4
   4   2   1 35276.8 756.339   2
   4  -2   1 33376.4 857.618   4
   4   2   2 4269.99 332.966   4
   4  -2   2 4262.34 293.855   4
   4  -2   3 313054. 2467.78   4
   4   2   3 299952. 2851.98   4
   4  -2   4 18950.8 608.833   4
   4   2   4 18218.6 721.822   4
  -4   2  -5 133612. 2080.27   5
   4   2   5 130451. 2034.87   4
  -4   2  -6 68467.6 1546.05   5
   4   2   6 66445.8 1499.44   4
  -4   2  -7 32880.8 1111.42   5
   4   2   7 32234.6 1097.77   4
  -4   2  -8 2917.92 340.459   5
   4   2   8 2945.08 367.606   4
  -4   2  -9 45904.7 1428.70   5
   4   2   9 40350.0 1396.10   4
   4   2  10 896.344 224.698   4
  -4   2 -10 956.035 231.586   5
   4   2  11 6172.09 638.144   4
  -4   2 -12 1193.99 209.977  20
  -4  -2 -12 1175.73 212.556  23
  -4  -2 -12 1077.36 206.335  20
  -4  -2 -13 9496.09 580.123  23
  -4  -2 -14 11854.2 661.276  23
  -4  -2 -15 9478.50 607.916  23
  -4  -2 -16 11477.6 680.110  16
  -4   2 -16 12255.7 706.697  24
  -4  -2 -16 12477.4 702.645  23
  -4  -2 -17 1088.10 233.498  16
  -4  -2 -17 642.128 216.128  23
  -4  -2 -18 37372.2 1240.71  16
  -4  -2 -18 38238.7 1239.49  23
  -4  -2 -19 7497.07 579.226  16
  -4  -2 -19 6414.55 516.096  23
  -4  -2 -20 41667.7 1245.14  16
  -4  -2 -20 40305.8 1230.28  23
  -4  -2 -21 4243.16 388.563  23
  -4  -2 -21 4133.16 383.342  16
  -4  -2 -22 98.4246 78.1290  16
  -4  -2 -22 99.5444 81.5934  23
  -4   2 -23 23.3204 60.1403  16
  -4  -2 -23 40.2201 53.9254  16
  -4  -2 -23-13.0972 51.1984  23
   4   3 -24 521.296 127.203  15
   4  -3 -24 446.210 119.790  23
   4   3 -23-2.75939 73.4209  15
   4  -3 -23-2.67134 95.7550  23
   4  -3 -22 461.839 148.253  23
  -4  -3  21 1321.84 238.076   9
   4   3 -21 1432.36 250.836   8
   4  -3 -21 1342.62 247.850  15
   4  -3 -21 1198.05 212.776  23
  -4  -3  20 1428.71 243.159   9
   4   3 -20 2034.84 309.163   8
   4  -3 -20 1702.88 261.138  15
   4  -3 -20 1646.15 269.849  23
   4  -3 -20 1613.09 301.242  22
   4  -3 -19 2940.01 363.321  15
  -4  -3  19 4148.82 414.370   9
   4   3 -19 3738.25 392.250   8
   4  -3 -19 3736.28 401.913  23
   4  -3 -19 3713.79 443.443  22
  -4  -3  18 374.198 147.089   9
   4   3 -18 324.176 117.538   8
   4  -3 -18 598.468 187.898  15
   4  -3 -18 413.221 142.140  23
   4  -3 -18 482.820 175.106  22
   4   3 -17 3576.48 381.388   8
  -4  -3  17 3585.28 379.915   9
   4  -3 -17 3327.56 367.587  15
   4  -3 -17 3972.16 436.343  22
   4   3 -16 418.246 122.262   8
  -4  -3  16 190.027 83.1223   9
   4  -3 -16 182.185 101.439  15
   4  -3 -16 86.3921 124.464  22
   4   3 -15 72842.7 1642.57   8
  -4  -3  15 74318.2 1661.99   9
   4  -3 -15 75627.4 1660.61  15
   4  -3 -15 71707.8 1742.54  22
   4   3 -14 15440.6 741.687   8
  -4  -3  14 15045.0 732.248   9
   4  -3 -14 15054.4 718.904  15
   4  -3 -14 15072.4 771.157  22
   4   3 -13 23610.7 874.743   8
   4  -3 -13 23301.0 866.637  15
   4  -3 -13 21794.7 894.419  22
   4   3 -12 51527.4 2071.31   3
   4   3 -11 27417.6 1543.46   3
   4   3 -10 3143.38 533.093   3
   4   3  -9 6954.96 830.414   3
   4   3  -9 7591.06 704.858   4
   4   3  -8 105539. 2513.70   4
   4   3  -8 107035. 3348.18   3
   4   3  -7 20957.0 1076.87   4
   4   3  -7 19472.8 1489.53   3
   4   3  -6 6472.06 559.331   4
   4   3  -5 47527.8 1371.63   4
   4   3  -4 55807.9 1376.74   4
   4   3  -3 6598.28 451.904   4
  -4   3   3 6207.69 432.836   1
   4  -3  -3 6128.45 544.844   4
   4  -3  -2 96744.8 2035.41   4
   4   3  -2 102344. 1697.38   4
  -4   3   2 100853. 1719.08   1
  -4   3   1 5484.56 400.450   1
   4   3  -1 5632.32 397.196   4
   4  -3  -1 5874.13 470.810   4
   4   3  -1 5804.18 372.575   2
   4   3   0 10026.2 496.199   2
   4   3   0 8991.14 490.816   4
  -4   3   0 9481.36 533.059   1
   4  -3   0 9865.28 560.683   4
   4   3   1 35844.0 942.542   2
  -4   3  -1 33853.5 1031.62   1
   4   3   1 34721.6 977.862   4
   4   3   2 26999.7 873.476   4
   4   3   2 28370.6 840.675   2
   4   3   3 19131.6 756.820   4
   4   3   4 311.428 126.589   4
   4   3   5 56127.1 1383.94   4
   4   3   6 3019.92 344.669   4
  -4   3  -7 5571.46 482.398   5
   4   3   7 6144.39 507.076   4
   4   3   8 208.204 97.0578   4
  -4   3  -8 366.712 134.441   5
  -4   3  -9 39069.4 1349.15   5
   4   3   9 38437.6 1446.99   4
  -4   3 -10 11080.8 744.786   5
   4   3  10 10473.9 797.947   4
  -4  -3 -11 4833.85 383.713  16
  -4  -3 -11 4892.79 390.266  23
   4   3  11 3614.98 501.603   4
  -4   3 -11 4266.91 476.656   5
  -4  -3 -12 12888.1 652.156  16
  -4  -3 -12 12086.0 650.083  12
  -4  -3 -12 12792.5 661.978  23
  -4  -3 -13 9330.36 581.205  12
  -4  -3 -13 9017.91 563.235  16
  -4  -3 -13 9257.38 579.120  23
  -4  -3 -14 33763.0 1121.20  16
  -4  -3 -14 33923.6 1148.88  23
  -4  -3 -15 91472.0 1882.87  16
  -4  -3 -15 88455.6 1890.31  23
  -4  -3 -16 56106.5 1508.12  16
  -4  -3 -16 56945.6 1533.11  23
  -4   3 -16 57124.8 1577.56  24
  -4  -3 -17 3209.27 370.529  16
  -4   3 -17 3770.45 409.971  24
  -4  -3 -17 3540.88 389.457  23
  -4  -3 -18 11067.3 672.361  23
  -4   3 -18 12046.1 702.316  24
  -4  -3 -18 12070.8 703.436  16
  -4  -3 -19 313.179 137.187  16
  -4  -3 -19 235.941 117.504  23
  -4  -3 -20 2897.13 324.959  16
  -4  -3 -20 2513.27 306.174  23
  -4  -3 -21 607.830 141.721  16
  -4  -3 -21 851.430 186.893  23
  -4  -3 -22 874.167 165.892  16
  -4  -3 -22 1020.76 162.910  25
  -4  -3 -22 855.507 167.092  23
   4   4 -23 4594.38 373.074  15
  -4  -4  23 4038.42 338.475   9
   4  -4 -23 4787.71 375.471  23
   4   4 -22 1421.30 232.642   8
  -4  -4  22 1016.53 192.789   9
   4  -4 -22 1247.45 213.135  23
  -4  -4  21 15896.8 764.835   9
   4   4 -21 17078.4 807.366   8
   4  -4 -21 17384.0 786.866  23
  -4  -4  20 4064.95 408.909   9
   4   4 -20 4525.14 430.830   8
   4  -4 -20 4770.86 434.867  23
   4  -4 -20 4768.08 540.652  22
  -4  -4  19 4894.15 450.096   9
   4   4 -19 5101.65 460.853   8
   4  -4 -19 4534.01 427.358  23
   4  -4 -19 5564.69 539.548  22
   4   4 -18 1424.45 263.955   8
  -4  -4  18 1295.73 247.004   9
   4  -4 -18 1349.22 243.386  23
   4  -4 -18 1595.28 281.061  22
  -4  -4  17 1910.65 294.230   9
   4   4 -17 1716.39 276.713   8
   4  -4 -17 1998.17 300.104  15
   4  -4 -17 2222.22 296.804  23
   4  -4 -17 1721.48 298.547  22
   4  -4 -16 27610.7 1055.29  15
   4   4 -16 28925.7 1080.15   8
  -4  -4  16 30229.1 1100.42   9
   4  -4 -16 27894.7 1040.42  23
   4  -4 -16 28139.9 1138.21  22
  -4  -4  15 1750.85 273.377   9
   4   4 -15 1648.22 261.408   8
   4  -4 -15 1718.49 272.382  15
   4  -4 -15 1177.66 223.113  22
   4   4 -14 3039.73 351.531   8
   4  -4 -14 3223.68 351.964  15
   4  -4 -14 3345.20 389.545  22
   4  -4 -13 17059.6 778.705  15
   4   4 -13 18853.7 822.443  26
   4  -4 -13 17292.4 828.901  22
   4  -4 -12 1302.86 208.358  15
   4   4 -12 1424.12 231.976  26
   4  -4 -12 1051.12 187.794  22
   4   4 -11 31866.2 1679.08   3
   4   4 -11 34635.5 1065.60  26
   4   4 -10 37260.8 1848.06   3
   4   4  -9 5392.05 719.109   3
   4   4  -8 34193.8 1908.36   3
   4   4  -7 776.304 394.338   3
   4   4  -6 40329.2 2149.52   3
   4   4  -5 701.031 189.573   4
   4   4  -4 1113.28 206.383   4
   4   4  -3 4530.92 383.478   4
  -4   4   3 4329.57 410.925   1
  -4   4   2 1772.21 271.305   1
   4   4  -2 1804.02 238.282   4
   4   4  -1 450.618 119.558   2
  -4   4   1 308.637 153.309   1
   4   4  -1 606.676 137.521   4
   4   4   0 30.8401 79.9061   2
  -4   4   0 58.1672 85.6163   1
   4   4   0 104.152 85.6366   4
   4   4   1 60251.4 1354.52   4
  -4   4  -1 59914.8 1503.55   1
   4   4   1 62296.6 1446.36   2
  -4   4  -2 13529.8 722.300   1
   4   4   2 12986.5 640.553   4
   4   4   2 13363.1 681.493   2
   4   4   3 39484.3 1148.09   4
   4   4   3 41100.9 1211.28   2
   4   4   4 5833.20 460.026   4
   4   4   5 174078. 2593.66   4
   4   4   6 7656.10 572.346   4
  -4   4  -7 7040.56 562.808   5
   4   4   7 8222.45 617.945   4
   4   4   8 313.523 132.745   4
  -4   4  -8 707.551 201.322   5
  -4   4  -9 9956.52 707.417   5
   4   4   9 10975.9 790.767   4
  -4   4 -10 741.293 225.537   5
  -4  -4 -10 869.782 158.386  16
  -4  -4 -10 712.218 147.527  23
  -4  -4 -11 305.361 112.838  16
  -4   4 -11 360.910 121.537  26
  -4  -4 -11 164.070 87.0077  23
  -4  -4 -12 210.846 95.7362  16
  -4  -4 -12 268.040 109.931  12
  -4   4 -12 302.944 144.882  26
  -4  -4 -12 184.819 86.0918  23
  -4  -4 -13 1236.48 241.693  12
  -4  -4 -13 1043.87 199.674  16
  -4   4 -13 712.612 164.692  26
  -4  -4 -13 1002.31 204.095  23
  -4  -4 -14 623.802 167.413  12
  -4  -4 -14 323.357 95.3068  16
  -4   4 -14 608.886 180.966  24
  -4  -4 -14 661.559 175.766  23
  -4  -4 -15 17675.4 833.489  12
  -4  -4 -15 17319.2 838.069  23
  -4   4 -15 16709.5 891.559  24
  -4  -4 -15 17040.7 826.038  16
  -4   4 -16 11856.3 728.953  24
  -4  -4 -16 11911.8 696.710  23
  -4  -4 -16 10911.1 672.524  16
  -4  -4 -17 1650.62 271.980  16
  -4   4 -17 1614.46 289.389  24
  -4  -4 -17 1354.67 239.800  23
  -4  -4 -18 188.708 114.103  16
  -4   4 -18 96.6397 142.220  24
  -4  -4 -18 291.579 127.740  23
  -4  -4 -19 10517.9 647.845  23
  -4   4 -19 12192.2 693.298  24
  -4  -4 -19 10937.3 639.186  16
  -4  -4 -20 28066.4 989.217  23
  -4  -4 -20 29457.0 1002.81  16
  -4  -4 -21 1197.64 194.526  16
  -4  -4 -21 1412.98 198.857  25
  -4  -4 -21 1334.78 212.405  23
  -4  -4 -22 114.192 111.215  16
  -4  -4 -22 40.5076 52.5919  23
   4  -5 -23 3388.09 298.565  13
   4  -5 -22 19174.7 758.509  13
  -4  -5  22 17581.3 745.131   9
   4   5 -22 19271.4 780.944   8
   4  -5 -22 17917.2 715.678  23
   4   5 -21 1746.71 254.545   8
  -4  -5  21 1379.06 228.284   9
   4  -5 -21 1558.23 238.940  13
   4  -5 -21 1440.22 211.979  23
  -4  -5  20 19522.7 868.000   9
   4   5 -20 19351.3 851.692   8
   4  -5 -20 20803.1 846.309  23
   4  -5 -20 20396.4 943.263  22
  -4  -5  19 19263.3 888.654   9
   4   5 -19 19347.2 878.795   8
   4  -5 -19 19554.4 849.729  23
   4  -5 -19 19643.0 957.952  22
  -4  -5  18 339.899 151.094   9
   4   5 -18 331.491 144.617   8
   4  -5 -18 271.118 97.8626  23
   4  -5 -18 187.614 160.146  22
  -4  -5  17 17645.1 869.532   9
   4   5 -17 17050.8 849.858   8
   4  -5 -17 17257.8 808.479  23
   4  -5 -17 16818.9 900.355  22
   4   5 -16 30895.9 1137.11   8
  -4  -5  16 32257.7 1169.64   9
   4  -5 -16 31394.3 1085.71  23
   4  -5 -16 30717.4 1197.91  22
   4   5 -15 210634. 2923.63   8
   4  -5 -15 209317. 3086.04  22
   4   5 -14 559.413 199.051  26
   4  -5 -14 389.439 149.222  22
   4   5 -13 605.021 172.499  26
   4  -5 -13 490.764 174.966  22
  -4  -5  12 9802.80 559.845  27
   4   5 -12 9822.40 618.682  26
   4  -5 -12 9994.22 640.483  22
  -4  -5  11 41459.1 1134.14  27
   4   5 -11 44750.1 1302.18  26
   4  -5 -11 41498.9 1256.80  22
  -4  -5  10 3225.11 308.023  27
   4   5 -10 3438.42 352.727  26
   4  -5 -10 3746.98 366.651  22
   4   5  -9 1631.11 417.772   3
   4   5  -8 1785.26 423.280   3
   4   5  -7 1032.06 387.586   3
   4   5  -6 16780.2 1353.86   3
   4   5  -5 37281.1 2059.04   3
   4   5  -4 1742.94 521.672   3
  -4   5   3 12905.4 778.361   1
  -4   5   2 32347.5 1216.21   1
  -4   5   1 34619.1 1248.13   1
   4   5   0 70.8456 63.4089   2
  -4   5   0 147.613 113.421   1
   4   5   0-1.39036 88.6805   4
   4   5   1 25249.2 921.265   4
  -4   5  -1 23667.2 1038.72   1
   4   5   1 24451.3 1043.56   2
   4   5   2 75.2624 86.3595   2
  -4   5  -2 45.7160 78.7783   1
   4   5   2 193.522 104.031   4
   4   5   3 155.772 134.874   2
   4   5   3-23.9450 84.1179   4
   4   5   4 398.062 144.854   2
   4   5   4 503.645 162.896   4
   4   5   5 550.296 156.001   4
   4   5   5 1178.56 253.585   2
   4   5   6 16378.8 940.576   2
   4   5   6 15103.9 840.760   4
   4   5   7 2148.38 353.212   4
   4   5   8 1873.07 344.232   4
  -4   5  -8 1998.96 331.671   5
  -4  -5  -8 2109.90 254.208  25
  -4  -5  -8 2364.61 268.086  16
  -4  -5  -9 3693.81 332.561  23
  -4  -5  -9 4010.52 359.762  16
  -4  -5 -10 1486.94 233.790  16
  -4   5 -10 1482.08 240.193  26
  -4  -5 -10 1234.32 201.534  23
  -4  -5 -11 365.846 159.077  16
  -4   5 -11 230.856 141.844  26
  -4  -5 -11 104.427 61.7384  23
  -4  -5 -12 1758.59 253.626  16
  -4   5 -12 1710.79 287.356  26
  -4   5 -12 1625.63 279.200  24
  -4  -5 -12 2065.37 278.211  23
  -4  -5 -13 9847.77 653.983  12
  -4  -5 -13 10456.3 641.653  23
  -4   5 -13 10264.2 702.087  24
  -4   5 -13 10154.8 677.145  26
  -4  -5 -13 10033.9 627.582  16
  -4  -5 -14 5298.71 483.007  12
  -4  -5 -14 5328.19 469.407  23
  -4   5 -14 5033.63 505.747  24
  -4   5 -14 5332.14 496.146  26
  -4  -5 -14 5274.83 459.740  16
  -4  -5 -15 65.7701 77.2260  12
  -4  -5 -15 39.0311 95.5518  16
  -4   5 -15-365.263 145.593  26
  -4   5 -15-44.4716 199.156  24
  -4  -5 -15 15.4439 73.9928  23
  -4  -5 -16 5721.02 482.415  12
  -4  -5 -16 5869.76 491.924  23
  -4   5 -16 5373.27 511.770  24
  -4  -5 -16 5604.12 474.046  16
  -4   5 -17 12642.6 745.065  24
  -4  -5 -17 11686.6 676.994  23
  -4  -5 -17 11781.7 682.137  16
  -4  -5 -18 22.5400 95.8770  16
  -4  -5 -18 76.1028 105.386  25
  -4   5 -18 55.3561 141.437  24
  -4  -5 -18 82.5259 94.9813  23
  -4  -5 -19 145.066 122.447  16
  -4  -5 -19 65.8395 90.0575  25
  -4   5 -19-88.3980 135.715  24
  -4  -5 -19-41.4706 77.9696  23
  -4  -5 -20 1529.20 221.013  25
  -4  -5 -20 1668.13 236.794  23
  -4  -5 -21 5716.35 393.388  23
  -4  -5 -21 6229.76 398.245  25
   4   6 -22 8897.76 486.311   8
  -4  -6  22 8697.27 493.807   9
   4  -6 -22 7896.05 452.120  13
  -4  -6  21 259.834 106.856   9
   4   6 -21 252.088 124.005   8
   4  -6 -21 355.443 108.404  13
  -4  -6  20 2142.90 287.096   9
   4   6 -20 2003.24 268.148   8
   4  -6 -20 1936.55 257.303  13
   4  -6 -20 1834.61 269.474  22
   4   6 -19 98.4017 113.833   8
  -4  -6  19-8.14863 99.4288   9
   4  -6 -19 64.9368 99.6485  13
   4  -6 -19 103.269 171.255  22
  -4  -6  18 1248.39 244.404   9
   4   6 -18 813.057 186.103   8
   4  -6 -18 847.580 168.755  13
   4  -6 -18 1310.53 243.259  22
  -4  -6  17 128.685 113.992   9
   4   6 -17 94.8985 87.3251   8
   4  -6 -17-40.9358 105.307  13
   4  -6 -17-109.436 108.798  22
   4   6 -16 304.773 120.105   8
  -4  -6  16 266.914 155.151   9
   4  -6 -16 205.070 109.346  13
   4  -6 -16 462.151 169.665  22
   4  -6 -15 5699.81 478.935  13
   4  -6 -15 5441.26 509.452  22
   4  -6 -14 3851.71 401.160  13
   4   6 -14 4015.18 433.425  26
   4  -6 -14 3640.24 425.104  22
   4  -6 -13 4805.21 434.463  13
   4   6 -13 5297.12 478.628  26
  -4  -6  13 5280.24 433.473  27
   4  -6 -13 4967.58 465.598  22
   4  -6 -12 58241.6 1453.20  13
  -4  -6  12 58128.8 1443.51  27
   4   6 -12 58316.7 1597.57  26
   4  -6 -12 55077.6 1531.60  22
   4  -6 -11 1020.75 194.274  13
  -4  -6  11 913.180 193.653  27
   4   6 -11 717.387 198.766  26
   4  -6 -11 568.384 183.916  22
  -4  -6  10 165651. 2367.72  27
   4   6 -10 169231. 2689.74  26
   4  -6 -10 163223. 2543.81  22
  -4  -6   9 6876.36 475.560  27
   4   6  -9 6390.21 526.066  26
   4  -6  -9 6338.75 495.562  22
  -4  -6   8 3276.37 332.512  27
   4   6  -8 3185.34 371.961  26
   4   6  -7-15.0602 173.667   3
  -4  -6   7 345.857 129.876  27
   4   6  -7 107.213 87.0243  26
   4   6  -6 1468.36 367.013   3
  -4  -6   6 1824.34 233.639  27
   4   6  -5 467.919 142.753   3
  -4   6   4 1940.56 321.758   1
  -4   6   3 60768.5 1834.84   1
  -4   6   2 1027.07 251.679   1
  -4   6   1 117.449 90.3289   1
   4   6   0 4461.44 496.397   2
  -4   6   0 5059.64 515.455   1
   4   6   1 2767.48 396.323   2
  -4   6  -1 2634.94 386.644   1
   4   6   2 3295.42 431.406   2
  -4   6  -2 3212.31 426.796   1
   4   6   3 32883.9 1387.69   2
   4   6   4 2302.46 390.005   2
  -4  -6  -4 2444.46 274.691  25
   4   6   5 8509.38 738.108   2
  -4  -6  -5 10292.1 563.197  25
  -4   6  -5 8785.05 586.718  18
   4   6   6 591.721 174.056   2
   4   6   6 498.272 192.649   4
  -4  -6  -6 669.824 148.997  25
  -4   6  -6 618.930 176.504  18
  -4  -6  -7 4576.25 389.159  13
  -4  -6  -7 4985.85 403.305  25
  -4   6  -7 4273.45 407.219  18
  -4  -6  -8 239.828 87.8294  13
  -4  -6  -8 254.540 133.507  25
  -4  -6  -9 414.262 141.066  13
  -4   6  -9 268.745 136.161  26
  -4  -6  -9 283.795 132.423  25
  -4  -6 -10 1530.62 234.038  13
  -4   6 -10 1539.38 288.429  26
  -4  -6 -10 1594.54 248.077  25
  -4   6 -10 1261.43 257.426  24
  -4  -6 -11 11477.4 650.708  13
  -4  -6 -11 11114.3 661.982  25
  -4   6 -11 11371.1 744.850  24
  -4   6 -11 10984.4 732.806  26
  -4  -6 -12 44665.7 1294.21  13
  -4  -6 -12 45953.8 1348.93  25
  -4   6 -12 43513.2 1459.34  24
  -4   6 -12 44357.2 1450.78  26
  -4  -6 -13 39540.4 1215.99  13
  -4  -6 -13 39838.1 1275.83  25
  -4  -6 -13 39616.7 1225.08  23
  -4   6 -13 40400.2 1398.73  24
  -4   6 -13 38662.5 1351.89  26
  -4  -6 -14 18939.8 921.556  12
  -4  -6 -14 18612.0 874.790  25
  -4  -6 -14 18656.5 860.043  23
  -4   6 -14 18802.6 965.183  24
  -4   6 -14 19655.1 950.723  26
  -4  -6 -15 10034.8 650.938  12
  -4  -6 -15 9702.91 629.127  25
  -4  -6 -15 9830.16 625.228  23
  -4   6 -15 10285.3 710.292  24
  -4   6 -15 9725.90 654.257  26
  -4  -6 -16 3367.73 372.577  12
  -4  -6 -16 3266.88 364.972  25
  -4  -6 -16 3352.45 358.616  23
  -4   6 -16 3737.75 393.427  26
  -4   6 -16 3944.35 438.780  24
  -4  -6 -17 2025.30 281.171  25
  -4   6 -17 3253.11 391.490  24
  -4  -6 -17 2677.28 314.633  23
  -4  -6 -18 437.022 147.982  25
  -4   6 -18 561.829 171.610  24
  -4  -6 -18 395.099 132.965  23
  -4  -6 -19 9404.88 542.937  25
  -4  -6 -19 9154.90 524.210  23
  -4  -6 -20 2645.51 272.493  25
  -4  -6 -20 3058.21 282.313  23
   4   7 -20 1688.45 231.580   8
  -4  -7  20 1814.79 247.174   9
   4  -7 -20 1100.09 176.613  13
  -4  -7  19 239.708 129.169   9
   4   7 -19 263.945 120.048   8
   4  -7 -19 141.702 70.5500  13
   4  -7 -19 287.267 119.082  22
  -4  -7  18 2622.25 332.041   9
   4   7 -18 2751.29 316.708   8
   4  -7 -18 2360.91 283.790  13
  -4  -7  18 2543.07 297.235  10
   4  -7 -18 2998.71 347.320  22
  -4  -7  17 6996.91 534.774   9
   4   7 -17 6972.29 516.478   8
  -4  -7  17 8124.82 548.141  10
   4  -7 -17 7014.45 509.742  13
   4  -7 -17 7081.11 551.074  22
  -4  -7  16 7923.08 574.351   9
   4   7 -16 8647.36 598.081   8
   4  -7 -16 9075.67 603.188  13
   4  -7 -16 8287.91 606.380  22
  -4  -7  15 15314.3 801.333   9
   4  -7 -15 16126.8 805.488  13
   4  -7 -15 15282.9 826.597  22
   4  -7 -14 1294.73 251.210  13
  -4  -7  14 1353.82 237.114  27
   4  -7 -14 1242.92 237.630  22
   4  -7 -13 13282.8 721.820  13
  -4  -7  13 13443.7 722.206  27
   4   7 -13 13226.9 777.146  26
   4  -7 -13 13312.9 781.340  22
   4  -7 -12 2476.37 307.289  13
  -4  -7  12 2830.16 324.564  27
   4   7 -12 2637.07 360.654  26
   4  -7 -12 2387.23 335.940  22
   4  -7 -11 61196.5 1470.44  13
  -4  -7  11 62679.5 1544.53  27
   4   7 -11 65055.1 1707.52  26
   4  -7 -11 60965.4 1634.52  22
  -4  -7  10 5590.31 460.391  27
   4   7 -10 5619.21 507.897  26
   4  -7 -10 5392.55 484.262  22
  -4  -7   9 7628.86 533.446  27
   4   7  -9 7108.17 585.307  26
   4  -7  -9 8194.08 581.014  22
  -4  -7   8 10681.1 630.542  27
   4   7  -8 10508.1 696.202  26
   4  -7  -8 10550.8 647.129  22
  -4  -7   7 20818.0 864.226  27
   4   7  -7 19481.5 958.331  26
  -4  -7   6 34127.9 1095.55  27
   4   7  -6 33548.4 1276.02  26
  -4   7   6 31769.6 1108.12  18
  -4  -7   5 9827.11 584.834  27
  -4   7   5 8010.34 568.250  18
  -4  -7   4 22198.1 871.449  27
  -4   7   4 20694.1 919.159  18
  -4  -7   3 10933.1 603.836  27
  -4   7   3 9838.20 643.062  18
  -4  -7   2 293.327 120.189  27
  -4   7   2 309.365 116.171  18
  -4  -7   1 5205.80 414.600  27
  -4   7   1 5341.66 480.531  18
  -4  -7   0 2877.38 305.222  27
  -4   7   0 2982.60 366.980  18
  -4  -7  -1 30745.7 945.035  27
  -4   7  -1 32919.9 1211.11  18
  -4  -7  -2 9594.08 555.845  25
  -4   7  -2 8812.46 637.068  18
  -4  -7  -3 3342.32 334.856  25
  -4   7  -3 3232.76 393.106  18
  -4  -7  -4 155.769 78.2147  25
  -4   7  -4 99.5570 118.384  18
  -4  -7  -5 5831.14 449.409  25
  -4   7  -5 5184.67 494.217  18
  -4  -7  -6 6721.18 484.771  25
  -4   7  -6 6800.69 524.152  24
  -4   7  -6 6927.53 578.243  26
  -4   7  -6 7126.22 569.741  18
  -4   7  -7 2328.63 353.557  26
  -4  -7  -7 2807.10 327.800  25
  -4   7  -7 2771.53 358.862  24
  -4   7  -7 2405.42 325.698  18
  -4  -7  -8 5264.54 455.837  25
  -4   7  -8 5137.80 493.615  24
  -4   7  -8 5062.15 511.141  26
  -4   7  -8 5327.21 484.789  18
  -4   7  -9 1599.48 299.056  26
  -4  -7  -9 1115.67 212.739  25
  -4   7  -9 1216.58 272.984  24
  -4  -7 -10 42430.4 1285.52  25
  -4   7 -10 41785.2 1402.85  24
  -4   7 -10 42187.9 1454.59  26
  -4  -7 -11 1698.41 276.998  25
  -4   7 -11 2290.04 355.776  26
  -4   7 -11 2023.25 357.853  24
  -4  -7 -12 34368.8 1183.08  25
  -4   7 -12 33437.5 1293.02  24
  -4   7 -12 33903.2 1288.23  26
  -4  -7 -13 17540.6 850.371  25
  -4   7 -13 16664.0 908.430  24
  -4   7 -13 16349.4 886.298  26
  -4  -7 -14 1740.21 284.757  12
  -4   7 -14 1649.31 272.765  26
  -4  -7 -14 1741.30 276.823  25
  -4   7 -14 1906.35 314.699  24
  -4  -7 -15 881.685 196.980  12
  -4   7 -15 827.419 190.982  26
  -4  -7 -15 989.669 207.782  25
  -4   7 -15 777.324 221.177  24
  -4  -7 -16 587.248 161.559  12
  -4   7 -16 513.090 182.383  26
  -4  -7 -16 605.883 164.934  25
  -4   7 -16 402.215 158.697  24
  -4  -7 -17 1644.86 239.951  12
  -4   7 -17 1763.60 248.630  26
  -4  -7 -17 1828.55 252.616  25
  -4  -7 -18 2804.60 289.212  25
  -4  -7 -19 844.501 161.923  25
   4   8 -19 10074.5 514.950   8
  -4  -8  19 10118.3 544.806   9
   4   8 -18 2141.89 257.970   8
  -4  -8  18 2224.39 280.892   9
   4  -8 -18 1977.35 243.524  13
  -4  -8  18 1955.60 244.893  10
  -4  -8  17 2042.01 272.113   9
   4   8 -17 2118.50 263.167   8
  -4  -8  17 2303.71 283.707  10
   4  -8 -17 2355.63 282.768  13
   4  -8 -17 2459.12 300.694  22
  -4  -8  16 310.767 145.542   9
   4   8 -16 180.173 79.6214   8
  -4  -8  16 357.861 170.258  10
   4  -8 -16 383.157 109.707  13
   4  -8 -16 341.072 126.375  22
  -4  -8  15-55.5777 92.7693   9
   4   8 -15-121.591 100.738   8
   4  -8 -15-39.6836 102.079  13
   4  -8 -15 34.6295 87.2778  22
   4  -8 -14 133.343 71.7091  13
  -4  -8  14 184.960 132.706   9
   4  -8 -14 161.934 106.250  22
   4  -8 -13 19.8114 99.8444  13
  -4  -8  13-2.66763 74.3399  27
   4  -8 -13 46.0875 98.9431  22
  -4  -8  12 598.118 158.457  27
   4   8 -12 566.482 197.684  26
   4  -8 -12 624.711 191.568  22
  -4  -8  11 2096.88 298.265  27
   4   8 -11 2162.11 320.457  26
  -4  -8  10 2814.41 338.532  27
   4   8 -10 3079.86 384.761  26
  -4  -8   9 14956.6 771.753  27
   4   8  -9 14336.9 816.253  26
  -4  -8   8 4810.19 439.218  27
   4   8  -8 4746.51 467.375  26
  -4  -8   7 1868.41 293.377  27
   4   8  -7 1649.06 263.470  26
  -4  -8   6 40554.4 1263.06  27
  -4   8   6 41275.6 1345.81  18
  -4  -8   5 1242.75 250.442  27
  -4   8   5 1285.62 265.419  18
  -4  -8   4 741.973 196.289  27
  -4   8   4 1003.29 242.367  18
  -4  -8   3 2775.24 332.543  27
  -4   8   3 2818.87 381.943  18
  -4  -8   2 21365.6 888.135  27
  -4   8   2 20798.6 1007.45  18
  -4  -8   1 1762.17 257.128  27
  -4   8   1 1718.72 297.047  18
  -4  -8   0 1139.75 213.933  27
  -4   8   0 1195.73 271.537  18
  -4  -8  -1 2499.78 294.141  27
  -4   8  -1 2162.91 353.355  18
  -4   8  -2 42972.2 1413.11  26
  -4   8  -2 44242.0 1476.82  18
  -4   8  -3 66355.6 1775.73  26
  -4   8  -3 68330.6 1854.26  18
  -4  -8  -4 4208.71 394.860  25
  -4   8  -4 4673.67 480.458  26
  -4   8  -4 4672.36 497.089  18
  -4  -8  -5 11708.9 657.132  25
  -4   8  -5 11773.1 771.920  26
  -4   8  -5 11732.2 763.308  18
  -4  -8  -6 15137.7 755.589  25
  -4   8  -6 16541.6 920.699  26
  -4   8  -6 16803.1 904.698  18
  -4   8  -7 1553.06 286.071  26
  -4  -8  -7 1668.58 261.379  25
  -4   8  -7 1755.75 303.186  18
  -4  -8  -8 24183.6 984.548  25
  -4   8  -8 26316.6 1075.24  24
  -4   8  -8 24078.2 1129.11  26
  -4   8  -8 25854.1 1091.59  18
   4  -8   9 18810.1 804.923  27
  -4  -8  -9 16061.0 814.465  25
  -4   8  -9 16908.2 937.418  26
  -4   8  -9 16691.7 868.070  24
  -4   8 -10 4042.04 471.719  26
  -4  -8 -10 3616.91 401.971  25
  -4   8 -10 4070.28 437.753  24
  -4   8 -11 2822.49 402.755  26
  -4  -8 -11 3334.01 370.194  25
  -4   8 -11 3572.40 415.938  24
  -4   8 -12 3486.81 424.891  26
  -4  -8 -12 3538.23 402.399  25
  -4   8 -12 4633.98 465.219  24
   4  -8  12 4338.41 413.699  19
  -4  -8 -13 2153.65 328.213  12
  -4   8 -13 1505.23 291.251  26
  -4   8 -13 2240.84 339.163  24
  -4  -8 -13 1521.59 264.765  25
  -4  -8 -14 2775.49 332.095  12
  -4   8 -14 2354.09 317.164  26
  -4   8 -14 2714.89 362.011  24
  -4  -8 -14 2158.71 291.040  25
  -4  -8 -15 8530.21 566.939  12
  -4  -8 -15 8445.26 541.643  25
  -4   8 -15 8724.39 579.367  26
  -4  -8 -16 5475.45 423.673  12
  -4  -8 -16 5641.84 428.143  25
  -4   8 -16 6251.40 458.341  26
  -4  -8 -17 466.526 129.895  12
  -4   8 -17 481.046 111.336  26
  -4  -8 -17 467.708 125.191  25
  -4  -9  17 1280.09 192.834  10
  -4  -9  17 1157.81 184.206   9
   4   9 -17 1186.52 175.251   8
  -4  -9  16 1246.47 210.263  10
  -4  -9  16 1079.19 188.206   9
   4   9 -16 1193.60 187.317   8
  -4  -9  15 8001.84 521.037  10
  -4  -9  15 6872.50 479.624   9
   4   9 -15 6905.50 468.272   8
  -4  -9  14 1763.02 256.629   9
  -4  -9  14 1818.05 245.520  27
  -4  -9  13 212.523 114.102   9
  -4  -9  13 240.108 73.6372  27
  -4  -9  12 9790.12 593.919   9
  -4  -9  12 10256.1 615.743  27
  -4  -9  11 512.665 174.439  27
  -4  -9  10 1886.08 289.768  27
  -4  -9   9 660.826 192.730  27
  -4  -9   8 172.581 122.147  27
  -4  -9   7 24175.0 1001.18  27
  -4  -9   6 779.907 181.048  27
  -4  -9   5 193.523 136.763  27
  -4  -9   4 89.4176 167.556  27
  -4   9   4-128.409 133.553  18
  -4  -9   3 741.110 199.870  27
  -4   9   3 692.990 207.784  18
  -4  -9   2 12109.8 706.617  27
  -4   9   2 12653.2 822.375  18
  -4  -9   1 16548.4 800.643  27
  -4   9   1 16699.8 941.554  18
  -4  -9   0 41254.6 1252.43  27
  -4   9   0 40081.9 1452.03  18
  -4   9  -1 8811.96 687.020  18
  -4   9  -2 19601.3 1026.31  18
  -4   9  -3 521.820 196.147  26
  -4   9  -3 1033.63 273.395  18
  -4   9  -4 24561.5 1111.91  26
  -4   9  -4 24730.3 1150.01  18
  -4   9  -5 29113.4 1222.12  26
  -4   9  -5 31723.7 1272.88  18
  -4   9  -6 2887.96 398.621  26
   4  -9   7 20892.3 863.898  27
  -4   9  -7 21476.3 1042.44  26
  -4   9  -8 1252.33 266.672  26
  -4  -9  -8 1110.19 211.105  25
   4  -9   8 1452.16 244.897  27
   4  -9   9 5667.36 442.274  27
  -4  -9  -9 4793.15 433.616  25
  -4   9  -9 4865.77 492.573  26
   4  -9   9 4734.66 454.721  19
  -4  -9 -10 4128.28 402.420  25
   4  -9  10 5148.87 414.699  27
  -4   9 -10 4968.39 445.964  24
  -4   9 -10 5103.55 508.716  26
   4  -9  10 4065.59 401.906  19
  -4   9 -11 3404.78 409.840  26
  -4  -9 -11 3288.02 352.637  25
   4  -9  11 3459.08 358.117  19
  -4  -9 -12 165.776 109.518  12
  -4   9 -12 182.899 122.516  26
  -4  -9 -12 76.1638 105.223  25
   4  -9  12 277.526 114.525  19
  -4  -9 -13 1667.88 263.220  12
  -4   9 -13 1473.73 260.405  26
  -4  -9 -13 1036.34 196.132  25
  -4  -9 -14 171.297 82.3268  12
  -4   9 -14 115.514 109.134  26
  -4  -9 -14 254.172 117.759  25
  -4  -9 -15 636.147 145.365  12
  -4   9 -15 294.751 101.552  26
  -4  -9 -15 659.825 147.327  25
  -4 -10  14 2791.79 291.101  10
  -4 -10  14 2876.01 275.425  27
   4  10 -14 2962.94 273.815   8
  -4 -10  13-4.45588 74.5117  10
  -4 -10  13 99.5792 80.0347  27
  -4 -10  12 691.461 170.432  10
  -4 -10  12 620.440 151.225  27
  -4 -10  12 866.630 175.662  17
  -4 -10  11 2047.30 275.329  27
  -4 -10  10 1791.10 270.732  27
  -4 -10   9 11853.8 670.126  27
  -4 -10   8 98.4728 92.0104  27
  -4 -10   7 1244.65 244.317  27
  -4 -10   6 624.968 186.492  27
  -4 -10   5 494.758 165.961  27
  -4 -10   4 1605.71 279.882  27
  -4 -10   3 3340.17 382.707  27
  -4 -10   2 6371.38 513.528  27
   4 -10  -2 6211.98 470.586  19
  -4 -10   1 10.8704 88.3536  27
   4 -10  -1 112.932 151.381  19
  -4 -10   0 46250.3 1322.33  27
   4 -10   0 47420.0 1365.95  19
   4 -10   1 3405.50 383.742  19
   4 -10   2 52.7300 133.878  19
  -4 -10  -2 155.783 111.401  17
   4 -10   3 473.090 180.393  19
  -4 -10  -3 204.865 120.642  17
   4 -10   4 6640.41 503.118  27
  -4  10  -4 6440.12 544.470  26
   4 -10   4 7249.60 567.828  19
   4 -10   5 5478.84 443.921  27
  -4  10  -5 4897.03 476.779  26
   4 -10   5 5581.65 496.536  19
  -4  10  -6 2731.59 356.705  26
   4 -10   6 2825.99 320.797  27
   4 -10   6 2961.58 371.636  19
   4 -10   7 5042.40 413.101  27
  -4  10  -7 5101.21 472.096  26
   4 -10   7 5076.02 454.209  19
  -4  10  -8 1231.83 248.113  26
   4 -10   8 1242.46 207.862  27
   4 -10   8 1025.95 239.039  19
   4 -10   9 6648.11 449.971  27
  -4  10  -9 5770.04 489.523  26
   4 -10   9 6146.09 459.380  19
  -4  10 -10 3086.81 345.616  26
   4 -10  10 3465.40 310.715  27
   4 -10  10 2938.30 307.670  19
  -4 -10 -11 663.524 168.792  12
  -4  10 -11 747.682 178.208  26
   4 -10  11 839.697 178.203  19
  -4 -10 -12 2458.47 284.681  12
  -4  10 -12 2670.47 301.408  26
   4 -10  12 2450.27 247.408  19
  -4 -10 -13 454.155 116.264  12
  -4  10 -13 649.664 149.981  26
  -4 -11  11 4985.19 366.226  27
  -4 -11  10 1786.55 251.056  10
  -4 -11  10 1593.44 216.765  27
  -4 -11  10 1567.73 214.900  17
  -4 -11   9 2384.53 269.697  10
  -4 -11   9 2646.88 291.560  27
  -4 -11   9 2771.22 304.237  17
  -4 -11   8 2885.33 298.293  10
  -4 -11   8 2499.39 293.450  27
  -4 -11   7 430.202 141.837  10
  -4 -11   7 221.653 99.3742  27
  -4 -11   6 687.338 157.241  27
  -4 -11   5 5391.29 444.161  27
  -4 -11   4 428.171 159.896  27
   4 -11  -4 293.838 121.634  27
  -4 -11   3 1165.81 212.175  27
   4 -11  -3 1055.65 194.284  27
  -4 -11   2 1845.94 259.957  27
   4 -11  -2 1829.32 264.374  27
   4 -11  -1 5327.66 425.423  27
  -4 -11   1 5082.59 418.281  27
  -4 -11   1 5040.40 449.133  17
   4 -11  -1 5633.02 412.310  19
   4 -11   0 31.7022 99.2195  27
  -4 -11   0-100.041 152.730  17
   4 -11   0 107.600 92.7196  19
   4 -11   1 162.250 111.711  27
  -4 -11  -1 296.674 137.997  17
   4 -11   1 290.955 142.716  19
   4 -11   2 1448.92 232.086  27
  -4 -11  -2 1553.39 233.702  17
   4 -11   2 1693.31 249.547  19
   4 -11   3 125.587 89.5459  27
   4 -11   3 313.758 151.749  19
   4 -11   4 12262.6 627.512  27
   4 -11   4 12321.2 651.398  19
   4 -11   5-9.34131 74.2545  27
   4 -11   5 132.211 128.306  19
   4 -11   6 2785.85 284.755  27
  -4  11  -6 2730.77 303.632  26
   4 -11   6 2967.54 313.712  19
  -4  11  -7 125.406 75.2776  26
   4 -11   7 134.691 88.8172  27
   4 -11   7 286.014 116.794  19
  -4 -11  -8 6700.66 474.703  12
   4 -11   8 6589.61 410.063  27
  -4  11  -8 6360.33 442.671  26
   4 -11   8 7129.71 445.209  19
  -4 -11  -9 4290.06 366.436  12
  -4  11  -9 3913.74 338.048  26
   4 -11   9 3898.60 312.157  19
  -4 -12   5 2363.62 266.249  17
  -4 -12   4 3737.81 337.393  17
  -4 -12   3 1553.94 222.691  17
  -4 -12   2 8835.48 509.319  17
   4 -12  -1 264.986 98.2646  27
  -4 -12   1-76.3101 69.8615  17
   4 -12   0 778.606 161.941  27
   4 -12   1 82.4682 72.7846  27
   4 -12   2 2829.37 273.599  27
   4 -12   3 3061.06 278.024  27
   5   0 -24 139.002 98.2652  15
   5   0 -24 63.0331 71.8863  23
   5   0 -23 23.5536 88.0670  15
   5   0 -23-52.0911 78.2252  23
   5   0 -22 23808.3 959.917  15
   5   0 -22 24319.2 922.671  23
   5   0 -21 132.746 109.359  15
   5   0 -21 11.3813 129.094  23
   5   0 -20 10170.0 657.247  15
   5   0 -20 9593.31 620.108  23
   5   0 -19 58.6086 128.751  15
   5   0 -18 30963.7 1154.11  22
  -5   0  17 115.717 93.1582   9
   5   0 -17 81.2478 84.3557  22
  -5   0  16 790.239 175.920   9
   5   0 -16 887.993 186.574  22
  -5   0  15 47.4764 92.7726   9
   5   0 -15-4.11369 75.6435  22
  -5   0  14 43945.8 1263.97   9
   5   0 -14 43015.5 1203.92  22
   5   0 -13 102.415 89.5263   8
   5   0 -12 77469.3 2476.89   3
   5   0 -11 672.064 275.040   3
   5   0 -10 18768.3 1383.37   3
   5   0  -9 18.7617 187.262   4
   5   0  -8 43056.8 1809.65   4
   5   0  -7 24.7352 170.183   4
   5   0  -6 1964.58 404.730   4
   5   0  -5-95.8729 145.385   4
   5   0  -4 43.6354 147.457   4
   5   0  -3-96.2548 144.466   4
  -5   0   2 84599.3 1205.73   5
   5   0  -2 81913.2 1680.43   4
  -5   0   1-0.54446 60.3792   5
   5   0  -1 77.6835 106.726   4
  -5   0   0 19756.2 649.594   5
   5   0   0 20128.7 766.852   4
  -5   0  -1 94.5061 92.7241   5
   5   0   1 1343.68 192.841   4
  -5   0  -2 78165.3 1423.30   5
   5   0   2 75104.8 1455.19   4
  -5   0  -3-6.27511 70.6172   5
   5   0   3 38.6047 66.3984   4
  -5   0  -4 9648.23 549.194   5
   5   0   4 9685.72 546.018   4
  -5   0  -5-47.8118 104.764   5
   5   0   5-78.8092 108.630   4
   5   0   6 600092. 4493.30   4
   5   0   7-23.1450 113.943   4
   5   0   8 10126.1 624.251   4
   5   0   9 169.874 81.0350   4
   5   0  10 23228.3 1034.55   4
   5   0  11 55.4274 86.3127   4
  -5   0 -11-10.9422 88.1210  20
  -5   0 -12 172.276 88.8619  23
  -5   0 -12 10.2926 86.7157  20
  -5   0 -13 40.2668 116.578  20
  -5   0 -13-14.2104 88.6443  23
  -5   0 -14 1526.99 246.842  23
  -5   0 -15-318.607 123.777  23
  -5   0 -16 3941.54 391.257  23
  -5   0 -17 72.9811 244.707  23
  -5   0 -18 17000.7 809.146  23
  -5   0 -19-70.3025 105.022  16
  -5   0 -19-189.954 103.737  23
  -5   0 -20 7358.44 498.693  16
  -5   0 -20 8047.74 526.425  23
  -5   0 -21 8.05820 76.8577  16
  -5   0 -21-13.5297 70.5766  23
  -5   0 -22 9219.58 485.431  23
  -5   0 -22 10431.8 528.122  16
   5   1 -24 94.0204 103.110  15
   5  -1 -24 89.0079 68.4728  15
   5  -1 -24 82.7325 83.4437  23
   5   1 -24 203.821 103.887  23
   5  -1 -23 589.964 169.890  15
   5   1 -23 552.774 139.991  15
   5   1 -23 634.616 139.165  23
   5  -1 -23 564.148 152.537  23
   5   1 -22 615.023 144.749  15
   5  -1 -22 518.999 153.279  15
   5   1 -22 830.017 180.515  23
   5  -1 -22 722.983 172.437  23
   5  -1 -21 282.229 133.194  15
   5   1 -21 302.325 143.904  15
   5   1 -21 243.185 114.750  23
   5  -1 -21 349.425 154.537  23
   5  -1 -20 7601.62 563.048  15
   5  -1 -20 7718.86 564.432  23
   5   1 -20 8262.52 557.422  23
  -5  -1  19 1603.78 263.451   9
   5  -1 -19 1509.34 251.174  15
   5  -1 -19 1420.12 256.373  22
  -5  -1  18 68.3168 82.9514   9
   5  -1 -18 205.314 115.301  15
   5  -1 -18 391.873 221.979  22
   5   1 -17 11744.7 693.508   8
  -5  -1  17 12998.9 744.755   9
   5  -1 -17 12130.1 687.556  15
   5  -1 -17 11963.4 725.350  22
  -5  -1  16 923.613 198.704   9
   5   1 -16 983.317 203.635   8
   5  -1 -16 1010.13 208.182  22
   5   1 -15 3917.92 383.451   8
  -5  -1  15 4309.27 411.806   9
   5  -1 -15 4225.87 417.302  22
   5   1 -14 13516.0 670.679   8
  -5  -1  14 14461.1 731.667   9
  -5   1  14 12912.9 679.322   9
   5  -1 -14 12993.7 695.694  22
   5   1 -13 2785.37 299.030   8
  -5  -1  13 3058.31 314.669   9
   5   1 -12 444.974 219.893   3
   5   1 -11 21191.0 1455.78   3
   5   1 -10 2663.59 572.962   3
   5   1  -9 863.126 423.753   3
   5  -1  -9 1063.88 390.318   3
   5   1  -9 649.474 242.890   4
   5  -1  -8 390.951 234.237   4
   5   1  -8 380.099 203.379   4
   5  -1  -7 70.8740 199.030   4
   5   1  -7 35.4653 204.445   4
   5  -1  -6 70775.8 2161.06   4
   5   1  -6 69935.5 2040.06   4
   5  -1  -5 534.944 213.471   4
   5   1  -5 287.523 191.077   4
   5   1  -4 4477.08 441.264   4
   5  -1  -4 4358.24 489.424   4
   5  -1  -3 14917.4 804.208   4
   5   1  -3 16072.9 769.754   4
   5  -1  -2 399.380 180.720   4
   5   1  -2 278.942 121.173   4
   5  -1  -1 196.726 122.463   4
   5   1  -1 136.311 118.889   4
   5  -1   0 16662.0 699.732   4
   5   1   0 16719.1 711.858   4
   5  -1   1 27776.8 887.232   4
   5   1   1 29069.7 922.909   4
  -5   1  -2 1833.90 241.202   5
   5  -1   2 2226.97 260.050   4
   5   1   2 1817.35 245.445   4
  -5   1  -3 2106.73 259.464   5
   5  -1   3 1778.53 229.895   4
   5   1   3 2106.25 267.859   4
  -5   1  -4 8141.57 519.197   5
   5  -1   4 8810.77 501.966   4
   5   1   4 8051.00 516.720   4
  -5   1  -5 97242.1 1864.89   5
   5  -1   5 97879.5 1720.88   4
   5   1   5 95731.0 1820.50   4
  -5   1  -6 129685. 2228.63   5
   5  -1   6 129933. 2009.77   4
   5   1   6 126875. 2145.50   4
  -5   1  -7 63133.1 1620.26   5
   5  -1   7 61823.7 1433.83   4
   5   1   7 58392.3 1517.01   4
  -5   1  -8 35009.4 1248.21   5
   5  -1   8 32260.0 1069.90   4
   5   1   9 14063.5 805.783   4
   5   1  10 414.266 165.791   4
  -5  -1 -11 12707.8 633.255  23
  -5  -1 -11 11481.9 622.491  20
  -5   1 -11 12893.7 660.989  20
  -5  -1 -12 3987.18 362.930  12
  -5  -1 -12 3840.35 368.260  23
  -5   1 -12 3388.51 329.859  23
  -5   1 -12 4494.25 411.282  20
  -5  -1 -12 4190.59 398.119  20
  -5   1 -13 236.687 78.0829  23
  -5   1 -13 339.305 139.407  20
  -5  -1 -13 226.165 109.488  20
  -5  -1 -13 227.438 104.248  23
  -5   1 -14 110.493 80.2519  23
  -5  -1 -14 205.280 132.660  23
  -5   1 -15 5319.24 440.365  23
  -5  -1 -15 5463.93 463.445  23
  -5  -1 -16 20.7466 78.2853  16
  -5   1 -16-20.0581 62.3904  23
  -5  -1 -17 731.980 196.248  16
  -5   1 -17 835.276 188.825  23
  -5  -1 -17 780.215 224.476  23
  -5  -1 -18 7172.10 530.529  16
  -5  -1 -18 7057.88 529.575  23
  -5  -1 -19 10432.5 623.135  16
  -5  -1 -19 10467.5 648.428  23
  -5  -1 -20 7564.49 516.473  16
  -5   1 -20 7403.80 496.074  16
  -5  -1 -20 7660.03 527.145  23
  -5   1 -21 205.297 114.972  16
  -5  -1 -21-28.0328 89.3691  16
  -5  -1 -21-80.0369 97.8797  23
  -5   1 -22 436.731 132.583  16
  -5  -1 -22 424.261 128.032  16
  -5  -1 -22 438.706 119.206  23
   5   2 -24 4301.09 347.716  15
   5  -2 -24 4216.30 345.576  23
   5  -2 -23 25.3685 68.9686  15
   5   2 -23-9.76921 80.4066  15
   5  -2 -23 78.6685 75.7934  23
   5   2 -22 2812.09 331.882  15
   5  -2 -22 2619.70 315.103  15
   5  -2 -22 2881.86 330.496  23
   5  -2 -21 1638.21 260.568  15
  -5  -2  21 1923.70 279.625   9
   5   2 -21 2155.99 272.511  23
   5  -2 -21 2082.03 289.930  23
  -5  -2  20 618.514 158.490   9
   5  -2 -20 514.985 172.065  15
   5  -2 -20 740.784 195.009  23
   5  -2 -20 492.702 202.106  22
   5   2 -20 419.901 147.053  23
   5   2 -19 14704.5 795.621   8
  -5  -2  19 14509.7 801.770   9
   5  -2 -19 13216.4 736.534  15
   5  -2 -19 14810.5 843.972  22
  -5  -2  18 1592.62 268.454   9
   5   2 -18 1254.07 247.341   8
   5  -2 -18 1345.17 243.556  15
   5  -2 -18 971.996 230.173  22
   5   2 -17 19077.7 881.786   8
   5  -2 -17 18967.4 861.837  15
  -5  -2  17 18957.6 904.547   9
   5  -2 -17 19632.0 948.893  22
   5   2 -16 28465.8 1052.73   8
   5  -2 -16 27996.3 1023.71  15
  -5  -2  16 27128.8 1059.14   9
   5  -2 -16 28071.7 1106.86  22
   5   2 -15 1912.93 260.377   8
  -5  -2  15 1377.22 243.134   9
   5  -2 -15 1067.17 193.510  15
   5  -2 -15 1228.83 220.632  22
   5   2 -14 23415.0 904.731   8
  -5  -2  14 23036.8 932.401   9
   5  -2 -14 23403.7 892.104  15
   5  -2 -14 22262.6 935.719  22
  -5  -2  13 539.693 153.312   9
   5  -2 -13 509.472 127.583  15
   5  -2 -13 232.063 89.1668  22
   5   2 -12 45950.1 2092.63   3
   5   2 -11 10671.2 1043.78   3
   5   2 -10 53779.2 2501.16   3
   5   2  -9 1722.48 537.553   3
   5   2  -9 1236.81 360.498   4
   5   2  -8 10832.8 900.585   4
   5   2  -7 27326.0 1335.56   4
   5  -2  -6 10180.3 845.967   4
   5   2  -6 10420.2 775.609   4
  -5   2   6 10880.0 553.642   1
   5   2  -5 57116.1 1663.38   4
   5  -2  -5 54151.1 1912.10   4
   5  -2  -4 12411.4 861.217   4
   5   2  -4 13000.7 738.654   4
  -5   2   4 13241.3 595.936   1
   5   2  -3 38722.6 1195.14   4
   5  -2  -3 37789.4 1394.82   4
  -5   2   3 39496.0 1038.05   1
   5  -2  -2 3860.78 426.688   4
   5   2  -2 4192.85 384.490   4
  -5   2   2 3816.78 333.946   1
   5  -2  -1 3832.09 388.852   4
   5   2  -1 4105.34 368.091   4
   5   2   0 3303.45 327.378   4
   5  -2   0 2874.31 317.830   4
   5  -2   1 364.689 106.772   4
   5   2   1 113.056 66.8099   4
   5  -2   2 20512.8 758.445   4
   5   2   2 19722.6 802.421   4
   5   2   3 49930.0 1302.47   4
   5  -2   3 53916.6 1201.49   4
  -5   2  -4 32086.0 1067.96   5
   5  -2   4 34529.7 961.407   4
   5   2   4 32020.0 1064.39   4
  -5   2  -5 139065. 2302.26   5
   5   2   5 151176. 2392.91   4
   5   2   6 674.448 183.521   4
  -5   2  -6 892.003 219.241   5
   5   2   7 3060.48 370.064   4
  -5   2  -7 2331.61 331.711   5
   5   2   8 734.349 208.271   4
  -5   2  -8 511.614 158.681   5
   5   2   9 193.304 112.142   4
  -5   2  -9 162.065 140.143   5
   5   2  10 8294.31 697.050   4
  -5  -2 -11 845.244 175.102  12
  -5  -2 -11 714.784 148.379  16
  -5   2 -11 763.679 164.891  20
  -5  -2 -11 699.816 166.611  23
  -5  -2 -11 759.563 177.220  20
  -5  -2 -12 14034.4 712.173  12
  -5  -2 -12 14016.5 686.785  16
  -5  -2 -12 15822.6 749.997  23
  -5   2 -12 13253.5 702.338  20
  -5  -2 -12 14109.5 719.595  20
  -5  -2 -13 18761.0 824.383  12
  -5  -2 -13 19092.9 833.844  16
  -5  -2 -13 18554.1 851.326  23
  -5  -2 -14 676.106 171.874  16
  -5  -2 -14 768.115 195.169  23
  -5  -2 -15 2932.02 343.889  16
  -5  -2 -15 3049.27 354.451  23
  -5  -2 -16 17071.1 828.310  16
  -5  -2 -16 16841.1 832.680  23
  -5   2 -16 16440.2 839.821  24
  -5  -2 -17 14652.7 770.852  16
  -5  -2 -17 14172.2 772.666  23
  -5  -2 -18 1148.47 238.918  16
  -5  -2 -18 1724.78 274.686  23
  -5  -2 -19 4047.67 400.853  23
  -5  -2 -19 4272.17 403.778  16
  -5  -2 -20 267.020 117.927  16
  -5  -2 -20 202.803 105.729  23
  -5   2 -21 3958.23 329.856  16
  -5  -2 -21 4258.03 368.581  23
  -5  -2 -21 4454.81 372.917  16
  -5   2 -22 59.3892 87.0172  16
  -5  -2 -22 155.650 82.0739  16
  -5  -2 -22 162.188 98.1139  23
   5   3 -24 70.2282 69.6933  15
   5  -3 -24 131.334 65.1153  23
   5   3 -23 63.8143 83.7331  15
   5  -3 -23 81.8097 93.0258  23
  -5  -3  22 3273.32 340.171   9
   5  -3 -22 3415.53 336.988  23
  -5  -3  21 2194.98 299.050   9
   5  -3 -21 2188.79 291.071  23
   5  -3 -21 2048.14 329.900  22
   5  -3 -20 15344.4 773.790  15
  -5  -3  20 16395.8 820.701   9
   5   3 -20 16137.2 816.515   8
   5  -3 -20 18486.8 848.805  23
   5  -3 -20 17233.0 901.446  22
   5  -3 -19 3693.31 389.390  15
  -5  -3  19 3919.71 423.233   9
   5   3 -19 3670.92 413.321   8
   5  -3 -19 3882.75 404.988  23
   5  -3 -19 3990.62 526.996  22
   5   3 -18 12973.1 738.637   8
  -5  -3  18 12100.6 723.515   9
   5  -3 -18 11975.3 690.056  15
   5  -3 -18 13552.9 810.835  22
   5   3 -17 15060.8 792.721   8
   5  -3 -17 14653.5 764.125  15
  -5  -3  17 15321.4 812.214   9
   5  -3 -17 14768.2 836.787  22
   5   3 -16 59219.7 1521.88   8
   5  -3 -16 57073.1 1477.82  15
  -5  -3  16 57391.1 1543.58   9
   5  -3 -16 59354.6 1653.51  22
   5   3 -15 5274.90 447.216   8
  -5  -3  15 5932.06 495.352   9
   5  -3 -15 5600.77 459.424  15
   5  -3 -15 5321.57 493.192  22
  -5  -3  14 2217.30 306.838   9
   5   3 -14 1934.56 265.186   8
   5  -3 -14 2202.41 290.698  15
   5  -3 -14 1977.26 296.936  22
   5   3 -13 19953.2 827.693   8
  -5  -3  13 20740.2 818.701  10
   5  -3 -13 19893.9 807.252  15
  -5  -3  13 19757.1 854.907   9
   5  -3 -13 20812.4 908.185  22
  -5  -3  12 55623.7 1384.74   9
   5   3 -12 50722.1 1268.05   8
  -5  -3  12 52436.7 1280.73  10
   5  -3 -12 52157.8 1390.64  22
   5   3 -11 944.682 446.836   3
   5   3 -10-1.62827 277.041   3
   5   3  -9 11282.0 1225.32   3
   5   3  -9 11947.9 972.467   4
   5   3  -8 2379.72 568.498   3
   5   3  -8 3571.36 533.299   4
  -5   3   7 30958.8 1083.89   1
   5   3  -7 32436.6 1458.12   4
   5   3  -6 96681.4 2346.71   4
  -5   3   6 97291.9 1843.07   1
  -5   3   5 26.3440 68.0633   1
   5   3  -5-143.835 139.230   4
  -5   3   4 69.6101 68.7210   1
   5  -3  -4 337.992 204.608   4
   5   3  -4 236.463 108.368   4
  -5   3   3 26387.6 938.943   1
   5  -3  -3 26576.5 1244.16   4
   5   3  -3 26998.4 1026.00   4
   5  -3  -2 121927. 2494.26   4
  -5   3   2 114822. 2013.19   1
   5   3  -2 118382. 2066.31   4
   5  -3  -1 6163.92 540.994   4
   5   3  -1 5968.74 463.266   4
  -5   3   1 5597.35 459.300   1
   5   3   0 945.341 180.670   4
   5   3   1 4042.07 376.916   4
   5   3   2 97076.2 1863.56   4
   5   3   3 77393.4 1680.60   4
   5   3   4 29278.2 1069.05   4
   5   3   5 3980.47 409.149   4
  -5   3  -6 12250.0 744.398   5
   5   3   6 12427.3 754.031   4
  -5   3  -7 9648.75 687.685   5
   5   3   7 9589.02 690.461   4
  -5   3  -8 19128.8 987.942   5
   5   3   8 18742.0 1003.91   4
  -5   3  -9 42447.2 1514.27   5
   5   3   9 38506.8 1522.37   4
  -5  -3 -10 937.407 188.931  12
  -5  -3 -10 825.553 162.350  16
  -5  -3 -10 795.442 166.413  23
  -5   3 -10 443.201 111.466  20
  -5  -3 -10 771.009 166.879  20
  -5  -3 -11 41895.4 1261.09  12
  -5  -3 -11 42155.3 1218.63  23
  -5   3 -11 35778.8 1111.06  20
  -5  -3 -11 37694.0 1141.44  20
  -5  -3 -11 42636.8 1178.62  16
  -5  -3 -12 169.338 84.4912  16
  -5  -3 -12 133.704 104.758  12
  -5  -3 -12 159.168 109.783  23
  -5  -3 -12 149.636 123.115  20
  -5  -3 -13 12994.2 717.863  12
  -5  -3 -13 13393.6 734.492  23
  -5  -3 -13 13736.4 720.885  16
  -5  -3 -14 6423.22 510.009  12
  -5  -3 -14 6097.76 499.665  23
  -5  -3 -14 6558.54 511.817  16
  -5  -3 -15 14633.0 785.302  23
  -5  -3 -15 15579.0 798.284  16
  -5  -3 -16 1572.49 277.020  16
  -5   3 -16 1461.12 274.981  24
  -5  -3 -16 1480.46 258.697  23
  -5  -3 -17 2007.36 288.830  16
  -5   3 -17 1882.19 301.428  24
  -5  -3 -17 2165.21 321.706  23
  -5  -3 -18 1482.05 257.532  16
  -5   3 -18 1460.16 266.637  24
  -5  -3 -18 1593.81 257.947  23
  -5  -3 -19 3976.74 386.160  23
  -5  -3 -19 4514.16 416.320  16
  -5  -3 -20 370.460 136.437  16
  -5  -3 -20 172.325 106.767  23
  -5  -3 -21 4.50829 61.5402  16
  -5  -3 -21 38.0250 66.1247  23
  -5  -3 -22 2079.25 239.939  23
  -5  -3 -22 2078.10 232.321  16
  -5  -4  23 506.839 135.902   9
   5   4 -23 488.301 138.943  15
   5  -4 -23 395.363 100.882  23
  -5  -4  22 768.649 171.042   9
   5  -4 -22 767.688 165.391  23
  -5  -4  21 103.607 102.979   9
   5   4 -21 81.3061 93.0849   8
   5  -4 -21 73.9789 124.725  22
   5  -4 -21 50.3458 79.2257  23
  -5  -4  20 2771.22 353.462   9
   5   4 -20 2752.94 334.569   8
   5  -4 -20 2749.54 323.508  23
   5  -4 -20 2612.07 337.085  22
  -5  -4  19 474.174 158.517   9
   5   4 -19 273.347 158.834   8
   5  -4 -19 162.388 92.8225  23
   5  -4 -19 222.462 178.662  22
  -5  -4  18 904.174 224.792   9
   5   4 -18 742.987 187.292   8
   5  -4 -18 967.438 211.272  23
   5  -4 -18 983.433 281.182  22
  -5  -4  17 215.630 152.831   9
   5   4 -17 228.308 144.856   8
   5  -4 -17 153.110 81.9480  23
   5  -4 -17 552.595 201.388  22
   5   4 -16 12300.9 712.088   8
   5  -4 -16 12740.5 709.975  15
  -5  -4  16 12697.3 741.582   9
   5  -4 -16 12713.4 789.186  22
   5   4 -15 75883.5 1719.25   8
  -5  -4  15 79723.3 1708.66  10
   5  -4 -15 77535.4 1720.05  15
  -5  -4  15 77728.9 1798.67   9
   5  -4 -15 77241.8 1879.78  22
  -5  -4  14 2648.53 333.925   9
   5   4 -14 2256.18 303.398   8
   5  -4 -14 1824.71 257.872  15
  -5  -4  14 2206.16 297.179  10
   5  -4 -14 2032.55 285.699  22
  -5  -4  13 6092.77 489.703   9
   5   4 -13 5607.28 457.093   8
  -5  -4  13 5343.52 428.977  10
   5  -4 -13 5244.21 423.119  15
   5  -4 -13 5863.35 504.302  22
  -5  -4  12 3781.45 386.641   9
   5   4 -12 3572.02 357.702   8
  -5  -4  12 3500.41 339.688  27
   5  -4 -12 3400.30 386.952  22
  -5  -4  11 31122.7 1043.69   9
  -5  -4  11 32422.4 1016.25  27
   5  -4 -11 34136.6 1138.16  22
  -5  -4  10 12738.4 645.912   9
   5   4 -10 12207.9 1207.84   3
   5  -4 -10 11305.8 632.141  22
   5   4  -9 6696.26 963.841   3
   5   4  -8 33936.1 2123.16   3
   5   4  -7 297.836 385.453   3
  -5   4   7 78.6600 91.6933   1
  -5   4   6 579.298 165.951   1
   5   4  -6 821.949 260.193   4
  -5   4   5 148.030 94.2379   1
   5   4  -5 181.511 152.683   4
  -5   4   4 6363.45 529.362   1
   5   4  -4 6266.90 541.848   4
  -5   4   3 41448.6 1326.05   1
   5   4  -3 43326.4 1360.49   4
   5   4  -2 86819.0 1849.77   4
  -5   4   2 82927.4 1854.28   1
   5   4  -1 6740.68 506.686   4
  -5   4   1 6683.56 543.288   1
   5   4   0 21907.0 909.833   4
  -5   4   0 21265.0 963.111   1
   5   4   1 27190.3 1022.63   4
   5   4   2 16507.6 799.341   4
   5   4   3 204691. 2900.06   4
   5   4   4 16385.4 841.131   4
   5   4   5 10756.6 708.199   4
   5   4   6 2184.44 355.239   4
   5   4   7 127.585 135.899   4
  -5   4  -7 287.654 147.697   5
  -5   4  -8 16252.0 943.625   5
   5   4   8 16377.4 978.014   4
  -5  -4  -8 16359.0 677.504  25
  -5  -4  -8 17632.7 718.133  16
  -5  -4  -9 2010.47 260.750  16
  -5  -4  -9 2246.04 297.703  12
  -5  -4  -9 1767.54 233.604  25
  -5  -4  -9 2193.82 264.377  23
  -5  -4 -10 48941.0 1398.97  12
  -5  -4 -10 46980.2 1262.48  23
  -5  -4 -10 46920.8 1254.35  16
  -5  -4 -11 14236.7 775.177  12
  -5  -4 -11 12894.5 692.961  23
  -5   4 -11 14108.3 760.302  26
  -5  -4 -11 14231.2 709.474  16
  -5  -4 -12 4149.36 412.992  12
  -5  -4 -12 4395.24 409.082  23
  -5   4 -12 4014.86 418.721  26
  -5  -4 -12 3917.84 376.671  16
  -5  -4 -13 25290.0 1039.81  12
  -5  -4 -13 24505.7 985.267  23
  -5  -4 -13 25490.9 991.790  16
  -5  -4 -14 9432.64 636.576  12
  -5  -4 -14 8735.61 619.438  23
  -5  -4 -14 8963.07 600.253  16
  -5  -4 -15 1362.93 246.147  12
  -5  -4 -15 1651.23 263.600  16
  -5   4 -15 1430.91 277.746  24
  -5  -4 -15 1444.09 257.365  23
  -5  -4 -16 48.0695 135.220  16
  -5   4 -16 26.5849 116.779  24
  -5  -4 -16-190.824 114.443  23
  -5  -4 -17 124.711 89.3956  16
  -5  -4 -17 247.715 117.862  25
  -5   4 -17 331.408 170.023  24
  -5  -4 -17 428.218 136.786  23
  -5  -4 -18 403.249 134.870  16
  -5  -4 -18 141.149 63.9672  25
  -5   4 -18 166.333 122.188  24
  -5  -4 -18 169.404 110.442  23
  -5  -4 -19 1294.61 220.541  16
  -5  -4 -19 1311.33 210.889  25
  -5   4 -19 1214.54 223.259  24
  -5  -4 -19 1361.10 224.878  23
  -5  -4 -20 12100.6 562.779  25
  -5  -4 -20 11959.3 606.401  23
  -5   4 -20 13045.2 641.875  24
  -5  -4 -20 12418.9 619.208  16
  -5  -4 -21 1407.24 202.320  23
   5  -5 -22 4910.64 367.296  13
  -5  -5  22 4776.85 386.639   9
   5  -5 -22 4683.69 354.412  23
  -5  -5  21 94.1910 75.7294   9
   5   5 -21 47.0438 67.9854   8
   5  -5 -21-81.9070 78.7591  13
   5  -5 -21-65.5995 85.8886  23
   5  -5 -21 63.4546 100.239  22
   5   5 -20 1257.51 221.880   8
  -5  -5  20 1709.87 281.527   9
   5  -5 -20 1438.67 254.930  22
   5  -5 -20 1245.34 205.590  23
  -5  -5  19 602.122 174.016   9
   5   5 -19 704.940 182.901   8
   5  -5 -19 596.052 142.298  23
   5  -5 -19 608.976 149.379  22
   5   5 -18 719.364 196.607   8
  -5  -5  18 569.232 185.213   9
   5  -5 -18 1189.14 227.751  23
   5  -5 -18 622.969 175.823  22
  -5  -5  17 1198.31 262.677   9
   5   5 -17 1261.76 240.878   8
   5  -5 -17 1249.40 217.226  23
   5  -5 -17 1206.51 265.097  22
  -5  -5  16 13401.1 717.075  10
  -5  -5  16 12750.2 747.687   9
   5   5 -16 12615.4 720.739   8
   5  -5 -16 13025.0 696.292  23
   5  -5 -16 12978.0 793.386  22
  -5  -5  15 2115.55 315.983   9
   5   5 -15 1968.94 292.780   8
  -5  -5  15 2409.48 318.656  10
   5  -5 -15 1977.37 314.283  22
  -5  -5  14 135.687 130.727   9
   5   5 -14 152.449 94.9836   8
   5  -5 -14-3.22343 122.738  22
  -5  -5  13 8185.24 579.229   9
   5   5 -13 7988.42 559.765   8
  -5  -5  13 7640.22 522.814  27
   5  -5 -13 8006.42 601.544  22
  -5  -5  12 833.415 180.120   9
  -5  -5  12 466.848 149.218  27
   5  -5 -12 539.354 166.879  22
  -5  -5  11 13758.0 725.207   9
  -5  -5  11 13111.8 676.980  27
   5  -5 -11 13365.9 748.452  22
  -5  -5  10 18022.3 799.176   9
  -5  -5  10 17073.5 753.579  27
   5  -5 -10 17155.3 821.516  22
  -5  -5   9 9559.53 562.071   9
  -5  -5   9 9434.34 555.513  27
  -5  -5   8 4209.79 361.862   9
  -5  -5   8 4392.03 372.058  27
  -5   5   7 7794.12 664.218   1
   5   5  -7 8704.91 1073.30   3
   5   5  -6 174.733 264.057   3
  -5   5   6 123.541 105.792   1
   5   5  -5 3498.00 768.898   3
  -5   5   5 2956.63 396.522   1
  -5   5   4 3785.70 446.040   1
  -5   5   3 8340.81 649.406   1
  -5   5   2 4207.76 468.877   1
  -5   5   1 787.600 204.094   1
   5   5  -1 741.840 195.571   4
   5   5   0 41138.4 1298.36   4
  -5   5   0 39577.9 1413.63   1
   5   5   1 6540.32 528.012   4
   5   5   2 58793.6 1593.31   4
   5   5   3 16.3831 97.4611   4
   5   5   4 311.189 129.568   4
   5   5   5 14459.2 855.370   4
   5   5   6 4119.84 469.096   4
  -5  -5  -6 4338.90 365.672  25
  -5  -5  -7 1055.03 181.735  25
  -5   5  -7 1404.81 238.593  18
  -5  -5  -7 1234.77 196.327  23
  -5  -5  -8 12501.5 650.121  25
  -5  -5  -8 12237.7 614.141  23
  -5  -5  -9 727.353 162.008  25
  -5  -5  -9 576.176 148.691  23
  -5  -5 -10 15603.1 831.864  12
  -5  -5 -10 15144.6 735.832  25
  -5  -5 -10 15752.3 746.178  23
  -5   5 -10 15747.7 844.081  26
  -5  -5 -10 16812.7 778.697  16
  -5  -5 -11 1844.36 305.086  12
  -5  -5 -11 1799.77 275.883  16
  -5   5 -11 1760.96 302.217  26
  -5  -5 -11 1815.52 275.371  25
  -5  -5 -11 1860.43 263.072  23
  -5  -5 -12 4663.09 465.258  12
  -5  -5 -12 4253.13 407.440  25
  -5  -5 -12 4526.57 424.677  23
  -5   5 -12 4867.52 480.826  26
  -5  -5 -12 4729.60 436.325  16
  -5  -5 -13 71420.9 1780.62  12
  -5  -5 -13 70302.1 1670.55  25
  -5  -5 -13 67710.3 1669.35  23
  -5   5 -13 70098.5 1788.43  26
  -5  -5 -13 67086.0 1641.84  16
  -5  -5 -14 311.682 151.037  16
  -5  -5 -14 185.431 146.634  12
  -5   5 -14 77.8009 102.474  26
  -5  -5 -14 161.629 101.433  25
  -5   5 -14 145.318 172.916  24
  -5  -5 -14 61.7600 106.106  23
  -5  -5 -15 2656.23 341.456  12
  -5  -5 -15 2925.65 364.910  23
  -5  -5 -15 2500.52 321.116  25
  -5   5 -15 2879.44 397.402  24
  -5  -5 -15 3292.73 371.783  16
  -5  -5 -16 854.930 208.404  16
  -5  -5 -16 849.533 183.824  25
  -5   5 -16 530.976 210.042  24
  -5  -5 -16 694.577 184.022  23
  -5  -5 -17 1000.65 194.940  25
  -5   5 -17 1053.66 254.253  24
  -5  -5 -17 1199.76 222.390  23
  -5  -5 -18 936.249 195.499  25
  -5   5 -18 776.845 195.815  24
  -5  -5 -18 749.333 168.394  23
  -5  -5 -19 10922.1 587.466  23
  -5  -5 -19 10583.0 557.549  25
  -5   5 -19 11540.1 631.010  24
  -5  -5 -20 3110.04 294.390  23
  -5  -5 -20 2900.79 272.109  25
   5   6 -21 9820.10 526.348   8
  -5  -6  21 8673.95 528.858   9
   5  -6 -21 8210.79 464.323  13
   5   6 -20 922.056 176.006   8
  -5  -6  20 778.834 184.386   9
   5  -6 -20 958.734 181.444  13
   5  -6 -20 816.207 180.275  22
  -5  -6  19-27.3823 113.237   9
   5   6 -19-15.5003 104.402   8
   5  -6 -19 1.37735 81.9142  13
   5  -6 -19 11.0193 114.348  22
   5   6 -18 13910.4 718.863   8
   5  -6 -18 14191.8 710.031  13
  -5  -6  18 14165.2 763.178   9
  -5  -6  18 14223.2 703.551  10
   5  -6 -18 14721.1 812.728  22
  -5  -6  17 886.272 233.925   9
   5   6 -17 692.282 164.984   8
   5  -6 -17 732.884 165.058  13
  -5  -6  17 998.161 210.420  10
   5  -6 -17 931.954 231.979  22
   5   6 -16 28078.9 1058.29   8
  -5  -6  16 31547.7 1109.60  10
  -5  -6  16 29831.3 1130.67   9
   5  -6 -16 30305.7 1070.71  13
   5  -6 -16 30179.0 1194.02  22
  -5  -6  15 34376.6 1212.21   9
   5   6 -15 33508.2 1157.46   8
  -5  -6  15 35265.0 1194.18  10
   5  -6 -15 34445.1 1143.90  13
   5  -6 -15 32835.1 1246.20  22
   5  -6 -14 15406.1 758.377  13
  -5  -6  14 15333.6 812.757   9
   5   6 -14 15474.3 789.327   8
  -5  -6  14 15370.4 757.762  27
   5  -6 -14 15123.0 839.220  22
  -5  -6  13 593.050 187.053   9
  -5  -6  13 751.717 193.281  27
   5  -6 -13 625.096 190.765  22
  -5  -6  12 8147.55 571.873   9
  -5  -6  12 8102.82 554.773  27
   5  -6 -12 9234.33 652.324  22
  -5  -6  11 10431.2 640.721   9
  -5  -6  11 11183.4 647.124  27
   5  -6 -11 10436.8 679.208  22
  -5  -6  10 29761.0 1053.20   9
  -5  -6  10 29458.0 1042.74  27
   5  -6 -10 28215.1 1096.97  22
  -5  -6   9 11815.4 651.565   9
  -5  -6   9 12083.4 661.233  27
   5  -6  -9 11850.0 691.021  22
  -5  -6   8 16521.5 745.646   9
  -5  -6   8 17246.0 787.063  27
  -5  -6   7 13354.1 681.305  27
  -5  -6   6 11899.2 638.888  27
  -5   6   6 10200.8 624.189  18
  -5  -6   5 24111.7 898.267  27
  -5   6   5 23138.6 949.288  18
  -5  -6   4 412.290 88.3573  27
  -5   6   4 196.332 140.732  18
  -5   6   3 7733.85 534.735   7
  -5  -6   3 7364.83 482.664  27
  -5   6   3 8229.12 575.269  18
  -5   6   2 1190.99 252.094   1
  -5   6   2 902.673 203.748   7
  -5  -6   2 839.569 168.634  27
  -5   6   2 1144.52 222.028  18
  -5   6   1 80.7395 139.787   1
  -5   6   1 143.603 120.456   7
  -5   6   0 3909.60 488.210   1
  -5   6   0 3485.88 359.952   7
  -5   6  -1 31145.9 1062.49   7
  -5   6  -1 31051.0 1124.45  18
  -5   6  -2 5751.84 463.453   7
  -5  -6  -2 6638.27 448.283  25
  -5   6  -2 6221.11 518.077  18
  -5  -6  -2 6198.77 453.854  17
  -5   6  -3 8154.87 544.626   7
  -5  -6  -3 8408.71 507.498  25
  -5   6  -3 7976.16 585.626  18
  -5  -6  -3 7425.06 488.474  17
  -5   6  -4 3517.76 361.609   7
  -5  -6  -4 4264.26 380.679  25
  -5   6  -4 3915.08 418.825  18
  -5  -6  -4 3209.37 327.738  17
  -5   6  -5 7355.76 515.779   7
  -5  -6  -5 8047.57 516.191  25
  -5   6  -5 7307.14 575.196  18
  -5   6  -6 141.169 124.322   7
  -5  -6  -6 294.296 121.446  25
  -5   6  -6 401.278 156.031  18
  -5  -6  -7 31555.8 1047.55  25
  -5   6  -7 29720.3 1122.76  18
  -5  -6  -8 4810.64 440.611  25
  -5  -6  -9 15669.1 763.438  25
  -5   6  -9 14657.0 847.469  26
  -5   6 -10 133.826 154.838  26
  -5  -6 -10 230.084 117.866  25
  -5  -6 -11 10692.4 704.402  12
  -5  -6 -11 9246.09 621.105  25
  -5   6 -11 9275.41 682.223  24
  -5   6 -11 9427.64 683.526  26
  -5  -6 -12 36399.9 1299.69  12
  -5  -6 -12 33869.9 1168.87  25
  -5  -6 -12 33621.1 1133.67  23
  -5   6 -12 33402.5 1296.60  24
  -5   6 -12 34526.2 1295.42  26
  -5  -6 -13 3282.05 392.732  12
  -5   6 -13 3572.25 412.490  26
  -5  -6 -13 2970.36 360.575  25
  -5  -6 -13 3290.74 367.612  23
  -5   6 -13 2892.31 409.632  24
  -5  -6 -14 45284.9 1411.98  12
  -5  -6 -14 42125.4 1288.73  23
  -5  -6 -14 45032.4 1345.94  25
  -5   6 -14 42213.9 1435.40  24
  -5   6 -14 44130.7 1414.91  26
  -5  -6 -15-100.818 109.019  12
  -5   6 -15 160.034 144.835  26
  -5  -6 -15 75.0849 109.492  25
  -5   6 -15 52.8128 142.836  24
  -5  -6 -15 49.4223 109.243  23
  -5  -6 -16 13490.8 722.630  12
  -5  -6 -16 11721.5 649.726  23
  -5  -6 -16 12462.4 681.083  25
  -5   6 -16 12970.0 750.498  24
  -5   6 -16 13622.6 717.011  26
  -5  -6 -17 3408.06 339.660  12
  -5  -6 -17 3505.82 345.637  23
  -5  -6 -17 3770.53 356.867  25
  -5   6 -17 3568.27 401.207  24
  -5  -6 -18 7776.82 486.020  25
  -5  -6 -18 7266.52 469.230  23
  -5   6 -18 7682.87 527.060  24
  -5  -6 -19 3939.97 325.150  25
  -5  -6 -19 3563.86 306.257  23
   5   7 -20 4732.32 355.105   8
  -5  -7  20 5188.68 405.202   9
   5  -7 -20 5058.24 398.556  22
  -5  -7  19 1604.34 239.176   9
   5   7 -19 1476.66 211.506   8
   5  -7 -19 1326.62 193.859  13
   5  -7 -19 1453.83 228.708  22
  -5  -7  18 54.2516 94.8977   9
   5   7 -18 316.213 119.462   8
   5  -7 -18 108.223 55.9200  13
  -5  -7  18 108.703 71.7925  10
   5  -7 -18 269.777 129.434  22
   5   7 -17 17293.2 774.081   8
  -5  -7  17 17845.6 804.822  10
   5  -7 -17 17123.3 756.344  13
  -5  -7  17 18410.4 845.460   9
   5  -7 -17 18340.9 875.361  22
  -5  -7  16 139.447 107.351   9
   5   7 -16 243.748 129.463   8
  -5  -7  16 304.313 130.953  10
   5  -7 -16 464.604 157.394  13
   5  -7 -16 433.259 182.000  22
   5   7 -15 11233.1 655.715   8
  -5  -7  15 11531.6 692.441   9
  -5  -7  15 10722.4 655.235  10
   5  -7 -15 10987.0 709.496  22
  -5  -7  14 877.897 222.685  10
  -5  -7  14 474.139 172.524   9
   5   7 -14 518.114 141.644   8
  -5  -7  14 639.318 171.575  27
   5  -7 -14 367.729 126.852  22
  -5  -7  13 33368.5 1175.54   9
  -5  -7  13 32668.0 1140.38  27
   5  -7 -13 32230.3 1221.43  22
  -5  -7  12 9.09612 103.641   9
  -5  -7  12 100.380 120.882  27
   5  -7 -12-75.1702 106.852  22
  -5  -7  11 3296.03 371.633   9
  -5  -7  11 3019.59 352.678  27
   5  -7 -11 3429.08 411.240  22
  -5  -7  10 151.646 99.9048   9
  -5  -7  10 234.782 148.789  27
   5  -7 -10-4.98999 142.921  22
  -5  -7   9 28046.5 1019.00   9
  -5  -7   9 26652.7 1022.43  27
   5  -7  -9 27322.8 1086.65  22
  -5  -7   8 13368.7 721.153  27
   5  -7  -8 13262.0 744.258  22
  -5  -7   7 425.244 147.723  27
  -5  -7   6 10212.0 627.115  27
  -5   7   6 10684.4 674.323  18
  -5  -7   5-2.08167 98.5124  27
  -5   7   5 121.164 104.437  18
  -5  -7   4 49146.7 1350.11  27
  -5   7   4 48137.3 1484.88  18
  -5  -7   3 969.775 206.984  27
  -5   7   3 588.216 196.175  18
  -5  -7   2 28974.2 1014.55  27
  -5   7   2 31701.5 1215.00  18
  -5  -7   1 8362.30 534.335  27
  -5   7   1 7922.49 611.601  18
  -5  -7   0 316.974 127.158  27
  -5   7   0 287.134 158.795  18
  -5   7  -1 13433.1 793.539  18
  -5   7  -2 19.5468 136.014   7
  -5   7  -2-51.1126 150.621  18
  -5  -7  -2 27.9336 92.1832  17
  -5   7  -3 35683.0 1207.22   7
  -5   7  -3 36510.1 1313.80  18
  -5  -7  -3 36832.8 1153.18  17
  -5   7  -4 10950.8 666.663   7
  -5  -7  -4 10825.1 618.721  25
  -5  -7  -4 10796.1 624.081  17
  -5   7  -4 10570.7 708.653  18
  -5   7  -5 40841.6 1265.08   7
  -5  -7  -5 42187.3 1232.29  25
  -5   7  -5 40723.8 1389.76  18
  -5  -7  -6 24.3166 99.9972  25
  -5   7  -6 60.2431 97.1017  18
  -5   7  -7 421.965 180.646  26
  -5  -7  -7 373.859 133.084  25
  -5   7  -7 283.546 109.996  24
  -5   7  -7 499.671 169.487  18
  -5  -7  -8 8750.04 584.618  25
  -5   7  -8 8110.25 613.938  24
  -5   7  -8 8355.13 660.931  26
  -5   7  -8 9626.51 649.764  18
  -5   7  -9 1225.52 275.505  26
  -5  -7  -9 770.637 184.922  25
  -5   7  -9 1058.19 246.036  24
  -5  -7 -10 7700.45 566.492  25
  -5   7 -10 7750.06 615.136  24
  -5   7 -10 7874.49 639.954  26
  -5  -7 -11 313.986 171.909  12
  -5   7 -11 209.394 128.322  26
  -5  -7 -11 411.520 165.245  25
  -5   7 -11 74.0829 148.491  24
  -5  -7 -12 9586.81 674.896  12
  -5  -7 -12 9667.71 641.830  25
  -5   7 -12 10568.9 712.522  24
  -5   7 -12 10190.7 707.471  26
  -5  -7 -13 3158.42 382.160  12
  -5   7 -13 2656.77 366.475  26
  -5  -7 -13 2676.41 341.542  25
  -5   7 -13 2878.31 389.769  24
  -5  -7 -14 3003.84 356.920  12
  -5   7 -14 2475.21 341.058  26
  -5  -7 -14 3149.21 351.662  25
  -5   7 -14 2902.57 384.611  24
  -5  -7 -15 4005.77 409.963  12
  -5  -7 -15 4324.28 400.827  25
  -5   7 -15 4105.98 425.619  24
  -5   7 -15 3654.66 387.763  26
  -5  -7 -16 955.643 183.826  12
  -5   7 -16 1671.24 251.109  26
  -5   7 -16 1920.04 307.726  24
  -5  -7 -16 1228.91 213.049  25
  -5  -7 -17 2164.31 261.968  12
  -5   7 -17 2365.34 271.763  26
  -5  -7 -17 2667.18 291.385  25
  -5   7 -17 2553.65 305.878  24
  -5  -7 -18 5970.19 390.684  25
   5   8 -18 5340.92 378.481   8
  -5  -8  18 5354.13 387.996  10
  -5  -8  18 5197.56 408.703   9
   5  -8 -18 5441.02 411.069  22
  -5  -8  17 1051.32 201.811   9
   5   8 -17 808.976 164.071   8
  -5  -8  17 882.666 190.568  10
   5  -8 -17 1037.77 200.133  22
  -5  -8  16 928.418 197.508   9
   5   8 -16 1113.11 194.307   8
  -5  -8  16 1245.59 229.615  10
   5  -8 -16 1021.42 199.827  22
   5   8 -15 24515.7 909.952   8
  -5  -8  15 23838.1 932.111   9
  -5  -8  15 25257.4 976.092  10
   5  -8 -15 26253.2 1013.50  22
  -5  -8  14 7352.86 542.460  10
  -5  -8  14 6845.28 518.061   9
   5   8 -14 7759.84 521.381   8
  -5  -8  14 7861.06 541.144  27
   5  -8 -14 7465.84 565.828  22
  -5  -8  13 1634.16 279.624  10
  -5  -8  13 1906.49 272.918   9
  -5  -8  13 2060.30 288.798  27
   5  -8 -13 1652.99 279.431  22
  -5  -8  12 9457.64 615.095   9
  -5  -8  12 9183.09 612.235  27
   5  -8 -12 9272.74 635.319  22
  -5  -8  11 10578.6 639.523   9
  -5  -8  11 10404.4 656.998  27
   5  -8 -11 11169.3 707.625  22
  -5  -8  10 2760.25 338.808  27
   5  -8 -10 3048.61 370.672  22
  -5  -8   9 19811.0 917.238  27
   5  -8  -9 19709.1 941.074  22
  -5  -8   8-73.7206 109.420  27
   5  -8  -8-26.0324 101.921  22
  -5  -8   7 1403.69 251.752  27
   5  -8  -7 888.480 195.653  22
  -5  -8   6 4215.58 427.735  27
  -5   8   6 5572.39 514.688  18
  -5  -8   5 1459.65 275.329  27
  -5   8   5 1753.85 298.539  18
  -5  -8   4 2165.57 300.419  27
  -5   8   4 2381.16 346.554  18
  -5  -8   3 1114.11 233.678  27
  -5   8   3 1349.64 273.777  18
  -5  -8   2 15818.4 788.876  27
  -5   8   2 14883.1 866.061  18
  -5  -8   1 8029.74 559.994  27
  -5   8   1 7425.28 616.416  18
  -5  -8   0 12834.4 684.209  27
  -5   8   0 11570.6 774.642  18
  -5   8  -1 1351.11 277.416  18
  -5  -8  -2 22089.9 941.189  17
  -5   8  -2 22247.3 1067.85  18
  -5   8  -3 850.097 235.905  18
  -5  -8  -3 876.934 201.590  17
  -5   8  -4 494.072 183.663  26
  -5   8  -4 443.036 147.684  18
  -5  -8  -4 374.545 153.379  17
  -5   8  -5 11816.1 786.739  26
  -5   8  -5 11758.9 776.955  18
  -5  -8  -6 9561.58 617.270  25
  -5   8  -6 10099.8 725.461  26
  -5   8  -6 10556.6 730.624  18
  -5  -8  -7 77694.6 1749.76  25
  -5   8  -7 75134.3 1999.61  26
  -5   8  -7 76422.9 1931.82  18
  -5  -8  -8 10901.5 668.891  25
  -5   8  -8 12456.3 736.228  24
  -5   8  -8 11026.4 767.412  26
  -5   8  -9 3036.29 414.887  26
  -5  -8  -9 2691.08 343.507  25
  -5   8  -9 3331.00 396.863  24
  -5  -8 -10 19.1119 122.015  12
  -5   8 -10 112.781 133.973  26
  -5  -8 -10 124.868 125.859  25
  -5   8 -10 91.9728 133.792  24
  -5  -8 -11 1378.22 274.167  12
  -5   8 -11 1336.81 280.421  26
  -5  -8 -11 1480.80 262.040  25
  -5   8 -11 1354.73 256.742  24
  -5  -8 -12 927.040 210.585  12
  -5   8 -12 1034.75 230.179  26
  -5  -8 -12 930.654 205.195  25
  -5   8 -12 1017.64 233.313  24
  -5  -8 -13 3825.17 400.299  12
  -5  -8 -13 3029.40 340.627  25
  -5   8 -13 2842.00 353.684  24
  -5   8 -13 3590.27 400.362  26
  -5  -8 -14 2156.74 298.560  12
  -5   8 -14 2079.18 296.793  26
  -5  -8 -14 2522.55 297.975  25
  -5   8 -14 2335.47 318.932  24
  -5  -8 -15 7027.52 487.091  12
  -5  -8 -15 7540.31 487.810  25
  -5   8 -15 7666.31 505.602  26
  -5  -8 -16 7515.93 469.626  12
  -5   8 -16 7512.82 465.439  26
  -5  -8 -16 7242.52 453.432  25
  -5  -9  16 3571.93 314.245   9
  -5  -9  16 3858.23 335.737  10
  -5  -9  15 505.717 155.149  10
  -5  -9  15 639.264 136.737  27
  -5  -9  15 478.790 128.245   9
   5   9 -15 501.446 122.354   8
  -5  -9  14 2568.66 304.632  10
  -5  -9  14 2376.66 277.714  27
  -5  -9  14 2567.04 292.840   9
   5   9 -14 2678.66 285.024   8
  -5  -9  13 19154.2 845.516  10
  -5  -9  13 18894.7 785.984   9
  -5  -9  13 18996.0 811.275  27
  -5  -9  12 382.668 133.781  10
  -5  -9  12 564.587 141.992  27
  -5  -9  11 2840.69 347.336  10
  -5  -9  11 2855.49 343.899  27
  -5  -9  11 3033.42 337.707  17
  -5  -9  10 1743.51 269.291  10
  -5  -9  10 1705.08 273.454  27
  -5  -9   9 384.927 133.140  10
  -5  -9   9 541.323 176.115  27
  -5  -9   8 16683.7 840.070  10
  -5  -9   8 17628.3 863.352  27
  -5  -9   7 6472.70 525.706  10
  -5  -9   7 7025.88 557.304  27
  -5  -9   6 4351.12 425.055  10
  -5  -9   6 4346.89 437.489  27
  -5   9   6 4156.99 429.385  18
  -5  -9   5 20558.2 901.197  10
  -5  -9   5 18297.4 887.303  27
  -5   9   5 19255.4 967.689  18
  -5  -9   4 19664.1 918.719  27
  -5   9   4 19257.5 992.261  18
  -5  -9   3 26452.2 1059.63  27
  -5   9   3 26864.2 1175.56  18
  -5  -9   2 19390.3 892.348  27
  -5   9   2 20245.2 1024.33  18
  -5  -9   1 7124.10 530.431  27
  -5   9   1 6699.35 606.192  18
  -5  -9   0 1872.06 273.037  27
  -5   9   0 1536.91 317.931  18
  -5  -9   0 1673.43 292.604  17
  -5  -9  -1 21788.0 951.090  17
  -5   9  -1 23457.0 1124.71  18
  -5   9  -2 362.814 174.988  26
  -5   9  -2 242.935 182.480  18
  -5  -9  -2 109.750 116.780  17
  -5   9  -3 16531.3 904.171  26
  -5  -9  -3 16856.6 815.159  17
  -5   9  -3 18531.4 981.691  18
  -5   9  -4 1054.68 247.183  26
  -5   9  -4 1117.30 272.573  18
  -5   9  -5 383.923 159.826  26
  -5   9  -5 410.477 161.985  18
  -5   9  -6 2015.80 337.574  26
  -5   9  -6 1850.35 315.303  18
  -5   9  -7 1452.01 289.206  26
   5  -9   8 31994.2 1028.45  27
  -5   9  -8 28826.6 1182.01  26
  -5  -9  -9 9088.21 640.843  12
   5  -9   9 9941.23 563.078  27
  -5   9  -9 9318.32 668.484  26
  -5  -9 -10 3630.08 400.576  12
  -5   9 -10 4652.38 468.779  26
   5  -9  10 3937.10 392.048  19
  -5  -9 -11 7102.51 535.794  12
  -5   9 -11 7355.38 518.904  24
  -5   9 -11 7003.19 553.187  26
   5  -9  11 6936.91 480.566  19
  -5  -9 -12 4478.93 411.055  12
  -5   9 -12 4474.20 424.407  26
   5  -9  12 4671.15 367.755  19
  -5  -9 -13 675.580 160.192  12
  -5   9 -13 652.123 148.072  26
  -5  -9 -14-40.3455 76.6488  12
  -5   9 -14 106.069 93.5801  26
  -5 -10  13 3721.53 339.139  10
  -5 -10  13 3720.05 328.137  27
  -5 -10  12 970.949 189.329  10
  -5 -10  12 1193.37 207.376  27
  -5 -10  11 1611.84 249.136  10
  -5 -10  11 1621.67 237.352  27
  -5 -10  11 1714.06 238.056  17
  -5 -10  10 13495.3 690.645  10
  -5 -10  10 13453.7 685.842  27
  -5 -10  10 13014.3 664.931  17
  -5 -10   9-107.355 111.051  10
  -5 -10   9 28.0482 81.2522  27
  -5 -10   9 138.471 101.722  17
  -5 -10   8 2851.58 338.249  10
  -5 -10   8 2854.87 332.486  27
  -5 -10   8 2935.70 342.288  17
  -5 -10   7-161.841 152.414  10
  -5 -10   7 45.9851 101.220  27
  -5 -10   7 52.1639 120.005  17
  -5 -10   6 2810.91 329.194  10
  -5 -10   6 2748.22 336.353  27
  -5 -10   5 71.3981 115.937  27
  -5 -10   4 4191.95 417.431  27
  -5 -10   3 15112.4 774.902  27
  -5 -10   3 15335.1 831.484  17
  -5 -10   2 1141.53 223.278  27
  -5 -10   2 1402.78 270.476  17
   5 -10  -2 1503.34 250.128  19
  -5 -10   1 31317.4 1084.12  27
  -5 -10   1 30979.1 1149.21  17
   5 -10  -1 32455.3 1094.42  19
  -5 -10   0 315.671 147.621  17
   5 -10   0 180.668 138.190  19
  -5 -10  -1 5615.84 476.416  17
   5 -10   1 5594.77 482.554  19
  -5 -10  -2 126.847 89.7788  17
   5 -10   2 100.341 124.686  19
  -5  10  -3 752.981 207.133  26
  -5 -10  -3 279.672 118.241  17
   5 -10   3 502.127 168.114  19
  -5  10  -4 15940.9 826.123  26
   5 -10   4 16639.0 849.570  19
  -5  10  -5 401.531 119.723  26
   5 -10   5 467.953 147.152  27
   5 -10   5 378.385 147.005  19
  -5 -10  -6 3678.08 392.659  12
   5 -10   6 3322.73 338.561  27
  -5  10  -6 3441.36 383.100  26
   5 -10   6 3650.29 395.023  19
  -5 -10  -7 42325.2 1297.36  12
   5 -10   7 43012.4 1136.32  27
  -5  10  -7 41534.9 1310.80  26
   5 -10   7 41763.0 1249.64  19
  -5 -10  -8 16498.4 799.616  12
   5 -10   8 17922.0 715.079  27
  -5  10  -8 17257.0 830.011  26
   5 -10   8 16482.3 756.677  19
  -5 -10  -9 1076.84 213.597  12
  -5  10  -9 1474.20 240.829  26
   5 -10   9 1461.30 199.162  27
   5 -10   9 1336.32 227.235  19
  -5 -10 -10 3597.28 355.496  12
  -5  10 -10 3459.18 352.637  26
   5 -10  10 3554.71 321.510  19
  -5 -10 -11 3562.08 337.227  12
  -5  10 -11 3283.01 325.367  26
   5 -10  11 3468.57 296.109  19
  -5 -11  10 809.149 157.454  27
  -5 -11   9 3893.86 336.121  27
  -5 -11   9 4574.94 367.188  17
  -5 -11   8 2379.01 264.138  10
  -5 -11   8 2457.87 281.764  27
  -5 -11   8 2549.52 283.622  17
  -5 -11   7 3172.77 329.337  27
  -5 -11   7 3257.88 327.846  17
  -5 -11   6 461.099 153.805  27
  -5 -11   6 360.388 134.166  17
  -5 -11   5 95.1152 116.026  27
   5 -11  -5 103.796 73.3110  27
  -5 -11   5 266.182 126.814  17
   5 -11  -4 7236.66 453.142  27
  -5 -11   4 7307.20 497.302  27
  -5 -11   4 7457.00 529.360  17
  -5 -11   3 234.678 114.787  27
   5 -11  -3 244.514 93.5446  27
  -5 -11   3 300.231 134.478  17
  -5 -11   2 6432.85 461.502  27
   5 -11  -2 6726.64 459.075  27
  -5 -11   2 5951.90 473.288  17
   5 -11  -1 157.496 95.3213  27
   5 -11  -1 130.216 82.5407  19
  -5 -11   1 302.679 149.039  17
   5 -11   0 247.034 123.753  27
  -5 -11   0 310.396 135.301  17
   5 -11   0 144.052 91.6354  19
   5 -11   1 359.207 152.750  27
  -5 -11  -1 380.865 144.938  17
   5 -11   1 130.769 91.4355  19
   5 -11   2 2670.67 290.908  27
  -5 -11  -2 1996.53 254.343  17
   5 -11   2 2860.84 310.946  19
   5 -11   3 1390.84 223.612  27
   5 -11   3 1602.74 235.951  19
   5 -11   4 964.154 183.321  27
   5 -11   4 1352.18 212.019  19
  -5 -11  -5 2914.03 302.240  12
   5 -11   5 3123.72 295.866  27
   5 -11   5 2951.77 305.118  19
  -5 -11  -6 2631.52 281.740  12
   5 -11   6 2360.21 246.460  27
  -5  11  -6 2444.02 277.522  26
   5 -11   6 3270.81 315.325  19
  -5 -11  -7 2133.04 255.852  12
   5 -11   7 2342.38 243.409  27
   5 -11   7 2275.51 256.910  19
   6   0 -24 296.658 108.674  15
   6   0 -24-28.5580 100.233  23
   6   0 -23-87.0778 111.369  15
   6   0 -23 55.1795 63.7468  23
   6   0 -22 15536.9 742.148  15
   6   0 -22 16057.9 736.268  23
   6   0 -21-4.22234 90.5832  15
   6   0 -21 188.371 151.049  23
   6   0 -20 1221.86 240.258  15
   6   0 -19 120.755 101.075  15
  -6   0  18 672.261 171.392   9
  -6   0  17 3.15331 81.5171   9
  -6   0  16 17940.1 891.191   9
  -6   0  15 87.6621 128.331   9
  -6   0  14 7711.16 567.656   9
  -6   0  13 0.54903 86.0671   9
  -6   0  12 81071.1 1728.02   9
   6   0 -11 18.4957 185.922   3
   6   0 -10 9097.57 1123.06   3
   6   0  -9 102.885 260.287   4
   6   0  -8 165756. 3896.66   4
   6   0  -7 279.372 210.743   4
   6   0  -6 10307.6 871.086   4
   6   0  -5-39.1547 141.815   4
   6   0  -4 7142.50 655.679   4
   6   0  -3 61.8222 115.231   4
   6   0  -2 3927.63 427.177   4
  -6   0   1 96.3827 81.3335   5
   6   0  -1-69.2365 102.443   4
  -6   0   0 46186.6 1109.19   5
   6   0   0 44581.5 1301.63   4
  -6   0  -1-8.19121 73.4211   5
   6   0   1 24.1028 79.1079   4
  -6   0  -2-11.5505 66.4165   5
   6   0   2 54.1360 94.5222   4
  -6   0  -3 32.2262 71.2996   5
   6   0   3-41.6368 93.7235   4
  -6   0  -4 121047. 2139.74   5
   6   0   4 119695. 2167.15   4
   6   0   5-35.7066 96.8565   4
   6   0   6 322.873 105.275   4
   6   0   7-386.846 144.740   4
   6   0   8 118831. 2338.38   4
   6   0   9-475.281 164.016   4
  -6   0  -9 48.7582 111.538  20
  -6   0 -10 4789.05 414.523  12
   6   0  10 4078.20 472.352   4
  -6   0 -10 4984.57 401.675  23
  -6   0 -10 5076.68 433.038  20
  -6   0 -11-15.0407 96.0616  12
  -6   0 -11 24.3477 57.2231  23
  -6   0 -11 80.8494 94.5759  20
  -6   0 -12 4585.96 404.272  12
  -6   0 -12 4960.12 429.265  23
  -6   0 -12 5428.46 470.078  20
  -6   0 -13 26.3300 98.3166  16
  -6   0 -13-3.60007 126.782  20
  -6   0 -13-192.991 135.533  23
  -6   0 -14 90361.6 1781.31  16
  -6   0 -14 88658.5 1861.00  23
  -6   0 -15-41.8103 75.9627  16
  -6   0 -15-171.225 157.999  23
  -6   0 -16 45372.2 1290.85  16
  -6   0 -16 46336.3 1355.79  23
  -6   0 -17-36.9494 95.5063  16
  -6   0 -17-82.0116 96.9981  23
  -6   0 -18 19021.3 807.128  16
  -6   0 -18 18895.8 838.799  23
  -6   0 -19 199.462 92.8588  16
  -6   0 -19-278.489 110.369  23
  -6   0 -20 3415.56 326.510  23
  -6   0 -20 3719.11 332.627  16
  -6   0 -21 19.4235 47.6827  16
  -6   0 -21 85.8801 87.3666  23
   6  -1 -24 767.251 140.543  15
   6   1 -24 979.529 172.367  15
   6  -1 -24 996.153 169.888  23
   6  -1 -23 2004.85 250.927  15
   6   1 -23 1732.20 242.486  15
   6   1 -23 1479.23 218.520  23
   6  -1 -23 1818.53 240.748  23
   6  -1 -22 8598.23 545.933  15
   6   1 -22 9627.01 582.549  15
   6   1 -22 8560.20 525.550  23
   6  -1 -22 9432.67 577.239  23
   6  -1 -21 383.935 113.301  15
   6   1 -21 659.561 193.636  15
   6   1 -21 268.277 135.947  23
   6  -1 -21 363.698 143.059  23
  -6  -1  20 1385.72 279.604   9
   6  -1 -20 1411.42 248.850  15
   6  -1 -20 1010.83 225.163  22
  -6  -1  19 13.1891 73.6008   9
   6  -1 -19 8.80430 87.9074  15
   6  -1 -19-84.2698 99.9627  22
  -6  -1  18 1287.44 258.347   9
   6  -1 -18 820.268 181.312  15
   6  -1 -18 606.461 203.123  22
   6  -1 -17 28503.2 1051.60  15
  -6  -1  17 29046.9 1154.87   9
   6  -1 -17 29399.8 1131.67  22
  -6   1  16 466.048 137.152   9
  -6  -1  16 307.595 115.675   9
   6  -1 -16 250.103 106.678  15
   6  -1 -16 102.264 130.053  22
  -6   1  15 14045.5 774.840   9
  -6  -1  15 14105.8 778.706   9
   6  -1 -15 13836.5 749.149  22
  -6  -1  14 307.566 126.299   9
   6   1 -14 48.6085 69.1825   8
  -6   1  14 54.9154 106.203   9
   6  -1 -14-74.4555 105.975  22
   6   1 -13 8409.44 533.756   8
  -6  -1  13 9449.77 613.347   9
  -6   1  13 7833.24 558.565   9
   6  -1 -13 8014.36 538.391  22
   6   1 -12 697.630 325.975   3
  -6  -1  12 1033.92 194.857   9
  -6   1  12 979.457 203.912   9
   6   1 -12 1048.79 187.893   8
   6  -1 -12 676.758 162.261  22
   6   1 -11 2969.56 625.744   3
   6   1 -10 46186.4 2136.31   4
   6   1 -10 44339.9 2505.92   3
   6   1  -9 253.974 235.662   4
   6  -1  -8 52735.1 2189.17   4
   6   1  -8 54552.0 2208.23   4
   6  -1  -7 30597.7 1622.67   4
   6   1  -7 28160.4 1501.80   4
   6  -1  -6 19834.8 1243.69   4
   6   1  -6 16173.5 1087.89   4
   6   1  -5 29903.1 1363.88   4
   6  -1  -5 31510.0 1504.52   4
   6  -1  -4-56.3709 193.723   4
   6   1  -4 37.2818 138.318   4
   6   1  -3 16071.1 871.435   4
   6  -1  -3 16376.0 948.742   4
   6  -1  -2 111984. 2372.48   4
   6   1  -2 112496. 2201.87   4
   6  -1  -1 91.7928 146.178   4
   6   1  -1 433.167 240.437   4
  -6   1   0 186646. 2392.46   5
   6  -1   0 185768. 2709.21   4
   6   1   0 186176. 2673.20   4
   6  -1   1 2257.92 291.780   4
  -6   1  -1 1745.27 256.119   5
   6   1   1 1640.25 258.918   4
  -6   1  -2 47.4754 107.080   5
   6  -1   2 198.430 85.5331   4
   6   1   2-55.7887 113.211   4
  -6   1  -3 49376.4 1360.02   5
   6  -1   3 51641.8 1367.18   4
   6   1   3 48152.2 1377.38   4
  -6   1  -4 8053.79 569.907   5
   6  -1   4 7871.58 546.125   4
   6   1   4 8196.14 579.681   4
  -6   1  -5 13230.3 745.300   5
   6  -1   5 14124.8 726.227   4
   6   1   5 14046.3 769.818   4
  -6   1  -6 28000.4 1126.04   5
   6  -1   6 28827.7 1054.65   4
   6   1   6 27081.8 1097.56   4
   6  -1   7-79.6140 98.3497   4
   6   1   7-57.2780 64.0750   4
   6   1   8 17317.3 930.822   4
  -6   1  -9 32346.5 1053.71  11
  -6  -1  -9 31710.1 1036.94  12
  -6  -1  -9 31022.4 989.840  23
  -6   1  -9 32048.4 1020.03  20
  -6  -1  -9 29577.6 977.194  20
  -6  -1 -10 10217.5 537.920  16
  -6  -1 -10 9745.51 590.806  12
  -6   1 -10 9537.98 581.142  12
  -6   1 -10 9241.06 529.527  23
  -6  -1 -10 10391.8 603.680  23
  -6   1 -10 10015.8 599.269  20
  -6  -1 -10 10993.2 628.236  20
  -6  -1 -11 19812.4 854.477  12
  -6  -1 -11 19579.6 780.018  16
  -6   1 -11 18020.9 793.381  12
  -6   1 -11 18308.6 773.760  23
  -6  -1 -11 21089.2 870.312  23
  -6   1 -11 19417.7 868.504  20
  -6  -1 -11 20409.9 895.741  20
  -6  -1 -12 1081.49 218.291  12
  -6  -1 -12 1357.73 215.157  16
  -6   1 -12 984.573 203.493  20
  -6  -1 -12 1166.41 217.029  23
  -6  -1 -12 1108.90 227.206  20
  -6   1 -12 1028.48 193.426  23
  -6  -1 -13 8897.14 567.020  16
  -6  -1 -13 9390.05 602.164  12
  -6   1 -13 8536.79 559.357  23
  -6  -1 -13 8403.75 575.665  23
  -6  -1 -13 8572.49 619.546  20
  -6   1 -13 8027.07 597.254  20
  -6  -1 -14 165.079 78.7729  16
  -6   1 -14 130.828 64.2859  23
  -6  -1 -14 186.553 93.1318  23
  -6  -1 -15 266.456 126.513  16
  -6  -1 -15 360.121 152.625  23
  -6   1 -15 281.319 129.472  23
  -6  -1 -16 679.233 171.107  16
  -6  -1 -16 333.214 91.6936  23
  -6   1 -16 653.663 168.089  23
  -6  -1 -17 11921.9 678.429  16
  -6   1 -17 10965.0 606.032  16
  -6  -1 -17 11590.7 683.203  23
  -6   1 -18 17650.8 752.009  16
  -6  -1 -18 17442.9 806.957  23
  -6  -1 -18 17565.7 793.529  16
  -6   1 -19 7540.05 475.222  16
  -6  -1 -19 7706.54 519.881  23
  -6  -1 -19 7147.84 487.541  16
  -6  -1 -20 1354.35 210.262  16
  -6   1 -20 1183.32 185.486  16
  -6  -1 -20 1154.40 201.520  23
  -6  -1 -21 3522.79 311.125  23
  -6  -1 -21 3664.16 324.489  16
   6   2 -24 1443.78 197.649  15
   6  -2 -24 1128.60 182.454  23
   6   2 -23 7590.24 477.811  15
   6  -2 -23 6826.62 457.394  23
  -6  -2  22 30.6322 79.8424   9
   6  -2 -22 125.245 88.6886  15
   6   2 -22 130.491 91.9013  15
   6  -2 -22 193.896 123.838  23
  -6  -2  21 22866.5 951.992   9
   6  -2 -21 23739.2 917.171  15
   6  -2 -21 24326.9 945.103  23
   6   2 -21 23781.3 868.813  23
   6  -2 -20 9585.82 601.922  15
  -6  -2  20 9241.74 628.173   9
   6  -2 -20 9242.35 618.586  23
   6  -2 -20 8840.46 643.667  22
  -6  -2  19 101.108 109.444   9
   6  -2 -19 4.26815 111.621  15
   6  -2 -19 150.956 164.069  22
   6  -2 -18 5566.14 469.473  15
  -6  -2  18 6155.69 543.974   9
   6  -2 -18 5342.01 506.582  22
   6   2 -17 6831.13 529.742   8
  -6  -2  17 7468.58 589.278   9
   6  -2 -17 7417.24 531.516  15
   6  -2 -17 7195.87 581.461  22
  -6  -2  16 511.047 172.610   9
   6   2 -16 215.686 108.690   8
   6  -2 -16 378.688 141.241  15
   6  -2 -16 55.1275 127.436  22
   6   2 -15 29863.8 1056.25   8
   6  -2 -15 31223.2 1050.13  15
  -6  -2  15 30426.8 1145.25   9
   6  -2 -15 29534.5 1126.21  22
   6   2 -14 5456.15 442.892   8
   6  -2 -14 5627.86 437.371  15
  -6  -2  14 5626.83 487.265   9
  -6   2  14 5881.60 489.458   9
   6  -2 -14 5690.97 484.854  22
   6   2 -13 13327.0 675.935   8
  -6  -2  13 14382.9 764.473   9
  -6   2  13 14673.0 755.116   9
   6  -2 -13 14396.8 754.628  22
   6   2 -12 4690.24 376.092   8
  -6  -2  12 5129.78 408.332  10
  -6  -2  12 5047.83 440.944   9
  -6   2  12 4846.71 421.452   9
   6  -2 -12 4467.17 411.060  22
   6   2 -11 4544.29 781.327   3
  -6  -2  11 4143.76 392.202   9
   6  -2 -11 3897.81 363.001  22
   6   2 -10 2762.27 674.404   3
   6   2 -10 2131.98 474.124   4
   6   2  -9 27345.5 1609.47   4
   6   2  -8 515.804 266.120   4
   6  -2  -7 19613.8 1305.24   4
   6   2  -7 21903.7 1318.53   4
   6  -2  -6 8493.18 855.061   4
   6   2  -6 7871.19 745.890   4
   6  -2  -5 50424.7 2016.47   4
   6   2  -5 54169.2 1781.47   4
   6  -2  -4 43304.7 1730.91   4
   6   2  -4 45357.2 1541.74   4
   6  -2  -3 2252.86 401.160   4
   6   2  -3 2408.75 343.644   4
   6  -2  -2 1871.70 356.514   4
   6   2  -2 1323.58 261.676   4
   6  -2  -1 2116.44 338.138   4
   6   2  -1 1605.11 269.172   4
   6  -2   0 72426.4 1794.76   4
   6   2   0 73096.3 1732.85   4
   6   2   1 41378.5 1300.25   4
   6  -2   1 43411.6 1311.87   4
   6  -2   2 3363.68 362.251   4
   6   2   2 2980.41 357.360   4
  -6   2  -3 2203.68 297.465   5
   6   2   3 2437.28 320.012   4
  -6   2  -4 149224. 2540.88   5
   6   2   4 153852. 2592.78   4
  -6   2  -5 259.605 89.6305   5
   6   2   5 502.171 186.476   4
  -6   2  -6 16478.7 894.866   5
   6   2   6 16322.1 888.527   4
  -6   2  -7 748.228 205.458   5
   6   2   7 593.168 175.026   4
  -6   2  -8 53140.6 1711.01   5
   6   2   8 46718.5 1626.27   4
  -6  -2  -9 2653.17 305.629  12
  -6  -2  -9 2940.13 316.670  23
  -6   2  -9 3060.26 319.197  20
  -6  -2  -9 2376.15 261.338  16
  -6  -2  -9 2436.92 299.364  20
  -6  -2 -10 18.8564 84.8896  12
  -6  -2 -10 108.269 73.4977  16
  -6  -2 -10-8.50180 78.6054  20
  -6  -2 -10 127.084 67.2129  23
  -6  -2 -11 69.2484 87.3740  16
  -6  -2 -11-111.392 119.696  12
  -6  -2 -11 148.167 97.3152  23
  -6   2 -11 82.4778 106.815  20
  -6  -2 -11 179.558 139.221  20
  -6  -2 -12 7496.50 547.217  12
  -6  -2 -12 6885.18 523.423  23
  -6   2 -12 6355.78 514.559  20
  -6  -2 -12 6817.88 538.692  20
  -6  -2 -12 6903.74 494.510  16
  -6  -2 -13 6918.64 530.442  12
  -6  -2 -13 7004.01 537.438  23
  -6  -2 -13 6404.37 530.054  20
  -6  -2 -13 6750.36 504.107  16
  -6   2 -13 6518.81 543.545  20
  -6  -2 -14 16150.4 805.597  12
  -6  -2 -14 15900.8 811.002  23
  -6  -2 -14 15685.8 787.920  16
  -6  -2 -15 9605.65 641.326  23
  -6  -2 -15 10987.2 657.134  16
  -6  -2 -16 20475.5 937.567  23
  -6  -2 -16 21664.8 930.562  16
  -6  -2 -17 267.394 115.628  16
  -6  -2 -17 164.376 130.489  23
  -6  -2 -18 11896.3 676.440  23
  -6  -2 -18 11885.1 653.058  16
  -6  -2 -19 8117.31 542.923  23
  -6  -2 -19 8388.43 530.068  16
  -6  -2 -20 842.756 169.162  16
  -6  -2 -20 543.203 129.169  23
  -6  -2 -21 53.3187 75.3884  16
  -6  -2 -21 100.113 63.4657  23
  -6  -3  23 1712.80 220.097   9
   6   3 -23 2061.59 245.787  15
   6  -3 -23 1915.25 237.309  23
  -6  -3  22 3.29678 84.1905   9
   6  -3 -22 5.74364 83.0718  23
  -6  -3  21 21258.8 911.856   9
   6  -3 -21 21705.7 866.724  23
   6  -3 -21 23009.8 985.447  22
  -6  -3  20 235.365 122.843   9
   6  -3 -20 199.475 84.6889  15
   6  -3 -20 65.1813 96.8133  23
   6  -3 -20 113.813 235.410  22
  -6  -3  19 11938.5 726.609   9
   6  -3 -19 11102.7 649.373  15
   6  -3 -19 12295.1 702.745  23
   6  -3 -19 12164.7 759.287  22
   6   3 -18 12394.2 721.633   8
  -6  -3  18 12059.8 746.470   9
   6  -3 -18 12264.5 683.894  15
   6  -3 -18 12117.2 778.352  22
   6   3 -17 24522.3 997.306   8
  -6  -3  17 23251.9 1038.48   9
   6  -3 -17 24305.3 959.556  15
   6  -3 -17 23346.8 1072.81  22
   6   3 -16 11680.7 681.845   8
   6  -3 -16 10997.4 640.064  15
  -6  -3  16 11776.2 732.284   9
   6  -3 -16 10489.7 714.579  22
   6   3 -15 3647.56 385.041   8
  -6  -3  15 3472.45 405.491   9
   6  -3 -15 4053.84 389.275  15
   6  -3 -15 3587.00 429.657  22
   6   3 -14 9098.87 581.423   8
  -6  -3  14 9034.33 626.908   9
  -6  -3  14 9727.58 597.444  10
   6  -3 -14 8898.96 629.295  22
   6   3 -13 3482.50 357.657   8
  -6  -3  13 3612.52 363.479  10
  -6  -3  13 4015.36 424.633   9
   6  -3 -13 3735.44 401.112  22
  -6  -3  12 73.2665 90.3031  10
  -6  -3  12 154.833 107.811   9
   6   3 -12 91.4647 70.8792   8
  -6  -3  12 115.170 103.345  27
   6  -3 -12-98.8686 106.677  22
  -6  -3  11 4374.20 388.077  10
  -6  -3  11 4320.91 406.563   9
  -6   3  11 5069.70 425.137   9
   6   3 -11 4343.00 361.898   8
  -6  -3  11 4846.01 402.978  27
   6  -3 -11 4381.04 421.750  22
  -6  -3  10 10934.2 622.001   9
  -6  -3  10 11314.5 612.261  10
   6   3 -10 11615.3 1073.12   4
  -6  -3  10 10658.2 582.432  27
   6  -3 -10 11415.7 636.639  22
   6   3  -9 3810.35 808.087   3
   6   3  -9 3451.27 590.739   4
   6   3  -8 33312.4 1714.88   4
   6   3  -7 848.760 281.435   4
   6   3  -6 1452.13 356.655   4
   6   3  -5 5170.79 566.243   4
   6  -3  -5 5088.50 626.608   4
  -6   3   5 5163.64 453.665   1
  -6   3   4 2176.13 299.148   1
   6  -3  -4 2414.60 472.247   4
   6   3  -4 2160.64 347.989   4
  -6   3   3 151.640 116.313   1
   6  -3  -3 33.5142 109.531   4
   6   3  -3 116.484 138.979   4
   6  -3  -2 36474.3 1535.26   4
   6   3  -2 35742.8 1290.42   4
   6   3  -1 29383.6 1136.84   4
   6   3   0 10057.7 662.629   4
   6   3   1 69397.6 1733.64   4
   6   3   2-84.9343 108.692   4
   6   3   3 5338.28 497.616   4
  -6   3  -4 16934.3 890.102   5
   6   3   4 17722.4 922.742   4
  -6   3  -5 29400.3 1211.70   5
   6   3   5 30764.0 1238.89   4
  -6   3  -6 14387.8 870.635   5
   6   3   6 14760.3 883.562   4
  -6   3  -7 67960.3 1935.61   5
   6   3   7 67921.2 1983.61   4
  -6  -3  -7 70560.1 1602.77  12
  -6  -3  -8-28.1848 86.4355  12
  -6  -3  -8-275.997 99.4564  16
  -6   3  -8 3.02687 78.4981  20
  -6  -3  -8-111.120 125.845  20
  -6  -3  -8 0.88754 68.6477  23
  -6  -3  -9 13867.0 692.686  23
  -6   3  -9 12700.1 642.670  20
  -6  -3  -9 12021.5 634.244  20
  -6  -3  -9 13655.3 648.973  16
  -6  -3 -10 6622.07 525.316  12
  -6  -3 -10 6282.08 478.950  23
  -6   3 -10 6464.45 484.054  20
  -6  -3 -10 5946.75 467.531  20
  -6  -3 -10 7303.80 492.374  16
  -6  -3 -11 60297.7 1572.38  12
  -6  -3 -11 60952.6 1512.33  23
  -6   3 -11 59398.0 1480.02  20
  -6  -3 -11 58951.8 1453.70  16
  -6  -3 -11 59494.7 1511.39  20
  -6  -3 -12 169.554 98.5040  16
  -6  -3 -12 241.730 132.453  12
  -6   3 -12-13.2092 115.339  20
  -6  -3 -12-105.727 106.808  20
  -6  -3 -12 8.39906 89.2398  23
  -6  -3 -13 2945.12 368.239  12
  -6  -3 -13 2836.80 355.290  23
  -6  -3 -13 3079.24 352.980  16
  -6  -3 -14 203.090 108.635  12
  -6  -3 -14 663.064 157.442  16
  -6  -3 -14 414.693 177.302  23
  -6  -3 -15 1523.07 258.039  12
  -6  -3 -15 1722.87 277.372  16
  -6  -3 -15 1455.94 261.158  23
  -6  -3 -16 5143.60 480.642  23
  -6   3 -16 4373.75 451.363  24
  -6  -3 -16 5000.58 451.539  16
  -6  -3 -17 431.165 153.596  16
  -6   3 -17 557.494 173.018  24
  -6  -3 -17 804.925 197.340  23
  -6   3 -18 5651.79 463.652  24
  -6  -3 -18 5871.20 470.435  23
  -6  -3 -18 5924.47 465.208  16
  -6  -3 -19 367.326 129.518  16
  -6  -3 -19 536.908 150.419  23
  -6  -3 -20 200.146 106.353  16
  -6  -3 -20 143.415 76.0220  23
  -6  -3 -21 1525.60 204.494  23
  -6  -4  22 374.593 138.133   9
   6  -4 -22 137.633 60.7526  23
  -6  -4  21 2335.25 295.310   9
   6  -4 -21 2203.24 273.499  23
   6  -4 -21 2087.38 306.585  22
  -6  -4  20 13963.6 748.814   9
   6  -4 -20 14446.1 712.279  23
   6  -4 -20 15614.9 834.878  22
  -6  -4  19 24726.0 1038.85   9
   6   4 -19 25510.3 990.731   8
   6  -4 -19 25685.0 972.144  23
   6  -4 -19 25946.0 1113.46  22
  -6  -4  18 1376.93 274.738   9
   6   4 -18 1587.38 271.721   8
   6  -4 -18 1531.43 265.018  23
   6  -4 -18 1117.78 279.901  22
  -6  -4  17 682.006 205.185   9
   6   4 -17 816.925 199.325   8
   6  -4 -17 861.561 236.347  22
   6   4 -16 10290.8 645.313   8
  -6  -4  16 10563.3 691.174   9
   6  -4 -16 10722.6 728.980  22
   6   4 -15 26114.6 1016.35   8
  -6  -4  15 26599.9 1024.72  10
  -6  -4  15 25560.4 1075.36   9
   6  -4 -15 25819.9 1111.90  22
  -6  -4  14 325.421 136.297   9
   6   4 -14 190.662 126.312   8
  -6  -4  14 392.154 154.256  10
   6  -4 -14 162.487 149.392  22
  -6  -4  13 57402.0 1470.21  10
  -6  -4  13 56024.5 1532.15   9
   6   4 -13 54463.2 1416.17   8
  -6  -4  13 56869.3 1443.64  27
   6  -4 -13 57431.3 1608.95  22
  -6  -4  12 92710.2 1935.26   9
  -6  -4  12 90424.9 1861.07  10
   6   4 -12 92746.0 1774.73   8
  -6  -4  12 88699.2 1792.79  27
   6  -4 -12 92113.9 1992.67  22
  -6  -4  11 12325.8 671.861  10
  -6  -4  11 12052.5 682.437   9
  -6  -4  11 10950.1 624.753  27
   6  -4 -11 11714.8 699.787  22
  -6  -4  10 75.2453 90.0161  10
  -6  -4  10 124.437 76.9413   9
  -6  -4  10 64.3953 81.9350  27
   6  -4 -10 100.366 124.047  22
  -6  -4   9 11612.9 633.664   9
  -6  -4   9 12058.6 662.845  10
  -6  -4   9 12482.4 649.381  27
  -6  -4   8 1050.29 188.374  10
  -6  -4   8 1227.17 203.824  27
   6   4  -8 1161.41 470.125   3
  -6   4   7 3940.90 453.201   1
  -6   4   6 5015.21 496.818   1
   6   4  -6 5954.61 694.805   4
   6   4  -5 17450.7 1064.21   4
  -6   4   5 16594.3 882.429   1
   6   4  -4 49160.5 1679.17   4
  -6   4   4 48292.0 1514.54   1
   6   4  -3 60982.1 1803.51   4
  -6   4   3 63492.6 1728.93   1
  -6   4   2 3345.56 404.643   1
   6   4  -2 2722.95 375.593   4
   6   4  -1 6423.28 563.160   4
   6   4   0 9488.19 670.289   4
   6   4   1 46812.8 1488.74   4
   6   4   2 6502.54 565.196   4
   6   4   3 16280.6 899.170   4
   6   4   4 17717.3 955.597   4
   6   4   5 10234.2 753.350   4
  -6  -4  -6 3180.38 347.623  12
  -6  -4  -6 2566.10 270.367  25
  -6  -4  -6 3029.74 295.723  23
  -6  -4  -7 23017.5 951.562  12
  -6  -4  -7 22405.2 807.126  25
  -6  -4  -7 22337.9 837.454  23
  -6  -4  -8 2209.20 316.146  12
  -6  -4  -8 1757.10 237.724  25
  -6  -4  -8 1856.66 247.137  23
  -6  -4  -9 52538.2 1512.69  12
  -6  -4  -9 54498.5 1378.02  23
  -6  -4  -9 54084.7 1329.08  25
  -6  -4  -9 54841.2 1361.19  16
  -6  -4 -10 3387.20 384.452  12
  -6  -4 -10 3297.65 336.699  25
  -6  -4 -10 3095.00 344.025  23
  -6  -4 -10 3568.65 360.688  16
  -6  -4 -11 1695.02 296.014  12
  -6  -4 -11 1730.23 253.669  16
  -6  -4 -11 1582.98 248.417  25
  -6  -4 -11 1415.86 243.749  23
  -6  -4 -12 8628.41 613.677  12
  -6  -4 -12 9557.37 593.589  25
  -6  -4 -12 9601.08 622.190  23
  -6   4 -12 8804.57 622.125  26
  -6  -4 -12 9116.87 597.693  16
  -6  -4 -13 11265.4 711.167  12
  -6  -4 -13 11613.9 655.448  25
  -6  -4 -13 11934.2 702.369  23
  -6  -4 -13 11989.9 692.809  16
  -6  -4 -14 124.760 147.563  12
  -6  -4 -14-80.4486 140.652  16
  -6  -4 -14 4.14364 96.2235  25
  -6  -4 -14 90.1807 96.1754  23
  -6  -4 -15 13534.2 751.651  12
  -6  -4 -15 12422.8 672.569  25
  -6  -4 -15 13283.3 752.104  23
  -6   4 -15 12741.0 770.728  24
  -6  -4 -15 12586.0 718.864  16
  -6  -4 -16 3329.24 365.236  12
  -6  -4 -16 3427.46 349.214  25
  -6  -4 -16 3676.72 396.961  23
  -6   4 -16 3553.16 409.579  24
  -6  -4 -16 3885.94 398.759  16
  -6  -4 -17 13966.8 733.940  23
  -6   4 -17 12522.9 723.950  24
  -6  -4 -17 14818.3 741.825  16
  -6   4 -18 8.33437 113.316  24
  -6  -4 -18 100.412 81.7944  23
  -6  -4 -19 1066.02 191.125  23
  -6   4 -19 1420.98 221.785  24
  -6  -4 -20 86.8782 48.0069  23
  -6  -5  21 587.482 142.447   9
   6  -5 -21 482.594 126.934  13
   6  -5 -21 621.874 135.891  23
   6  -5 -21 778.061 178.514  22
  -6  -5  20 208.964 131.951   9
   6   5 -20 82.5980 67.5272   8
   6  -5 -20-7.46580 74.3444  13
   6  -5 -20 29.3101 72.9519  23
   6  -5 -20-26.6375 86.1609  22
  -6  -5  19 17886.4 867.347   9
   6   5 -19 19107.6 833.225   8
   6  -5 -19 17822.2 766.027  23
   6  -5 -19 17745.3 885.475  22
  -6  -5  18 3011.69 378.347   9
   6   5 -18 3078.11 341.055   8
   6  -5 -18 3594.87 358.527  23
   6  -5 -18 3159.06 414.937  22
  -6  -5  17 1058.87 249.377   9
   6   5 -17 905.333 195.878   8
  -6  -5  17 883.991 193.353  10
   6  -5 -17 1216.33 211.666  23
   6  -5 -17 1197.09 259.106  22
  -6  -5  16 958.869 229.485   9
   6   5 -16 859.299 213.477   8
  -6  -5  16 960.525 216.501  10
   6  -5 -16 753.875 175.500  23
   6  -5 -16 969.248 257.344  22
   6   5 -15 7517.50 543.688   8
  -6  -5  15 7596.68 559.088  10
  -6  -5  15 8295.19 621.100   9
   6  -5 -15 7334.95 612.501  22
  -6  -5  14 528.935 165.749  10
  -6  -5  14 484.040 185.621   9
   6   5 -14 393.688 145.298   8
  -6  -5  14 520.321 158.789  27
   6  -5 -14 827.764 219.443  22
  -6  -5  13 16570.1 822.857  10
  -6  -5  13 17119.3 858.970   9
   6   5 -13 17571.3 808.329   8
  -6  -5  13 17963.2 829.396  27
   6  -5 -13 17791.2 931.707  22
  -6  -5  12 7992.07 566.517  10
  -6  -5  12 8573.24 599.372   9
   6   5 -12 8555.84 556.235   8
  -6  -5  12 8081.42 554.864  27
   6  -5 -12 8067.17 624.435  22
  -6  -5  11 1097.49 219.066  10
  -6  -5  11 1373.89 240.750   9
  -6  -5  11 1176.23 226.616  27
   6  -5 -11 996.077 230.779  22
  -6  -5  10 2174.09 300.183  10
  -6  -5  10 1927.02 277.511   9
  -6  -5  10 2229.09 286.765  27
   6  -5 -10 2903.16 387.332  22
  -6  -5   9 16741.7 807.757  10
  -6  -5   9 16133.8 765.781   9
  -6  -5   9 16533.7 777.328  27
  -6  -5   9 16337.6 739.955  17
  -6  -5   8 11774.3 660.299  10
  -6  -5   8 10710.3 605.572   9
  -6  -5   8 12347.0 668.585  27
  -6  -5   8 10916.7 619.828  17
  -6  -5   7 1130.62 194.244  10
  -6  -5   7 961.690 185.206   9
  -6   5   7 1491.46 221.593   9
  -6  -5   7 1332.68 227.237  27
  -6  -5   7 1001.69 194.509  17
  -6   5   6 53170.3 1350.15   9
  -6  -5   6 55348.2 1384.42  10
  -6   5   6 52301.5 1730.31   1
  -6   5   6 55199.0 1384.79   7
  -6  -5   6 56636.6 1397.26  27
  -6  -5   6 54876.1 1377.12  17
  -6  -5   5 102.527 85.2015  10
  -6   5   5 17.1368 70.1060   9
  -6   5   5-37.0737 113.083   7
  -6  -5   5 216.750 104.894  27
  -6  -5   5 180.024 112.130  17
  -6  -5   4 42167.4 1161.14  10
  -6   5   4 44665.3 1233.04   7
  -6   5   4 40825.0 1523.16   1
  -6  -5   4 40579.9 1150.07  27
  -6  -5   4 41319.0 1189.29  17
  -6   5   3 15491.5 927.970   1
  -6   5   3 15955.9 741.026   7
  -6  -5   3 15642.6 730.967  17
  -6   5   2 124.910 112.111   1
   6   5  -2 176.711 139.017   4
   6   5  -1 2998.47 402.900   4
  -6   5   0 2537.22 302.153   7
   6   5   0 1448.56 280.277   4
  -6   5  -1 39158.0 1170.02   7
  -6   5  -1 39888.6 1163.48   9
  -6  -5  -1 37425.7 1106.68  17
   6   5   2 4293.97 473.173   4
  -6   5  -2 4654.37 409.377   7
  -6   5  -2 4885.09 419.047   9
  -6  -5  -2 4226.06 376.718  17
  -6  -5  -3 559.402 135.873  12
  -6   5  -3 478.200 145.396   7
   6   5   3 147.461 105.950   4
  -6  -5  -3 457.636 123.208  25
  -6  -5  -3 569.460 139.640  17
  -6  -5  -4 14764.0 746.593  12
  -6   5  -4 14336.2 719.148   7
  -6  -5  -4 14677.9 666.257  25
  -6  -5  -4 14415.0 691.129  17
  -6  -5  -5 15236.3 786.778  12
  -6   5  -5 14071.0 720.858   7
  -6  -5  -5 15713.9 704.006  25
  -6  -5  -5 14326.2 687.013  17
  -6  -5  -6 6704.73 529.590  12
  -6  -5  -6 6289.21 449.206  25
  -6  -5  -6 5904.81 426.284  23
  -6   5  -6 5386.75 450.350   7
  -6  -5  -7 41232.4 1325.05  12
  -6  -5  -7 39862.0 1160.62  25
  -6  -5  -7 37941.2 1116.60  23
  -6   5  -7 37019.7 1159.88   7
  -6  -5  -8 53.5488 101.585  12
  -6  -5  -8 193.845 97.5748  25
  -6  -5  -9 1832.13 310.878  12
  -6  -5  -9 1449.11 235.885  25
  -6  -5  -9 1144.41 213.290  23
  -6  -5 -10 619.294 178.803  12
  -6  -5 -10 413.897 150.968  25
  -6  -5 -10 415.710 143.698  23
  -6  -5 -11 872.392 234.702  12
  -6   5 -11 683.617 204.761  26
  -6  -5 -11 450.453 159.380  25
  -6  -5 -11 657.147 170.085  23
  -6  -5 -12 6634.41 552.078  12
  -6  -5 -12 5180.34 458.151  25
  -6  -5 -12 6018.83 509.071  23
  -6   5 -12 5888.22 541.921  26
  -6  -5 -13 43418.4 1406.17  12
  -6  -5 -13 40314.7 1295.54  23
  -6  -5 -13 42856.1 1300.86  25
  -6   5 -13 43650.7 1408.88  26
  -6  -5 -14 3845.30 417.317  12
  -6  -5 -14 3685.42 401.936  23
  -6  -5 -14 3840.45 400.702  25
  -6   5 -14 3836.25 450.129  24
  -6  -5 -15 9450.60 630.306  12
  -6  -5 -15 9981.76 606.409  25
  -6  -5 -15 9401.28 618.374  23
  -6   5 -15 10404.9 705.705  24
  -6  -5 -16 4864.32 429.720  12
  -6  -5 -16 4659.00 406.083  25
  -6   5 -16 5126.56 481.912  24
  -6  -5 -16 5058.35 442.232  23
  -6  -5 -17 5441.13 427.438  12
  -6  -5 -17 5600.50 417.584  25
  -6  -5 -17 5305.79 424.516  23
  -6   5 -17 5600.40 485.621  24
  -6  -5 -18 4581.30 356.114  25
  -6  -5 -18 4791.36 387.084  23
  -6   5 -18 5273.12 436.111  24
  -6  -5 -19 20318.7 744.675  23
  -6   5 -19 21971.8 810.940  24
   6   6 -20 5880.13 415.882   8
  -6  -6  20 6145.21 461.334   9
   6  -6 -20 7205.43 507.027  22
  -6  -6  19 2603.66 317.940   9
   6   6 -19 2802.88 304.256   8
   6  -6 -19 3343.99 373.279  22
  -6  -6  18 235.825 106.759   9
   6   6 -18 654.723 164.563   8
  -6  -6  18 651.528 164.815  10
   6  -6 -18 461.000 172.760  22
  -6  -6  17-17.8762 106.506   9
   6   6 -17-135.119 121.539   8
  -6  -6  17-69.3420 115.849  10
   6  -6 -17 113.832 125.362  22
   6   6 -16 5403.21 453.124   8
  -6  -6  16 5644.72 497.544   9
  -6  -6  16 5086.45 458.325  10
   6  -6 -16 5680.67 525.446  22
  -6  -6  15 1881.01 297.550   9
   6   6 -15 2075.60 288.001   8
  -6  -6  15 1807.98 277.158  10
   6  -6 -15 1899.26 321.010  22
  -6  -6  14 2701.55 346.710  10
  -6  -6  14 1970.17 299.533   9
   6   6 -14 2606.39 324.995   8
  -6  -6  14 1787.51 263.083  27
   6  -6 -14 2454.52 355.527  22
  -6  -6  13 44043.9 1364.62  10
  -6  -6  13 42914.0 1358.88   9
   6   6 -13 45159.3 1307.32   8
  -6  -6  13 43313.5 1318.86  27
   6  -6 -13 41940.2 1423.76  22
  -6  -6  12 12182.7 728.810  10
  -6  -6  12 11080.0 677.500   9
  -6  -6  12 11820.8 693.778  27
   6  -6 -12 11581.8 751.561  22
  -6  -6  11 13587.0 765.950  10
  -6  -6  11 14333.3 766.366   9
  -6  -6  11 14471.5 755.962  27
   6  -6 -11 14519.4 826.631  22
  -6  -6  10 741.868 187.679  10
  -6  -6  10 943.810 195.504   9
  -6  -6  10 1120.01 216.847  27
  -6  -6  10 810.351 160.331  17
   6  -6 -10 817.232 233.625  22
  -6  -6   9 4257.85 429.077  10
  -6  -6   9 3659.36 372.055   9
  -6  -6   9 4326.19 414.324  27
  -6  -6   9 4724.38 422.221  17
   6  -6  -9 4633.87 454.791  22
  -6  -6   8 1584.50 264.793  10
  -6  -6   8 1971.18 282.946  27
  -6  -6   8 1555.37 258.379  17
  -6  -6   7 4167.15 410.775  10
  -6  -6   7 4289.00 411.518  27
  -6  -6   7 4823.13 439.021  17
  -6  -6   6 2293.98 301.185  10
  -6   6   6 2361.38 298.202   9
  -6  -6   6 2329.58 307.358  27
  -6   6   6 2319.19 326.321  18
  -6  -6   6 2477.65 317.944  17
  -6  -6   5 1934.24 268.049  10
  -6   6   5 1795.82 251.777   9
  -6  -6   5 2833.34 328.616  27
  -6   6   5 1787.79 290.849  18
  -6  -6   5 2041.55 291.272  17
  -6  -6   4-92.5559 99.6927  10
  -6   6   4 87.3056 73.7334   9
  -6  -6   4 11.2633 66.5737  27
  -6  -6   4-60.7901 109.265  17
  -6   6   3 15681.7 764.952   9
  -6  -6   3 14429.5 701.199  10
  -6   6   3 16018.2 798.854   7
  -6  -6   3 14725.7 727.045  27
  -6  -6   3 15303.6 770.595  17
  -6  -6   2 548.657 145.115  10
  -6   6   2 366.907 132.051   9
  -6   6   2 487.890 192.216   7
  -6  -6   2 772.488 184.082  27
  -6  -6   2 652.798 186.365  17
  -6   6   1 6655.22 503.728   9
  -6   6   1 6961.12 531.046   7
  -6  -6   1 7193.26 502.705  27
  -6  -6   1 7129.94 518.775  17
  -6   6   0 12666.3 691.704   9
  -6   6   0 12634.7 711.833   7
  -6  -6   0 11304.3 606.400  27
  -6  -6   0 11941.2 682.850  17
  -6   6  -1 104651. 2047.29   7
  -6  -6  -1 100022. 1922.92  17
  -6   6  -2 866.158 206.848   7
  -6  -6  -2 795.517 187.482  12
  -6  -6  -2 711.060 173.858  17
  -6   6  -3 377.285 135.808   7
  -6  -6  -3 417.921 151.249  17
  -6  -6  -4 7121.77 545.160  12
  -6   6  -4 6766.48 523.390   7
  -6  -6  -4 6304.60 463.380  25
  -6   6  -4 7228.55 574.023  18
  -6  -6  -4 6629.58 495.576  17
  -6  -6  -5 18528.9 893.477  12
  -6   6  -5 18206.9 844.546   7
  -6  -6  -5 19736.5 837.588  25
  -6   6  -5 18951.4 919.753  18
  -6  -6  -5 18984.6 824.845  17
  -6  -6  -6 3923.81 426.477  12
  -6   6  -6 3593.83 378.246   7
  -6  -6  -6 3691.56 361.976  25
  -6   6  -6 3518.46 404.441  18
  -6  -6  -7 527.398 179.165  12
  -6   6  -7 257.186 117.316   7
  -6  -6  -7 468.634 155.603  25
  -6   6  -7 559.018 191.421  18
  -6  -6  -8 19692.0 957.629  12
  -6  -6  -8 19306.5 847.029  25
  -6  -6  -9 972.154 220.677  12
  -6  -6  -9 884.311 200.708  25
  -6  -6 -10 3694.56 431.296  12
  -6  -6 -10 4184.56 407.712  25
  -6   6 -10 3055.26 387.837  26
  -6  -6 -11 109.735 131.539  12
  -6   6 -11 249.074 163.493  26
  -6  -6 -11 127.812 96.0811  25
  -6  -6 -11 188.655 117.478  23
  -6  -6 -12 4277.49 457.663  12
  -6  -6 -12 4221.78 418.263  25
  -6  -6 -12 4335.58 412.241  23
  -6   6 -12 4135.01 458.565  26
  -6   6 -12 3890.45 457.365  24
  -6  -6 -13-13.7469 90.1352  12
  -6   6 -13 33.5686 126.836  26
  -6  -6 -13 43.3740 132.501  25
  -6  -6 -13 96.4461 125.718  23
  -6   6 -13 134.480 140.144  24
  -6  -6 -14 1538.55 264.833  12
  -6   6 -14 1287.40 248.230  26
  -6  -6 -14 1611.55 253.443  25
  -6  -6 -14 1391.93 222.747  23
  -6   6 -14 1403.71 282.160  24
  -6  -6 -15 2752.65 342.249  12
  -6   6 -15 2423.04 320.673  26
  -6  -6 -15 1933.79 271.474  23
  -6  -6 -15 2300.19 297.270  25
  -6   6 -15 2403.42 335.084  24
  -6  -6 -16 625.947 151.252  12
  -6  -6 -16 477.158 135.943  23
  -6  -6 -16 485.996 146.381  25
  -6   6 -16 640.175 170.189  24
  -6  -6 -17 626.325 141.505  12
  -6  -6 -17 604.190 137.502  23
  -6  -6 -17 590.461 135.347  25
  -6   6 -17 898.821 201.878  24
  -6  -6 -18 1074.61 172.776  25
  -6   6 -18 1573.44 231.453  24
  -6  -6 -18 1131.62 175.667  23
  -6  -7  19 1257.84 199.494   9
   6   7 -19 1492.67 203.718   8
   6  -7 -19 1429.95 225.007  22
   6   7 -18 6515.04 434.212   8
  -6  -7  18 7550.41 518.627   9
  -6  -7  18 7516.74 482.744  10
   6  -7 -18 7512.83 526.254  22
  -6  -7  17 2837.16 331.373   9
   6   7 -17 2850.90 293.859   8
  -6  -7  17 2540.33 306.893  10
   6  -7 -17 2788.19 342.342  22
   6   7 -16 6412.79 459.657   8
  -6  -7  16 5677.63 469.100  10
  -6  -7  16 5621.63 473.562   9
   6  -7 -16 5975.06 510.350  22
  -6  -7  15 4088.33 407.953  10
  -6  -7  15 4040.40 412.025   9
   6   7 -15 3976.71 374.005   8
  -6  -7  15 4174.27 382.622  27
   6  -7 -15 4209.60 442.094  22
  -6  -7  14 4660.34 443.433   9
  -6  -7  14 4367.14 429.683  10
   6   7 -14 4279.16 388.224   8
  -6  -7  14 4540.09 417.438  27
   6  -7 -14 4523.38 462.616  22
  -6  -7  13-20.6143 109.246  10
  -6  -7  13-108.632 129.463   9
  -6  -7  13 15.0598 100.799  27
   6  -7 -13 148.764 127.305  22
  -6  -7  12 2072.33 318.666  10
  -6  -7  12 1758.98 287.671   9
  -6  -7  12 2208.95 308.467  27
   6  -7 -12 1983.75 319.724  22
  -6  -7  11 7477.65 575.877  10
  -6  -7  11 7542.47 563.471   9
  -6  -7  11 6954.55 541.262  27
   6  -7 -11 7293.69 591.983  22
  -6  -7  10 1439.39 280.552  10
  -6  -7  10 1208.17 220.015   9
  -6  -7  10 1429.92 245.219  27
   6  -7 -10 1376.52 264.760  22
  -6  -7  10 1232.04 225.460  17
  -6  -7   9 3870.51 410.493  10
  -6  -7   9 3769.32 406.464  27
  -6  -7   9 3965.33 407.189  17
   6  -7  -9 3318.71 409.717  22
  -6  -7   8 15922.1 833.685  10
  -6  -7   8 15047.7 791.367  27
  -6  -7   8 15952.0 817.013  17
  -6  -7   7-77.5692 104.559  10
  -6  -7   7 64.0187 117.254  27
  -6  -7   7 43.9733 114.350  17
  -6  -7   6 10212.0 647.807  10
  -6  -7   6 10698.2 666.294  27
  -6   7   6 10989.3 713.052  18
  -6  -7   6 9872.96 652.445  17
  -6  -7   5-31.8012 126.265  10
  -6  -7   5 15.2976 94.8027  27
  -6   7   5 155.451 114.483  18
  -6  -7   5 142.805 104.144  17
  -6  -7   4 26723.7 1009.88  10
  -6   7   4 28007.2 1050.17   9
  -6  -7   4 27389.8 1043.66  27
  -6   7   4 28097.5 1154.87  18
  -6  -7   4 27979.5 1090.35  17
  -6  -7   3 6388.42 480.801  10
  -6  -7   3 5580.81 467.590  27
  -6   7   3 5832.48 539.606  18
  -6  -7   3 7036.42 547.608  17
  -6  -7   2 2225.96 291.373  27
  -6   7   2 2339.90 354.758  18
  -6  -7   2 2923.21 363.285  17
  -6  -7   1 5743.73 462.845  27
  -6   7   1 6293.48 563.486  18
  -6  -7   1 6348.30 509.450  17
  -6   7   0 27.8979 122.246   7
  -6  -7   0-346.370 125.789  27
  -6  -7   0 3.39125 102.910  17
  -6   7   0 125.737 164.322  18
  -6   7  -1 12425.0 738.598   7
  -6   7  -1 11480.9 758.760  18
  -6  -7  -1 11359.8 673.758  17
  -6   7  -2 10377.6 673.000   7
  -6  -7  -2 11112.0 669.589  12
  -6   7  -2 10397.1 726.861  18
  -6  -7  -2 10170.8 638.973  17
  -6   7  -3 31874.6 1165.27   7
  -6  -7  -3 32357.8 1130.62  17
  -6   7  -3 30430.1 1234.11  18
  -6   7  -4 12169.8 720.495   7
  -6   7  -4 11838.8 775.183  18
  -6  -7  -4 12530.9 691.233  17
  -6   7  -5 111.019 125.515   7
  -6  -7  -5 164.469 90.8367  12
  -6   7  -5 178.349 131.685  18
  -6  -7  -6 11732.5 739.623  12
  -6   7  -6 10961.5 668.456   7
  -6  -7  -6 11078.1 671.570  25
  -6   7  -6 11126.9 733.288  18
  -6  -7  -7 10056.9 693.506  12
  -6  -7  -7 9175.09 597.638  25
  -6   7  -7 8976.57 664.104  18
  -6  -7  -8 161.588 138.741  12
  -6  -7  -8-19.0823 105.933  25
  -6   7  -8-96.3687 146.317  26
  -6   7  -8-42.2010 170.714  24
  -6   7  -8 147.629 108.133  18
  -6  -7  -9 44.7038 143.424  12
  -6   7  -9 7.85314 141.814  26
  -6  -7  -9 120.644 106.004  25
  -6   7  -9 108.379 123.982  24
  -6  -7 -10 13008.5 789.543  12
  -6  -7 -10 12187.7 697.419  25
  -6   7 -10 12072.2 757.952  24
  -6   7 -10 12708.6 812.688  26
  -6  -7 -11 8592.13 634.509  12
  -6  -7 -11 8353.18 580.822  25
  -6   7 -11 8479.29 633.049  24
  -6   7 -11 9059.62 679.815  26
  -6  -7 -12 1054.01 224.157  12
  -6   7 -12 1326.65 256.464  26
  -6  -7 -12 1218.23 235.665  25
  -6   7 -12 1165.92 286.886  24
  -6  -7 -13 832.037 205.052  12
  -6   7 -13 626.392 182.141  26
  -6  -7 -13 917.920 195.256  25
  -6   7 -13 767.564 214.678  24
  -6  -7 -14 540.827 147.481  12
  -6   7 -14 407.141 126.461  26
  -6  -7 -14 461.333 122.878  25
  -6   7 -14 293.834 135.433  24
  -6  -7 -15 983.738 207.762  12
  -6   7 -15 647.453 155.704  26
  -6  -7 -15 998.457 195.378  25
  -6   7 -15 1037.80 220.498  24
  -6  -7 -16 1013.81 189.676  12
  -6   7 -16 1123.69 180.810  26
  -6  -7 -16 1205.30 189.414  25
  -6   7 -16 1070.03 197.150  24
  -6   7 -17 3348.97 311.853  24
  -6  -8  17 457.111 137.973   9
   6   8 -17 386.618 92.2518   8
  -6  -8  17 597.103 135.037  10
   6  -8 -17 401.953 116.144  22
  -6  -8  16 2528.96 289.080  10
  -6  -8  16 3114.42 327.115   9
   6  -8 -16 2573.45 313.907  22
  -6  -8  15 154.408 115.685  10
  -6  -8  15 125.103 114.490   9
  -6  -8  15 62.4023 85.4358  27
  -6  -8  14 3249.72 355.305  10
  -6  -8  14 2526.41 323.881   9
  -6  -8  14 3008.46 324.696  27
   6  -8 -14 3117.86 362.547  22
  -6  -8  13 21921.1 915.510   9
  -6  -8  13 21292.3 923.702  10
  -6  -8  13 20889.5 886.959  27
   6  -8 -13 20952.4 952.138  22
  -6  -8  12 1181.78 225.405  10
  -6  -8  12 1183.85 219.354   9
  -6  -8  12 1355.58 251.794  27
   6  -8 -12 1271.91 240.067  22
  -6  -8  11 1762.43 293.246  10
  -6  -8  11 1681.80 271.759  27
  -6  -8  11 1591.58 255.844  17
   6  -8 -11 1519.70 287.142  22
  -6  -8  10-46.2237 131.179  10
  -6  -8  10 61.6835 118.877  27
  -6  -8  10-86.1233 82.3892  17
   6  -8 -10 257.234 127.612  22
  -6  -8   9 51.5523 134.158  10
   6  -8  -9 62.1489 125.505  22
  -6  -8   9-25.4301 135.070  17
  -6  -8   8 6867.83 552.084  10
  -6  -8   8 5984.47 520.473  27
  -6  -8   8 6908.14 548.377  17
   6  -8  -8 5976.13 530.263  22
  -6  -8   7 11509.3 709.793  10
  -6  -8   7 11410.8 703.457  27
  -6  -8   7 11934.7 732.421  17
   6  -8  -7 10812.8 702.211  22
  -6  -8   6 1259.21 241.571  10
  -6  -8   6 1368.59 251.994  27
  -6   8   6 1720.77 305.200  18
  -6  -8   6 1648.92 288.452  17
  -6  -8   5 2982.57 353.550  10
  -6  -8   5 2384.93 326.248  27
  -6   8   5 3011.12 380.884  18
  -6  -8   5 2978.54 390.264  17
  -6  -8   4 8023.93 561.568  10
  -6  -8   4 7616.74 566.697  27
  -6   8   4 8823.35 676.648  18
  -6  -8   4 8046.89 614.600  17
  -6  -8   3 13102.1 740.319  27
  -6   8   3 13300.8 830.396  18
  -6  -8   3 14539.7 818.275  17
  -6  -8   2 707.838 180.097  27
  -6   8   2 726.751 264.361  18
  -6  -8   2 818.382 244.240  17
  -6  -8   1 31716.9 1121.36  27
  -6   8   1 32810.2 1305.24  18
  -6  -8   1 31828.1 1191.44  17
  -6  -8   0 25093.2 967.130  27
  -6   8   0 24581.8 1133.53  18
  -6  -8   0 26642.1 1067.56  17
  -6   8  -1 13020.2 836.623  18
  -6  -8  -1 13477.0 761.468  17
  -6   8  -2 37300.6 1393.40  18
  -6  -8  -2 35163.8 1214.39  17
  -6  -8  -3 10105.7 673.792  12
  -6   8  -3 10595.2 743.274  18
  -6  -8  -3 10713.4 662.237  17
  -6  -8  -4 7297.56 581.445  12
  -6  -8  -4 7443.91 547.435  17
  -6   8  -4 7767.85 636.359  18
  -6  -8  -5 76225.0 1871.65  12
  -6   8  -5 73140.3 1936.90  26
  -6   8  -5 73786.8 1930.87  18
  -6  -8  -6 17179.8 900.742  12
  -6   8  -6 18805.1 994.362  26
  -6   8  -6 19451.6 972.290  18
  -6  -8  -7 404.623 174.214  12
  -6   8  -7 522.404 196.783  26
  -6   8  -7 538.563 186.549  18
  -6  -8  -8 10087.3 685.002  12
  -6   8  -8 10796.7 679.555  24
  -6   8  -8 9428.21 702.072  26
  -6   8  -8 10449.4 680.663  18
  -6  -8  -9 6820.77 561.766  12
  -6  -8  -9 8233.70 565.238  25
  -6   8  -9 7391.41 559.232  24
  -6   8  -9 8054.87 642.393  26
  -6  -8 -10 12644.0 746.940  12
  -6  -8 -10 13114.2 709.009  25
  -6   8 -10 13926.6 764.794  24
  -6   8 -10 12812.6 782.517  26
  -6  -8 -11 3464.40 384.506  12
  -6  -8 -11 3091.75 343.646  25
  -6   8 -11 2629.91 352.413  26
  -6   8 -11 2890.14 350.531  24
  -6  -8 -12 17633.8 834.958  12
  -6   8 -12 16529.2 807.279  24
  -6   8 -12 17372.0 846.600  26
  -6  -8 -12 17618.0 788.642  25
  -6  -8 -13 3615.97 367.611  12
  -6  -8 -13 3711.29 348.976  25
  -6   8 -13 3467.32 375.514  24
  -6   8 -13 3472.83 376.127  26
  -6  -8 -14 159.751 91.9416  12
  -6   8 -14 442.358 146.078  26
  -6  -8 -14 311.492 108.997  25
  -6   8 -14 18.0559 107.400  24
  -6  -8 -15-82.9701 71.8881  12
  -6   8 -15 106.426 66.6741  26
  -6   8 -15-251.398 126.847  24
  -6  -9  15 1618.78 221.915  10
  -6  -9  14 494.734 146.241  10
  -6  -9  14 418.712 112.966  27
   6  -9 -14 365.466 126.301  22
  -6  -9  13 16698.2 761.778  10
  -6  -9  13 16024.1 728.325  27
   6  -9 -13 15995.0 743.708  22
  -6  -9  12 166.910 130.733  10
  -6  -9  12 17.8042 84.1381  27
   6  -9 -12-12.7568 114.250  22
  -6  -9  11 10458.2 639.459  10
  -6  -9  11 10599.4 631.098  27
  -6  -9  11 10573.9 615.336  17
   6  -9 -11 10477.4 636.628  22
  -6  -9  10 4634.33 434.515  10
  -6  -9  10 4994.70 442.891  27
  -6  -9  10 5172.00 445.019  17
   6  -9 -10 5168.59 453.012  22
  -6  -9   9 4204.00 422.573  10
  -6  -9   9 4174.37 406.135  27
  -6  -9   9 4161.61 413.757  17
   6  -9  -9 4028.52 407.268  22
  -6  -9   8 3493.50 389.252  10
  -6  -9   8 3384.71 389.614  27
  -6  -9   8 3193.31 367.851  17
   6  -9  -8 3488.47 378.294  22
  -6  -9   7 10166.5 661.431  10
  -6  -9   7 9437.39 638.465  27
  -6  -9   7 9917.31 664.258  17
   6  -9  -7 9751.32 637.032  22
  -6  -9   6 1325.45 257.900  10
  -6  -9   6 833.986 206.364  27
   6  -9  -6 951.955 220.481  22
  -6   9   6 1163.88 253.143  18
  -6  -9   6 1019.20 238.265  17
  -6  -9   5 6605.81 513.754  10
  -6  -9   5 6182.95 519.492  27
  -6  -9   5 5964.62 534.081  17
  -6   9   5 5825.67 537.471  18
  -6  -9   4 8559.75 614.020  27
  -6  -9   4 10430.4 703.263  17
  -6   9   4 10898.4 744.896  18
  -6  -9   3 639.160 178.836  27
  -6   9   3 917.044 238.395  18
  -6  -9   3 819.072 205.271  17
  -6  -9   2 5914.34 496.107  27
  -6  -9   2 5479.45 506.412  17
  -6   9   2 5590.47 543.210  18
  -6  -9   1 3692.93 385.069  27
  -6   9   1 3633.28 447.948  18
  -6  -9   1 3431.33 394.659  17
  -6   9   0 181.668 186.515  18
  -6  -9   0 263.821 160.728  17
  -6   9  -1 10906.8 718.874  26
  -6  -9  -1 11859.9 708.391  17
  -6   9  -1 11745.4 790.452  18
  -6   9  -2 6745.30 573.501  26
  -6  -9  -2 6987.59 539.238  17
  -6   9  -2 7377.12 629.471  18
  -6   9  -3 41661.2 1431.55  26
  -6   9  -3 41619.8 1464.22  18
  -6  -9  -3 40273.1 1254.96  17
  -6  -9  -4 247.162 111.819  12
  -6   9  -4 803.901 225.480  26
  -6  -9  -4 218.180 91.4669  17
  -6   9  -4 815.737 231.258  18
  -6  -9  -5 5421.88 492.659  12
  -6   9  -5 4516.16 474.594  26
  -6   9  -5 4868.04 487.442  18
  -6  -9  -6 14523.2 801.764  12
  -6   9  -6 13996.9 821.026  26
  -6   9  -6 15026.8 830.149  18
  -6  -9  -7 141.078 97.0012  12
  -6   9  -7 93.5539 132.059  26
  -6   9  -7 135.932 136.762  18
  -6  -9  -8 2325.41 315.734  12
  -6   9  -8 2337.82 340.294  26
   6  -9   8 2685.43 294.213  27
  -6  -9  -9 13338.9 731.041  12
  -6   9  -9 13907.1 777.127  26
  -6  -9 -10 185.829 114.680  12
  -6   9 -10 409.072 171.763  26
   6  -9  10 81.3137 84.0494  19
  -6  -9 -11 17449.5 785.030  12
  -6   9 -11 17596.4 739.843  24
  -6   9 -11 18241.6 822.036  26
   6  -9  11 16872.2 714.446  19
  -6  -9 -12 8060.59 513.139  12
  -6   9 -12 8050.47 518.844  26
   6  -9  12 7232.94 431.086  19
  -6  -9 -13 658.569 134.372  12
  -6   9 -13 654.068 141.515  26
  -6 -10  12 869.727 168.596  10
  -6 -10  12 922.297 168.776  27
  -6 -10  11 533.101 145.020  10
  -6 -10  11 584.118 143.882  27
  -6 -10  11 410.824 95.1363  17
  -6 -10  10 3531.58 347.514  10
  -6 -10  10 3680.58 353.913  27
  -6 -10  10 3137.02 316.281  17
  -6 -10   9 11221.8 624.829  10
  -6 -10   9 11780.3 636.037  27
  -6 -10   9 11355.5 628.383  17
  -6 -10   8 2935.76 326.445  10
  -6 -10   8 3397.92 354.292  27
  -6 -10   8 2883.25 333.522  17
  -6 -10   7 7794.06 522.658  10
  -6 -10   7 7858.84 539.821  27
  -6 -10   7 7571.30 545.152  17
  -6 -10   6-48.5925 87.9336  10
  -6 -10   6-35.9392 76.0762  27
  -6 -10   6-53.8277 154.034  17
  -6 -10   5 3619.05 382.755  27
  -6 -10   5 3919.37 404.571  17
  -6 -10   4 2762.93 322.588  27
  -6 -10   4 2789.62 364.983  17
  -6 -10   3 2608.15 323.035  27
  -6 -10   3 2484.35 328.111  17
  -6 -10   2 14.8754 83.7233  27
  -6 -10   2 104.657 153.003  17
  -6 -10   1 790.260 255.970  27
  -6 -10   1 431.922 155.436  17
   6 -10  -1 357.912 148.485  19
  -6 -10   0 4426.49 425.735  17
   6 -10   0 4701.52 438.204  19
  -6  10   0 4433.74 463.292  18
  -6 -10  -1 13411.1 711.148  17
   6 -10   1 14578.2 771.647  19
   6 -10   2 10342.3 657.504  19
  -6 -10  -2 9089.89 573.157  17
  -6  10  -3 2675.34 337.929  26
  -6 -10  -3 2039.64 268.412  17
   6 -10   3 2776.44 352.412  19
  -6  10  -4 28676.8 1067.11  26
   6 -10   4 31418.3 1125.66  19
  -6 -10  -5 17347.8 796.694  12
   6 -10   5 17917.7 736.124  27
  -6  10  -5 17058.7 816.277  26
   6 -10   5 18720.9 856.082  19
  -6 -10  -6 80.6680 87.1099  12
  -6  10  -6-51.9850 87.9457  26
   6 -10   6 139.719 97.2910  27
   6 -10   6-49.5351 139.563  19
  -6 -10  -7 8351.97 546.545  12
   6 -10   7 9381.96 501.310  27
  -6  10  -7 7596.91 534.004  26
   6 -10   7 8766.95 544.766  19
  -6 -10  -8 76.6365 80.4306  12
  -6  10  -8-84.8001 86.8345  26
   6 -10   8-106.135 86.0984  27
   6 -10   8 130.140 93.3486  19
  -6 -10  -9 490.210 122.215  12
  -6  10  -9 726.370 176.543  26
   6 -10   9 529.425 123.680  19
  -6 -10 -10 1671.11 225.091  12
  -6  10 -10 2171.62 262.237  26
  -6 -11   7 1167.51 193.609  27
  -6 -11   7 1286.83 198.913  17
  -6 -11   6 4942.39 388.432  27
  -6 -11   6 4860.45 394.476  17
  -6 -11   5 34.8768 68.6519  27
   6 -11  -5 46.5642 74.2773  27
  -6 -11   5-42.9002 108.592  17
  -6 -11   4 4662.62 383.604  27
   6 -11  -4 5037.82 363.575  27
  -6 -11   4 4846.08 406.524  17
  -6 -11   3 1070.32 198.634  27
   6 -11  -3 1011.92 190.970  27
  -6 -11   3 1214.41 215.413  17
  -6 -11   2 418.610 133.142  27
   6 -11  -2 543.983 131.363  27
  -6 -11   2 700.260 157.602  17
   6 -11  -1 11389.4 580.787  27
  -6 -11   1 10145.2 582.428  17
   6 -11   0 747.724 156.967  27
  -6 -11   0 1001.81 194.476  17
   6 -11   0 1085.17 178.641  19
   6 -11   1 5545.64 403.774  27
   6 -11   1 6078.77 416.292  19
  -6 -11  -1 4744.97 381.626  17
   6 -11   2 15426.9 659.637  27
   6 -11   2 15253.0 663.033  19
   6 -11   3 1375.58 196.309  27
   6 -11   3 1335.60 206.382  19
   6 -11   4 152.790 68.1329  27
   6 -11   4 351.576 128.820  19
   6 -11   5 1483.60 187.487  27
   6 -11   5 1849.78 225.872  19
   7   0 -23-63.9159 91.2030  15
   7   0 -23 224.472 109.278  23
   7   0 -22 20773.4 808.420  15
   7   0 -22 22030.6 837.725  23
   7   0 -21 49.1677 108.267  15
   7   0 -21-53.9874 114.902  23
   7   0 -20 17134.6 791.372  15
  -7   0  19 146.038 105.917   9
   7   0 -19 130.358 87.0460  15
  -7   0  18 13405.3 799.345   9
   7   0 -18 12872.8 704.101  15
  -7   0  17 19.8611 112.096   9
  -7   0  16 1584.74 282.882   9
  -7   0  15 329.805 136.299   9
  -7   0  14 6131.74 532.679   9
  -7   0  13 59.7714 74.1595   9
  -7   0  12 161.580 135.374   9
  -7   0  11 62.7841 70.1508   9
  -7   0  10 44.1687 82.2509   9
   7   0  -9 18.7504 242.039   4
   7   0  -8 51759.2 2355.95   4
   7   0  -7-103.135 228.133   4
   7   0  -6 9857.08 942.932   4
   7   0  -5-181.079 235.835   4
   7   0  -4 36648.9 1604.94   4
   7   0  -3 90.0766 123.877   4
   7   0  -2 42884.9 1546.90   4
   7   0  -1 8.73608 102.891   4
   7   0   0 3096.97 395.884   4
  -7   0  -1 124.086 109.143   5
   7   0   1 170.581 98.6491   4
  -7   0  -2 60724.5 1520.47   5
   7   0   2 55826.2 1621.19   4
   7   0   3 74.4046 84.5913   4
   7   0   4 64.2479 85.2936   4
   7   0   5 388.052 156.162   4
   7   0   6 42684.9 1476.43   4
  -7   0  -7 177.430 113.790  12
  -7   0  -7 16.3768 70.3085  11
   7   0   7 30.7200 70.0868   4
  -7   0  -7 61.0573 60.6741  23
  -7   0  -7-80.2804 135.742  20
  -7   0  -8 15795.7 758.155  11
  -7   0  -8 16296.3 790.973  12
  -7   0  -8 16646.4 726.549  23
  -7   0  -8 16247.1 748.889  20
  -7   0  -9 60.7532 82.4308  12
  -7   0  -9 130.712 90.7072  11
  -7   0  -9-51.6571 57.2999  23
  -7   0  -9-48.4381 88.3371  20
  -7   0 -10 369.918 123.581  12
  -7   0 -10 517.185 160.380  23
  -7   0 -10 506.291 144.180  20
  -7   0 -11 123.901 132.832  12
  -7   0 -11-111.493 113.896  23
  -7   0 -11-129.925 181.844  20
  -7   0 -12 21731.7 940.321  12
  -7   0 -12 21333.8 911.048  23
  -7   0 -12 21337.8 980.067  20
  -7   0 -13-107.701 88.4022  12
  -7   0 -13 18.3169 80.5997  23
  -7   0 -14 917.900 199.924  23
  -7   0 -15 1.10096 80.4230  23
  -7   0 -16 4875.57 440.604  23
  -7   0 -17 104.416 106.529  23
  -7   0 -18 7078.59 480.280  23
  -7   0 -19 347.980 105.852  23
  -7   0 -20 932.219 157.374  23
   7   1 -23-86.6909 75.5431  15
   7  -1 -23 21.1030 47.1497  15
   7  -1 -23-23.1731 80.1309  23
   7  -1 -22 1168.20 197.964  15
   7   1 -22 1583.38 237.002  15
   7  -1 -22 1369.39 224.385  23
   7   1 -22 1103.06 188.274  23
  -7  -1  21 807.348 177.471   9
   7  -1 -21 694.068 158.042  15
   7   1 -21 710.931 164.686  15
   7   1 -21 628.626 156.606  23
   7  -1 -21 763.636 180.039  23
  -7  -1  20 8455.59 609.783   9
   7  -1 -20 8075.93 536.714  15
   7   1 -20 7499.44 538.519  15
  -7  -1  19 229.733 133.311   9
   7  -1 -19 169.616 120.180  15
   7  -1 -19 108.564 73.3333  22
   7  -1 -18 6617.71 497.868  15
  -7  -1  18 6201.06 546.174   9
  -7   1  18 6381.12 533.916   9
   7  -1 -18 6573.34 532.635  22
  -7  -1  17 1888.03 297.464   9
  -7   1  17 1774.27 297.571   9
   7  -1 -17 2058.47 274.067  15
   7  -1 -17 1937.60 288.272  22
  -7   1  16 9601.30 675.069   9
   7  -1 -16 9837.64 594.439  15
  -7  -1  16 9165.24 664.785   9
   7  -1 -16 10052.2 654.813  22
  -7  -1  15 3308.81 396.464   9
  -7   1  15 3472.96 409.096   9
   7  -1 -15 3574.51 380.425  22
  -7   1  14 5330.24 492.604   9
  -7  -1  14 5295.34 494.790   9
   7  -1 -14 5467.52 464.402  22
  -7   1  13 5546.16 496.472   9
  -7  -1  13 5393.98 501.049   9
   7  -1 -13 5436.92 452.499  22
  -7   1  12 10457.0 667.397   9
  -7  -1  12 11723.5 720.643   9
   7  -1 -12 11330.9 637.500  22
  -7   1  11 989.287 204.913   9
  -7  -1  11 992.701 209.073   9
  -7  -1  11 563.565 149.216  10
   7   1 -10 12228.5 1473.52   3
  -7   1  10 13196.6 714.325   9
  -7  -1  10 14936.3 759.054   9
  -7  -1  10 12459.2 644.867  10
  -7  -1   9 63.8792 68.6182   9
   7  -1  -9 188.534 223.140   4
   7   1  -9-26.4024 212.934   4
   7  -1  -8 5116.01 757.060   4
   7   1  -8 5863.87 802.101   4
   7  -1  -7 49854.9 2265.53   4
   7   1  -7 46246.9 2127.13   4
   7  -1  -6 10266.8 985.645   4
   7   1  -6 8608.71 847.581   4
   7   1  -5 14930.4 1082.45   4
   7  -1  -5 16579.7 1198.08   4
   7  -1  -4 2627.02 458.983   4
   7   1  -4 3100.49 471.552   4
   7  -1  -3 43412.9 1731.16   4
   7   1  -3 45224.9 1656.77   4
   7  -1  -2 2197.49 387.133   4
   7   1  -2 2578.29 389.943   4
   7   1  -1 7138.86 603.258   4
   7  -1  -1 7112.11 631.044   4
  -7   1   0 26587.6 991.497   5
   7  -1   0 25592.3 1153.59   4
   7   1   0 24747.9 1117.70   4
  -7   1  -1 15886.1 794.415   5
   7  -1   1 15936.1 881.126   4
   7   1   1 15006.3 852.058   4
  -7   1  -2 115239. 2183.37   5
   7  -1   2 107866. 2275.51   4
   7   1   2 112528. 2353.43   4
  -7   1  -3 2967.79 365.503   5
   7  -1   3 3024.84 381.073   4
   7   1   3 2715.80 373.008   4
  -7   1  -4 1355.53 256.537   5
   7  -1   4 1681.52 282.853   4
   7   1   4 1189.51 255.699   4
  -7   1  -5 4042.50 455.892   5
   7  -1   5 3645.21 414.173   4
   7   1   5 3911.84 458.073   4
  -7   1  -6 15462.8 911.938   5
   7   1   6 14282.7 885.954   4
  -7  -1  -7 3558.86 335.979  11
  -7   1  -7 3913.12 372.520  11
  -7  -1  -7 3567.48 362.937  12
  -7   1  -7 3693.19 377.208  12
   7   1   7 2970.54 402.119   4
  -7   1  -7 3332.62 298.524  23
  -7  -1  -7 3661.37 340.805  23
  -7   1  -7 3201.98 326.597  20
  -7  -1  -7 3174.06 318.142  20
  -7   1  -8 139002. 2282.96  11
  -7  -1  -8 128719. 2100.41  11
  -7   1  -8 130440. 2251.59  12
  -7  -1  -8 132449. 2243.56  12
  -7   1  -8 127398. 1973.95  23
  -7  -1  -8 140508. 2140.90  23
  -7   1  -8 132164. 2159.17  20
  -7  -1  -8 137981. 2200.44  20
  -7   1  -9 912.607 215.901  12
  -7   1  -9 1405.98 251.094  11
  -7  -1  -9 978.989 210.684  12
  -7  -1  -9 714.176 159.482  11
  -7   1  -9 439.301 104.449  23
  -7  -1  -9 952.779 203.740  23
  -7   1  -9 516.461 147.731  20
  -7  -1  -9 470.478 133.952  20
  -7  -1 -10 47521.9 1399.83  12
  -7   1 -10 47536.6 1276.63  23
  -7  -1 -10 50549.4 1359.37  23
  -7   1 -10 48242.6 1376.16  20
  -7  -1 -10 45327.5 1380.74  20
  -7  -1 -11 17282.4 849.890  12
  -7   1 -11 19081.2 825.533  23
  -7  -1 -11 17551.4 840.475  23
  -7   1 -11 16772.0 842.502  20
  -7  -1 -11 16997.0 852.181  20
  -7  -1 -12 43928.8 1355.68  12
  -7   1 -12 44069.0 1270.65  23
  -7  -1 -12 44414.7 1323.74  23
  -7   1 -12 44558.7 1394.31  20
  -7  -1 -12 42100.2 1349.91  20
  -7  -1 -13 22641.8 981.659  12
  -7   1 -13 23207.4 932.854  23
  -7  -1 -13 23639.1 985.480  23
  -7   1 -13 22821.5 1018.38  20
  -7  -1 -13 22242.3 999.567  20
  -7  -1 -13 22932.5 900.932  16
  -7  -1 -14 714.135 175.998  12
  -7  -1 -14 548.966 130.571  16
  -7   1 -14 336.212 100.102  23
  -7  -1 -14 581.370 189.527  23
  -7   1 -15 43483.8 1259.02  23
  -7  -1 -15 45252.3 1355.71  23
  -7  -1 -15 42972.7 1245.48  16
  -7  -1 -16 333.730 133.499  16
  -7  -1 -16 196.948 99.6588  23
  -7  -1 -17 4833.39 425.011  23
  -7  -1 -17 5223.80 414.638  16
  -7  -1 -18 3642.05 355.912  23
  -7  -1 -18 3775.06 341.211  16
  -7  -1 -19 485.374 137.621  16
  -7  -1 -19 370.151 126.388  23
  -7  -1 -20 5.59877 48.1908  16
  -7  -1 -20-29.5291 83.8523  23
   7   2 -23 3444.44 303.888  15
   7  -2 -23 3898.12 328.625  23
   7   2 -22 2093.57 256.010  15
  -7  -2  22 1872.21 248.754   9
   7  -2 -22 2592.25 291.288  23
  -7  -2  21 244.787 125.028   9
   7   2 -21 361.952 116.788  15
   7  -2 -21 68.4150 67.4961  15
   7   2 -21 216.599 104.908  23
   7  -2 -21 201.582 119.600  23
   7  -2 -20 13785.6 676.164  15
  -7  -2  20 13945.9 771.489   9
   7  -2 -20 14578.6 770.123  22
  -7  -2  19 336.234 127.647   9
   7  -2 -19 693.275 171.807  15
   7  -2 -19 549.563 197.956  22
   7  -2 -18 31118.9 1054.82  15
  -7  -2  18 33189.9 1253.08   9
   7  -2 -18 33231.0 1224.92  22
  -7  -2  17-15.4436 101.930   9
   7  -2 -17 116.737 92.4410  15
   7  -2 -17 143.009 134.757  22
  -7  -2  16 294.855 136.286   9
   7  -2 -16 220.460 116.449  22
  -7   2  15 58168.6 1603.23   9
  -7  -2  15 55668.1 1618.58   9
   7  -2 -15 55847.9 1567.67  22
  -7   2  14 2183.16 325.263   9
  -7  -2  14 2097.51 318.931   9
   7  -2 -14 1828.88 284.008  22
   7   2 -13 4802.25 414.708   8
  -7  -2  13 4942.58 479.334   9
  -7   2  13 4477.31 433.509   9
  -7  -2  13 4837.80 424.135  10
   7  -2 -13 4791.63 455.753  22
  -7   2  12 1302.15 238.982   9
  -7  -2  12 1969.51 305.358   9
   7   2 -12 1855.49 247.622   8
  -7  -2  12 1660.86 251.979  10
   7  -2 -12 1409.70 261.603  22
  -7   2  11 61.6362 77.0176   9
  -7  -2  11 344.734 123.484   9
  -7  -2  11 341.369 126.167  10
   7  -2 -11 188.345 122.472  22
  -7  -2  10 15079.8 776.357   9
  -7   2  10 15666.4 781.982   9
  -7  -2  10 14892.8 727.971  10
   7  -2 -10 15106.9 730.072  22
   7   2  -9 3356.49 643.476   4
  -7  -2   9 4001.39 391.179   9
  -7   2   9 4277.29 395.476   9
  -7  -2   9 3630.76 352.660  10
   7   2  -8 9334.34 986.200   4
   7  -2  -7 1836.86 467.169   4
   7   2  -7 2633.41 539.167   4
   7  -2  -6 5954.27 780.285   4
   7   2  -6 5760.14 707.747   4
   7   2  -5 23182.3 1320.70   4
   7  -2  -5 21718.2 1424.23   4
   7   2  -4 18937.5 1124.06   4
   7  -2  -4 18751.6 1254.33   4
   7  -2  -3 20660.9 1270.27   4
   7   2  -3 19710.8 1103.61   4
   7  -2  -2 659.176 198.711   4
   7   2  -2 658.599 224.577   4
   7   2  -1 69214.3 1919.69   4
   7  -2  -1 68171.2 2066.55   4
   7  -2   0 14956.2 920.417   4
   7   2   0 14836.2 878.478   4
  -7   2  -1 35301.8 1246.28   5
   7  -2   1 38067.8 1421.52   4
   7   2   1 37632.4 1400.97   4
  -7   2  -2 64719.0 1748.86   5
   7   2   2 70856.3 1922.30   4
  -7   2  -3 6186.25 548.236   5
   7   2   3 6756.02 598.990   4
  -7   2  -4 8520.48 654.763   5
   7   2   4 7916.93 661.966   4
  -7   2  -5 15698.1 917.523   5
   7   2   5 16124.4 962.193   4
  -7   2  -6 31467.3 1068.56  11
  -7  -2  -6 30571.8 1054.89  12
  -7   2  -6 31834.9 1343.54   5
  -7  -2  -6 30850.2 975.134  23
  -7   2  -6 30581.1 970.811  20
  -7  -2  -6 31816.2 1005.98  20
  -7   2  -7 6495.36 505.497  11
  -7  -2  -7 7456.80 537.980  12
  -7  -2  -7 7143.46 497.340  23
  -7   2  -7 7449.64 503.666  20
  -7  -2  -7 7096.68 499.083  20
  -7  -2  -8 9253.35 615.622  12
  -7  -2  -8 9707.49 578.221  23
  -7  -2  -8 10299.9 607.174  20
  -7   2  -8 8935.46 575.826  20
  -7  -2  -9 282.200 142.120  12
  -7  -2  -9 314.240 95.9844  16
  -7  -2  -9 317.969 115.809  23
  -7   2  -9 498.995 156.762  20
  -7  -2  -9 467.467 151.020  20
  -7  -2 -10 6659.29 534.302  12
  -7  -2 -10 6922.50 513.890  23
  -7   2 -10 6516.09 504.253  20
  -7  -2 -10 6925.58 527.077  20
  -7  -2 -10 6689.88 471.815  16
  -7  -2 -11 90.9627 104.551  12
  -7  -2 -11 300.550 95.5137  16
  -7  -2 -11 177.641 78.3438  23
  -7   2 -11 329.910 141.741  20
  -7  -2 -11 124.661 108.304  20
  -7  -2 -12 472.238 155.620  12
  -7  -2 -12 451.506 141.827  23
  -7   2 -12 703.517 191.877  20
  -7  -2 -12 543.294 183.792  20
  -7  -2 -13 22100.0 981.078  12
  -7  -2 -13 22543.9 974.818  23
  -7  -2 -13 22686.1 1017.33  20
  -7  -2 -13 23610.4 940.557  16
  -7   2 -13 23839.5 1021.30  20
  -7  -2 -14 2909.32 349.520  12
  -7  -2 -14 2564.24 341.389  23
  -7  -2 -14 3259.72 354.757  16
  -7  -2 -15 9773.52 628.793  12
  -7  -2 -15 10584.0 664.637  23
  -7  -2 -15 10179.0 623.047  16
  -7  -2 -16 15409.7 790.007  23
  -7  -2 -16 14649.5 729.516  16
  -7  -2 -17 1056.91 201.179  16
  -7  -2 -17 934.672 194.356  23
  -7  -2 -18 954.902 187.903  16
  -7  -2 -18 1148.98 185.180  23
  -7  -2 -19 5278.88 401.178  23
  -7  -2 -19 5123.49 379.317  16
  -7  -2 -20 3037.88 284.548  23
  -7  -3  22 3381.25 333.081   9
   7   3 -22 3879.79 331.646  15
   7  -3 -22 3600.32 327.462  23
  -7  -3  21 1734.55 258.713   9
   7  -3 -21 1660.69 238.753  23
   7  -3 -21 1524.49 256.070  22
  -7  -3  20 502.004 146.516   9
   7  -3 -20 947.991 203.745  23
   7  -3 -20 715.415 192.176  22
  -7  -3  19 5554.86 499.751   9
   7  -3 -19 5760.98 506.331  22
  -7  -3  18 224.766 142.610   9
   7  -3 -18 113.334 115.158  22
  -7  -3  17 19146.2 961.034   9
   7  -3 -17 18717.1 938.748  22
  -7  -3  16 1745.92 309.719   9
   7   3 -16 1946.74 297.800   8
   7  -3 -16 1554.14 287.141  22
   7   3 -15 6241.54 489.439   8
  -7  -3  15 6174.52 544.147   9
   7  -3 -15 6603.44 565.631  22
   7   3 -14 23765.9 934.749   8
  -7  -3  14 22414.7 1026.43   9
  -7  -3  14 23627.9 974.822  10
   7  -3 -14 23454.5 1038.01  22
  -7   3  13 104.560 117.284   9
  -7  -3  13 133.208 98.3184   9
   7   3 -13 65.0833 74.6982   8
  -7  -3  13 91.8444 84.1665  10
   7  -3 -13-11.7324 145.149  22
  -7  -3  12 23048.1 1011.64   9
  -7   3  12 22140.0 965.310   9
  -7  -3  12 23069.9 945.336  10
   7  -3 -12 24373.0 1027.66  22
  -7   3  11 3311.49 367.082   9
  -7  -3  11 3384.64 368.755  10
  -7  -3  11 3122.00 369.036   9
  -7  -3  11 4090.80 399.094  27
   7  -3 -11 3548.65 387.286  22
  -7  -3  10 11852.2 693.573   9
  -7   3  10 11096.9 660.777   9
  -7  -3  10 11827.7 670.863  10
  -7  -3  10 12347.5 679.593  27
   7  -3 -10 11357.1 672.505  22
  -7  -3   9 936.279 198.130  10
  -7  -3   9 1101.29 205.820  27
  -7  -3   9 1076.10 211.849   9
  -7   3   9 837.232 178.259   9
  -7  -3   8 7941.39 541.077   9
  -7   3   8 8338.93 556.515   9
  -7  -3   8 8652.11 557.215  10
  -7  -3   8 7934.51 535.213  27
   7   3  -8 7358.76 885.802   4
  -7   3   7 12578.2 663.559   9
  -7  -3   7 13558.8 681.829  10
  -7  -3   7 12598.1 656.866  27
   7   3  -7 12337.4 1078.22   4
   7   3  -6 19781.9 1312.29   4
   7  -3  -5 2045.44 415.782   4
   7   3  -5 1455.17 348.162   4
   7  -3  -4 1122.15 339.276   4
   7   3  -4 1395.62 298.399   4
   7   3  -3 284.760 127.266   4
   7   3  -2 2390.04 375.519   4
   7   3  -1-21.8464 161.625   4
   7   3   0 5784.44 570.106   4
   7   3   1 5653.23 559.903   4
   7   3   2 5249.10 550.252   4
  -7   3  -3 30069.6 1245.61   5
   7   3   3 30279.4 1306.11   4
  -7  -3  -4 1641.77 260.682  12
  -7   3  -4 1414.62 232.053  11
  -7   3  -4 935.704 251.899   5
   7   3   4 1272.54 258.326   4
  -7  -3  -4 1406.34 206.806  23
  -7  -3  -5 44656.2 1302.68  12
  -7   3  -5 45610.0 1301.92  11
  -7  -3  -5 44158.4 1187.90  23
  -7  -3  -5 39949.4 1105.51  20
  -7  -3  -5 42975.6 1188.52  17
  -7   3  -5 43651.8 1251.85  21
  -7  -3  -6 1435.96 246.922  12
  -7   3  -6 1430.13 254.036  11
  -7  -3  -6 1508.48 227.318  23
  -7   3  -6 1398.94 219.914  20
  -7  -3  -6 1166.00 202.342  20
  -7  -3  -6 1101.84 189.179  17
  -7  -3  -7 11093.4 684.107  12
  -7  -3  -7 9885.38 587.606  23
  -7   3  -7 9178.95 561.939  20
  -7  -3  -7 9927.52 591.697  20
  -7  -3  -8 1154.08 245.292  12
  -7  -3  -8 1336.45 229.999  23
  -7   3  -8 959.100 191.996  20
  -7  -3  -8 1192.39 218.876  20
  -7  -3  -9 7038.39 564.789  12
  -7  -3  -9 6642.31 501.229  23
  -7   3  -9 7163.51 523.006  20
  -7  -3  -9 7083.62 521.891  20
  -7  -3  -9 6605.31 474.800  16
  -7  -3 -10 6443.79 544.459  12
  -7  -3 -10 6388.81 501.971  23
  -7   3 -10 6104.75 493.882  20
  -7  -3 -10 6396.23 508.111  20
  -7  -3 -10 6143.73 466.491  16
  -7  -3 -11 15144.4 829.327  12
  -7  -3 -11 14786.4 776.709  23
  -7   3 -11 14339.8 767.644  20
  -7  -3 -11 15368.0 802.567  20
  -7  -3 -11 15898.3 774.217  16
  -7  -3 -12 193.574 134.080  12
  -7  -3 -12-6.33539 113.467  16
  -7  -3 -12 66.0749 82.8609  23
  -7   3 -12 73.5133 102.141  20
  -7  -3 -13 12097.3 738.322  12
  -7  -3 -13 12930.5 748.137  23
  -7  -3 -13 12937.0 710.043  16
  -7  -3 -14 1481.11 268.704  12
  -7  -3 -14 1007.50 211.435  16
  -7  -3 -14 970.913 213.405  23
  -7  -3 -15 1801.13 294.774  12
  -7  -3 -15 2131.78 290.889  16
  -7  -3 -15 2102.90 302.430  23
  -7  -3 -16 118.489 85.3061  12
  -7  -3 -16 114.774 106.415  16
  -7  -3 -16 81.6318 126.721  23
  -7   3 -16 113.503 116.260  24
  -7  -3 -17 2473.38 306.549  23
  -7   3 -17 2543.11 326.180  24
  -7  -3 -17 2745.41 314.544  16
  -7  -3 -18 21198.3 831.502  23
  -7   3 -18 23315.9 884.547  24
  -7  -3 -19 14902.9 654.264  23
  -7  -4  21 262.182 120.784   9
   7  -4 -21 474.625 139.019  23
   7  -4 -21 257.720 121.191  22
  -7  -4  20 186.100 140.766   9
   7  -4 -20 39.2765 73.5861  23
   7  -4 -20-85.5837 107.014  22
  -7  -4  19 2078.35 307.364   9
   7  -4 -19 2254.01 332.803  22
   7  -4 -19 2632.21 299.704  23
  -7  -4  18 2142.71 316.359   9
   7  -4 -18 2021.39 322.466  22
   7   4 -17 11565.1 671.027   8
  -7  -4  17 11529.7 732.751   9
   7  -4 -17 10860.9 717.093  22
  -7  -4  16 54.0253 160.477   9
   7   4 -16 294.668 147.775   8
  -7  -4  16 222.788 113.224  10
   7  -4 -16 0.67259 142.400  22
  -7  -4  15 57.5007 120.090   9
   7   4 -15 316.446 145.981   8
  -7  -4  15 213.910 93.6033  10
   7  -4 -15-42.3752 148.560  22
   7   4 -14 5733.88 464.916   8
  -7  -4  14 5453.09 513.204   9
  -7  -4  14 5310.07 474.791  10
   7  -4 -14 5264.42 513.964  22
  -7  -4  13 29714.0 1170.98   9
  -7  -4  13 29352.4 1102.77  10
  -7  -4  13 30069.9 1086.09  27
   7  -4 -13 30091.6 1195.44  22
  -7  -4  12 46.4691 107.841  10
  -7  -4  12 26.1391 107.942   9
  -7  -4  12 86.1151 85.4254  27
   7  -4 -12 225.504 151.240  22
  -7   4  11 49318.2 1407.07   9
  -7  -4  11 50698.2 1467.75   9
  -7  -4  11 50895.2 1445.51  10
  -7  -4  11 48786.9 1373.13  27
   7  -4 -11 49820.0 1490.41  22
  -7   4  10 41973.7 1307.86   9
  -7  -4  10 42752.2 1330.99   9
  -7  -4  10 43171.0 1325.65  10
  -7  -4  10 42086.7 1285.23  27
   7  -4 -10 44976.4 1376.90  22
  -7   4   9 13369.5 733.928   9
  -7  -4   9 13036.3 722.027   9
  -7  -4   9 14218.2 756.800  10
  -7  -4   9 14817.7 747.779  27
  -7  -4   8 162.158 93.1759  10
  -7   4   8 259.673 109.086   9
  -7  -4   8 36.3542 87.3646   9
  -7  -4   8-61.8039 125.089  27
  -7  -4   8 112.541 117.118  17
  -7  -4   7 85040.3 1722.47   9
  -7   4   7 88665.7 1825.87   9
  -7  -4   7 90419.3 1852.75  10
  -7   4   7 85343.2 1664.59   7
  -7  -4   7 90732.3 1838.94  27
  -7  -4   7 87206.1 1756.52  17
  -7  -4   6 144.393 118.433  10
  -7   4   6 362.014 137.706   9
   7   4  -6 178.385 226.868   4
  -7   4   6 202.352 86.5144   7
  -7  -4   6 189.629 109.396  27
  -7  -4   6 271.562 88.9957  17
  -7   4   5 51565.2 1353.49   9
  -7  -4   5 51754.1 1337.13  10
   7   4  -5 47944.6 1942.85   4
  -7   4   5 51062.9 1304.23   7
  -7  -4   5 51484.3 1358.52  27
  -7  -4   5 53465.8 1371.96  17
  -7  -4   4 2096.47 268.067  10
  -7   4   4 2067.89 265.034   9
   7   4  -4 2197.21 412.640   4
  -7   4   4 2022.21 267.564   7
  -7  -4   4 2102.10 283.392  27
  -7  -4   4 2291.96 287.335  17
  -7   4   3 8428.52 536.876   9
  -7  -4   3 8951.31 540.107  10
   7   4  -3 7715.35 725.307   4
  -7   4   3 8039.52 516.569   7
  -7  -4   3 7605.82 506.499  27
  -7  -4   3 8349.12 538.780  17
  -7   4   2 387.045 129.174   9
   7   4  -2 154.450 135.777   4
  -7   4   2 449.512 126.363   7
  -7  -4   2 366.167 154.984  17
   7   4  -1 4729.88 544.632   4
  -7   4   1 5261.07 428.340   7
  -7   4   1 5183.16 424.306   9
  -7  -4   1 4945.94 422.901  17
   7   4   0 37026.4 1459.39   4
  -7   4   0 39020.7 1172.29   7
  -7   4   0 39521.6 1172.68   9
  -7  -4   0 38346.7 1163.35  17
  -7   4  -1 168.732 95.9236   9
   7   4   1 216.940 97.2356   4
  -7  -4  -1 89.1182 75.1496  17
  -7  -4  -2 23927.1 919.286  12
  -7   4  -2 25904.6 945.394  11
  -7   4  -2 26011.4 951.921   9
  -7  -4  -2 23476.6 811.910  23
  -7  -4  -2 26086.5 954.216  17
  -7  -4  -3 13491.0 701.873  12
  -7   4  -3 13535.2 707.465  11
  -7   4  -3 14152.1 706.436   9
  -7  -4  -3 13012.4 622.639  23
  -7  -4  -3 13180.2 688.153  17
  -7  -4  -4 1150.31 205.354  12
  -7  -4  -4 1293.63 207.217  23
  -7  -4  -4 986.518 186.282  25
  -7  -4  -4 1063.76 195.185  17
  -7  -4  -5 996.410 213.382  12
  -7  -4  -5 711.408 152.996  25
  -7  -4  -5 883.488 180.494  23
  -7  -4  -5 1073.85 205.379  17
  -7  -4  -6 2281.28 318.618  12
  -7  -4  -6 2491.13 277.158  25
  -7  -4  -6 2522.95 292.877  23
  -7  -4  -6 2667.92 313.586  17
  -7  -4  -7 43.5410 94.4782  12
  -7  -4  -7 2.44232 75.2815  23
  -7  -4  -7 9.91785 76.5985  25
  -7  -4  -8 4213.44 437.054  12
  -7  -4  -8 4449.88 372.817  25
  -7  -4  -8 4094.31 388.598  23
  -7  -4  -9 3772.26 419.491  12
  -7  -4  -9 3154.47 324.464  25
  -7  -4  -9 3433.31 363.322  23
  -7  -4 -10 170.028 128.525  12
  -7  -4 -10 9.94691 71.5265  23
  -7  -4 -11 3431.99 411.294  12
  -7  -4 -11 3513.92 383.705  23
  -7  -4 -12 196.789 129.655  12
  -7  -4 -12 128.540 87.9959  23
  -7  -4 -13 186.013 142.204  12
  -7  -4 -13 341.369 143.830  23
  -7  -4 -14 3413.85 390.360  12
  -7  -4 -14 3387.98 387.055  23
  -7  -4 -15 787.889 202.693  12
  -7  -4 -15 816.897 196.682  23
  -7   4 -15 905.389 234.252  24
  -7  -4 -16 6821.80 505.628  12
  -7  -4 -16 7327.37 526.451  23
  -7   4 -16 6374.18 520.859  24
  -7  -4 -17 8384.27 536.892  23
  -7   4 -17 8742.29 579.327  24
  -7  -4 -18-36.4339 69.6773  23
  -7   4 -18-109.432 104.440  24
  -7  -4 -19 9887.27 510.394  23
  -7  -5  21 2532.45 283.075   9
   7  -5 -21 2649.25 299.478  22
  -7  -5  20 632.044 159.719   9
   7  -5 -20 713.822 179.917  22
   7  -5 -20 408.577 105.758  23
  -7  -5  19 45.0335 86.3764   9
   7  -5 -19 69.2582 81.6179  23
   7  -5 -19 178.392 99.6865  22
  -7  -5  18 2599.76 333.068   9
   7   5 -18 3076.26 336.151   8
   7  -5 -18 3285.05 326.401  23
   7  -5 -18 2900.04 364.380  22
  -7  -5  17 196.951 139.263   9
   7   5 -17 260.699 124.044   8
  -7  -5  17-7.19392 85.7323  10
   7  -5 -17-79.5339 150.209  22
  -7  -5  16 587.905 195.636   9
   7   5 -16 194.727 68.9619   8
  -7  -5  16 351.482 144.097  10
   7  -5 -16 468.614 180.231  22
   7   5 -15 25604.6 971.706   8
  -7  -5  15 24356.0 1056.51   9
  -7  -5  15 25112.1 1017.86  10
   7  -5 -15 25424.8 1124.65  22
  -7  -5  14 8259.86 617.170   9
  -7  -5  14 8851.32 613.622  10
  -7  -5  14 8477.58 595.056  27
   7  -5 -14 8976.75 672.851  22
  -7  -5  13-1.79655 138.044  10
  -7  -5  13 218.431 144.045   9
  -7  -5  13 102.462 81.4802  27
   7  -5 -13 110.791 138.129  22
  -7  -5  12 493.437 202.833  10
  -7  -5  12 543.065 198.579   9
  -7  -5  12 487.016 170.954  27
   7  -5 -12 397.115 200.800  22
  -7  -5  11 31662.4 1173.43   9
  -7  -5  11 33200.2 1197.26  10
  -7  -5  11 31158.2 1121.44  27
   7  -5 -11 31668.8 1227.92  22
  -7  -5  10 654.814 173.448  10
  -7  -5  10 687.312 193.230   9
  -7  -5  10 614.991 168.717  27
   7  -5 -10 400.061 171.298  22
  -7  -5   9 49.0364 108.159  10
  -7   5   9 82.4428 83.4682   9
  -7  -5   9 48.2126 168.104   9
  -7  -5   9-211.913 156.155  27
  -7  -5   8 31055.8 1141.40  10
  -7   5   8 30831.2 1109.93   9
  -7  -5   8 32633.6 1107.77   9
  -7  -5   8 31273.0 1123.99  27
  -7  -5   8 31518.4 1107.85  17
  -7   5   7 27866.3 1048.40   9
  -7  -5   7 27311.1 1053.75  10
  -7  -5   7 28229.9 1058.97  27
  -7  -5   7 26541.6 1015.38  17
  -7   5   6 34104.6 1162.81   9
  -7  -5   6 36223.8 1182.72  10
  -7   5   6 36547.6 1163.10   7
  -7  -5   6 36281.2 1197.57  27
  -7  -5   6 35589.0 1188.14  17
  -7   5   5 43400.9 1291.48   9
  -7  -5   5 44670.5 1294.86  10
  -7   5   5 44118.8 1301.04   7
  -7  -5   5 44454.0 1312.84  27
  -7  -5   5 44851.7 1331.19  17
  -7   5   4 14152.5 734.748   9
  -7  -5   4 13841.9 715.941  10
  -7   5   4 14949.7 752.136   7
  -7  -5   4 14520.0 749.036  27
  -7  -5   4 14195.2 755.331  17
  -7   5   3 22473.1 923.683   9
  -7  -5   3 22292.1 889.315  10
  -7   5   3 23831.1 959.422   7
  -7  -5   3 22935.7 917.666  27
  -7  -5   3 23626.2 964.925  17
  -7   5   2 24675.9 955.541   9
  -7  -5   2 23857.3 904.762  10
  -7   5   2 24707.9 973.836   7
  -7  -5   2 22854.8 899.097  27
  -7  -5   2 23251.5 956.251  17
  -7  -5   1 796.451 169.914  10
  -7   5   1 1036.08 193.396   9
  -7  -5   1 976.911 186.165  27
  -7  -5   1 1082.51 215.493  17
  -7   5   0 7301.29 537.807   9
  -7   5   0 7855.38 565.869   7
  -7  -5   0 6370.27 461.156  27
  -7  -5   0 7275.58 539.947  17
  -7   5  -1 77299.2 1744.56   7
  -7  -5  -1 73090.2 1616.53  12
  -7   5  -1 79991.9 1732.74   9
  -7  -5  -1 77234.4 1721.92  17
  -7   5  -2 621.037 186.115   9
  -7   5  -2 584.461 186.699   7
  -7  -5  -2 517.526 153.693  12
  -7  -5  -2 374.782 118.299  17
  -7   5  -3 7850.05 567.858   7
  -7  -5  -3 7727.49 560.003  12
  -7  -5  -3 8002.01 565.026  17
  -7  -5  -4 2746.31 343.997  12
  -7   5  -4 2742.69 341.353   7
  -7  -5  -4 2711.55 295.922  23
  -7  -5  -4 2484.77 324.587  17
  -7  -5  -5 942.464 222.835  12
  -7   5  -5 746.585 194.575   7
  -7  -5  -5 1147.99 199.606  23
  -7  -5  -5 1166.48 203.861  25
  -7  -5  -5 842.211 184.889  17
  -7  -5  -6 362.028 121.162  12
  -7  -5  -6 355.057 133.526  23
  -7  -5  -6 292.742 111.324  25
  -7   5  -6 470.330 164.426   7
  -7  -5  -7 423.742 144.258  12
  -7  -5  -7 454.720 137.437  25
  -7  -5  -7 276.012 86.7541  23
  -7   5  -7 539.094 184.151   7
  -7  -5  -8 577.936 214.632  12
  -7  -5  -8 619.580 159.843  25
  -7  -5  -8 881.652 191.516  23
  -7   5  -8 625.799 155.771   7
  -7  -5  -9 66309.5 1774.88  12
  -7  -5  -9 71999.5 1593.80  25
  -7  -5  -9 67114.9 1596.16  23
  -7  -5 -10 33285.7 1260.09  12
  -7  -5 -10 33305.3 1109.61  25
  -7  -5 -10 33242.3 1136.20  23
  -7  -5 -11 381.932 172.802  12
  -7  -5 -11 353.597 146.268  23
  -7   5 -11 301.979 118.134  26
  -7  -5 -11 294.467 132.435  25
  -7  -5 -12 259.640 144.252  12
  -7   5 -12 276.041 151.424  26
  -7  -5 -12 343.517 128.439  23
  -7  -5 -12 98.1763 119.831  25
  -7  -5 -13 11079.1 705.978  12
  -7  -5 -13 11738.7 647.865  25
  -7  -5 -13 9843.74 632.234  23
  -7   5 -13 11727.4 714.359  26
  -7  -5 -14 220.505 138.265  12
  -7  -5 -14 85.1147 86.6141  23
  -7  -5 -14 345.227 140.382  25
  -7   5 -14-106.700 126.507  24
  -7  -5 -15 2885.64 332.269  12
  -7  -5 -15 3330.19 325.314  25
  -7  -5 -15 3470.70 356.328  23
  -7   5 -15 3549.61 397.972  24
  -7  -5 -16 830.309 196.468  12
  -7   5 -16 1332.05 232.563  24
  -7  -5 -16 1222.12 210.750  23
  -7  -5 -17 3085.59 301.615  12
  -7  -5 -17 3384.34 326.309  23
  -7   5 -17 3131.69 335.460  24
  -7  -5 -18 458.140 124.712  23
  -7   5 -18 199.216 101.007  24
  -7  -6  20 3683.40 335.472   9
   7  -6 -20 3946.23 355.449  22
  -7  -6  19 8038.60 531.315   9
   7  -6 -19 8520.09 554.389  22
   7   6 -18 5758.60 411.948   8
  -7  -6  18 4868.01 393.518  10
  -7  -6  18 5543.45 458.400   9
   7  -6 -18 5427.23 451.664  22
  -7  -6  17 1649.70 266.787   9
   7   6 -17 1774.75 241.004   8
  -7  -6  17 1704.96 252.097  10
   7  -6 -17 1935.98 298.072  22
  -7  -6  16 4879.30 452.644   9
  -7  -6  16 4836.90 434.060  10
   7  -6 -16 4867.85 478.771  22
  -7  -6  15 2879.15 374.942   9
  -7  -6  15 2683.03 332.392  10
   7  -6 -15 3027.74 400.509  22
  -7  -6  14 6713.78 570.348   9
  -7  -6  14 6322.03 514.722  10
  -7  -6  14 6877.66 519.957  27
   7  -6 -14 7145.37 588.978  22
  -7  -6  13 167.207 142.465  10
  -7  -6  13 69.4159 116.255   9
  -7  -6  13 55.8162 87.4896  27
   7  -6 -13 132.100 139.314  22
  -7  -6  12 3400.60 402.693  10
  -7  -6  12 3213.10 389.638   9
  -7  -6  12 3306.55 375.189  27
   7  -6 -12 3007.52 396.205  22
  -7  -6  11 9976.70 679.446  10
  -7  -6  11 10443.3 674.362   9
  -7  -6  11 10346.0 662.585  27
   7  -6 -11 10033.2 699.413  22
  -7  -6  10 154.961 113.607  10
  -7  -6  10 341.010 146.468   9
  -7  -6  10 181.402 100.802  27
  -7  -6  10 214.724 77.0022  17
   7  -6 -10 152.437 164.618  22
  -7  -6   9 489.096 137.361  10
  -7  -6   9 469.640 180.502  27
  -7  -6   9 533.719 158.467  17
   7  -6  -9 556.301 197.858  22
  -7  -6   8 8525.90 603.911  10
  -7  -6   8 8157.97 590.342  27
  -7  -6   8 8828.88 609.595  17
  -7  -6   7 9243.81 633.478  10
  -7   6   7 10571.7 655.821   9
  -7  -6   7 10232.1 667.551  27
  -7  -6   7 10386.9 665.234  17
  -7   6   6 51802.1 1452.58   9
  -7  -6   6 53174.6 1478.61  10
  -7  -6   6 52456.3 1478.74  27
  -7  -6   6 52145.9 1480.99  17
  -7   6   6 53429.4 1565.51  18
  -7   6   5 10693.7 668.105   9
  -7  -6   5 10857.2 670.056  10
  -7  -6   5 10886.6 674.413  27
  -7  -6   5 11429.3 703.499  17
  -7   6   4 27432.7 1054.71   9
  -7  -6   4 27014.3 1022.06  10
  -7   6   4 28931.7 1108.39   7
  -7  -6   4 26907.5 1043.32  27
  -7  -6   4 28019.3 1101.76  17
  -7  -6   3 21.3470 85.8657  10
  -7   6   3-113.248 99.6474   9
  -7   6   3 142.385 132.470   7
  -7  -6   3 169.196 140.785  27
  -7  -6   3 33.7275 140.484  17
  -7  -6   2 2823.28 318.100  10
  -7   6   2 2955.31 350.287   9
  -7   6   2 2506.53 350.346   7
  -7  -6   2 2487.21 313.779  27
  -7  -6   2 2644.80 336.153  17
  -7   6   1 5738.86 509.997   9
  -7   6   1 6220.28 516.358   7
  -7  -6   1 5284.71 442.886  27
  -7  -6   1 5558.77 491.430  17
  -7   6   0 35577.1 1195.60   9
  -7   6   0 34631.1 1223.38   7
  -7  -6   0 32974.6 1082.86  27
  -7  -6   0 32637.7 1190.75  17
  -7   6  -1 649.175 194.971   7
  -7  -6  -1 729.465 198.395  17
  -7   6  -2 25152.5 1040.50   7
  -7  -6  -2 27912.3 1054.24  12
  -7  -6  -2 26551.0 1045.09  17
  -7   6  -3 15156.2 809.103   7
  -7  -6  -3 15372.4 807.403  12
  -7  -6  -3 15773.4 812.499  17
  -7   6  -4 8888.65 632.700   7
  -7  -6  -4 9636.30 654.094  12
  -7  -6  -4 10322.6 647.423  17
  -7   6  -5 4571.13 449.265   7
  -7  -6  -5 4382.38 453.306  12
  -7   6  -5 4946.98 492.192  18
  -7  -6  -5 4408.90 417.611  17
  -7  -6  -6 4553.48 459.657  12
  -7   6  -6 4314.08 421.112   7
  -7  -6  -6 4828.33 429.539  25
  -7   6  -6 4572.85 479.541  18
  -7  -6  -7 5404.88 504.886  12
  -7   6  -7 5759.32 494.341   7
  -7  -6  -7 5129.39 439.601  25
  -7   6  -7 5365.29 501.051  18
  -7  -6  -8 63124.9 1732.00  12
  -7  -6  -8 63395.6 1538.38  25
  -7   6  -8 60074.0 1625.90  18
  -7  -6  -9 1120.79 229.581  12
  -7  -6  -9 1310.91 240.932  25
  -7  -6 -10 11874.1 751.873  12
  -7  -6 -10 10989.7 648.738  25
  -7  -6 -10 10815.0 630.910  23
  -7   6 -10 11033.9 738.200  26
  -7  -6 -11 10724.9 712.733  12
  -7  -6 -11 11318.3 663.086  25
  -7  -6 -11 10411.9 624.261  23
  -7   6 -11 10511.0 719.070  26
  -7  -6 -12 56.3762 102.991  12
  -7   6 -12-109.624 147.499  26
  -7  -6 -12-44.5789 103.038  25
  -7  -6 -12 94.7258 71.2324  23
  -7   6 -12-140.198 216.587  24
  -7  -6 -13 2186.11 311.673  12
  -7   6 -13 2464.88 336.261  26
  -7  -6 -13 2552.61 312.168  25
  -7  -6 -13 2126.55 283.251  23
  -7   6 -13 2514.32 354.784  24
  -7  -6 -14 111.123 81.6650  12
  -7   6 -14 54.4045 116.660  26
  -7  -6 -14 75.5374 90.1298  25
  -7  -6 -14 60.6181 84.2515  23
  -7   6 -14 91.3612 144.479  24
  -7  -6 -15 10560.0 611.821  12
  -7  -6 -15 10841.3 572.498  25
  -7  -6 -15 10629.1 578.582  23
  -7   6 -15 10900.5 643.285  24
  -7  -6 -16 1165.21 199.006  12
  -7  -6 -16 1074.62 177.862  23
  -7  -6 -16 1428.29 196.342  25
  -7   6 -16 1206.05 221.079  24
  -7   6 -17 624.464 154.414  24
  -7  -7  18-29.5287 65.4154   9
  -7  -7  18 79.5680 77.9535  10
   7  -7 -18 112.295 86.1728  22
  -7  -7  17 4908.03 400.360  10
  -7  -7  17 5232.01 430.427   9
   7  -7 -17 5244.01 440.958  22
  -7  -7  16 1044.55 197.723   9
  -7  -7  16 912.994 190.855  10
   7  -7 -16 1389.30 263.377  22
  -7  -7  15 7415.26 538.680   9
  -7  -7  15 7041.69 515.579  10
   7  -7 -15 7464.08 568.713  22
  -7  -7  14 15672.0 788.739   9
  -7  -7  14 15424.6 784.462  10
  -7  -7  14 15939.5 767.036  27
   7  -7 -14 16667.2 863.339  22
  -7  -7  13 10471.6 657.048   9
  -7  -7  13 10058.5 653.279  10
  -7  -7  13 10504.4 641.994  27
   7  -7 -13 10316.9 687.189  22
  -7  -7  12 2045.80 313.169  10
  -7  -7  12 1881.18 278.191   9
  -7  -7  12 2115.15 294.026  27
   7  -7 -12 2095.78 333.087  22
  -7  -7  11 2632.97 357.341  10
  -7  -7  11 2994.03 353.887   9
  -7  -7  11 2130.06 289.915  27
   7  -7 -11 2982.09 399.085  22
  -7  -7  10 9830.21 683.280  10
  -7  -7  10 9719.97 647.185  27
  -7  -7  10 10168.4 639.907  17
   7  -7 -10 9604.78 685.021  22
  -7  -7   9 3420.50 421.466  10
  -7  -7   9 3300.84 389.819  27
  -7  -7   9 3060.90 369.250  17
   7  -7  -9 2920.42 376.418  22
  -7  -7   8 4734.03 474.091  10
  -7  -7   8 4920.01 468.334  27
  -7  -7   8 4171.94 431.861  17
  -7  -7   7 6135.83 528.287  10
  -7  -7   7 5926.17 513.923  27
  -7  -7   7 6015.84 524.014  17
  -7  -7   6 546.127 172.099  10
  -7   7   6 334.155 133.641   9
  -7  -7   6 430.672 193.176  27
  -7   7   6 392.538 176.609  18
  -7  -7   6 295.856 152.457  17
  -7   7   5 35071.5 1210.81   9
  -7  -7   5 33091.3 1166.46  10
  -7  -7   5 33893.5 1210.94  27
  -7   7   5 34339.1 1298.78  18
  -7  -7   5 34579.8 1258.79  17
  -7  -7   4 138.848 88.4101  10
  -7   7   4 65.5990 125.296   9
  -7  -7   4 224.593 162.509  27
  -7   7   4 467.808 193.504  18
  -7  -7   4 312.288 172.727  17
  -7  -7   3 63553.3 1564.68  10
  -7  -7   3 60624.3 1599.82  27
  -7  -7   3 65326.2 1721.38  17
  -7   7   3 64686.0 1792.62  18
  -7  -7   2 15139.1 784.218  27
  -7  -7   2 15288.7 831.786  17
  -7   7   2 15516.9 883.892  18
  -7  -7   1 2236.73 312.274  27
  -7   7   1 2424.25 369.156  18
  -7  -7   1 2238.24 335.548  17
  -7   7   0 85275.3 1985.53   7
  -7  -7   0 84897.3 1923.45  17
  -7   7   0 81446.1 2039.78  18
  -7   7  -1 4286.73 456.290   7
  -7  -7  -1 3388.83 391.763  17
  -7   7  -1 3361.00 435.433  18
  -7   7  -2 27010.3 1110.43   7
  -7  -7  -2 27793.3 1081.34  12
  -7   7  -2 27637.2 1190.29  18
  -7  -7  -2 26324.2 1064.73  17
  -7   7  -3 397.917 190.745   7
  -7  -7  -3 322.833 121.803  12
  -7   7  -3 590.522 210.564  18
  -7  -7  -3 876.692 195.200  17
  -7   7  -4 72.5440 105.202   7
  -7  -7  -4 92.8696 132.707  12
  -7   7  -4 39.6995 115.736  18
  -7  -7  -4 107.171 109.931  17
  -7   7  -5 14201.8 787.784   7
  -7  -7  -5 14081.9 807.537  12
  -7   7  -5 14406.8 849.972  18
  -7  -7  -5 14651.3 767.684  17
  -7   7  -6 1427.39 264.342   7
  -7  -7  -6 1055.17 236.514  12
  -7   7  -6 1020.19 253.852  18
  -7   7  -7 11975.7 698.459   7
  -7  -7  -7 12014.1 757.412  12
  -7   7  -7 11324.6 733.736  18
  -7  -7  -8-31.3393 115.275  12
  -7   7  -8 100.436 124.856  26
  -7   7  -8 230.510 111.927  18
  -7  -7  -9 8003.49 614.430  12
  -7   7  -9 8102.02 607.203  24
  -7   7  -9 7557.67 624.223  26
  -7  -7 -10 5619.23 512.330  12
  -7  -7 -10 4617.86 432.741  25
  -7   7 -10 5118.02 497.271  24
  -7   7 -10 4741.78 483.871  26
  -7  -7 -11 5636.70 509.419  12
  -7  -7 -11 5687.45 453.445  25
  -7   7 -11 5603.92 494.025  24
  -7   7 -11 5421.81 499.722  26
  -7  -7 -12 2819.86 342.815  12
  -7   7 -12 3136.20 370.704  26
  -7  -7 -12 3136.24 329.651  25
  -7   7 -12 3164.20 363.802  24
  -7  -7 -13 10624.7 640.853  12
  -7  -7 -13 9815.07 576.724  25
  -7   7 -13 10888.7 655.171  24
  -7   7 -13 10016.5 619.852  26
  -7  -7 -14 1140.54 203.905  12
  -7   7 -14 888.882 209.896  26
  -7  -7 -14 787.636 161.085  25
  -7   7 -14 1049.27 219.684  24
  -7  -7 -15 5571.08 414.992  12
  -7   7 -15 6361.17 445.449  24
  -7  -8  16 2569.72 283.679   9
  -7  -8  16 2727.89 284.996  10
   7  -8 -16 2953.65 315.586  22
  -7  -8  15 213.839 83.6498   9
  -7  -8  15 398.994 139.998  10
   7  -8 -15 134.861 80.0590  22
  -7  -8  14 159.628 80.2147  10
  -7  -8  14 25.5638 88.9026   9
  -7  -8  14-114.555 80.8611  27
   7  -8 -14 168.419 118.427  22
  -7  -8  13 905.389 194.606  10
  -7  -8  13 733.762 196.661  27
   7  -8 -13 535.686 117.362  22
  -7  -8  12 23.9243 124.847  10
  -7  -8  12 285.804 148.143  27
   7  -8 -12 18.8629 121.462  22
  -7  -8  11 391.459 158.442  10
  -7  -8  11 183.036 111.122  27
  -7  -8  11 247.769 100.758  17
   7  -8 -11 432.655 172.587  22
  -7  -8  10 971.231 214.525  10
  -7  -8  10 618.060 184.414  27
  -7  -8  10 651.178 179.595  17
   7  -8 -10 617.917 185.543  22
  -7  -8   9 385.009 184.064  10
  -7  -8   9 349.707 124.344  27
  -7  -8   9 225.206 139.655  17
   7  -8  -9 398.292 175.046  22
  -7  -8   8 3535.19 411.883  10
  -7  -8   8 3379.58 406.911  27
  -7  -8   8 3403.63 388.285  17
   7  -8  -8 3647.30 430.875  22
  -7  -8   7 150.030 100.609  10
  -7  -8   7 516.596 187.966  27
  -7  -8   7 359.604 169.105  17
   7  -8  -7 601.112 199.348  22
  -7  -8   6 4786.11 458.538  10
  -7  -8   6 4826.80 468.196  27
  -7  -8   6 4768.22 476.055  17
  -7   8   6 4623.63 469.515  18
  -7  -8   5 2887.40 345.574  10
  -7  -8   5 3044.86 371.036  27
  -7   8   5 3097.21 394.757  18
  -7  -8   5 2730.86 362.220  17
  -7  -8   4 104.645 104.220  10
  -7  -8   4 482.841 162.255  27
  -7   8   4 202.117 121.933  18
  -7  -8   4 282.677 178.307  17
  -7  -8   3 665.295 171.952  27
  -7   8   3 598.382 196.424  18
  -7  -8   3 672.473 199.713  17
  -7  -8   2 7747.71 571.182  27
  -7   8   2 8593.48 676.916  18
  -7  -8   2 8108.97 614.438  17
  -7  -8   1-78.3580 100.767  27
  -7  -8   1-140.542 158.300  17
  -7   8   1 110.203 164.803  18
  -7  -8   0 245.028 132.779  17
  -7   8   0 346.697 178.836  18
  -7  -8  -1-205.679 130.963  17
  -7   8  -1-86.7536 133.823  18
  -7   8  -2 12565.0 821.683  18
  -7  -8  -2 11802.1 717.143  17
  -7  -8  -3 16176.0 830.881  12
  -7   8  -3 15318.8 891.738  18
  -7  -8  -3 15457.8 808.721  17
  -7  -8  -4 11866.5 719.321  12
  -7   8  -4 12648.8 793.784  18
  -7  -8  -4 12043.3 699.300  17
  -7  -8  -5 63.7415 112.196  12
  -7   8  -5 155.709 166.276  26
  -7  -8  -6 6278.31 533.750  12
  -7   8  -6 7037.51 608.616  26
  -7   8  -6 6350.61 550.438  18
  -7  -8  -7 1266.97 253.439  12
  -7   8  -7 1441.75 276.720  26
  -7   8  -7 1612.56 280.532  18
  -7  -8  -8 9889.44 658.499  12
  -7   8  -8 9976.60 631.513  24
  -7   8  -8 9781.70 692.747  26
  -7   8  -8 10096.9 641.942  18
  -7  -8  -9 21478.5 950.365  12
  -7   8  -9 23349.4 950.041  24
  -7   8  -9 22892.4 1016.20  26
  -7  -8 -10 11467.1 677.803  12
  -7   8 -10 11221.5 654.406  24
  -7   8 -10 11507.8 702.577  26
  -7  -8 -11 2408.03 313.299  12
  -7   8 -11 1755.14 272.940  26
  -7   8 -11 2098.68 285.610  24
  -7  -8 -12 9746.32 586.534  12
  -7   8 -12 9303.79 563.804  24
  -7   8 -12 9815.11 590.734  26
  -7  -8 -13 2678.17 292.224  12
  -7   8 -13 2343.71 271.570  26
  -7   8 -13 2281.93 263.529  24
  -7  -9  14 4126.63 346.110  10
  -7  -9  13 4880.10 395.931  10
  -7  -9  13 4510.84 372.365  27
   7  -9 -13 4915.84 398.896  22
  -7  -9  12-94.5769 115.433  10
  -7  -9  12 39.1889 77.1347  27
   7  -9 -12 160.374 113.194  22
  -7  -9  11 9197.79 579.612  10
  -7  -9  11 9389.62 568.708  27
   7  -9 -11 8497.40 555.023  22
  -7  -9  11 8469.79 518.616  17
  -7  -9  10 217.734 120.329  10
  -7  -9  10 231.931 100.024  27
  -7  -9  10 153.132 80.0803  17
   7  -9 -10 107.300 86.7502  22
  -7  -9   9 5542.94 467.874  10
  -7  -9   9 4633.25 420.967  27
   7  -9  -9 5127.55 447.611  22
  -7  -9   9 5915.47 470.463  17
  -7  -9   8 10764.5 647.435  10
  -7  -9   8 10162.3 633.522  27
  -7  -9   8 11034.5 668.290  17
   7  -9  -8 11287.3 674.538  22
  -7  -9   7 5680.06 477.004  10
  -7  -9   7 5403.95 473.999  27
  -7  -9   7 5144.13 474.505  17
   7  -9  -7 5005.63 448.078  22
  -7  -9   6-130.028 140.418  10
  -7  -9   6 200.851 102.243  27
  -7   9   6 12.6665 111.447  18
  -7  -9   6-30.6175 118.203  17
   7  -9  -6-2.81701 142.813  22
  -7  -9   5 6765.38 504.191  10
  -7  -9   5 6837.12 537.561  27
  -7  -9   5 6347.97 538.065  17
  -7   9   5 6939.95 562.509  18
  -7  -9   4 1546.49 263.213  27
  -7   9   4 1311.78 269.363  18
  -7  -9   4 1330.84 256.471  17
  -7  -9   3 7298.93 543.499  27
  -7  -9   3 7100.56 565.901  17
  -7   9   3 6727.39 579.737  18
  -7  -9   2 843.479 196.958  27
  -7   9   2 1017.16 260.209  18
  -7  -9   2 974.964 215.407  17
  -7  -9   1 35.9884 99.5029  27
  -7  -9   1 414.169 174.188  17
  -7   9   1 544.741 199.081  18
  -7   9   0 977.377 215.891  26
  -7  -9   0 749.672 190.500  17
  -7   9   0 889.253 234.883  18
  -7   9  -1 304.625 129.628  26
  -7  -9  -1-24.5797 118.667  17
  -7   9  -1 66.1511 117.615  18
  -7   9  -2-120.843 129.447  26
  -7   9  -2 115.671 152.464  18
  -7  -9  -2-33.6690 141.515  17
  -7   9  -3 1749.32 294.233  26
  -7   9  -3 2304.24 354.531  18
  -7  -9  -3 2208.60 308.510  17
  -7  -9  -4 1086.70 222.231  12
  -7   9  -4 1088.99 239.751  26
  -7   9  -4 1205.09 248.691  18
  -7  -9  -4 1722.99 280.305  17
  -7  -9  -5 28238.9 1066.11  12
  -7   9  -5 28189.0 1122.45  26
  -7   9  -5 28826.9 1118.69  18
  -7  -9  -6 11065.1 671.766  12
  -7   9  -6 11122.8 696.116  26
  -7   9  -6 12181.0 704.869  18
  -7  -9  -7 315.258 110.886  12
  -7   9  -7 324.972 125.641  26
  -7   9  -7 212.379 128.912  18
  -7  -9  -8 3307.15 356.913  12
  -7   9  -8 3849.48 400.251  26
  -7  -9  -9 9247.97 574.414  12
  -7   9  -9 9210.75 583.600  26
  -7  -9 -10 1341.32 223.688  12
  -7   9 -10 1067.41 201.193  26
   7  -9  10 1055.02 185.522  19
  -7  -9 -11 2108.08 255.105  12
  -7   9 -11 1843.43 248.918  26
  -7 -10  10 5371.03 400.288  10
  -7 -10  10 5248.40 396.172  27
  -7 -10   9 210.120 85.6292  10
  -7 -10   9 193.730 122.052  27
  -7 -10   9 136.421 79.2719  17
  -7 -10   8 6439.78 449.465  10
  -7 -10   8 6263.58 458.365  27
  -7 -10   8 7021.32 483.004  17
  -7 -10   7 739.503 160.121  10
  -7 -10   7 647.120 160.257  27
  -7 -10   7 508.212 138.219  17
  -7 -10   6 2613.82 305.417  27
  -7 -10   6 2982.82 337.796  17
  -7 -10   5 1848.18 265.216  27
  -7 -10   5 1667.25 257.241  17
  -7 -10   4 663.134 171.737  27
  -7 -10   4 619.430 181.048  17
  -7 -10   3 6710.38 487.203  27
  -7 -10   3 7803.28 558.594  17
  -7 -10   2 3550.96 341.227  27
  -7  10   2 3943.35 416.375  18
  -7 -10   2 3265.41 370.113  17
  -7 -10   1 644.693 173.243  17
  -7  10   1 528.097 191.187  18
   7 -10  -1 549.368 117.661  19
  -7 -10   0 369.172 145.239  17
  -7  10   0 420.204 109.129  18
   7 -10   0 387.430 136.862  19
  -7  10  -1 251.412 127.920  18
  -7 -10  -1 107.843 89.2016  17
  -7  10  -2 985.961 192.968  26
  -7  10  -2 1858.95 278.445  18
  -7 -10  -2 1515.89 234.804  17
  -7  10  -3 1855.59 260.838  26
  -7 -10  -3 2258.92 272.765  17
  -7  10  -4 2817.59 321.124  26
  -7  10  -5 2761.41 314.611  26
   7 -10   5 3000.41 283.654  27
   7 -10   5 3038.98 333.206  19
  -7 -10  -6 1504.85 218.609  12
  -7  10  -6 1344.44 223.516  26
   7 -10   6 1552.02 204.595  27
   7 -10   6 1707.30 231.797  19
  -7 -10  -7 63.4896 62.7123  12
  -7  10  -7 65.5314 63.2695  26
   7 -10   7 155.154 87.5387  19
   8   0 -22 21605.3 729.595  15
   8   0 -22 24715.3 839.691  23
   8   0 -21 9.17621 63.4035  15
   8   0 -20 29441.3 949.333  15
  -8   0  20 27885.4 1044.86   9
   8   0 -19 126.084 72.2858  15
  -8   0  19-30.9263 121.282   9
  -8   0  18 13384.7 785.035   9
  -8   0  17-50.0453 136.415   9
  -8   0  16 1174.75 258.998   9
  -8   0  15 46.1089 95.4315   9
  -8   0  14 216.152 103.511   9
  -8   0  13 52.4232 96.4162   9
  -8   0  12 29822.2 1184.97   9
  -8   0  11-252.637 112.761  10
  -8   0  11-39.1761 125.796   9
  -8   0  10 8432.35 615.699   9
  -8   0  10 8838.04 571.069  10
  -8   0   9 101.852 90.0100  10
  -8   0   9-21.5376 108.766   9
  -8   0   8 90.1064 116.257  10
  -8   0   8-6.11755 108.210   9
  -8   0   7 79.0396 95.7010  10
  -8   0   7 56.4442 79.4314   9
  -8   0   6 15177.7 723.405  10
  -8   0   6 16181.8 764.665   9
   8   0  -6 14965.5 1264.47   4
  -8   0   5-757.067 173.048  14
   8   0  -5 199.756 182.006   4
   8   0  -4 63939.9 2379.51   4
   8   0  -3 84.5947 153.986   4
   8   0  -2 4116.94 557.986   4
   8   0  -1-143.613 149.845   4
   8   0   0 88061.0 2405.81   4
   8   0   1-41.7540 122.337   4
   8   0   2 41461.1 1591.33   4
  -8   0  -3 6.82746 92.3749  12
   8   0   3 59.3823 89.0603   4
  -8   0  -4 8184.44 540.571  11
  -8   0  -4 8190.60 567.559  12
   8   0   4 8167.56 701.462   4
  -8   0  -4 8056.37 493.453  23
  -8   0  -4 7342.70 492.410  20
  -8   0  -5 149.875 107.551  12
  -8   0  -5 106.957 93.1062  11
  -8   0  -5 81.0701 71.0424  23
  -8   0  -5-8.77366 72.5969  20
  -8   0  -5-93.5551 110.512  21
  -8   0  -6 3233.70 353.799  11
  -8   0  -6 3425.39 381.078  12
  -8   0  -6 3513.97 340.493  23
  -8   0  -6 4081.72 388.815  20
  -8   0  -6 3292.61 338.067  21
  -8   0  -7 154.031 114.825  12
  -8   0  -7-82.2732 101.974  11
  -8   0  -7-72.2600 75.0595  23
  -8   0  -7 227.537 135.843  20
  -8   0  -8 474.934 183.705  12
  -8   0  -8 198.813 97.5548  11
  -8   0  -8 549.171 152.564  23
  -8   0  -8 376.973 134.266  20
  -8   0  -9-6.78226 102.653  12
  -8   0  -9 55.0139 92.1762  11
  -8   0  -9 12.8213 87.3720  23
  -8   0 -10 95458.2 2066.42  12
  -8   0 -10 98669.4 1936.52  23
  -8   0 -10 95048.1 2024.21  20
  -8   0 -11-1.86329 116.120  12
  -8   0 -11-54.2000 111.194  23
  -8   0 -11 204.784 125.685  20
  -8   0 -12 7549.99 550.084  23
  -8   0 -12 7196.31 588.365  20
  -8   0 -13-29.3537 80.0523  23
  -8   0 -13 9.00260 159.405  20
  -8   0 -14 6037.88 488.313  23
  -8   0 -15-312.142 123.075  23
  -8   0 -16 6493.65 473.704  23
  -8   0 -17-68.0012 92.4946  23
  -8   0 -18 2782.20 274.346  23
   8   1 -22 82.6251 56.4433  15
   8  -1 -22 151.813 72.4663  23
   8   1 -21 9784.92 536.879  15
  -8  -1  21 8375.00 546.418   9
   8  -1 -21 9853.09 578.956  23
  -8  -1  20 420.399 137.599   9
   8   1 -20 190.208 79.8083  15
  -8  -1  19 9724.62 653.711   9
   8   1 -19 10969.1 609.924  15
  -8   1  19 10441.0 646.887   9
  -8  -1  18 11088.2 726.234   9
  -8   1  18 11465.1 710.700   9
  -8  -1  17 8503.73 646.686   9
  -8   1  17 8796.63 647.461   9
  -8   1  16 962.264 220.032   9
  -8  -1  16 626.153 202.062   9
  -8   1  15 1311.50 255.947   9
  -8  -1  15 1626.94 293.313   9
  -8  -1  14 10963.3 741.565   9
  -8   1  14 10997.4 726.043   9
  -8  -1  13 3973.40 446.460   9
  -8   1  13 3454.29 405.410   9
  -8  -1  12 12815.3 782.160   9
  -8  -1  12 12172.8 686.976  10
  -8   1  12 11730.4 733.336   9
  -8   1  11 1205.16 253.360   9
  -8  -1  11 1225.81 258.432   9
  -8  -1  11 1015.37 210.155  10
  -8  -1  10 13083.9 761.476   9
  -8  -1  10 11595.7 660.685  10
  -8   1  10 12930.4 753.670   9
  -8  -1   9 32005.9 1160.24   9
  -8  -1   9 29093.2 1042.79  10
  -8   1   9 30994.7 1127.44   9
  -8  -1   8 7781.57 564.094   9
  -8   1   8 7629.78 559.881   9
  -8  -1   8 7508.49 526.645  10
  -8   1   7 1418.05 249.123   9
  -8  -1   7 1381.19 247.006   9
  -8  -1   7 1256.66 212.952  10
  -8   1   7 992.316 189.711  21
   8  -1  -6 24541.8 1665.60   4
  -8  -1   6 23002.7 905.705   9
  -8   1   6 22615.8 911.641   9
  -8  -1   6 21423.5 861.551  10
  -8   1   5 2183.69 283.918   9
   8  -1  -5 2430.88 525.473   4
   8   1  -5 1821.35 428.407   4
  -8  -1   5 2104.67 265.168  10
  -8   1   5 2102.71 264.272  14
  -8  -1   5 2685.08 298.305  14
   8  -1  -4 4333.50 650.959   4
   8   1  -4 4228.21 585.223   4
   8  -1  -3 6521.02 761.985   4
   8   1  -3 6454.80 712.792   4
   8  -1  -2 21272.7 1290.82   4
   8   1  -2 21831.9 1244.48   4
   8  -1  -1 12711.7 971.009   4
   8   1  -1 14641.1 998.284   4
   8  -1   0 12961.1 941.707   4
   8   1   0 14982.7 986.445   4
   8  -1   1 22295.4 1193.23   4
   8   1   1 25713.8 1269.63   4
  -8  -1  -2 17026.7 778.051  12
  -8   1  -2 15690.0 880.459   5
   8  -1   2 15699.8 976.242   4
   8   1   2 18053.8 1058.63   4
  -8  -1  -2 18103.5 724.371  23
  -8   1  -2 17036.5 792.401  21
  -8   1  -3 14208.5 710.105  11
  -8  -1  -3 15010.3 745.065  12
  -8   1  -3 12722.2 818.893   5
   8  -1   3 12955.4 889.843   4
  -8   1  -3 13934.7 619.777  23
  -8  -1  -3 14758.7 662.213  23
  -8   1  -3 13959.1 718.007  21
  -8   1  -4 89820.1 1808.41  11
  -8  -1  -4 88520.9 1840.25  12
  -8   1  -4 84420.3 2151.62   5
  -8   1  -4 84696.8 1583.74  23
  -8  -1  -4 89292.3 1689.36  23
  -8   1  -4 87018.2 1715.60  20
  -8  -1  -4 87879.4 1725.27  20
  -8   1  -4 82581.1 1719.88  21
  -8  -1  -5 2443.69 322.512  12
  -8  -1  -5 2642.87 323.406  11
  -8   1  -5 2340.62 302.252  11
  -8  -1  -5 2546.16 295.797  23
  -8   1  -5 2229.11 266.811  23
  -8  -1  -5 2086.89 284.457  20
  -8   1  -5 2270.43 275.913  20
  -8   1  -5 1743.55 260.311  21
  -8  -1  -6 1995.92 295.881  12
  -8   1  -6 1855.39 281.791  11
  -8  -1  -6 1561.53 250.931  11
  -8  -1  -6 1955.40 261.240  23
  -8   1  -6 1941.04 254.769  23
  -8   1  -6 2035.90 286.775  20
  -8  -1  -6 1658.62 262.391  20
  -8   1  -6 1701.43 251.704  21
  -8   1  -7 4130.86 418.706  11
  -8  -1  -7 3720.08 378.286  11
  -8  -1  -7 3799.54 405.886  12
  -8   1  -7 3907.00 356.319  23
  -8  -1  -7 3756.65 375.167  23
  -8   1  -7 3933.73 396.215  20
  -8  -1  -7 4131.50 405.924  20
  -8   1  -8 3817.84 410.400  11
  -8  -1  -8 3686.13 376.670  11
  -8  -1  -8 3391.04 396.381  12
  -8   1  -8 3461.62 345.547  23
  -8  -1  -8 3439.58 356.024  23
  -8   1  -8 3833.56 405.379  20
  -8  -1  -8 3161.18 372.105  20
  -8  -1  -9 7052.50 533.334  11
  -8  -1  -9 7208.44 568.446  12
  -8   1  -9 7632.70 528.398  23
  -8  -1  -9 7877.88 541.933  23
  -8   1  -9 7560.77 575.708  20
  -8  -1  -9 7045.55 541.806  20
  -8  -1 -10 24029.4 1050.08  12
  -8   1 -10 25440.3 968.073  23
  -8  -1 -10 25450.7 1002.32  23
  -8   1 -10 24042.6 1030.54  20
  -8  -1 -10 25253.1 1043.50  20
  -8  -1 -11-19.5742 95.8640  12
  -8  -1 -11-126.988 123.342  23
  -8   1 -11 55.7096 67.2406  23
  -8   1 -11-69.6812 155.532  20
  -8  -1 -11 11.7625 163.491  20
  -8  -1 -12 18979.6 923.357  12
  -8   1 -12 19396.4 857.762  23
  -8  -1 -12 17798.2 870.337  23
  -8   1 -12 18753.0 942.700  20
  -8  -1 -12 20242.8 960.673  20
  -8  -1 -13 271.708 90.3340  12
  -8  -1 -13 423.252 150.847  23
  -8   1 -13 371.831 123.458  23
  -8   1 -13 136.695 130.292  20
  -8  -1 -13 508.119 170.340  20
  -8  -1 -14 4119.05 414.285  12
  -8   1 -14 4409.35 404.793  23
  -8  -1 -14 4446.72 434.538  23
  -8  -1 -15 443.064 146.750  23
  -8  -1 -16 4605.30 414.065  23
  -8  -1 -17 2110.02 266.413  23
  -8  -1 -18 5522.01 403.994  23
  -8  -1 -19-48.4363 86.5810  23
   8   2 -22 674.465 130.405  15
   8  -2 -22 803.968 156.723  23
   8   2 -21 4349.98 355.054  15
  -8  -2  21 4080.65 378.050   9
   8  -2 -21 4689.23 388.864  23
   8   2 -21 4162.85 337.664  23
  -8  -2  20 95.5658 104.003   9
   8   2 -20 114.585 66.9031  15
   8  -2 -20 218.338 158.440  22
  -8  -2  19 2371.17 333.954   9
   8  -2 -19 2501.64 318.915  22
  -8  -2  18 163.555 149.700   9
   8  -2 -18 362.823 138.712  22
  -8  -2  17 8552.90 649.721   9
  -8   2  17 7545.37 566.415   9
   8  -2 -17 7304.32 556.410  22
  -8  -2  16 7722.50 628.758   9
  -8   2  16 7131.42 566.657   9
   8  -2 -16 7682.16 575.308  22
  -8   2  15 1809.99 304.086   9
  -8  -2  15 2250.04 358.992   9
   8  -2 -15 2127.06 326.067  22
  -8  -2  14 7768.21 628.365   9
  -8   2  14 7153.75 578.439   9
   8  -2 -14 7387.52 562.742  22
  -8   2  13 63.9852 121.014   9
  -8  -2  13-97.2778 113.946   9
  -8  -2  13 22.9912 103.333  10
   8  -2 -13 11.1845 114.221  22
  -8  -2  12 13589.7 809.300   9
  -8   2  12 12997.7 770.079   9
  -8  -2  12 13339.0 739.030  10
   8  -2 -12 13796.7 752.607  22
  -8  -2  11 7385.84 592.314   9
  -8   2  11 7514.18 575.416   9
  -8  -2  11 7011.74 541.197  10
   8  -2 -11 7232.43 539.226  22
  -8   2  10 41169.1 1336.04   9
  -8  -2  10 45244.6 1429.24   9
  -8  -2  10 41701.0 1284.51  10
   8  -2 -10 43934.1 1289.77  22
  -8  -2   9 6978.24 544.975   9
  -8   2   9 7140.91 550.516   9
  -8  -2   9 6643.36 507.458  10
   8  -2  -9 5965.73 462.169  22
  -8   2   8 5668.96 483.344   9
  -8  -2   8 6367.88 505.277   9
  -8  -2   8 6011.84 486.123  10
  -8  -2   7 11831.2 675.803   9
  -8   2   7 13091.5 712.980   9
  -8  -2   7 11804.9 673.303  10
  -8  -2   7 10140.2 592.272  17
  -8   2   7 11510.8 648.573  21
  -8  -2   6 27615.7 964.197  14
  -8  -2   6 26902.8 986.027   9
  -8   2   6 27532.4 1027.70   9
  -8   2   6 28114.1 974.787  14
  -8  -2   6 26670.9 996.294  10
  -8  -2   6 26002.1 946.805  17
  -8   2   6 25943.5 979.303  21
   8  -2  -5 10923.5 1113.31   4
  -8  -2   5 11941.0 626.954  14
  -8  -2   5 11492.5 629.761   9
  -8   2   5 12603.0 647.092  14
  -8   2   5 11631.3 656.128   9
  -8  -2   5 11652.8 654.086  10
  -8  -2   5 11473.9 633.876  17
  -8   2   5 12017.6 669.284  21
  -8   2   4 1336.44 227.417   9
   8  -2  -4 1218.72 368.766   4
  -8  -2   4 1599.33 240.707  10
  -8   2   4 1804.06 235.530  14
  -8  -2   4 1341.54 214.626  14
  -8  -2   4 1625.82 244.077  17
  -8   2   4 1528.16 240.891  21
   8  -2  -3 2130.41 454.428   4
   8   2  -3 2630.53 453.174   4
  -8  -2   3 2515.45 291.390  10
  -8   2   3 2739.67 312.525   9
  -8  -2   3 2278.65 266.305  14
  -8  -2   3 2631.34 309.245  17
  -8   2   3 2903.02 336.327  21
  -8   2   2 275.705 112.089   9
   8  -2  -2 116.114 117.098   4
   8   2  -2 61.4158 144.829   4
  -8  -2   2 283.811 110.832  10
  -8  -2   2 251.568 93.4172  17
  -8   2   2 137.923 105.461  21
  -8   2   1 3385.15 337.063   9
  -8  -2   1 3459.63 340.465  10
   8  -2  -1 3998.17 576.391   4
   8   2  -1 3374.04 498.423   4
  -8  -2   1 3414.36 318.645  23
  -8  -2   1 3231.10 335.564  17
  -8   2   1 3533.45 364.271  21
  -8  -2   0 1306.59 211.927  10
  -8  -2   0 1068.12 186.656  14
  -8   2   0 860.216 171.120   9
   8   2   0 1477.20 324.539   4
  -8  -2   0 1286.63 194.947  23
  -8  -2   0 1197.80 214.112  17
  -8   2   0 1266.06 225.529  21
  -8   2  -1 10705.2 605.307  11
  -8  -2  -1 9992.38 585.813  12
  -8   2  -1 10924.2 612.750   9
  -8   2  -1 9922.98 716.108   5
  -8  -2  -1 10761.6 575.954  23
  -8  -2  -1 10354.2 604.126  17
  -8   2  -1 10443.9 629.379  21
  -8   2  -2 4321.97 387.473  11
  -8   2  -2 3714.29 353.659   9
  -8  -2  -2 4093.61 391.652  12
  -8   2  -2 3657.49 453.518   5
  -8  -2  -2 4341.04 371.148  23
  -8  -2  -2 4054.39 384.814  17
  -8   2  -2 4550.59 414.740  21
  -8  -2  -3 431.567 147.543  12
  -8   2  -3 211.332 124.847  11
  -8   2  -3 210.193 74.3010   9
  -8  -2  -3 382.395 118.851  23
  -8  -2  -3 414.122 126.046  17
  -8   2  -3 212.627 66.6607  20
  -8   2  -3 208.348 95.0977  21
  -8   2  -4 3221.53 352.949  11
  -8   2  -4 2947.88 313.416   9
  -8  -2  -4 3519.27 381.239  12
  -8  -2  -4 3428.12 340.761  23
  -8   2  -4 3183.63 336.415  20
  -8  -2  -4 3623.81 362.044  20
  -8   2  -4 3077.77 353.169  21
  -8   2  -5 14314.1 766.743  11
  -8  -2  -5 14971.9 789.508  12
  -8  -2  -5 14674.2 705.156  23
  -8   2  -5 13608.4 685.333  20
  -8  -2  -5 15095.1 732.485  20
  -8   2  -5 13686.2 729.708  21
  -8   2  -6 26277.1 1047.98  11
  -8  -2  -6 27397.3 990.233  11
  -8  -2  -6 27977.1 1094.25  12
  -8  -2  -6 27696.0 984.219  23
  -8   2  -6 28044.6 996.804  20
  -8  -2  -6 27244.7 1006.41  20
  -8   2  -6 25046.9 976.312  21
  -8  -2  -7 451.153 174.937  12
  -8   2  -7 671.787 178.120  11
  -8  -2  -7 596.588 119.507  11
  -8  -2  -7 640.870 157.631  23
  -8   2  -7 568.130 154.674  20
  -8  -2  -7 372.480 140.073  20
  -8  -2  -8 4655.97 465.361  12
  -8  -2  -8 4640.57 419.328  23
  -8   2  -8 4337.89 415.191  20
  -8  -2  -8 4692.41 442.801  20
  -8  -2  -9 348.241 142.787  12
  -8  -2  -9 200.042 96.1178  23
  -8   2  -9 267.930 134.343  20
  -8  -2  -9 218.961 125.636  20
  -8  -2 -10 118.520 126.887  12
  -8  -2 -10-8.43938 85.9150  23
  -8   2 -10 13.5035 119.489  20
  -8  -2 -10-3.56272 112.176  20
  -8  -2 -11 15477.8 847.285  12
  -8  -2 -11 15683.4 818.265  23
  -8   2 -11 15031.0 817.718  20
  -8  -2 -11 15353.8 821.259  20
  -8  -2 -12 143.816 148.348  12
  -8  -2 -12 137.054 90.1394  23
  -8   2 -12 333.868 164.639  20
  -8  -2 -12 187.705 141.734  20
  -8  -2 -13 6509.10 543.132  12
  -8  -2 -13 5871.72 495.853  23
  -8   2 -13 5685.12 503.041  20
  -8  -2 -13 6796.81 554.495  20
  -8  -2 -14-82.4050 116.785  12
  -8  -2 -14 119.017 106.778  23
  -8  -2 -15-103.172 108.462  12
  -8  -2 -15-150.997 104.254  23
  -8  -2 -16 367.501 109.600  23
  -8  -2 -17 9085.87 547.637  23
  -8  -2 -18 2878.98 285.740  23
  -8  -3  21 1530.50 230.035   9
   8   3 -21 1225.46 187.938  15
   8  -3 -21 1488.61 207.913  23
   8  -3 -21 1351.42 224.546  22
  -8  -3  20 3671.39 378.754   9
   8  -3 -20 3903.35 357.402  23
   8  -3 -20 3722.35 368.688  22
  -8  -3  19 1700.12 268.237   9
   8  -3 -19 1601.45 263.837  22
  -8  -3  18 503.844 146.008   9
   8  -3 -18 732.899 191.224  22
  -8  -3  17 4113.18 464.044   9
   8  -3 -17 4137.38 444.561  22
  -8  -3  16 2687.05 393.233   9
   8  -3 -16 2375.94 332.560  22
  -8   3  15 1318.00 240.466   9
  -8  -3  15 1082.72 217.934   9
  -8  -3  15 945.522 170.188  10
   8  -3 -15 1467.70 294.299  22
  -8   3  14 3256.86 389.875   9
  -8  -3  14 3296.02 415.838   9
  -8  -3  14 3062.64 357.199  10
   8  -3 -14 3279.35 389.870  22
  -8   3  13 5901.63 515.740   9
  -8  -3  13 5318.56 521.574   9
  -8  -3  13 6381.28 536.344  10
   8  -3 -13 5908.98 524.645  22
  -8   3  12 119797. 2323.73   9
  -8  -3  12 128882. 2493.86   9
  -8  -3  12 120837. 2288.62  10
   8  -3 -12 127552. 2388.46  22
  -8   3  11 899.821 216.205   9
  -8  -3  11 839.167 215.831   9
  -8  -3  11 882.649 211.706  10
   8  -3 -11 869.448 199.419  22
  -8   3  10 129.662 94.5913   9
  -8  -3  10 105.145 114.704   9
  -8  -3  10-44.1343 124.805  10
   8  -3 -10-91.4535 117.198  22
  -8   3   9 8904.10 615.903   9
  -8  -3   9 9222.43 631.889   9
  -8  -3   9 7860.91 586.122  10
  -8   3   8 3485.56 377.278   9
  -8  -3   8 3525.92 384.660   9
  -8  -3   8 3506.48 375.620  10
  -8  -3   7 6736.17 514.354   9
  -8   3   7 7117.78 533.748   9
  -8   3   7 6896.28 485.659  14
  -8  -3   7 6846.62 494.598  14
  -8  -3   7 7483.32 550.624  10
  -8  -3   7 7070.08 517.395  17
  -8   3   7 6905.04 520.466  21
  -8   3   6 2543.04 320.919   9
  -8  -3   6 2035.89 280.201   9
  -8  -3   6 1838.49 282.003  10
  -8   3   6 2830.82 314.345  14
  -8  -3   6 1912.54 258.956  14
  -8  -3   6 2177.41 291.957  17
  -8   3   6 1962.70 283.922  21
  -8   3   5 124.942 109.649   9
  -8   3   5 282.524 92.8366   7
  -8  -3   5 94.4442 103.096  10
  -8   3   5 99.0368 87.4090  14
  -8  -3   5 192.980 108.501  14
  -8  -3   5 59.8486 109.387  17
  -8   3   5 221.106 94.7184  21
  -8   3   4 45.8086 81.6059   9
  -8   3   4 111.147 89.5481   7
  -8  -3   4 56.0194 77.8692  10
  -8   3   4-22.5236 74.7694  14
  -8  -3   4 147.511 77.6224  14
  -8  -3   4-138.414 110.530  17
  -8   3   4 132.703 97.8086  21
  -8   3   3 17710.1 785.610   7
  -8   3   3 17750.9 806.449   9
  -8   3   3 17303.1 718.230  14
  -8  -3   3 18792.4 763.655  14
  -8  -3   3 18136.2 818.279  10
  -8  -3   3 17937.1 832.119  17
  -8   3   3 18314.4 867.201  21
  -8   3   2 8333.57 560.126   9
  -8   3   2 8181.19 487.108  14
  -8   3   2 7769.33 508.252  11
  -8  -3   2 8233.38 535.755  10
  -8  -3   2 8009.81 499.174  14
  -8  -3   2 8336.48 558.059  17
  -8   3   2 8470.85 588.980  21
  -8   3   1 43984.4 1273.74   9
  -8   3   1 42704.7 1118.09  14
  -8  -3   1 42581.8 1150.02  14
  -8   3   1 40979.9 1176.08  11
  -8  -3   1 42701.6 1207.88  10
  -8  -3   1 42909.5 1116.44  23
  -8  -3   1 44942.3 1303.38  17
  -8   3   0 2974.97 327.185  11
  -8  -3   0 2888.58 315.361  10
  -8   3   0 3182.26 336.009   9
  -8  -3   0 2719.89 313.401  12
  -8   3   0 3183.80 421.186   5
  -8  -3   0 3296.78 331.817  23
  -8  -3   0 3135.98 373.993  17
  -8   3   0 3161.85 368.956  21
  -8   3  -1 13221.0 683.897  11
  -8  -3  -1 12736.3 647.465  10
  -8   3  -1 13094.2 696.775   9
  -8  -3  -1 12601.1 671.242  12
  -8  -3  -1 13611.8 647.279  23
  -8  -3  -1 13307.7 718.479  17
  -8   3  -1 14095.8 770.463  21
  -8  -3  -2 963.654 205.564  12
  -8   3  -2 822.225 188.043  11
  -8   3  -2 1044.64 193.849   9
  -8  -3  -2 934.840 177.270  23
  -8  -3  -2 1091.63 214.742  17
  -8   3  -2 1109.61 236.657  21
  -8   3  -3 43100.1 1269.99  11
  -8   3  -3 41608.6 1244.25   9
  -8  -3  -3 44067.4 1309.38  12
  -8  -3  -3 42699.5 1198.56  23
  -8   3  -3 42612.8 1173.01  20
  -8  -3  -3 38782.8 1161.59  20
  -8  -3  -3 42381.1 1292.41  17
  -8   3  -3 41768.4 1316.57  21
  -8  -3  -4 792.167 196.465  12
  -8   3  -4 603.680 148.735  11
  -8   3  -4 835.723 184.773   9
  -8  -3  -4 698.978 164.172  23
  -8  -3  -4 942.416 210.054  17
  -8   3  -4 506.640 113.477  20
  -8  -3  -4 681.349 151.873  20
  -8   3  -4 1126.78 227.313  21
  -8   3  -5 5691.03 491.696  11
  -8  -3  -5 6211.80 519.181  12
  -8  -3  -5 6518.49 482.240  23
  -8   3  -5 6638.83 486.539  20
  -8  -3  -5 7040.15 504.866  20
  -8  -3  -5 6603.39 507.864  17
  -8   3  -5 5981.20 498.669  21
  -8  -3  -6 3015.47 380.576  12
  -8   3  -6 3070.24 366.159  11
  -8  -3  -6 3263.93 356.512  23
  -8   3  -6 2969.71 333.798  20
  -8  -3  -6 3127.74 351.908  20
  -8  -3  -7 3759.32 412.841  12
  -8  -3  -7 3443.75 359.833  23
  -8   3  -7 2893.69 340.312  20
  -8  -3  -7 3285.46 363.385  20
  -8  -3  -8 13600.6 786.005  12
  -8  -3  -8 13128.7 709.353  23
  -8   3  -8 13474.8 731.717  20
  -8  -3  -8 13565.0 740.513  20
  -8  -3  -9 513.272 161.649  12
  -8  -3  -9 206.551 100.635  23
  -8   3  -9 190.323 147.957  20
  -8  -3  -9 226.858 135.907  20
  -8  -3 -10 137.200 128.158  12
  -8  -3 -10 135.258 92.1258  23
  -8   3 -10 205.217 121.639  20
  -8  -3 -10 81.7949 91.0782  20
  -8  -3 -11 6766.38 577.597  12
  -8  -3 -11 6889.45 547.642  23
  -8   3 -11 6861.67 543.729  20
  -8  -3 -11 7503.75 578.428  20
  -8  -3 -12 16215.2 865.569  12
  -8  -3 -12 15850.7 818.444  23
  -8   3 -12 15173.8 814.383  20
  -8  -3 -12 15140.0 807.098  20
  -8  -3 -13 3246.65 383.220  12
  -8  -3 -13 3364.04 374.758  23
  -8  -3 -14 3390.86 380.262  12
  -8  -3 -14 3430.74 382.079  23
  -8  -3 -15 1673.07 271.502  12
  -8  -3 -15 1538.58 239.805  23
  -8  -3 -16 11391.7 624.805  12
  -8  -3 -16 11829.5 643.709  23
  -8   3 -16 11215.2 664.961  24
  -8  -3 -17 207.054 105.899  23
  -8   3 -17 233.056 119.484  24
  -8  -3 -18 9796.43 522.450  23
  -8  -4  21-9.42790 87.6915   9
  -8  -4  20 1663.51 250.242   9
   8  -4 -20 1301.89 200.458  23
   8  -4 -20 1422.51 237.773  22
  -8  -4  19 1924.07 292.101   9
   8  -4 -19 1478.70 227.942  23
   8  -4 -19 1518.92 237.104  22
  -8  -4  18 3068.65 371.523   9
   8  -4 -18 3334.65 370.120  22
  -8  -4  17 31721.6 1198.03   9
   8  -4 -17 34205.1 1227.18  22
  -8  -4  16 8525.16 641.063   9
  -8  -4  16 9109.74 595.917  10
   8  -4 -16 8150.42 616.125  22
  -8  -4  15 5990.59 539.531   9
  -8  -4  15 6849.34 529.341  10
   8  -4 -15 6689.38 564.516  22
  -8  -4  14 24974.3 1100.40   9
  -8  -4  14 24312.1 1023.67  10
   8  -4 -14 26418.2 1121.45  22
  -8   4  13 7411.06 572.117   9
  -8  -4  13 6791.47 575.259   9
  -8  -4  13 6819.07 550.152  10
   8  -4 -13 6373.89 560.982  22
  -8   4  12 21470.3 980.216   9
  -8  -4  12 20174.0 951.099  10
  -8  -4  12 21626.6 1010.38   9
   8  -4 -12 21544.4 1010.30  22
  -8   4  11 14932.3 814.214   9
  -8  -4  11 15590.1 864.704   9
  -8  -4  11 14256.3 796.381  10
   8  -4 -11 15576.8 847.977  22
  -8   4  10 16030.0 861.084   9
  -8  -4  10 17891.5 898.145   9
  -8  -4  10 16849.5 867.992  10
   8  -4 -10 18332.3 909.356  22
  -8  -4   9 2949.31 375.453  10
  -8   4   9 3089.29 371.772   9
  -8  -4   9 2964.35 369.091   9
  -8  -4   9 3293.65 375.653  27
  -8   4   8 42986.2 1341.31   9
  -8  -4   8 43188.4 1334.85   9
  -8  -4   8 43239.4 1360.37  10
  -8  -4   8 41227.3 1326.65  27
  -8  -4   8 44336.5 1320.81  17
  -8   4   7 15589.4 813.196   9
  -8  -4   7 16073.7 790.482   9
  -8  -4   7 15831.6 826.621  10
  -8   4   7 15493.0 738.796   7
  -8  -4   7 15213.9 798.434  27
  -8  -4   7 14898.8 778.502  17
  -8   4   6 7625.63 568.972   9
  -8  -4   6 8108.27 586.340  10
  -8   4   6 7685.65 529.118   7
  -8  -4   6 7161.87 549.433  27
  -8  -4   6 8185.49 576.022  17
  -8   4   5 5854.07 486.357   9
  -8  -4   5 5413.66 473.276  10
  -8   4   5 5033.73 433.381   7
  -8  -4   5 5644.27 485.780  27
  -8  -4   5 5552.49 482.050  17
  -8   4   4 19797.9 896.015   9
  -8  -4   4 20356.5 886.568  10
  -8   4   4 18951.5 847.416   7
  -8  -4   4 18886.9 864.763  27
  -8  -4   4 19496.2 894.157  17
  -8   4   3 9845.10 636.441   9
  -8  -4   3 9336.90 603.034  10
  -8   4   3 9166.39 594.337   7
  -8  -4   3 9190.03 596.775  27
  -8  -4   3 10238.3 650.499  17
  -8  -4   2 10269.1 614.613  10
  -8   4   2 10878.8 654.495   9
  -8   4   2 11036.0 648.248   7
  -8  -4   2 10046.8 610.402  27
  -8  -4   2 10697.4 667.190  17
  -8  -4   1 4150.07 396.204  10
  -8   4   1 4458.26 424.351   9
  -8   4   1 3972.93 400.928   7
  -8  -4   1 3742.92 341.135  23
  -8  -4   1 4311.68 429.340  17
  -8  -4   0-30.3339 103.725  10
  -8   4   0 300.372 106.264  11
  -8   4   0 212.862 126.926   9
  -8   4   0 137.255 93.1115   7
  -8  -4   0 22.1044 76.7755  23
  -8  -4   0 218.286 97.3538  17
  -8   4  -1 8033.15 547.466  11
  -8   4  -1 8609.25 586.127   9
  -8  -4  -1 8110.10 547.629  12
  -8   4  -1 8427.11 589.952   7
  -8  -4  -1 8244.77 508.891  23
  -8  -4  -1 8687.90 601.419  17
  -8   4  -2 4486.96 417.733  11
  -8   4  -2 4678.00 431.098   9
  -8  -4  -2 3772.28 395.577  12
  -8  -4  -2 4638.11 386.976  23
  -8  -4  -2 4206.15 416.017  17
  -8   4  -3 4224.90 422.506  11
  -8   4  -3 3923.70 398.834   9
  -8  -4  -3 4009.38 408.454  12
  -8  -4  -3 3935.04 368.483  23
  -8  -4  -3 3957.38 411.007  17
  -8  -4  -4 1268.83 251.876  12
  -8  -4  -4 951.515 178.846  23
  -8  -4  -4 978.228 203.784  17
  -8  -4  -5 9890.78 664.901  12
  -8  -4  -5 9355.41 594.344  23
  -8  -4  -5 10207.7 636.150  17
  -8  -4  -6 3982.33 429.107  12
  -8  -4  -6 3999.45 378.509  23
  -8  -4  -6 4213.74 407.563  17
  -8  -4  -7 65.3148 97.3330  12
  -8  -4  -7 159.152 75.7247  23
  -8  -4  -8 3873.51 441.096  12
  -8  -4  -8 3497.87 370.592  23
  -8  -4  -9 2540.24 341.897  12
  -8  -4  -9 2317.86 326.355  23
  -8  -4 -10 4521.92 473.184  12
  -8  -4 -10 4283.69 420.168  23
  -8  -4 -11-80.1595 198.444  12
  -8  -4 -11 41.0994 117.467  23
  -8  -4 -12 1199.53 251.136  12
  -8  -4 -12 1104.27 225.660  23
  -8  -4 -13 11156.9 705.317  12
  -8  -4 -13 10725.6 652.673  23
  -8  -4 -14 1541.75 262.229  12
  -8  -4 -14 1851.78 275.843  23
  -8  -4 -15 7461.64 528.493  12
  -8  -4 -15 7688.64 519.403  23
  -8   4 -15 6901.22 537.820  24
  -8  -4 -16 379.498 117.870  12
  -8  -4 -16 611.819 155.578  23
  -8   4 -16 544.228 173.290  24
  -8  -4 -17 3754.48 325.552  23
  -8   4 -17 4182.72 364.338  24
  -8  -5  20 156.469 105.180   9
   8  -5 -20 70.1156 95.7289  22
  -8  -5  19 580.665 154.018   9
   8  -5 -19 573.519 156.327  22
  -8  -5  18 2033.40 287.794   9
   8  -5 -18 2107.63 297.801  22
  -8  -5  17 3176.54 368.303   9
  -8  -5  17 3263.27 343.050  10
   8  -5 -17 3729.63 410.712  22
  -8  -5  16 7269.97 563.701   9
  -8  -5  16 7475.28 532.286  10
   8  -5 -16 8136.15 609.373  22
  -8  -5  15 4688.49 470.548   9
  -8  -5  15 3749.48 410.138  10
   8  -5 -15 4269.48 449.919  22
  -8  -5  14 2979.53 377.431   9
  -8  -5  14 2894.90 353.138  10
   8  -5 -14 3414.33 403.318  22
  -8  -5  13 33234.2 1208.11  10
  -8  -5  13 33780.0 1253.55   9
   8  -5 -13 36155.9 1323.94  22
  -8  -5  12 2347.94 338.984   9
  -8  -5  12 2113.99 323.286  10
   8  -5 -12 2094.60 329.851  22
  -8   5  11 7348.14 573.158   9
  -8  -5  11 7116.50 572.504  10
  -8  -5  11 7344.40 587.595   9
  -8  -5  11 7493.40 569.969  27
   8  -5 -11 7465.89 607.965  22
  -8   5  10 16320.2 855.063   9
  -8  -5  10 15659.4 840.812   9
  -8  -5  10 16387.0 867.994  10
  -8  -5  10 15236.9 810.770  27
   8  -5 -10 16803.1 897.468  22
  -8   5   9 8494.74 620.236   9
  -8  -5   9 8658.93 612.558   9
  -8  -5   9 8738.97 631.512  10
  -8  -5   9 8773.41 631.882  27
  -8  -5   9 9179.41 636.274  17
  -8   5   8 6043.39 521.374   9
  -8  -5   8 5795.74 522.046  10
  -8  -5   8 5863.42 509.280  27
  -8  -5   8 6001.52 505.320  17
  -8  -5   7 1256.20 260.508  10
  -8   5   7 1954.70 299.413   9
  -8  -5   7 1536.97 274.017  27
  -8  -5   7 1444.00 243.808  17
  -8  -5   6 990.003 230.436  10
  -8   5   6 951.476 221.056   9
  -8   5   6 1219.52 236.533   7
  -8  -5   6 1061.90 223.754  27
  -8  -5   6 1150.15 230.845  17
  -8  -5   5 13438.0 757.397  10
  -8   5   5 13353.4 751.173   9
  -8   5   5 14345.1 761.212   7
  -8  -5   5 13502.5 757.253  27
  -8  -5   5 14270.7 789.843  17
  -8  -5   4 6991.69 535.471  10
  -8   5   4 7503.83 565.716   9
  -8   5   4 6332.97 516.068   7
  -8  -5   4 7391.05 566.134  27
  -8  -5   4 7072.46 562.981  17
  -8   5   3 8036.62 576.899   9
  -8  -5   3 6910.57 520.285  10
  -8   5   3 7414.79 564.378   7
  -8  -5   3 7999.02 574.807  27
  -8  -5   3 7235.50 575.289  17
  -8   5   2 22571.8 967.961   9
  -8  -5   2 22111.2 919.223  10
  -8   5   2 23527.1 1001.33   7
  -8  -5   2 21098.3 918.007  27
  -8  -5   2 23191.5 1005.56  17
  -8  -5   1 367.083 134.623  10
  -8   5   1 355.060 136.900   9
  -8   5   1 496.592 156.334   7
  -8  -5   1 506.250 161.218  27
  -8  -5   1 577.101 202.718  17
  -8   5   0 7988.94 584.382   9
  -8   5   0 8305.69 605.077   7
  -8  -5   0 8098.59 547.485  27
  -8  -5   0 8447.72 616.379  17
  -8   5  -1 1117.06 221.487   9
  -8   5  -1 1264.04 259.197   7
  -8  -5  -1 1001.65 215.795  17
  -8  -5  -2 1904.82 290.063  12
  -8   5  -2 1707.26 275.648   9
  -8   5  -2 2217.47 324.662   7
  -8  -5  -2 2065.49 268.654  23
  -8  -5  -2 2213.68 318.690  17
  -8  -5  -3 75856.2 1832.46  12
  -8   5  -3 77771.4 1849.42   7
  -8  -5  -3 79932.6 1675.47  23
  -8  -5  -3 79432.0 1825.35  17
  -8  -5  -4 4848.13 474.041  12
  -8   5  -4 4801.16 471.452   7
  -8  -5  -4 4866.62 414.058  23
  -8  -5  -4 4953.69 464.331  17
  -8  -5  -5-12.8770 89.1209  12
  -8   5  -5 185.745 163.742   7
  -8  -5  -5-31.4432 107.216  23
  -8  -5  -5 50.4547 101.775  17
  -8  -5  -6 48023.0 1508.52  12
  -8   5  -6 48702.1 1469.32   7
  -8  -5  -6 49907.2 1348.90  23
  -8  -5  -6 47561.5 1383.32  17
  -8  -5  -7 1499.79 286.904  12
  -8  -5  -7 1277.86 224.618  23
  -8   5  -7 1125.76 237.470   7
  -8  -5  -8 1278.07 268.742  12
  -8  -5  -8 1190.60 221.017  23
  -8   5  -8 1131.87 232.910   7
  -8  -5  -9 1634.47 317.907  12
  -8  -5  -9 1698.29 252.457  23
  -8  -5  -9 1709.85 262.917  25
  -8   5  -9 1834.09 283.083   7
  -8  -5 -10 269.746 139.763  12
  -8  -5 -10 335.443 124.788  23
  -8  -5 -11 13298.8 785.618  12
  -8  -5 -11 12150.0 696.010  23
  -8   5 -11 12376.2 754.608  26
  -8  -5 -12 1984.48 300.032  12
  -8   5 -12 1699.02 282.317  26
  -8  -5 -12 2188.15 296.891  23
  -8  -5 -13 55.7483 91.2600  12
  -8  -5 -13-32.2680 102.800  23
  -8  -5 -14 6182.11 495.679  12
  -8  -5 -14 5231.40 432.255  23
  -8   5 -14 5237.59 469.699  24
  -8  -5 -15 6612.67 481.889  12
  -8  -5 -15 6531.44 448.445  23
  -8   5 -15 6709.81 500.596  24
  -8  -5 -16-42.1130 68.7248  12
  -8  -5 -16 165.895 95.1357  23
  -8   5 -16-6.74311 90.0618  24
  -8  -6  18 8948.15 554.129   9
  -8  -6  18 8435.96 483.357  10
   8  -6 -18 9457.02 575.255  22
  -8  -6  17 4787.73 422.654   9
  -8  -6  17 4614.13 388.701  10
   8  -6 -17 4668.94 432.558  22
  -8  -6  16 1386.99 246.364   9
  -8  -6  16 1457.86 231.337  10
   8  -6 -16 1283.22 230.472  22
  -8  -6  15 1224.67 238.740   9
  -8  -6  15 1146.26 211.960  10
   8  -6 -15 1297.16 262.594  22
  -8  -6  14 92.1711 102.587   9
  -8  -6  14 139.705 103.147  10
   8  -6 -14 193.558 127.630  22
  -8  -6  13 112.126 121.869   9
  -8  -6  13 60.6596 105.711  10
   8  -6 -13 135.738 175.760  22
  -8  -6  12 113.545 128.775  10
  -8  -6  12 57.8327 108.982   9
  -8  -6  12-72.7652 125.966  27
   8  -6 -12 60.9031 137.525  22
  -8  -6  11 19530.6 924.472   9
  -8  -6  11 19748.6 961.958  10
  -8  -6  11 17574.6 874.730  27
   8  -6 -11 20369.5 996.882  22
  -8  -6  10 5487.89 512.916  10
  -8  -6  10 5298.09 486.450  27
   8  -6 -10 6422.69 575.292  22
  -8   6   9 4573.56 456.502   9
  -8  -6   9 4841.67 475.228  10
  -8  -6   9 4663.00 467.782  27
   8  -6  -9 4400.99 466.836  22
  -8  -6   9 5057.86 467.940  17
  -8   6   8 9608.03 640.107   9
  -8  -6   8 9250.33 665.217  10
  -8  -6   8 10203.1 681.521  27
  -8  -6   8 10357.5 667.057  17
  -8   6   7 10429.2 678.086   9
  -8  -6   7 10238.9 690.542  10
  -8  -6   7 10123.9 682.980  27
  -8   6   7 10883.5 701.617  18
  -8  -6   7 9740.42 662.225  17
  -8   6   6 7402.96 577.140   9
  -8  -6   6 6435.56 527.561  10
  -8  -6   6 6430.98 544.782  27
  -8  -6   6 7672.51 586.713  17
  -8  -6   5 48.3109 98.3667  10
  -8   6   5 372.690 150.470   9
  -8  -6   5 445.680 151.705  27
  -8  -6   5 496.808 180.145  17
  -8   6   4 37045.6 1257.48   9
  -8  -6   4 36751.9 1231.80  10
  -8   6   4 37880.7 1301.47   7
  -8  -6   4 35411.7 1243.96  27
  -8  -6   4 36770.5 1306.33  17
  -8  -6   3 2423.24 316.503  10
  -8   6   3 2240.44 316.921   9
  -8   6   3 2757.18 381.603   7
  -8  -6   3 2644.91 343.109  27
  -8  -6   3 2465.43 351.392  17
  -8  -6   2 1395.85 233.617  10
  -8   6   2 1518.00 271.494   9
  -8   6   2 1364.10 284.863   7
  -8  -6   2 1794.03 286.705  27
  -8  -6   2 1408.97 264.043  17
  -8   6   1 9268.39 640.493   9
  -8   6   1 9719.17 672.197   7
  -8  -6   1 9770.48 626.990  27
  -8  -6   1 10117.3 685.975  17
  -8   6   0 5871.62 528.469   7
  -8  -6   0 4927.93 481.001  17
  -8   6  -1 24547.5 1058.71   7
  -8  -6  -1 23042.6 1033.82  17
  -8   6  -2 10423.3 689.637   7
  -8  -6  -2 11340.3 685.653  12
  -8  -6  -2 10474.0 687.539  17
  -8   6  -3-30.3999 134.748   7
  -8  -6  -3 104.864 97.5353  12
  -8  -6  -3-61.4759 115.205  17
  -8   6  -4 9943.63 674.899   7
  -8  -6  -4 10245.5 698.196  12
  -8  -6  -4 9518.82 640.358  17
  -8   6  -5 4582.61 456.872   7
  -8  -6  -5 4581.30 481.135  12
  -8   6  -5 4975.92 491.846  18
  -8  -6  -5 4305.05 424.699  17
  -8   6  -6 1669.78 286.214   7
  -8  -6  -6 2236.97 338.125  12
  -8   6  -6 1818.97 305.968  18
  -8   6  -7 10454.9 671.855   7
  -8  -6  -7 9499.03 682.142  12
  -8   6  -7 8872.80 635.506  18
  -8  -6  -8 22403.2 1038.43  12
  -8  -6  -8 21434.2 867.766  23
  -8   6  -8 22681.9 950.059   7
  -8  -6  -9 5066.15 502.317  12
  -8  -6  -9 5524.53 442.890  23
  -8   6  -9 5313.75 508.931  26
  -8  -6 -10 332.594 150.898  12
  -8   6 -10 390.098 150.674  26
  -8  -6 -10 521.732 126.250  23
  -8  -6 -11 444.190 169.312  12
  -8   6 -11 264.314 158.252  26
  -8  -6 -11 354.725 108.961  23
  -8  -6 -12 1009.70 227.880  12
  -8   6 -12 920.441 210.668  26
  -8  -6 -12 1133.24 207.182  23
  -8   6 -12 803.633 206.196  24
  -8  -6 -13 3037.88 354.957  12
  -8  -6 -13 2989.23 308.308  23
  -8   6 -13 3442.62 350.075  26
  -8   6 -13 3075.78 365.511  24
  -8  -6 -14 5222.18 424.052  12
  -8  -6 -14 5244.07 396.752  23
  -8   6 -14 5253.00 435.672  24
  -8  -6 -15 464.855 93.7398  12
  -8  -6 -15 268.876 92.3350  23
  -8   6 -15 530.508 172.604  24
   8  -7 -17 13117.4 641.181  22
  -8  -7  16-27.8185 84.5088   9
  -8  -7  16 105.008 68.4575  10
   8  -7 -16-47.5799 113.067  22
  -8  -7  15 2830.61 316.513   9
  -8  -7  15 2936.71 322.131  10
   8  -7 -15 3389.45 372.186  22
  -8  -7  14 3065.47 349.334  10
  -8  -7  14 3251.99 355.539   9
   8  -7 -14 3601.86 395.699  22
  -8  -7  13 2227.50 298.178   9
  -8  -7  13 2215.36 310.092  10
   8  -7 -13 1451.89 248.367  22
  -8  -7  12 15334.6 802.873  10
  -8  -7  12 14310.4 751.291  27
   8  -7 -12 16704.7 865.216  22
  -8  -7  11 7765.17 590.562  10
  -8  -7  11 8013.78 575.474  27
   8  -7 -11 8479.38 627.144  22
  -8  -7  10 9712.80 661.241  10
  -8  -7  10 9446.17 635.171  27
   8  -7 -10 9995.62 686.782  22
  -8  -7  10 9434.59 614.493  17
  -8  -7   9 2063.88 318.054  10
  -8  -7   9 2127.51 326.395  27
  -8  -7   9 1980.97 281.002  17
   8  -7  -9 2082.48 334.488  22
  -8  -7   8 7140.47 572.729  10
  -8  -7   8 7558.90 582.278  27
   8  -7  -8 7032.15 585.786  22
  -8  -7   8 8022.31 593.744  17
  -8  -7   7 80.2088 125.306  10
  -8   7   7 91.0769 78.8303   9
  -8  -7   7 98.2260 100.858  27
  -8  -7   7 254.559 140.574  17
  -8   7   7 176.718 113.473  18
  -8   7   6 19973.5 925.502   9
  -8  -7   6 19942.8 936.536  10
  -8  -7   6 19656.2 940.555  27
  -8   7   6 19442.3 965.437  18
  -8  -7   6 19155.2 944.524  17
  -8  -7   5 983.996 217.654  10
  -8   7   5 1065.38 226.524   9
  -8  -7   5 788.138 193.224  27
  -8  -7   5 540.073 194.235  17
  -8   7   5 591.573 177.085  18
  -8  -7   4 7004.74 540.111  10
  -8  -7   4 7553.31 583.940  27
  -8   7   4 8618.38 662.904  18
  -8  -7   4 7272.36 595.724  17
  -8  -7   3 4720.83 439.116  10
  -8  -7   3 4478.45 448.251  27
  -8   7   3 3628.53 434.288  18
  -8  -7   3 4396.05 481.196  17
  -8  -7   2 13977.4 763.753  27
  -8   7   2 13861.3 854.698  18
  -8  -7   2 14417.3 828.804  17
  -8  -7   1 1588.92 262.999  27
  -8  -7   1 1358.67 261.119  17
  -8   7   1 1810.96 347.716  18
  -8   7   0 2732.26 380.291   7
  -8   7   0 3062.96 426.416  18
  -8  -7   0 2702.49 373.943  17
  -8   7  -1 2114.33 339.754   7
  -8   7  -1 2230.71 379.168  18
  -8  -7  -1 2397.72 351.565  17
  -8   7  -2 6643.94 558.767   7
  -8   7  -2 5749.15 551.580  18
  -8  -7  -2 6411.34 543.011  17
  -8   7  -3 1640.23 310.459   7
  -8  -7  -3 1670.68 287.468  12
  -8   7  -3 1890.49 347.961  18
  -8  -7  -3 1830.78 294.268  17
  -8   7  -4 17713.7 898.124   7
  -8  -7  -4 18226.5 906.547  12
  -8   7  -4 17228.8 926.832  18
  -8  -7  -4 17559.5 863.999  17
  -8   7  -5 6311.17 536.651   7
  -8  -7  -5 5882.93 527.991  12
  -8   7  -5 6031.36 538.310  18
  -8  -7  -5 6536.70 519.711  17
  -8   7  -6 12231.2 726.962   7
  -8  -7  -6 11531.0 724.179  12
  -8   7  -6 11402.6 723.720  18
  -8   7  -7 14990.1 770.324   7
  -8  -7  -7 14684.1 817.344  12
  -8   7  -7 15772.9 829.475  18
  -8  -7  -8 1488.44 287.406  12
  -8   7  -8 1062.31 230.557  26
  -8   7  -8 1392.03 225.197  18
  -8  -7  -9-7.13968 97.7827  12
  -8   7  -9 4.97974 104.968  26
  -8   7  -9-137.596 146.561  24
  -8  -7 -10 2450.91 329.841  12
  -8   7 -10 2923.15 352.396  26
  -8   7 -10 2785.76 351.454  24
  -8  -7 -11 319.260 139.033  12
  -8   7 -11 318.877 137.586  26
  -8   7 -11 269.154 142.339  24
  -8  -7 -12 6725.34 493.056  12
  -8   7 -12 7525.80 519.232  24
  -8   7 -12 8208.33 533.932  26
  -8  -7 -13 1176.98 207.568  12
  -8   7 -13 1205.51 194.860  26
  -8   7 -13 971.852 195.983  24
  -8  -8  15 440.564 124.558  10
   8  -8 -15 699.971 157.882  22
  -8  -8  14 518.638 141.403  10
   8  -8 -14 552.125 156.309  22
  -8  -8  13 4352.35 388.769  10
   8  -8 -13 5052.94 432.712  22
  -8  -8  12 16.4805 110.775  10
  -8  -8  12 228.553 103.163  27
   8  -8 -12 171.298 88.9864  22
  -8  -8  11 11513.9 668.039  10
  -8  -8  11 11510.2 652.098  27
   8  -8 -11 10999.3 671.855  22
  -8  -8  10 626.318 178.308  10
  -8  -8  10 809.879 202.588  27
   8  -8 -10 633.495 198.492  22
  -8  -8  10 725.460 180.474  17
  -8  -8   9 6688.10 536.506  10
  -8  -8   9 6850.12 525.905  27
   8  -8  -9 6238.70 522.759  22
  -8  -8   9 6859.67 529.814  17
  -8  -8   8 6608.01 527.682  10
  -8  -8   8 7016.66 541.369  27
   8  -8  -8 6800.65 548.576  22
  -8  -8   8 6639.17 523.873  17
  -8  -8   7 2161.50 318.572  10
  -8  -8   7 2346.80 326.582  27
  -8  -8   7 2221.52 311.868  17
   8  -8  -7 2022.55 309.959  22
  -8  -8   6 2156.01 306.425  10
  -8  -8   6 2016.18 311.232  27
  -8  -8   6 2113.64 314.041  17
  -8   8   6 2207.87 320.600  18
  -8  -8   5 7678.23 560.362  10
  -8  -8   5 7028.67 555.307  27
  -8   8   5 7249.57 594.562  18
  -8  -8   5 7663.25 604.985  17
  -8  -8   4 1902.19 270.832  10
  -8  -8   4 2181.41 309.100  27
  -8  -8   4 2247.96 340.288  17
  -8   8   4 2367.35 368.098  18
  -8  -8   3 961.268 201.094  27
  -8  -8   3 913.709 221.782  17
  -8   8   3 934.048 247.180  18
  -8  -8   2 22959.0 958.326  27
  -8   8   2 23221.9 1078.82  18
  -8  -8   2 24912.1 1073.54  17
  -8   8   1 9287.02 687.164  18
  -8  -8   1 10370.7 689.369  17
  -8   8   0 18665.5 984.911  18
  -8  -8   0 19475.7 931.186  17
  -8   8  -1 3390.67 418.594  18
  -8  -8  -1 3325.48 394.905  17
  -8   8  -2 969.178 260.490  18
  -8  -8  -2 1551.35 284.099  17
  -8   8  -3 320.196 157.963  18
  -8  -8  -3 231.129 127.753  17
  -8  -8  -4 1269.56 236.073  12
  -8   8  -4 1442.11 286.533  18
  -8  -8  -4 1113.51 212.840  17
  -8  -8  -5 15826.2 813.098  12
  -8   8  -5 15360.0 852.799  26
  -8   8  -5 14862.4 814.662  18
  -8  -8  -6 8772.80 605.602  12
  -8   8  -6 8422.72 621.558  26
  -8   8  -6 7230.30 546.722  18
  -8  -8  -7 220.207 123.449  12
  -8   8  -7 134.059 114.853  26
  -8   8  -7 186.544 137.428  18
  -8  -8  -8 2874.48 342.045  12
  -8   8  -8 3212.55 377.448  26
  -8   8  -8 3011.30 333.841  18
  -8  -8  -9 3314.17 350.327  12
  -8   8  -9 3943.17 367.571  24
  -8   8  -9 3723.59 388.290  26
  -8  -8 -10 88.3815 82.5976  12
  -8   8 -10 172.517 107.979  26
  -8   8 -10-43.7665 99.8447  24
  -8  -8 -11 1019.58 193.979  12
  -8   8 -11 838.524 186.963  26
  -8   8 -11 780.580 162.388  24
  -8  -9  12 101.666 73.3368  10
  -8  -9  11 14386.4 675.605  10
  -8  -9  11 13274.7 642.976  27
   8  -9 -11 13160.0 652.572  22
  -8  -9  10-76.8934 93.1403  10
  -8  -9  10 48.8487 84.1734  27
   8  -9 -10 81.1548 118.354  22
  -8  -9  10 40.0606 82.5897  17
  -8  -9   9 151.195 95.8700  10
  -8  -9   9 89.4334 92.2490  27
   8  -9  -9 328.442 124.560  22
  -8  -9   9 125.656 83.5448  17
  -8  -9   8 68.2899 81.8902  10
  -8  -9   8 266.435 144.743  27
   8  -9  -8 253.515 140.159  22
  -8  -9   8 375.611 140.512  17
  -8  -9   7 297.288 114.417  10
  -8  -9   7 252.698 97.2521  27
   8  -9  -7 335.539 156.743  22
  -8  -9   7 256.712 143.230  17
  -8  -9   6 2577.87 313.202  10
  -8  -9   6 2541.24 319.548  27
  -8   9   6 2439.90 316.519  18
   8  -9  -6 2404.64 319.930  22
  -8  -9   6 2737.75 340.697  17
  -8  -9   5 6808.97 507.305  27
   8  -9  -5 6836.46 523.265  22
  -8  -9   5 7114.98 543.832  17
  -8   9   5 6888.08 541.334  18
  -8  -9   4 163.887 87.4474  27
  -8   9   4 341.827 151.116  18
  -8  -9   4 107.882 116.244  17
  -8  -9   3 558.466 165.172  27
  -8   9   3 466.429 144.416  18
  -8  -9   3 595.700 176.905  17
  -8  -9   2 238.207 97.7764  27
  -8   9   2 268.209 142.094  18
  -8  -9   2 146.743 190.747  17
  -8   9   1 787.650 200.112  18
  -8  -9   1 416.177 172.729  17
  -8   9   0 3015.01 353.194  26
  -8   9   0 3057.95 377.123  18
  -8  -9   0 3123.45 361.350  17
  -8   9  -1 2493.85 330.841  26
  -8   9  -1 1829.83 302.810  18
  -8  -9  -1 2186.31 295.848  17
  -8   9  -2 3352.84 376.651  26
  -8   9  -2 3182.03 394.471  18
  -8  -9  -2 3280.85 348.688  17
  -8   9  -3 3.43571 109.877  26
  -8   9  -3 81.3991 117.994  18
  -8  -9  -3-38.5950 101.325  17
  -8   9  -4 12141.5 700.038  26
  -8   9  -4 12558.1 716.766  18
  -8  -9  -5 6062.92 454.961  12
  -8   9  -5 6705.52 515.099  26
  -8   9  -5 6714.31 508.217  18
  -8  -9  -6 3680.93 355.417  12
  -8   9  -6 3979.80 384.011  26
  -8   9  -6 4355.99 399.233  18
  -8  -9  -7 23342.6 879.475  12
  -8   9  -7 23806.5 927.969  26
  -8   9  -7 23126.9 845.574  18
  -8  -9  -8 1823.58 249.336  12
  -8   9  -8 1951.23 260.304  26
  -8   9  -9 1423.51 213.831  26
  -8 -10   7 2484.19 273.821  27
  -8 -10   7 2948.95 299.762  17
  -8 -10   6 5753.61 417.699  27
  -8 -10   6 5954.21 440.982  17
  -8 -10   5 4919.21 388.597  27
   8 -10  -5 4164.65 347.245  22
  -8 -10   5 5638.13 448.700  17
  -8 -10   4 1325.89 204.531  27
   8 -10  -4 821.068 157.494  22
  -8 -10   4 1303.43 205.902  17
  -8 -10   3 5357.34 394.018  27
   8 -10  -3 5263.35 389.449  22
  -8  10   2 81.5938 98.9276  18
   8 -10  -2 32.0085 65.6475  22
  -8 -10   2 49.2940 100.911  17
  -8  10   1 1353.49 219.477  18
  -8 -10   1 1118.17 205.945  17
   8 -10  -1 879.574 164.637  19
  -8  10   0 192.330 118.360  18
  -8 -10   0 252.620 113.954  17
   8 -10   0 241.694 108.831  19
  -8  10  -1 1853.15 266.726  18
  -8 -10  -1 1207.74 196.634  17
   8 -10   1 1692.20 246.106  19
  -8  10  -2 3193.14 311.379  26
   8 -10   2 3787.71 351.697  19
  -8 -10  -2 3420.22 314.980  17
   8 -10   3 2098.29 268.350  19
   8 -10   4 14961.6 660.755  19
  -9   0  20 9533.76 571.310   9
  -9   0  19-31.5856 90.2099   9
  -9   0  18 36.5491 113.253   9
  -9   0  17-46.1984 123.176   9
  -9   0  16 3631.85 440.706   9
  -9   0  15-70.7046 129.746   9
  -9   0  14 938.906 237.582   9
  -9   0  13 137.206 122.793   9
  -9   0  12-63.2900 107.605   9
  -9   0  11 12.2518 116.063   9
  -9   0  10 35042.4 1284.45   9
  -9   0   9 10.8842 96.7758   9
  -9   0   8 196.760 107.907   9
  -9   0   8 168.898 95.3821  14
  -9   0   8 182.245 116.887  21
  -9   0   7 92.4690 101.360  14
  -9   0   7-16.6632 85.9534   9
  -9   0   6 114.025 99.8450  14
  -9   0   6 174.002 116.752   9
  -9   0   5-199.792 110.755  14
  -9   0   5 304.998 116.718   9
  -9   0   4 9386.05 588.421  14
  -9   0   4 7860.79 549.244   9
  -9   0   3-427.521 141.982  14
  -9   0   3 144.329 74.6416   9
  -9   0   2 68283.6 1570.56   9
  -9   0   2 77393.5 1658.93  14
  -9   0   1 424.906 176.695  14
  -9   0   1 21.8816 87.1334   9
  -9   0   0 4897.63 396.490  23
  -9   0  -1 3.99278 75.8691  23
  -9   0  -2 7919.10 511.555  23
  -9   0  -3-452.805 159.482  11
  -9   0  -3-85.8238 152.496  23
  -9   0  -3-158.322 212.276  20
  -9   0  -3 62.4263 94.4282  21
  -9   0  -4 236448. 3109.47  11
  -9   0  -4 231751. 2792.76  23
  -9   0  -4 231470. 2991.62  20
  -9   0  -4 224980. 3044.70  21
  -9   0  -5 39.6758 106.023  11
  -9   0  -5-5.35660 96.1599  23
  -9   0  -5-172.920 210.463  20
  -9   0  -5 173.449 155.817  21
  -9   0  -6 95203.9 2013.31  11
  -9   0  -6 87857.2 1816.49  23
  -9   0  -6 94316.8 1947.64  20
  -9   0  -6 93362.7 1919.02  21
  -9   0  -7 38.5545 117.776  11
  -9   0  -7-380.235 149.933  23
  -9   0  -7-188.921 203.052  20
  -9   0  -8 279972. 3510.14  11
  -9   0  -8 280659. 3305.63  23
  -9   0  -8 284589. 3465.82  20
  -9   0  -9 134.145 131.584  11
  -9   0  -9-77.8174 93.6629  23
  -9   0  -9-113.897 177.199  20
  -9   0 -10 282.489 145.827  23
  -9   0 -10 372.132 156.635  20
  -9   0 -11-4.34723 113.103  23
  -9   0 -11-76.0637 167.968  20
  -9   0 -12 39986.0 1242.23  23
  -9   0 -12 41054.3 1367.73  20
  -9   0 -13 51.5750 79.8213  23
  -9   0 -13-123.048 164.807  20
  -9   0 -14 27113.2 978.034  23
  -9   0 -15-8.91239 57.2228  23
  -9   0 -16 2448.48 268.685  23
  -9   0 -17-3.09469 74.2375  23
  -9  -1  21 6957.10 453.201   9
   9  -1 -21 7386.61 462.516  23
   9   1 -21 7176.74 433.259  23
  -9  -1  20 8206.72 536.712   9
  -9   1  19 13682.8 718.421   9
  -9  -1  19 14796.2 763.488   9
  -9   1  18 1473.96 260.307   9
  -9  -1  18 1637.82 270.754   9
  -9   1  17 205.725 130.513   9
  -9  -1  17-80.7742 102.091   9
  -9   1  16 1950.46 308.309   9
  -9  -1  16 2009.67 329.178   9
  -9  -1  15 12972.3 814.843   9
  -9   1  15 12709.1 783.619   9
  -9   1  14 3204.43 411.786   9
  -9  -1  14 3655.44 445.903   9
  -9  -1  13 7336.47 619.114   9
  -9   1  13 7165.15 598.871   9
  -9  -1  13 7417.14 551.662  10
  -9  -1  12 13851.8 840.435   9
  -9   1  12 12408.6 781.305   9
  -9  -1  12 12939.5 746.996  10
  -9  -1  11 11087.4 739.378   9
  -9   1  11 8893.51 651.756   9
  -9  -1  11 9865.76 646.671  10
  -9  -1  10 35200.1 1294.15   9
  -9   1  10 32593.7 1242.72   9
  -9  -1  10 32817.4 1182.44  10
  -9   1   9 7278.26 576.582   9
  -9  -1   9 8041.81 589.204  10
  -9  -1   9 7714.33 602.025   9
  -9  -1   8 20077.9 912.195  14
  -9   1   8 20487.3 907.694  14
  -9   1   8 21019.6 964.663   9
  -9  -1   8 20597.5 926.784  10
  -9  -1   8 20331.7 953.928   9
  -9   1   7 1019.29 202.994   9
  -9  -1   7 897.462 209.069   9
  -9  -1   7 987.254 204.479  10
  -9   1   7 888.183 189.090  14
  -9  -1   7 1020.04 210.951  14
  -9   1   7 1092.22 224.696  21
  -9   1   6 13149.7 749.170   9
  -9   1   6 14148.9 736.390  14
  -9  -1   6 14165.0 744.544  14
  -9  -1   6 13180.3 735.752  10
  -9  -1   6 13734.9 750.691   9
  -9   1   6 14087.9 770.592  21
  -9   1   5 231.893 112.943   9
  -9  -1   5 280.193 132.080   9
  -9  -1   5 252.708 129.485  10
  -9   1   5 256.601 108.822  14
  -9  -1   5 236.698 78.6472  14
  -9   1   5 460.296 165.709  21
  -9   1   4 1997.02 288.858   9
  -9  -1   4 1675.00 266.937   9
  -9   1   4 2137.36 297.691  14
  -9  -1   4 1976.43 283.370  14
  -9   1   4 1852.84 296.317  21
  -9   1   3 50.9911 78.5115   9
  -9  -1   3 94.4332 79.4830   9
  -9   1   3 80.8432 65.3166  14
  -9  -1   3 163.070 99.4165  14
  -9   1   3 241.746 130.082  21
  -9   1   2 3795.28 381.831   9
  -9   1   2 3760.85 362.630  14
  -9  -1   2 3878.63 379.274  14
  -9   1   2 3667.26 405.739  21
  -9   1   1 3830.67 382.145   9
  -9   1   1 3745.49 365.045  14
  -9  -1   1 3973.00 386.566  14
  -9   1   1 4462.94 454.319  21
  -9   1   0 12431.3 664.990   9
  -9  -1   0 11945.7 689.741  12
  -9  -1   0 13533.2 662.589  23
  -9   1   0 13477.3 776.524  21
  -9  -1  -1 19023.9 879.078  12
  -9   1  -1 16939.3 769.307   9
  -9  -1  -1 18993.1 792.989  23
  -9   1  -1 19038.9 773.656  23
  -9   1  -1 18525.7 891.240  21
  -9   1  -2 11115.4 670.606  11
  -9  -1  -2 10168.2 650.471  12
  -9   1  -2 10497.9 580.475  23
  -9  -1  -2 11149.0 611.808  23
  -9   1  -2 10661.9 678.364  21
  -9   1  -3 29970.3 1111.43  11
  -9  -1  -3 28754.5 1106.05  12
  -9   1  -3 29186.9 987.685  23
  -9  -1  -3 28974.2 1000.63  23
  -9   1  -3 28269.3 1038.87  20
  -9  -1  -3 29668.6 1067.53  20
  -9   1  -3 27128.7 1071.50  21
  -9   1  -4 29604.8 1119.92  11
  -9  -1  -4 27008.7 1049.29  11
  -9  -1  -4 26639.7 1088.02  12
  -9   1  -4 28570.8 973.587  23
  -9  -1  -4 27385.2 1004.93  23
  -9   1  -4 28413.0 1034.77  20
  -9  -1  -4 28605.8 1051.11  20
  -9   1  -4 27048.2 1059.86  21
  -9  -1  -5 3036.67 376.673  12
  -9  -1  -5 3492.65 374.740  11
  -9   1  -5 3317.32 390.505  11
  -9   1  -5 3481.39 348.171  23
  -9  -1  -5 3117.56 349.300  23
  -9   1  -5 3284.94 360.798  20
  -9  -1  -5 2960.79 355.567  20
  -9   1  -5 3522.61 388.223  21
  -9  -1  -6-210.445 151.226  12
  -9   1  -6 311.916 145.436  11
  -9  -1  -6 210.790 124.440  11
  -9   1  -6 141.274 101.719  23
  -9  -1  -6-13.3476 79.9622  23
  -9   1  -6 28.2040 95.0689  20
  -9  -1  -6 88.3241 97.3772  20
  -9   1  -6 75.2412 98.6621  21
  -9  -1  -6 75.4175 94.8562  21
  -9  -1  -7 3134.77 395.911  12
  -9   1  -7 2778.35 371.640  11
  -9  -1  -7 2896.98 351.952  11
  -9   1  -7 2712.36 316.461  23
  -9  -1  -7 2713.53 327.892  23
  -9   1  -7 2838.59 350.792  20
  -9  -1  -7 2564.58 316.256  20
  -9   1  -8 68267.9 1754.92  11
  -9  -1  -8 69824.0 1702.65  11
  -9  -1  -8 67912.1 1796.33  12
  -9   1  -8 70354.9 1615.27  23
  -9  -1  -8 71616.1 1656.55  23
  -9   1  -8 65331.4 1642.13  20
  -9  -1  -8 66294.4 1695.96  20
  -9  -1  -9 758.488 226.592  12
  -9  -1  -9 710.383 197.882  11
  -9  -1  -9 923.077 199.105  23
  -9   1  -9 647.156 170.654  23
  -9   1  -9 993.026 236.927  20
  -9  -1  -9 784.833 236.809  20
  -9  -1 -10 1.32805 132.367  12
  -9  -1 -10 7.84671 96.6625  23
  -9   1 -10 91.3690 98.0796  23
  -9   1 -10 225.254 162.733  20
  -9  -1 -10 84.2108 110.601  20
  -9  -1 -11 2413.06 339.735  12
  -9  -1 -11 2964.13 351.393  23
  -9   1 -11 2856.14 336.173  23
  -9   1 -11 2760.92 361.310  20
  -9  -1 -11 2691.86 366.965  20
  -9   1 -12 24346.8 937.801  23
  -9  -1 -12 25219.7 1001.29  23
  -9   1 -12 25591.9 1065.47  20
  -9  -1 -12 25195.1 1075.54  20
  -9  -1 -13 1373.93 242.861  23
  -9   1 -13 1488.22 241.025  23
  -9   1 -13 1434.22 254.669  20
  -9  -1 -13 1170.26 248.718  20
  -9  -1 -14 19145.6 831.913  23
  -9  -1 -15 189.675 91.8525  23
  -9  -1 -16 3515.91 328.724  23
  -9  -1 -17 2037.60 231.725  23
   9  -2 -21 3315.00 303.161  23
  -9  -2  20 24502.9 923.410   9
  -9  -2  19 6833.99 523.604   9
  -9  -2  18 12033.0 719.505   9
  -9   2  18 11871.3 676.168   9
  -9   2  17 902.713 180.474   9
  -9  -2  17 1400.69 269.851   9
  -9   2  16 412.600 167.112   9
  -9  -2  16 514.068 205.862   9
  -9   2  15 2058.35 318.835   9
  -9  -2  15 2163.67 351.699   9
  -9   2  14 1320.56 270.303   9
  -9  -2  14 1295.02 287.787   9
  -9  -2  14 1154.16 218.160  10
  -9   2  13 3388.13 415.707   9
  -9  -2  13 4829.04 510.049   9
  -9  -2  13 4537.03 443.127  10
  -9  -2  12 11181.7 751.765   9
  -9   2  12 11870.2 750.817   9
  -9  -2  12 11315.1 708.002  10
  -9  -2  11 18263.2 958.460   9
  -9   2  11 18048.1 933.669   9
  -9  -2  11 17773.9 885.345  10
  -9  -2  10 19113.4 971.364   9
  -9   2  10 17649.7 913.708   9
  -9  -2  10 17792.4 887.321  10
  -9  -2   9 10573.4 703.624   9
  -9   2   9 11369.0 719.142   9
  -9   2   9 9642.16 639.763  14
  -9  -2   9 10077.2 654.634  14
  -9  -2   9 9930.03 664.595  10
  -9  -2   8 10033.4 666.967   9
  -9   2   8 10616.8 661.087  14
  -9   2   8 10754.1 691.989   9
  -9  -2   8 10396.3 650.270  14
  -9  -2   8 10427.6 674.729  10
  -9   2   7 6879.55 555.027   9
  -9   2   7 7253.33 539.454  14
  -9  -2   7 6319.53 507.924  14
  -9  -2   7 6227.86 522.450  10
  -9  -2   7 7495.90 565.339   9
  -9  -2   7 7121.87 520.528  17
  -9   2   7 7297.17 555.184  21
  -9   2   6 2206.33 322.576   9
  -9  -2   6 2128.50 296.968   9
  -9  -2   6 1827.17 289.690  10
  -9   2   6 1701.27 261.387  14
  -9  -2   6 2167.79 287.173  14
  -9  -2   6 1968.29 277.570  17
  -9   2   6 2235.37 310.790  21
  -9   2   5 8761.35 608.597   9
  -9   2   5 7754.92 549.672  14
  -9  -2   5 8384.58 562.816  14
  -9  -2   5 8684.84 602.310  10
  -9  -2   5 8515.35 574.927   9
  -9  -2   5 7602.60 546.913  17
  -9   2   5 9056.42 628.831  21
  -9   2   4 13639.7 693.783   7
  -9   2   4 13459.1 743.877   9
  -9   2   4 12344.4 686.504  14
  -9  -2   4 14121.3 717.088  14
  -9  -2   4 13150.9 737.774  10
  -9  -2   4 13164.8 724.595  17
  -9   2   4 14057.0 791.782  21
  -9   2   3 15164.6 776.546   9
  -9   2   3 14062.2 705.115  14
  -9  -2   3 14385.0 723.452  14
  -9  -2   3 14088.7 752.929  10
  -9  -2   3 13924.5 752.157  17
  -9   2   3 15461.6 830.115  21
  -9   2   2 26388.8 1026.82   9
  -9   2   2 26986.1 977.318  14
  -9  -2   2 26081.4 975.853  14
  -9  -2   2 25266.0 1001.18  10
  -9  -2   2 26036.1 1040.26  17
  -9   2   2 28063.0 1124.32  21
  -9   2   1 1792.33 259.876   9
  -9   2   1 1725.90 265.384  11
  -9  -2   1 1738.79 272.678  17
  -9   2   1 2348.83 334.311  21
  -9   2   0 5885.65 482.599  11
  -9  -2   0 5728.99 467.112  12
  -9   2   0 5555.61 465.450   9
  -9  -2   0 5789.55 454.683  23
[truncated: 102,337 more chars]
