# Supplementary material for: Oxyenamides as Versatile Building Blocks for a Highly Stereoselective One‐Pot Synthesis of the 1,3‐Diamino‐2‐ol‐Scaffold Containing Three Continuous Stereocenters
Source: Angew Chem Int Ed Engl. 2021 Sep 28;60(44):23667–71. doi: 10.1002/anie.202109752 (PMC8597051; doi:10.1002/anie.202109752)
Supplement: Supplementary file 1 — Supporting Information [file ANIE-60-23667-s001.zip › 21147ocl_sq.cif]

data_21147ocla_sq

_audit_creation_method            'SHELXL-2018/3'
_shelx_SHELXL_version_number      '2018/3'
_chemical_name_systematic         ?
_chemical_name_common             ?
_chemical_melting_point           ?
_chemical_formula_moiety 
 'C35 H30 N2 O5 [+ solvent]'
_chemical_formula_sum
 'C35 H30 N2 O5'
_chemical_formula_weight          558.61

loop_
 _atom_type_symbol
 _atom_type_description
 _atom_type_scat_dispersion_real
 _atom_type_scat_dispersion_imag
 _atom_type_scat_source
 'C'  'C'   0.0181   0.0091
 'International Tables Vol C Tables 4.2.6.8 and 6.1.1.4'
 'H'  'H'   0.0000   0.0000
 'International Tables Vol C Tables 4.2.6.8 and 6.1.1.4'
 'N'  'N'   0.0311   0.0180
 'International Tables Vol C Tables 4.2.6.8 and 6.1.1.4'
 'O'  'O'   0.0492   0.0322
 'International Tables Vol C Tables 4.2.6.8 and 6.1.1.4'

_space_group_crystal_system       monoclinic
_space_group_IT_number            14
_space_group_name_H-M_alt         'P 21/c'
_space_group_name_Hall            '-P 2ybc'

_shelx_space_group_comment
;
The symmetry employed for this shelxl refinement is uniquely defined
by the following loop, which should always be used as a source of
symmetry information in preference to the above space-group names.
They are only intended as comments.
;

loop_
 _space_group_symop_operation_xyz
 'x, y, z'
 '-x, y+1/2, -z+1/2'
 '-x, -y, -z'
 'x, -y-1/2, z-1/2'

_cell_length_a                    10.2985(3)
_cell_length_b                    26.7638(6)
_cell_length_c                    12.0788(4)
_cell_angle_alpha                 90
_cell_angle_beta                  111.086(4)
_cell_angle_gamma                 90
_cell_volume                      3106.32(17)
_cell_formula_units_Z             4
_cell_measurement_temperature     150(2)
_cell_measurement_reflns_used     5157
_cell_measurement_theta_min       4.2200
_cell_measurement_theta_max       62.6380

_exptl_crystal_description        rod
_exptl_crystal_colour             colourless
_exptl_crystal_density_meas       ?
_exptl_crystal_density_method     ?
_exptl_crystal_density_diffrn     1.194
_exptl_crystal_F_000              1176
_exptl_transmission_factor_min    ?
_exptl_transmission_factor_max    ?
_exptl_crystal_size_max           0.420
_exptl_crystal_size_mid           0.210
_exptl_crystal_size_min           0.080
_exptl_absorpt_coefficient_mu     0.648
_shelx_estimated_absorpt_T_min    0.773
_shelx_estimated_absorpt_T_max    0.950
_exptl_absorpt_correction_type    multi-scan
_exptl_absorpt_correction_T_min   0.57116
_exptl_absorpt_correction_T_max   1.00000
_exptl_absorpt_process_details
;
CrysAlisPro 1.171.40.67a (Rigaku Oxford Diffraction, 2019)
Empirical absorption correction using spherical harmonics,
 implemented in SCALE3 ABSPACK scaling algorithm.
;
_exptl_absorpt_special_details    ?
_diffrn_ambient_temperature       150(2)
_diffrn_radiation_wavelength      1.54184
_diffrn_radiation_type            CuK\a
_diffrn_source                    'fine-focus sealed X-ray tube'
_diffrn_measurement_device_type   'Xcalibur, Sapphire3, Gemini ultra'
_diffrn_measurement_method        '\w scans'
_diffrn_detector_area_resol_mean  16.1399
_diffrn_reflns_number             13211
_diffrn_reflns_av_unetI/netI      0.0282
_diffrn_reflns_av_R_equivalents   0.0249
_diffrn_reflns_limit_h_min        -11
_diffrn_reflns_limit_h_max        11
_diffrn_reflns_limit_k_min        -30
_diffrn_reflns_limit_k_max        30
_diffrn_reflns_limit_l_min        -12
_diffrn_reflns_limit_l_max        13
_diffrn_reflns_theta_min          3.303
_diffrn_reflns_theta_max          62.723
_diffrn_reflns_theta_full         62.723
_diffrn_measured_fraction_theta_max   0.997
_diffrn_measured_fraction_theta_full  0.997
_diffrn_reflns_Laue_measured_fraction_max    0.997
_diffrn_reflns_Laue_measured_fraction_full   0.997
_diffrn_reflns_point_group_measured_fraction_max   0.997
_diffrn_reflns_point_group_measured_fraction_full  0.997
_reflns_number_total              4961
_reflns_number_gt                 4348
_reflns_threshold_expression      'I > 2\s(I)'
_reflns_Friedel_coverage          0.000
_reflns_Friedel_fraction_max      .
_reflns_Friedel_fraction_full     .

_reflns_special_details
;
 Reflections were merged by SHELXL according to the crystal
 class for the calculation of statistics and refinement.

 Structure factors included contributions from the .fab file.

 _reflns_Friedel_fraction is defined as the number of unique
 Friedel pairs measured divided by the number that would be
 possible theoretically, ignoring centric projections and
 systematic absences.
;

_computing_data_collection        'CrysAlisPro 1.171.40.67a (Rigaku OD, 2019)'
_computing_cell_refinement        'CrysAlisPro 1.171.40.67a (Rigaku OD, 2019)'
_computing_data_reduction         'CrysAlisPro 1.171.40.67a (Rigaku OD, 2019)'
_computing_structure_solution     'SHELXS-2018/3 (Sheldrick, 2018)'
_computing_structure_refinement   'SHELXL-2018/3 (Sheldrick, 2018)'
_computing_molecular_graphics     ?
_computing_publication_material   ?
_refine_special_details           ?
_refine_ls_structure_factor_coef  Fsqd
_refine_ls_matrix_type            full
_refine_ls_weighting_scheme       calc
_refine_ls_weighting_details
'w=1/[\s^2^(Fo^2^)+(0.0599P)^2^+1.8303P] where P=(Fo^2^+2Fc^2^)/3'
_atom_sites_solution_primary      ?
_atom_sites_solution_secondary    ?
_atom_sites_solution_hydrogens    geom
_refine_ls_hydrogen_treatment     constr
_refine_ls_extinction_method      'SHELXL-2018/3 (Sheldrick 2018)'
_refine_ls_extinction_coef        0.00112(14)
_refine_ls_extinction_expression
 'Fc^*^=kFc[1+0.001xFc^2^\l^3^/sin(2\q)]^-1/4^'
_refine_ls_number_reflns          4961
_refine_ls_number_parameters      436
_refine_ls_number_restraints      75
_refine_ls_R_factor_all           0.0529
_refine_ls_R_factor_gt            0.0472
_refine_ls_wR_factor_ref          0.1286
_refine_ls_wR_factor_gt           0.1238
_refine_ls_goodness_of_fit_ref    1.038
_refine_ls_restrained_S_all       1.031
_refine_ls_shift/su_max           0.001
_refine_ls_shift/su_mean          0.000

loop_
 _atom_site_label
 _atom_site_type_symbol
 _atom_site_fract_x
 _atom_site_fract_y
 _atom_site_fract_z
 _atom_site_U_iso_or_equiv
 _atom_site_adp_type
 _atom_site_occupancy
 _atom_site_site_symmetry_order
 _atom_site_calc_flag
 _atom_site_refinement_flags_posn
 _atom_site_refinement_flags_adp
 _atom_site_refinement_flags_occupancy
 _atom_site_disorder_assembly
 _atom_site_disorder_group
O1 O 0.66120(18) 0.57068(5) 1.03890(14) 0.0485(4) Uani 1 1 d . . . . .
C1 C 0.6431(2) 0.58726(7) 1.12693(17) 0.0325(4) Uani 1 1 d . . . . .
C11 C 0.6216(2) 0.55312(7) 1.21726(18) 0.0360(5) Uani 1 1 d . . . . .
C12 C 0.5445(3) 0.50975(8) 1.1781(2) 0.0493(6) Uani 1 1 d . . . . .
H12 H 0.506558 0.502662 1.095516 0.059 Uiso 1 1 calc R U . . .
C13 C 0.5222(3) 0.47688(9) 1.2573(3) 0.0650(8) Uani 1 1 d . . . . .
H13 H 0.468210 0.447595 1.229270 0.078 Uiso 1 1 calc R U . . .
C14 C 0.5782(4) 0.48658(9) 1.3772(2) 0.0674(8) Uani 1 1 d . . . . .
H14 H 0.563382 0.463877 1.431947 0.081 Uiso 1 1 calc R U . . .
C15 C 0.6559(3) 0.52928(9) 1.4178(2) 0.0590(7) Uani 1 1 d . . . . .
H15 H 0.694973 0.535766 1.500590 0.071 Uiso 1 1 calc R U . . .
C16 C 0.6772(2) 0.56280(8) 1.33825(19) 0.0438(5) Uani 1 1 d . . . . .
H16 H 0.729723 0.592351 1.366587 0.053 Uiso 1 1 calc R U . . .
N1 N 0.64159(16) 0.63666(6) 1.15003(13) 0.0275(3) Uani 1 1 d . . . . .
H1 H 0.637503 0.646586 1.218154 0.033 Uiso 1 1 calc R U . . .
C2 C 0.64661(18) 0.67347(7) 1.06326(15) 0.0260(4) Uani 1 1 d . . . . .
H2 H 0.661153 0.655187 0.996458 0.031 Uiso 1 1 calc R U . . .
C21 C 0.76534(18) 0.71035(7) 1.11301(16) 0.0278(4) Uani 1 1 d D . . . .
C22 C 0.8417(2) 0.72494(8) 1.04424(17) 0.0359(5) Uani 1 1 d D . . . .
H22 H 0.820889 0.710687 0.967761 0.043 Uiso 1 1 calc R U . . .
C23 C 0.9476(2) 0.75991(9) 1.08517(19) 0.0444(5) Uani 1 1 d D . . . .
H23 H 0.998459 0.769494 1.036784 0.053 Uiso 1 1 calc R U . . .
C24 C 0.9790(2) 0.78077(9) 1.19612(19) 0.0430(5) Uani 1 1 d D . . . .
H24 H 1.050673 0.805041 1.224262 0.052 Uiso 1 1 calc R U . . .
C25 C 0.9052(2) 0.76605(9) 1.26584(19) 0.0436(5) Uani 1 1 d D . . . .
H25 H 0.928103 0.779789 1.343054 0.052 Uiso 1 1 calc R U . . .
C26 C 0.7982(2) 0.73150(8) 1.22500(17) 0.0355(5) Uani 1 1 d D . . . .
H26 H 0.747283 0.722255 1.273569 0.043 Uiso 1 1 calc R U . . .
C3 C 0.50618(18) 0.70133(6) 1.01223(16) 0.0246(4) Uani 1 1 d . . . . .
H3 H 0.494161 0.723505 1.074480 0.030 Uiso 1 1 calc R U . . .
O3 O 0.40132(12) 0.66258(4) 0.98119(11) 0.0264(3) Uani 1 1 d . . . . .
O4 O 0.24004(13) 0.71417(5) 1.00375(12) 0.0339(3) Uani 1 1 d . . . . .
C6 C 0.27551(18) 0.67276(7) 0.98534(15) 0.0261(4) Uani 1 1 d . . . . .
C61 C 0.181(4) 0.6309(9) 0.949(3) 0.0315(14) Uani 0.24(2) 1 d D U P A 1
C62 C 0.206(2) 0.5918(8) 0.884(3) 0.059(5) Uani 0.24(2) 1 d D U P A 1
H62 H 0.288715 0.591262 0.866850 0.070 Uiso 0.24(2) 1 calc R U P A 1
C63 C 0.110(3) 0.5532(9) 0.845(4) 0.089(8) Uani 0.24(2) 1 d D U P A 1
H63 H 0.125192 0.526791 0.798805 0.107 Uiso 0.24(2) 1 calc R U P A 1
C64 C -0.007(3) 0.5539(12) 0.875(4) 0.091(10) Uani 0.24(2) 1 d D U P A 1
H64 H -0.070055 0.526628 0.852471 0.110 Uiso 0.24(2) 1 calc R U P A 1
C65 C -0.035(4) 0.5930(15) 0.936(4) 0.049(2) Uani 0.24(2) 1 d D U P A 1
H65 H -0.117749 0.593297 0.953390 0.059 Uiso 0.24(2) 1 calc R U P A 1
C66 C 0.059(5) 0.6320(17) 0.974(6) 0.0365(11) Uani 0.24(2) 1 d D U P A 1
H66 H 0.040791 0.659344 1.015745 0.044 Uiso 0.24(2) 1 calc R U P A 1
C61A C 0.1878(11) 0.6270(3) 0.9661(8) 0.0315(12) Uani 0.76(2) 1 d D U P A 2
C62A C 0.2300(6) 0.5814(2) 0.9357(8) 0.0473(14) Uani 0.76(2) 1 d D U P A 2
H62A H 0.319164 0.578260 0.929793 0.057 Uiso 0.76(2) 1 calc R U P A 2
C63A C 0.1423(6) 0.5409(2) 0.9141(10) 0.069(2) Uani 0.76(2) 1 d D U P A 2
H63A H 0.171327 0.509570 0.894202 0.083 Uiso 0.76(2) 1 calc R U P A 2
C64A C 0.0121(7) 0.5457(3) 0.9215(10) 0.068(2) Uani 0.76(2) 1 d D U P A 2
H64A H -0.050067 0.518117 0.901645 0.082 Uiso 0.76(2) 1 calc R U P A 2
C65A C -0.0289(11) 0.5899(4) 0.9571(11) 0.0493(19) Uani 0.76(2) 1 d D U P A 2
H65A H -0.116659 0.592373 0.966000 0.059 Uiso 0.76(2) 1 calc R U P A 2
C66A C 0.0594(16) 0.6306(5) 0.9796(18) 0.0364(10) Uani 0.76(2) 1 d D U P A 2
H66A H 0.032383 0.661290 1.004582 0.044 Uiso 0.76(2) 1 calc R U P A 2
C4 C 0.49649(18) 0.73258(7) 0.90245(16) 0.0264(4) Uani 1 1 d . . . . .
H4 H 0.586991 0.750559 0.921077 0.032 Uiso 1 1 calc R U . . .
C41 C 0.4738(2) 0.70176(7) 0.79357(16) 0.0288(4) Uani 1 1 d . . . . .
C42 C 0.3621(2) 0.68864(9) 0.7025(2) 0.0479(6) Uani 1 1 d . . . . .
H42 H 0.268384 0.697452 0.689386 0.057 Uiso 1 1 calc R U . . .
C43 C 0.4115(2) 0.65807(8) 0.62662(18) 0.0429(5) Uani 1 1 d . . . . .
H43 H 0.355716 0.642383 0.554679 0.051 Uiso 1 1 calc R U . . .
C44 C 0.5473(3) 0.65612(8) 0.67569(19) 0.0439(5) Uani 1 1 d . . . . .
O5 O 0.59143(15) 0.68245(6) 0.78057(13) 0.0428(4) Uani 1 1 d . . . . .
C45 C 0.6580(3) 0.63251(13) 0.6404(3) 0.0772(9) Uani 1 1 d . . . . .
H45A H 0.614727 0.613613 0.566788 0.116 Uiso 1 1 calc R U . . .
H45B H 0.713589 0.609876 0.703415 0.116 Uiso 1 1 calc R U . . .
H45C H 0.718189 0.658549 0.627954 0.116 Uiso 1 1 calc R U . . .
N2 N 0.38769(16) 0.77014(5) 0.87854(13) 0.0273(3) Uani 1 1 d . . . . .
H2N H 0.316175 0.764994 0.900668 0.033 Uiso 1 1 calc R U . . .
O2 O 0.49516(15) 0.82033(5) 0.78958(12) 0.0372(3) Uani 1 1 d . . . . .
C5 C 0.39652(19) 0.81267(7) 0.82264(15) 0.0276(4) Uani 1 1 d . . . . .
C51 C 0.2837(2) 0.85048(7) 0.80485(16) 0.0296(4) Uani 1 1 d . . . . .
C52 C 0.1533(2) 0.83813(8) 0.80633(19) 0.0382(5) Uani 1 1 d . . . . .
H52 H 0.132832 0.804416 0.818480 0.046 Uiso 1 1 calc R U . . .
C53 C 0.0528(2) 0.87480(9) 0.7902(2) 0.0532(6) Uani 1 1 d . . . . .
H53 H -0.036777 0.866131 0.789923 0.064 Uiso 1 1 calc R U . . .
C54 C 0.0834(3) 0.92402(9) 0.7744(3) 0.0611(7) Uani 1 1 d . . . . .
H54 H 0.015413 0.949287 0.764623 0.073 Uiso 1 1 calc R U . . .
C55 C 0.2122(3) 0.93633(9) 0.7728(3) 0.0576(7) Uani 1 1 d . . . . .
H55 H 0.233012 0.970165 0.762126 0.069 Uiso 1 1 calc R U . . .
C56 C 0.3117(2) 0.89974(8) 0.7866(2) 0.0419(5) Uani 1 1 d . . . . .
H56 H 0.399761 0.908474 0.783534 0.050 Uiso 1 1 calc R U . . .

loop_
 _atom_site_aniso_label
 _atom_site_aniso_U_11
 _atom_site_aniso_U_22
 _atom_site_aniso_U_33
 _atom_site_aniso_U_23
 _atom_site_aniso_U_13
 _atom_site_aniso_U_12
O1 0.0813(11) 0.0305(8) 0.0504(9) -0.0049(7) 0.0439(9) 0.0044(7)
C1 0.0366(11) 0.0291(10) 0.0348(11) 0.0003(8) 0.0161(8) 0.0063(8)
C11 0.0500(12) 0.0253(10) 0.0383(11) 0.0031(8) 0.0228(9) 0.0101(9)
C12 0.0791(17) 0.0307(11) 0.0468(13) -0.0025(9) 0.0330(12) -0.0021(11)
C13 0.111(2) 0.0327(13) 0.0659(17) -0.0014(11) 0.0492(17) -0.0101(13)
C14 0.120(3) 0.0371(14) 0.0596(16) 0.0124(12) 0.0499(17) 0.0035(14)
C15 0.095(2) 0.0447(14) 0.0387(13) 0.0097(11) 0.0263(13) 0.0145(13)
C16 0.0590(14) 0.0332(11) 0.0386(12) 0.0044(9) 0.0168(10) 0.0087(10)
N1 0.0359(8) 0.0261(8) 0.0240(7) 0.0005(6) 0.0149(6) 0.0061(6)
C2 0.0308(9) 0.0268(9) 0.0238(9) -0.0003(7) 0.0138(7) 0.0037(7)
C21 0.0264(9) 0.0308(10) 0.0278(9) -0.0002(7) 0.0117(8) 0.0055(7)
C22 0.0323(10) 0.0500(12) 0.0295(10) -0.0074(9) 0.0160(8) -0.0018(9)
C23 0.0326(11) 0.0657(15) 0.0412(12) -0.0087(11) 0.0210(9) -0.0101(10)
C24 0.0337(11) 0.0528(13) 0.0453(12) -0.0135(10) 0.0177(9) -0.0102(9)
C25 0.0437(12) 0.0547(14) 0.0368(11) -0.0160(10) 0.0200(9) -0.0066(10)
C26 0.0385(11) 0.0417(11) 0.0326(10) -0.0059(9) 0.0203(9) -0.0019(9)
C3 0.0279(9) 0.0221(9) 0.0269(9) -0.0011(7) 0.0136(7) -0.0005(7)
O3 0.0280(6) 0.0229(6) 0.0318(7) -0.0012(5) 0.0149(5) -0.0008(5)
O4 0.0328(7) 0.0252(7) 0.0485(8) 0.0019(6) 0.0205(6) 0.0022(5)
C6 0.0270(9) 0.0279(10) 0.0245(9) 0.0030(7) 0.0104(7) 0.0022(7)
C61 0.0308(17) 0.0289(18) 0.034(3) 0.002(2) 0.011(2) -0.0013(15)
C62 0.065(10) 0.033(8) 0.092(15) -0.015(9) 0.045(10) -0.021(7)
C63 0.081(12) 0.060(11) 0.14(2) -0.050(13) 0.050(14) -0.028(9)
C64 0.083(14) 0.059(14) 0.13(2) -0.032(14) 0.032(13) -0.040(10)
C65 0.0346(17) 0.047(2) 0.065(5) 0.006(3) 0.016(3) -0.0096(15)
C66 0.0326(13) 0.0335(16) 0.043(2) 0.0053(16) 0.0128(14) -0.0005(12)
C61A 0.0306(15) 0.0290(16) 0.034(3) 0.0016(18) 0.011(2) -0.0015(13)
C62A 0.042(2) 0.033(2) 0.072(4) -0.012(2) 0.026(2) -0.0029(17)
C63A 0.061(3) 0.034(2) 0.118(6) -0.026(3) 0.038(3) -0.0123(19)
C64A 0.050(3) 0.043(3) 0.113(6) -0.017(3) 0.031(3) -0.022(2)
C65A 0.0346(15) 0.047(2) 0.065(5) 0.006(3) 0.017(3) -0.0096(13)
C66A 0.0326(11) 0.0336(14) 0.043(2) 0.0054(14) 0.0129(12) -0.0005(10)
C4 0.0292(9) 0.0247(9) 0.0293(9) 0.0023(7) 0.0153(8) 0.0021(7)
C41 0.0355(10) 0.0281(10) 0.0277(9) 0.0049(7) 0.0173(8) 0.0064(8)
C42 0.0402(12) 0.0568(14) 0.0393(12) -0.0063(10) 0.0056(10) 0.0088(10)
C43 0.0579(14) 0.0446(12) 0.0251(10) -0.0047(9) 0.0135(10) -0.0097(10)
C44 0.0620(15) 0.0383(12) 0.0389(12) -0.0065(9) 0.0272(11) -0.0041(10)
O5 0.0442(8) 0.0453(9) 0.0468(9) -0.0126(7) 0.0259(7) -0.0008(7)
C45 0.079(2) 0.087(2) 0.081(2) -0.0444(18) 0.0472(17) -0.0070(16)
N2 0.0301(8) 0.0233(8) 0.0342(8) 0.0038(6) 0.0184(7) 0.0024(6)
O2 0.0454(8) 0.0318(7) 0.0442(8) 0.0075(6) 0.0280(7) 0.0012(6)
C5 0.0356(10) 0.0245(9) 0.0245(9) -0.0001(7) 0.0131(8) -0.0012(7)
C51 0.0374(10) 0.0255(9) 0.0241(9) 0.0003(7) 0.0089(8) 0.0028(8)
C52 0.0385(11) 0.0309(11) 0.0440(12) 0.0008(9) 0.0134(9) 0.0036(9)
C53 0.0396(12) 0.0479(14) 0.0692(16) 0.0029(12) 0.0159(11) 0.0104(10)
C54 0.0550(15) 0.0416(14) 0.0802(19) 0.0061(13) 0.0164(13) 0.0219(12)
C55 0.0602(16) 0.0265(12) 0.0802(18) 0.0093(11) 0.0182(13) 0.0087(10)
C56 0.0475(12) 0.0296(11) 0.0476(12) 0.0077(9) 0.0158(10) 0.0028(9)

_geom_special_details
;
 All esds (except the esd in the dihedral angle between two l.s. planes)
 are estimated using the full covariance matrix.  The cell esds are taken
 into account individually in the estimation of esds in distances, angles
 and torsion angles; correlations between esds in cell parameters are only
 used when they are defined by crystal symmetry.  An approximate (isotropic)
 treatment of cell esds is used for estimating esds involving l.s. planes.
;

loop_
 _geom_bond_atom_site_label_1
 _geom_bond_atom_site_label_2
 _geom_bond_distance
 _geom_bond_site_symmetry_2
 _geom_bond_publ_flag
O1 C1 1.227(2) . ?
C1 N1 1.353(2) . ?
C1 C11 1.500(3) . ?
C11 C16 1.389(3) . ?
C11 C12 1.390(3) . ?
C12 C13 1.379(3) . ?
C12 H12 0.9500 . ?
C13 C14 1.377(4) . ?
C13 H13 0.9500 . ?
C14 C15 1.380(4) . ?
C14 H14 0.9500 . ?
C15 C16 1.388(3) . ?
C15 H15 0.9500 . ?
C16 H16 0.9500 . ?
N1 C2 1.453(2) . ?
N1 H1 0.8800 . ?
C2 C21 1.517(3) . ?
C2 C3 1.545(2) . ?
C2 H2 1.0000 . ?
C21 C22 1.389(3) . ?
C21 C26 1.391(3) . ?
C22 C23 1.386(3) . ?
C22 H22 0.9500 . ?
C23 C24 1.379(3) . ?
C23 H23 0.9500 . ?
C24 C25 1.379(3) . ?
C24 H24 0.9500 . ?
C25 C26 1.386(3) . ?
C25 H25 0.9500 . ?
C26 H26 0.9500 . ?
C3 O3 1.446(2) . ?
C3 C4 1.540(2) . ?
C3 H3 1.0000 . ?
O3 C6 1.342(2) . ?
O4 C6 1.212(2) . ?
C6 C61 1.44(3) . ?
C6 C61A 1.489(9) . ?
C61 C62 1.382(14) . ?
C61 C66 1.391(14) . ?
C62 C63 1.387(13) . ?
C62 H62 0.9500 . ?
C63 C64 1.377(15) . ?
C63 H63 0.9500 . ?
C64 C65 1.370(15) . ?
C64 H64 0.9500 . ?
C65 C66 1.384(15) . ?
C65 H65 0.9500 . ?
C66 H66 0.9500 . ?
C61A C62A 1.387(6) . ?
C61A C66A 1.393(6) . ?
C62A C63A 1.375(6) . ?
C62A H62A 0.9500 . ?
C63A C64A 1.382(6) . ?
C63A H63A 0.9500 . ?
C64A C65A 1.375(7) . ?
C64A H64A 0.9500 . ?
C65A C66A 1.383(6) . ?
C65A H65A 0.9500 . ?
C66A H66A 0.9500 . ?
C4 N2 1.455(2) . ?
C4 C41 1.498(3) . ?
C4 H4 1.0000 . ?
C41 C42 1.321(3) . ?
C41 O5 1.377(2) . ?
C42 C43 1.451(3) . ?
C42 H42 0.9500 . ?
C43 C44 1.309(3) . ?
C43 H43 0.9500 . ?
C44 O5 1.376(3) . ?
C44 C45 1.493(3) . ?
C45 H45A 0.9800 . ?
C45 H45B 0.9800 . ?
C45 H45C 0.9800 . ?
N2 C5 1.343(2) . ?
N2 H2N 0.8800 . ?
O2 C5 1.235(2) . ?
C5 C51 1.497(3) . ?
C51 C56 1.384(3) . ?
C51 C52 1.389(3) . ?
C52 C53 1.389(3) . ?
C52 H52 0.9500 . ?
C53 C54 1.384(4) . ?
C53 H53 0.9500 . ?
C54 C55 1.373(4) . ?
C54 H54 0.9500 . ?
C55 C56 1.384(3) . ?
C55 H55 0.9500 . ?
C56 H56 0.9500 . ?

loop_
 _geom_angle_atom_site_label_1
 _geom_angle_atom_site_label_2
 _geom_angle_atom_site_label_3
 _geom_angle
 _geom_angle_site_symmetry_1
 _geom_angle_site_symmetry_3
 _geom_angle_publ_flag
O1 C1 N1 123.31(18) . . ?
O1 C1 C11 121.22(18) . . ?
N1 C1 C11 115.46(16) . . ?
C16 C11 C12 118.9(2) . . ?
C16 C11 C1 122.63(19) . . ?
C12 C11 C1 118.49(19) . . ?
C13 C12 C11 120.9(2) . . ?
C13 C12 H12 119.5 . . ?
C11 C12 H12 119.5 . . ?
C14 C13 C12 119.9(3) . . ?
C14 C13 H13 120.1 . . ?
C12 C13 H13 120.1 . . ?
C13 C14 C15 120.0(2) . . ?
C13 C14 H14 120.0 . . ?
C15 C14 H14 120.0 . . ?
C14 C15 C16 120.3(2) . . ?
C14 C15 H15 119.8 . . ?
C16 C15 H15 119.8 . . ?
C15 C16 C11 120.0(2) . . ?
C15 C16 H16 120.0 . . ?
C11 C16 H16 120.0 . . ?
C1 N1 C2 120.53(15) . . ?
C1 N1 H1 119.7 . . ?
C2 N1 H1 119.7 . . ?
N1 C2 C21 112.85(14) . . ?
N1 C2 C3 110.11(14) . . ?
C21 C2 C3 110.46(14) . . ?
N1 C2 H2 107.7 . . ?
C21 C2 H2 107.7 . . ?
C3 C2 H2 107.7 . . ?
C22 C21 C26 118.34(18) . . ?
C22 C21 C2 119.65(16) . . ?
C26 C21 C2 121.98(16) . . ?
C23 C22 C21 121.22(18) . . ?
C23 C22 H22 119.4 . . ?
C21 C22 H22 119.4 . . ?
C24 C23 C22 119.95(19) . . ?
C24 C23 H23 120.0 . . ?
C22 C23 H23 120.0 . . ?
C23 C24 C25 119.3(2) . . ?
C23 C24 H24 120.3 . . ?
C25 C24 H24 120.3 . . ?
C24 C25 C26 121.01(19) . . ?
C24 C25 H25 119.5 . . ?
C26 C25 H25 119.5 . . ?
C25 C26 C21 120.13(18) . . ?
C25 C26 H26 119.9 . . ?
C21 C26 H26 119.9 . . ?
O3 C3 C4 110.81(14) . . ?
O3 C3 C2 105.19(13) . . ?
C4 C3 C2 111.53(14) . . ?
O3 C3 H3 109.7 . . ?
C4 C3 H3 109.7 . . ?
C2 C3 H3 109.7 . . ?
C6 O3 C3 119.05(13) . . ?
O4 C6 O3 123.44(16) . . ?
O4 C6 C61 123.5(13) . . ?
O3 C6 C61 112.5(12) . . ?
O4 C6 C61A 125.1(4) . . ?
O3 C6 C61A 111.5(4) . . ?
C62 C61 C66 120.0(18) . . ?
C62 C61 C6 121(2) . . ?
C66 C61 C6 119(2) . . ?
C61 C62 C63 120.2(16) . . ?
C61 C62 H62 119.9 . . ?
C63 C62 H62 119.9 . . ?
C64 C63 C62 118.9(16) . . ?
C64 C63 H63 120.6 . . ?
C62 C63 H63 120.6 . . ?
C65 C64 C63 121.6(18) . . ?
C65 C64 H64 119.2 . . ?
C63 C64 H64 119.2 . . ?
C64 C65 C66 119.6(18) . . ?
C64 C65 H65 120.2 . . ?
C66 C65 H65 120.2 . . ?
C65 C66 C61 119.6(19) . . ?
C65 C66 H66 120.2 . . ?
C61 C66 H66 120.2 . . ?
C62A C61A C66A 119.5(6) . . ?
C62A C61A C6 122.3(7) . . ?
C66A C61A C6 118.2(7) . . ?
C63A C62A C61A 119.8(5) . . ?
C63A C62A H62A 120.1 . . ?
C61A C62A H62A 120.1 . . ?
C62A C63A C64A 120.1(5) . . ?
C62A C63A H63A 120.0 . . ?
C64A C63A H63A 120.0 . . ?
C65A C64A C63A 121.0(6) . . ?
C65A C64A H64A 119.5 . . ?
C63A C64A H64A 119.5 . . ?
C64A C65A C66A 119.0(6) . . ?
C64A C65A H65A 120.5 . . ?
C66A C65A H65A 120.5 . . ?
C65A C66A C61A 120.5(7) . . ?
C65A C66A H66A 119.8 . . ?
C61A C66A H66A 119.8 . . ?
N2 C4 C41 109.90(15) . . ?
N2 C4 C3 110.66(14) . . ?
C41 C4 C3 113.46(15) . . ?
N2 C4 H4 107.5 . . ?
C41 C4 H4 107.5 . . ?
C3 C4 H4 107.5 . . ?
C42 C41 O5 110.08(17) . . ?
C42 C41 C4 133.75(18) . . ?
O5 C41 C4 116.16(16) . . ?
C41 C42 C43 106.1(2) . . ?
C41 C42 H42 126.9 . . ?
C43 C42 H42 126.9 . . ?
C44 C43 C42 107.27(19) . . ?
C44 C43 H43 126.4 . . ?
C42 C43 H43 126.4 . . ?
C43 C44 O5 109.97(19) . . ?
C43 C44 C45 133.5(2) . . ?
O5 C44 C45 116.5(2) . . ?
C44 O5 C41 106.53(16) . . ?
C44 C45 H45A 109.5 . . ?
C44 C45 H45B 109.5 . . ?
H45A C45 H45B 109.5 . . ?
C44 C45 H45C 109.5 . . ?
H45A C45 H45C 109.5 . . ?
H45B C45 H45C 109.5 . . ?
C5 N2 C4 119.92(15) . . ?
C5 N2 H2N 120.0 . . ?
C4 N2 H2N 120.0 . . ?
O2 C5 N2 121.03(17) . . ?
O2 C5 C51 121.84(16) . . ?
N2 C5 C51 117.11(16) . . ?
C56 C51 C52 119.10(18) . . ?
C56 C51 C5 118.13(18) . . ?
C52 C51 C5 122.76(17) . . ?
C53 C52 C51 120.4(2) . . ?
C53 C52 H52 119.8 . . ?
C51 C52 H52 119.8 . . ?
C54 C53 C52 119.8(2) . . ?
C54 C53 H53 120.1 . . ?
C52 C53 H53 120.1 . . ?
C55 C54 C53 120.0(2) . . ?
C55 C54 H54 120.0 . . ?
C53 C54 H54 120.0 . . ?
C54 C55 C56 120.4(2) . . ?
C54 C55 H55 119.8 . . ?
C56 C55 H55 119.8 . . ?
C55 C56 C51 120.4(2) . . ?
C55 C56 H56 119.8 . . ?
C51 C56 H56 119.8 . . ?

loop_
 _geom_torsion_atom_site_label_1
 _geom_torsion_atom_site_label_2
 _geom_torsion_atom_site_label_3
 _geom_torsion_atom_site_label_4
 _geom_torsion
 _geom_torsion_site_symmetry_1
 _geom_torsion_site_symmetry_2
 _geom_torsion_site_symmetry_3
 _geom_torsion_site_symmetry_4
 _geom_torsion_publ_flag
O1 C1 C11 C16 141.9(2) . . . . ?
N1 C1 C11 C16 -37.9(3) . . . . ?
O1 C1 C11 C12 -37.2(3) . . . . ?
N1 C1 C11 C12 143.0(2) . . . . ?
C16 C11 C12 C13 0.4(4) . . . . ?
C1 C11 C12 C13 179.6(2) . . . . ?
C11 C12 C13 C14 -0.8(4) . . . . ?
C12 C13 C14 C15 0.4(5) . . . . ?
C13 C14 C15 C16 0.4(4) . . . . ?
C14 C15 C16 C11 -0.8(4) . . . . ?
C12 C11 C16 C15 0.4(3) . . . . ?
C1 C11 C16 C15 -178.8(2) . . . . ?
O1 C1 N1 C2 6.7(3) . . . . ?
C11 C1 N1 C2 -173.50(16) . . . . ?
C1 N1 C2 C21 -124.78(18) . . . . ?
C1 N1 C2 C3 111.28(18) . . . . ?
N1 C2 C21 C22 139.01(18) . . . . ?
C3 C2 C21 C22 -97.2(2) . . . . ?
N1 C2 C21 C26 -43.0(2) . . . . ?
C3 C2 C21 C26 80.7(2) . . . . ?
C26 C21 C22 C23 -0.4(3) . . . . ?
C2 C21 C22 C23 177.66(19) . . . . ?
C21 C22 C23 C24 0.2(3) . . . . ?
C22 C23 C24 C25 0.7(4) . . . . ?
C23 C24 C25 C26 -1.5(4) . . . . ?
C24 C25 C26 C21 1.2(3) . . . . ?
C22 C21 C26 C25 -0.3(3) . . . . ?
C2 C21 C26 C25 -178.30(19) . . . . ?
N1 C2 C3 O3 -47.98(17) . . . . ?
C21 C2 C3 O3 -173.29(13) . . . . ?
N1 C2 C3 C4 -168.17(14) . . . . ?
C21 C2 C3 C4 66.52(18) . . . . ?
C4 C3 O3 C6 -88.94(17) . . . . ?
C2 C3 O3 C6 150.40(14) . . . . ?
C3 O3 C6 O4 6.7(2) . . . . ?
C3 O3 C6 C61 178.4(15) . . . . ?
C3 O3 C6 C61A -172.6(4) . . . . ?
O4 C6 C61 C62 154(2) . . . . ?
O3 C6 C61 C62 -18(3) . . . . ?
O4 C6 C61 C66 -22(3) . . . . ?
O3 C6 C61 C66 166(3) . . . . ?
C66 C61 C62 C63 -1(3) . . . . ?
C6 C61 C62 C63 -177(2) . . . . ?
C61 C62 C63 C64 -2(2) . . . . ?
C62 C63 C64 C65 4(4) . . . . ?
C63 C64 C65 C66 -2(6) . . . . ?
C64 C65 C66 C61 0(7) . . . . ?
C62 C61 C66 C65 2(6) . . . . ?
C6 C61 C66 C65 178(4) . . . . ?
O4 C6 C61A C62A 174.5(5) . . . . ?
O3 C6 C61A C62A -6.2(8) . . . . ?
O4 C6 C61A C66A -5.6(10) . . . . ?
O3 C6 C61A C66A 173.7(9) . . . . ?
C66A C61A C62A C63A 2.9(11) . . . . ?
C6 C61A C62A C63A -177.3(5) . . . . ?
C61A C62A C63A C64A 0.7(10) . . . . ?
C62A C63A C64A C65A -3.9(12) . . . . ?
C63A C64A C65A C66A 3.4(16) . . . . ?
C64A C65A C66A C61A 0(2) . . . . ?
C62A C61A C66A C65A -3.4(18) . . . . ?
C6 C61A C66A C65A 176.8(13) . . . . ?
O3 C3 C4 N2 81.37(17) . . . . ?
C2 C3 C4 N2 -161.81(14) . . . . ?
O3 C3 C4 C41 -42.70(19) . . . . ?
C2 C3 C4 C41 74.12(19) . . . . ?
N2 C4 C41 C42 -28.9(3) . . . . ?
C3 C4 C41 C42 95.6(3) . . . . ?
N2 C4 C41 O5 150.28(15) . . . . ?
C3 C4 C41 O5 -85.25(19) . . . . ?
O5 C41 C42 C43 1.0(3) . . . . ?
C4 C41 C42 C43 -179.8(2) . . . . ?
C41 C42 C43 C44 -1.4(3) . . . . ?
C42 C43 C44 O5 1.3(3) . . . . ?
C42 C43 C44 C45 -177.7(3) . . . . ?
C43 C44 O5 C41 -0.8(2) . . . . ?
C45 C44 O5 C41 178.5(2) . . . . ?
C42 C41 O5 C44 -0.2(2) . . . . ?
C4 C41 O5 C44 -179.55(16) . . . . ?
C41 C4 N2 C5 -81.0(2) . . . . ?
C3 C4 N2 C5 152.88(16) . . . . ?
C4 N2 C5 O2 0.9(3) . . . . ?
C4 N2 C5 C51 -177.82(15) . . . . ?
O2 C5 C51 C56 -20.6(3) . . . . ?
N2 C5 C51 C56 158.07(18) . . . . ?
O2 C5 C51 C52 159.57(19) . . . . ?
N2 C5 C51 C52 -21.7(3) . . . . ?
C56 C51 C52 C53 -0.2(3) . . . . ?
C5 C51 C52 C53 179.5(2) . . . . ?
C51 C52 C53 C54 -1.0(4) . . . . ?
C52 C53 C54 C55 1.1(4) . . . . ?
C53 C54 C55 C56 0.2(4) . . . . ?
C54 C55 C56 C51 -1.5(4) . . . . ?
C52 C51 C56 C55 1.5(3) . . . . ?
C5 C51 C56 C55 -178.3(2) . . . . ?

loop_
 _geom_hbond_atom_site_label_D
 _geom_hbond_atom_site_label_H
 _geom_hbond_atom_site_label_A
 _geom_hbond_distance_DH
 _geom_hbond_distance_HA
 _geom_hbond_distance_DA
 _geom_hbond_angle_DHA
 _geom_hbond_site_symmetry_A
 _geom_hbond_publ_flag
N1 H1 O2  0.88 2.14 2.8757(19) 140.5 4_576 yes
C2 H2 O5  1.00 2.55 3.263(2) 128.1 . yes
N2 H2N O4  0.88 2.17 2.915(2) 141.8 . yes

_refine_diff_density_max    0.715
_refine_diff_density_min   -0.248
_refine_diff_density_rms    0.041

_shelx_res_file
;
TITL 21147ocl in space group P 1 21/c 1
    21147ocla_sq.res
    created by SHELXL-2018/3 at 19:40:41 on 19-Jul-2021
CELL  1.54184  10.2985  26.7638  12.0788   90.000  111.086   90.000
ZERR     4.00   0.0003   0.0006   0.0004    0.000    0.004    0.000
LATT   1
SYMM  - X, 1/2 + Y, 1/2 - Z
SFAC  C    H    N    O
UNIT  140 120 8 20
MERG   2
ABIN
EQIV $1 x, -y+3/2, z+1/2
HTAB N1 O2_$1
HTAB C2 O5
HTAB N2 O4
simu .001 c61 c61a
simu c63 c63a
simu c62 c62a
simu c64 c64a
simu .001 c65 c65a
simu .001 c66 c66a
flat c61 > c66
FMAP   2
PLAN   20
SIZE     0.080   0.210   0.420
ACTA
BOND   $H
CONF
L.S.  32
TEMP  -123.00
WGHT    0.059900    1.830300
EXTI    0.001116
FVAR       4.47766   0.24105
MOLE    1
O1    4    0.661197    0.570676    1.038905    11.00000    0.08130    0.03054 =
         0.05040   -0.00491    0.04386    0.00439
C1    1    0.643129    0.587261    1.126933    11.00000    0.03656    0.02906 =
         0.03475    0.00030    0.01614    0.00630
C11   1    0.621617    0.553115    1.217260    11.00000    0.05004    0.02528 =
         0.03829    0.00309    0.02279    0.01015
C12   1    0.544460    0.509755    1.178063    11.00000    0.07905    0.03073 =
         0.04678   -0.00246    0.03298   -0.00208
AFIX  43
H12   2    0.506558    0.502662    1.095516    11.00000   -1.20000
AFIX   0
C13   1    0.522157    0.476884    1.257329    11.00000    0.11082    0.03271 =
         0.06589   -0.00142    0.04916   -0.01013
AFIX  43
H13   2    0.468210    0.447595    1.229270    11.00000   -1.20000
AFIX   0
C14   1    0.578195    0.486581    1.377194    11.00000    0.12013    0.03709 =
         0.05956    0.01240    0.04993    0.00351
AFIX  43
H14   2    0.563382    0.463877    1.431947    11.00000   -1.20000
AFIX   0
C15   1    0.655872    0.529275    1.417804    11.00000    0.09543    0.04469 =
         0.03874    0.00969    0.02631    0.01446
AFIX  43
H15   2    0.694973    0.535766    1.500590    11.00000   -1.20000
AFIX   0
C16   1    0.677163    0.562796    1.338252    11.00000    0.05898    0.03321 =
         0.03864    0.00445    0.01685    0.00866
AFIX  43
H16   2    0.729723    0.592351    1.366587    11.00000   -1.20000
AFIX   0
N1    3    0.641585    0.636662    1.150025    11.00000    0.03587    0.02609 =
         0.02401    0.00051    0.01489    0.00611
AFIX  43
H1    2    0.637503    0.646586    1.218154    11.00000   -1.20000
AFIX   0
C2    1    0.646613    0.673474    1.063262    11.00000    0.03077    0.02680 =
         0.02379   -0.00029    0.01377    0.00369
AFIX  13
H2    2    0.661153    0.655187    0.996458    11.00000   -1.20000
AFIX   0
C21   1    0.765343    0.710352    1.113014    11.00000    0.02642    0.03084 =
         0.02781   -0.00021    0.01175    0.00553
C22   1    0.841656    0.724939    1.044244    11.00000    0.03232    0.04997 =
         0.02952   -0.00739    0.01605   -0.00184
AFIX  43
H22   2    0.820889    0.710687    0.967761    11.00000   -1.20000
AFIX   0
C23   1    0.947560    0.759910    1.085166    11.00000    0.03257    0.06573 =
         0.04121   -0.00867    0.02098   -0.01010
AFIX  43
H23   2    0.998459    0.769494    1.036784    11.00000   -1.20000
AFIX   0
C24   1    0.978953    0.780767    1.196120    11.00000    0.03373    0.05276 =
         0.04527   -0.01355    0.01772   -0.01020
AFIX  43
H24   2    1.050673    0.805041    1.224262    11.00000   -1.20000
AFIX   0
C25   1    0.905223    0.766046    1.265842    11.00000    0.04373    0.05475 =
         0.03684   -0.01603    0.02001   -0.00659
AFIX  43
H25   2    0.928103    0.779789    1.343054    11.00000   -1.20000
AFIX   0
C26   1    0.798245    0.731504    1.224997    11.00000    0.03847    0.04167 =
         0.03264   -0.00585    0.02025   -0.00189
AFIX  43
H26   2    0.747283    0.722255    1.273569    11.00000   -1.20000
AFIX   0
C3    1    0.506176    0.701326    1.012228    11.00000    0.02789    0.02210 =
         0.02687   -0.00112    0.01358   -0.00054
AFIX  13
H3    2    0.494161    0.723505    1.074480    11.00000   -1.20000
AFIX   0
O3    4    0.401320    0.662578    0.981192    11.00000    0.02805    0.02286 =
         0.03178   -0.00122    0.01486   -0.00075
O4    4    0.240038    0.714171    1.003753    11.00000    0.03277    0.02517 =
         0.04850    0.00193    0.02051    0.00223
C6    1    0.275515    0.672761    0.985336    11.00000    0.02696    0.02788 =
         0.02450    0.00304    0.01044    0.00219
PART    1
same c21 > c26
C61   1    0.181335    0.630890    0.948935    21.00000    0.03075    0.02890 =
         0.03415    0.00176    0.01067   -0.00134
C62   1    0.205941    0.591766    0.884455    21.00000    0.06532    0.03291 =
         0.09165   -0.01454    0.04527   -0.02093
AFIX  43
H62   2    0.288715    0.591262    0.866850    21.00000   -1.20000
AFIX   0
C63   1    0.110197    0.553220    0.845335    21.00000    0.08081    0.05980 =
         0.13644   -0.05045    0.04995   -0.02845
AFIX  43
H63   2    0.125192    0.526791    0.798805    21.00000   -1.20000
AFIX   0
C64   1   -0.006916    0.553903    0.875064    21.00000    0.08288    0.05859 =
         0.12816   -0.03223    0.03225   -0.04004
AFIX  43
H64   2   -0.070055    0.526628    0.852471    21.00000   -1.20000
AFIX   0
C65   1   -0.034547    0.592972    0.936434    21.00000    0.03457    0.04746 =
         0.06488    0.00619    0.01647   -0.00960
AFIX  43
H65   2   -0.117749    0.593297    0.953390    21.00000   -1.20000
AFIX   0
C66   1    0.059431    0.631980    0.973612    21.00000    0.03262    0.03351 =
         0.04278    0.00535    0.01277   -0.00045
AFIX  43
H66   2    0.040791    0.659344    1.015745    21.00000   -1.20000
AFIX   0
PART    2
same c21 > c26
C61A  1    0.187843    0.627007    0.966081   -21.00000    0.03061    0.02901 =
         0.03412    0.00164    0.01060   -0.00148
C62A  1    0.230006    0.581444    0.935694   -21.00000    0.04202    0.03319 =
         0.07153   -0.01156    0.02619   -0.00285
AFIX  43
H62A  2    0.319164    0.578260    0.929793   -21.00000   -1.20000
AFIX   0
C63A  1    0.142327    0.540909    0.914146   -21.00000    0.06094    0.03391 =
         0.11837   -0.02558    0.03845   -0.01235
AFIX  43
H63A  2    0.171327    0.509570    0.894202   -21.00000   -1.20000
AFIX   0
C64A  1    0.012068    0.545724    0.921480   -21.00000    0.04983    0.04327 =
         0.11295   -0.01742    0.03121   -0.02245
AFIX  43
H64A  2   -0.050067    0.518117    0.901645   -21.00000   -1.20000
AFIX   0
C65A  1   -0.028934    0.589881    0.957060   -21.00000    0.03460    0.04746 =
         0.06479    0.00604    0.01671   -0.00961
AFIX  43
H65A  2   -0.116659    0.592373    0.966000   -21.00000   -1.20000
AFIX   0
C66A  1    0.059440    0.630622    0.979643   -21.00000    0.03255    0.03359 =
         0.04267    0.00538    0.01289   -0.00045
AFIX  43
H66A  2    0.032383    0.661290    1.004582   -21.00000   -1.20000
AFIX   0
PART    0
C4    1    0.496488    0.732579    0.902447    11.00000    0.02919    0.02466 =
         0.02929    0.00228    0.01528    0.00214
AFIX  13
H4    2    0.586991    0.750559    0.921077    11.00000   -1.20000
AFIX   0
C41   1    0.473773    0.701757    0.793566    11.00000    0.03554    0.02809 =
         0.02769    0.00489    0.01728    0.00638
C42   1    0.362121    0.688642    0.702516    11.00000    0.04025    0.05681 =
         0.03930   -0.00633    0.00560    0.00885
AFIX  43
H42   2    0.268384    0.697452    0.689386    11.00000   -1.20000
AFIX   0
C43   1    0.411536    0.658071    0.626625    11.00000    0.05786    0.04459 =
         0.02510   -0.00472    0.01353   -0.00975
AFIX  43
H43   2    0.355716    0.642383    0.554679    11.00000   -1.20000
AFIX   0
C44   1    0.547312    0.656119    0.675692    11.00000    0.06199    0.03829 =
         0.03888   -0.00649    0.02716   -0.00410
O5    4    0.591429    0.682449    0.780566    11.00000    0.04419    0.04528 =
         0.04675   -0.01256    0.02589   -0.00081
C45   1    0.657955    0.632512    0.640435    11.00000    0.07870    0.08746 =
         0.08081   -0.04439    0.04715   -0.00698
AFIX 137
H45A  2    0.614727    0.613613    0.566788    11.00000   -1.50000
H45B  2    0.713589    0.609876    0.703415    11.00000   -1.50000
H45C  2    0.718189    0.658549    0.627954    11.00000   -1.50000
AFIX   0
N2    3    0.387686    0.770135    0.878538    11.00000    0.03011    0.02325 =
         0.03416    0.00383    0.01844    0.00242
AFIX  43
H2N   2    0.316175    0.764994    0.900668    11.00000   -1.20000
AFIX   0
O2    4    0.495155    0.820328    0.789581    11.00000    0.04543    0.03182 =
         0.04419    0.00745    0.02796    0.00116
C5    1    0.396520    0.812669    0.822640    11.00000    0.03556    0.02452 =
         0.02453   -0.00011    0.01305   -0.00120
C51   1    0.283718    0.850481    0.804849    11.00000    0.03736    0.02552 =
         0.02405    0.00034    0.00887    0.00281
C52   1    0.153316    0.838130    0.806332    11.00000    0.03854    0.03090 =
         0.04403    0.00081    0.01344    0.00359
AFIX  43
H52   2    0.132832    0.804416    0.818480    11.00000   -1.20000
AFIX   0
C53   1    0.052769    0.874804    0.790151    11.00000    0.03963    0.04790 =
         0.06917    0.00293    0.01588    0.01038
AFIX  43
H53   2   -0.036777    0.866131    0.789923    11.00000   -1.20000
AFIX   0
C54   1    0.083428    0.924020    0.774362    11.00000    0.05495    0.04164 =
         0.08022    0.00611    0.01644    0.02192
AFIX  43
H54   2    0.015413    0.949287    0.764623    11.00000   -1.20000
AFIX   0
C55   1    0.212156    0.936331    0.772773    11.00000    0.06024    0.02653 =
         0.08021    0.00932    0.01816    0.00868
AFIX  43
H55   2    0.233012    0.970165    0.762126    11.00000   -1.20000
AFIX   0
C56   1    0.311709    0.899736    0.786595    11.00000    0.04749    0.02959 =
         0.04761    0.00772    0.01584    0.00279
AFIX  43
H56   2    0.399761    0.908474    0.783534    11.00000   -1.20000
AFIX   0
HKLF    4


REM  21147ocl in space group P 1 21/c 1
REM wR2 = 0.1286, GooF = S = 1.038, Restrained GooF = 1.031 for all data
REM R1 = 0.0472 for 4348 Fo > 4sig(Fo) and 0.0529 for all 4961 data
REM 436 parameters refined using 75 restraints

END

WGHT      0.0603      1.8216

REM Highest difference peak  0.715,  deepest hole -0.248,  1-sigma level  0.041
Q1    1   0.3229  0.6720  0.7551  11.00000  0.05    0.72
Q2    1   0.3194  0.6451  0.6548  11.00000  0.05    0.54
Q3    1   0.7784  0.6173  0.6353  11.00000  0.05    0.36
Q4    1   0.5737  0.6454  1.1819  11.00000  0.05    0.31
Q5    1   0.7463  0.6369  0.5584  11.00000  0.05    0.29
Q6    1   0.5098  0.6851  0.7058  11.00000  0.05    0.21
Q7    1   0.6836  0.4879  1.4007  11.00000  0.05    0.20
Q8    1   0.5002  0.7180  0.9592  11.00000  0.05    0.19
Q9    1   0.3704  0.7735  0.9504  11.00000  0.05    0.18
Q10   1   0.3399  0.8329  0.8175  11.00000  0.05    0.18
Q11   1   0.5711  0.6820  1.0210  11.00000  0.05    0.17
Q12   1   0.1158  0.6344  0.9364  11.00000  0.05    0.16
Q13   1   0.2481  0.8463  0.8397  11.00000  0.05    0.16
Q14   1   0.8384  0.7018  1.0973  11.00000  0.05    0.16
Q15   1   0.2197  0.6442  0.9811  11.00000  0.05    0.15
Q16   1   0.2260  0.8442  0.7822  11.00000  0.05    0.14
Q17   1   0.7745  0.5270  1.4502  11.00000  0.05    0.14
Q18   1   0.4763  0.7183  0.8490  11.00000  0.05    0.14
Q19   1   0.3054  0.8738  0.8145  11.00000  0.05    0.14
Q20   1   0.6226  0.5675  1.1777  11.00000  0.05    0.14
;
_shelx_res_checksum   22810

_shelx_hkl_file
;
   0   0  -1 15.3545 10.7015   1
   0   0  -2 32559.1 734.201  24
   0   0   2 33516.8 654.074  25
   0   0  -2 33425.3 732.335   1
   0   0  -3 20.4288 41.9141  24
   0   0   3 11.4204 15.6335  25
   0   0   3-17.7766 38.6791  23
   0   0  -4 151537. 3097.54  24
   0   0   4 155238. 3016.39  23
   0   0  -5 20.0082 69.8886  24
   0   0   5 0.18784 44.9577  23
   0   0  -6 3605.65 294.065  24
   0   0  -7 76.0252 77.0611  24
   0   0   8 7.38859 38.5122   6
   0   0   8 108.999 67.2630  11
   0   0   9-54.6798 46.4996   6
   0   0   9 1.71941 77.3423  11
   0   0  10 23065.1 833.843  11
   0   0  11-75.2897 100.975  11
   0   0  12 6125.81 331.953  15
   0  -1  -1 75983.7 1440.60   1
   0   1  -1 76247.4 1448.48  24
   0   1   1 74784.4 1440.47  23
   0  -1  -2 1975.90 108.966   1
   0   1  -2 2100.56 115.547  24
   0   1   2 1936.25 105.095  23
   0  -1  -3 349223. 6581.87   1
   0   1  -3 357682. 6605.73  24
   0   1   3 353751. 6564.75  23
   0  -1   3 333014. 6440.22  25
   0  -1  -4 66836.0 1540.39  24
   0   1   4 69221.5 1482.98  23
   0   1  -4 68415.1 1543.31  24
   0  -1   4 70355.4 1460.38  23
   0  -1   5 1092.99 111.469  23
   0   1   5 1105.95 118.615  23
   0  -1  -5 1204.42 161.993  24
   0   1  -5 1231.40 157.396  24
   0  -1  -6 65132.9 1658.97  24
   0   1  -6 64517.4 1657.04  24
   0   1  -7 7114.66 459.074  24
   0  -1  -7 7771.16 482.173  24
   0   1   8 9239.81 425.496  11
   0  -1   8 8816.09 424.706  11
   0   1   8 8876.91 385.349   6
   0  -1   8 8131.41 370.216   6
   0  -1   9 2796.13 218.175   6
   0   1   9 2554.02 208.551   6
   0   1   9 2770.86 240.058  11
   0  -1   9 2500.53 240.063  11
   0  -1  10 3011.16 281.190  11
   0   1  10 3199.69 282.130  11
   0   1  11 2363.33 246.293  11
   0  -1  11 2714.90 262.117  11
   0   1  12 3105.74 227.548  15
   0  -1  12 3096.41 226.814  15
   0   2   0 218185. 4002.98  23
   0   2  -1 73705.7 1468.28  24
   0   2   1 75891.5 1462.74  23
   0  -2  -1 78348.2 1480.37   1
   0   2   2 5623.16 203.148  23
   0   2  -2 5811.59 209.824  24
   0  -2  -2 5149.54 193.642   1
   0   2   3 249045. 4744.73  23
   0   2  -3 254794. 4781.12  24
   0  -2  -3 249035. 4746.05   1
   0   2  -4 45865.1 1115.72  24
   0   2   4 45017.3 1059.09  23
   0  -2  -4 45750.7 1078.84   1
   0   2  -5 19050.8 656.161  24
   0   2   5 18852.7 585.472  23
   0  -2  -5 18005.1 643.553  24
   0  -2  -6 9900.47 496.685  24
   0   2   6 10395.9 431.394  23
   0   2  -6 10131.7 506.765  24
   0  -2  -7 396.058 116.977  24
   0   2  -7 0.93845 58.9842  24
   0   2   8 498.824 91.4857   6
   0  -2   8 469.975 82.3552   6
   0  -2   8 405.352 89.3286  11
   0   2   8 479.351 103.398  11
   0   2   9 5967.18 327.228   6
   0  -2   9 5863.68 318.965   6
   0   2   9 6066.32 362.260  11
   0  -2   9 5012.46 343.521  11
   0   2  10 14780.8 623.728  11
   0  -2  10 13935.1 624.283  11
   0   2  11 926.828 153.263  11
   0   2  12 1705.67 170.321  15
   0  -2  12 1861.32 174.994  15
   0   3   0 28.0016 18.6864  23
   0   3   1 240656. 4290.85  23
   0  -3  -1 229644. 4314.05   1
   0   3   2 1438.17 106.371  23
   0  -3  -2 1448.91 109.049   1
   0   3   3 769602. 14111.2  23
   0   3  -3 781553. 14143.0  24
   0  -3  -3 752241. 14095.2   1
   0   3  -4 7513.49 337.734  24
   0   3   4 7403.15 311.804  23
   0  -3  -4 7443.89 314.627   1
   0   3   5 47.2486 54.8741  23
   0  -3  -5 75.8630 66.0112  24
   0   3  -5 90.2662 78.8461  24
   0   3   6 82992.3 1874.43  23
   0   3  -6 80983.8 2001.87  24
   0  -3  -6 81815.1 1995.54  24
   0   3  -7 42554.4 1334.49  24
   0  -3  -7 43680.8 1343.18  24
   0  -3   8 251.604 63.0105   6
   0   3   8 366.824 89.8579   6
   0  -3   8 360.076 110.920  11
   0   3   8 156.492 60.2591  11
   0   3   9 10174.6 481.673  11
   0  -3   9 9845.25 491.828  11
   0   3   9 10392.9 449.821   6
   0   3  10 866.867 160.740  11
   0  -3  10 628.409 147.022  11
   0   3  11 1229.90 172.366  11
   0   3  12 31.4805 65.8690  15
   0  -3  12 44.1631 69.5400  15
   0   4   0 202.333 32.8493  23
   0   4   1 62685.9 1253.45  23
   0  -4  -1 60862.7 1281.05   1
   0   4  -2 179.501 46.6927  24
   0   4   2 258.922 52.7931  23
   0  -4  -2 281.029 61.8152   1
   0   4   3 196737. 3835.96  23
   0   4  -3 204224. 3874.54  24
   0  -4  -3 195956. 3822.97   1
   0   4  -4 1107.69 131.795  24
   0   4   4 924.468 117.772  23
   0  -4  -4 1121.08 120.720   1
   0   4   5 3796.91 243.045  23
   0   4  -5 3810.89 276.008  24
   0  -4  -5 3936.06 246.639   1
   0   4   6 64573.3 1553.76  23
   0  -4  -6 65657.9 1680.40  24
   0   4  -6 62819.3 1664.04  24
   0  -4  -7 1107.89 181.594  24
   0   4  -7 862.121 167.901  24
   0   4   8 6982.42 339.185   6
   0   4   8 6638.94 350.316  11
   0  -4   8 5742.18 346.372  11
   0   4   9 3390.50 247.168   6
   0  -4   9 2575.39 238.799  11
   0   4   9 3366.28 269.061  11
   0  -4  10 3090.92 276.404  11
   0   4  10 3906.53 298.510  11
   0   4  11 3396.65 286.233  11
   0   4  12 2452.91 199.564  15
   0  -4  12 2509.73 199.217  15
   0   4  12 2176.40 211.448  11
   0   5   0 23.8488 23.0449  23
   0   5   1 3142.12 149.450  23
   0   5  -1 3124.02 138.172   2
   0  -5  -1 3296.86 169.208   1
   0   5   2 46743.3 1047.23  23
   0  -5  -2 48324.1 1087.46   1
   0   5   3 8648.64 332.314  23
   0   5  -3 8816.43 351.594  24
   0  -5  -3 8911.75 331.515   1
   0   5  -4 5338.58 299.946  24
   0   5   4 5413.97 274.325  23
   0  -5  -4 5440.92 269.806   1
   0   5   5 20234.5 667.254  23
   0   5  -5 20488.0 725.371  24
   0  -5  -5 21780.0 673.827   1
   0   5  -6 173657. 3712.18  24
   0  -5  -6 173450. 3719.43  24
   0   5   6 171730. 3582.85  23
   0  -5  -7 2072.08 255.707  24
   0   5  -7 1713.85 235.032  24
   0   5   8 222.775 74.1796  11
   0   5   8 306.050 75.5040   6
   0  -5   8 316.614 84.0118  11
   0   5   9 11365.3 480.212   6
   0   5   9 11768.8 513.546  11
   0   5  10 10890.3 519.056  11
   0   5  11 379.742 104.549  11
   0   5  12 8188.10 418.781  11
   0   5  12 8650.39 385.385  15
   0  -5  12 8965.23 390.084  15
   0   6   0 13905.9 382.934  23
   0   6   1 8544.85 293.171  23
   0  -6  -1 8883.38 321.313   1
   0   6  -1 8552.24 267.646   2
   0   6   2 10900.7 370.072  23
   0  -6  -2 10952.7 396.657   1
   0   6   3 121651. 2497.49  23
   0  -6  -3 123202. 2500.12   1
   0   6   4 23164.3 699.824  23
   0   6  -4 24098.6 745.493  24
   0  -6  -4 24240.4 699.968   1
   0   6  -5 8852.07 443.172  24
   0   6   5 9370.40 422.307  23
   0   6   6 107335. 2443.39  23
   0  -6  -6 110587. 2547.19  24
   0   6  -6 108829. 2535.67  24
   0  -6  -7 9323.74 537.326  24
   0   6  -7 7367.70 485.607  24
   0   6   8 2487.53 203.781   6
   0  -6   8 2397.27 215.084  11
   0   6   8 2714.15 218.808  11
   0   6   9 12073.9 507.321   6
   0   6   9 12256.1 532.539  11
   0   6  10 7353.91 419.137  11
   0   6  11 125.771 81.5831  11
   0  -6  12 586.035 132.939   7
   0   6  12 406.519 93.6517  11
   0   6  12 482.599 91.9882  15
   0  -6  12 293.350 80.1893  15
   0   7   0 1.46023 36.4508  23
   0   7   1 192760. 3622.37  23
   0   7  -1 187110. 3566.40   2
   0  -7  -1 182962. 3668.27   1
   0   7   2 11102.7 387.745  23
   0   7  -2 11221.5 368.862   2
   0  -7  -2 11729.7 436.033   1
   0   7   3 13511.5 471.946  23
   0  -7  -3 13066.5 468.279   1
   0   7   4 7153.17 349.402  23
   0  -7  -4 7392.64 341.047   1
   0   7   5 1445.35 168.335  23
   0   7  -5 1027.80 150.326  24
   0  -7  -6 6327.82 412.423  24
   0   7   6 6405.76 382.496  23
   0   7  -6 6429.04 408.876  24
   0   7   7 3133.31 206.609   6
   0  -7  -7 3251.15 320.331  24
   0   7   7 2630.58 253.446  23
   0   7   8 463.344 96.9966   6
   0  -7   8 483.859 101.470  11
   0   7   8 686.889 122.869  11
   0   7   9 11007.1 506.171  11
   0   7   9 11484.0 486.899   6
   0   7  10 609.701 120.011  11
   0   7  11 747.919 134.793  11
   0   7  12 386.114 86.3182  12
   0   7  12 538.806 96.5905  15
   0  -7  12 375.848 75.4908  15
   0  -7  12 580.270 121.048   7
   0   8   0 73482.1 1544.23  23
   0  -8  -1 4938.18 260.718   1
   0   8   1 4163.41 215.472  23
   0   8  -2 48947.1 1078.28   2
   0  -8  -2 46880.2 1192.22   1
   0   8   2 46730.4 1122.30  23
   0  -8  -3 25137.4 765.162   1
   0   8   3 25445.9 734.770  23
   0  -8  -4 82758.2 1857.99   1
   0   8   4 83164.7 1883.82  23
   0   8   5 41.7365 51.9454  23
   0   8   6 2498.46 241.458  23
   0  -8   7 5862.57 347.462  20
   0   8   7 5597.40 288.770   6
   0   8   7 5901.03 302.395  11
   0   8   7 5011.87 373.076  23
   0   8   8 5223.30 309.587  11
   0  -8   8 4946.06 346.978  20
   0   8   8 5099.71 296.341   6
   0   8   9 59134.2 1509.45  11
   0   8   9 59841.2 1479.70   6
   0   8  10 2837.22 251.742  11
   0   8  11 7066.46 349.573  15
   0  -8  11 6826.18 343.179  15
   0   8  11 6411.10 378.497  11
   0   8  12 799.937 119.565  11
   0  -8  12 748.433 103.749  15
   0   8  12 602.573 104.076  12
   0   8  12 745.809 97.0032  15
   0  -8  12 910.745 147.515   7
   0   9   0-7.54925 34.3684  23
   0  -9  -1 2555.21 201.644   1
   0   9   1 2617.78 176.002  23
   0   9  -2 12147.6 400.354   2
   0  -9  -2 13261.2 521.591   1
   0   9   2 12793.4 455.936  23
   0   9  -3 60842.6 1391.30   2
   0  -9  -3 60898.1 1478.28   1
   0   9   3 60026.1 1436.47  23
   0  -9  -4 102746. 2258.95   1
   0   9   4 101775. 2278.48  23
   0   9   5 12238.9 539.688  23
   0   9   6 2002.59 226.125  23
   0   9   7 536.966 95.2472   6
   0   9   7 582.043 101.534  11
   0  -9   7 499.171 111.600  20
   0   9   8 130.068 55.1499   6
   0   9   8 162.775 73.5791  11
   0   9   9 1468.94 170.975   6
   0   9   9 1420.28 176.547  11
   0  -9  10 711.445 144.156   5
   0   9  10 680.203 135.254  11
   0   9  11 223.654 77.2423  11
   0  -9  11 198.390 64.2783  15
   0  -9  11 143.659 85.3336   7
   0   9  12 6292.63 333.855  11
   0   9  12 6054.17 315.568  12
   0  -9  12 6929.25 394.041   7
   0  10   0 6960.61 305.215  23
   0 -10  -1 38623.8 1056.22   1
   0  10   1 38191.6 974.486  23
   0 -10  -2 774.367 130.828   1
   0  10  -2 898.953 96.5545   2
   0  10   2 866.453 115.452  23
   0  10  -3 952.135 110.702   2
   0 -10  -3 931.207 144.792   1
   0  10   3 883.360 130.098  23
   0  10  -4 11964.7 478.979   2
   0  10   4 10672.0 488.231  23
   0  10   5 9178.66 472.828  23
   0  10   6 1282.32 179.462  23
   0  10   7 646.518 100.931   6
   0 -10   7 598.279 124.045  20
   0  10   7 567.564 97.0768  11
   0  10   8 501.394 98.4415   6
   0 -10   8 423.179 104.030  20
   0  10   8 378.165 87.5737  11
   0 -10   9 704.088 149.891  20
   0  10   9 602.452 106.824  11
   0 -10  10 4096.60 348.555   7
   0  10  10 3881.41 289.117  11
   0 -10  10 4053.18 309.608   5
   0  10  11 1175.98 149.944  12
   0  10  11 1462.20 169.885  11
   0 -10  11 1351.40 182.486   7
   0  10  12 355.952 84.2611  12
   0  10  12 268.003 74.5716  11
   0 -10  12 519.232 104.994   7
   0  11   0 58.7824 64.5054  23
   0 -11   0-50.8956 62.9401   1
   0  11   1 1639.60 160.506  23
   0 -11  -1 1496.15 182.033   1
   0  11   2 8415.47 393.547  23
   0 -11  -2 8834.18 459.112   1
   0  11   3 192.020 75.4366  23
   0  11  -3 275.652 71.9130   2
   0  11   4 10868.0 510.157  23
   0  11   5 14391.9 640.118  23
   0  11   6 78.0644 68.9887  23
   0  11   6 21.6364 53.8764  16
   0 -11   6 47.8537 50.7305  20
   0  11   7 489.183 91.3300   6
   0 -11   7 519.754 125.177  20
   0  11   7 472.104 87.1749  11
   0  11   8 160.572 43.4679   6
   0 -11   8 147.225 81.8265  20
   0  11   8 176.815 49.1430  11
   0 -11   9 3162.43 301.816  20
   0  11   9 3257.17 254.619  11
   0 -11   9 3353.63 324.545   7
   0 -11  10 1035.18 182.701   7
   0  11  10 990.279 142.348  11
   0 -11  10 1093.94 160.157   5
   0 -11  11 144.553 97.1357   7
   0 -11  11 195.711 76.7986   5
   0  11  11 191.535 72.5558  11
   0  11  11 126.407 66.0113  12
   0  11  12 3720.99 227.443  12
   0  12   0 18217.0 601.801  23
   0 -12   0 17399.5 669.305   1
   0  12   1 46896.6 1183.70  23
   0 -12  -1 45417.4 1289.09   1
   0  12   2 421.862 101.571  23
   0 -12  -2 485.258 147.989   1
   0  12   3 14212.1 579.341  23
   0 -12  -3 14706.3 634.532   1
   0  12   4 61.8400 54.4005  23
   0  12   5 8138.62 478.013  23
   0  12   6 171.124 63.8513  16
   0 -12   6 16.2281 65.7857  20
   0  12   7 106.959 54.7319   6
   0 -12   7 142.249 76.8148  20
   0  12   7 281.183 80.8659  11
   0  12   8 327.568 80.0132   6
   0 -12   8 225.008 102.665  20
   0  12   8 340.365 88.5488  11
   0 -12   9 5240.36 385.092  20
   0  12   9 5788.02 338.634  11
   0  12  10 27.4465 58.9461  11
   0  12  10 45.2003 65.9222  12
   0 -12  10-10.3949 67.5523  20
   0 -12  10 0.36876 87.9891   5
   0 -12  11 869.396 131.070   5
   0  12  11 778.769 115.355  12
   0  12  11 1016.49 132.505  11
   0 -13   0 3.31358 71.9681   1
   0  13   1 8144.26 398.512  23
   0 -13  -1 7501.80 451.721   1
   0  13   2 3411.70 260.561  23
   0 -13  -2 3545.36 316.998   1
   0  13   3 18991.1 720.152  23
   0  13   4 1574.72 198.914  23
   0  13   5 561.707 133.505  23
   0  13   6 10906.6 461.845  16
   0 -13   6 11152.4 518.924  20
   0 -13   7 2506.59 254.669  20
   0  13   7 2527.92 200.731   6
   0 -13   8 12.9927 108.169  20
   0  13   8-87.4074 60.9637  11
   0 -13   9 2185.62 247.691  20
   0  13   9 2251.90 206.034  11
   0  13  10 2831.19 227.406  11
   0  13  10 2494.02 231.404  12
   0 -13  10 2949.08 276.795  20
   0 -13  10 2971.28 267.194   5
   0 -13  11 146.638 92.9613   5
   0  13  11 173.107 73.6873  12
   0 -14   0 37918.0 1179.51   1
   0 -14  -1 1008.94 176.004   1
   0  14   1 745.784 123.691  23
   0 -14  -2 13384.5 675.036   1
   0  14   2 13668.5 578.188  23
   0  14   3 407.605 99.7156  23
   0  14   4 290.632 102.950  23
   0  14   5 39.2429 51.5653  16
   0 -14   5 141.184 68.3503  20
   0  14   6 36101.0 1022.28  16
   0 -14   6 39307.4 1142.32  20
   0 -14   7 957.238 186.222  20
   0 -14   8 4530.91 364.696  20
   0 -14   9 2825.88 296.146  20
   0  14   9 2303.61 226.670  12
   0  14  10 1144.31 154.061  12
   0 -14  10 1036.05 167.748  20
   0 -14  10 1095.23 153.808   5
   0 -14  11 493.165 107.609   5
   0  14  11 448.133 97.1222  12
   0 -15   0-6.09283 69.6769   1
   0 -15   1 5436.30 399.026   1
   0 -15  -1 5580.09 423.550   1
   0  15   1 5680.61 360.752  23
   0 -15  -2 40323.3 1362.14   1
   0  15   2 40498.5 1195.66  23
   0  15   3 6012.69 397.504  23
   0  15   4 16099.1 728.174  23
   0 -15   5 146.475 72.4685  20
   0  15   5 54.1823 32.3513  12
   0  15   6 240.016 84.6002  16
   0 -15   6 383.629 133.650  20
   0  15   6 140.292 68.5735  12
   0 -15   7 562.415 160.143  20
   0  15   7 330.230 88.2277  12
   0 -15   8 2101.10 253.965  20
   0  15   8 1917.75 202.887  12
   0 -15   9 136.585 102.132  20
   0  15   9 4.27863 60.4657  12
   0  15  10 4446.00 290.487  12
   0 -15  10 3769.88 305.234  20
   0 -15  10 4060.33 297.153   5
   0 -15  11 144.663 75.1766   5
   0  15  11 64.1123 40.9597  12
   0 -16   0 1066.55 190.015   1
   0 -16  -1 174.892 105.860   1
   0 -16   1 70.5682 101.879   1
   0  16   2 26835.5 945.696  23
   0  16   3 13690.7 657.091  23
   0  16   4 6859.18 339.200  16
   0 -16   4 7329.58 391.360  20
   0  16   5 1009.76 140.325  16
   0 -16   5 701.234 136.106  20
   0  16   6 462.357 108.039  16
   0 -16   6 468.579 130.397  20
   0  16   6 380.241 93.5962  12
   0 -16   7 104.245 100.799  20
   0  16   7 189.877 62.5290  12
   0 -16   8 4574.96 365.607  20
   0  16   8 3704.82 280.629  12
   0 -16   9 813.848 164.076  20
   0  16   9 779.837 123.435  12
   0  16  10 1154.54 144.678  12
   0 -16  10 1146.32 177.183  20
   0 -16  10 1370.20 176.953   5
   0  16  11 84.8872 47.8741  12
   0 -17   0 120.831 97.2312   1
   0 -17  -1 6819.94 515.278   1
   0 -17   1 5613.84 449.150   1
   0  17   2 3707.91 324.518  23
   0 -17   2 4022.58 377.251   1
   0  17   3 106.072 46.7609  16
   0  17  -3 175.899 59.9358  22
   0  17   4 3032.46 221.072  16
   0  17  -4 2939.20 226.596  22
   0 -17   4 2692.35 242.830  20
   0  17   5 685.300 119.635  16
   0  17  -5 751.274 123.694  22
   0 -17   5 732.404 151.996  20
   0  17  -6 4720.98 308.251  22
   0  17   6 4731.07 307.696  16
   0 -17   6 4866.21 355.585  20
   0  17   6 4662.60 296.800  12
   0 -17   7 9825.28 552.451  20
   0  17   7 10313.4 471.852  12
   0  17  -7 9995.23 463.402  22
   0 -17   8 2615.05 283.174  20
   0  17   8 2519.69 234.116  12
   0  17   9 185.701 82.4653  12
   0 -17   9 185.062 94.8131  20
   0  17  10 26.8421 55.5808  12
   0 -17  10 26.9654 68.9498  20
   0  18   0 8980.83 377.989   3
   0 -18   0 6970.98 543.044   1
   0  18  -1 5789.00 308.400  22
   0 -18   1 5270.04 455.377   1
   0  18  -1 5477.00 288.852   3
   0 -18  -1 4948.72 467.192   1
   0  18  -2 3471.52 231.192   3
   0  18   2 3647.03 236.105  16
   0  18  -2 3732.75 251.740  22
   0  18  -3-73.3196 59.1283   3
   0 -18   3-67.5089 73.8880  20
   0  18   3 82.2834 63.9067  16
   0  18  -3-25.0879 58.1340  22
   0  18   4 4037.87 269.676  16
   0  18  -4 4037.13 276.756  22
   0 -18   4 3546.86 287.086  20
   0  18   5 1445.27 170.395  16
   0  18  -5 1801.45 184.036  22
   0 -18   5 1795.37 225.938  20
   0  18   6 1178.67 153.832  16
   0 -18   6 1075.83 195.698  20
   0  18  -6 959.941 145.133  22
   0 -18   7 5941.02 420.805  20
   0  18   7 5307.93 325.037  12
   0  18  -7 5158.84 328.710  22
   0 -18   8 401.370 144.471  20
   0  18   8 193.099 75.4027  12
   0  18   9 34.5709 58.2583  12
   0 -18   9-22.0419 100.582  20
   0 -18   9 33.7709 76.2947   5
   0  18  10 1051.11 125.083  12
   0 -18  10 1047.19 155.197  20
   0 -18  10 1077.05 149.436   5
   0  19   0 1487.83 166.353  22
   0  19   0 1273.85 181.954   3
   0  19  -1 106.916 56.5554   3
   0  19  -1 12.1189 40.2979  22
   0  19   1 3.16672 39.9347  16
   0  19  -2 1284.70 138.430   3
   0  19   2 1492.56 155.955  16
   0  19  -2 1268.56 149.728  22
   0  19  -3 77.4979 61.7781   3
   0  19  -3 189.209 75.9104  22
   0  19   3 19.4788 50.2244  16
   0 -19   3 100.410 68.4508  20
   0  19  -4 7699.10 384.996   3
   0  19   4 7352.10 377.356  16
   0  19  -4 7286.18 393.687  22
   0 -19   4 7407.41 428.456  20
   0  19   5-19.4102 72.5116  16
   0  19  -5 74.0799 64.2010  22
   0 -19   5 86.8132 87.3948  20
   0  19   6 8262.40 417.813  16
   0 -19   6 8283.17 491.279  20
   0  19  -6 8164.66 423.879  22
   0 -19   7 118.480 124.205  20
   0  19  -7 206.711 82.1116  22
   0 -19   8 671.572 152.338  20
   0  19   8 826.879 116.527  12
   0  19  -8 794.705 121.030  22
   0  19   9 2806.10 212.858  12
   0 -19   9 2172.92 238.632  20
   0 -19   9 2471.62 233.997   5
   0 -19  10 4517.20 298.264  20
   0 -19  10 4197.87 272.244   5
   0  19 -10 3813.45 223.568   3
   0  20   0 27079.8 843.640  22
   0  20   0 29031.4 841.374   3
   0  20  -1 1327.88 157.156   3
   0  20  -1 882.459 142.803  22
   0  20   1 1384.01 161.706  16
   0  20  -2 4175.65 281.783   3
   0  20   2 3943.30 270.010  16
   0  20  -2 3563.48 264.627  22
   0  20  -3 65.0790 160.999   3
   0  20  -3 84.5125 71.5192  22
   0  20  -4 7352.94 387.649   3
   0  20  -4 7435.73 404.033  22
   0  20   4 7320.00 384.709  16
   0 -20   4 7228.68 431.883  20
   0  20  -5 16070.7 609.385   3
   0  20  -5 16158.8 633.026  22
   0 -20   5 15026.3 673.875  20
   0  20   5 14730.4 598.691  16
   0  20  -6 6347.05 371.179  22
   0 -20   6 6031.56 428.922  20
   0  20   6 5891.53 354.625  16
   0  20  -7 2.82843 54.7374  22
   0 -20   7-23.0710 101.831  20
   0  20  -8 201.454 72.1399   3
   0  20  -8 146.500 72.5755  22
   0 -20   8 186.704 121.420  20
   0 -20   8 144.536 82.2679   5
   0  20  -9 2243.25 185.411   3
   0 -20   9 2371.86 243.888  20
   0 -20   9 2379.50 218.061   5
   0  20   9 2413.91 185.824  12
   0  21   0 877.426 135.628  16
   0  21  -1 9754.56 440.215   3
   0  21  -1 10106.8 463.568  22
   0  21   1 10616.4 445.192  16
   0  21  -2 11322.3 484.204   3
   0  21   2 11642.2 484.033  16
   0  21  -2 11319.0 503.025  22
   0  21  -3 35319.8 1020.37   3
   0 -21   3 37048.8 1104.43  20
   0  21   3 35914.1 1019.58  16
   0  21  -3 36292.3 1063.01  22
   0  21  -4 6215.89 356.747   3
   0 -21   4 6340.03 407.238  20
   0  21   4 6671.89 362.757  16
   0  21  -4 6053.22 371.492  22
   0  21  -5 3425.40 265.863   3
   0 -21   5 3072.97 290.469  20
   0  21   5 3368.61 266.244  16
   0  21  -5 3784.87 282.961  22
   0  21  -6 117.027 73.4820   3
   0 -21   6 40.9357 91.4622  20
   0  21   6-47.1570 70.2197  16
   0  21  -6 16.3641 62.2352  22
   0  21  -7 5008.23 314.765  22
   0  21  -7 4733.04 306.581   3
   0 -21   7 5072.07 379.482  20
   0  21  -8 402.177 84.4376   3
   0 -21   8 483.087 140.259  20
   0  21  -8 544.392 94.5299  22
   0 -21   8 533.082 130.403   5
   0  21  -9 155.793 50.6185   3
   0 -21   9 361.307 98.2872   5
   0 -21   9 227.232 96.8756  20
   0  22   0 9215.48 423.623  16
   0  22  -1 3083.68 265.580  22
   0  22   1 3349.35 292.126  16
   0  22  -2 1472.59 169.876   3
   0  22  -2 1228.73 168.130  22
   0  22   2 1499.98 165.612  16
   0  22  -3 4897.98 313.380   3
   0  22   3 4801.11 309.284  16
   0  22  -3 4624.52 326.222  22
   0  22  -4 2408.50 225.931   3
   0 -22   4 2381.24 246.704  20
   0  22   4 2119.66 202.427  16
   0  22  -4 2187.88 223.075  22
   0  22  -5 13.7372 61.3414   3
   0 -22   5 42.0459 93.5000  20
   0  22   5-35.4807 84.6984  16
   0  22  -5-10.4100 71.6826  22
   0  22  -6 2447.42 218.976   3
   0 -22   6 2397.22 267.343  20
   0  22   6 2536.63 225.907  16
   0  22  -6 2351.32 221.172  22
   0  22  -7 12108.1 496.759   3
   0 -22   7 12365.0 605.204  20
   0  22  -7 12177.2 510.627  22
   0 -22   7 12053.8 538.930   5
   0  22  -8 26.8990 40.4601   3
   0  22  -8 48.3791 43.3005  22
   0 -22   8-72.4236 68.8115   5
   0 -22   8 53.7282 82.8006  20
   0 -22   9 886.139 120.105   5
   0 -22   9 830.058 141.608  20
   0  23   0 60.6948 60.5661  16
   0  23  -1 44279.5 1155.87  16
   0  23   1 43208.6 1144.84  16
   0  23  -2 3055.79 318.631   3
   0  23  -2 1990.44 249.221  22
   0  23  -3 838.517 135.914   3
   0  23   3 1202.89 153.636  16
   0  23  -3 803.021 134.450  22
   0  23  -4 36.5528 60.0855   3
   0 -23   4 96.3691 89.8711  20
   0  23   4 76.4580 76.0772  16
   0  23  -4-73.5857 91.0439  22
   0  23  -5 750.175 130.858   3
   0 -23   5 905.525 155.034  20
   0  23   5 946.075 141.472  16
   0  23  -5 751.612 134.507  22
   0  23  -6 4859.61 319.319  22
   0  23  -6 5110.29 311.906   3
   0 -23   6 4780.87 369.465  20
   0 -23   6 5098.77 470.058  21
   0  23   6 4624.29 301.735  16
   0 -23   6 4958.38 327.421   5
   0  23  -7 477.718 92.9320   3
   0 -23   7 523.034 133.354  20
   0  23  -7 461.595 93.2883  22
   0 -23   7 439.918 95.5503   5
   0  23  -8 308.597 71.3151   3
   0  23  -8 260.191 59.0067  22
   0 -23   8 481.892 98.4869   5
   0 -23   8 379.031 109.457  20
   0  24   0 380.476 83.5101  16
   0  24   1 4362.05 284.436  16
   0  24  -1 4398.72 286.809  16
   0  24  -2 53416.0 1388.56   3
   0  24   2 52473.7 1351.53  16
   0  24  -3 955.937 146.006   3
   0  24   3 865.341 137.358  16
   0  24  -3 956.303 150.583  22
   0  24  -4 655.059 128.929   3
   0 -24   4 452.574 119.789  20
   0  24   4 477.583 105.486  16
   0  24  -4 576.935 121.767  22
   0  24  -5 1424.39 161.667   3
   0 -24   5 1780.13 219.533  20
   0  24   5 1533.40 174.065  16
   0  24  -5 1622.40 188.974  22
   0  24  -6 2837.59 228.123   3
   0 -24   6 3121.36 282.717  20
   0 -24   6 3060.26 368.866  21
   0  24   6 2782.02 227.312  16
   0  24  -6 3257.12 252.110  22
   0  24  -7 118.352 46.9752   3
   0 -24   7 39.3947 69.2645  20
   0  24  -7 218.197 73.7884  22
   0 -24   7 119.004 65.4620   5
   0  24  -8 306.626 64.8324   3
   0 -24   8 285.080 74.7132  20
   0  25   0 5.58295 48.4131  16
   0  25  -1 1630.12 176.136  16
   0  25   1 1613.06 173.991  16
   0  25  -2 8834.74 420.496  16
   0  25   2 8794.99 419.220  16
   0  25  -3 367.883 122.791   3
   0  25   3 321.187 94.0277  16
   0  25  -4 5280.00 324.659   3
   0  25   4 4988.90 309.159  16
   0  25  -4 4818.59 327.783  22
   0  25  -5 1134.35 150.547   3
   0 -25   5 925.458 167.306  20
   0  25   5 872.080 126.943  16
   0  25  -5 852.744 134.884  22
   0  25  -6 10596.5 458.858  22
   0 -25   6 9840.92 632.853  21
   0 -25   6 9926.54 502.553  20
   0  25  -6 10182.5 432.674   3
   0 -25   7 1340.62 169.172  20
   0 -25   7 1058.83 130.077   5
   0  25  -7 1261.27 136.241   3
   0  26   0 603.203 108.560  16
   0  26  -1 5199.69 311.879  16
   0  26   1 4889.63 306.260  16
   0  26   2 608.075 112.309   8
   0  26  -2 590.144 102.520  16
   0  26   2 609.105 109.844  16
   0  26  -3 12524.7 529.069   3
   0  26  -3 13270.6 519.994  16
   0  26   3 11866.6 500.177  16
   0  26  -4 735.769 129.777   3
   0  26   4 521.756 101.695  16
   0  26  -5 3894.27 259.788   3
   0 -26   5 3934.37 293.093  20
   0 -26   5 3720.04 386.632  21
   0  26   5 3676.18 245.992  16
   0 -26   6 1498.70 234.823  21
   0 -26   6 1746.64 188.355  20
   0  26  -6 1844.82 165.755   3
   0  27   0 147.914 65.1618  16
   0  27   1 8226.26 395.656  16
   0  27  -1 8395.92 395.563  16
   0  27   2 737.533 110.353   8
   0  27   2 678.517 108.141  16
   0  27  -2 657.952 112.519  16
   0  27  -3 137.066 68.4457  16
   0  27   3 6.53427 62.9251  16
   0 -27   4 7387.86 550.216  21
   0  27  -4 7979.30 363.368  16
   0  27   4 7153.51 349.627  16
   0  27  -5 7270.45 351.770   3
   0 -27   5 7022.18 516.939  21
   0  27   5 7220.64 337.884  16
   0  27  -6 1197.84 129.732   3
   0  28   0 7053.66 349.435  16
   0  28   1 524.962 100.257   8
   0  28  -1 589.311 97.5887  16
   0  28   1 494.577 95.6074  16
   0  28   2 833.427 124.899  16
   0  28  -2 762.111 119.039  16
   0  28   3 1371.35 144.729  16
   0  28  -3 1349.46 144.187  16
   0 -28   4 1117.33 247.516  21
   0  28   4 1070.19 129.446  16
   0  28  -4 1394.51 140.410  16
   0 -28   5-84.7200 138.537  21
   0 -29   0-7.30919 123.619  21
   0  29   0 27.0915 43.6853  16
   0  29   1 3235.63 218.418   8
   0 -29   1 2357.08 313.302  21
   0  29   1 3015.20 210.521  16
   0  29  -1 3025.76 211.746  16
   0 -29   2 3921.97 393.866  21
   0  29   2 4364.33 253.258  16
   0  29  -2 4713.20 258.749  16
   0 -29   3 475.672 180.085  21
   0  29  -3 486.361 81.1176  16
   0  29   3 391.863 74.1132  16
   0 -29   4 821.077 178.607  21
   0 -30   0 2582.13 319.414  21
   0  30   0 2890.76 194.703  16
   0  30   1 51.9209 43.8602   8
   0 -30   1 96.3968 133.338  21
   0 -30   2 3517.61 354.923  21
   0 -30   3-62.2507 117.521  21
  -1   0  13-4.94129 52.4529  15
  -1   0  12 119.545 60.6881  11
  -1   0  11-9.96536 70.6796  11
  -1   0  10 20030.5 744.273  11
  -1   0  10 20205.5 682.952   6
  -1   0   9-44.4627 75.4547  11
  -1   0   9-23.1258 49.5150   6
   1   0  -8 11553.5 618.720  24
  -1   0   8 11459.8 464.311  11
  -1   0   8 10926.3 428.726   6
   1   0  -7 46.8203 65.4116  24
   1   0  -6 212047. 4359.83  24
  -1   0   6 218590. 4315.50  23
   1   0  -5-79.8420 66.4238  24
   1   0  -4 31605.9 841.383   1
   1   0  -3 20.8604 47.5843   1
   1   0  -2 92198.4 1833.24   1
   1   0  -1 24.9061 18.7884   1
  -1   0   0 286573. 5302.03  24
   1   0   0 288565. 5274.58   1
   1   0   1 67.1454 15.5943  23
  -1   0  -1 27.8102 26.6335  24
  -1   0  -2 999999. 17942.4  24
   1   0   2 973997. 17818.9  23
   1   0   2 970124. 17903.5  25
   1   0   3-3.48315 25.1048  23
  -1   0  -3 17.9250 54.6253  24
   1   0   3 14.0775 37.4076  25
   1   0   4 19064.6 502.172  23
  -1   0  -4 17946.8 623.393  24
  -1   0  -5 487.937 124.753  24
  -1   0  -6 5819.71 402.112  24
  -1   0  -7 48.9457 71.7604  24
   1   0   8-5.87820 60.6348  11
   1   0   9 112.559 86.5461  11
   1   0  10 1485.91 201.908  11
   1   0  11-127.604 93.8822  15
   1   0  12 3198.48 224.208  15
  -1  -1  13 580.734 94.4179  15
  -1   1  13 628.605 92.5298  15
  -1   1  12 1493.77 183.460  11
  -1  -1  12 1433.41 182.564  11
  -1  -1  11-114.594 92.0892  11
  -1   1  11-9.48365 77.9358  11
  -1  -1  10 19813.3 738.026  11
  -1   1  10 20043.7 739.995  11
  -1  -1  10 19599.1 668.902   6
  -1   1  10 20003.7 681.911   6
  -1  -1   9 18378.5 665.307  11
  -1   1   9 17413.2 621.087   6
  -1  -1   9 16805.7 605.539   6
   1  -1  -8 34894.6 1215.90  24
   1   1  -8 36831.8 1238.24  24
  -1   1   8 38478.8 1013.63  11
  -1  -1   8 36681.0 1008.72  11
  -1   1   8 38100.0 979.938   6
   1  -1  -7 827.147 156.669  24
   1   1  -7 561.705 121.022  24
   1  -1  -6 22459.2 763.308  24
   1   1  -6 22633.9 747.713  24
  -1  -1   6 22103.2 709.325  23
  -1   1   6 22536.6 726.117  23
  -1   1   5 71276.2 1604.12  23
   1   1  -5 69263.8 1595.41  24
   1  -1  -5 71027.9 1646.68   1
   1   1  -4 67193.7 1441.05  24
   1  -1  -4 64887.1 1485.50   1
   1  -1  -3 368793. 7017.92   1
   1   1  -3 379772. 7024.59   1
   1   1  -2 66.2750 14.1746  25
   1   1  -2 35.3255 33.9283   1
   1  -1  -2 43.1182 33.7909   1
   1   1  -1 29913.0 614.607  25
   1   1  -1 29113.1 630.854   1
   1  -1  -1 30110.6 659.043   1
  -1  -1   0 30931.6 630.309  24
   1  -1   0 31225.2 644.798   1
   1   1   1 14410.5 343.501  23
   1   1   1 15251.7 394.750  25
  -1  -1  -1 14075.2 377.160  24
  -1   1  -1 15658.1 410.306  24
   1   1   2 51535.6 1055.39  23
   1  -1   2 51495.4 1006.07  23
  -1  -1  -2 50900.9 1124.56  24
  -1   1  -2 52759.4 1153.38  24
   1   1   2 52562.8 1107.38  25
   1   1   3 235520. 4575.91  23
  -1  -1  -3 245522. 4697.42  24
   1  -1   3 239563. 4612.94  25
  -1   1  -3 237437. 4713.72  24
   1  -1   3 252167. 4525.59  23
   1   1   3 242988. 4613.52  25
   1   1   4 32694.1 773.063  23
  -1   1  -4 31739.4 902.652  24
  -1  -1  -4 30022.5 884.546  24
  -1   1  -5 14719.6 608.880  24
  -1  -1  -5 14540.6 597.217  24
  -1   1  -6 52100.7 1511.34  24
  -1  -1  -6 54788.7 1521.60  24
  -1   1  -7 2626.87 292.334  24
  -1  -1  -7 3090.33 321.705  24
   1   1   8 17025.1 639.374  11
   1  -1   8 16167.3 640.170  11
   1  -1   9 755.918 144.157  11
   1   1   9 544.982 122.983  11
   1   1  10 9399.42 500.234  11
   1  -1  11 317.434 95.6815  15
   1   1  11 242.166 87.4382  15
   1  -1  12 1796.69 170.326  15
   1   1  12 1991.49 176.143  15
  -1   2  13 2400.53 178.903  15
  -1  -2  13 2260.62 177.542  15
  -1   2  12 194.462 82.4888  11
  -1   2  11 1175.44 153.458   6
  -1   2  11 1199.11 179.030  11
  -1  -2  11 1032.67 167.346  11
  -1   2  10 3908.87 270.515   6
  -1  -2  10 4546.26 281.232   6
  -1  -2  10 4153.22 311.376  11
  -1   2  10 4047.26 302.872  11
  -1   2   9 1360.14 149.813   6
  -1  -2   9 1260.38 139.447   6
  -1  -2   9 1094.78 143.613  11
  -1   2   9 1259.45 157.268  11
   1   2  -8 4221.63 366.747  24
   1  -2  -8 4401.99 381.935  24
  -1   2   8 4639.37 277.137  11
  -1  -2   8 4581.37 285.173  11
  -1   2   8 4527.01 263.997   6
  -1   2   7 75073.9 1801.68  23
   1   2  -7 73679.9 1868.90  24
   1  -2  -7 73193.7 1883.77  24
  -1   2   6 1566.69 171.946  23
   1  -2  -6 1494.38 172.929  24
   1   2  -6 1675.77 176.733  24
  -1   2   5 2380.98 193.157  23
   1   2  -5 2291.62 183.934  24
   1  -2  -5 2337.30 206.474   1
   1   2  -4 7970.33 314.172  24
  -1   2   4 7707.23 330.726  23
   1  -2  -4 7996.96 345.117   1
   1   2  -3 747882. 13546.1  24
   1  -2  -3 737826. 13635.4   1
   1   2  -2 243056. 4557.11  24
   1  -2  -2 247161. 4666.28   1
   1   2  -1 1204.30 69.0608  25
   1  -2  -1 1109.82 89.7602   1
  -1  -2   0 105954. 1983.69  24
  -1   2   0 104569. 2043.85   2
   1  -2   0 109438. 2040.79   1
   1   2   1 4238.95 177.129  25
  -1   2  -1 4518.38 193.813  24
  -1  -2  -1 4013.25 159.023  24
   1   2   1 4240.52 153.999  23
   1   2   2 576.666 63.2325  23
  -1  -2  -2 397.629 76.0620  24
   1  -2   2 650.986 36.9653  23
   1   2   2 543.749 72.9161  25
  -1   2  -2 473.983 79.8162  24
   1   2   3 6422.16 254.470  25
   1   2   3 6430.06 247.777  23
   1  -2   3 6469.47 191.491  23
  -1   2  -3 6117.94 305.885  24
  -1  -2  -3 6252.25 294.233  24
   1   2   4 11849.2 393.611  23
  -1  -2  -4 12128.1 475.969  24
  -1   2  -4 11718.9 489.570  24
   1   2   4 11561.6 382.247  25
  -1   2  -5 20250.2 742.867  24
  -1  -2  -5 19505.2 720.707  24
  -1  -2  -6 17599.4 736.865  24
  -1   2  -6 17128.7 740.957  24
   1  -2   7 12169.8 506.599  11
  -1   2  -7 13402.3 699.986  24
   1   2   8 31.5792 48.2425  11
   1  -2   8 51.5558 63.8141  11
   1  -2   9 1465.13 192.555  11
   1   2   9 1829.63 211.318  11
   1   2  10 8764.27 471.852  11
   1   2  11 6178.24 345.858  15
   1  -2  11 6510.60 352.388  15
   1  -2  12 1316.35 148.168  15
   1   2  12 1351.89 146.355  15
  -1   3  13 1997.30 166.310  15
  -1  -3  13 2010.78 162.973  15
  -1   3  12 465.265 111.158  11
  -1   3  11 479.930 96.1676   6
  -1   3  11 319.623 95.2069  11
  -1  -3  11 345.809 106.193  11
  -1  -3  10 6553.67 349.592   6
  -1   3  10 6449.68 360.864   6
  -1   3  10 6039.57 373.348  11
  -1  -3  10 5601.94 367.225  11
  -1   3   9 33213.3 945.075   6
  -1  -3   9 34116.7 922.212   6
  -1   3   9 35640.6 1005.52  11
  -1  -3   9 31624.5 979.898  11
  -1   3   8 9046.63 391.194   6
  -1   3   8 9727.30 415.244  11
  -1  -3   8 8712.61 399.910  11
   1   3  -8 8153.60 514.856  24
   1  -3  -8 9157.20 551.169  24
  -1   3   7 2627.10 236.178  23
   1  -3  -7 2481.56 254.591  24
   1  -3  -6 17097.1 661.100   1
  -1   3   6 17069.4 627.793  23
   1   3  -6 18161.5 647.911  24
   1  -3  -5 319.330 86.5979   1
  -1   3   5 237.086 80.7262  23
   1   3  -5 379.897 82.9923  24
   1  -3  -4 45435.0 1123.08   1
   1   3  -4 45927.9 1063.25  24
  -1   3   4 45633.4 1109.66  23
   1  -3  -3 72999.1 1554.85   1
   1   3  -3 69607.6 1455.97  24
  -1   3   3 71921.7 1531.07  23
   1  -3  -2 144619. 2851.19   1
   1   3  -2 144520. 2711.14  24
   1  -3  -1 28505.0 703.609   1
  -1   3   1 29197.7 644.384  23
   1  -3   0 37096.0 804.436   1
  -1   3   0 37224.8 796.061   2
  -1   3   0 36887.8 731.242  23
  -1  -3  -1 96217.2 1808.23   1
   1   3   1 95378.1 1883.49  23
   1   3   1 98943.1 1918.00  25
  -1  -3  -2 491015. 9439.62   1
   1   3   2 501556. 9516.79  23
  -1  -3  -2 524420. 9560.22  24
   1   3   2 522625. 9546.11  25
  -1   3  -2 510753. 9621.20  24
   1   3   3 639.727 77.0068  25
  -1  -3  -3 585.739 88.2055  24
   1   3   3 649.847 76.9400  23
  -1   3  -3 568.628 102.152  24
  -1   3  -4 30825.4 914.383  24
  -1  -3  -4 30433.9 885.047  24
   1   3   4 31774.5 801.765  23
  -1  -3  -5 35198.4 1065.08  24
  -1   3  -5 34355.4 1084.03  24
  -1   3  -6 111147. 2664.53  24
  -1  -3  -6 114115. 2652.85  24
  -1   3  -7 2759.30 311.071  24
  -1  -3  -7 2511.36 292.981  24
   1   3   7 3079.03 219.300  11
   1  -3   7 3039.88 239.638  11
   1   3   7 2805.29 198.447   6
   1   3   8 31.7651 48.7710  11
   1  -3   8-20.5184 60.7529  11
   1   3   9 5422.23 350.028  11
   1  -3   9 4396.24 329.081  11
   1   3  10 1661.06 206.411  11
   1   3  11 25.4999 64.4654  15
   1  -3  11 114.823 82.1678  15
   1  -3  12 1211.41 136.735  15
   1   3  12 1109.41 129.945  15
   1  -3  12 1225.40 174.287   7
  -1  -4  13 989.187 113.459  15
  -1   4  13 818.843 106.936  15
  -1   4  12 174.064 92.8650  11
  -1   4  11 4190.39 312.282  11
  -1  -4  11 3461.53 297.817  11
  -1   4  11 4428.68 293.462   6
  -1   4  10 1693.83 187.466   6
  -1  -4  10 1346.09 177.147  11
  -1   4   9 9006.34 409.490   6
  -1   4   9 8754.87 425.578  11
  -1   4   8 5746.00 300.776   6
  -1  -4   8 5217.89 301.330  11
  -1   4   8 5258.93 299.951  11
   1   4  -7 5307.10 366.441  24
  -1   4   7 5756.16 361.945  23
   1  -4  -7 5694.75 396.330  24
   1  -4  -6 56891.8 1477.97   1
  -1   4   6 57699.2 1447.55  23
   1   4  -6 57836.0 1455.63  24
   1  -4  -5 27112.3 838.117   1
   1   4  -5 28770.5 815.782  24
  -1   4   5 29462.2 842.056  23
   1  -4  -4 3109.99 216.881   1
  -1   4   4 3335.96 214.120  23
   1   4  -4 3396.09 198.051  24
   1  -4  -3 15528.0 505.867   1
  -1   4   3 15560.2 484.756  23
   1   4  -3 15457.7 435.702  24
   1  -4  -2 55066.3 1253.95   1
  -1   4   2 54417.9 1183.36  23
   1   4  -2 55288.9 1098.80  24
   1  -4  -1 82897.5 1693.77   1
  -1   4   1 80183.9 1607.38  23
  -1   4   0 803.811 72.0361   2
   1  -4   0 821.291 78.5042   1
  -1   4   0 680.077 50.3903  23
  -1  -4  -1 32852.9 714.152   1
   1   4   1 34431.6 764.218  23
   1   4   1 34525.5 786.329  25
  -1  -4  -2 52730.6 1066.85   1
   1   4   2 52067.0 1146.17  23
  -1   4  -2 54520.9 1235.47  24
   1   4   3 400479. 7414.87  23
  -1   4  -3 398974. 7540.96  24
  -1  -4  -3 383083. 7472.86  24
  -1  -4  -4 9548.33 425.706  24
   1   4   4 9788.52 379.226  23
  -1   4  -4 9650.15 447.909  24
  -1   4  -5 24326.5 869.245  24
  -1  -4  -5 24536.0 839.510  24
   1   4   5 26327.8 758.029  23
  -1  -4  -6 381.678 123.207  24
  -1   4  -6 292.498 101.687  24
   1   4   7 17268.9 563.363   6
   1  -4   7 15579.2 600.156  11
   1   4   7 16715.9 581.449  11
  -1   4  -7 16876.7 810.027  24
   1   4   8 2858.43 234.737  11
   1  -4   8 2354.80 229.088  11
   1   4   9 5576.77 360.209  11
   1   4  10 1790.63 212.519  11
   1  -4  11 1863.23 183.633  15
   1   4  11 1923.75 188.138  15
   1   4  12 30.0450 30.5911  12
   1  -4  12 120.489 58.2001  15
   1   4  12 93.4239 52.8421  15
   1  -4  12 0.37774 78.4409   7
  -1  -5  13 86.9034 41.4246  15
  -1   5  13 5.39836 49.2315  11
  -1   5  13 111.132 49.1353  15
  -1  -5  13 155.022 80.4964   7
  -1   5  12 230.304 103.364  11
  -1   5  11 6565.81 395.131  11
  -1   5  11 6259.02 358.712   6
  -1   5  10 824.371 134.149   6
  -1  -5  10 878.912 142.621  11
  -1   5  10 936.049 154.133  11
  -1   5   9 3831.96 259.912   6
  -1   5   9 3810.78 271.340  11
  -1   5   8 561.758 96.0526   6
  -1   5   8 791.610 122.380  11
  -1  -5   8 501.687 98.3640  11
  -1   5   7 1767.49 202.855  23
   1  -5  -7 1994.41 233.593  24
   1  -5  -6 10727.9 492.029   1
  -1   5   6 9723.55 462.583  23
   1   5  -6 9642.71 459.822  24
   1  -5  -5 98583.3 2167.22   1
   1   5  -5 97592.1 2105.89  24
  -1   5   5 93511.8 2126.62  23
   1  -5  -4 74525.9 1709.69   1
   1   5  -4 74355.6 1626.56  24
  -1   5   4 76705.8 1684.63  23
   1  -5  -3 37964.0 992.991   1
  -1   5   3 40633.8 959.408  23
   1   5  -3 38333.1 892.494  24
   1  -5  -2 112333. 2354.57   1
  -1   5   2 113044. 2254.07  23
   1  -5  -1 74622.9 1540.32   1
  -1   5   1 69327.4 1439.23  23
  -1   5   0 132492. 2465.32   2
  -1   5   0 122892. 2396.12  23
  -1  -5  -1 32.3419 30.3523   1
  -1   5  -1 69.2217 50.6583   2
   1   5   1 76.5074 43.9978  23
  -1  -5  -2 47969.4 1011.96   1
   1   5   2 49188.8 1092.33  23
  -1   5  -3 134380. 2894.45  24
   1   5   3 133321. 2787.78  23
  -1  -5  -4 29542.0 880.195  24
   1   5   4 30557.7 830.451  23
  -1   5  -4 29943.4 927.671  24
   1   5   5 9634.44 421.432  23
  -1  -5  -5 9073.38 467.984  24
  -1   5  -5 9168.40 487.842  24
  -1   5  -6 38373.2 1254.88  24
  -1  -5  -6 39632.9 1238.05  24
   1   5   7 2864.10 204.704   6
  -1   5  -7 2883.80 315.171  24
   1  -5   7 2381.51 219.561  11
   1   5   7 3090.43 219.615  11
   1   5   8 5894.58 344.210  11
   1   5   9 840.668 127.692  11
   1   5  10 6975.85 406.339  11
   1   5  11 424.480 110.908  15
   1   5  11 327.394 117.396  11
   1  -5  11 113.805 58.2939  15
   1   5  12 1630.73 150.679  15
   1   5  12 1370.42 137.759  12
   1  -5  12 1630.65 148.244  15
   1  -5  12 1922.49 212.531   7
  -1   6  13 4375.55 268.045  11
  -1   6  12 2252.23 216.681  11
  -1   6  11 6263.77 379.539  11
  -1   6  10 6611.27 383.439  11
  -1   6  10 5983.20 349.986   6
  -1   6   9 5091.33 324.772  11
  -1   6   9 5460.36 313.073   6
  -1   6   8 6548.42 333.404  11
  -1   6   8 6288.50 325.730   6
   1  -6  -7 18756.8 778.869  24
  -1   6   7 18123.2 719.233  23
   1  -6  -6-18.0288 66.5122   1
  -1   6   6 43.0930 49.8561  23
   1   6  -6 44.8862 58.0231  24
   1  -6  -5 5324.90 328.237   1
  -1   6   5 5806.31 329.907  23
   1   6  -5 6013.02 316.265  24
   1  -6  -4 3517.81 250.854   1
  -1   6   4 3456.89 238.345  23
   1   6  -4 3540.80 215.252  24
   1  -6  -3 29263.7 838.677   1
  -1   6   3 29749.5 785.181  23
   1   6  -2 164333. 3027.04   2
  -1   6   2 161010. 3151.41  23
   1  -6  -1 5949.28 282.564   1
  -1   6   1 5731.02 219.986  23
   1   6   0 640150. 11475.2  23
  -1   6   0 610647. 11393.9  23
  -1  -6  -1 59445.4 1247.59   1
  -1   6  -1 58911.0 1295.93   2
   1   6   1 59026.5 1282.87  23
  -1  -6  -2 25917.4 628.694   1
   1   6   2 25946.6 687.843  23
   1   6   3 625.457 93.5916  23
  -1   6  -4 37923.1 1094.98  24
   1   6   4 35932.0 975.965  23
  -1  -6  -4 37317.6 1043.04  24
   1   6   5 8695.49 408.190  23
  -1   6  -5 8621.44 477.853  24
  -1  -6  -5 8621.37 458.458  24
  -1  -6  -6 1781.75 218.885  24
  -1   6  -6 1585.40 218.399  24
   1  -6   7 1080.25 159.596  20
   1   6   7 1227.20 137.675  11
   1   6   7 1325.48 139.191   6
   1  -6   8 28200.2 898.861   5
   1   6   8 28802.1 879.983  11
   1   6   9 197.723 78.3698  11
   1  -6  10 8217.68 405.675  15
   1   6  10 8404.35 407.888  15
   1   6  10 8054.35 443.466  11
   1   6  11 5899.11 326.769  15
   1  -6  11 6338.74 331.943  15
   1  -6  11 6440.27 437.093   7
   1   6  11 4948.10 331.982  11
   1   6  11 5705.99 331.358  12
   1   6  12 1458.48 135.203  15
   1  -6  12 1449.07 137.159  15
   1   6  12 1143.11 126.729  12
   1  -6  12 1709.14 191.897   7
  -1   7  12 368.914 106.773  11
  -1   7  11 557.061 126.385  11
  -1   7  10 1823.36 187.264   6
  -1   7  10 1751.06 200.360  11
  -1   7   9 97.9367 58.0049   6
  -1  -7   9 131.063 60.9403  11
  -1   7   9 236.234 75.0523  11
  -1   7   8 12.3389 51.6157   6
  -1  -7   8-36.1922 46.6850  11
  -1   7   8 17.2261 46.2718  11
  -1   7   7 177.734 57.0121  23
  -1   7   6 3092.33 259.436  23
   1  -7  -6 3365.55 270.820   1
  -1   7   5 1990.48 196.778  23
   1   7  -5 1997.13 183.801  24
   1  -7  -5 1836.62 192.141   1
  -1   7   4 53084.2 1304.79  23
   1  -7  -4 53344.9 1350.22   1
  -1   7   3 138.323 64.5647  23
   1  -7  -3 61.0062 59.0097   1
  -1   7   2 17363.5 511.865  23
   1  -7  -2 16899.3 597.817   1
   1   7  -2 17304.7 413.887   2
  -1   7   1 40660.0 923.467  23
   1  -7  -1 41137.3 1027.97   1
  -1   7   0 38163.1 847.601  23
   1  -7   0 39872.7 959.704   1
   1   7   1 2070.08 149.071  23
  -1   7  -1 1926.86 144.567   2
  -1  -7  -1 2513.10 152.589   1
   1   7   2 54235.6 1243.30  23
  -1  -7  -2 53921.6 1198.18   1
   1   7   3 7797.45 349.896  23
   1   7   4 15670.8 564.945  23
  -1  -7  -5 55.2150 65.9026  24
   1   7   5 145.615 65.5055  23
   1   7   6 57666.0 1536.72  23
  -1  -7  -6 61976.7 1694.71  24
   1  -7   7 4218.26 312.622  20
   1   7   7 4969.41 287.084  11
   1   7   7 5443.79 291.995   6
   1   7   8 8199.04 410.106  11
   1  -7   9 14975.7 625.160   5
   1   7   9 15424.1 620.361  11
   1  -7  10 4057.80 274.448  15
   1   7  10 4235.89 281.042  15
   1   7  10 3713.91 289.619  11
   1   7  11 143.939 65.7389  12
   1   7  11 58.2426 51.7322  11
   1   7  11 156.033 74.4070  15
   1  -7  11 159.604 65.8552  15
   1  -7  11 100.175 90.7713   7
   1   7  12 231.326 66.8043  12
   1  -7  12 144.662 62.7534   7
  -1   8  12 278.613 67.8467  15
  -1   8  12 374.781 96.7122  11
  -1  -8  12 373.371 97.6274   7
  -1   8  11 9346.11 468.081  11
  -1   8  10 4480.95 296.284   6
  -1   8  10 4085.89 299.855  11
  -1   8   9 2721.14 228.632   6
  -1   8   9 2935.15 239.510  11
  -1   8   8 8679.31 390.439   6
  -1  -8   8 8359.07 429.791  20
  -1   8   8 9284.58 411.491  11
  -1   8   7 17.4162 68.1549  23
  -1   8   6 7513.62 422.165  23
   1  -8  -5 7122.22 401.901   1
  -1   8   5 6795.67 380.605  23
   1  -8  -4 361595. 7097.59   1
  -1   8   4 367969. 7027.07  23
   1   8  -3 2447.88 144.320   2
   1  -8  -3 2426.67 220.484   1
  -1   8   3 2548.39 192.267  23
   1  -8  -2 2158.86 197.522   1
  -1   8   2 2318.68 165.679  23
   1  -8  -1 2408.06 198.724   1
  -1   8   1 2504.02 156.545  23
   1  -8   0 193633. 3780.50   1
  -1   8   0 188103. 3636.91  23
  -1  -8  -1 124881. 2509.80   1
  -1   8  -1 122052. 2497.09   2
   1   8   1 123978. 2520.89  23
  -1   8  -2 7389.16 336.161   2
  -1  -8  -2 7401.64 311.391   1
   1   8   2 6602.49 313.397  23
   1   8   3 12945.5 491.689  23
   1   8   4 54445.9 1369.04  23
  -1  -8  -5 9378.41 497.734  24
   1   8   5 10262.5 483.408  23
  -1  -8  -6 150.633 107.652  24
   1   8   6 42.1256 55.4466  23
   1  -8   7-84.1056 72.3852  20
   1   8   7 15.6682 41.3789   6
   1   8   7 50.8719 45.8052  11
   1   8   8 490.625 97.7441  11
   1  -8   8 386.585 116.721  20
   1   8   9 17501.6 670.470  11
   1  -8   9 18093.7 707.530   5
   1  -8  10 2579.37 213.416  15
   1   8  10 2472.04 207.567  15
   1   8  10 2342.01 221.546  11
   1  -8  10 2114.51 266.837   7
   1   8  11-9.06939 46.5916  11
   1   8  11-70.3361 70.4366  12
   1  -8  11 103.907 59.6046  15
   1   8  11 49.1097 58.3090  15
   1  -8  11-34.4421 87.1623   7
  -1   9  12 6618.94 359.600  11
  -1   9  11 14911.9 603.159  11
  -1   9  10-12.8160 75.8615  11
  -1   9  10 30.6243 56.8973   6
  -1   9   9 7542.73 381.891   6
  -1   9   9 7432.45 393.026  11
  -1   9   8 127.032 71.1037   6
  -1  -9   8 17.5435 66.2469  20
  -1   9   8-0.27819 65.8816  11
  -1   9   7 2865.26 284.584  23
  -1   9   7 2290.96 178.273   6
  -1   9   6 3303.60 286.013  23
  -1   9   5 7888.18 418.839  23
   1  -9  -5 7954.82 434.203   1
  -1   9   4 186594. 3905.66  23
   1  -9  -4 200201. 4018.93   1
  -1   9   3 155089. 3156.63  23
   1  -9  -3 154063. 3313.21   1
  -1   9   2 102747. 2142.14  23
   1  -9  -2 100054. 2305.97   1
  -1   9   1 4259.12 221.950  23
   1  -9  -1 4678.25 290.264   1
  -1   9   0 3714.56 189.145  23
   1  -9   0 3483.74 236.126   1
   1   9   1 1221.78 132.110  23
  -1   9  -1 1291.82 123.115   2
  -1  -9  -1 1362.34 132.456   1
   1   9   2 39.4641 60.8402  23
  -1  -9  -2 37.0212 49.9928   1
  -1   9  -2-33.1322 66.0041   2
   1   9   3 6197.91 336.548  23
  -1   9  -3 6796.90 363.293   2
   1   9   4 73637.2 1763.09  23
  -1  -9  -5 106.851 65.4821  24
   1   9   5 6.49466 55.8818  23
  -1  -9  -6 5119.17 400.356  24
   1   9   6 4433.26 339.557  23
   1   9   7 113.627 57.1053  11
   1  -9   7 128.039 88.1739  20
   1   9   8 878.362 130.608  11
   1  -9   8 568.322 135.938  20
   1   9   9 432.125 107.463  11
   1  -9   9 438.524 95.4122  15
   1   9   9 455.379 104.799  15
   1  -9   9 383.733 116.214   5
   1  -9  10 753.380 157.247   7
   1   9  10 642.467 106.542  15
   1   9  10 723.510 144.786  12
   1   9  10 589.147 111.800  11
   1  -9  10 726.198 115.909  15
   1  -9  10 734.733 148.805   5
   1   9  11 5143.87 303.192  12
   1   9  11 4971.72 306.571  11
   1  -9  11 4195.07 333.511   7
  -1  10  12 369.587 88.7229  11
  -1  10  11 1703.36 190.481  11
  -1 -10  11 1958.83 200.456   5
  -1  10  10 409.917 97.0141   6
  -1  10  10 556.216 120.442  11
  -1  10   9 18.2605 57.5690   6
  -1 -10   9 28.6062 72.1962  20
  -1  10   9 25.5201 54.7262  11
  -1  10   8 1125.62 136.537   6
  -1 -10   8 1205.42 183.174  20
  -1  10   8 1281.61 146.768  11
  -1 -10   7 6602.08 375.495  20
  -1  10   7 6756.40 320.762   6
  -1  10   6 36555.0 1158.38  23
  -1  10   5 8023.91 439.023  23
   1 -10  -5 7566.32 434.150   1
  -1  10   4 13536.4 553.301  23
   1 -10  -4 14706.9 626.907   1
  -1  10   3 9913.08 432.737  23
   1 -10  -3 9654.92 505.967   1
  -1  10   2 71293.5 1580.00  23
   1 -10  -2 66976.8 1737.91   1
  -1  10   1 26261.0 715.515  23
   1 -10  -1 25131.2 820.129   1
  -1  10   0 3950.73 211.569  23
   1 -10   0 4111.82 274.792   1
   1  10   1 3018.97 216.484  23
  -1 -10  -1 3398.92 235.330   1
   1  10   2 17234.7 598.121  23
  -1 -10  -2 18122.2 608.472   1
  -1  10  -2 17172.1 585.634   2
   1  10   3 1742.42 184.547  23
  -1  10  -3 1855.42 183.362   2
   1  10   4 960.717 139.611  23
  -1  10  -4 795.247 142.162   2
   1  10   5 3312.30 290.371  23
  -1 -10  -5 3758.64 313.032  24
   1 -10   6 6742.76 387.596  20
   1  10   6 6283.56 426.018  23
  -1 -10  -6 6371.86 455.280  24
   1  10   6 6707.92 314.251   6
   1 -10   7 8785.84 484.761  20
   1 -10   8 446.400 120.139  20
   1  10   8 617.472 98.1955  11
   1 -10   9 814.634 173.686   7
   1  10   9 703.829 132.792  11
   1 -10   9 720.556 152.135  20
   1 -10   9 561.858 139.847   5
   1 -10  10 4172.00 348.825   7
   1 -10  10 4286.16 311.803   5
   1  10  10 4145.91 293.726  11
   1  10  10 3856.87 285.122  12
   1 -10  11 97.4474 68.2424   7
   1  10  11 86.0319 57.5059  12
  -1  11  12 1592.26 162.934  11
  -1  11  12 1548.19 151.728  12
  -1 -11  11 68.8699 60.2442   5
  -1  11  11-41.3033 62.0546  11
  -1  11  10 605.949 117.385  11
  -1  11  10 446.911 89.1841   6
  -1  11   9 414.244 82.0241  11
  -1  11   9 456.233 93.4999   6
  -1 -11   9 411.317 108.268  20
  -1  11   8 1716.74 170.495   6
  -1 -11   8 1900.04 224.857  20
  -1  11   7 3247.96 243.904  16
  -1 -11   7 3292.79 266.333  20
  -1  11   6 13.9752 63.2486  23
   1 -11  -5 10693.8 541.035   1
  -1  11   5 10363.1 525.487  23
   1 -11  -4 25676.1 919.283   1
  -1  11   4 24893.3 833.610  23
   1 -11  -3 72831.2 1922.78   1
  -1  11   3 77406.2 1770.14  23
   1 -11  -2 98.5758 84.7401   1
  -1  11   2 233.958 68.7593  23
   1 -11  -1 12414.6 559.894   1
  -1  11   1 13404.0 471.574  23
   1 -11   0 436.377 117.596   1
  -1  11   0 397.655 73.2651  23
  -1 -11  -1 54149.3 1365.39   1
   1  11   1 53610.5 1329.03  23
  -1  11  -2 9064.80 395.984   2
   1  11   2 9802.18 435.529  23
  -1  11  -3 2425.86 211.749   2
   1  11   3 2548.24 224.700  23
  -1  11  -4 275.016 80.2690   2
   1  11   4 85.1805 51.4458  23
  -1  11  -5 119.734 78.0569   2
   1  11   5 274.091 103.101  23
   1 -11   6 3774.47 291.894  20
   1 -11   6 3274.31 286.356   7
   1 -11   7 14854.3 658.092  20
   1 -11   7 13226.0 642.794   7
   1 -11   8 6575.52 442.452  20
   1 -11   8 6648.77 448.896   7
   1 -11   9 302.852 119.571   7
   1  11   9 224.649 92.8198  12
   1  11   9 160.494 84.0205  11
   1 -11   9 310.987 111.645  20
   1 -11   9 267.314 104.167   5
   1 -11  10 2242.31 249.245   7
   1 -11  10 2336.90 235.145   5
   1  11  10 2250.80 218.790  12
   1 -11  11 2774.02 246.050   7
   1  11  11 2773.65 214.232  12
  -1  12  12-33.8491 52.1715  12
  -1  12  12-2.74556 42.3996  11
  -1  12  11 2826.98 230.360  11
  -1 -12  11 2253.27 222.879   5
  -1  12  10 425.128 101.298  11
  -1 -12  10 485.444 127.311  20
  -1  12   9 255.324 80.4396  11
  -1  12   9 192.697 70.7476   6
  -1 -12   9 360.394 120.627  20
  -1  12   8 38.5038 55.3118   6
  -1 -12   8 130.452 89.9106  20
  -1  12   7 167.957 89.9713  16
  -1  12   7 163.107 55.1116   6
  -1 -12   7 310.786 110.037  20
  -1  12   6 21300.6 863.254  23
  -1  12   6 20405.6 669.729  16
  -1  12   5 1299.49 178.502  23
  -1  12   4 134.148 62.1634  23
   1 -12  -4 181.441 74.5692   1
  -1  12   3 13353.8 548.765  23
   1 -12  -3 13455.2 661.148   1
  -1  12   2 2966.94 229.467  23
   1 -12  -2 3026.84 291.013   1
  -1  12   1 194.081 79.7168  23
   1 -12  -1 350.494 111.842   1
  -1  12   0 65388.8 1467.85  23
   1 -12   0 62444.3 1605.29   1
  -1 -12   0 61202.1 1557.47   1
   1  12   1 11812.9 495.019  23
  -1 -12  -1 12059.5 530.745   1
   1  12   2 1250.61 155.482  23
  -1  12  -2 1504.76 156.889   2
   1  12   3 9515.63 482.408  23
  -1  12  -3 11226.7 480.880   2
   1  12   4 8293.78 470.217  23
  -1  12  -4 9200.19 466.959   2
  -1 -12  -5 905.750 161.165  24
   1  12   5 1271.94 192.804  23
   1 -12   6 4326.73 327.487  20
   1 -12   6 4079.43 325.269   7
   1 -12   7 5646.97 401.518  20
   1 -12   7 4922.73 376.972   7
   1 -12   8 495.987 153.622  20
   1  12   8 318.408 85.5195  12
   1 -12   8 482.955 123.032   7
   1 -12   9 4936.73 374.420   7
   1  12   9 3951.08 294.951  12
   1 -12   9 3975.13 339.932  20
   1 -12   9 4685.27 340.856   5
   1 -12  10 1039.32 171.465   7
   1  12  10 935.141 137.731  12
   1 -12  10 1408.39 234.122  20
   1 -12  10 1154.83 167.554   5
   1 -12  11 1420.49 178.018   7
   1 -12  11 1356.58 156.185   5
   1  12  11 1569.87 154.231  12
  -1  13  12 885.821 107.972  12
  -1 -13  11 1921.22 193.580   5
  -1  13  11 1730.41 176.100  11
  -1  13  11 1695.47 181.030  12
  -1 -13  10 5001.87 365.447  20
  -1  13  10 5619.61 335.817  11
  -1 -13   9 2407.67 263.839  20
  -1  13   9 2471.83 218.308  11
  -1  13   9 2272.65 203.170   6
  -1 -13   8 2270.64 245.906  20
  -1  13   8 2483.75 198.872   6
  -1 -13   7-7.10049 83.4732  20
  -1  13   7 242.356 92.9064  16
  -1  13   6 322.300 89.2731  16
  -1  13   5 2201.95 252.236  23
   1 -13  -4 13182.1 660.984   1
  -1  13   4 12131.5 572.003  23
   1 -13  -3 15541.9 739.204   1
  -1  13   3 14790.1 600.977  23
   1 -13  -2 29392.1 1071.95   1
  -1  13   2 30883.2 913.687  23
   1 -13  -1 9921.35 535.768   1
  -1  13   1 10125.4 437.390  23
   1 -13   0 10521.4 528.935   1
  -1 -13   0 10154.9 493.480   1
  -1  13   0 10749.0 439.678  23
  -1 -13  -1 22964.3 826.644   1
   1 -13   1 23850.6 843.010   1
   1  13   1 22576.2 771.632  23
   1  13   2 599.416 114.962  23
  -1  13  -3 79.7845 52.3033   2
   1  13   3 58.5642 67.2965  23
   1  13   4 3306.57 299.624  23
   1  13   5 226.449 73.7421  12
   1  13   5 97.1825 41.1585  16
   1 -13   5 165.189 90.0335  20
   1 -13   6 17182.3 694.997  20
   1 -13   6 15873.6 697.033   7
   1 -13   7 4078.81 341.607  20
   1  13   7 3454.76 270.621  12
   1 -13   7 3993.90 347.746   7
   1 -13   8 166.716 121.756  20
   1  13   8 212.936 89.5888  12
   1 -13   8 186.080 69.0564   7
   1 -13   9 10356.1 554.592   7
   1  13   9 9385.99 471.855  12
   1 -13   9 10353.3 560.714  20
   1 -13   9 10170.2 517.987   5
   1 -13  10 1130.62 169.528   7
   1  13  10 1110.23 153.790  12
   1 -13  10 1376.27 179.450  20
   1 -13  10 1222.72 174.062   5
   1 -13  11 4211.80 294.418   7
   1  13  11 5302.99 280.734  12
   1 -13  11 5162.08 292.976   5
  -1  14  11 2210.04 190.411  11
  -1  14  11 1916.12 184.715  12
  -1 -14  11 2219.11 207.015   5
  -1  14  10-56.9960 59.3184  11
  -1 -14  10-26.7222 83.5064  20
  -1 -14   9 5554.51 403.138  20
  -1  14   9 6097.33 345.575  11
  -1 -14   8 109.342 101.743  20
  -1  14   8-19.6848 64.3722  11
  -1 -14   7 3294.65 291.194  20
  -1  14   7 2974.39 249.447  16
   1  14  -6 3472.63 236.357  22
  -1  14   6 4006.55 266.390  16
  -1  14   5 71.6872 74.0889  23
  -1  14   5 71.8602 49.1728  16
   1 -14  -4 52280.2 1606.27   1
  -1  14   4 53413.7 1495.11  23
   1 -14  -3 226.545 114.558   1
  -1  14   3-21.9142 73.5685  23
   1 -14  -2 73924.8 2063.14   1
  -1  14   2 76171.2 1821.64  23
   1 -14  -1 4756.22 386.632   1
  -1  14   1 5348.64 326.555  23
   1 -14   0 8104.70 478.561   1
  -1 -14   0 8199.59 469.731   1
   1 -14   1 5080.00 371.348   1
   1  14   2 391.434 134.376  23
   1  14   3 21815.5 828.125  23
   1  14   4 35505.3 1174.15  23
   1  14   5 114.796 68.9037  12
   1 -14   5 22.7882 87.3150  20
   1  14   5-20.5406 64.6744  16
   1 -14   6 84.6662 77.8121  20
   1  14   6 212.236 69.3720  12
   1 -14   7 1277.19 206.431  20
   1  14   7 1101.23 154.494  12
   1 -14   7 1092.16 186.829   7
   1 -14   8 2573.06 306.492  20
   1  14   8 2080.86 214.077  12
   1 -14   8 2484.74 275.411   7
   1 -14   9 4449.68 349.993   7
   1  14   9 4907.78 324.983  12
   1 -14   9 4493.41 336.476   5
   1 -14   9 5205.42 384.940  20
   1  14  10 2243.73 197.596  12
   1 -14  10 2373.45 230.920   5
   1 -14  10 2087.22 220.580  20
   1  14  11 3744.47 228.512  12
  -1  15  11 1840.76 169.222  11
  -1  15  11 1755.86 167.697  12
  -1 -15  11 1868.71 188.303   5
  -1  15  10 818.681 125.170  11
  -1 -15  10 623.330 185.529  20
  -1  15  10 610.621 113.403  12
  -1 -15   9 475.461 139.292  20
  -1  15   9 479.180 96.3199  11
  -1 -15   8-67.2094 114.413  20
  -1  15   8-4.08423 76.1566  11
  -1 -15   7-51.2692 116.924  20
  -1  15   7 127.672 84.6068  16
  -1  15   6 280.457 83.4515  16
   1  15  -6 208.623 72.0056  22
  -1  15   5 1614.37 165.863  16
   1  15  -5 1383.62 148.322  22
  -1  15   5 1585.06 151.452   8
  -1  15   4 420.124 125.849  23
   1 -15  -3 7887.85 566.071   1
  -1  15   3 8728.25 479.882  23
   1 -15  -2 8917.73 589.239   1
  -1  15   2 9590.56 478.431  23
   1 -15  -1 16381.3 786.224   1
  -1  15   1 17911.9 668.340  23
   1 -15   0 857.009 173.468   1
  -1 -15   0 791.327 145.547   1
   1 -15   1 357.889 107.202   1
   1  15   2 16947.4 708.416  23
   1  15   3 9449.51 533.889  23
   1  15   4 21404.5 663.406  16
   1  15   4 20339.5 658.159  12
   1  15   5 25961.7 789.426  16
   1 -15   5 27416.5 912.123  20
   1  15   5 25218.7 793.568  12
   1 -15   6 247.023 116.552  20
   1  15   6 487.363 115.822  12
   1 -15   7 5515.54 417.907  20
   1  15   7 5326.95 346.539  12
   1 -15   8 334.634 130.774  20
   1 -15   8 417.896 117.159   5
   1  15   8 174.502 84.1174  12
   1 -15   9 1433.93 203.864  20
   1 -15   9 1193.89 179.032   5
   1  15   9 1464.29 174.364  12
   1 -15  10 535.360 104.218  20
   1 -15  10 659.542 122.625   5
   1  15  10 754.343 127.525  12
  -1 -16  11 512.603 105.080  20
  -1 -16  11 576.040 104.950   5
  -1  16  11 819.936 111.375  12
  -1  16  10 273.441 78.7942  12
  -1 -16  10 78.7673 83.0494  20
  -1  16   9 4784.97 309.022  12
  -1 -16   9 4424.16 355.324  20
  -1  16   8 1122.38 152.170  12
  -1 -16   8 1261.96 201.080  20
  -1 -16   7 201.170 91.0833  20
  -1  16   7 316.331 97.7466  16
  -1  16   7 347.935 81.3484  12
  -1 -16   6 667.319 146.676  20
  -1  16   6 695.321 121.990  16
   1  16  -6 607.737 106.660  22
  -1  16   5 245.534 69.7931  16
   1  16  -5 178.708 65.5132  22
  -1  16   4 11394.7 608.335  23
   1  16  -4 12224.4 475.209  22
  -1  16   4 11005.4 456.045  16
   1 -16  -3 5880.52 502.035   1
  -1  16   3 6234.09 414.659  23
   1 -16  -2 29078.2 1200.70   1
  -1  16   2 30973.8 1005.24  23
   1 -16  -1 26703.7 1084.74   1
  -1  16   1 28623.2 919.134  23
   1 -16   0 644.783 165.043   1
  -1 -16   0 650.852 143.116   1
   1 -16   1 10612.7 603.431   1
   1 -16   2 5344.78 425.691   1
   1  16   3 4986.32 393.905  23
   1  16   4 3763.75 245.001  16
   1  16   4 3669.45 241.524  12
   1 -16   4 3586.66 287.177  20
   1  16   5 2195.91 192.339  16
   1  16   5 2443.69 216.854  12
   1 -16   5 2111.36 230.518  20
   1  16   6 75.0691 90.7784  12
   1 -16   6 22.2006 111.070  20
   1  16   7 35895.3 1062.48  12
   1 -16   7 35188.8 1177.27  20
   1  16   8 15507.8 620.765  12
   1 -16   8 15796.0 675.771   5
   1 -16   8 14768.3 708.257  20
   1  16   9 1533.27 174.761  12
   1 -16   9 1433.20 188.209   5
   1 -16   9 1180.38 187.459  20
   1  16  10-4.97090 48.9225  12
   1 -16  10-154.529 88.4478   5
   1 -16  10 14.9084 57.8197  20
  -1 -17  11 1410.55 159.790   5
  -1  17  10 2508.59 209.026  12
  -1 -17  10 2855.24 264.466  20
  -1  17   9 897.915 143.985  12
  -1 -17   9 761.496 150.484  20
  -1  17   8 16.1597 54.5212  12
  -1 -17   8 96.7869 111.503  20
  -1 -17   7 1718.72 219.490  20
   1  17  -7 1931.61 192.103  22
  -1  17   7 1590.82 185.300  16
  -1 -17   6 2979.74 277.537  20
  -1  17   6 2258.50 218.785  16
   1  17  -6 2698.93 220.667  22
  -1  17   5 57.7923 53.6986  16
   1  17  -5 77.0630 47.2531  22
  -1  17   5 63.1439 50.5969   8
   1  17  -4 1762.74 160.902   3
  -1  17   4 1889.42 179.939  16
   1  17  -4 1803.42 175.749  22
  -1  17   4 1541.04 157.658   8
   1  17  -3 305.921 67.6196   3
   1 -17  -3 303.139 138.313   1
   1  17  -3 198.174 58.6945  22
  -1  17   3 112.035 55.9787  23
  -1  17   3 297.026 75.7911  16
   1 -17  -2 33.3063 116.852   1
  -1  17   2 99.9762 69.3703  23
   1 -17  -1 1430.33 249.229   1
  -1 -17   1 1599.05 228.157   1
   1 -17   0 8117.76 565.663   1
   1 -17   1 11565.6 665.715   1
   1 -17   2 14928.6 768.273   1
   1  17   3 13888.4 501.706  16
   1 -17   3 13116.9 564.028  20
   1  17   4-20.7091 60.7337  16
   1  17   4-15.7049 41.3377  12
   1 -17   4 54.9971 74.6231  20
   1  17   5 12444.7 508.005  16
   1  17   5 12407.6 506.301  12
   1 -17   5 12270.5 595.170  20
   1  17   6 13319.4 557.006  12
   1 -17   6 14296.4 671.301  20
   1  17   7 32492.4 989.869  12
   1 -17   7 33321.3 1131.86  20
  -1  17  -8 11286.3 490.849  22
   1  17   8 11109.8 503.638  12
   1 -17   8 11490.7 553.816   5
   1 -17   8 11270.1 602.596  20
   1  17   9 460.067 98.5501  12
   1 -17   9 767.266 145.839   5
   1 -17   9 397.037 119.537  20
   1  17  10 6733.50 319.030  12
   1 -17  10 6040.79 339.946   5
   1 -17  10 6327.72 362.383  20
  -1  18  10 666.467 102.978  12
  -1 -18  10 398.588 98.4271   5
  -1 -18  10 514.009 114.824  20
  -1  18   9 83.7083 50.4107  12
  -1 -18   9 77.1268 88.4883  20
  -1 -18   8 2769.99 284.886  20
  -1 -18   7 19338.0 794.903  20
   1  18  -7 20037.0 694.036  22
  -1  18   7 19524.0 717.220  16
  -1 -18   6 6644.44 428.856  20
  -1  18   6 6901.98 384.954  16
   1  18  -6 6900.58 379.010  22
  -1  18   5 5050.12 315.337  16
   1  18  -5 4775.85 307.857  22
  -1  18   5 5266.18 296.415   8
   1  18  -4 121.169 62.2281   3
  -1  18   4 72.6033 68.8517  16
   1  18  -4 12.9748 46.1320  22
  -1  18   4-14.0467 51.5720   8
   1  18  -3 91.7078 45.4935   3
   1  18  -3-10.1294 57.5705  22
  -1  18   3-19.1494 50.1786  16
   1 -18  -2 3976.09 445.572   1
  -1 -18   2 4285.30 397.756   1
   1  18  -2 4547.65 262.859   3
  -1  18   2 4303.01 346.397  23
   1  18  -2 4796.06 285.064  22
  -1  18   2 4330.80 264.611  16
   1 -18  -1 1176.31 251.939   1
  -1 -18   1 1103.24 205.007   1
   1  18  -1 1263.54 136.658   3
   1  18  -1 1469.81 154.411  22
   1 -18   0 3526.03 389.452   1
  -1  18   0 3984.23 241.159   3
  -1  18  -1 5915.43 305.270   3
  -1  18  -1 6275.81 320.610  22
   1  18   1 5320.16 281.046  10
  -1  18  -2 6614.80 329.768   3
   1  18   2 6592.71 327.368  16
  -1  18  -2 6433.95 344.863  22
   1  18   3 3265.56 231.868  16
   1 -18   3 2903.55 260.917  20
   1  18   4 404.180 94.1420  16
   1 -18   4 593.930 139.034  20
   1  18   5-58.8977 80.6477  16
   1 -18   5 162.347 112.203  20
   1  18   5 75.3610 61.1284  12
   1 -18   6 9951.07 556.321  20
   1  18   6 10171.4 469.326  12
   1 -18   7 3306.19 323.067  20
   1 -18   7 2502.90 256.745   5
   1  18   7 2783.58 235.843  12
  -1  18  -7 2700.41 246.792  22
   1 -18   8 2660.64 292.319  20
   1 -18   8 2869.04 268.358   5
   1  18   8 3057.89 240.386  12
  -1  18  -8 2919.41 230.943  22
   1  18   9 385.589 86.9856  12
   1 -18   9 404.245 106.933   5
   1 -18   9 252.998 99.7994  20
   1 -18  10 659.890 109.609   5
  -1 -19  10 11.1500 58.2134   5
  -1 -19  10 82.5751 87.5465  20
   1  19  -9 2114.01 181.521   3
  -1 -19   9 1899.23 224.116  20
   1  19  -8 7398.10 375.184   3
  -1 -19   8 7696.45 470.634  20
   1  19  -7 8470.58 417.243  22
  -1  19   7 7576.55 417.840  16
   1  19  -7 8438.97 413.883   3
  -1 -19   7 8424.05 502.820  20
   1  19  -6 1457.39 168.081  22
  -1 -19   6 1288.19 190.444  20
  -1  19   6 1443.12 176.545  16
   1  19  -6 1468.60 171.351   3
   1  19  -5 6102.49 355.962  22
  -1  19   5 6071.38 339.221   8
  -1 -19   5 6559.60 405.735  20
  -1  19   5 5894.88 349.711  16
   1  19  -5 6002.78 343.692   3
   1  19  -4 3740.40 267.197  22
  -1  19   4 3438.00 255.516  16
   1  19  -4 3358.17 243.030   3
  -1  19   4 3534.57 250.937   8
   1  19  -3 1140.63 155.499  22
   1  19  -3 1369.22 154.884   3
  -1  19   3 1649.04 176.128  16
   1  19  -2 45.3014 54.8930  22
  -1  19   2 169.313 85.0918  16
   1  19  -2 96.5065 51.3053   3
   1  19  -1 2388.54 203.512  22
  -1  19   1 2234.20 185.374  22
   1  19  -1 2260.97 173.573  17
  -1  19   1 2503.57 198.852  16
   1  19  -1 2250.06 187.671   3
  -1  19   1 2357.20 191.299   3
  -1  19   0-3.01384 35.8206   3
   1  19   0 134.686 54.8038  17
   1  19   0 148.238 66.8015  16
  -1  19   0 52.7967 42.4158  22
   1  19   0 95.3152 61.6335  10
  -1  19  -1 4458.11 268.951   3
  -1  19  -1 4456.40 279.442  22
   1  19   1 4136.59 250.905  16
  -1  19  -2 11523.2 472.545   3
   1  19   2 11447.3 455.959  16
  -1  19  -2 12250.8 503.585  22
  -1  19  -3 5218.48 307.653   3
   1  19   3 5050.29 293.017  16
  -1  19  -3 4829.03 310.216  22
   1 -19   3 4653.28 338.067  20
   1  19   4 3138.60 287.413  16
  -1  19  -4 2919.51 252.385  22
   1 -19   4 2546.33 263.139  20
  -1  19  -5 37153.9 1089.38  22
   1  19   5 38780.0 1064.22  16
   1 -19   5 36217.6 1188.47  20
   1  19   5 36725.9 1031.05  12
   1 -19   6 385.789 161.720  20
   1  19   6 173.248 79.2424  12
  -1  19  -6 286.418 79.7035  22
   1 -19   7 4450.35 370.171  20
   1 -19   7 4442.63 339.112   5
   1  19   7 4479.40 294.247  12
  -1  19  -7 3992.56 287.524  22
   1 -19   8 15610.3 706.279  20
   1 -19   8 16384.3 664.504   5
   1  19   8 16882.7 608.395  12
  -1  19  -8 16259.3 597.946  22
   1  19   9 206.417 63.8019  12
   1 -19   9 149.202 83.2486   5
   1 -19   9 57.2362 87.5469  20
  -1 -20  10-31.7943 51.3901   5
  -1 -20  10 17.2227 61.2439  20
   1  20  -9 1576.55 149.422   3
  -1 -20   9 1625.70 211.745  20
   1  20  -8 12549.9 501.078   3
  -1 -20   8 12260.5 611.021  20
   1  20  -7 5402.60 326.782  22
  -1  20   7 5639.14 353.981  16
   1  20  -7 5154.13 321.289   3
  -1 -20   7 5197.21 396.924  20
   1  20  -6 1448.21 173.929  22
  -1 -20   6 1639.06 228.891  20
  -1  20   6 1459.48 177.828  16
   1  20  -6 1547.12 173.804   3
   1  20  -5 15956.1 626.673  22
  -1 -20   5 16665.5 691.483  20
  -1  20   5 16826.7 604.583   8
  -1  20   5 15852.9 624.132  16
   1  20  -5 16149.2 608.793   3
   1  20  -4 1682.37 184.306  22
  -1 -20   4 1459.23 189.698  20
  -1  20   4 1436.08 164.447  16
   1  20  -4 1405.84 163.775   3
  -1  20   4 1549.23 165.809   8
   1  20  -3 6401.51 349.612   3
   1  20  -3 6204.29 356.643  22
  -1  20   3 6767.60 365.887  16
   1  20  -2 10926.5 458.277   3
  -1  20   2 10476.9 461.862  16
   1  20  -2 10730.0 476.752  22
   1  20  -1 3576.48 247.172   3
  -1  20   1 3987.75 262.543  16
  -1  20   1 3726.05 259.426  22
   1  20  -1 3420.97 218.860  17
  -1  20   0 97.3933 64.8025   3
  -1  20   0 85.7976 42.6391  22
   1  20   0 179.768 56.8229  16
  -1  20  -1 7421.64 367.424   3
  -1  20  -1 7802.74 391.476  22
   1  20   1 7825.71 360.707  16
  -1  20  -2 2499.54 220.303   3
   1  20   2 2234.91 227.512  16
  -1  20  -2 2156.92 213.541  22
  -1  20  -3 2644.74 227.336   3
  -1  20  -3 2064.47 209.391  22
   1  20   3 2705.67 234.220  16
   1 -20   3 2023.19 229.320  20
  -1  20  -4 44364.7 1190.55   3
   1  20   4 43455.6 1161.79  16
  -1  20  -4 43387.9 1222.27  22
   1 -20   4 42591.6 1295.06  20
   1  20   5 9948.38 454.498  16
   1 -20   5 10303.8 555.106  20
  -1  20  -5 9923.28 485.176  22
   1 -20   6 7988.85 500.145  20
   1 -20   6 8269.22 459.367   5
   1  20   6 8701.89 414.052  12
  -1  20  -6 8525.64 440.580  22
   1 -20   7 6304.41 436.184  20
   1 -20   7 6335.44 395.183   5
   1  20   7 6883.06 357.209  12
  -1  20  -7 6640.42 367.521  22
   1 -20   8 3174.62 292.465  20
  -1  20  -8 3053.27 229.287  22
   1  20   8 3088.35 225.615  12
   1 -20   8 2813.67 255.848   5
   1 -20   9 2205.58 205.316   5
  -1  20  -9 2351.20 175.361   3
   1 -20   9 2176.79 217.363  20
  -1 -21   9-11.7576 66.6458   5
   1  21  -9 105.534 47.1395   3
  -1 -21   9-59.8768 112.846  20
   1  21  -8 1216.07 140.283   3
  -1 -21   8 1052.21 179.950  20
   1  21  -7 222.948 67.6416  22
  -1  21   7 202.175 97.8993  16
   1  21  -7 194.932 67.2778   3
  -1 -21   7 277.708 127.166  20
   1  21  -6 978.056 142.661  22
  -1  21   6 1028.10 155.068  16
   1  21  -6 1156.76 152.157   3
  -1 -21   6 1026.92 191.888  20
   1  21  -5 17829.2 682.305  22
  -1 -21   5 18374.2 740.995  20
  -1  21   5 18464.0 683.681  16
   1  21  -5 18367.4 663.981   3
   1  21  -4 6596.86 382.719  22
  -1  21   4 6381.13 353.881   8
  -1  21   4 6304.14 361.626  16
  -1 -21   4 6721.15 404.878  20
   1  21  -4 6122.39 349.997   3
   1  21  -3 10825.5 498.344  22
   1  21  -3 10472.3 466.641   3
  -1  21   3 10518.5 476.401  16
   1  21  -2 769.197 132.912  22
  -1  21   2 977.437 145.303  16
   1  21  -2 840.790 128.780   3
  -1  21   1 3769.05 264.357  16
   1  21  -1 3707.08 242.585  16
   1  21  -1 3846.42 266.095   3
   1  21  -1 3506.57 227.184  17
  -1  21   0 2808.77 222.104   3
  -1  21   0 2824.50 225.290  22
   1  21   0 3098.70 218.474  16
  -1  21  -1 2179.49 223.756   3
  -1  21  -1 2753.42 231.065  22
   1  21   1 2530.53 230.501  16
  -1  21  -2 17281.6 656.450   3
   1  21   2 18723.0 631.820  16
  -1  21  -2 17248.5 669.332  22
  -1  21  -3 8111.74 405.951   3
   1 -21   3 7366.50 440.333  20
   1  21   3 7494.38 380.188  16
  -1  21  -3 7691.37 416.346  22
  -1  21  -4 8342.73 425.856   3
   1 -21   4 8087.33 474.490  20
   1  21   4 8373.51 409.728  16
  -1  21  -4 8025.43 435.086  22
  -1  21  -5 418.552 111.439  22
  -1  21  -5 320.357 101.061   3
   1 -21   5 612.231 142.640  20
   1  21   5 440.384 103.401  16
   1 -21   5 446.135 112.820   5
  -1  21  -6 110.651 69.0856   3
   1 -21   6 54.6607 104.743  20
   1 -21   6 221.252 199.077  21
  -1  21  -6 97.3288 69.6637  22
   1 -21   6-3.00107 75.3684   5
  -1  21  -7 3471.03 255.874   3
   1 -21   7 3620.00 320.308  20
  -1  21  -7 3490.14 257.925  22
   1 -21   7 3395.63 285.439   5
  -1  21  -8 323.340 75.9726   3
   1 -21   8 331.875 101.771  20
   1 -21   8 580.556 122.266   5
  -1  21  -8 491.713 91.9364  22
   1 -21   9 739.865 123.745  20
   1 -21   9 612.560 107.452   5
   1  22  -9 1422.86 129.731   3
  -1 -22   9 1307.50 165.611  20
  -1 -22   9 1546.39 168.310   5
  -1 -22   8 38.8031 85.3706  20
   1  22  -8-23.1843 47.6267   3
  -1 -22   7 561.227 149.777  20
  -1  22   7 708.699 130.256  16
   1  22  -7 744.255 114.207  22
   1  22  -7 958.911 132.281   3
  -1 -22   6 11380.6 573.905  20
  -1  22   6 10938.0 508.120  16
   1  22  -6 11730.6 519.505  22
   1  22  -6 12156.0 510.856   3
  -1 -22   5 16963.6 715.037  20
   1  22  -5 17110.0 640.466   3
  -1  22   5 16605.4 644.295  16
   1  22  -5 17152.0 662.891  22
  -1 -22   4 7245.82 434.041  20
   1  22  -4 6807.00 382.455   3
  -1  22   4 7742.39 405.207  16
   1  22  -4 7439.09 411.604  22
  -1  22   4 8231.64 403.401   8
   1  22  -3 6809.83 374.562   3
   1  22  -3 7207.42 402.193  22
  -1  22   3 7398.27 392.444  16
   1  22  -2 2994.38 243.614   3
  -1  22   2 3535.25 259.341  16
  -1  22   1 5002.90 310.500  16
   1  22  -1 5593.78 305.728  16
  -1  22   0 3003.14 237.144   3
  -1  22   0 3042.82 242.921  22
   1  22   0 2944.25 218.868  16
  -1  22   0 2759.65 228.518  16
  -1  22  -1 24375.7 787.520   3
  -1  22  -1 24155.0 806.044  22
   1  22   1 25377.4 769.241  16
  -1  22  -2 47517.8 1269.62   3
  -1  22  -2 48223.0 1308.95  22
   1  22   2 48884.7 1241.95  16
  -1  22  -3 1584.24 227.261   3
   1  22   3 1417.42 166.859  16
  -1  22  -3 1294.63 180.192  22
  -1  22  -4 12196.9 529.666   3
   1 -22   4 12406.6 599.220  20
   1  22   4 11640.8 499.532  16
  -1  22  -4 11394.7 535.203  22
  -1  22  -5 11470.7 523.979  22
  -1  22  -5 12075.8 519.713   3
   1 -22   5 11552.8 590.678  20
   1 -22   5 10614.5 720.005  21
   1  22   5 11277.0 483.224  16
   1 -22   5 10975.6 519.614   5
  -1  22  -6 1104.53 139.516   3
   1 -22   6 1091.16 203.050  20
   1 -22   6 749.977 186.554  21
  -1  22  -6 979.319 147.010  22
   1 -22   6 1073.15 155.215   5
  -1  22  -7 69.5622 51.3726   3
   1 -22   7 45.0073 85.0682  20
  -1  22  -7-33.8354 61.9800  22
   1 -22   7 21.6909 64.2264   5
  -1  22  -8 2090.90 170.588   3
   1 -22   8 2422.17 236.244  20
   1 -22   8 2142.17 200.939   5
  -1  22  -8 2155.00 178.343  22
  -1 -23   9 160.442 71.1731  20
   1  23  -8 202.766 55.5930   3
  -1 -23   8 139.397 84.6153  20
  -1 -23   8 209.309 64.8280   5
  -1 -23   7 357.561 118.011  20
   1  23  -7 370.563 76.1156   3
  -1 -23   6 2100.95 241.333  20
  -1  23   6 2135.77 207.197  16
   1  23  -6 2040.10 204.523  22
   1  23  -6 1980.35 191.510   3
  -1 -23   5 3889.72 322.347  20
   1  23  -5 3884.80 281.180   3
  -1  23   5 3996.56 287.978  16
   1  23  -5 4015.22 295.431  22
  -1 -23   4 5240.77 361.799  20
   1  23  -4 4785.00 315.443   3
  -1  23   4 4709.00 314.343  16
   1  23  -4 4738.49 338.436  22
  -1  23   4 5188.43 327.147   8
  -1  23   3 5169.58 326.751  16
   1  23  -3 5267.54 330.903   3
  -1  23   3 5597.35 338.750   8
   1  23  -2 1103.23 168.249   3
  -1  23   2 1098.37 170.909  16
   1  23  -1 2352.90 220.495  16
  -1  23   1 1486.82 210.566  16
  -1  23   0 4651.90 309.735  22
   1  23   0 5107.13 311.915  16
  -1  23   0 4712.21 313.753  16
  -1  23  -1 13940.7 563.506   3
  -1  23  -1 13878.2 577.441  22
   1  23   1 13920.2 534.886  16
  -1  23  -2 1576.24 178.710   3
  -1  23  -2 1641.45 182.394  22
   1  23   2 1552.54 164.846  16
  -1  23  -3 21374.1 743.310   3
   1  23   3 21368.0 712.052  16
  -1  23  -3 21839.4 776.874  22
  -1  23  -4 11125.8 501.736   3
   1 -23   4 11703.6 577.738  20
   1  23   4 11093.5 475.960  16
  -1  23  -4 11162.1 524.786  22
  -1  23  -5 135.879 92.5589   3
   1 -23   5 177.522 95.2975  20
   1 -23   5 298.915 182.639  21
   1  23   5-30.7619 48.5004  16
  -1  23  -5 65.4336 60.7842  22
  -1  23  -6 100.208 55.3415   3
   1 -23   6 112.309 135.026  21
   1 -23   6 184.000 106.510  20
  -1  23  -6 170.076 75.3695  22
   1 -23   6 283.733 99.0356   5
  -1  23  -7 394.080 83.6465   3
   1 -23   7 248.139 91.2589  20
  -1  23  -7 366.494 80.7886  22
   1 -23   7 512.802 110.762   5
   1 -23   8 1340.52 165.618  20
   1 -23   8 1221.67 139.936   5
  -1  23  -8 1387.20 134.689   3
  -1 -24   8 1913.08 201.032  20
  -1 -24   8 1433.22 158.413   5
   1  24  -8 1709.31 145.835   3
  -1 -24   7 7062.10 414.896  20
   1  24  -7 6940.67 341.366   3
   1  24  -6 124.673 73.4085   3
  -1 -24   6 138.023 80.9204  20
  -1  24   6 173.756 72.5714  16
   1  24  -5 1343.91 166.360   3
  -1  24   5 1474.63 176.283  16
  -1 -24   5 1530.40 199.915  20
  -1  24   4 4811.57 299.074   8
   1  24  -4 4140.53 295.898   3
  -1  24   4 4438.11 306.590  16
  -1 -24   4 4410.80 322.414  20
  -1  24   3 286.313 100.595  16
   1  24  -3 243.469 89.7051   3
  -1  24   3 267.031 97.4936   8
  -1  24   2 13087.4 577.176  16
   1  24  -2 15229.4 561.010  16
  -1  24   1 22758.8 762.913  16
  -1  24   0 19366.5 686.911  16
  -1  24  -1 15708.7 617.520   3
  -1  24  -1 16118.0 638.992  22
   1  24   1 17050.8 596.580  16
  -1  24  -2 132.888 74.8560   3
  -1  24  -2 117.716 80.4407  22
   1  24   2 69.3716 60.7757  16
  -1  24  -3 7608.59 402.078   3
   1  24   3 7521.78 375.369  16
  -1  24  -3 7593.20 423.627  22
  -1  24  -4 1511.42 178.317   3
   1 -24   4 1549.40 199.894  20
   1 -24   4 1167.75 274.658  21
   1  24   4 1517.56 171.318  16
  -1  24  -4 1569.09 189.595  22
  -1  24  -5 4230.17 294.157  22
  -1  24  -5 4324.01 286.753   3
   1 -24   5 4886.14 472.990  21
   1 -24   5 4180.20 323.043  20
  -1  24  -6 1301.74 147.818   3
   1 -24   6 1062.60 216.950  21
   1 -24   6 1309.55 183.833  20
  -1  24  -6 1400.46 163.875  22
   1 -24   6 1160.70 149.960   5
  -1  24  -7-36.7085 46.8227   3
   1 -24   7-5.86355 63.9011  20
  -1  24  -7-16.7969 45.4786  22
   1 -24   7-115.796 75.5965   5
  -1 -25   7 415.268 113.154  20
   1  25  -7 196.434 57.7029   3
   1  25  -6 64.7188 45.6581   3
  -1 -25   6 75.9466 67.1937  20
  -1  25   6-3.34408 52.7504  16
   1  25  -5 12861.6 521.453   3
  -1  25   5 11914.3 509.522  16
  -1 -25   5 12292.0 566.468  20
  -1  25   4 13920.2 564.391  16
   1  25  -4 14474.9 579.056   3
  -1  25   4 15309.8 560.293   8
  -1  25   3 656.356 118.609  16
  -1  25   3 806.186 133.584   8
  -1  25   2 57918.4 1461.18  16
  -1  25   1 4674.80 303.178  16
  -1  25   0 223.858 85.8670  16
  -1  25  -1 4717.60 307.680  16
  -1  25  -2 4.50722 63.6444  22
  -1  25  -2 226.084 89.4414   3
  -1  25  -3 306.614 104.768  22
  -1  25  -3 261.354 90.9314   3
   1 -25   4 5608.48 523.101  21
  -1  25  -4 5928.87 354.732  22
  -1  25  -4 5971.89 347.453   3
   1 -25   5 384.661 169.097  21
   1 -25   5 461.634 110.580  20
  -1  25  -5 505.164 101.187  22
  -1  25  -5 543.197 106.595   3
   1 -25   6 1020.06 232.840  21
   1 -25   6 855.677 145.709  20
  -1  25  -6 927.525 130.972  22
  -1  25  -6 835.307 120.349   3
  -1  25  -7 217.366 60.7523   3
  -1 -26   7 2279.24 203.951  20
   1  26  -7 2398.94 174.836   3
   1  26  -6 1799.12 167.183   3
  -1 -26   6 1697.96 197.319  20
  -1  26   6 2094.49 183.006  16
   1  26  -5 6528.51 347.759   3
  -1 -26   5 5869.43 362.801  20
  -1  26   5 6353.91 340.445  16
  -1  26   4 3294.44 235.846   8
  -1  26   4 2887.34 245.145  16
  -1  26   3 3496.48 251.507   8
  -1  26   3 2747.58 227.824  16
  -1  26   2 2724.41 237.787   8
  -1  26   2 2613.79 226.523  16
  -1  26   1-11.1152 61.3304  16
  -1  26   0 17.6171 60.6172  16
  -1  26  -1 5066.53 315.375  16
  -1  26  -2 3038.58 239.747  16
  -1  26  -2 2637.30 229.911   3
  -1  26  -3 153.134 76.1201  22
  -1  26  -3 131.718 59.2336   3
   1 -26   4 1338.63 273.321  21
  -1  26  -4 1826.13 189.669  22
  -1  26  -4 1697.42 177.012   3
   1 -26   5 79.3989 64.0398  20
   1 -26   5 130.055 152.238  21
  -1  26  -5 139.295 73.4511  22
  -1  26  -5 32.9959 58.5983   3
   1 -26   6 474.050 97.9845  20
  -1  26  -6 348.276 79.7505  22
  -1  26  -6 422.025 82.9230   3
  -1 -27   6 391.507 116.857  20
  -1 -27   6 41.7185 107.072  21
  -1  27   5 66.1183 59.3142  16
  -1  27   4 35012.4 972.714  16
  -1  27   3 1572.93 161.370   8
  -1  27   3 1283.88 154.086  16
  -1  27   2 5618.81 324.638   8
  -1  27   2 5053.24 314.993  16
   1 -27  -1 5745.20 494.550  21
  -1  27   1 5800.61 333.212  16
   1 -27   0 1978.96 317.110  21
  -1  27   0 2283.71 204.876  16
   1 -27   1 642.175 251.907  21
  -1  27  -1 417.743 92.6488  16
   1 -27   2 121.967 174.412  21
  -1  27  -2 123.998 56.1092  16
   1 -27   3 82.8794 188.339  21
  -1  27  -3 449.221 102.771  16
   1 -27   4 1410.04 280.439  21
  -1  27  -4 1376.65 156.936   3
   1 -27   5 2130.96 282.120  21
  -1  27  -5 1656.72 151.304   3
  -1 -28   5 2186.55 283.089  21
  -1  28   5 2011.14 166.210  16
  -1  28   4 3731.76 243.371  16
  -1  28   3 687.480 101.263   8
  -1  28   3 782.810 116.133  16
  -1  28   2 637.715 105.551   8
  -1  28   2 1026.27 128.172  16
   1 -28  -1 314.796 145.962  21
  -1  28   1 374.907 89.6575  16
   1 -28   0 949.951 244.220  21
  -1  28   0 800.742 126.054  16
   1 -28   1 1997.66 312.331  21
  -1  28  -1 2196.47 193.310  16
   1 -28   2-92.2436 147.922  21
  -1  28  -2-6.07042 52.5223  16
   1 -28   3 531.870 201.374  21
  -1  28  -3 762.029 111.549  16
   1 -28   4 260.280 168.567  21
  -1  28  -4 169.838 52.5977  16
  -1  29   4 1232.51 129.954  16
  -1  29   3 716.868 95.8982   8
  -1  29   3 780.005 111.025  16
  -1  29   2 685.923 105.846   8
  -1  29   2 676.751 109.625  16
  -1  29   1 4460.61 270.540   8
  -1  29   1 4505.30 271.862  16
   1 -29   0-91.4177 138.552  21
  -1  29   0 50.4843 51.1848  16
   1 -29   1 2801.34 347.463  21
  -1  29  -1 3021.59 217.694  16
   1 -29   2 265.246 159.621  21
  -1  29  -2 270.794 71.1758  16
   1 -29   3 1964.60 290.009  21
  -1  29  -3 2013.27 164.061  16
  -1 -30   3 226.749 146.637  21
  -1  30   2 7917.26 329.521   8
  -1  30   2 6774.80 318.466  16
  -1  30   1 795.716 100.045   8
  -1  30   1 818.609 106.897  16
  -1  30   0 60.0324 57.1665   8
  -1  30   0 99.8167 46.5866  16
   1 -30   0 95.5846 112.709  21
  -1 -30   0 52.3939 142.827  21
  -1  30  -1 1643.13 146.316  16
   1 -30   1 1164.36 212.800  21
   1 -30   2 2683.51 305.291  21
  -2   0  13 10.7125 50.5882  11
  -2   0  12 532.789 117.998  11
  -2   0  11 17.7822 53.8278   6
  -2   0  11-11.8704 60.8796  11
  -2   0  10 13923.1 535.457   6
  -2   0  10 14179.7 586.099  11
  -2   0   9 66.2841 52.9578  11
  -2   0   9-25.9631 60.7381   6
   2   0  -8 18562.6 775.327  24
   2   0  -7-27.3104 68.5031  24
  -2   0   7-5.03582 50.5617  23
   2   0  -6 19618.8 666.143  24
   2   0  -5 20.7598 64.7848   1
   2   0  -4 123.262 68.5471   1
   2   0  -3 64.7425 56.3635   1
   2   0  -2 10372.6 345.580   1
  -2   0   1 86.1919 39.1619   2
   2   0  -1 30.4664 40.4237   1
   2   0   0 238609. 4435.59   1
  -2   0  -1-22.8733 48.9544  24
   2   0   1 119.339 28.0876   1
   2   0   2 72167.7 1600.48  25
  -2   0  -2 71973.6 1596.33  24
   2   0   3-35.7712 54.0887  25
  -2   0  -3 43.3737 54.7440  24
  -2   0  -4 381.815 96.8360  24
  -2   0  -5 64.9303 76.8817  24
  -2   0  -6 372.437 110.460  24
   2   0   7 32.0203 50.3072  11
   2   0   8 16888.1 682.569  11
   2   0   8 19881.2 665.198  18
   2   0   9 21.2783 73.5583  15
   2   0  10 3383.53 264.337  15
   2   0  11-25.3696 71.2198  15
  -2   1  13 396.182 96.2240  11
  -2   1  12 136.342 60.3424   6
  -2  -1  12 371.594 102.481  11
  -2   1  12 274.417 103.061  11
  -2  -1  11 971.437 136.028   6
  -2   1  11 904.855 137.702   6
  -2  -1  11 842.354 150.747  11
  -2   1  11 915.778 152.020  11
  -2   1  10 1551.37 168.391   6
  -2  -1  10 1450.68 159.145   6
  -2  -1  10 1304.01 169.468  11
  -2   1  10 1487.32 184.423  11
  -2  -1   9 297.399 76.4976  11
  -2   1   9 257.642 76.7399  11
  -2   1   9 309.206 81.8509   6
  -2  -1   9 259.027 69.3345   6
   2   1  -8 24365.3 904.411  24
  -2   1   8 23390.9 866.387  23
   2  -1  -8 25251.7 926.493  24
   2  -1  -7 71.9744 58.5062  24
  -2   1   7 20.0400 70.9302  23
   2   1  -7 20.7253 63.8096  24
   2  -1  -6 5679.13 353.109   1
   2   1  -6 5246.29 302.923  24
   2   1  -5 9105.73 424.137   1
   2  -1  -5 8676.08 418.039   1
   2   1  -4 9178.03 387.687   1
   2  -1  -4 8759.85 388.814   1
   2   1  -3 15509.3 486.546   1
   2  -1  -3 14131.1 479.688   1
   2   1  -3 15166.8 371.691  25
   2   1  -2 9430.69 322.286   1
   2   1  -2 9773.46 300.782  25
   2   1  -1 46644.7 980.747   1
  -2   1   1 46274.1 981.072   2
  -2  -1   1 46345.7 937.313   2
   2  -1  -1 49585.1 1038.73   1
   2  -1   0 961.707 81.8495   1
   2   1   0 924.274 55.2480   1
  -2  -1   0 930.273 83.5210  24
   2  -1   1 207990. 3901.83   1
  -2   1  -1 209889. 4041.71  24
   2   1   1 208788. 4043.56  25
  -2  -1  -1 208252. 3994.98  24
  -2  -1  -2 5655.66 273.893  24
  -2   1  -2 5798.56 294.466  24
   2   1   2 5572.91 275.337  25
   2   1   3 14636.6 404.667  23
   2   1   3 14229.4 489.633  25
  -2  -1  -3 13308.1 507.053  24
  -2   1  -3 13239.4 519.493  24
   2  -1   3 13649.8 492.214  25
  -2   1  -4 485.135 105.843  24
  -2  -1  -4 396.269 95.2188  24
  -2   1  -5 1743.73 216.183  24
  -2  -1  -5 2089.64 229.377  24
  -2   1  -6 120.285 80.6787  24
  -2  -1  -6-25.1424 81.8806  24
   2  -1   7 1088.04 145.715  11
   2   1   7 1136.56 145.009  11
   2   1   7 1318.51 155.783  18
   2  -1   8 883.009 150.279  11
   2   1   8 889.586 147.640  11
   2   1   8 956.327 142.909  18
   2  -1   9 3322.50 262.108  15
   2   1   9 3073.69 249.934  15
   2  -1  10 11078.4 489.621  15
   2   1  10 10598.2 481.638  15
   2  -1  11 118.505 66.6170  15
   2   1  11 150.663 72.1923  15
  -2   2  13 574.793 113.020  11
  -2   2  12 168.097 76.7644   6
  -2  -2  12 14.7922 72.0682  11
  -2   2  12 56.9816 58.9493  11
  -2   2  11 4198.26 283.279   6
  -2  -2  11 4424.79 278.882   6
  -2  -2  11 3587.54 297.880  11
  -2   2  11 3733.77 297.282  11
  -2   2  10 20.6180 54.1619   6
  -2  -2  10-14.7467 47.7712   6
  -2  -2  10 97.4695 63.4348  11
  -2   2  10-15.7311 68.0184  11
  -2   2   9 460.694 101.067  11
  -2  -2   9 339.740 90.3430  11
  -2   2   9 644.670 110.082   6
  -2  -2   9 387.223 90.7654   6
  -2   2   8 7382.56 447.025  23
   2  -2  -8 7425.45 470.489  24
   2  -2  -7 999.718 153.123  24
  -2   2   7 893.948 146.904  23
   2   2  -7 788.721 132.538  24
   2   2  -6 67345.3 1547.67  24
   2  -2  -6 65701.9 1661.97   1
   2   2  -5 60.0912 42.1088  24
   2  -2  -5 80.4270 60.1002   1
   2  -2  -4 1028.25 132.884   1
   2   2  -3 182.759 34.7671  25
   2   2  -3 137.663 60.2262   1
   2  -2  -3 232.517 74.5314   1
   2   2  -2 8508.57 274.934  25
   2   2  -2 8932.69 305.179   1
   2  -2  -2 8367.96 330.500   1
   2   2  -1 301600. 5680.49  25
  -2  -2   1 303747. 5554.60   2
   2  -2  -1 298562. 5718.04   1
   2   2  -1 319269. 5628.04   1
  -2   2   1 305672. 5643.67   2
  -2  -2   0 1480.84 102.064  24
   2  -2   0 1457.35 115.458   1
  -2   2   0 1465.94 125.717   2
   2   2   1 17937.4 527.613  25
  -2  -2  -1 16983.1 477.860  24
   2   2   2 64374.6 1375.90  23
   2   2   2 69418.1 1493.99  25
  -2   2  -2 67033.8 1522.80  24
  -2  -2  -2 66284.5 1459.91  24
  -2   2  -3 45792.5 1229.72  24
   2   2   3 47969.5 1169.50  25
  -2  -2  -3 46039.4 1184.08  24
   2   2   4 8833.45 381.416  25
  -2  -2  -4 8130.04 417.384  24
  -2   2  -4 7853.04 432.111  24
  -2   2  -5 197.248 91.4170  24
  -2  -2  -5 184.638 89.2555  24
  -2   2  -6 4349.13 379.377  24
  -2  -2  -6 4413.67 380.153  24
   2   2   7 98.5496 54.1298  11
   2  -2   7 226.314 73.0224  11
   2   2   7 155.878 64.4678  18
   2   2   8 9223.53 466.313  11
   2  -2   9 478.487 105.563  15
   2   2   9 422.683 99.7631  11
   2   2   9 745.308 129.761  15
   2  -2   9 642.645 109.502  18
   2  -2  10 2622.02 231.814  15
   2   2  10 2751.63 235.229  15
   2  -2  11 3786.82 259.071  15
   2   2  11 4274.92 271.609  15
   2  -2  11 4501.87 363.968   7
  -2   3  13 488.175 124.704  11
  -2   3  12 1140.71 160.141  11
  -2  -3  12 963.402 154.381  11
  -2   3  12 1163.68 145.223   6
  -2  -3  11 20.8488 70.8056  11
  -2   3  11 251.849 100.578  11
  -2  -3  11 187.002 62.8911   6
  -2   3  11 186.248 72.3368   6
  -2  -3  10 3365.05 273.117  11
  -2   3  10 3574.89 274.139  11
  -2  -3  10 3955.72 254.177   6
  -2   3  10 3591.86 258.113   6
  -2  -3   9 3759.25 267.079  11
  -2   3   9 4186.58 275.374  11
  -2   3   9 4143.26 268.852   6
  -2  -3   9 4028.33 250.983   6
  -2   3   8 21258.1 841.790  23
   2  -3  -8 22803.8 902.592  24
  -2   3   8 23375.8 712.754   6
  -2   3   8 24322.0 722.092  11
  -2   3   7 3276.23 279.314  23
   2  -3  -7 3324.15 299.048   1
  -2   3   6 250.272 89.4618  23
   2   3  -6 174.281 76.4460  24
   2  -3  -6 198.266 84.1097   1
   2   3  -5 35.3571 41.2260  24
   2  -3  -5 128.528 88.2341   1
   2   3  -4 1887.62 124.607  24
   2  -3  -4 2142.90 193.016   1
   2   3  -3 62334.6 1239.76  24
   2  -3  -3 62536.0 1445.22   1
   2   3  -2 103946. 2022.16  25
   2  -3  -2 99155.0 2141.85   1
   2   3  -1 69041.0 1428.07  25
  -2  -3   1 67060.3 1269.71   2
   2  -3  -1 69204.4 1482.60   1
  -2  -3   0 952208. 17135.7  24
  -2   3   0 954668. 17235.6   2
   2  -3   0 905938. 17200.9   1
  -2  -3  -1 287.183 57.8210  24
   2   3   1 220.893 75.6930  25
   2   3   2 21674.3 567.325  23
   2   3   2 21916.8 638.247  25
  -2   3  -2 20983.6 669.098  24
  -2  -3  -2 21034.0 605.058  24
   2   3   3 2396.71 154.837  23
   2   3   3 2342.59 178.857  25
  -2   3  -3 2298.85 213.424  24
  -2  -3  -3 2160.46 183.478  24
   2   3   4 14308.7 519.580  25
  -2   3  -4 13480.2 594.717  24
  -2  -3  -4 13887.8 567.565  24
  -2   3  -5 252.891 100.898  24
  -2  -3  -5 265.165 94.7640  24
  -2   3  -6 1195.97 194.001  24
  -2  -3  -6 1260.86 201.901  24
   2   3   7 82.4506 66.6397  18
   2   3   7 96.1482 64.9378  11
   2   3   8 4345.84 310.668  11
   2  -3   9 111.575 72.2958  18
   2   3   9 114.991 82.7245  15
   2  -3   9 43.0365 68.3356  15
   2   3   9 8.65674 81.7654  11
   2   3  10 6.02388 49.7889  12
   2   3  10 14.3854 69.0036  15
   2  -3  10-36.0691 69.2987  15
   2   3  11 36.3055 53.2671  15
   2  -3  11 28.2527 59.0053  15
   2  -3  11-17.5473 79.2616   7
  -2   4  13 117.254 61.9586  11
  -2   4  12 1280.81 186.342  11
  -2   4  12 1427.38 162.297   6
  -2   4  11 2666.76 252.176  11
  -2  -4  11 2239.19 230.131  11
  -2   4  11 2422.63 214.380   6
  -2  -4  10 2475.59 237.489  11
  -2   4  10 2956.40 247.797  11
  -2   4  10 2786.35 234.933   6
  -2   4   9 11964.3 494.413  11
  -2  -4   9 10511.3 475.374  11
  -2   4   9 11019.9 468.246   6
  -2   4   8 4578.11 268.174   6
  -2   4   8 4061.97 329.241  23
   2  -4  -8 3921.84 341.829  24
  -2   4   7 6765.91 412.842  23
   2  -4  -7 6421.05 419.644   1
  -2   4   6 235.002 82.9533  23
   2  -4  -6 122.627 62.5331   1
  -2   4   5 17652.8 637.484  23
   2   4  -5 18724.9 557.007  24
   2  -4  -5 17969.9 671.351   1
   2   4  -4 52796.4 1132.82  24
   2  -4  -4 52395.1 1331.76   1
   2   4  -3 77350.1 1504.87  24
   2  -4  -3 77813.8 1759.16   1
   2   4  -2 122041. 2382.65  25
   2  -4  -2 118359. 2517.17   1
   2   4  -1 357.491 70.0371  25
   2  -4  -1 294.428 72.9400   1
  -2  -4   0 93910.5 1856.78  24
  -2   4   0 96994.2 1841.64  23
  -2   4   0 96325.4 1976.55   2
   2  -4   0 98433.6 1971.29   1
  -2  -4  -1 482.992 71.0150  24
   2   4   1 483.129 89.3934  25
   2   4   2 19564.5 551.981  23
   2   4   2 20362.0 613.807  25
  -2  -4  -2 18749.7 568.545  24
   2   4   3 18054.3 540.993  23
  -2   4  -3 17504.7 652.548  24
  -2  -4  -3 17895.3 592.453  24
   2   4   3 17073.7 580.607  25
   2   4   4 300.796 72.8730  23
  -2   4  -4 163.759 80.5652  24
  -2  -4  -4 106.553 66.2688  24
  -2   4  -5 381.487 85.1737  24
  -2  -4  -5 558.552 130.403  24
  -2   4  -6 140.678 91.7455  24
  -2  -4  -6 163.454 110.788  24
   2   4   7 615.206 102.372  11
   2  -4   7 460.403 102.573   5
   2   4   8 33.1310 62.8814  11
   2   4   9 968.823 148.659  15
   2  -4   9 812.146 127.574  15
   2   4   9 932.200 156.936  11
   2   4  10 28.1429 60.6326  15
   2  -4  10 120.730 65.7110  15
   2   4  10 70.6830 60.9182  12
   2  -4  11-29.1470 53.9409  15
   2   4  11-45.7930 62.3489  15
   2  -4  11 135.379 112.583   7
  -2   5  13 41.8285 48.6567  11
  -2   5  12 2893.56 253.964  11
  -2   5  12 2864.70 232.425   6
  -2   5  11 1213.87 154.491   6
  -2  -5  11 1159.93 170.334  11
  -2   5  11 1350.76 187.633  11
  -2  -5  10 5329.14 347.039  11
  -2   5  10 5687.46 355.249  11
  -2   5  10 5978.49 345.611   6
  -2   5   9 14869.8 564.599  11
  -2  -5   9 13318.7 550.312  11
  -2   5   9 14330.6 544.866   6
  -2   5   8 1159.28 142.015   6
  -2   5   8 1050.20 158.037  23
   2  -5  -8 770.283 154.990  24
  -2   5   7 3664.03 298.779  23
   2  -5  -7 3642.77 316.328   1
  -2   5   6 192.340 84.5944  23
   2  -5  -6 210.112 90.3909   1
  -2   5   5 6007.00 345.168  23
   2  -5  -5 5855.75 365.363   1
   2   5  -4 30666.9 716.712  24
  -2   5   4 28618.1 845.695  23
   2  -5  -4 29047.8 894.630   1
   2   5  -3 1810.70 86.3452  24
  -2   5   3 1687.00 149.495  23
   2  -5  -3 2065.18 196.180   1
  -2   5   2 11656.8 394.770  23
   2  -5  -2 12289.2 481.651   1
   2   5  -1 22983.1 615.025  25
  -2   5   1 22073.2 561.781  23
   2  -5  -1 21942.0 659.124   1
  -2   5   0 1445.51 84.0331  23
  -2  -5   0 1396.76 83.3325  24
  -2   5   0 1505.48 134.376   2
   2  -5   0 1625.55 136.456   1
   2   5   1 11735.8 429.745  25
  -2  -5  -1 10956.4 356.669  24
  -2   5  -1 11805.3 434.944   2
   2   5   2 7539.32 314.731  23
   2   5   2 7890.39 354.028  25
  -2  -5  -2 8059.22 327.975  24
   2   5   3 7243.88 319.550  23
   2   5   3 6579.98 336.707  25
  -2  -5  -3 6444.55 328.104  24
  -2   5  -4-14.1278 76.0666  24
   2   5   4 64.2353 55.0209  23
  -2  -5  -4-7.85122 56.7052  24
  -2   5  -5 19953.5 831.441  24
  -2  -5  -5 20449.3 799.359  24
  -2   5  -6 1557.28 237.765  24
  -2  -5  -6 1692.39 241.657  24
   2  -5   7 5763.04 349.201   5
   2   5   7 6168.45 341.990  11
   2   5   8-34.1871 74.6366  15
   2  -5   8-7.32278 61.3316  15
   2   5   8-17.1391 53.3180  11
   2   5   9 55.7503 64.3731  11
   2   5   9 105.729 77.5826  15
   2  -5   9 55.2066 62.9849  15
   2  -5  10 401.602 96.2720  18
   2   5  10 315.403 77.9448  12
   2  -5  10 358.183 89.8592  15
   2   5  10 194.106 70.2661  15
   2   5  11 4.06937 45.0969  15
   2  -5  11 113.575 64.8469  15
   2   5  11-22.0233 61.5813  12
   2  -5  11-86.1000 97.6390   7
  -2   6  13 2659.10 217.467  11
  -2   6  12 361.967 109.472  11
  -2   6  12 325.574 91.0546   6
  -2   6  11 1003.45 162.323  11
  -2   6  11 1066.91 153.414   6
  -2   6  10 23133.1 786.315  11
  -2   6  10 23439.4 761.482   6
  -2   6   9 1207.97 160.293  11
  -2   6   9 1013.76 136.682   6
  -2  -6   9 1054.56 144.784  11
  -2   6   8 23916.5 732.783   6
   2  -6  -7 30205.1 1047.22   1
  -2   6   7 28661.0 988.477  23
   2  -6  -6 37648.6 1161.51   1
  -2   6   6 36864.2 1108.66  23
   2  -6  -5 16332.6 655.291   1
  -2   6   5 15050.8 593.033  23
   2  -6  -4 34056.2 1011.53   1
  -2   6   4 33876.0 944.253  23
   2  -6  -3 16333.2 613.344   1
  -2   6   3 15497.3 528.490  23
   2  -6  -2 87253.6 1969.34   1
  -2   6   2 85870.0 1819.44  23
   2  -6  -1 123896. 2561.63   1
  -2   6   1 121213. 2403.11  23
  -2   6   0 89921.8 1853.52   2
   2  -6   0 90732.9 1880.94   1
  -2   6   0 85294.6 1709.76  23
  -2  -6   0 87917.2 1708.85  24
  -2   6  -1 102528. 2198.02   2
   2   6   1 104483. 2199.88  25
  -2  -6  -1 103346. 2078.77  24
   2   6   2 3348.76 212.552  23
  -2  -6  -2 3320.29 206.975  24
   2   6   3 11484.9 446.491  23
  -2  -6  -3 11263.7 465.609  24
   2   6   4 12978.7 505.214  23
  -2  -6  -4 13009.3 554.832  24
  -2  -6  -5 2118.03 238.349  24
  -2  -6  -6 522.944 144.842  24
   2   6   7 809.447 119.777  11
   2  -6   7 877.011 141.371   5
   2  -6   7 730.697 137.172  20
   2   6   8 3592.22 273.590  11
   2  -6   8 3153.74 272.790   5
   2  -6   8 3724.53 257.334  15
   2   6   8 3585.21 253.345  15
   2   6   9 1151.76 154.055  12
   2   6   9 1677.61 181.830  15
   2  -6   9 1449.59 168.547  15
   2   6   9 1368.85 180.069  11
   2  -6  10 3933.50 267.298  18
   2  -6  10 3883.53 270.738  15
   2   6  10 4015.96 274.791  15
   2   6  10 3596.96 263.376  12
   2  -6  10 3774.71 347.590   7
   2  -6  11 347.069 80.8664  15
   2   6  11 507.612 101.404  15
   2   6  11 507.590 95.4780  12
   2  -6  11 339.970 118.707   7
  -2   7  13 1232.78 145.676  11
  -2   7  12 320.880 99.0191  11
  -2   7  11 343.696 105.830   6
  -2   7  11 390.098 119.831  11
  -2   7  10 648.207 117.715   6
  -2   7  10 669.172 137.538  11
  -2   7   9-11.3206 52.8610   6
  -2   7   9 13.8863 60.3379  11
  -2   7   8 37956.2 1014.26   6
  -2   7   7 5278.99 381.015  23
   2  -7  -7 5420.20 400.856   1
  -2   7   6 31976.3 1018.98  23
   2  -7  -6 33257.5 1081.91   1
  -2   7   5 14501.7 576.458  23
   2  -7  -5 13536.1 606.480   1
  -2   7   4 3890.25 264.271  23
   2  -7  -4 3668.20 290.173   1
  -2   7   3 39019.7 1000.28  23
   2  -7  -3 38319.9 1117.66   1
  -2   7   2 15884.2 493.501  23
   2  -7  -2 15599.8 605.052   1
  -2   7   1 5858.55 240.423  23
   2  -7  -1 6075.05 325.554   1
  -2   7   0 43013.9 920.841  23
   2  -7   0 44405.7 1087.44   1
  -2   7   0 42374.3 1038.29   2
  -2  -7  -1 7517.73 285.253  24
  -2   7  -1 7474.68 345.102   2
   2   7   2 14878.8 511.585  23
  -2  -7  -2 13925.0 493.084  24
  -2   7  -2 15388.2 574.090   2
   2   7   3 8745.27 392.606  23
  -2  -7  -3 9364.07 422.221  24
  -2  -7  -4 868.574 136.188  24
   2   7   4 1113.86 137.175  23
  -2  -7  -5 12341.1 604.950  24
   2  -7   6 38590.7 1076.57   5
   2  -7   6 37399.6 1127.61  20
   2   7   7 1301.73 148.703  11
   2   7   7 1539.65 162.788  15
   2  -7   7 1614.22 160.102  15
   2  -7   7 1294.29 195.257  20
   2  -7   7 1448.35 181.677   5
   2  -7   8 167.678 111.098   5
   2  -7   8 138.225 62.3252  15
   2   7   8 47.9660 60.2801  11
   2   7   8 2.83619 56.1562  15
   2  -7   9 10.3085 101.382   7
   2   7   9-7.79631 71.1810  12
   2   7   9 63.0866 54.9457  15
   2  -7   9 44.5494 62.7762  15
   2   7   9-52.7848 66.9428  11
   2  -7   9-30.7797 86.3131   5
   2  -7  10 394.620 89.7166  18
   2   7  10 258.957 81.2065  12
   2   7  10 247.064 78.9974  15
   2  -7  10 332.179 87.3945  15
   2  -7  10 189.541 140.652   7
   2  -7  11 178.321 50.5369  15
   2   7  11 231.189 62.5919  15
   2   7  11 381.190 90.0044  12
   2  -7  11 375.881 115.076   7
  -2   8  13 830.516 115.969  11
  -2   8  12 212.714 80.6586  11
  -2   8  11 19014.6 704.137  11
  -2   8  11 18676.4 667.045   6
  -2   8  10 56.8480 71.7791   6
  -2   8  10 53.6241 68.2904  11
  -2   8   9 279.892 92.5875   6
  -2   8   9 304.304 96.1278  11
  -2   8   8 621.805 106.211   6
   2  -8  -7 4722.37 378.091   1
  -2   8   7 4728.53 365.342  23
   2  -8  -6 25774.6 943.233   1
  -2   8   6 26187.4 902.540  23
   2  -8  -5 2481.44 255.114   1
  -2   8   5 2627.33 237.633  23
   2  -8  -4 162466. 3516.20   1
  -2   8   4 163664. 3377.76  23
   2  -8  -3 5190.24 351.580   1
  -2   8   3 5352.74 292.031  23
   2  -8  -2 79162.4 1906.12   1
  -2   8   2 80282.3 1720.49  23
   2  -8  -1 14929.6 565.850   1
  -2   8   1 14924.6 446.700  23
   2  -8   0 34930.2 958.276   1
  -2   8   0 35603.4 907.046   2
  -2   8   0 35371.7 800.752  23
  -2   8  -1 6263.71 321.760   2
  -2   8  -2 29527.6 885.649   2
   2   8   2 28763.4 830.665  23
  -2  -8  -2 29001.0 799.688  24
  -2  -8  -3 717.348 123.140  24
   2   8   3 708.689 114.045  23
   2   8   4 42290.0 1171.76  23
  -2  -8  -4 42595.7 1221.96  24
  -2  -8  -5 1485.34 211.209  24
   2   8   5 1904.06 203.455  23
   2   8   6 3855.87 232.599  15
   2  -8   6 3758.14 228.725  15
   2  -8   6 3816.02 294.164  20
   2   8   7 7775.21 363.278  15
   2  -8   7 7560.08 361.541  15
   2  -8   7 6701.87 395.578   5
   2  -8   7 6815.12 425.704  20
   2   8   8 4832.28 314.106  11
   2  -8   8 5056.13 371.578  20
   2   8   8 5044.86 301.064  15
   2  -8   8 5193.95 304.762  15
   2  -8   8 4693.71 341.384   5
   2   8   9 1340.32 161.040  12
   2   8   9 1579.24 173.687  15
   2  -8   9 1466.51 161.452  15
   2   8   9 1588.05 186.250  11
   2  -8   9 1417.45 185.551   5
   2  -8   9 1392.31 227.776   7
   2   8  10 85.5127 73.4388  15
   2  -8  10-15.1088 46.7068  15
   2   8  10 125.471 85.0092  12
   2  -8  10 11.6942 90.2717   7
   2  -8  11 504.714 84.3154  15
   2   8  11 278.533 71.1176  15
   2   8  11 382.504 87.0227  12
   2  -8  11 255.261 85.3254   7
  -2   9  13 852.277 115.382  11
  -2   9  12 1316.90 161.953  11
  -2   9  11 2558.14 235.541  11
  -2   9  11 2554.02 225.854   6
  -2   9  10 2102.25 216.232  11
  -2   9  10 2416.99 211.872   6
  -2   9   9 24232.6 769.532   6
  -2   9   9 24391.6 794.702  11
  -2   9   8 4586.85 277.986   6
   2  -9  -7 9048.92 548.213   1
  -2   9   7 10918.3 575.625  23
   2  -9  -6 1291.18 184.570   1
  -2   9   6 1573.48 206.177  23
   2  -9  -5 32953.1 1089.75   1
  -2   9   5 33151.7 1020.45  23
   2  -9  -4 788.344 143.408   1
  -2   9   4 835.599 130.181  23
   2  -9  -3 32808.0 1078.70   1
  -2   9   3 33553.0 919.466  23
   2  -9  -2 15180.5 639.109   1
  -2   9   2 15180.7 505.267  23
   2  -9  -1 92031.3 2146.48   1
  -2   9   1 95156.4 1952.20  23
   2  -9   0 1326.05 162.385   1
  -2   9   0 1768.39 120.712  23
  -2   9  -1 300.868 78.2337   2
   2  -9   1 244.467 85.9633   1
  -2   9  -2 16366.7 611.973   2
   2   9   2 15976.4 582.700  23
  -2  -9  -2 16649.3 553.435  24
  -2   9  -3 5582.82 355.271   2
   2   9   3 5258.08 324.810  23
  -2  -9  -3 6119.09 339.816  24
   2   9   4 9853.61 487.840  23
  -2  -9  -4 10753.4 518.832  24
   2   9   5 9300.25 490.148  23
  -2  -9  -5 9445.04 531.217  24
   2  -9   6 29600.2 980.676  20
   2  -9   7 3768.46 331.722   7
   2  -9   7 4098.32 332.017  20
   2  -9   7 3692.97 294.614   5
   2   9   8 14101.4 597.333  12
   2  -9   8 15702.0 738.179   7
   2  -9   8 16153.4 707.419  20
   2  -9   8 16919.9 595.917  15
   2  -9   8 15929.8 664.629   5
   2  -9   9 1037.71 136.149  15
   2   9   9 897.800 128.340  15
   2   9   9 769.123 130.474  12
   2  -9   9 1002.16 151.154   5
   2  -9   9 967.055 188.383   7
   2  -9  10-11.5619 47.3244  15
   2  -9  10-32.6369 85.9681   7
   2   9  10 24.0107 80.7089  12
   2  -9  11 2140.49 219.965   7
   2   9  11 2361.86 181.837  12
  -2  10  12 23.1256 53.8389  11
  -2  10  11 8000.24 394.531   6
  -2  10  11 8262.87 426.746  11
  -2  10  10 2073.54 198.842   6
  -2  10  10 2209.18 215.401  11
  -2  10   9 106.056 70.5576   6
  -2 -10   9 263.297 128.344  20
  -2  10   8 4427.69 272.746   6
  -2  10   7 5920.78 334.175  16
  -2  10   7 5811.66 296.286   6
  -2  10   6 3980.94 321.507  23
   2 -10  -6 3251.61 319.487   1
  -2  10   5 17961.0 696.287  23
   2 -10  -5 17617.9 764.401   1
  -2  10   4 35253.8 1024.52  23
   2 -10  -4 36205.6 1170.29   1
  -2  10   3 1230.01 144.397  23
   2 -10  -3 1291.31 180.099   1
  -2  10   2 5956.30 298.245  23
   2 -10  -2 6468.20 410.922   1
  -2  10   1 43602.6 1033.01  23
   2 -10  -1 41559.7 1205.17   1
  -2  10   0 18716.3 532.697  23
   2 -10   0 18392.1 671.776   1
  -2  10  -1 22620.4 719.477   2
   2 -10   1 23458.2 773.797   1
   2  10   2 20787.5 718.346  23
  -2  10  -2 22101.8 744.027   2
  -2 -10  -3 104.121 60.7779  24
   2  10   3 112.648 62.1432  23
  -2  10  -3 170.786 88.0983   2
   2  10   4 7134.11 418.910  23
  -2 -10  -4 7471.02 439.040  24
  -2  10  -4 7770.19 470.705   2
   2  10   5 8306.21 472.290  23
  -2 -10  -5 7353.71 476.525  24
  -2  10  -5 7981.77 509.719   2
   2  10   6 4455.62 288.060  12
   2 -10   6 4565.33 354.709   7
   2 -10   6 5351.83 369.071  20
   2 -10   7 33338.3 1116.28   7
   2 -10   7 34564.8 1114.95  20
   2 -10   7 32853.5 1022.26   5
   2 -10   8 3108.19 312.297   7
   2 -10   8 3384.52 320.807  20
   2  10   8 2918.19 258.288  12
   2 -10   8 3072.71 286.285   5
   2 -10   9 753.183 167.099   7
   2 -10   9 960.882 186.881  20
   2 -10   9 970.405 161.351   5
   2  10   9 967.797 145.437  12
   2 -10  10 1632.84 209.594   7
   2 -10  10 1662.04 184.556   5
   2  10  10 1686.33 180.461  12
   2 -10  11-98.3096 74.4875   7
   2  10  11-2.86590 36.9686  12
  -2  11  12 2021.49 190.515  11
  -2  11  11 1284.92 149.560   6
  -2  11  11 972.593 157.187  11
  -2  11  10-25.5903 47.3098   6
  -2  11  10 14.4150 60.8777  11
  -2  11   9 1706.24 176.873   6
  -2 -11   9 1544.37 195.553  20
  -2  11   8 5219.89 302.841   6
  -2 -11   8 6348.83 381.661  20
  -2  11   7 205.915 68.2966  16
  -2  11   7 164.842 65.3542   6
  -2  11   6 700.088 137.889  23
   2 -11  -6 758.112 157.184   1
  -2  11   5 16143.6 674.550  23
   2 -11  -5 17027.1 763.321   1
  -2  11   4 23267.6 789.183  23
   2 -11  -4 23393.8 915.889   1
  -2  11   3 103490. 2287.11  23
   2 -11  -3 103907. 2537.06   1
  -2  11   2 64334.3 1492.39  23
   2 -11  -2 61660.3 1708.52   1
  -2  11   1 7101.85 323.349  23
   2 -11  -1 7028.72 421.448   1
   2 -11   0 12278.3 551.320   1
   2 -11   1 1574.24 189.471   1
   2  11   2 20225.9 711.041  23
  -2  11  -2 19615.5 703.813   2
   2  11   3 64698.9 1687.23  23
  -2 -11  -3 69852.9 1663.13  24
  -2  11  -3 66978.2 1727.87   2
   2  11   4 13359.3 616.394  23
  -2 -11  -4 14123.9 622.177  24
  -2  11  -4 14237.0 659.080   2
   2 -11   5 1370.16 178.847  20
  -2  11  -5 972.497 181.402   2
   2 -11   5 1203.59 172.150   7
  -2 -11  -5 983.063 156.315  24
   2  11   5 1196.77 184.848  23
   2  11   5 1220.58 143.756  12
   2  11   6 34.3204 65.4565  12
   2 -11   6 40.9812 84.3278   7
   2 -11   6 60.8559 96.1981  20
   2 -11   7 546.146 143.104   7
   2 -11   7 505.115 157.378  20
   2  11   7 606.829 118.968  12
   2 -11   7 723.471 136.911   5
   2 -11   8 5743.79 431.732   7
   2 -11   8 6428.11 449.121  20
   2  11   8 6040.19 371.871  12
   2 -11   8 6833.05 418.789   5
   2 -11   9 3548.93 329.601   7
   2 -11   9 3738.18 322.637  20
   2 -11   9 3414.01 290.387   5
   2  11   9 3926.98 288.035  12
   2 -11  10 585.058 131.515   7
   2 -11  10 635.695 134.695   5
   2  11  10 432.031 97.8787  12
   2  11  11 5837.57 286.080  12
  -2  12  12 2734.41 214.993  11
  -2  12  11 2296.32 216.664  11
  -2  12  11 2099.77 188.510   6
  -2 -12  10 185.353 86.6689  20
  -2  12  10 76.1204 63.6536   6
  -2  12  10 249.119 85.9320  11
  -2  12   9 1745.12 174.949   6
  -2 -12   9 1726.36 211.502  20
  -2  12   8 17960.1 617.930   6
  -2 -12   8 18097.3 710.242  20
  -2  12   7 37767.7 1047.72  16
  -2  12   7 35338.7 952.282   6
  -2  12   6 24618.1 941.924  23
   2 -12  -6 23792.0 980.430   1
  -2  12   5 41185.5 1229.52  23
   2 -12  -5 37597.4 1313.00   1
  -2  12   4 21532.5 775.912  23
   2 -12  -4 21015.4 901.859   1
  -2  12   3 11826.6 511.364  23
   2 -12  -3 11783.7 637.260   1
  -2  12   2 20969.6 677.945  23
   2 -12  -2 20402.2 845.981   1
  -2  12   1 64214.8 1452.27  23
   2 -12  -1 57478.9 1641.75   1
   2 -12   0 5849.23 386.371   1
   2 -12   1 26979.1 918.386   1
  -2  12  -2 274.676 83.7099   2
   2  12   3 23340.7 842.520  23
  -2  12  -3 23299.8 843.341   2
   2  12   4 45248.0 1357.70  23
  -2  12  -4 46816.7 1390.82   2
   2 -12   5 9890.92 526.228   7
  -2 -12  -5 9529.35 549.112  24
   2  12   5 10124.7 440.481  12
   2 -12   5 10513.5 517.002  20
   2  12   6 5603.56 337.697  12
   2 -12   6 6045.71 417.748   7
   2 -12   6 5799.78 406.226  20
   2 -12   7 53.0273 77.7121   7
   2 -12   7 15.4353 97.2870  20
   2  12   7 51.2317 70.2595  12
   2 -12   7 162.582 110.176   5
   2 -12   8 554.840 155.336   7
   2 -12   8 535.790 136.073  20
   2  12   8 404.740 99.5322  12
   2 -12   8 408.902 127.396   5
   2 -12   9 192.791 74.9201   7
   2 -12   9 386.593 133.780  20
   2 -12   9 468.947 121.670   5
   2  12   9 459.243 102.524  12
   2 -12  10 267.026 77.6922   7
   2 -12  10 259.281 92.1762   5
   2  12  10 436.729 95.9529  12
  -2 -13  12 426.610 85.1854   5
  -2  13  12 491.309 89.9624  11
  -2  13  12 569.214 97.8833  12
  -2  13  11 709.358 112.404  11
  -2 -13  10-11.9196 73.1982  20
  -2  13  10 16.7695 58.1883   6
  -2  13  10-3.48989 68.7754  11
  -2  13   9 2190.07 194.697   6
  -2 -13   9 2310.45 241.719  20
  -2  13   8 6418.12 329.702   6
  -2 -13   8 6619.93 404.946  20
  -2  13   7 86.0192 66.4026  16
  -2  13   6 60.1269 49.5436  16
  -2  13   6 100.098 57.0174   8
   2 -13  -5 82.1851 70.5616   1
  -2  13   5 19.0570 66.5248  23
   2 -13  -4 20887.5 924.785   1
  -2  13   4 21344.1 787.648  23
   2 -13  -3 3797.41 355.362   1
  -2  13   3 4401.15 302.405  23
   2 -13  -2 17788.6 816.504   1
  -2  13   2 18683.5 652.042  23
   2 -13  -1 1807.18 232.438   1
  -2  13   1 2021.78 182.190  23
   2 -13   0 72043.2 1874.65   1
   2 -13   1 57127.5 1568.00   1
   2 -13   2 13761.1 649.322   1
  -2  13  -3 8350.46 468.739   2
   2 -13   4 145.748 67.5394  20
   2  13   4 96.3227 66.9559  23
  -2  13  -4-19.1839 65.2185   2
   2  13   5 4982.90 302.534  12
   2 -13   5 4664.81 343.786  20
   2 -13   5 4418.05 356.265   7
   2 -13   6 23014.6 880.811  20
   2  13   6 22658.9 774.540  12
   2 -13   6 24217.4 828.970   5
   2 -13   6 21089.7 872.110   7
   2 -13   7 1628.10 227.536  20
   2  13   7 1525.77 183.085  12
   2 -13   7 1444.10 211.720   5
   2 -13   7 1559.67 220.176   7
   2 -13   8 4730.98 377.639  20
   2  13   8 4436.49 316.149  12
   2 -13   8 4544.43 339.413   5
   2 -13   8 4551.40 369.363   7
   2 -13   9 4771.76 359.415  20
   2  13   9 4365.46 299.621  12
   2 -13   9 4573.51 333.539   5
   2 -13   9 4216.34 346.266   7
   2 -13  10 564.386 115.566  20
   2  13  10 887.904 130.314  12
   2 -13  10 867.416 137.719   5
   2 -13  10 1015.97 163.104   7
  -2  14  12 285.765 73.4258  12
  -2  14  12 317.684 81.2906  11
  -2  14  11 253.181 81.9109  11
  -2  14  10 35.3979 57.1886  11
  -2  14  10 40.2000 42.0411   6
  -2 -14  10 11.1170 106.747  20
  -2  14   9 1334.39 163.370  11
  -2 -14   9 918.276 173.075  20
  -2  14   9 1248.41 146.131   6
  -2 -14   8 876.318 173.794  20
  -2  14   7 5221.62 328.740  16
  -2  14   6 2139.82 200.233  16
  -2  14   6 2084.58 182.702   8
  -2  14   5 25940.4 951.459  23
   2 -14  -5 24139.0 1044.94   1
  -2  14   4 60.8149 56.6032  23
   2 -14  -4 60.0690 98.8453   1
  -2  14   3 21157.9 768.596  23
   2 -14  -3 21775.2 973.655   1
  -2  14   2 6935.82 377.630  23
   2 -14  -2 6148.62 467.325   1
   2 -14  -1 9428.65 572.641   1
   2 -14   0 29776.4 1066.11   1
   2 -14   1 46450.6 1405.04   1
   2 -14   2 3995.50 348.565   1
  -2  14  -3 18302.2 743.693   2
   2 -14   4 229.115 88.8621   7
  -2  14  -4 160.321 83.7771   2
   2  14   4 291.541 75.5396  12
   2 -14   4 319.490 95.8040  20
   2  14   5 50886.5 1296.23  12
   2 -14   5 47291.3 1446.21   7
   2 -14   5 50816.9 1425.40  20
   2 -14   6 6845.87 455.869   7
   2 -14   6 6944.06 451.030  20
   2  14   6 6840.41 385.745  12
   2 -14   6 7356.54 425.105   5
   2 -14   7 2158.38 266.629   7
   2 -14   7 2181.25 263.510  20
   2  14   7 2233.21 226.895  12
   2 -14   7 1913.99 225.815   5
   2 -14   8 105.106 97.6885   7
   2 -14   8 228.512 119.584  20
   2  14   8 15.8763 76.4182  12
   2 -14   8-26.2960 85.0104   5
   2 -14   9 219.506 94.9506   7
   2 -14   9 119.855 93.5289  20
   2  14   9 134.299 79.0742  12
   2 -14   9 100.351 83.7934   5
   2 -14  10 56.5013 50.4636   7
   2 -14  10 70.8548 76.4390  20
   2  14  10-69.2483 63.0994  12
   2 -14  10 133.010 67.7149   5
  -2 -15  11 99.7063 54.9028  20
  -2  15  11 65.4476 49.0923  12
  -2 -15  10 2877.10 272.461  20
  -2  15  10 3266.46 245.616  11
  -2 -15   9 6.44368 99.2515  20
  -2  15   9 99.4314 70.2599  11
  -2 -15   8 1440.44 206.093  20
  -2  15   7 650.664 126.272  16
  -2  15   6 232.732 81.7404  16
  -2  15   6 236.985 75.8235   8
   2 -15  -5 52.4934 87.4576   1
  -2  15   5 84.7963 59.5467  16
  -2  15   5 105.222 62.4968   8
   2  15  -5 118.989 52.5805  22
  -2  15   4 23151.5 870.324  23
   2 -15  -4 21540.7 1015.91   1
  -2  15   3 26534.7 910.798  23
   2 -15  -3 26453.3 1140.19   1
  -2  15   2 19381.3 714.754  23
   2 -15  -2 18721.8 907.248   1
   2 -15  -1 10530.6 636.276   1
   2 -15   0 15055.1 745.361   1
   2 -15   1 10411.4 595.484   1
   2 -15   2 6305.38 458.261   1
   2  15   3 167.829 60.1278  10
   2 -15   3 260.738 105.878   1
   2 -15   3 295.436 93.6187  20
   2  15   3 127.319 58.7011  12
   2 -15   4 35185.9 1072.39  20
   2  15   4 32867.8 942.092  12
   2 -15   4 33244.0 1109.84   7
   2 -15   5 15073.7 674.668  20
   2  15   5 15851.1 599.221  12
   2 -15   5 15719.8 714.128   7
   2 -15   6 14806.5 699.217   7
   2  15   6 14690.1 592.509  12
   2 -15   6 14489.5 680.246  20
   2 -15   6 14280.7 629.873   5
   2 -15   7 344.038 129.264   7
   2  15   7 230.837 102.637  12
   2 -15   7 319.240 123.066  20
   2 -15   7 286.987 125.070   5
   2 -15   8 2544.20 266.586   7
   2  15   8 2853.98 242.965  12
   2 -15   8 2449.65 286.613  20
   2 -15   8 2975.51 279.869   5
   2 -15   9 550.721 130.136   7
   2  15   9 322.488 85.9013  12
   2 -15   9 501.966 126.612   5
   2 -15   9 204.353 93.8296  20
   2  15  10 352.816 80.1927  12
   2 -15  10 566.438 113.905   5
   2 -15  10 434.373 89.8381  20
  -2 -16  11 1501.28 182.379  20
  -2  16  11 1661.11 163.189  11
  -2  16  11 1782.56 165.053  12
  -2  16  10 657.815 111.200  11
  -2 -16  10 802.560 169.207  20
  -2  16  10 495.573 111.435  12
  -2 -16   9 5.61604 82.6851  20
  -2  16   9 108.874 75.1546  11
  -2 -16   8 915.884 170.302  20
  -2  16   7 15924.3 629.127  16
  -2  16   6 417.201 105.273  16
   2  16  -6 699.241 103.745  22
  -2  16   6 632.018 105.771   8
   2  16  -5 2447.76 194.589   3
  -2  16   5 2272.84 203.507  16
   2  16  -5 2059.44 183.597  22
  -2  16   5 2039.97 190.878   8
   2 -16  -4 13584.5 816.674   1
   2  16  -4 13643.7 485.617   3
  -2  16   4 13895.5 524.026  16
  -2  16   4 12964.5 499.968   8
  -2  16   4 13909.5 666.489  23
   2  16  -4 13451.8 506.059  22
   2 -16  -3 145.071 97.1673   1
  -2  16   3 151.422 50.4126  23
   2 -16  -2 43.7828 112.451   1
  -2  16   2 164.740 69.8146  23
   2 -16  -1 3691.35 380.386   1
   2 -16   0 16750.0 819.223   1
   2 -16   1 4748.63 412.510   1
   2  16   2 143.457 55.4390  10
   2 -16   2 315.708 141.645   1
   2  16   3 15269.2 544.926  12
   2  16   3 14605.7 533.277   9
   2 -16   3 14922.5 618.757  20
   2 -16   4 427.134 117.688  20
   2  16   4 439.727 98.3459  12
   2 -16   5 15811.8 847.590  21
   2 -16   5 16724.8 716.682  20
   2  16   5 16136.5 621.107  12
   2 -16   5 16750.7 668.801   5
   2 -16   6 1847.58 233.225   7
   2 -16   6 1378.49 220.758  20
   2  16   6 1782.67 197.875  12
   2 -16   6 1790.01 215.277   5
   2 -16   7 2622.53 282.064   7
   2  16   7 2404.43 232.128  12
   2 -16   7 2662.08 265.956   5
   2 -16   7 2382.00 279.788  20
   2  16   8-10.5315 81.7616  12
   2 -16   8-46.3575 95.7545   5
   2 -16   8 109.060 102.106  20
   2  16   9 1697.71 175.047  12
   2 -16   9 1801.60 198.224   5
   2 -16   9 1713.46 208.300  20
   2  16  10 11468.7 425.821  12
  -2  17  11 25.3986 34.5533  11
  -2  17  11 47.0215 42.9341  12
  -2  17  10 4126.02 261.944  11
  -2 -17  10 4462.89 343.008  20
  -2  17   9 2732.83 221.460  11
  -2 -17   9 2582.47 267.550  20
  -2 -17   8 2216.32 254.793  20
  -2  17   7 8911.04 453.840  16
   2  17  -6 9287.03 416.103   3
  -2  17   6 8901.56 443.587  16
   2  17  -6 9428.39 427.739  22
  -2  17   6 9244.78 424.942   8
   2  17  -5 5874.87 314.924   3
  -2  17   5 5954.02 345.066  16
   2  17  -5 5270.43 317.051  22
  -2  17   5 6009.43 334.230   8
   2  17  -4 3062.86 217.126   3
   2  17  -4 3028.96 203.926  17
  -2  17   4 3096.12 236.531  16
   2  17  -4 3384.77 241.599  22
  -2  17   4 3480.24 250.809   8
   2 -17  -3 21210.7 1062.03   1
   2  17  -3 19942.5 633.104   3
  -2  17   3 19636.9 808.773  23
   2  17  -3 20415.8 665.440  22
  -2  17   3 20376.4 674.095  16
   2 -17  -2 10299.3 703.292   1
  -2  17   2 10491.3 432.987  16
   2 -17  -1 4388.38 441.002   1
   2 -17   0 46068.6 1567.17   1
   2  17   1 679.892 100.844  10
   2  17   1 806.038 97.7103  17
  -2  17  -1 652.606 89.5548   3
   2 -17   2 4227.70 300.623  20
   2  17   2 5083.47 282.257  10
   2  17   3 295.326 77.9938  12
   2 -17   3 236.236 98.3065  20
   2  17   3 178.684 65.8240   9
   2 -17   4 31749.6 1249.52  21
   2 -17   4 32866.9 1055.08  20
   2 -17   4 31721.2 987.038   5
   2  17   4 32618.4 941.390  12
   2 -17   5 28306.1 1187.25  21
   2 -17   5 26634.2 984.088  20
   2 -17   5 28405.5 937.023   5
   2  17   5 29555.6 895.146  12
   2 -17   6 1311.11 223.560  20
   2 -17   6 1117.91 179.580   5
   2  17   6 1164.69 168.451  12
   2 -17   7 588.342 171.983  20
   2 -17   7 759.961 165.338   5
   2  17   7 645.232 133.587  12
   2 -17   8 10913.1 567.087  20
   2 -17   8 10162.1 515.538   5
   2  17   8 10729.8 482.140  12
   2 -17   9 1046.27 169.841  20
   2 -17   9 1110.16 161.003   5
   2  17   9 976.887 134.327  12
  -2 -18  11 1624.52 170.250   5
  -2 -18  10 193.323 91.8854  20
  -2  18   9 34.5714 49.3123  11
  -2 -18   9 111.185 104.136  20
  -2 -18   8 12527.7 610.395  20
   2  18  -8 12280.0 495.600   3
   2  18  -7 5615.25 323.414   3
  -2  18   7 5336.63 352.920  16
  -2 -18   7 5792.41 394.829  20
   2  18  -6 4621.40 289.900   3
  -2  18   6 4509.72 316.924  16
   2  18  -6 4939.83 306.002  22
  -2  18   6 4693.41 298.376   8
   2  18  -5 5937.91 323.673   3
  -2  18   5 5905.50 354.823  16
   2  18  -5 5817.24 337.960  22
  -2  18   5 5675.45 332.298   8
   2  18  -4 2010.76 181.803   3
   2  18  -4 1905.06 160.346  17
  -2  18   4 2138.08 210.487  16
   2  18  -4 2114.30 194.926  22
  -2  18   4 2006.27 196.829   8
   2  18  -3 6760.10 340.846   3
   2  18  -3 7394.53 375.716  22
  -2  18   3 7660.57 380.052  16
   2  18  -3 7180.70 336.268  17
   2  18  -2 89.3077 55.3982  17
  -2  18   2 101.678 49.3252  16
   2  18  -2-3.68671 41.4342   3
   2  18  -1 75.2177 44.6361  17
  -2  18   1 114.899 36.1642   3
   2  18  -1-17.3554 44.0513  10
  -2  18   0 948.923 123.132   3
   2  18   0 1138.28 134.537  17
  -2  18   0 1103.79 131.175  22
   2  18   0 1014.61 122.372  10
   2  18   1 44934.7 1121.85  10
  -2  18  -1 43335.9 1121.09   3
   2  18   2 2292.15 193.778  10
   2 -18   3 38.4682 68.9299   5
   2 -18   3 115.640 76.6699  20
   2 -18   4 44230.8 1245.71   5
   2 -18   4 41748.7 1291.70  20
   2 -18   4 42403.6 1528.59  21
   2  18   4 46343.9 1189.65  12
   2 -18   5 1421.55 189.095   5
   2 -18   5 1299.55 213.911  20
   2 -18   5 1165.64 235.992  21
   2  18   5 1288.31 158.972  12
   2 -18   6 5433.95 374.298   5
   2 -18   6 5118.32 401.143  20
   2  18   6 5545.27 341.595  12
   2 -18   7 4393.09 338.534   5
   2 -18   7 4208.03 364.397  20
   2  18   7 4398.21 302.628  12
   2 -18   8-25.0222 96.7648  20
   2 -18   8 16.8469 86.7989   5
   2  18   8 9.98016 63.9708  12
  -2  18  -8-101.239 58.8562  22
   2 -18   9 6128.29 368.714  20
   2 -18   9 6558.88 359.306   5
  -2 -19  10 277.691 92.8986  20
  -2 -19   9 160.014 96.9728  20
  -2 -19   8 25730.9 953.815  20
   2  19  -8 27451.7 814.059   3
   2  19  -7 3020.43 232.247   3
  -2  19   7 3033.91 267.848  16
  -2 -19   7 2924.22 291.191  20
   2  19  -6 757.730 117.949   3
  -2  19   6 955.629 147.257  16
   2  19  -6 796.453 126.466  22
  -2  19   6 1080.04 158.068   8
   2  19  -5 7887.66 390.498   3
  -2  19   5 7826.90 413.888  16
   2  19  -5 7578.90 397.516  22
  -2  19   5 8121.59 412.374   8
   2  19  -4 11256.1 470.393   3
  -2  19   4 11545.0 500.938  16
   2  19  -4 10967.4 487.092  22
  -2  19   4 11161.8 490.681   8
   2  19  -3 6688.10 346.342   3
   2  19  -3 7087.61 376.933  22
  -2  19   3 7521.16 384.368  16
   2  19  -3 7283.37 342.050  17
  -2  19   2 7418.22 378.502  16
   2  19  -2 6791.66 339.078  17
   2  19  -2 7898.99 370.554   3
  -2  19   1 272.408 67.8110   3
   2  19  -1 169.233 61.7432  17
  -2  19   1 251.548 62.7609  22
   2  19  -1 319.177 80.6225  10
  -2  19   0-18.0254 46.5262   3
   2  19   0-3.14538 55.9499  17
  -2  19   0 11.1411 42.8355  22
   2  19   0 44.3828 39.7233  10
   2  19   1 357.756 99.7381  10
  -2  19  -1 428.727 87.6471  22
  -2  19  -2 2989.38 237.002   3
   2 -19   3 2027.42 229.920  20
   2 -19   4 2320.36 230.145   5
   2 -19   4 1928.44 353.060  21
   2 -19   4 2029.24 243.950  20
   2 -19   5 7688.20 442.034   5
   2 -19   5 7124.39 579.337  21
   2 -19   5 7477.28 470.612  20
   2  19   5 6782.85 372.173  12
   2 -19   6 64.2946 88.4060   5
   2 -19   6 173.736 147.051  20
   2  19   6 108.042 62.3058  12
   2 -19   7 14138.0 682.035  20
   2 -19   7 15473.4 648.805   5
   2  19   7 15825.1 595.733  12
  -2  19  -7 15359.2 607.163  22
  -2  19  -8 5032.47 298.047  22
   2 -19   8 4579.27 315.116   5
   2 -19   8 4814.76 350.624  20
   2 -19   9 1417.80 162.108   5
   2 -19   9 1213.44 152.618  20
  -2 -20  10-88.9573 91.1282  20
  -2 -20   9 670.127 143.776  20
   2  20  -8 1495.47 157.262   3
  -2 -20   8 1733.00 223.764  20
   2  20  -7 99.1054 47.7908  22
  -2 -20   7 38.0583 101.948  20
  -2  20   7 113.612 83.0243  16
   2  20  -7 209.435 72.3613   3
   2  20  -6 30355.8 939.121  22
  -2  20   6 31402.4 925.744   8
  -2 -20   6 31546.7 1032.50  20
  -2  20   6 29167.5 955.289  16
   2  20  -6 31575.5 921.603   3
   2  20  -5 7300.23 400.458  22
  -2  20   5 7420.84 410.761  16
   2  20  -5 7483.51 383.986   3
  -2  20   5 7973.66 405.025   8
   2  20  -4 3696.31 274.551  22
  -2  20   4 3585.91 280.518  16
   2  20  -4 3668.27 257.761   3
  -2  20   4 4071.63 312.826   8
  -2  20   3 3321.32 254.906  16
   2  20  -3 3514.60 232.247  17
   2  20  -3 3060.06 236.831   3
   2  20  -2 34388.2 942.015  17
   2  20  -2 33473.6 968.858   3
  -2  20   1 1249.87 143.789  22
   2  20  -1 1025.26 122.113  10
   2  20  -1 1235.81 140.000  17
  -2  20   1 1115.20 135.427   3
   2  20   0 2732.93 209.959  10
  -2  20   0 2849.92 219.305   3
  -2  20   0 2583.09 218.359  22
   2  20   0 2628.90 206.314  17
  -2  20  -1 34117.4 955.910   3
  -2  20  -1 34762.5 983.262  22
  -2  20  -2 30704.9 921.684   3
  -2  20  -2 32248.8 964.858  22
  -2  20  -3 7979.44 408.580   3
  -2  20  -3 8458.08 437.131  22
   2 -20   3 8253.06 477.897  20
   2 -20   4 9812.42 492.112   5
   2 -20   4 10304.2 550.655  20
   2 -20   4 9427.33 683.435  21
   2 -20   5 881.087 158.616   5
   2 -20   5 741.296 164.788  20
   2 -20   5 998.557 224.415  21
  -2  20  -6 4354.46 304.351  22
   2 -20   6 4184.14 326.406   5
   2 -20   6 4391.87 364.480  20
  -2  20  -7 1101.79 151.931  22
   2 -20   7 1166.23 175.670   5
   2 -20   7 996.906 193.996  20
  -2  20  -8 3371.46 240.193  22
   2 -20   8 2875.60 245.409   5
   2 -20   8 3414.86 282.742  20
  -2 -21  10 319.700 78.2536   5
  -2 -21  10 256.471 84.1746  20
  -2 -21   9 630.765 130.036  20
   2  21  -8 43.7284 45.9903   3
  -2 -21   8 257.931 102.972  20
  -2 -21   7 2700.63 275.691  20
  -2  21   7 2659.40 245.715  16
   2  21  -7 2737.61 220.106   3
  -2 -21   6 1369.94 198.947  20
  -2  21   6 1144.79 150.578   8
   2  21  -6 1403.90 163.022   3
  -2  21   6 1396.48 191.673  16
   2  21  -5 2.41013 56.0248   3
  -2  21   5 13.0987 74.4945  16
   2  21  -4 14643.5 576.660   3
  -2  21   4 14922.5 611.341  16
   2  21  -3 82.6903 68.6209   3
  -2  21   3 63.0149 63.0061  16
   2  21  -3 100.804 74.0438  17
  -2  21   2 34369.9 1011.22  16
   2  21  -2 34916.8 952.652  17
  -2  21   1 999.430 134.216  22
  -2  21   1 1044.58 152.949  16
   2  21  -1 924.496 129.661  17
   2  21  -1 1093.95 157.572  10
  -2  21   1 875.980 126.742   3
   2  21   0 3275.80 241.163  10
  -2  21   0 3663.49 257.740   3
  -2  21   0 3598.38 260.153  22
  -2  21  -1 38218.1 1065.38   3
  -2  21  -1 38972.4 1096.70  22
  -2  21  -2 2618.64 230.109   3
  -2  21  -2 2358.03 230.725  22
  -2  21  -3 782.913 143.384   3
  -2  21  -3 706.743 125.838  22
   2 -21   3 847.217 150.004  20
   2 -21   3 688.093 251.123  21
  -2  21  -4 3153.57 256.384   3
  -2  21  -4 2875.02 255.623  22
   2 -21   4 3184.71 299.479  20
   2 -21   4 3039.51 398.113  21
  -2  21  -5 5292.19 345.569  22
   2 -21   5 5742.60 368.996   5
   2 -21   5 5265.41 389.318  20
   2 -21   5 4921.49 494.641  21
  -2  21  -6 3448.93 269.747  22
   2 -21   6 3118.58 272.244   5
   2 -21   6 2937.36 294.744  20
  -2  21  -7 13.7589 56.1247  22
  -2  21  -7 14.6367 46.5261   3
   2 -21   7 49.5981 71.8705   5
   2 -21   7 56.1257 89.6208  20
  -2  21  -8 860.494 114.081  22
   2 -21   8 884.658 130.155   5
  -2  21  -8 941.436 113.172   3
   2 -21   8 983.827 150.989  20
  -2 -22   9 164.037 96.5950  20
   2  22  -8 1655.12 156.221   3
  -2 -22   8 1967.67 224.400  20
  -2 -22   7 956.518 166.089  20
  -2  22   7 907.868 144.586  16
   2  22  -7 865.764 118.773   3
  -2 -22   6 18091.9 748.463  20
  -2  22   6 18028.0 695.617  16
   2  22  -6 19897.2 675.781   3
  -2  22   6 19161.4 661.185   8
  -2 -22   5 6554.95 410.392  20
  -2  22   5 6997.75 384.605   8
   2  22  -5 7260.47 384.370   3
  -2  22   5 7059.66 402.729  16
  -2  22   4 9073.46 445.526   8
  -2  22   4 8726.29 448.488  16
   2  22  -4 8728.78 427.550   3
  -2  22   3 13364.6 564.600   8
   2  22  -3 13273.1 498.207  17
  -2  22   3 12495.4 544.669  16
   2  22  -3 12781.8 535.832   3
   2  22  -2 8647.84 387.433  17
  -2  22   2 8135.39 419.811  16
  -2  22   1 13304.2 553.844  16
  -2  22   1 13149.5 524.164  22
   2  22  -1 12635.1 502.679  17
  -2  22   0 2594.87 220.798   3
  -2  22   0 2945.98 244.442  22
  -2  22  -1 6232.77 353.785   3
  -2  22  -1 6702.16 376.385  22
  -2  22  -2 9517.65 451.961   3
  -2  22  -2 9462.15 468.382  22
  -2  22  -3 2376.27 216.424   3
  -2  22  -3 2387.48 229.858  22
   2 -22   3 2485.43 399.279  21
  -2  22  -4 4986.65 317.225   3
  -2  22  -4 4504.45 320.095  22
   2 -22   4 4121.87 461.739  21
   2 -22   4 4440.81 347.791  20
  -2  22  -5-7.39970 87.9106  22
  -2  22  -5 51.5430 76.8399   3
   2 -22   5-58.1372 74.9879   5
   2 -22   5 115.720 151.681  21
   2 -22   5 26.8086 84.9137  20
  -2  22  -6 4934.37 311.197  22
  -2  22  -6 4791.93 295.451   3
   2 -22   6 4511.25 320.257   5
   2 -22   6 4158.63 336.423  20
  -2  22  -7 104.978 64.2071  22
   2 -22   7-11.3408 51.6357   5
  -2  22  -7-21.1082 52.5393   3
   2 -22   7 117.266 81.9656  20
  -2  22  -8-9.05526 36.3501   3
  -2 -23   9 6219.45 359.852  20
   2  23  -8 2166.10 172.812   3
  -2 -23   8 1866.81 216.134  20
  -2 -23   7-53.7708 83.3256  20
  -2  23   7-9.48449 64.1361  16
   2  23  -7 5.23063 44.9200   3
  -2 -23   6 1956.74 228.292  20
  -2  23   6 1750.20 195.540  16
   2  23  -6 1898.84 183.089   3
  -2  23   6 1884.46 180.046   8
  -2 -23   5 22151.8 830.408  20
  -2  23   5 24617.0 785.010   8
  -2  23   5 22179.2 790.717  16
   2  23  -5 24476.0 786.028   3
  -2 -23   4 1882.77 210.677  20
  -2  23   4 1618.02 196.112  16
   2  23  -4 1831.03 193.849   3
  -2  23   4 1794.50 198.512   8
  -2  23   3 398.592 113.007  16
  -2  23   3 322.129 121.626   8
  -2  23   2 741.190 132.461  16
   2  23  -2 610.798 105.194  17
  -2  23   1 13073.8 553.540  16
  -2  23   0 6115.94 353.675   3
  -2  23   0 6741.85 370.502  22
  -2  23  -1 5158.80 335.786  22
  -2  23  -1 4422.63 307.967   3
  -2  23  -2 231.038 103.856  22
  -2  23  -2 150.700 64.9332   3
   2 -23   2 121.087 221.941  21
  -2  23  -3 246.380 90.6422  22
  -2  23  -3 418.799 124.643   3
   2 -23   3 235.065 196.451  21
  -2  23  -4 1576.86 191.578  22
  -2  23  -4 1862.47 192.381   3
   2 -23   4 2014.75 341.624  21
   2 -23   4 1841.96 222.134  20
  -2  23  -5 2375.16 225.098  22
  -2  23  -5 2346.84 208.534   3
   2 -23   5 2834.21 275.760  20
  -2  23  -6 733.039 113.501   3
  -2  23  -6 758.449 115.412  22
   2 -23   6 686.943 119.670   5
  -2  23  -7-13.9380 42.6899   3
   2 -23   7-63.9846 67.1412  20
  -2  23  -7-56.8792 48.1804  22
   2 -23   7-130.113 49.5036   5
  -2 -24   8 273.000 85.7981  20
   2  24  -8 357.181 76.8427   3
   2  24  -7 2078.09 183.305   3
  -2  24   7 2312.55 214.618  16
  -2 -24   7 2056.37 223.851  20
  -2  24   6 2388.77 196.863   8
   2  24  -6 2134.09 192.948   3
  -2  24   6 2099.26 208.388  16
  -2 -24   6 2150.33 226.041  20
  -2  24   5 5434.74 320.442   8
   2  24  -5 5036.45 315.612   3
  -2  24   5 5309.47 336.940  16
  -2 -24   5 5333.96 360.936  20
  -2  24   4 3596.62 279.205  16
  -2 -24   4 3294.35 273.161  20
  -2  24   4 3307.23 258.482   8
  -2  24   3 2539.51 237.787  16
  -2  24   3 2876.76 245.502   8
  -2  24   2 5307.06 338.891  16
   2 -24  -1 383.219 231.705  21
  -2  24   1 245.508 79.1089  16
   2 -24   0 492.121 223.980  21
  -2  24   0-21.9861 70.6515  16
  -2  24   0 372.164 110.381  22
  -2  24  -1 13634.7 568.751  22
  -2  24  -1 13078.6 543.768   3
  -2  24  -2 332.083 98.0497  22
  -2  24  -2 497.602 106.326   3
   2 -24   2 394.132 362.049  21
  -2  24  -3 12090.1 541.412  22
  -2  24  -3 12344.4 528.836   3
   2 -24   3 11139.0 763.989  21
  -2  24  -4 1747.23 193.082  22
  -2  24  -4 1730.72 183.110   3
   2 -24   4 1575.44 319.462  21
   2 -24   4 1593.70 194.400  20
  -2  24  -5 3019.24 241.143  22
  -2  24  -5 3000.09 225.274   3
   2 -24   5 2827.36 348.656  21
   2 -24   5 2792.32 264.714  20
  -2  24  -6 648.040 99.1745   3
   2 -24   6 571.273 129.372  20
   2 -24   6 533.027 95.1529   5
  -2  24  -6 700.751 112.664  22
  -2  24  -7 812.699 97.5458   3
  -2 -25   8 215.381 96.8857  20
  -2 -25   7 307.200 93.2003  20
   2  25  -7 255.079 68.6559   3
   2  25  -6 210.208 72.4573   3
  -2 -25   6 160.507 87.1567  20
  -2  25   6 406.920 99.4436  16
  -2  25   5 6474.27 345.585   8
  -2 -25   5 5952.09 375.923  20
  -2  25   5 5860.50 351.608  16
  -2  25   4 2816.74 233.952   8
  -2  25   4 2389.55 222.398  16
  -2  25   3 44.6033 66.1596   8
  -2  25   3 127.827 84.7221  16
  -2  25   2 1706.64 191.921  16
  -2  25   1 4552.74 311.150  16
   2 -25  -1 3728.93 434.753  21
  -2  25   0 13028.3 552.154  16
   2 -25   0 11298.8 767.646  21
   2 -25   1 128.691 183.862  21
  -2  25  -1 21.3887 64.6044  16
  -2  25  -1 165.275 90.9620  22
  -2  25  -1 54.1223 64.5437   3
   2 -25   2 3853.79 451.888  21
  -2  25  -2 4269.21 303.148  22
  -2  25  -2 3977.75 281.362   3
   2 -25   3 3222.58 403.172  21
  -2  25  -3 3274.30 263.820  22
  -2  25  -3 3339.80 253.604   3
   2 -25   4 246.674 179.343  21
  -2  25  -4 258.788 82.0899  22
  -2  25  -4 110.472 61.4261   3
   2 -25   5 54.2660 135.995  21
   2 -25   5 193.233 83.4086  20
  -2  25  -5 102.315 71.1939  22
  -2  25  -5 163.973 68.4932   3
  -2  25  -6 283.171 68.9988  22
  -2  25  -6 255.616 66.3864   3
  -2 -26   7-60.6491 73.1154  20
  -2 -26   6 136.239 75.6460  20
  -2  26   6-21.6674 53.3774  16
  -2  26   5 15675.7 550.528   8
  -2 -26   5 14721.6 603.100  20
  -2  26   5 15130.9 579.929  16
  -2  26   4 526.567 107.257   8
  -2  26   4 571.971 125.066  16
  -2  26   3 1273.62 162.518   8
  -2  26   3 1051.27 156.783  16
  -2  26   2 1871.89 201.443   8
  -2  26   2 1548.82 181.356  16
  -2  26   1 340.820 102.455  16
   2 -26  -1 1127.40 228.818  21
  -2  26   0 4998.70 320.754  16
   2 -26   0 4310.19 465.445  21
  -2  26  -1 763.476 128.109  16
   2 -26   1 997.448 274.228  21
   2 -26   2 2347.86 365.346  21
  -2  26  -2 2952.45 238.503  16
  -2  26  -2 2709.13 235.108  22
  -2  26  -2 2587.98 219.455   3
   2 -26   3 683.382 256.953  21
  -2  26  -3 808.877 124.976  22
  -2  26  -3 596.412 108.671   3
   2 -26   4 28.5059 144.118  21
  -2  26  -4-28.9034 59.2705  22
  -2  26  -4-16.8903 53.1363   3
   2 -26   5 4176.34 381.947  21
  -2  26  -5 5161.03 288.558  22
  -2  26  -5 4701.65 265.345   3
  -2 -27   6 71.3116 69.9208  20
  -2  27   6 105.617 45.3539  16
  -2  27   5 3435.08 220.259   8
  -2  27   5 3199.68 238.315  16
  -2  27   4 295.526 76.5675   8
  -2  27   4 155.784 67.9060  16
  -2  27   3 622.138 113.768   8
  -2  27   3 453.868 94.9265  16
  -2  27   2 2777.04 235.746   8
  -2  27   2 2975.71 242.422  16
  -2  27   1 15595.2 595.845  16
   2 -27  -1 13349.5 776.091  21
  -2  27   0 7311.81 385.525  16
   2 -27   0 6689.88 566.021  21
  -2  27  -1 1005.83 146.157  16
   2 -27   1 808.257 234.867  21
  -2  27  -2 451.167 100.422  16
   2 -27   2 583.016 224.883  21
  -2  27  -3 626.130 105.858  16
  -2  27  -3 470.782 105.262  22
  -2  27  -3 669.067 115.102   3
  -2  27  -4 208.497 63.6069   3
  -2  27  -4 224.309 65.8683  22
  -2  27  -5 3560.90 223.387  22
  -2  28   5 29.5147 52.5745   8
  -2  28   5-30.7673 46.4488  16
  -2  28   4 110.606 50.6939   8
  -2  28   4-40.4726 44.3014  16
  -2  28   3 1619.84 164.240   8
  -2  28   3 1654.60 169.204  16
  -2  28   2 5754.63 318.146   8
  -2  28   2 5623.12 322.331  16
  -2  28   1 1091.03 149.160   8
   2 -28  -1 1231.43 246.275  21
  -2  28   1 1319.97 154.640  16
   2 -28   0 9246.38 643.319  21
  -2  28   0 12687.3 500.230  16
   2 -28   1 4611.23 453.356  21
  -2  28  -1 6036.06 328.256  16
   2 -28   2 2417.05 320.973  21
  -2  28  -2 3222.21 231.808  16
   2 -28   3 5824.06 468.891  21
  -2  28  -3 6865.97 329.682  16
   2 -28   4 372.838 124.247  21
  -2  28  -4 352.933 64.8593  16
  -2  29   4 1084.98 128.090  16
  -2  29   3-9.80887 52.2532   8
  -2  29   3-90.0725 58.7623  16
  -2  29   2 36.7026 61.6074   8
  -2  29   2 47.9787 59.3890  16
  -2  29   1 55.9458 52.4865   8
   2 -29  -1 24.9391 113.183  21
  -2  29   1 134.996 67.9982  16
  -2  29   0 907.958 124.212   8
   2 -29   0 1008.17 212.052  21
  -2  29   0 1027.51 131.596  16
   2 -29   1 830.043 225.627  21
  -2  29  -1 1088.82 129.301  16
   2 -29   2 288.300 147.764  21
  -2  29  -2 394.728 82.0836  16
   2 -29   3 3586.86 336.461  21
  -2  30   2 9299.49 371.787   8
  -2  30   2 8634.42 373.162  16
  -2  30   1 41.8562 52.9653   8
  -2  30   1 54.9738 38.7049  16
  -2  30   0 49.1857 55.7306   8
   2 -30   0 130.476 148.249  21
  -2  30   0-4.25244 43.6413  16
  -2  30  -1 6417.92 302.505   8
  -3   0  13-3.55903 64.8321  11
  -3   0  12 4124.71 264.130   6
  -3   0  12 3812.99 299.673  11
  -3   0  11 3.47786 51.3601   6
  -3   0  11 110.820 95.0951  11
  -3   0  10 2945.49 233.579   6
  -3   0  10 2687.34 232.381  11
  -3   0   9 24.3366 47.2462  11
  -3   0   9-10.0343 45.3633   6
  -3   0   8 27447.5 997.429  23
   3   0  -7 98.8370 61.8334  24
   3   0  -6 2487.31 248.464   1
   3   0  -5-2.85589 94.6293   1
   3   0  -4 10180.2 333.986  25
   3   0  -4 9912.48 432.716   1
   3   0  -3-24.3141 56.3276   1
   3   0  -2 29682.6 760.296   1
   3   0  -1 6.54321 31.1986   1
  -3   0   1 22.2131 32.1830   2
   3   0   0 205631. 3881.46   1
  -3   0  -1-29.3423 41.4131  24
   3   0   2 53653.4 1334.17  25
  -3   0  -2 50980.1 1292.32  24
   3   0   3-42.1203 73.5483  25
  -3   0  -3-6.24996 67.8743  24
  -3   0  -4 50958.2 1439.81  24
  -3   0  -5 21.5502 60.5508  24
   3   0   6 6033.80 313.964  15
   3   0   7 44.7203 63.7047  15
   3   0   7-26.5023 70.7344  18
   3   0   8 5861.95 345.352  18
   3   0   8 5705.39 337.327  15
   3   0   9 66.4944 59.6488  18
   3   0   9-63.9640 74.8850  15
   3   0  10 4724.70 301.295  15
   3   0  10 5336.49 394.295   7
   3   0  11 31.4017 51.2848  15
   3   0  11 68.2062 72.5568   7
  -3  -1  13 48.7139 68.6342  11
  -3   1  13-76.3392 74.9905  11
  -3   1  12 1491.43 184.817  11
  -3  -1  12 1470.31 187.094  11
  -3   1  12 1571.12 167.627   6
  -3  -1  12 1566.03 163.702   6
  -3  -1  11 17502.1 685.633  11
  -3   1  11 18145.7 692.706  11
  -3   1  11 17434.3 632.195   6
  -3  -1  11 17290.4 628.014   6
  -3   1  10 2961.99 247.547  11
  -3  -1  10 2923.31 243.608  11
  -3   1  10 3092.96 238.279   6
  -3  -1  10 2858.23 226.008   6
  -3  -1   9 2030.04 186.720  11
  -3   1   9 2309.83 198.880  11
  -3  -1   9 2158.08 192.262   6
  -3   1   9 2321.09 200.078   6
  -3   1   8 29193.0 1036.83  23
   3  -1  -7 768.030 160.395   1
   3  -1  -6 1186.06 171.562   1
   3  -1  -5 2969.53 249.028   1
   3   1  -5 3082.80 254.456   1
   3   1  -4 18579.7 487.995  25
   3   1  -4 17463.2 604.053   1
   3  -1  -4 16946.5 619.610   1
   3   1  -3 368.244 76.8999  25
   3   1  -3 346.504 88.9952   1
   3  -1  -3 372.237 103.651   1
   3   1  -2 103909. 2105.26   1
   3  -1  -2 102299. 2142.00   1
  -3   1   1 49697.4 1110.85   2
  -3  -1   1 49412.7 1072.52   2
   3   1  -1 50825.3 1077.87   1
   3  -1  -1 51295.0 1136.02   1
   3   1   0 2740.09 205.898  25
   3  -1   0 2851.40 158.880   1
   3   1   0 2882.56 120.464   1
   3   1   1 554.507 103.997  25
  -3  -1  -1 872.702 113.412  24
   3  -1   1 582.407 71.3176   1
   3   1   2 29881.1 880.816  25
  -3   1  -2 29137.1 870.643  24
  -3  -1  -2 29924.4 853.525  24
   3  -1   3 14434.5 576.950  25
  -3  -1  -3 14372.1 576.620  24
  -3   1  -3 13395.2 577.607  24
   3   1   3 14689.9 570.362  25
  -3   1  -4 37043.1 1179.46  24
  -3  -1  -4 39441.3 1184.35  24
  -3   1  -5 246.080 93.2548  24
  -3  -1  -5 93.2873 71.8804  24
   3   1   6 748.451 120.124  18
   3   1   6 1195.48 137.007  15
   3  -1   6 983.042 120.490  15
   3   1   6 768.502 121.518  11
   3   1   7-6.26026 54.6742  18
   3  -1   7 16.8472 58.2657  15
   3   1   7-9.02617 61.6950  15
   3   1   8 1158.23 144.762  18
   3  -1   8 1226.96 162.456  18
   3  -1   8 1209.08 159.209  15
   3   1   8 1056.29 156.575  15
   3   1   9 32.6887 58.8013  18
   3  -1   9 323.464 76.8487  18
   3   1   9 205.040 100.059  15
   3  -1   9 53.0211 92.6489  15
   3  -1  10 84.6446 63.4419  15
   3   1  10 246.452 91.6929  15
   3  -1  10 50.9952 80.6782   7
   3   1  11 275.774 68.8451  15
   3  -1  11 346.287 79.1770  15
   3   1  11 348.705 83.6367   7
   3  -1  11 145.260 56.3149   7
  -3   2  13 161.838 72.4385  11
  -3  -2  13-29.0506 46.1064  11
  -3   2  12 253.384 75.9581   6
  -3  -2  12 212.976 72.4662   6
  -3  -2  12 142.841 62.7322  11
  -3   2  12 153.949 105.618  11
  -3   2  11 16750.3 621.029   6
  -3  -2  11 17088.5 604.634   6
  -3  -2  11 15870.4 654.152  11
  -3   2  11 16355.8 659.979  11
  -3  -2  10 227.096 65.7574   6
  -3   2  10 331.363 90.8370   6
  -3  -2  10 257.078 82.9130  11
  -3   2  10 193.849 72.0123  11
  -3   2   9 3754.25 255.397  11
  -3  -2   9 3006.61 230.764  11
  -3   2   9 3575.44 251.105   6
  -3  -2   9 3153.15 227.103   6
  -3   2   8 5089.80 386.069  23
   3  -2  -8 5328.63 380.709  24
   3  -2  -7 11.4927 71.6947   1
   3  -2  -6 3098.45 284.955   1
   3  -2  -5 1324.82 176.640   1
   3   2  -4 105457. 2355.49   1
   3  -2  -4 106432. 2409.71   1
   3   2  -3 9970.01 341.912  25
   3   2  -3 9245.02 374.185   1
   3  -2  -3 9406.48 404.506   1
   3   2  -2 98419.2 2047.08  25
   3   2  -2 98218.3 2014.44   1
   3  -2  -2 99081.2 2093.62   1
   3   2  -1 111070. 2296.70  25
   3  -2  -1 109023. 2273.71   1
  -3   2   1 112663. 2234.84   2
  -3  -2   1 106332. 2148.77   2
   3   2  -1 113764. 2168.14   1
   3   2   0 114344. 2490.81  25
  -3   2   0 113198. 2443.76   2
   3  -2   0 118112. 2407.98   1
   3   2   1 9899.66 427.090  25
  -3  -2  -1 9600.70 383.153  24
   3  -2   1 10340.5 341.272   1
   3   2   2 5419.72 314.191  25
  -3  -2  -2 5448.77 298.969  24
   3   2   3 23407.5 762.432  25
  -3  -2  -3 21489.0 743.663  24
  -3   2  -3 21513.5 777.336  24
  -3   2  -4 1212.88 181.167  24
  -3  -2  -4 1441.25 189.301  24
  -3  -2  -5 2771.18 291.460  24
  -3   2  -5 2445.94 277.214  24
   3   2   6 438.874 88.8508  18
   3  -2   6 497.649 87.5379  15
   3   2   6 433.497 100.899  11
   3   2   6 455.334 93.2162  15
   3   2   7 1283.26 164.061  18
   3   2   7 1299.23 155.717  15
   3  -2   7 1180.60 146.338  15
   3  -2   8 736.880 132.672  18
   3   2   8 813.391 137.227  18
   3   2   8 1088.99 156.122  15
   3  -2   8 627.205 122.562  15
   3   2   9 151.883 65.5053  18
   3  -2   9-66.7238 66.9433  18
   3  -2   9 102.308 67.4870  15
   3   2   9 65.3070 82.1844  15
   3  -2  10 3571.85 239.841  18
   3   2  10 3503.65 257.453  15
   3  -2  10 3652.65 258.738  15
   3  -2  10 3510.89 319.117   7
   3  -2  11-32.3470 54.7387  15
   3   2  11 54.3170 44.2172  15
   3  -2  11 85.5089 58.9551   7
   3   2  11-41.6209 58.4222   7
  -3   3  13 6604.03 372.792  11
  -3   3  12 10406.5 458.705   6
  -3  -3  12 10011.7 498.404  11
  -3   3  12 11370.3 520.739  11
  -3   3  11 1099.01 150.731   6
  -3  -3  11 1178.95 148.620   6
  -3   3  11 1017.87 154.629  11
  -3  -3  11 1459.47 183.292  11
  -3   3  10 11058.8 496.096  11
  -3  -3  10 10592.4 495.803  11
  -3  -3  10 10827.1 452.573   6
  -3   3  10 10187.0 465.065   6
  -3   3   9 14832.6 559.091  11
  -3  -3   9 14150.9 542.810  11
  -3  -3   9 14158.1 519.656   6
  -3   3   9 15277.0 562.174   6
  -3   3   8 8535.97 508.007  23
  -3   3   8 9414.89 397.535   6
   3  -3  -7 12.7293 56.7840   1
  -3   3   7 147.259 93.5527  23
   3  -3  -6 6481.05 415.777   1
   3  -3  -5 70.7271 72.4825   1
   3  -3  -4 294.123 110.905   1
   3   3  -4 164.411 50.6225  25
   3   3  -3 10586.8 404.531   1
   3  -3  -3 10884.0 460.519   1
   3   3  -3 10517.2 365.413  25
   3  -3  -2 2711.49 208.956   1
   3   3  -2 3021.28 191.012  25
   3  -3  -1 132543. 2674.17   1
  -3  -3   1 131095. 2484.64   2
  -3   3   1 124536. 2601.15   2
   3   3  -1 130631. 2659.57  25
  -3   3   0 255.751 74.1952   2
   3  -3   0 260.644 72.6283   1
   3   3   0 155.442 71.8580  25
  -3  -3   0 268.239 59.6707  24
   3  -3   1 60006.8 1295.11   1
   3   3   1 58959.1 1411.85  25
  -3  -3  -1 55639.3 1317.31  24
   3  -3   2 20217.6 562.726   1
   3   3   2 18579.9 663.045  25
  -3  -3  -2 19131.3 629.551  24
   3   3   3 11589.6 503.687  25
  -3  -3  -3 10351.0 480.655  24
  -3   3  -4 60659.6 1680.65  24
  -3  -3  -4 61919.4 1632.61  24
  -3   3  -5 247.294 117.384  24
  -3  -3  -5 294.575 112.775  24
   3   3   6 1200.03 145.041  18
   3  -3   6 1115.00 167.207  20
   3  -3   6 1526.19 150.913  15
   3   3   6 1002.17 132.561  11
   3   3   6 1369.96 147.246  15
   3  -3   6 1336.67 161.301   5
   3   3   7 6732.30 361.884  18
   3   3   7 6213.35 364.524  11
   3   3   7 5814.52 323.742  12
   3  -3   7 7234.09 366.375  15
   3   3   7 7107.23 364.761  15
   3   3   8 9026.54 434.183  18
   3  -3   8 8777.41 434.266  15
   3   3   8 9557.15 449.531  15
   3  -3   9 89.8239 66.5969  18
   3   3   9 128.295 70.8710  15
   3  -3   9 95.8166 66.7138  15
   3   3  10 4670.28 298.759  15
   3  -3  10 5162.80 309.572  15
   3  -3  10 5164.49 292.576  18
   3  -3  10 5348.66 386.832   7
   3   3  11 839.026 115.100  15
   3  -3  11 552.194 91.5486  15
   3  -3  11 823.933 147.640   7
  -3   4  13 1358.35 180.266  11
  -3   4  12 285.010 78.6915   6
  -3  -4  12 198.546 59.5851  11
  -3   4  12 241.552 95.8696  11
  -3   4  11 6746.64 371.075   6
  -3  -4  11 6954.85 406.077  11
  -3   4  11 7334.23 412.478  11
  -3   4  10 10816.4 478.020   6
  -3   4  10 11138.5 503.990  11
  -3  -4  10 11163.9 501.025  11
  -3   4   9 902.990 131.125   6
   3  -4  -8 1860.00 249.858   1
  -3   4   8 1392.50 202.598  23
  -3   4   8 1834.26 170.764   6
   3  -4  -7 2625.81 282.294   1
  -3   4   7 2676.70 268.866  23
   3  -4  -6 135.478 83.4957   1
  -3   4   6 36.0666 67.9794  23
   3  -4  -5 1991.38 220.054   1
   3  -4  -4 6850.67 391.739   1
   3  -4  -3 12548.2 513.576   1
   3   4  -3 11572.6 396.716  25
   3  -4  -2 5823.95 319.265   1
   3   4  -2 5990.74 276.855  25
  -3   4   1 127618. 2634.52   2
  -3  -4   1 130894. 2473.85   2
   3  -4  -1 130282. 2719.17   1
   3   4  -1 133348. 2689.45  25
  -3   4   0 186491. 3729.04   2
   3  -4   0 185633. 3712.66   1
   3   4   0 182985. 3756.81  25
  -3  -4   0 192966. 3612.42  24
   3  -4   1 57046.6 1273.32   1
   3   4   1 53950.4 1362.43  25
  -3  -4  -1 54526.6 1260.36  24
   3  -4   2 8667.81 346.897   1
   3   4   2 8544.76 416.657  25
  -3  -4  -2 8158.45 375.188  24
   3   4   3 6814.33 377.442  25
  -3  -4  -3 6161.63 356.516  24
  -3  -4  -4 1199.71 171.863  24
  -3  -4  -5 13437.8 676.353  24
   3   4   6 39.7193 57.6000  18
   3  -4   6 38.3265 78.1944  20
   3   4   6-4.78630 46.7928  15
   3  -4   6 53.3951 57.7585  15
   3   4   6 2.23715 46.8542  11
   3   4   7 3891.10 285.744  11
   3   4   7 4344.77 278.987  12
   3  -4   7 4721.40 295.928  15
   3   4   7 4886.20 301.623  15
   3   4   7 4597.40 302.385  18
   3  -4   7 4590.96 323.410   5
   3   4   8 2008.20 197.436  18
   3   4   8 1643.40 178.766  12
   3   4   8 1713.77 185.558  15
   3  -4   8 1660.41 185.113  15
   3  -4   9 1539.92 170.761  18
   3  -4   9 1582.83 246.385   7
   3   4   9 1650.53 188.025  15
   3  -4   9 1601.28 181.500  15
   3   4   9 1958.79 186.493  12
   3   4  10 27.3077 55.9471  15
   3  -4  10 99.3195 56.2418  15
   3  -4  10 148.522 63.9292  18
   3  -4  10-49.3023 108.695   7
   3  -4  11 2899.43 205.375  15
   3   4  11 2791.19 195.948  15
   3  -4  11 2654.00 240.745   7
  -3   5  13 2434.97 215.492  11
  -3   5  12 9650.60 438.891   6
  -3   5  12 9747.68 478.756  11
  -3   5  11 129.126 65.0754   6
  -3   5  11 169.029 89.8807  11
  -3   5  10 1861.73 191.349   6
  -3   5  10 1675.81 188.014  11
  -3   5   9 466.500 109.683   6
   3  -5  -8 933.590 179.985   1
  -3   5   8 632.240 146.866  23
  -3   5   8 721.195 106.458   6
   3  -5  -7 20053.8 856.664   1
  -3   5   7 19723.4 797.871  23
   3  -5  -6 3869.85 323.269   1
  -3   5   6 3656.78 293.983  23
   3  -5  -5 13061.3 601.252   1
  -3   5   5 12859.3 554.879  23
   3  -5  -4 39490.7 1151.55   1
   3  -5  -3 34214.5 1023.76   1
   3   5  -3 36173.3 887.213  25
   3  -5  -2 2102.60 199.853   1
   3   5  -2 2303.08 173.423  25
   3  -5  -1 56852.1 1392.98   1
   3   5  -1 57862.3 1351.49  25
  -3   5   0 8022.68 361.865   2
   3  -5   0 8199.20 362.754   1
   3   5   0 8192.30 378.321  25
  -3  -5   0 8593.09 291.390  24
  -3   5   0 8154.92 251.629  23
  -3   5  -1 125855. 2728.76   2
   3  -5   1 130181. 2647.83   1
   3   5   1 127096. 2730.61  25
  -3  -5  -1 129525. 2600.47  24
   3   5   2 67420.1 1667.34  25
  -3  -5  -2 66898.6 1586.51  24
   3   5   3-37.3424 53.5052  25
  -3  -5  -3 40.9902 60.9704  24
  -3  -5  -4 13940.4 624.393  24
  -3  -5  -5 250.285 112.317  24
   3   5   6 255.126 73.3083  18
   3  -5   6 283.204 109.777  20
   3   5   6 222.756 70.8224  12
   3   5   6 309.006 86.9221  15
   3  -5   6 325.402 76.0840  15
   3  -5   6 275.933 84.0471   5
   3   5   7 32.8825 61.1692  18
   3  -5   7-89.0937 108.853  20
   3   5   7-35.5429 49.8188  12
   3   5   7 9.75598 62.1409  15
   3  -5   7-28.2424 62.4163  15
   3   5   7 1.26892 41.0223  11
   3  -5   7-98.5390 88.9268   5
   3   5   8 3266.48 250.931  18
   3   5   8 3764.14 274.235  15
   3  -5   8 3238.33 256.076  15
   3   5   8 3012.37 242.567  12
   3  -5   9 1264.48 162.533  18
   3  -5   9 1520.93 230.700   7
   3   5   9 1479.83 172.565  15
   3  -5   9 1527.79 171.241  15
   3   5   9 1449.42 169.117  12
   3  -5  10 4.62777 47.6524  15
   3   5  10-17.2678 62.3009  15
   3  -5  10-62.8310 72.9661  18
   3  -5  10 158.655 84.5117   7
   3   5  11 606.145 91.8338  15
   3  -5  11 639.148 93.9247  15
   3  -5  11 926.893 145.385   7
  -3   6  13 968.320 142.823  11
  -3   6  12 2874.16 225.791   6
  -3   6  12 2955.04 246.344  11
  -3   6  11 1130.74 154.958   6
  -3   6  11 1172.72 164.348  11
  -3   6  10 6512.60 362.676   6
  -3   6  10 6839.01 380.101  11
  -3   6   9 1097.27 143.205   6
  -3   6   8 1264.98 142.849   6
   3  -6  -7 3322.57 332.429   1
  -3   6   7 3050.26 291.643  23
   3  -6  -6 37401.9 1232.08   1
  -3   6   6 38495.5 1164.59  23
   3  -6  -5 52026.5 1490.24   1
  -3   6   5 53743.2 1414.10  23
   3  -6  -4 3703.23 300.831   1
  -3   6   4 2789.68 236.219  23
   3  -6  -3 66554.5 1664.81   1
  -3   6   3 65134.5 1526.32  23
   3  -6  -2 87131.2 2034.63   1
   3   6  -2 89694.0 1923.23  25
  -3   6   2 87244.1 1876.73  23
   3  -6  -1 5717.07 327.799   1
   3   6  -1 5966.20 305.682  25
  -3   6   1 5737.25 241.117  23
  -3   6   0 22044.5 686.843   2
   3  -6   0 21773.5 694.400   1
   3   6   0 22229.9 711.800  25
  -3  -6   0 22720.1 568.030  24
  -3   6  -1 46900.0 1218.05   2
   3  -6   1 45297.0 1152.54   1
   3   6   1 43808.9 1206.81  25
  -3  -6  -1 47474.1 1092.76  24
   3  -6   2 16899.1 574.768   1
   3   6   2 15776.8 621.176  25
  -3  -6  -2 16079.0 563.777  24
   3   6   3 2128.58 216.571  25
  -3  -6  -3 2077.09 204.047  24
  -3  -6  -4 6332.46 408.777  24
  -3  -6  -5 29859.9 1098.76  24
   3   6   6 3280.23 245.754  12
   3   6   6 3473.58 248.787  18
   3  -6   6 3610.86 298.132  20
   3   6   6 3677.70 245.258  15
   3  -6   6 3676.27 246.543  15
   3  -6   6 3472.10 272.520   5
   3   6   7 9272.76 445.530  12
   3  -6   7 10970.4 544.351  20
   3   6   7 11575.0 483.873  18
   3   6   7 10578.1 460.324  15
   3  -6   7 10562.2 460.152  15
   3  -6   7 9857.44 497.315   5
   3   6   8 4910.88 318.057  12
   3  -6   8 5508.28 434.289   7
   3   6   8 5608.70 332.434  15
   3  -6   8 5674.47 337.295  15
   3  -6   8 5736.74 376.400   5
   3  -6   9 1650.33 178.717  18
   3  -6   9 1543.53 228.580   7
   3  -6   9 1691.94 176.586  15
   3   6   9 1800.97 184.444  15
   3   6   9 1672.38 181.161  12
   3  -6  10 2781.66 220.394  18
   3  -6  10 2538.13 204.925  15
   3   6  10 2823.86 216.206  15
   3  -6  10 2483.01 266.353   7
   3   6  10 2588.56 201.365  12
   3  -6  11 2335.36 215.388   7
  -3   7  13 103.556 57.0262  11
  -3   7  12 3771.01 260.996   6
  -3   7  12 4097.27 293.952  11
  -3   7  11 994.983 144.594   6
  -3   7  11 909.773 146.569  11
  -3   7  10 6969.18 376.733   6
  -3   7  10 6997.24 388.839  11
  -3   7   9 591.620 114.579   6
  -3   7   8 11607.9 472.170   6
  -3   7   7 4926.78 379.935  23
   3  -7  -7 5063.29 418.988   1
  -3   7   6 57441.1 1562.87  23
   3  -7  -6 56689.9 1651.72   1
  -3   7   5 16213.9 649.591  23
   3  -7  -5 16404.4 715.857   1
  -3   7   4 4889.19 307.664  23
   3  -7  -4 5051.93 369.963   1
  -3   7   3 85853.0 1924.91  23
   3  -7  -3 88947.0 2110.65   1
  -3   7   2 41069.5 1015.54  23
   3  -7  -2 41410.7 1182.86   1
   3   7  -1 49094.0 1218.43  25
  -3   7   1 47428.9 1084.66  23
   3  -7  -1 47917.3 1271.53   1
   3   7   0 12522.6 509.183  25
  -3   7   0 12329.1 487.023   2
   3  -7   0 12972.8 512.342   1
   3   7   1 112203. 2563.48  25
  -3  -7  -1 121894. 2406.88  24
  -3   7  -1 116631. 2560.72   2
   3  -7   1 116237. 2519.90   1
  -3  -7  -2 3985.99 256.055  24
   3  -7   2 3700.88 258.102   1
  -3   7  -2 3555.03 290.681   2
  -3  -7  -3 347.171 96.0731  24
  -3  -7  -4 50588.5 1444.30  24
  -3  -7  -5 2575.59 283.902  24
   3  -7   5 2160.49 221.347  20
   3  -7   5 2731.30 256.829   7
   3   7   5 1903.20 171.486  12
   3  -7   5 2411.33 216.377   5
   3   7   6 16557.6 614.029  12
   3  -7   6 17473.3 718.215  20
   3   7   6 18667.5 630.797  18
   3   7   6 17013.6 596.621  15
   3  -7   6 17772.1 600.642  15
   3  -7   6 17859.3 682.063   5
   3  -7   7 302.503 119.642  20
   3  -7   7 43.3436 96.4014   7
   3   7   7 186.664 76.8482  18
   3   7   7 237.513 98.0237  12
   3   7   7 149.675 62.2860  15
   3  -7   7 165.073 71.3776  15
   3  -7   7 317.106 93.1163   5
   3   7   8 3489.63 266.435  12
   3  -7   8 3827.34 367.960   7
   3  -7   8 3692.76 312.924  20
   3   7   8 3747.62 265.684  15
   3  -7   8 3902.26 271.034  15
   3  -7   8 3526.59 299.635   5
   3  -7   9 2161.80 287.054   7
   3   7   9 1807.81 186.522  15
   3  -7   9 1734.54 180.716  15
   3   7   9 1994.04 195.373  12
   3  -7  10 438.539 87.6998  18
   3   7  10 412.495 99.9108  15
   3  -7  10 477.717 90.3201  15
   3  -7  10 437.177 129.015   7
   3   7  10 459.188 85.2621  12
  -3   8  13-69.1207 71.5582  11
  -3   8  12-4.58257 58.8157   6
  -3   8  12 11.2814 58.5894  11
  -3   8  11 14924.8 580.500   6
  -3   8  11 15008.6 615.280  11
  -3   8  10 4132.03 284.195   6
  -3   8  10 4159.71 295.921  11
  -3   8   9 202.894 67.1117   6
  -3   8   8 8403.41 391.738   6
  -3   8   7 1745.08 224.713  23
   3  -8  -7 1358.38 227.654   1
  -3   8   6 5638.65 382.354  23
   3  -8  -6 4963.94 402.079   1
  -3   8   5 101.966 59.3203  23
   3  -8  -5 43.6671 85.5320   1
  -3   8   4 2716.66 235.567  23
   3  -8  -4 3101.79 308.502   1
  -3   8   3 29654.1 860.186  23
   3  -8  -3 31249.0 1018.63   1
  -3   8   2 16079.1 526.419  23
   3  -8  -2 15779.3 659.805   1
  -3   8   1 18602.3 531.709  23
   3  -8  -1 18792.2 697.175   1
   3  -8   0 722.259 124.808   1
  -3   8   0 747.656 115.944   2
  -3   8  -1 31184.9 948.578   2
   3  -8   1 31966.6 936.784   1
  -3  -8  -2 1893.05 173.970  24
   3  -8   2 1782.71 190.398   1
  -3   8  -2 1725.88 215.069   2
  -3  -8  -3 32680.6 995.437  24
   3  -8   3 34002.2 1005.33   1
  -3   8  -3 30552.1 1051.66   2
  -3  -8  -4 968.175 160.918  24
  -3  -8  -5 21397.3 899.789  24
   3  -8   5 21406.5 785.201  20
   3  -8   5 22370.7 817.594   7
   3   8   5 20621.6 664.498  18
   3   8   5 19706.6 665.031  12
   3  -8   5 21182.2 728.156   5
   3  -8   6 28.5318 82.1111  20
   3  -8   6-17.8959 101.808   7
   3   8   6 7.99166 57.8609  18
   3   8   6-69.2667 82.9663  12
   3  -8   6 154.060 64.2633  15
   3   8   6 120.396 60.4185  15
   3  -8   6 30.2083 65.2962   5
   3   8   7 5658.54 346.565  12
   3  -8   7 6183.05 426.171  20
   3  -8   7 6040.89 444.647   7
   3   8   7 6412.68 352.744  18
   3   8   7 6648.75 350.620  15
   3  -8   7 6598.53 349.572  15
   3  -8   7 6134.04 392.636   5
   3   8   8 1382.36 167.633  12
   3  -8   8 1258.03 217.069   7
   3  -8   8 1142.89 187.628  20
   3   8   8 1343.61 161.875  15
   3  -8   8 1335.19 165.803  15
   3  -8   8 1301.37 194.175   5
   3   8   9 554.604 102.081  12
   3  -8   9 672.601 159.733   7
   3  -8   9 648.514 115.589  15
   3   8   9 453.920 98.2385  15
   3  -8   9 442.352 129.074   5
   3  -8  10 3385.34 235.235  18
   3   8  10 3331.72 223.693  15
   3  -8  10 3335.81 223.761  15
   3  -8  10 3139.72 288.651   7
   3   8  10 3129.23 223.088  12
  -3   9  13 153.122 55.9298  11
  -3   9  12 629.507 105.869   6
  -3   9  12 603.813 117.601  11
  -3   9  11 2003.55 195.158   6
  -3   9  11 2228.00 222.656  11
  -3   9  10 38.4083 75.0802   6
  -3   9  10 97.3787 108.396  11
  -3   9   9 3629.67 255.686   6
  -3   9   8 87.4704 46.1859   6
  -3   9   7 5680.78 420.329  23
   3  -9  -7 6066.70 470.550   1
  -3   9   6 14613.3 666.002  23
   3  -9  -6 13771.4 719.260   1
  -3   9   5 18064.4 708.326  23
   3  -9  -5 18010.4 796.120   1
  -3   9   4 130.448 57.0302  23
   3  -9  -4-36.1675 130.659   1
  -3   9   3 9961.85 428.532  23
   3  -9  -3 9195.24 537.781   1
  -3   9   2 81753.1 1782.10  23
   3  -9  -2 79787.3 2014.11   1
  -3   9   1 141096. 2749.45  23
   3  -9  -1 130222. 3000.01   1
   3  -9   0 5633.64 350.512   1
  -3   9  -1 357218. 6875.70   2
   3  -9   1 346464. 6879.60   1
   3  -9   2 30637.4 949.648   1
  -3   9  -2 28778.0 964.699   2
   3  -9   3 4056.75 304.054   1
  -3   9  -3 3394.76 313.055   2
  -3  -9  -4 24072.6 888.935  24
  -3   9  -4 22495.4 921.368   2
   3  -9   5 27803.7 942.294  20
   3  -9   5 29599.7 991.642   7
   3   9   5 27213.6 815.140  18
   3   9   5 27259.5 832.632  12
   3  -9   5 29450.3 907.546   5
   3  -9   6 7222.44 464.081   7
   3  -9   6 6230.12 417.949  20
   3   9   6 5989.15 347.041  12
   3  -9   6 6488.45 396.145   5
   3   9   7 34489.8 1030.67  12
   3  -9   7 37768.1 1227.84   7
   3  -9   7 35117.7 1163.84  20
   3  -9   7 36456.8 1000.61  15
   3  -9   7 34285.8 1101.16   5
   3   9   8 19581.3 718.904  12
   3  -9   8 20914.3 874.029   7
   3  -9   8 20947.3 825.065  20
   3   9   8 20772.8 696.316  15
   3  -9   8 21030.0 698.815  15
   3  -9   8 20505.4 785.706   5
   3   9   9 5181.47 319.488  12
   3  -9   9 5463.62 411.563   7
   3   9   9 5121.08 299.497  15
   3  -9   9 5165.16 301.905  15
   3  -9   9 6048.79 369.008   5
   3   9  10 277.286 69.8937  12
   3  -9  10 562.987 134.355   7
   3  -9  10 360.147 84.7845  18
  -3  10  13 479.960 91.9864  11
  -3  10  12 66.6833 63.5839  11
  -3  10  12 36.8465 46.4562   6
  -3  10  11 2647.44 217.392   6
  -3  10  11 2662.72 235.554  11
  -3  10  10 2050.65 193.837   6
  -3  10  10 2005.99 208.359  11
  -3  10   9 851.650 129.323   6
  -3  10   8 1601.01 164.706   6
  -3  10   7 334.808 69.2714  19
  -3  10   7 449.783 96.3474  16
   3 -10  -7 226.420 88.9509   1
  -3  10   7 229.037 67.1233   6
  -3  10   6 7550.82 462.682  23
   3 -10  -6 7566.47 530.952   1
  -3  10   5 376.203 100.733  23
   3 -10  -5 205.920 113.342   1
  -3  10   4 13319.2 560.676  23
   3 -10  -4 13321.7 680.964   1
  -3  10   3 12627.2 504.543  23
   3 -10  -3 13515.7 660.337   1
  -3  10   2 384.012 83.2197  23
   3 -10  -2 201.934 127.620   1
   3 -10  -1 3467.83 302.764   1
   3 -10   0 11173.6 536.342   1
  -3  10  -1 17545.1 673.757   2
   3 -10   1 18568.3 710.206   1
   3 -10   2 17156.8 683.990   1
  -3  10  -2 16648.9 690.537   2
   3 -10   3 28826.2 976.043   1
  -3  10  -3 28512.7 1008.61   2
  -3  10  -4 8146.89 515.440   2
   3 -10   5-65.0253 86.7016  20
   3  10   5-37.8046 50.6933  12
   3 -10   5 16.0998 59.5657   5
   3 -10   5 124.240 103.610   7
   3 -10   6 2285.37 257.161  20
   3  10   6 1946.43 200.987  12
   3 -10   6 2361.16 236.681   5
   3 -10   6 1896.13 237.589   7
   3 -10   7 17164.8 755.963  20
   3  10   7 18002.0 673.447  12
   3 -10   7 17435.7 714.296   5
   3 -10   7 16896.2 776.214   7
   3 -10   8 356.100 106.682  20
   3 -10   8 372.492 116.358   7
   3 -10   8 528.157 141.778   5
   3  10   8 308.873 94.0009  12
   3 -10   9 123.513 94.5604   7
   3  10   9 84.5148 69.0189  12
   3 -10   9 190.511 81.1777   5
   3  10  10 44.5423 41.5087  12
   3 -10  10 47.7376 49.7874  18
   3 -10  10 32.6237 77.6647   7
  -3  11  12 665.076 114.972  11
  -3  11  12 561.341 94.1442   6
  -3  11  11 4054.01 267.054   6
  -3  11  11 4458.37 305.435  11
  -3  11  10 2147.89 196.231   6
  -3  11  10 2151.63 211.856  11
  -3 -11   9 146.637 71.8968  20
  -3  11   9 99.8598 53.2064   6
  -3  11   8 13208.1 512.018   6
  -3  11   7-59.6549 45.2712  16
  -3  11   7-29.9784 36.8687   6
  -3  11   6 2760.20 282.942  23
   3 -11  -6 3051.42 338.909   1
  -3  11   5 950.808 168.397  23
   3 -11  -5 743.526 154.215   1
  -3  11   4 1301.14 175.551  23
   3 -11  -4 1721.59 226.971   1
  -3  11   3 384.642 94.4051  23
   3 -11  -3 601.626 148.117   1
  -3  11   2 11287.4 452.083  23
   3 -11  -2 11990.2 622.267   1
   3 -11  -1 61777.9 1683.89   1
   3 -11   0 8612.20 484.976   1
  -3  11  -1 33694.4 1042.15   2
   3 -11   1 34031.6 1087.32   1
   3 -11   2 23670.1 864.149   1
  -3  11  -2 23235.0 858.300   2
   3 -11   3 1233.40 190.446   1
  -3  11  -3 1304.69 195.461   2
   3  11   4 10650.1 444.382  12
   3 -11   4 11297.8 548.969   7
   3 -11   4 11087.7 526.356  20
  -3  11  -4 12207.8 643.753   2
   3 -11   4 10232.0 474.552   5
   3 -11   5 5644.16 391.740  20
   3  11   5 5684.13 327.432  12
   3 -11   5 5823.20 360.827   5
   3 -11   5 5235.46 388.301   7
   3 -11   6 7301.53 460.719  20
   3  11   6 7373.28 398.954  12
   3 -11   6 7509.76 430.334   5
   3 -11   6 6759.20 457.718   7
   3 -11   7 16430.1 736.486  20
   3  11   7 15304.4 623.993  12
   3 -11   7 15525.7 670.118   5
   3 -11   7 15485.2 733.632   7
   3 -11   8 464.159 130.353  20
   3  11   8 599.963 138.717  12
   3 -11   8 475.789 144.073   5
   3 -11   8 697.518 197.800   7
   3 -11   9-66.5243 90.4000  20
   3 -11   9 33.0371 108.433   7
   3  11   9 194.765 77.4305  12
   3 -11   9-71.5209 82.6214   5
   3  11  10 60.5806 50.9161  12
   3 -11  10 56.0243 56.3624   5
   3 -11  10 59.9120 46.3643  18
  -3  12  12 2999.16 230.743  11
  -3  12  11 597.672 109.948   6
  -3  12  11 662.557 123.985  11
  -3  12  10 894.576 141.239  11
  -3 -12  10 1153.07 165.846  20
  -3  12  10 1086.24 140.585   6
  -3  12   9 282.886 74.4663   6
  -3 -12   9 253.998 99.8250  20
  -3  12   8 2938.23 218.746   6
  -3  12   7 16338.4 619.069  16
  -3  12   7 16968.7 569.181   6
   3 -12  -6 4090.81 400.581   1
  -3  12   6 3740.53 250.240  16
  -3  12   6 3623.34 238.263   8
  -3  12   6 3958.03 344.183  23
  -3  12   5 47337.8 1365.66  23
   3 -12  -5 45857.5 1532.86   1
  -3  12   4 12163.0 549.338  23
   3 -12  -4 12042.9 680.513   1
  -3  12   3 17906.9 657.432  23
   3 -12  -3 18380.8 843.455   1
  -3  12   2 132469. 2779.86  23
   3 -12  -2 128412. 3094.77   1
   3 -12  -1 109.445 81.0698   1
   3 -12   0 11441.3 590.869   1
   3 -12   1 19538.2 798.376   1
   3 -12   2 49563.1 1494.10   1
  -3  12  -2 53917.8 1478.63   2
  -3  12  -3 148.242 89.4339   2
   3 -12   3 56.2504 72.2537   1
   3 -12   4 11465.4 547.621  20
   3  12   4 11758.2 474.925  12
   3 -12   4 11654.8 509.587   5
   3 -12   4 11616.3 568.024   7
   3 -12   5 900.923 175.112  20
   3  12   5 786.378 117.743  12
   3 -12   5 816.948 144.236   5
   3 -12   5 683.530 144.004   7
   3 -12   6 2208.18 260.748  20
   3  12   6 1735.64 187.827  12
   3 -12   6 2133.31 230.030   5
   3 -12   6 1876.54 236.137   7
   3 -12   7 52.1885 95.7948  20
   3  12   7 139.163 91.1832  12
   3 -12   7 192.386 119.324   5
   3 -12   7-136.628 129.351   7
   3 -12   8 4305.53 352.198  20
   3  12   8 4446.69 310.853  12
   3 -12   8 4374.57 333.517   5
   3 -12   8 4458.01 370.859   7
   3 -12   9 185.686 95.1238  20
   3 -12   9 308.393 124.329   7
   3  12   9 196.632 77.7349  12
   3 -12   9 47.0397 58.9143   5
   3  12  10 1024.93 121.185  12
   3 -12  10 1245.60 134.422  18
   3 -12  10 1279.62 161.139   7
  -3  13  12 392.269 92.6217  11
  -3  13  11 280.100 80.1654   6
  -3  13  11 395.451 97.5720  11
  -3 -13  10 489.621 131.737  20
  -3  13  10 266.166 78.7115   6
  -3  13  10 258.292 82.7113  11
  -3  13   9 3931.55 261.436   6
  -3 -13   9 4226.99 320.456  20
  -3  13   8 10393.3 437.373   6
  -3  13   8 9547.84 472.409  16
  -3  13   7 1299.53 161.754  16
  -3  13   6 28159.9 841.459  16
  -3  13   6 26726.6 801.414   8
   3 -13  -5 24425.8 1065.78   1
  -3  13   5 24061.4 903.043  23
   3 -13  -4 30.0626 111.398   1
  -3  13   4 25.2722 51.1216  23
   3 -13  -3 2180.25 288.284   1
  -3  13   3 2368.78 215.250  23
   3 -13  -2 281.903 94.7439   1
   3 -13  -1 9761.00 575.031   1
   3 -13   0 341.986 100.243   1
   3 -13   1 56.5746 75.1724   1
  -3  13  -2-10.6454 50.3100   2
   3 -13   2-10.4884 70.6273   1
   3 -13   3 1931.20 202.009  20
  -3  13  -3 1197.60 193.445   2
   3 -13   3 1440.99 219.547   1
   3 -13   3 1443.83 190.348   7
   3  13   3 1234.74 138.930   9
   3  13   3 1388.92 144.617  12
   3 -13   3 1492.94 161.110   5
   3  13   4 9444.55 420.296   9
   3 -13   4 9634.65 526.803   7
   3 -13   4 8781.46 589.578  21
   3 -13   4 9398.10 504.235  20
   3  13   4 10169.0 446.752  12
   3 -13   4 9312.91 462.439   5
   3 -13   5 161.526 100.512   7
   3  13   5-12.7477 56.6567   9
   3 -13   5 42.9717 109.414  20
   3  13   5 46.6489 62.8337  12
   3 -13   5 35.3463 80.6591   5
   3 -13   6 447.522 144.306   7
   3 -13   6 480.712 145.594  20
   3  13   6 454.949 103.424  12
   3 -13   6 556.066 134.232   5
   3 -13   7 3426.13 328.812   7
   3 -13   7 4181.74 357.122  20
   3  13   7 3909.38 289.196  12
   3 -13   7 3884.19 321.806   5
   3 -13   8-5.13608 109.012   7
   3 -13   8-151.736 115.546  20
   3  13   8 40.9580 77.6437  12
   3 -13   8 92.5997 92.1847   5
   3 -13   9 61.0452 79.1108   7
   3  13   9 102.700 51.9419  12
   3 -13   9 111.225 77.9619   5
   3 -13   9 69.8935 68.5860  20
  -3  14  12 306.930 75.2083  12
  -3  14  12 427.452 85.5133  11
  -3  14  11 2861.30 229.154  11
  -3  14  11 2806.90 209.832   6
  -3  14  10 6831.86 374.019  11
  -3  14  10 6362.78 332.447   6
  -3 -14  10 6904.13 422.410  20
  -3  14   9 1847.93 180.669   6
  -3 -14   9 1885.36 227.937  20
  -3  14   8 255.279 99.7941  16
  -3  14   7 5593.05 346.647  16
  -3  14   6 96.7300 51.6199  16
  -3  14   6 131.189 58.5965   8
  -3  14   5 42276.4 1327.98  23
  -3  14   5 40339.1 1093.64   8
   3  14  -5 42045.3 1072.80  17
  -3  14   5 44607.2 1130.15  16
   3 -14  -5 43010.2 1540.00   1
   3  14  -5 44096.6 1130.88  13
   3 -14  -4 5429.75 484.441   1
  -3  14   4 5819.15 389.941  23
   3 -14  -3 1543.15 266.580   1
  -3  14   3 1452.59 172.283  23
   3 -14  -2 3930.78 394.348   1
   3 -14  -1 1700.94 257.457   1
   3 -14   0 275.205 117.128   1
   3 -14   1 4658.29 395.714   1
   3 -14   2 5474.79 433.175   1
   3  14   3 4539.17 276.793   9
   3  14   3 4690.12 275.160  10
   3  14   3 4895.38 285.193  12
   3 -14   3 4450.25 419.105  21
   3 -14   3 4699.80 330.108  20
   3 -14   3 4738.66 304.899   5
   3  14   4 7848.43 380.427   9
   3 -14   4 7805.77 477.025   7
   3  14   4 7712.06 391.608  12
   3 -14   4 7638.50 452.998  20
   3 -14   4 6548.51 526.993  21
   3 -14   4 7804.73 423.890   5
   3  14   5 5851.17 333.229   9
   3 -14   5 5472.77 411.561   7
   3  14   5 5701.11 343.102  12
   3 -14   5 5341.98 392.213  20
   3 -14   5 5319.77 357.720   5
   3 -14   6 16605.0 750.703   7
   3  14   6 17573.5 659.504  12
   3 -14   6 16122.6 738.178  20
   3 -14   6 16143.8 683.804   5
   3 -14   7 17173.1 773.660   7
   3  14   7 19385.5 702.511  12
   3 -14   7 18212.8 793.147  20
   3 -14   7 18173.9 743.594   5
   3 -14   8 968.366 186.751   7
   3  14   8 1191.46 158.373  12
   3 -14   8 876.178 151.998   5
   3 -14   8 966.589 172.706  20
   3  14   9 620.102 109.379  12
   3 -14   9 488.171 111.670   5
   3 -14   9 401.543 102.339  20
  -3  15  12 4395.28 252.087  11
  -3 -15  11 2444.86 236.748  20
  -3  15  11 2419.84 204.276  11
  -3 -15  10 367.547 102.348  20
  -3  15  10 422.510 108.665  11
  -3 -15   9 1365.02 198.978  20
  -3  15   8 3330.51 279.318  16
  -3  15   7 4791.95 321.539  16
  -3  15   7 4757.20 300.980   8
   3  15  -6 926.538 125.801  17
  -3  15   6 1037.98 144.253  16
  -3  15   6 784.744 120.029   8
  -3  15   5 33951.7 943.691  16
   3  15  -5 33250.4 892.349  17
  -3  15   5 34718.4 932.223   8
   3 -15  -4 249.909 139.532   1
  -3  15   4 2.10541 40.8994  16
  -3  15   4 209.959 79.0565  23
  -3  15   4 23.5691 40.5317   8
   3 -15  -3 517.931 175.651   1
  -3  15   3 323.132 99.1621  23
   3 -15  -2 50.1961 108.300   1
   3 -15  -1 10570.5 661.654   1
   3 -15   0 313.020 121.274   1
   3 -15   1 3830.43 381.949   1
   3  15   2 5067.69 280.911  10
   3  15   2 4572.71 272.780   9
   3 -15   2 4628.72 427.391  21
   3 -15   2 4393.60 314.421  20
   3  15   3 3315.51 235.356  10
   3  15   3 3573.51 249.147   9
   3 -15   3 2847.73 342.527  21
   3 -15   3 3479.40 296.439  20
   3  15   3 3883.52 261.185  12
   3 -15   3 3413.16 263.936   5
   3  15   4-27.5430 48.8301   9
   3 -15   4 203.079 126.747  20
   3  15   4 46.9970 57.9521  12
   3 -15   4 73.7482 98.3016   5
   3  15   5 14902.2 575.578   9
   3 -15   5 14889.3 710.674   7
   3 -15   5 14639.3 681.242  20
   3  15   5 15665.0 605.085  12
   3 -15   5 14356.7 630.243   5
   3 -15   6 27032.8 1003.87   7
   3 -15   6 26702.9 990.695  20
   3  15   6 27600.9 890.649  12
   3 -15   6 25301.2 916.809   5
   3 -15   7 1806.60 240.743   7
   3 -15   7 1881.95 237.125  20
   3 -15   7 1690.39 216.735   5
   3  15   7 2123.35 207.267  12
   3 -15   8 10802.7 561.713  20
   3 -15   8 10372.6 514.750   5
   3  15   8 11439.9 491.006  12
   3 -15   9 724.014 132.156  20
   3  15   9 728.220 111.847  12
   3 -15   9 792.551 146.350   5
  -3  16  11 460.872 84.8229  11
  -3 -16  11 632.833 138.116  20
  -3  16  10 794.405 132.503  11
  -3 -16  10 670.604 141.854  20
  -3 -16   9 939.713 163.411  20
  -3  16   8 465.715 110.476  16
   3  16  -7 7704.77 363.425  17
  -3  16   7 6560.70 389.637  16
  -3  16   7 6806.95 374.258   8
  -3  16   6 4880.54 323.612  16
   3  16  -6 4790.77 279.946  17
  -3  16   6 4871.87 300.308   8
   3  16  -5 361.540 79.5381  17
  -3  16   5 344.922 92.5428  16
  -3  16   5 397.201 94.3225   8
  -3  16   4 718.391 142.627  23
  -3  16   4 821.232 117.461   8
  -3  16   4 740.975 112.973  16
   3  16  -4 754.171 107.239  17
   3  16  -4 465.649 78.3837   3
  -3  16   3 617.490 107.490  16
   3  16  -3 564.606 88.0219  17
   3 -16  -3 775.547 191.958   1
   3 -16  -2 2441.86 334.607   1
   3 -16  -1 16408.9 868.706   1
   3  16   0 3489.94 216.178  17
   3  16   0 3683.37 236.990  10
   3 -16   0 3318.41 362.903   1
   3 -16   0 3089.65 335.901  21
   3  16   1 2017.39 176.331  17
   3 -16   1 2123.29 297.214  21
   3  16   1 1979.23 182.378   9
   3  16   1 1816.88 165.995  10
   3 -16   2 2863.47 349.340  21
   3 -16   2 2807.69 262.031  20
   3 -16   2 2938.91 234.606   5
   3  16   2 3124.46 225.667  10
   3  16   2 3097.60 232.691   9
   3  16   3 5681.72 317.953  10
   3  16   3 5173.62 311.886   9
   3  16   3 5728.76 322.049  12
   3 -16   3 5617.51 505.584  21
   3 -16   3 5711.53 377.140  20
   3 -16   3 5684.57 351.939   5
   3  16   4 517.178 107.408   9
   3  16   4 788.909 143.143  12
   3 -16   4 473.529 192.587  21
   3 -16   4 632.556 145.992  20
   3 -16   4 353.187 106.107   5
   3  16   5 1095.07 142.775   9
   3  16   5 1616.74 186.556  12
   3 -16   5 1211.42 179.162   5
   3 -16   5 1183.71 206.857  20
   3  16   6 432.331 108.908  12
   3 -16   6 532.550 150.093   5
   3 -16   6 657.342 180.313  20
   3  16   7 414.627 109.868  12
   3 -16   7 535.795 140.150   5
   3 -16   7 395.803 142.862  20
   3  16   8 218.242 79.2725  12
   3 -16   8 126.679 70.6360   5
   3 -16   8 167.406 79.3054  20
   3 -16   9 1228.65 154.284   5
  -3 -17  11 1531.88 187.273  20
  -3  17  11 1555.52 152.359  11
  -3 -17  10 667.511 144.666  20
  -3  17  10 730.647 112.996  11
  -3 -17   9 3093.63 295.403  20
  -3  17   8 8029.59 446.617  16
   3  17  -7 9965.26 428.309  17
  -3  17   7 9710.45 483.988  16
  -3  17   7 10037.8 464.855   8
   3  17  -6 83.6133 42.7205  17
  -3  17   6 83.0744 58.8233   8
  -3  17   5 8481.58 430.912  16
   3  17  -5 8690.23 397.508  17
   3  17  -5 8863.68 390.381   3
  -3  17   5 9679.75 435.458   8
  -3  17   4 376.713 95.5426  16
   3  17  -4 573.151 104.811  17
   3  17  -4 588.441 97.5786   3
  -3  17   4 514.826 101.596   8
  -3  17   3 734.963 117.128  16
   3  17  -3 995.097 123.541  17
   3  17  -3 859.922 112.427   3
   3  17  -3 854.781 107.406  10
  -3  17   2 21723.4 702.431  16
   3  17  -2 20876.6 645.485  17
   3  17  -2 20834.8 638.178  10
   3  17  -1 8640.32 367.888  17
   3 -17  -1 7404.82 529.744  21
   3  17  -1 8050.57 363.389  10
   3 -17   0 112.660 141.060  21
   3  17   0 75.4706 52.3380  10
   3  17   0 50.9158 62.2100  17
  -3  17   0 73.6304 39.4093   3
   3  17   1 7918.92 365.008  17
   3 -17   1 7651.63 562.060  21
   3  17   1 8049.24 377.048  10
   3  17   1 7716.39 383.293   9
   3 -17   2 160.675 164.684  21
   3 -17   2-32.5304 73.5106  20
   3  17   2 35.0672 47.3970   9
   3  17   2 100.796 85.5974  10
   3 -17   3 7363.13 411.731   5
   3 -17   3 6923.12 572.679  21
   3 -17   3 7711.89 454.477  20
   3  17   3 7783.05 396.521   9
   3 -17   4 13561.0 650.632  20
   3 -17   4 13701.8 810.973  21
   3  17   4 14080.4 563.043  12
   3 -17   4 13276.1 597.341   5
   3  17   4 13789.6 552.266   9
   3 -17   5 3420.90 324.807  20
   3 -17   5 3411.41 294.678   5
   3  17   5 3641.69 278.903  12
   3 -17   6 5686.03 426.936  20
   3 -17   6 5635.64 389.837   5
   3  17   6 6180.76 361.078  12
   3 -17   7 2861.61 288.665  20
   3 -17   7 2749.34 271.120   5
   3  17   7 3558.25 264.087  12
   3 -17   8-66.6515 72.3303   5
   3 -17   8 87.0265 90.3191  20
   3 -17   9 472.645 98.2311   5
  -3  18  11 549.775 84.4814  11
  -3 -18  11 792.982 128.642  20
  -3  18  10 1021.26 132.153  11
  -3 -18  10 806.196 160.524  20
  -3 -18   9 5653.22 386.251  20
  -3  18   8 879.124 151.487  16
  -3 -18   8 1150.11 196.322  20
  -3  18   7 2123.35 202.634   8
  -3  18   7 2171.47 227.880  16
  -3  18   6 4696.66 305.993   8
  -3  18   6 4500.72 317.087  16
   3  18  -6 4758.84 279.789  17
  -3  18   5 7577.53 394.593   8
   3  18  -5 7318.06 355.195   3
  -3  18   5 7360.53 396.577  16
   3  18  -5 6995.64 355.004  17
  -3  18   4 5054.71 320.823   8
   3  18  -4 4847.53 284.928   3
  -3  18   4 4682.01 312.499  16
   3  18  -4 4588.29 278.056  17
   3  18  -3 11.2064 36.0235  10
  -3  18   3 8.36172 55.4396  16
   3  18  -3 59.5346 50.8661  17
   3  18  -3-73.1329 51.6886   3
   3  18  -2 397.965 85.6974  10
   3 -18  -2 409.504 159.759  21
   3  18  -2 633.977 106.322  17
  -3  18   2 486.911 91.1045  16
   3  18  -1 42.7411 58.4445  10
   3  18  -1 72.0004 47.2643  17
   3 -18  -1 357.731 379.788  21
   3  18   0 809.404 115.997  10
  -3  18   0 802.036 107.880   3
   3  18   0 721.763 113.420  17
   3 -18   0 688.287 224.385  21
   3  18   1 17123.9 612.728  10
   3 -18   1 16789.2 873.437  21
  -3  18  -1 17067.5 592.852   3
   3 -18   2 1762.65 287.574  21
   3 -18   2 1937.99 220.068  20
   3  18   2 2190.89 198.706  10
   3  18   2 1981.11 193.966   9
   3 -18   3 70332.5 1822.30  20
   3 -18   3 70398.1 1740.24   5
   3  18   3 71257.8 1684.08   9
   3 -18   4 10562.2 577.416  20
   3 -18   4 10330.1 722.996  21
   3 -18   4 11370.0 546.294   5
   3  18   4 11945.3 504.129   9
   3 -18   5 2497.95 254.089   5
   3 -18   5 2052.01 297.802  21
   3 -18   5 1883.75 253.345  20
   3 -18   6 1025.28 174.952   5
   3 -18   6 1126.39 189.623  20
   3 -18   7 1208.59 172.591   5
   3 -18   7 1127.80 179.974  20
  -3  18  -8 124.301 45.6260  22
   3 -18   8-0.36021 70.2880  20
   3 -18   8 87.5088 70.2876   5
  -3 -19  10 718.656 140.369  20
  -3  19  10 824.835 110.402  11
  -3 -19   9 56.6561 89.1501  20
  -3  19   8 2393.00 240.961  16
  -3 -19   8 2209.66 261.456  20
  -3  19   7 2188.44 229.436  16
  -3  19   7 1885.86 194.821   8
  -3  19   6 20314.5 747.326  16
   3  19  -6 20742.7 668.185  17
  -3  19   6 19987.8 710.133   8
  -3  19   5 20303.3 740.788  16
   3  19  -5 21003.7 684.479  17
   3  19  -5 22166.9 702.548   3
  -3  19   5 20747.4 729.293   8
  -3  19   4 18980.8 685.492  16
   3  19  -4 17711.7 619.311  17
   3  19  -4 17927.5 627.857   3
  -3  19   4 18937.8 670.427   8
  -3  19   3 1782.40 187.676  16
   3  19  -3 1794.68 171.407  17
   3  19  -3 1431.05 158.195   3
   3  19  -2 71.1779 55.2197  10
  -3  19   2 33.4824 49.7518  16
   3  19  -2 54.2107 52.1574  17
   3  19  -1 22652.8 699.207  17
   3  19  -1 21309.4 700.706  10
   3 -19  -1 21088.6 1001.79  21
   3 -19   0 607.846 202.522  21
  -3  19   0 852.872 118.511  22
   3  19   0 762.181 127.721  10
   3  19   0 947.957 124.521  17
  -3  19   0 906.549 119.468   3
   3  19   1 18801.5 656.693  10
   3 -19   1 17503.3 929.117  21
  -3  19  -1 19246.5 650.911   3
   3 -19   2 811.159 260.369  21
   3  19   2 985.087 144.492  10
   3 -19   3 4294.88 313.951   5
   3 -19   3 4299.30 467.165  21
   3 -19   3 4965.69 368.880  20
   3 -19   4 166.038 89.1264   5
   3 -19   4 95.6725 204.755  21
   3 -19   4 205.651 93.5306  20
   3 -19   5 419.966 105.975   5
   3 -19   5 305.711 163.515  21
   3 -19   5 291.035 109.654  20
   3 -19   6 4556.20 340.399   5
   3 -19   6 5250.95 390.644  20
   3 -19   7 1636.93 199.173   5
   3 -19   7 1680.03 221.775  20
  -3  19  -8 54.0619 41.7991  22
   3 -19   8 51.4249 67.3288  20
   3 -19   8 100.092 70.0296   5
  -3 -20  10 138.887 83.1246  20
  -3 -20   9 156.233 83.7835  20
  -3  20   9 166.417 61.9307  11
  -3  20   8 250.113 108.670  16
  -3 -20   8 259.402 120.006  20
  -3  20   7 3145.73 269.490  16
  -3  20   6 8255.67 445.472  16
   3  20  -6 9123.60 403.012  17
   3  20  -6 9109.68 415.272   3
  -3  20   6 8520.14 431.400   8
   3  20  -5 472.347 98.2850  17
  -3  20   5 533.403 126.319  16
   3  20  -5 605.778 114.309   3
  -3  20   5 645.113 143.804   8
  -3  20   4 2165.50 218.969  16
   3  20  -4 2140.22 191.375  17
   3  20  -4 2133.29 196.339   3
  -3  20   4 2558.98 225.285   8
  -3  20   3-2.29438 68.6042  16
   3  20  -3 54.0470 59.4191  17
   3  20  -2 2325.04 208.578  10
   3  20  -2 2480.43 203.750  17
  -3  20   2 2793.88 240.351  16
   3 -20  -2 2438.52 344.274  21
   3  20  -1 2995.62 228.429  17
   3  20  -1 3017.71 234.716  10
   3 -20  -1 3097.21 395.088  21
   3 -20   0 144.741 167.759  21
  -3  20   0-6.91531 55.3581  22
   3  20   0 80.1015 59.9775  10
   3  20   0 22.9728 60.3793  17
  -3  20   0 123.871 59.2556   3
   3  20   1 1178.82 152.812  10
  -3  20  -1 1165.76 141.532   3
   3 -20   1 1108.90 293.289  21
  -3  20  -1 1194.17 156.944  22
  -3  20  -2 9137.37 429.241   3
   3 -20   2 7907.87 626.222  21
   3 -20   3 12649.2 816.545  21
   3 -20   3 13875.4 643.429  20
   3 -20   4 863.952 238.400  21
   3 -20   4 580.228 135.969  20
   3 -20   4 789.938 142.372   5
   3 -20   5 3252.97 381.788  21
   3 -20   5 3712.13 326.390  20
   3 -20   5 3651.73 296.965   5
   3 -20   6 804.674 166.092  20
   3 -20   6 711.510 128.236   5
   3 -20   7-5.33641 74.3092  20
   3 -20   7 156.711 98.0974   5
  -3  20  -7-51.0963 52.7595  22
   3 -20   8 43.2122 65.4710  20
  -3  20  -8-86.7178 60.0049   3
   3 -20   8-24.6576 53.9659   5
  -3 -21  10 1650.24 191.480  20
  -3 -21   9 103.150 89.3930  20
  -3 -21   8 9278.42 501.872  20
  -3  21   7 307.508 102.431  16
  -3 -21   7 355.809 128.949  20
  -3  21   6 1954.20 219.303   8
   3  21  -6 1451.09 160.150   3
  -3  21   6 1934.96 213.773  16
  -3  21   5 66.5524 71.6031   8
   3  21  -5 41.1280 54.4861   3
   3  21  -5 126.540 46.4052  17
  -3  21   5 72.1782 86.0036  16
  -3  21   4 5149.87 330.259   8
   3  21  -4 4803.93 304.510   3
  -3  21   4 5080.72 339.997  16
   3  21  -4 4893.79 295.720  17
  -3  21   3 297.366 94.0849  16
   3  21  -3 290.378 91.5145  17
  -3  21   3 263.771 106.785   8
   3  21  -2 20832.6 702.184  17
   3  21  -2 22732.1 712.909  10
  -3  21   2 22788.8 773.342  16
   3 -21  -2 21076.8 1016.81  21
   3  21  -1 3674.88 253.265  17
   3  21  -1 3861.70 261.502  10
  -3  21   1 3884.15 279.204  16
   3 -21  -1 3647.41 415.194  21
   3  21   0 237.064 82.9888  10
  -3  21   0 423.998 106.295  22
  -3  21   0 286.753 82.6936   3
   3 -21   0 177.588 195.753  21
   3  21   1 1639.43 178.221  10
  -3  21  -1 2209.88 198.972   3
  -3  21  -1 2332.47 211.062  22
  -3  21  -2 11.5459 47.6380   3
  -3  21  -2 46.4829 65.4465  22
   3 -21   2 107.285 186.119  21
  -3  21  -3 719.693 122.461   3
  -3  21  -3 867.530 143.040  22
   3 -21   3 980.968 273.637  21
   3 -21   3 1060.63 180.086  20
  -3  21  -4 25.0301 60.7485   3
   3 -21   4 46.5715 68.6800   5
   3 -21   4 191.783 199.076  21
   3 -21   4-5.81795 84.0894  20
  -3  21  -5 4981.77 329.942  22
   3 -21   5 4963.15 349.145   5
   3 -21   5 5461.43 481.011  21
   3 -21   5 4914.76 369.713  20
  -3  21  -6 417.204 97.7554  22
   3 -21   6 169.078 73.7804   5
   3 -21   6 446.280 116.857  20
  -3  21  -7 1640.85 164.879  22
   3 -21   7 1090.50 144.005   5
  -3  21  -7 1503.67 144.712   3
   3 -21   7 1335.32 170.619  20
  -3 -22   9 614.631 134.088  20
  -3 -22   8 1644.31 208.972  20
  -3  22   7 1791.45 206.263  16
  -3 -22   7 1503.52 203.550  20
  -3  22   6 26711.7 851.125   8
   3  22  -6 27681.8 825.475   3
  -3  22   6 25507.2 871.141  16
  -3  22   5 12328.3 528.965   8
   3  22  -5 11322.5 490.839   3
  -3  22   5 11388.7 532.200  16
   3  22  -5 11473.1 463.547  17
  -3  22   4 102.650 86.7518  16
   3  22  -4 91.6877 63.5001  17
  -3  22   4-22.0608 73.6580   8
  -3  22   3 15833.6 634.505  16
   3  22  -3 15060.7 571.411  17
  -3  22   3 16729.6 639.456   8
   3  22  -2 17657.7 620.722  17
   3  22  -2 17465.5 611.424  10
  -3  22   2 17612.0 668.003  16
   3  22  -1 548.385 115.656  10
  -3  22   1 349.575 95.5434  16
   3  22  -1 417.108 97.8637  17
   3 -22  -1 421.688 213.214  21
   3  22   0 7675.20 398.383  10
  -3  22   0 8307.07 404.898   3
  -3  22   0 8146.80 412.794  22
   3 -22   0 7378.08 623.821  21
  -3  22  -1 4039.85 279.075   3
  -3  22  -1 4207.21 294.215  22
   3 -22   1 4384.25 495.148  21
  -3  22  -2 87.8641 66.0740   3
  -3  22  -2 22.6891 66.3909  22
   3 -22   2 97.6846 205.637  21
  -3  22  -3 339.681 94.2581   3
  -3  22  -3 474.466 114.900  22
   3 -22   3 179.417 180.409  21
  -3  22  -4 216.172 81.9729   3
  -3  22  -4 25.9819 62.4867  22
   3 -22   4 242.577 185.765  21
   3 -22   4 183.251 97.6078  20
  -3  22  -5-20.0857 59.7518  22
  -3  22  -5 137.717 68.9772   3
   3 -22   5-34.4292 59.5942   5
   3 -22   5-81.4811 150.784  21
   3 -22   5 40.6616 90.7309  20
  -3  22  -6 833.768 122.279  22
  -3  22  -6 671.067 107.675   3
   3 -22   6 729.384 123.792   5
   3 -22   6 807.255 152.156  20
  -3  22  -7 280.869 70.0495  22
   3 -22   7 181.666 67.3965   5
  -3  22  -7 137.767 50.0890   3
   3 -22   7 248.755 90.4249  20
  -3 -23   9 526.958 102.461  20
  -3 -23   8 452.845 114.295  20
  -3 -23   7 370.933 125.407  20
  -3  23   7 445.984 104.777  16
  -3  23   6 5420.82 332.020   8
  -3 -23   6 5451.84 374.336  20
  -3  23   6 4960.52 337.450  16
  -3  23   5 118.658 84.7935   8
  -3  23   5 137.886 105.796  16
   3  23  -4 5952.87 323.671  17
  -3  23   4 6564.46 376.579   8
  -3  23   4 5773.69 362.402  16
   3  23  -3 6830.69 351.394  17
  -3  23   3 6249.09 379.424  16
  -3  23   3 7061.65 389.261   8
   3  23  -2 6729.29 355.845  17
   3  23  -2 6942.82 352.662  10
  -3  23   2 7159.37 397.769  16
   3  23  -1 6822.18 366.135  10
  -3  23   1 7527.08 412.633  16
   3 -23  -1 6161.58 559.530  21
  -3  23   0 5214.14 328.755  22
  -3  23   0 4810.97 326.071  16
  -3  23   0 4961.46 312.515   3
   3 -23   0 4268.95 474.586  21
  -3  23  -1 271.104 93.5769   3
  -3  23  -1 296.275 108.547  22
   3 -23   1 117.821 195.633  21
  -3  23  -2 2180.80 206.838   3
  -3  23  -2 2292.60 223.722  22
   3 -23   2 1868.70 359.636  21
  -3  23  -3 153.430 85.7086   3
  -3  23  -3 57.1904 66.6990  22
   3 -23   3 67.2926 238.320  21
  -3  23  -4 1724.47 174.827   3
  -3  23  -4 1876.24 190.323  22
   3 -23   4 1184.58 254.478  21
   3 -23   4 1744.42 213.273  20
  -3  23  -5 534.155 94.6570   3
  -3  23  -5 627.157 112.196  22
   3 -23   5 645.147 125.587  20
   3 -23   5 560.598 159.119  21
  -3  23  -6 459.772 93.7655  22
   3 -23   6 240.902 69.2008   5
  -3  23  -6 411.647 77.4040   3
   3 -23   6 346.566 97.6595  20
  -3 -24   8 6269.95 372.529  20
  -3 -24   7 692.527 147.286  20
  -3  24   7 837.341 128.053  16
  -3  24   6 18244.8 641.260   8
  -3  24   6 18095.4 670.137  16
  -3 -24   6 18517.8 709.034  20
  -3 -24   5 823.753 147.170  20
  -3  24   5 823.817 131.790   8
  -3  24   5 859.483 148.546  16
   3  24  -4 7848.17 365.521  17
  -3  24   4 7346.08 412.591  16
  -3  24   4 7476.08 401.155   8
  -3  24   3 302.035 101.841  16
   3  24  -3 265.876 90.7525  17
  -3  24   3 298.430 94.0226   8
   3 -24  -2 287.820 158.413  21
  -3  24   2 524.362 124.646  16
   3 -24  -1 2275.87 362.700  21
  -3  24   1 3318.15 276.433  16
   3 -24   0-11.3327 200.997  21
  -3  24   0 151.720 73.2348  16
  -3  24   0 81.6940 67.7188  22
   3 -24   1 8387.35 662.674  21
  -3  24  -1 9335.72 447.871   3
   3 -24   2 514.968 202.894  21
  -3  24  -2 340.066 100.802  22
  -3  24  -2 489.735 104.306   3
   3 -24   3 123.782 187.758  21
  -3  24  -3 294.299 98.3523  22
  -3  24  -3 297.164 72.6632   3
  -3  24  -4 82.0268 60.8793  22
  -3  24  -4 157.805 61.8481   3
   3 -24   5 3293.66 271.099  20
   3 -24   5 3590.44 352.177  21
  -3  24  -5 3936.89 262.159  22
  -3  24  -5 3945.67 245.648   3
  -3  24  -6 301.820 71.1876  22
  -3  24  -6 560.866 86.9853   3
  -3 -25   8-15.5783 61.4495  20
  -3  25   7 308.541 80.2089  16
  -3 -25   7 632.503 136.204  20
  -3  25   6 591.875 119.386  16
  -3 -25   6 606.077 135.190  20
  -3  25   6 379.814 86.6683   8
  -3  25   5 20.5208 68.2035  16
  -3 -25   5-74.8872 71.5129  20
  -3  25   5 35.8214 68.9288   8
  -3  25   4 1352.89 175.885  16
  -3  25   4 1561.67 175.998   8
  -3  25   3 2333.78 223.518  16
  -3  25   3 2095.94 207.652   8
  -3  25   2 3134.22 257.440  16
  -3  25   2 3270.74 256.269   8
   3 -25  -1-69.8712 218.187  21
  -3  25   1 155.110 85.2258  16
   3 -25   0 1953.47 333.004  21
  -3  25   0 2408.03 226.358  16
  -3  25   0 2465.22 216.171  22
   3 -25   1 3575.51 451.683  21
  -3  25  -1 4263.20 301.474  16
  -3  25  -1 4432.98 302.060  22
  -3  25  -1 4396.31 286.770   3
   3 -25   2 998.607 307.283  21
  -3  25  -2 819.396 132.752  22
  -3  25  -2 825.421 123.613   3
   3 -25   3 54.2528 196.076  21
  -3  25  -3-34.8551 58.8894  22
  -3  25  -3 32.1536 44.3881   3
   3 -25   4 453.566 183.317  21
  -3  25  -4 622.106 109.559  22
  -3  25  -4 569.343 101.570   3
   3 -25   5 644.247 112.087  20
   3 -25   5 452.251 132.020  21
  -3  25  -5 902.012 122.442  22
  -3  25  -5 625.782 100.362   3
  -3  26   7 5897.22 313.228  16
  -3 -26   7 5823.82 338.272  20
  -3  26   6 1046.80 144.038  16
  -3 -26   6 730.249 130.814  20
  -3  26   5 1017.00 143.211  16
  -3 -26   5 1417.07 167.559  20
  -3  26   5 1179.32 143.486   8
  -3  26   4 381.575 107.999  16
  -3  26   4 445.114 103.705   8
  -3  26   3 8602.91 434.638  16
  -3  26   3 9282.89 434.623   8
  -3  26   2 917.501 147.573  16
  -3  26   2 1040.50 153.647   8
   3 -26  -1 465.334 189.204  21
  -3  26   1 14.4858 62.5032  16
   3 -26   0 2926.03 394.782  21
  -3  26   0 3192.33 254.868  16
   3 -26   1 692.232 208.625  21
  -3  26  -1 914.725 135.418  16
  -3  26  -1 853.220 128.716  22
   3 -26   2 1235.97 282.063  21
  -3  26  -2 1336.76 163.704  16
  -3  26  -2 1093.32 143.126  22
  -3  26  -2 1038.53 137.795   3
   3 -26   3 91.2874 143.236  21
  -3  26  -3-17.6451 46.6327  22
  -3  26  -3 35.9299 46.1075   3
   3 -26   4 429.477 151.310  21
  -3  26  -4 571.213 100.361  22
  -3  26  -4 539.392 89.3627   3
  -3  27   6 3214.40 224.444  16
  -3 -27   6 2901.36 230.596  20
  -3  27   5 260.837 85.9303  16
  -3  27   5 204.044 64.7155   8
  -3  27   4 279.089 79.8338  16
  -3  27   4 265.453 68.9623   8
  -3  27   3 277.166 95.2026  16
  -3  27   3 174.352 67.5978   8
  -3  27   2 1392.29 166.170  16
  -3  27   2 1415.16 160.641   8
  -3  27   1 1347.16 160.188  16
   3 -27  -1 1197.31 273.105  21
  -3  27   1 1328.01 158.904   8
   3 -27   0 6418.95 539.066  21
  -3  27   0 8395.35 413.915  16
   3 -27   1 3386.02 405.223  21
  -3  27  -1 3871.97 265.866  16
   3 -27   2 50.8893 141.077  21
  -3  27  -2 278.792 78.8065  16
  -3  27  -2 219.909 72.3096  22
   3 -27   3 1392.37 219.171  21
  -3  27  -3 1717.33 157.356   3
  -3  27  -3 1650.42 162.759  22
  -3  27  -3 1838.80 170.232  16
  -3  27  -4 1464.85 144.046  22
  -3  27  -4 1467.32 138.529  16
  -3  28   5 848.821 113.714  16
  -3  28   5 924.178 107.748   8
  -3  28   4 87.7940 46.8599  16
  -3  28   4 173.822 68.3932   8
  -3  28   3 906.398 130.645  16
  -3  28   3 869.833 123.368   8
  -3  28   2 2081.05 191.909  16
  -3  28   2 2608.94 202.898   8
  -3  28   1 161.883 72.3747  16
  -3  28   1 299.178 93.5452   8
   3 -28  -1 99.1084 128.881  21
  -3  28   0 3094.07 234.147  16
  -3  28   0 3393.16 229.501   8
   3 -28   0 2895.54 355.205  21
  -3  28  -1 7066.20 347.283  16
   3 -28   1 5584.05 464.703  21
  -3  28  -2 9.36932 43.5408  16
   3 -28   2 63.5374 126.874  21
  -3  28  -3 793.953 105.843  16
   3 -28   3 1099.58 201.653  21
  -3  29   4 3729.70 234.026  16
  -3  29   3 948.660 122.050  16
  -3  29   3 1161.28 125.408   8
  -3  29   2 361.286 87.3181  16
  -3  29   2 465.332 86.2795   8
  -3  29   1 84.9620 58.0519  16
  -3  29   1 54.5153 45.7526   8
   3 -29  -1 52.6546 95.8630  21
  -3  29   0 3354.61 225.788  16
  -3  29   0 3651.92 225.111   8
  -3  29  -1 157.804 61.1777  16
   3 -29   1 340.155 148.252  21
  -3  29  -1 219.187 56.4007   8
  -4   0  13-31.7329 54.8132  11
  -4   0  13-4.43037 39.7815   6
  -4   0  12 11166.6 519.041  11
  -4   0  12 10762.5 465.282   6
  -4   0  11-36.6313 77.5290  11
  -4   0  11-12.2205 66.1648   6
  -4   0  10 14242.5 573.947  11
  -4   0  10 13542.0 541.071   6
  -4   0   9-13.3528 40.2763  11
  -4   0   9 10.4527 47.1522   6
  -4   0   8 4639.47 272.656  19
  -4   0   8 5213.46 287.806   6
   4   0  -7 220.259 106.945   1
   4   0  -6 4049.72 327.284   1
   4   0  -5 42.3242 63.0945   1
   4   0  -4 63720.0 1468.34  25
   4   0  -4 62843.1 1552.76   1
   4   0  -3-34.3272 55.2371   1
   4   0  -2 29870.3 800.566   1
  -4   0   1-20.9163 41.5346   2
   4   0  -1-6.49744 33.1250   1
  -4   0   0 3928.38 241.411   2
   4   0   1 46.0425 81.6779  25
   4   0   2 6835.69 405.089  25
   4   0   3 109.263 69.9603  25
  -4   0  -3-9.12147 62.5891  24
  -4   0  -4 20853.7 870.480  24
   4   0   5 10.1198 61.9038  15
   4   0   5 5.66794 64.4558  18
   4   0   6 2179.61 203.869  15
   4   0   6 2576.90 226.991  18
   4   0   7 119.147 76.5933  15
   4   0   7 108.148 85.9367  18
   4   0   8 370.074 99.0638  15
   4   0   8 300.121 91.2673  18
   4   0   8 547.259 151.225   7
   4   0   9-4.79398 72.8095  15
   4   0   9 63.8634 49.0773  18
   4   0   9-80.3350 72.8589   7
   4   0  10 14394.5 518.346  15
   4   0  10 14284.8 589.118   7
   4   0  10 13356.2 471.961  18
  -4   1  13 1201.94 160.827  11
  -4  -1  13 1060.44 148.379  11
  -4  -1  13 1270.71 133.033   6
  -4   1  13 1150.44 132.247   6
  -4   1  12 6352.39 382.359  11
  -4  -1  12 6263.83 379.165  11
  -4   1  12 5993.51 338.727   6
  -4  -1  12 6299.78 337.049   6
  -4   1  11 14617.2 600.360  11
  -4  -1  11 14061.8 593.051  11
  -4  -1  11 13146.1 540.912   6
  -4   1  11 13858.3 555.329   6
  -4  -1  10 1239.91 163.277  11
  -4   1  10 1055.00 160.155  11
  -4  -1  10 1066.84 150.299   6
  -4   1  10 1247.66 159.023   6
  -4  -1   9 2563.01 207.753  11
  -4   1   9 2412.95 204.677  11
  -4   1   9 2382.40 208.307   6
  -4  -1   9 2606.67 211.253   6
  -4  -1   8 602.236 101.514   6
  -4   1   8 533.986 94.2025   6
  -4   1   8 601.488 98.2388  19
   4  -1  -7 452.937 112.007   1
   4   1  -6 1736.95 211.363   1
   4  -1  -6 2115.98 241.087   1
   4   1  -5 17937.1 692.160   1
   4  -1  -5 18862.7 724.144   1
   4   1  -4 50139.7 1308.10   1
   4  -1  -4 51334.6 1345.34   1
   4   1  -4 52609.5 1228.11  25
   4   1  -3 2053.28 176.418   1
   4  -1  -3 1874.05 174.742   1
   4   1  -3 2129.01 179.334  25
   4   1  -2 12683.8 438.931   1
   4  -1  -2 12580.6 462.117   1
   4   1  -2 12859.2 503.160  25
  -4   1   1 3972.59 220.773   2
  -4  -1   1 3103.96 183.453   2
   4   1  -1 3028.91 168.556   1
   4  -1  -1 3064.74 192.457   1
   4   1  -1 3002.32 244.712  25
  -4   1   0 15551.2 539.393   2
   4   1   0 14916.0 596.418  25
   4   1   1 10446.0 496.512  25
   4  -1   2 19002.9 728.040  25
   4   1   2 18386.9 715.800  25
   4  -1   3 3845.36 310.909  25
   4   1   3 3448.72 286.312  25
  -4  -1  -3 3775.34 307.205  24
  -4  -1  -4 8105.42 505.673  24
   4   1   5 5856.99 326.919  18
   4  -1   5 5405.19 327.663   5
   4   1   5 5559.15 307.021  15
   4  -1   5 5320.69 301.518  15
   4  -1   6 1575.83 185.157  18
   4   1   6 1242.60 152.817  18
   4  -1   6 1502.68 166.993  15
   4   1   6 1604.92 178.750  15
   4   1   7 646.630 121.288  18
   4  -1   7 833.180 135.428  18
   4   1   7 877.013 140.026  15
   4  -1   7 853.268 139.010  15
   4  -1   8 13.9116 64.6337  18
   4   1   8-38.7436 81.6028  18
   4  -1   8 147.278 128.483   7
   4   1   8 56.8177 76.0605  15
   4  -1   8-23.0149 70.0385  15
   4  -1   9 126.975 68.3661  18
   4   1   9 57.8792 60.6517  18
   4   1   9 37.8710 71.1980   7
   4  -1   9 56.0898 89.6092   7
   4  -1   9-16.7069 71.1847  15
   4   1   9 31.1473 76.3703  15
   4  -1  10 918.283 108.484  18
   4   1  10 1291.30 149.854  15
   4  -1  10 830.138 130.213  15
   4  -1  10 1000.32 152.428   7
   4   1  10 1055.42 156.127   7
  -4   2  13 703.328 101.883   6
  -4   2  13 645.696 118.878  11
  -4   2  12 13.9663 51.5094   6
  -4  -2  12 18.9252 57.5682   6
  -4   2  12 114.071 77.3750  11
  -4  -2  11 4161.93 277.531   6
  -4   2  11 3915.53 277.800   6
  -4   2  11 4090.15 305.244  11
  -4  -2  10 69950.1 1676.19   6
  -4   2  10 70408.6 1696.31   6
  -4   2  10 71957.0 1725.37  11
  -4  -2   9 1058.65 137.539   6
  -4   2   9 1136.55 145.258   6
  -4   2   8 1453.47 155.979  19
  -4   2   8 1321.32 145.462   6
  -4   2   8 1519.51 229.503  23
   4  -2  -7 24222.9 976.744   1
   4  -2  -6 11595.7 596.136   1
   4  -2  -5 7013.59 418.577   1
   4   2  -5 6574.42 383.422   1
   4   2  -4 5293.98 313.226   1
   4   2  -4 5522.19 278.100  25
   4   2  -3 20984.7 654.662   1
   4  -2  -3 21212.5 703.450   1
   4   2  -3 20580.9 648.037  25
   4   2  -2 1871.32 149.530   1
   4  -2  -2 1747.92 174.041   1
   4   2  -2 1736.86 169.547  25
   4  -2  -1 669.987 103.870   1
  -4  -2   1 695.963 88.8411   2
  -4   2   1 651.349 97.9253   2
   4   2  -1 910.704 146.156  25
   4  -2   0 5680.74 271.775   1
  -4   2   0 5267.29 299.735   2
   4   2   0 5269.38 339.180  25
   4   2   1 32313.3 995.979  25
   4   2   2 4992.77 341.998  25
  -4  -2  -2 5400.66 333.544  24
   4   2   3 36717.4 1134.03  25
   4  -2   3 37649.9 1143.72  25
  -4  -2  -4 4382.31 370.966  24
   4   2   5 1224.09 152.380  18
   4  -2   5 1398.28 164.967   5
   4   2   5 1276.86 147.419  15
   4  -2   5 1140.19 143.047  15
   4   2   6 154.161 69.1884  15
   4  -2   6 155.697 83.6947  15
   4   2   6 371.105 97.4332  18
   4   2   7 781.576 130.404  15
   4  -2   7 741.438 122.003  15
   4  -2   7 828.611 132.925  18
   4   2   7 732.152 142.818  18
   4   2   8 708.227 133.013  15
   4  -2   8 536.396 120.543  15
   4   2   8 894.679 134.140  18
   4  -2   8 672.410 129.237  18
   4  -2   8 724.875 156.436   7
   4   2   9 748.693 125.095  15
   4  -2   9 877.977 136.258  15
   4   2   9 592.437 108.838  18
   4  -2   9 538.589 104.527  18
   4   2   9 915.757 167.104   7
   4  -2   9 714.999 150.464   7
   4   2  10 550.350 100.393  15
   4  -2  10 500.706 93.7379  15
   4  -2  10 361.801 90.5555   7
   4   2  10 397.156 100.856   7
   4  -2  10 420.166 78.0966  18
  -4   3  13 3274.86 254.253  11
  -4   3  13 3684.40 241.433   6
  -4   3  12 205.717 87.7027  11
  -4   3  12 80.9782 63.8964   6
  -4   3  11 7830.64 427.623  11
  -4   3  11 7737.35 404.307   6
  -4  -3  11 8329.63 394.439   6
  -4   3  10 56565.8 1468.74  11
  -4   3  10 56419.7 1444.25   6
  -4  -3  10 59257.4 1422.11   6
  -4  -3   9 14912.1 543.961   6
  -4   3   9 14826.9 566.330   6
  -4   3   8 1147.06 133.291   6
  -4   3   8 1105.87 132.158  19
   4  -3  -7 16894.7 803.767   1
   4  -3  -6 66.1505 69.6188   1
   4  -3  -5 13006.4 607.519   1
   4  -3  -4 231.574 114.013   1
   4   3  -4 165.479 53.3529  25
   4   3  -3 44760.9 1108.32   1
   4  -3  -3 42215.5 1168.64   1
   4   3  -3 43449.0 1100.92  25
   4  -3  -2 7136.62 358.650   1
   4   3  -2 7138.44 353.691  25
  -4   3   1 739.928 108.017   2
   4  -3  -1 842.715 118.362   1
   4   3  -1 847.537 130.888  25
  -4   3   0 11266.1 468.348   2
   4   3   0 11083.8 507.467  25
  -4   3  -1 9758.23 449.229   2
   4   3   1 9192.07 472.091  25
   4   3   2 99398.5 2331.63  25
  -4  -3  -2 97924.9 2248.25  24
   4  -3   3 172.419 75.1424  25
   4   3   3 466.990 111.706  25
  -4  -3  -3 363.836 103.794  24
  -4  -3  -4 2954.49 296.857  24
   4   3   5 252.979 70.5376  18
   4   3   5 232.947 79.4607  15
   4  -3   5 172.852 62.8111  15
   4  -3   5 27.8204 55.5711   5
   4   3   6 157.331 62.2571  18
   4   3   6 40.8080 65.6382  15
   4  -3   6 112.831 58.5430  15
   4  -3   6 89.7561 75.5451   5
   4   3   7 9292.84 450.694  15
   4  -3   7 9367.74 450.559  15
   4   3   7 9622.36 457.108  18
   4  -3   7 9924.86 482.064  18
   4  -3   7 10827.8 593.447   7
   4   3   8 798.806 137.541  15
   4  -3   8 758.612 135.129  15
   4   3   8 820.218 127.483  18
   4  -3   8 876.286 141.242  18
   4  -3   8 820.208 173.573   7
   4   3   9 2798.78 232.138  15
   4  -3   9 3031.62 239.260  15
   4   3   9 2914.33 217.111  18
   4  -3   9 3037.24 236.766  18
   4  -3   9 3035.83 291.614   7
   4   3   9 3028.53 275.586   7
   4   3  10 35.6160 62.6534  15
   4  -3  10 11.3895 51.1792  15
   4  -3  10 57.4171 44.3531  18
   4  -3  10 27.4342 54.7810   7
  -4   4  13 162.015 63.7062  11
  -4   4  13 384.986 89.9427   6
  -4   4  12 47.5527 55.4144  11
  -4   4  12-22.1562 55.4896   6
  -4   4  11 25055.2 816.268   6
  -4   4  11 26091.3 860.478  11
  -4   4  10 10520.5 484.834   6
  -4   4  10 10760.1 491.021  11
  -4   4   9 88.5905 49.7758   6
  -4   4   8 2428.07 196.210   6
   4   4  -8 2045.86 176.544  13
  -4   4   8 2288.73 188.454  19
  -4   4   7 631.872 158.820  23
   4  -4  -7 180.596 77.4505   1
   4  -4  -6 41581.8 1330.92   1
   4  -4  -5 48221.0 1405.79   1
   4   4  -4 16067.6 540.083  25
   4  -4  -4 16968.2 678.638   1
   4   4  -3 8390.27 380.936  25
   4  -4  -3 8652.98 441.374   1
   4   4  -2 39507.3 1058.87  25
   4  -4  -2 39789.6 1093.19   1
   4   4  -1 4397.93 287.699  25
  -4   4   1 4259.52 261.260   2
   4  -4  -1 4163.68 270.361   1
   4   4   0 58299.6 1517.56  25
  -4   4   0 62764.2 1488.93   2
   4  -4   0 60833.9 1453.35   1
   4   4   1 60411.7 1586.02  25
  -4  -4  -1 63227.0 1478.63  24
  -4   4  -1 61880.2 1552.46   2
   4   4   2 2337.30 242.235  25
  -4  -4  -2 2789.43 235.638  24
   4   4   3 100.575 49.6236  25
  -4  -4  -3 151.096 76.2962  24
  -4  -4  -4 19163.6 828.363  24
   4   4   5 5716.56 304.977  12
   4  -4   5 5716.19 369.796  20
   4   4   5 6341.99 339.562  18
   4  -4   5 6414.92 405.316   7
   4  -4   5 6051.72 321.351  15
   4   4   5 5676.62 317.255  15
   4  -4   5 5497.74 342.975   5
   4   4   6 1336.30 143.476  12
   4   4   6 1785.03 188.890  18
   4  -4   6 1636.18 220.452   7
   4   4   6 1396.20 164.480  15
   4  -4   6 1472.67 167.359  15
   4  -4   6 1568.04 185.589   5
   4   4   7 3474.49 267.315  18
   4  -4   7 3488.74 326.316   7
   4   4   7 3054.70 253.631  15
   4  -4   7 3248.26 257.696  15
   4  -4   7 3341.90 276.895   5
   4   4   8 5359.24 335.509  15
   4  -4   8 5737.86 344.438  15
   4  -4   8 5579.96 342.510  18
   4   4   8 5881.19 340.418  18
   4  -4   8 5429.84 419.426   7
   4   4   9 5536.91 326.465  15
   4  -4   9 5242.01 318.246  15
   4   4   9 5495.67 303.827  18
   4  -4   9 5287.41 311.731  18
   4  -4   9 6042.62 416.882   7
   4  -4  10 825.725 113.746  15
   4   4  10 846.886 109.636  15
   4  -4  10 609.238 87.4771  18
   4  -4  10 668.918 128.033   7
  -4   5  13 175.594 62.2675  11
  -4   5  13 206.468 65.7653   6
  -4   5  12 29.5057 58.5945  11
  -4   5  12-12.0391 67.0072   6
  -4   5  11 9381.45 450.582   6
  -4   5  11 9213.36 466.678  11
  -4   5  10 2729.39 234.583   6
  -4   5  10 2638.10 232.716  11
  -4   5   9 25412.7 800.597   6
  -4   5   8 3870.84 253.197   6
   4   5  -8 3658.16 244.205  13
  -4   5   8 3883.30 250.630  19
  -4   5   7 24666.4 962.066  23
   4  -5  -7 26113.8 1046.69   1
   4  -5  -6 17361.5 792.449   1
   4  -5  -5 23162.4 890.445   1
   4   5  -4 5383.72 286.965  25
   4  -5  -4 5659.16 376.938   1
   4   5  -3-22.3438 53.6947  25
   4  -5  -3 32.9394 83.5015   1
   4   5  -2 2185.12 197.836  25
   4  -5  -2 2118.30 212.908   1
   4   5  -1 32753.7 961.148  25
  -4   5   1 32293.1 915.889   2
   4  -5  -1 32468.6 962.221   1
   4   5   0 31724.5 973.809  25
  -4   5   0 33285.1 954.555   2
   4  -5   0 30821.2 927.088   1
   4   5   1 35712.8 1095.11  25
  -4   5  -1 36572.3 1069.70   2
   4   5   2 22681.7 849.340  25
  -4  -5  -2 23774.3 790.656  24
  -4   5  -2 24081.2 854.985   2
   4   5   3 21827.3 844.111  25
  -4  -5  -3 20695.9 801.726  24
  -4  -5  -4 9267.43 546.006  24
   4   5   5 157.765 61.1897  12
   4  -5   5 235.704 93.9534  20
   4  -5   5 260.712 100.207   7
   4   5   5 334.067 93.5034  18
   4   5   5 167.063 67.7771  15
   4  -5   5 202.899 69.1079  15
   4  -5   5 277.822 106.186   5
   4   5   6 1760.02 173.815  12
   4  -5   6 1727.83 210.321  20
   4   5   6 1662.00 187.161  18
   4  -5   6 1754.38 231.834   7
   4   5   6 1431.44 164.303  15
   4  -5   6 1512.60 170.826  15
   4  -5   6 1779.02 197.284   5
   4   5   7 10279.8 454.105  12
   4   5   7 9805.72 464.664  18
   4  -5   7 10601.0 590.193   7
   4   5   7 9779.90 463.390  15
   4  -5   7 9536.35 449.854  15
   4  -5   7 10361.7 509.238   5
   4   5   8 254.201 87.3956  15
   4  -5   8 99.1722 57.4907  15
   4   5   8 59.4737 53.6489  18
   4  -5   8 145.746 75.8514  18
   4  -5   8 57.7821 101.607   7
   4   5   9 869.797 141.481  15
   4  -5   9 902.148 132.327  15
   4  -5   9 587.921 99.0631  18
   4  -5   9 1115.16 180.467   7
   4   5  10 335.985 77.6822  15
   4  -5  10 511.711 91.1116  15
   4  -5  10 442.776 83.1508  18
   4  -5  10 348.134 98.2699   7
  -4   6  13 337.344 83.3916  11
  -4   6  13 276.411 72.7960   6
  -4   6  12 1727.12 175.767   6
  -4   6  12 1619.76 186.991  11
  -4   6  11 147.495 75.8244   6
  -4   6  11 26.5213 77.0872  11
  -4   6  10 10644.8 482.498   6
  -4   6   9 2614.76 223.060   6
  -4   6   8 11143.2 462.011   6
   4   6  -8 10537.4 453.202  13
  -4   6   8 11150.5 456.911  19
   4  -6  -7 1526.24 237.073   1
  -4   6   7 2050.30 257.072  23
   4  -6  -6 28680.7 1075.83   1
  -4   6   6 27071.1 980.838  23
   4  -6  -5 13877.1 672.362   1
  -4   6   5 14200.0 627.872  23
   4  -6  -4 7212.60 443.287   1
   4  -6  -3 15558.2 653.570   1
   4   6  -3 15148.9 557.792  25
   4  -6  -2 5418.71 356.031   1
   4   6  -2 6111.18 340.237  25
   4  -6  -1 35826.1 1051.34   1
   4   6  -1 35124.5 1026.13  25
  -4   6   0 3960.50 281.382   2
   4  -6   0 4301.52 295.864   1
   4   6   0 3996.73 303.116  25
  -4   6  -1 10212.0 498.754   2
   4  -6   1 10941.3 480.605   1
   4   6   1 10706.8 531.207  25
  -4   6  -2 3767.38 312.525   2
   4   6   2 3773.27 316.928  25
   4   6   3 15916.5 728.377  25
  -4  -6  -3 18618.1 735.602  24
   4  -6   4 10014.5 495.178  20
   4  -6   4 10442.5 515.986   7
   4   6   4 10657.3 434.528  18
  -4  -6  -4 9754.60 568.976  24
   4  -6   4 9975.07 464.810   5
   4   6   5 1225.27 144.828  12
   4  -6   5 1551.40 206.959  20
   4  -6   5 1273.74 193.551   7
   4   6   5 1446.15 166.152  18
   4   6   5 1315.95 150.370  15
   4  -6   5 1235.78 141.250  15
   4  -6   5 1548.24 190.631   5
   4   6   6-62.7985 67.3744  12
   4  -6   6 51.5294 86.9940  20
   4   6   6 98.4621 70.9940  18
   4  -6   6 58.9572 94.5478   7
   4  -6   6-12.7668 54.0903  15
   4   6   6-8.82682 51.8251  15
   4  -6   6 180.443 128.462   5
   4   6   7 6240.71 349.852  12
   4   6   7 6311.14 360.855  18
   4  -6   7 5878.77 442.706   7
   4   6   7 5936.00 348.650  15
   4  -6   7 5711.98 336.979  15
   4  -6   7 5948.56 390.742   5
   4   6   8 2626.84 215.342  12
   4  -6   8 2607.42 234.047  18
   4   6   8 2312.64 204.852  18
   4  -6   8 2489.70 295.090   7
   4   6   8 2094.09 202.899  15
   4  -6   8 2506.53 220.973  15
   4  -6   8 2539.14 244.487   5
   4   6   9 574.890 110.441  15
   4  -6   9 688.885 119.425  15
   4  -6   9 705.203 132.199  18
   4  -6   9 639.146 147.653   7
   4   6  10 911.310 106.478  15
   4  -6  10 1300.59 128.377  15
   4  -6  10 1089.01 123.177  18
   4  -6  10 1493.85 176.404   7
  -4   7  13 1113.58 144.922  11
  -4   7  13 1223.32 137.212   6
  -4   7  12 763.717 132.302  11
  -4   7  12 515.396 100.236   6
  -4   7  11 4226.29 291.061   6
  -4   7  11 4421.99 310.521  11
  -4   7  10 1717.86 192.786   6
  -4   7   9-2.38049 59.6390   6
  -4   7   8 12734.9 511.682   6
   4   7  -8 12652.8 512.479  13
  -4   7   8 13915.0 524.315  19
  -4   7   7 5431.91 420.566  23
   4  -7  -7 5523.94 466.181   1
  -4   7   6 6990.48 454.207  23
   4  -7  -6 7447.44 513.805   1
  -4   7   5 25312.2 889.480  23
   4  -7  -5 26147.5 983.928   1
  -4   7   4 7383.24 402.904  23
   4  -7  -4 7256.97 461.768   1
  -4   7   3 684.494 119.802  23
   4  -7  -3 568.195 144.342   1
  -4   7   2 702.096 96.2214  23
   4   7  -2 905.801 139.739  25
   4  -7  -2 734.131 158.976   1
   4   7  -1 60364.7 1531.85  25
   4  -7  -1 60436.6 1569.65   1
   4   7   0 4107.41 311.415  25
  -4   7   0 4293.00 301.782   2
   4  -7   0 4827.79 327.977   1
   4   7   1 67547.5 1774.07  25
  -4   7  -1 68596.2 1742.65   2
   4  -7   1 71065.5 1719.96   1
   4   7   2 917.086 163.160  25
  -4   7  -2 983.630 169.212   2
  -4   7  -3 7854.39 492.478   2
   4  -7   4-28.0240 64.1232  20
   4  -7   4 74.3382 88.5987   7
   4   7   4-40.1498 58.8997  18
   4   7   4 4.98763 41.6261  12
   4  -7   4-25.0140 62.1232   5
   4   7   5 372.089 89.9131  12
   4  -7   5 73.4075 79.0255  20
   4  -7   5 206.267 80.3693   7
   4   7   5 322.874 85.0276  18
   4   7   5 243.914 68.0636  15
   4  -7   5 266.008 61.5851  15
   4  -7   5 380.240 117.943   5
   4   7   6 1424.50 167.977  12
   4  -7   6 1491.03 214.573  20
   4   7   6 1454.16 174.945  18
   4  -7   6 1356.01 200.573   7
   4  -7   6 1388.80 157.759  15
   4   7   6 1335.93 162.851  15
   4  -7   6 1482.72 195.696   5
   4   7   7 2531.11 219.659  12
   4   7   7 2639.83 231.867  18
   4   7   7 2545.93 224.065  15
   4  -7   7 2852.07 237.464  15
   4  -7   7 2320.19 240.474   5
   4  -7   7 3063.67 322.628   7
   4   7   8 6855.23 360.945  12
   4  -7   8 6759.94 468.759   7
   4   7   8 6156.20 348.936  15
   4  -7   8 6095.84 347.176  15
   4  -7   8 6758.41 397.645   5
   4  -7   9 3014.76 233.311  18
   4  -7   9 2997.19 281.691   7
   4  -7   9 2967.51 221.672  15
   4   7   9 2963.26 219.987  15
   4   7   9 3132.39 218.871  12
   4  -7  10 411.996 81.7863  18
   4  -7  10 411.860 113.163   7
  -4   8  13 2347.66 203.910  11
  -4   8  13 2324.29 182.999   6
  -4   8  12 9.92729 66.0598  11
  -4   8  12 65.4890 49.5139   6
  -4   8  11 15553.2 598.101   6
  -4   8  11 15719.7 628.225  11
  -4   8  10 2998.22 243.838   6
  -4   8   9 7503.26 382.956   6
  -4   8   8 9341.74 422.337   6
  -4   8   8 9471.56 422.635  19
   4  -8  -7 1573.65 262.970   1
  -4   8   7 1284.72 138.913  19
  -4   8   7 1293.48 145.252   6
   4   8  -7 1491.17 157.576  13
  -4   8   7 1442.08 222.374  23
  -4   8   6 1126.03 181.593  23
   4  -8  -6 1221.97 224.160   1
  -4   8   5 941.165 167.285  23
   4  -8  -5 814.955 172.728   1
  -4   8   4 33488.3 1012.02  23
   4  -8  -4 33535.3 1139.74   1
  -4   8   3 29170.8 868.365  23
   4  -8  -3 29060.3 1017.75   1
  -4   8   2 16897.1 561.176  23
   4  -8  -2 17591.6 726.912   1
   4   8  -1 5067.86 344.948  25
   4  -8  -1 5344.02 371.765   1
   4   8   0 9035.14 483.686  25
  -4   8   0 9420.71 464.979   2
   4  -8   0 9853.63 498.644   1
   4   8   1 17479.3 729.582  25
  -4   8  -1 18451.8 716.682   2
   4  -8   1 17824.9 700.898   1
  -4   8  -2 1660.76 218.319   2
  -4   8  -3 4050.77 356.254   2
   4   8   4 3734.46 246.677  12
   4  -8   4 3834.39 305.852  20
   4  -8   4 3461.30 297.094   7
   4   8   4 4302.92 260.396  18
   4   8   4 3206.87 219.100  15
   4  -8   4 2858.27 203.903  15
   4  -8   4 3267.35 258.394   5
   4   8   5 219.831 84.1006  12
   4  -8   5 140.368 89.5280  20
   4  -8   5 280.409 128.982   7
   4   8   5 157.433 60.8274  18
   4  -8   5 243.523 62.7239  15
   4  -8   5 229.456 64.8902   5
   4   8   6 3623.53 265.087  12
   4  -8   6 3702.59 333.305  20
   4  -8   6 4027.01 358.359   7
   4   8   6 4204.23 284.579  18
   4   8   6 4057.58 269.951  15
   4  -8   6 3751.21 265.127  15
   4  -8   6 3753.33 306.256   5
   4   8   7-44.2590 73.0802  12
   4  -8   7-60.8855 92.2679   7
   4  -8   7-67.6173 105.292  20
   4   8   7-71.3109 66.4097  15
   4  -8   7 30.1935 55.5398  15
   4  -8   7-74.0431 109.329   5
   4   8   8 5942.49 332.248  12
   4  -8   8 5927.00 439.368   7
   4   8   8 5839.81 332.013  15
   4  -8   8 5717.46 329.925  15
   4  -8   8 5413.15 361.500   5
   4  -8   9 636.244 115.829  18
   4   8   9 521.872 92.9044  15
   4  -8   9 713.936 113.669  15
   4  -8   9 509.350 116.421   7
   4   8   9 466.545 87.5301  12
   4  -8  10 162.809 78.8522   7
  -4   9  13 73.2661 44.3088   6
  -4   9  13 134.132 62.9712  11
  -4   9  12 480.088 105.842  11
  -4   9  12 367.645 86.2228   6
  -4   9  11 692.151 130.478  11
  -4   9  11 899.851 135.995   6
  -4   9  10-4.58688 54.0234   6
  -4   9   9 3510.42 252.999   6
  -4   9   8 3253.36 240.598   6
  -4   9   8 3426.62 246.242  19
   4   9  -7 4194.77 266.468  13
  -4   9   7 3785.26 241.468   6
  -4   9   7 4144.44 254.965  19
   4  -9  -6 14.8913 100.629   1
  -4   9   6 67.7878 64.7988  23
   4  -9  -5 23703.9 975.218   1
  -4   9   5 22939.5 852.178  23
   4  -9  -4 4165.11 367.675   1
  -4   9   4 3918.76 289.708  23
   4  -9  -3 8727.05 517.378   1
  -4   9   3 7596.01 391.533  23
   4  -9  -2 51.7241 81.9388   1
   4  -9  -1 243917. 5058.68   1
  -4   9   0-61.8954 78.2681   2
   4  -9   0 112.884 83.8257   1
  -4   9  -1 33120.6 1062.44   2
   4  -9   1 33611.6 1082.00   1
  -4   9  -2 2611.34 275.692   2
  -4   9  -3 5149.10 411.493   2
   4  -9   4 7782.46 457.639   7
   4  -9   4 8180.48 461.160  20
   4   9   4 8009.23 381.636  12
   4  -9   4 7537.11 417.699   5
   4  -9   5 1368.35 207.129   7
   4  -9   5 1414.19 209.252  20
   4   9   5 1229.62 156.922  12
   4  -9   5 1009.91 154.746   5
   4  -9   6 13871.2 694.802   7
   4  -9   6 14822.3 689.841  20
   4   9   6 14791.2 583.653  12
   4  -9   6 13925.0 630.608   5
   4   9   7 3070.16 249.715  12
   4  -9   7 2921.73 309.622   7
   4  -9   7 3274.36 303.410  20
   4   9   7 3362.68 248.581  15
   4  -9   7 3590.74 258.064  15
   4  -9   7 3107.62 285.024   5
   4   9   8 6735.48 365.111  12
   4  -9   8 7298.78 477.546   7
   4   9   8 7671.87 371.098  15
   4  -9   8 7039.88 358.064  15
   4  -9   8 6577.05 406.325   5
   4  -9   9 6010.56 334.521  18
   4  -9   9 6610.27 410.828   7
   4  -9   9 6412.79 349.918   5
   4   9   9 6807.66 330.772  12
  -4  10  13 1182.29 124.584   6
  -4  10  13 1035.25 128.319  11
  -4  10  12 296.515 93.8819  11
  -4  10  12 161.746 58.3847   6
  -4  10  11 463.504 117.810  11
  -4  10  11 661.500 116.921   6
  -4  10  10 27.9037 58.7252   6
  -4  10   9 3709.38 262.528   6
  -4  10   8 11852.3 482.537   6
  -4  10   8 11253.9 475.678  19
   4  10  -7 7530.38 375.933  13
  -4  10   7 6545.13 347.487  16
  -4  10   7 6959.96 342.231   6
  -4  10   7 7085.11 344.892  19
  -4  10   6 1411.70 205.680  23
   4 -10  -6 1242.32 231.184   1
  -4  10   5 6596.04 419.037  23
   4 -10  -5 7206.07 519.701   1
  -4  10   4 29105.8 934.959  23
   4 -10  -4 29554.9 1103.78   1
  -4  10   3 2143.17 193.359  23
   4 -10  -3 1996.68 251.094   1
   4 -10  -2 43303.7 1356.82   1
   4 -10  -1 44563.0 1370.77   1
   4 -10   0 89974.5 2242.31   1
  -4  10  -1 2999.91 280.655   2
   4 -10   1 2665.29 280.902   1
  -4  10  -2 6188.74 427.709   2
   4  10   3 5626.60 302.153  12
   4 -10   3 5834.60 377.911   7
   4 -10   3 5527.47 359.035  20
  -4  10  -3 5994.76 440.510   2
   4 -10   3 5308.26 330.657   5
   4 -10   4 65.6796 73.7720  20
   4  10   4 67.6505 60.4456  12
   4 -10   4-55.0277 77.5005   5
   4 -10   4 48.5424 91.6537   7
   4 -10   5 1579.21 221.924  20
   4  10   5 1603.21 176.695  12
   4 -10   5 1457.22 190.812   5
   4 -10   5 1475.89 217.462   7
   4 -10   6 3803.16 335.010  20
   4  10   6 3907.07 281.983  12
   4 -10   6 3920.16 316.304   5
   4 -10   6 3711.96 340.678   7
   4 -10   7 265.142 123.407  20
   4 -10   7 136.346 104.368   7
   4 -10   7 249.309 102.227   5
   4  10   7 242.448 89.3542  12
   4 -10   8 1878.20 247.291   7
   4  10   8 1598.92 174.004  12
   4 -10   8 1907.68 212.447   5
   4 -10   9 271.695 70.5834  18
   4 -10   9 356.413 123.558   7
   4 -10   9 233.816 78.1124   5
   4  10   9 174.521 55.5096  12
  -4  11  12 1352.79 162.498  11
  -4  11  12 1462.34 149.192   6
  -4  11  11 19.2408 59.2178  11
  -4  11  11 44.9193 46.5687   6
  -4  11  10 637.272 109.278   6
  -4  11   9 10922.6 483.386   6
  -4  11   8 1033.49 138.639   6
   4  11  -7 1142.07 147.765  13
  -4  11   7 1158.49 137.999  19
  -4  11   7 944.806 135.602  16
  -4  11   7 1007.51 126.302   6
  -4  11   6 204.772 80.2035  23
   4 -11  -6 32.1360 84.8722   1
   4  11  -6-25.4173 39.5423  13
  -4  11   6 56.3527 47.0904   8
  -4  11   5 2970.99 279.161  23
   4 -11  -5 2976.10 326.209   1
  -4  11   4 14559.6 608.832  23
   4 -11  -4 14319.5 749.113   1
  -4  11   3 6.33422 39.5730  23
   4 -11  -3 630.715 138.968   1
   4 -11  -2 6877.40 482.734   1
   4 -11  -1 34584.3 1183.12   1
   4 -11   0 13747.9 670.788   1
  -4  11  -1 1084.42 181.352   2
   4 -11   1 584.822 139.882   1
  -4  11  -2 29057.3 1042.22   2
   4 -11   2 27287.2 1028.13   1
   4 -11   3 6545.82 487.381  21
   4 -11   3 7316.51 421.317  20
   4  11   3 7303.75 353.431  12
   4 -11   3 6802.78 379.987   5
   4 -11   3 7626.50 443.676   7
   4 -11   4 8529.59 486.889  20
   4  11   4 9173.56 424.789  12
   4 -11   4 9167.92 468.641   5
   4 -11   4 8095.99 489.353   7
   4 -11   5 28280.7 998.630  20
   4  11   5 29100.0 886.932  12
   4 -11   5 26833.0 936.932   5
   4 -11   5 28438.2 1030.02   7
   4 -11   6 281.943 102.957  20
   4  11   6 506.067 118.388  12
   4 -11   6 368.264 111.709   5
   4 -11   6 655.222 165.476   7
   4 -11   7 851.244 176.267  20
   4 -11   7 499.679 154.274   7
   4 -11   7 625.086 142.527   5
   4  11   7 689.257 119.936  12
   4 -11   8-18.9003 90.8271   7
   4  11   8 138.205 78.9132  12
   4 -11   8 27.7975 83.3649   5
   4 -11   9 4352.17 284.366   5
   4 -11   9 4895.79 341.714   7
   4 -11   9 4556.90 280.080  18
  -4  12  12 1762.99 157.915   6
  -4  12  12 2224.10 196.119  11
  -4  12  11 404.491 84.3324   6
  -4  12  11 576.033 107.696  11
  -4  12  10 7887.48 391.987   6
  -4 -12  10 8485.65 454.875  20
  -4  12   9 400.959 84.9094   6
  -4  12   8 298.216 105.402  16
  -4  12   8 295.419 82.1612   6
   4  12  -7-13.4810 61.9907  13
  -4  12   7 145.734 65.1789  19
  -4  12   7 26.6020 60.2080  16
  -4  12   7-56.1563 55.3410   6
  -4  12   6 118.073 55.0494   8
  -4  12   6 111.145 47.7734  16
   4  12  -6 60.2407 54.5604  13
  -4  12   5 7543.06 457.304  23
   4 -12  -5 7704.20 566.082   1
  -4  12   4 37218.1 1129.84  23
   4 -12  -4 39400.1 1381.74   1
   4 -12  -3 240.381 108.379   1
   4 -12  -2 9168.19 585.649   1
   4 -12  -1 9733.13 590.943   1
   4 -12   0 17002.3 790.340   1
   4 -12   1 4143.11 369.861   1
   4 -12   2 82.0229 111.346   1
  -4  12  -2-8.21497 91.4052   2
   4 -12   2 34.6179 130.375  21
   4  12   2 56.6513 56.6198   9
   4 -12   3 77.4593 127.206  21
   4 -12   3 11.8280 94.0202  20
   4  12   3 223.584 77.4602  12
   4 -12   3 152.809 79.6144   5
   4 -12   3 49.7182 82.7928   7
   4  12   3 68.8862 37.4422  10
   4 -12   4 513.755 139.054  20
   4  12   4 611.303 110.465  12
   4 -12   4 675.217 129.759   5
   4 -12   4 701.163 149.846   7
   4 -12   5 45.4544 96.4388  20
   4  12   5-3.82744 76.1960  12
   4 -12   5 279.586 140.035   5
   4 -12   5-0.49030 103.033   7
   4 -12   6 1074.14 194.742  20
   4  12   6 1443.82 183.546  12
   4 -12   6 1299.48 194.727   5
   4 -12   6 1396.75 228.355   7
   4 -12   7 1517.37 217.366  20
   4 -12   7 1817.65 237.541   7
   4  12   7 1508.52 169.076   9
   4 -12   7 1731.55 228.464   5
   4  12   7 1888.20 195.360  12
   4 -12   8 4823.50 369.228   7
   4  12   8 4770.31 298.468  12
   4 -12   8 4577.31 327.056   5
   4 -12   9 329.565 81.9678   5
   4 -12   9 102.408 70.0550  18
  -4  13  12 1750.09 168.388  11
  -4  13  12 1579.00 146.164   6
  -4  13  11 563.376 118.595  11
  -4  13  11 330.453 74.7643   6
  -4 -13  10-3.08685 68.2961  20
  -4  13  10 12.8129 51.1606   6
  -4  13   9 1707.51 177.646   6
  -4  13   8 222.953 100.472  16
  -4  13   8 121.879 56.5758   6
  -4  13   7 11228.4 491.532  16
  -4  13   6 774.322 121.075  16
   4  13  -6 1171.63 143.690  13
  -4  13   6 854.747 120.759   8
  -4  13   5 10920.1 573.286  23
   4  13  -5 12432.6 488.416  13
  -4  13   5 11748.1 455.944   8
  -4  13   4 17823.7 718.748  23
   4 -13  -4 20661.4 964.744   1
   4 -13  -3 6624.65 512.826   1
   4 -13  -2 18903.9 889.564   1
   4 -13  -1 2831.29 321.216   1
   4 -13   0-15.2336 78.8880   1
   4 -13   1 12285.1 688.597   1
   4  13   2 3737.59 251.354   9
   4  13   2 4082.56 249.445  10
   4 -13   2 3190.15 370.805  21
   4 -13   2 3723.42 298.416  20
   4 -13   2 3725.26 372.289   1
   4 -13   2 3845.72 278.630   5
   4 -13   3 3305.41 376.251  21
   4 -13   3 3162.18 285.687  20
   4  13   3 3504.33 246.425  12
   4 -13   3 3735.28 287.267   5
   4  13   3 3381.19 248.821   9
   4  13   3 3344.46 229.687  10
   4 -13   4 986.286 188.504  20
   4 -13   4 962.927 225.778  21
   4  13   4 973.992 141.340  12
   4 -13   4 910.682 163.468   5
   4 -13   4 913.375 162.413   7
   4  13   4 828.164 125.678   9
   4 -13   5 27273.3 1002.83  20
   4  13   5 29209.1 894.640  12
   4 -13   5 26142.5 931.211   5
   4  13   5 27476.2 875.609   9
   4 -13   5 27947.8 1033.01   7
   4 -13   6 5816.09 423.893  20
   4  13   6 6083.95 371.721  12
   4 -13   6 5790.54 392.310   5
   4  13   6 6282.61 358.979   9
   4 -13   6 5887.32 443.469   7
   4 -13   7 172.129 117.405  20
   4 -13   7 65.5450 89.1652   7
   4  13   7-12.2645 71.9672  12
   4 -13   7 23.8034 103.340   5
   4 -13   8 411.508 113.641   5
   4 -13   9 1455.81 158.139   5
   4 -13   9 1277.32 137.284  18
  -4  14  12 62.9639 61.7532  11
  -4  14  12-89.8878 41.6996   6
  -4  14  11 29.5235 65.4100  11
  -4  14  11 6.77056 39.2436   6
  -4 -14  10 3994.84 318.104  20
  -4  14  10 4213.42 263.996   6
  -4  14   9 423.522 82.0391   6
  -4  14   8 5864.91 360.956  16
  -4  14   7 10927.1 495.800  16
  -4  14   6 3453.45 252.723  16
   4  14  -6 3494.48 264.005  13
  -4  14   6 3426.43 249.490   8
  -4  14   5 25.6351 42.1330  16
   4  14  -5 242.162 66.3508  17
   4  14  -5 153.720 53.8593  13
  -4  14   5 126.672 63.5202   8
  -4  14   4 4118.84 243.567   8
   4  14  -4 3484.79 230.042  17
   4 -14  -3 8072.75 587.015   1
   4 -14  -2 1866.65 272.547   1
   4 -14  -1 2443.79 315.569   1
   4 -14   0 10509.5 657.249   1
   4  14   1 5110.07 272.510  17
   4 -14   1 5655.05 470.742   1
   4 -14   1 4334.01 420.187  21
   4  14   1 4927.00 292.544   9
   4  14   1 5133.69 284.516  10
   4 -14   2 164.309 88.9625   5
   4 -14   2 190.236 176.663  21
   4 -14   2 80.7463 70.7992  20
   4  14   2 82.5365 63.2470   9
   4  14   2 134.007 60.1702  10
   4 -14   3 15878.3 647.026   5
   4 -14   3 14900.5 821.215  21
   4 -14   3 15658.3 680.524  20
   4  14   3 15919.7 597.302   9
   4  14   3 15739.0 564.962  10
   4 -14   4 3211.75 303.424  20
   4 -14   4 3086.10 348.697  21
   4  14   4 3264.63 257.224  12
   4 -14   4 3225.49 279.623   5
   4  14   4 2939.43 241.921   9
   4 -14   5 2580.54 285.578  20
   4  14   5 2691.32 239.223  12
   4 -14   5 2590.26 275.296   5
   4  14   5 2775.24 235.802   9
   4 -14   6 228.148 130.849  20
   4  14   6 366.903 107.223  12
   4 -14   6 253.201 109.654   5
   4  14   6 423.923 102.043   9
   4 -14   7 18.7612 82.6280  20
   4  14   7 180.981 80.2434  12
   4 -14   7 56.3591 81.5641   5
   4 -14   8 231.280 96.0247   5
   4 -14   9 280.282 79.5727  18
  -4  15  12 740.819 104.954  11
  -4  15  11 545.024 102.140  11
  -4 -15  11 759.616 134.036  20
  -4  15  11 598.154 90.3624   6
   4  15 -10 1526.02 153.995  17
  -4 -15  10 1356.57 182.592  20
   4  15  -9 3206.21 234.465  17
  -4  15   8 1425.30 177.599  16
  -4  15   7 907.679 142.239  16
   4  15  -7 1040.60 134.001  17
  -4  15   7 839.994 134.776   8
  -4  15   6 2915.06 237.612  16
   4  15  -6 3281.28 235.646  17
  -4  15   6 3142.46 236.456   8
  -4  15   5 93.5376 49.6299  16
   4  15  -5 133.565 68.6512  13
  -4  15   5 144.343 57.5829   8
  -4  15   4 570.810 101.042  16
   4  15  -4 716.862 109.001  17
   4  15  -4 468.233 98.6892  13
  -4  15   4 674.309 104.511   8
  -4  15   3 1014.33 131.453  16
   4  15  -3 945.590 116.282  17
  -4  15   3 897.442 121.088   8
   4  15  -2 938.828 114.692  17
   4 -15  -2 778.834 160.221   1
   4 -15  -1 632.247 167.338  21
   4  15  -1 940.964 120.788  17
   4 -15  -1 915.256 195.256   1
   4  15  -1 826.347 109.624  10
   4  15   0 5176.69 283.673  10
   4  15   0 4419.57 287.944   9
   4  15   0 4520.06 255.092  17
   4 -15   0 3953.48 413.598  21
   4  15   1 5081.43 274.695  17
   4  15   1 5007.51 285.755  10
   4  15   1 5122.59 301.382   9
   4 -15   1 4369.80 447.913  21
   4 -15   1 3891.82 301.817  20
   4 -15   2 905.134 142.607   5
   4  15   2 1014.15 142.399   9
   4  15   2 1041.09 135.833  10
   4 -15   2 1015.27 235.229  21
   4 -15   2 934.749 168.257  20
   4 -15   3 110.038 88.0969   5
   4  15   3 86.5304 53.7924   9
   4  15   3 68.7496 60.6508  10
   4 -15   3 42.4214 165.435  21
   4 -15   3 19.2791 78.6139  20
   4 -15   4 1728.64 206.648   5
   4  15   4 1650.72 185.135   9
   4 -15   4 1957.83 297.977  21
   4 -15   4 1761.02 226.643  20
   4  15   5 10466.9 483.361   9
   4 -15   5 9888.70 561.419  20
   4  15   5 11209.3 506.839  12
   4 -15   5 10063.7 527.326   5
   4  15   6 2544.06 218.541   9
   4 -15   6 2378.38 272.338  20
   4 -15   6 2319.00 254.931   5
   4 -15   7 459.307 136.315  20
   4 -15   7 686.960 128.054   5
   4 -15   8 7328.29 395.057   5
  -4 -16  11 269.334 98.4272  20
  -4  16  11 380.162 79.5961  11
  -4 -16  10 56.5921 83.8617  20
   4  16  -9 581.533 101.097  17
  -4  16   8 1182.11 170.294  16
   4  16  -8 1258.64 143.961  17
   4  16  -7 8300.65 399.529  17
  -4  16   7 8267.19 434.730  16
  -4  16   7 8108.59 416.994   8
  -4  16   6 4730.87 316.555  16
   4  16  -6 5044.10 298.001  17
  -4  16   6 4636.82 299.735   8
   4  16  -5 433.545 96.9993  17
  -4  16   5 307.407 78.5970  16
   4  16  -5 426.702 106.146  13
  -4  16   5 287.672 84.1270   8
  -4  16   4 12784.3 528.225  16
   4  16  -4 14282.8 515.845  17
   4  16  -4 13446.8 524.975  13
  -4  16   4 14141.1 530.862   8
  -4  16   3 17941.2 601.760   8
  -4  16   3 16423.9 596.707  16
   4  16  -3 16214.6 564.284  17
   4 -16  -2 1188.27 240.799  21
   4  16  -2 1379.00 147.582  17
   4  16  -1 389.210 84.3335  10
   4  16  -1 440.842 83.9765  17
   4 -16  -1 230.246 141.570  21
   4  16   0 4634.42 266.743  17
   4  16   0 4603.36 277.501  10
   4  16   0 4115.20 284.186   9
   4 -16   0 4390.76 442.814  21
   4  16   1 4292.29 259.124  17
   4 -16   1 3798.25 434.780  21
   4  16   1 4108.85 270.396  10
   4  16   1 4147.94 281.667   9
   4 -16   2 5845.09 355.783   5
   4 -16   2 4514.12 466.823  21
   4 -16   2 5167.52 367.149  20
   4  16   2 5903.98 326.482  10
   4  16   2 5474.24 332.205   9
   4 -16   3 12609.5 571.783   5
   4 -16   3 11394.0 736.361  21
   4 -16   3 12075.1 601.013  20
   4  16   3 13313.0 519.629  10
   4  16   3 12217.3 529.884   9
   4 -16   4 4221.70 332.946   5
   4 -16   4 4736.61 460.028  21
   4 -16   4 5231.56 393.130  20
   4  16   4 5160.22 324.921   9
   4 -16   5 2127.63 232.010   5
   4 -16   5 1702.09 238.899  20
   4  16   5 2025.43 197.231   9
   4 -16   6-7.58482 92.2473   5
   4 -16   6-84.3750 97.0605  20
   4  16   6 86.3459 46.0643   9
   4 -16   7 525.491 148.119  20
   4 -16   7 328.499 97.1176   5
   4 -16   8 1084.58 148.246   5
   4 -16   8 1015.84 135.680   4
  -4  17  11 13.1018 43.7898  11
  -4 -17  11-25.2219 67.2136  20
  -4 -17  10 8083.50 449.856  20
   4  17  -9 2043.52 179.601  17
  -4 -17   9 2053.57 228.237  20
   4  17  -8 2006.32 180.680  17
  -4  17   8 2072.66 219.669  16
  -4  17   7 6165.70 361.414   8
   4  17  -7 6216.90 336.348  17
  -4  17   7 6378.74 381.993  16
  -4  17   6 26.3210 74.4168   8
   4  17  -6 34.0634 48.2663  17
  -4  17   6 30.0917 63.0634  16
  -4  17   5 18798.2 658.869   8
  -4  17   5 17226.3 649.950  16
   4  17  -5 17852.9 620.900  17
  -4  17   4 530.121 115.842   8
   4  17  -4 443.793 99.7869  13
  -4  17   4 339.693 96.6154  16
   4  17  -4 409.623 92.0477  17
   4  17  -3 6087.26 322.549  10
  -4  17   3 6692.86 348.364   8
   4  17  -3 5963.24 318.483  17
  -4  17   3 6688.32 355.838  16
   4  17  -2 6730.34 344.174  10
   4 -17  -2 5832.10 495.191  21
  -4  17   2 7053.33 367.178  16
   4  17  -2 7059.54 340.046  17
   4  17  -1 18042.0 619.090  10
   4  17  -1 18354.1 598.818  17
   4  17   0 1159.56 146.343  10
   4 -17   0 1118.23 251.427  21
   4  17   0 1232.76 141.189  17
   4 -17   1 344.797 206.214  21
   4  17   1 329.230 87.2757   9
   4  17   1 307.475 83.1026  10
   4 -17   2 2094.18 341.628  21
   4 -17   2 2669.96 259.992  20
   4 -17   2 2823.33 254.149   5
   4  17   2 2627.01 220.083  10
   4  17   2 2782.98 236.930   9
   4 -17   3 8830.61 649.307  21
   4 -17   3 8826.79 513.254  20
   4 -17   3 9140.33 479.892   5
   4  17   3 9504.24 437.364  10
   4  17   3 9091.46 448.409   9
   4 -17   4 2917.95 364.560  21
   4 -17   4 3177.83 302.888  20
   4 -17   4 2896.29 274.906   5
   4  17   4 2836.54 249.750   9
   4 -17   5 4427.65 364.620  20
   4 -17   5 4076.10 322.509   5
   4  17   5 4428.70 295.056   9
   4 -17   6 152.080 90.6575  20
   4 -17   6 215.193 127.908   5
   4 -17   7 6659.15 410.779  20
   4 -17   7 6387.52 377.930   5
   4 -17   8 81.3534 48.6344   5
  -4 -18  11 2037.77 194.822  20
  -4  18  11 1934.12 159.402  11
  -4 -18  10 3587.59 290.578  20
  -4  18  10 3307.93 234.743  11
  -4 -18   9 8013.00 462.778  20
   4  18  -8 1941.61 176.944  17
  -4  18   8 2639.49 240.209  16
  -4  18   7 231.749 79.5547   8
  -4  18   7 212.313 96.6667  16
   4  18  -7 338.493 86.9822  17
  -4  18   6 2370.21 220.789   8
  -4  18   6 2246.43 222.267  16
   4  18  -6 2512.46 206.906  17
  -4  18   5 10876.6 481.445   8
  -4  18   5 9792.39 476.941  16
   4  18  -5 10099.3 444.185  17
   4  18  -4 10235.6 423.546  10
  -4  18   4 11212.8 473.448   8
  -4  18   4 9788.32 462.816  16
   4  18  -4 9456.10 428.926  17
   4  18  -3 7735.79 376.217  10
  -4  18   3 8294.54 402.212   8
   4  18  -3 8607.77 391.509  17
  -4  18   3 8088.56 410.343  16
   4  18  -2 853.878 121.208  10
   4 -18  -2 794.067 246.186  21
  -4  18   2 931.107 132.762  16
   4  18  -2 878.763 115.674  17
   4  18  -1 426.766 90.1782  10
   4 -18  -1 108.112 157.588  21
   4  18  -1 205.418 72.6092  17
   4  18   0 632.086 111.284  10
   4 -18   0 838.294 256.848  21
   4  18   0 585.955 95.6503  17
   4  18   1 6060.39 342.385  10
   4 -18   1 5898.17 534.210  21
   4  18   2 3314.72 249.915  10
   4  18   2 2606.99 229.979   9
   4 -18   2 2915.68 405.624  21
   4 -18   2 3102.40 278.297  20
   4  18   3 38927.2 1116.75   9
   4 -18   3 38800.8 1160.26   5
   4 -18   3 36187.2 1440.89  21
   4 -18   3 39811.0 1235.25  20
   4  18   4 244.651 74.6864   9
   4 -18   4 226.531 95.5104   5
   4 -18   4 282.025 186.678  21
   4 -18   4 222.838 120.431  20
   4  18   5 4533.52 299.735   9
   4 -18   5 4431.22 336.312   5
   4 -18   5 4252.67 355.133  20
   4 -18   6 1085.24 159.370   5
   4 -18   6 1194.50 192.238  20
   4 -18   7 32.6012 60.4220   5
   4 -18   7 25.9421 72.0227  20
  -4 -19  10 112.822 72.4004  20
  -4  19  10 124.951 56.2335  11
  -4 -19   9 1423.27 200.555  20
  -4  19   8 329.210 97.7293  16
   4  19  -8 404.056 82.7773  17
  -4  19   7 1508.16 177.855   8
   4  19  -7 1714.84 168.556  17
  -4  19   7 1849.38 202.941  16
  -4  19   6 51.1404 67.3751   8
   4  19  -6-15.4858 64.4770  17
  -4  19   6 19.4969 64.1216  16
  -4  19   5 13.0368 72.2373   8
   4  19  -5 46.5907 52.0235  17
  -4  19   5-52.1778 74.0980  16
  -4  19   4 6778.21 371.176   8
  -4  19   4 5704.32 352.229  16
   4  19  -4 6485.99 343.541  17
  -4  19   3 1168.84 155.063   8
   4  19  -3 900.794 144.637  10
  -4  19   3 1038.22 153.150  16
   4  19  -3 1192.66 154.649  17
   4  19  -2 1105.64 143.751  10
   4 -19  -2 1454.74 288.656  21
  -4  19   2 1174.95 155.318  16
   4  19  -2 1098.49 135.755  17
   4  19  -1 244.550 77.9322  10
   4 -19  -1 172.198 178.592  21
   4  19  -1 49.1452 63.5169  17
   4  19   0 540.665 110.849  10
   4  19   0 577.866 111.973  17
   4  19   1 28.2309 55.8966  10
   4 -19   1 14.0921 189.606  21
   4  19   2 2813.27 234.556  10
   4 -19   2 2291.87 361.791  21
   4  19   3 1051.47 147.846   9
   4 -19   3 1038.02 164.193   5
   4 -19   3 579.851 262.042  21
   4 -19   3 898.479 180.417  20
   4  19   4 5964.24 351.833   9
   4 -19   4 5720.12 372.061   5
   4 -19   4 5576.37 406.345  20
   4 -19   4 5921.08 507.728  21
   4 -19   5 760.964 153.854   5
   4 -19   5 757.090 158.531  20
   4 -19   6 347.394 106.780   5
   4 -19   6 357.984 119.699  20
   4 -19   7 201.794 86.3688   5
  -4 -20  10 280.588 100.261  20
  -4  20  10 264.674 66.6143  11
  -4 -20   9 4228.73 320.267  20
  -4  20   8 399.504 109.415  16
   4  20  -8 416.831 81.5620  17
   4  20  -7 2500.46 201.245  17
  -4  20   7 2061.60 213.331  16
  -4  20   6 4194.37 300.674   8
  -4  20   6 3840.35 298.493  16
   4  20  -6 4326.94 274.718  17
  -4  20   5 2473.52 227.404   8
   4  20  -5 2541.33 211.123  17
  -4  20   5 2203.35 222.261  16
  -4  20   4 3870.05 281.258   8
  -4  20   4 3621.18 281.329  16
   4  20  -4 3339.81 244.574  17
   4  20  -3 63113.9 1494.88  10
  -4  20   3 62058.5 1543.05   8
   4  20  -3 60700.0 1486.37  17
  -4  20   3 59601.0 1545.71  16
   4  20  -2 6312.27 351.408  10
   4 -20  -2 5279.16 511.939  21
   4  20  -2 6450.89 343.956  17
  -4  20   2 6287.35 368.144  16
   4  20  -1 122.845 59.3388  10
   4  20  -1 125.204 56.6119  17
   4 -20  -1-13.1873 191.177  21
   4  20   0 3801.64 271.802  10
  -4  20   0 4212.12 285.469  22
   4 -20   0 3466.66 420.431  21
   4 -20   1-48.1167 220.183  21
   4  20   1 136.780 95.8784  10
  -4  20  -2 2393.25 211.154   3
   4 -20   2 1943.06 345.659  21
  -4  20  -3 1705.71 181.604   3
   4 -20   3 1210.34 256.212  21
   4 -20   3 1686.34 219.534  20
   4 -20   4 31.9898 68.3291   5
   4 -20   4 73.9687 98.6223  20
   4 -20   4 40.6325 145.872  21
   4 -20   5 4173.26 311.500   5
   4 -20   5 4347.45 330.088  20
   4 -20   6 437.810 96.6947   5
   4 -20   6 501.699 122.262  20
  -4  20  -7 134.042 39.5915  22
  -4  20  -7 262.890 62.3223   3
   4 -20   7 201.926 68.3714   4
   4 -20   7 284.590 88.3360   5
  -4 -21  10 177.272 89.0399  20
  -4 -21   9 8605.49 458.535  20
  -4 -21   8 17435.3 704.582  20
  -4  21   8 16904.4 647.492  16
  -4  21   7 388.663 88.4641  16
   4  21  -7 397.836 82.3132  17
  -4  21   6-37.0218 78.9045   8
   4  21  -6 15.0506 65.6115  17
  -4  21   6-0.70933 66.7357  16
  -4  21   5 791.857 138.648   8
   4  21  -5 734.148 128.038  17
  -4  21   5 661.220 130.584  16
  -4  21   4 17411.7 652.437   8
  -4  21   4 15904.7 643.090  16
   4  21  -4 17383.1 615.456  17
  -4  21   3 878.487 137.406   8
   4  21  -3 868.013 123.041  10
  -4  21   3 634.888 122.408  16
   4  21  -3 680.126 122.411  17
   4  21  -2 1165.43 148.035  10
   4 -21  -2 1098.67 272.699  21
   4  21  -2 1376.33 155.811  17
  -4  21   2 1367.35 175.213  16
   4  21  -1 164.838 63.1205  10
  -4  21   1 354.314 108.482  16
   4  21  -1 341.257 81.7326  17
   4 -21  -1 419.937 226.611  21
   4  21   0 558.801 113.555  10
  -4  21   0 455.963 91.4812  22
   4 -21   0 457.670 244.345  21
   4  21   1 105.913 58.6620  10
  -4  21  -1 143.528 61.2524  22
   4 -21   1 133.834 210.739  21
  -4  21  -2 4678.37 297.413   3
   4 -21   2 3935.80 467.170  21
  -4  21  -3 72.8592 47.2076   3
   4 -21   3 145.231 173.302  21
   4 -21   3-92.6940 95.3130  20
  -4  21  -4-24.1618 44.7239   3
   4 -21   4-82.1980 77.3918   5
   4 -21   4 23.9595 85.7200  20
  -4  21  -5 2814.92 214.962   3
   4 -21   5 2600.77 231.080   5
   4 -21   5 2517.32 256.091  20
   4 -21   5 3138.14 304.279  21
  -4  21  -6-3.61683 48.5378  22
   4 -21   6-3.21946 67.7705   5
  -4  21  -6 68.0894 48.5226   3
   4 -21   6-72.0934 67.6527  20
  -4 -22   9 217.651 100.755  20
  -4 -22   8 2285.37 233.060  20
  -4  22   7 948.062 150.288  16
   4  22  -7 897.623 115.825  17
   4  22  -6 75.4025 59.0109  17
  -4  22   6 240.287 106.548  16
  -4  22   6 120.785 79.0286   8
  -4  22   5 3412.51 278.718  16
   4  22  -5 3276.32 234.162  17
  -4  22   5 3342.39 258.290   8
  -4  22   4 9358.54 475.076  16
   4  22  -4 9719.15 437.098  17
  -4  22   4 10321.0 476.516   8
  -4  22   3-64.0335 103.768  16
   4  22  -3 171.192 75.2191  17
   4  22  -3 146.380 64.1418  10
  -4  22   3 187.496 103.327   8
   4  22  -2 2111.18 194.962  17
   4  22  -2 2407.86 211.212  10
  -4  22   2 2599.23 230.166   8
   4 -22  -2 2220.97 334.821  21
  -4  22   2 2583.62 236.570  16
   4  22  -1 446.409 104.737  10
   4  22  -1 478.602 86.8968  17
  -4  22   1 686.307 111.444  16
   4  22   0 3172.88 253.615  10
   4 -22   0 2863.81 416.227  21
  -4  22  -1 1533.27 180.783  22
   4 -22   1 1532.37 321.122  21
  -4  22  -2 5320.83 316.578   3
  -4  22  -2 4696.80 318.487  22
   4 -22   2 5549.26 546.052  21
  -4  22  -3-23.7958 59.8788   3
  -4  22  -3 56.6490 62.6290  22
   4 -22   3-153.347 176.366  21
  -4  22  -4 12.1001 63.3007   3
  -4  22  -4 66.2617 59.2219  22
   4 -22   4 19.5576 69.5907  20
   4 -22   4-124.046 146.829  21
  -4  22  -5 184.214 64.8128  22
  -4  22  -5 165.175 57.2681   3
   4 -22   5 375.185 100.440   5
   4 -22   5 158.342 90.7519  20
   4 -22   5 266.797 101.999  21
  -4  22  -6 131.180 52.1461  22
   4 -22   6 73.3404 45.7780   5
  -4  22  -6 57.1994 38.1530   3
   4 -22   6 21.6545 66.9799   4
  -4 -23   9 224.638 84.8764  20
  -4 -23   8 3271.35 274.299  20
  -4 -23   7 4479.32 325.769  20
  -4  23   7 4154.57 289.463  16
  -4  23   6 776.662 123.511   8
   4  23  -6 844.686 113.008  17
  -4  23   6 764.475 133.884  16
  -4  23   5 61.9979 64.6285   8
   4  23  -5 98.9213 67.5775  17
  -4  23   5 137.729 80.6134  16
  -4  23   4 9155.74 451.208   8
  -4  23   4 9009.49 456.509  16
   4  23  -4 9425.71 422.948  17
   4  23  -3 8951.06 418.518  17
  -4  23   3 9515.87 470.564  16
   4  23  -3 9794.45 423.975  10
  -4  23   3 10019.3 468.897   8
   4  23  -2 3120.91 240.282  17
  -4  23   2 3209.64 263.453  16
   4  23  -2 3214.48 237.472  10
  -4  23   2 3127.05 248.592   8
   4 -23  -2 2568.32 365.576  21
  -4  23   1 69.9358 73.8227  16
   4  23  -1 29.7627 53.6025  10
   4 -23  -1-120.030 168.491  21
  -4  23   0 4161.53 294.653  16
   4  23   0 3651.11 267.307  10
   4 -23   0 3680.05 478.836  21
  -4  23  -1 387.087 103.255  22
   4 -23   1 96.3317 204.919  21
  -4  23  -2 896.405 138.753  22
  -4  23  -2 586.365 105.872   3
  -4  23  -3 4495.17 313.157  22
  -4  23  -3 4521.75 277.808   3
   4 -23   3 4515.79 445.560  21
  -4  23  -4 1678.12 176.077  22
  -4  23  -4 1981.19 173.998   3
   4 -23   4 2083.26 214.427  20
   4 -23   4 1693.14 256.756  21
  -4  23  -5 221.108 59.5466  22
  -4  23  -5 202.874 52.0864   3
   4 -23   5 114.342 69.1411  20
   4 -23   5 298.368 118.415  21
  -4 -24   8-42.4387 68.9434  20
  -4  24   7 1015.06 150.038  16
  -4 -24   7 804.317 125.587  20
   4  24  -6 3800.83 228.034  17
  -4  24   6 4262.53 273.914   8
  -4  24   6 3844.34 271.954  16
  -4 -24   6 3434.86 280.549  20
   4  24  -5 6402.07 324.486  17
  -4  24   5 6701.65 380.695  16
  -4  24   5 6958.29 368.775   8
   4  24  -4 890.873 130.199  17
  -4  24   4 777.951 139.601  16
  -4  24   4 1043.78 151.043   8
  -4  24   3 401.822 106.131  16
   4  24  -3 409.354 108.997  17
  -4  24   3 426.522 108.011   8
   4  24  -3 301.941 68.5073  10
  -4  24   2 798.791 139.158  16
  -4  24   2 874.401 143.680   8
   4  24  -2 722.928 114.782  10
   4 -24  -2 415.160 168.552  21
  -4  24   1 40.1281 60.8361  16
  -4  24   1-38.6974 55.4480   8
   4 -24  -1 165.322 185.719  21
  -4  24   0 3337.45 270.045  16
   4 -24   0 3098.91 402.741  21
  -4  24  -1 680.719 116.210  22
   4 -24   1 533.213 208.424  21
  -4  24  -2 2144.37 205.043  22
   4 -24   2 1927.73 209.885   4
   4 -24   2 1742.68 319.059  21
  -4  24  -3 791.296 125.143  22
  -4  24  -3 876.163 116.450   3
   4 -24   3 875.522 218.359  21
  -4  24  -4 141.791 68.7272  22
   4 -24   4 130.492 79.1781   4
  -4  24  -4 84.5734 42.0757   3
   4 -24   4 239.601 120.191  21
  -4  24  -5 3079.36 208.071  22
   4 -24   5 3161.56 236.356   4
  -4 -25   7 6975.04 382.002  20
  -4  25   7 6801.53 345.974  16
  -4  25   6-12.1900 48.0133   8
  -4  25   6 41.8703 61.7062  16
  -4 -25   6-97.6309 71.6863  20
   4  25  -5 4472.91 250.975  17
  -4  25   5 5139.83 302.477   8
  -4 -25   5 4170.13 299.214  20
  -4  25   5 4276.44 287.994  16
  -4  25   4 78.3183 64.6107   8
   4  25  -4 109.572 57.0592  17
  -4  25   4 56.1479 62.1944  16
  -4  25   3 6562.74 356.285   8
  -4  25   3 5877.66 352.108  16
  -4  25   2 2396.45 209.422   8
   4 -25  -2 2602.46 331.361  21
  -4  25   2 2873.93 240.357  16
  -4  25   1 3753.12 259.498   8
  -4  25   1 3647.66 274.885  16
  -4  25   0-40.8420 54.0134  16
   4 -25   0 148.690 164.646  21
  -4  25  -1 1123.85 145.602  16
   4 -25   1 884.244 245.676  21
  -4  25  -1 1307.64 152.627  22
   4 -25   2 1447.03 174.546   4
  -4  25  -2 1151.60 142.602  22
   4 -25   3 3323.59 354.800  21
   4 -25   3 2830.92 238.510   4
  -4  25  -3 2981.79 205.001   3
  -4  25  -3 2604.44 210.385  22
   4 -25   4 119.911 105.699  21
   4 -25   4 107.311 71.9716   4
  -4  25  -4 108.832 43.7500   3
  -4  25  -4 62.5574 49.2402  22
  -4  26   7 105.446 66.6762  16
  -4 -26   6 20.1975 50.8767  20
  -4  26   6 115.825 68.9377  16
  -4  26   5 130.206 65.8392   8
  -4 -26   5 100.740 50.2268  20
   4  26  -5 118.909 52.4670  17
  -4  26   5 202.635 76.4564  16
  -4  26   4 3666.28 249.242   8
  -4  26   4 3530.97 259.267  16
  -4  26   3 2078.89 190.451   8
  -4  26   3 2228.80 208.444  16
  -4  26   2 919.816 126.290   8
   4 -26  -2 810.871 181.348  21
  -4  26   2 758.883 131.048  16
  -4  26   1 205.044 75.6825   8
   4 -26  -1 423.720 184.943  21
  -4  26   1 215.844 80.0859  16
  -4  26   0 2153.22 187.169   8
  -4  26   0 2114.69 202.005  16
   4 -26   0 1893.61 303.175  21
  -4  26  -1 3188.24 237.851  16
   4 -26   1 2681.24 326.547  21
  -4  26  -1 2616.25 209.720  22
  -4  26  -2 785.826 116.827  16
   4 -26   2 946.417 229.014  21
  -4  26  -2 656.688 116.860  22
   4 -26   3 479.757 147.251  21
  -4  26  -3 614.126 97.7019  22
   4 -26   3 574.227 96.9117   4
  -4  26  -3 678.072 102.578  16
  -4  27   6 847.918 110.629  16
  -4  27   5 2301.82 192.022  16
  -4  27   5 2410.81 187.038   8
  -4  27   4 1639.60 168.355  16
  -4  27   4 1686.51 166.702   8
  -4  27   3 697.786 116.175  16
  -4  27   3 797.629 122.438   8
  -4  27   2 1133.66 147.603  16
  -4  27   2 1052.42 132.393   8
  -4  27   1 3412.56 244.218  16
  -4  27   1 3317.88 226.360   8
   4 -27  -1 3220.06 333.528  21
  -4  27   0 829.679 120.126  16
  -4  27   0 665.084 107.474   8
   4 -27   0 575.001 179.294  21
  -4  27  -1 76.7561 58.0971  16
  -4  27  -1 43.1468 36.1230   8
   4 -27   1-104.581 148.140  21
  -4  27  -2 1312.80 123.417   8
   4 -27   2 991.902 184.436  21
  -4  27  -2 1119.36 128.627  22
  -4  27  -2 1608.79 153.051  16
  -4  28   4 181.264 62.0665  16
  -4  28   4 250.169 68.2001   8
  -4  28   3 7.24839 56.4750  16
  -4  28   3 45.9497 40.4787   8
  -4  28   2 1282.82 141.511  16
  -4  28   2 1368.07 140.695   8
  -4  28   1 615.184 105.066  16
   4 -28  -1 429.948 129.350  21
  -4  28   1 599.650 96.5285   8
  -4  28   0 2077.38 177.674  16
   4 -28   0 2126.19 266.531  21
  -4  28   0 2469.40 182.719   8
  -4  28  -1 222.873 62.1672  16
   4 -28   1 34.6888 121.476  21
  -4  28  -1 259.808 63.9711   8
  -4  29   2 1450.56 134.316   8
  -4  29   2 1388.40 140.556  16
  -5   0  13-8.68646 39.5134   6
  -5   0  12 39760.0 1082.76   6
  -5   0  11-25.5605 64.7500   6
  -5   0  10 8712.04 425.939   6
  -5   0   9-113.602 67.6250   6
  -5   0   8 36471.4 990.262   6
  -5   0   8 36183.8 992.476  19
   5   0  -7-81.9100 121.195   1
   5   0  -6 5789.71 420.797   1
   5   0  -5-18.7330 87.4486   1
   5   0  -4 10871.8 500.675   1
   5   0  -4 10574.7 479.919  25
   5   0  -3-47.5936 67.1146   1
   5   0  -3 47.2401 63.7059  25
   5   0  -2 70011.2 1763.59  25
  -5   0   1-11.5629 40.2857   2
   5   0  -1-114.780 124.623  25
  -5   0   0 57162.3 1410.02   2
   5   0   0 56208.0 1562.64  25
   5   0   1 226.595 98.3448  25
   5   0   2 4397.11 361.016  25
   5   0   3 73.5561 95.2873  25
   5   0   4 24182.6 762.862  18
   5   0   4 22872.9 735.489  15
   5   0   4 22795.2 758.828   5
   5   0   5 24.1382 71.0792  15
   5   0   5-81.9359 91.6709  18
   5   0   5-19.7558 70.6983   7
   5   0   6 1527.33 185.041  15
   5   0   6 1745.55 191.531  18
   5   0   6 1754.20 221.258   7
   5   0   7-75.3387 69.3544  15
   5   0   7-97.5301 112.823  18
   5   0   7-280.107 105.439   7
   5   0   8 1691.29 179.682  15
   5   0   8 1436.64 173.095  18
   5   0   8 1708.74 205.846   7
   5   0   9-1.23744 63.0739  15
   5   0   9-116.028 62.4242   7
   5   0   9 8.12960 41.0150  18
  -5  -1  13 95.5952 38.2468   6
  -5   1  13 103.579 47.3025   6
  -5   1  12 146.217 69.4448  11
  -5  -1  12 258.834 85.2000   6
  -5   1  12 189.149 87.5287   6
  -5   1  11 5669.76 347.887  11
  -5   1  11 5683.60 338.959   6
  -5  -1  11 5701.35 335.057   6
  -5   1  10 8687.32 425.125  11
  -5   1  10 8440.49 420.105   6
  -5  -1  10 7794.38 403.309   6
  -5  -1   9 115.426 52.7827   6
  -5   1   9-30.7071 61.9333   6
  -5  -1   8 66707.5 1588.62   6
  -5   1   8 69159.3 1607.11   6
  -5   1   8 70047.3 1620.03  19
  -5  -1   8 68344.5 1606.16  19
   5  -1  -7 4186.17 386.235   1
   5   1  -6 1212.58 184.243   1
   5  -1  -6 1163.36 192.164   1
   5   1  -5 32810.8 1053.97   1
   5  -1  -5 33136.2 1070.52   1
   5   1  -4 120574. 2639.91   1
   5  -1  -4 119801. 2678.54   1
   5   1  -4 119241. 2607.32  25
   5   1  -3 1401.78 152.171   1
   5  -1  -3 1323.93 164.400   1
   5   1  -3 1197.89 162.543  25
   5  -1  -2 8451.94 382.554   1
   5   1  -2 8613.36 450.414  25
  -5   1   1 32597.2 902.739   2
   5   1  -1 31916.6 1037.80  25
  -5   1   0 22818.3 760.314   2
   5   1   0 22135.7 852.418  25
  -5   1  -1 7172.72 414.449   2
   5   1   1 7875.53 478.392  25
   5  -1   2 52896.9 1559.69  25
   5   1   2 54681.4 1572.05  25
   5  -1   3 3583.53 325.235  25
   5   1   3 3481.46 339.183  25
   5  -1   4 89.1396 63.4016  18
   5   1   4 239.692 81.2669  18
   5  -1   4-12.8437 75.4926   7
   5   1   4 172.115 67.7803  15
   5  -1   4 281.617 77.2275  15
   5  -1   4 126.722 56.6492   5
   5   1   5 898.931 139.410  18
   5  -1   5 944.346 150.682  18
   5  -1   5 716.955 129.404   7
   5   1   5 839.344 140.450  15
   5  -1   5 746.207 129.580  15
   5  -1   5 819.027 137.896   5
   5   1   6 4949.24 329.649  15
   5  -1   6 5141.73 331.238  15
   5  -1   6 5373.72 343.025  18
   5   1   6 5529.41 356.469  18
   5  -1   6 5645.94 402.136   7
   5   1   7 3726.68 280.261  15
   5  -1   7 3741.46 281.405  15
   5  -1   7 4411.40 305.941  18
   5   1   7 3841.58 284.451  18
   5  -1   7 4077.60 339.379   7
   5   1   8 3743.91 273.058  15
   5  -1   8 4054.18 279.611  15
   5  -1   8 3948.81 278.782  18
   5   1   8 4361.04 287.271  18
   5  -1   8 4018.33 324.862   7
   5   1   9 24.4502 48.1720  15
   5  -1   9-32.7399 61.9506  15
   5  -1   9 30.0662 48.9651   7
   5   1   9 119.464 57.6175  18
   5  -1   9-58.4395 65.8016  18
  -5   2  13 933.997 125.997  11
  -5   2  13 1054.28 125.409   6
  -5   2  12 5064.01 326.716  11
  -5   2  12 4206.23 281.793   6
  -5  -2  12 4505.16 277.237   6
  -5   2  11 8477.59 432.489  11
  -5   2  11 7677.98 404.458   6
  -5  -2  11 8050.61 398.718   6
  -5   2  10 18039.6 655.371  11
  -5   2  10 16169.6 625.305   6
  -5  -2  10 16112.1 615.133   6
  -5  -2   9 3232.67 236.984   6
  -5   2   9 2944.31 232.573   6
  -5   2   9 3335.69 246.667  19
  -5  -2   8 3619.18 241.967   6
  -5   2   8 4128.43 262.091   6
  -5   2   8 3790.52 251.799  19
  -5  -2   8 3458.48 237.619  19
   5  -2  -7 19253.3 886.503   1
   5  -2  -6 3888.06 348.694   1
   5   2  -5 83880.9 2044.19   1
   5  -2  -5 82936.0 2094.06   1
   5   2  -4 2725.92 236.167   1
   5  -2  -4 3296.06 282.301   1
   5   2  -4 2790.17 231.101  25
   5   2  -3 15338.3 556.142   1
   5  -2  -3 15649.4 601.516   1
   5   2  -3 13810.9 578.392  25
   5  -2  -2 18337.1 632.815   1
   5   2  -2 18364.0 698.028  25
  -5   2   1 116223. 2510.66   2
   5   2  -1 117095. 2653.77  25
  -5   2   0 563.388 110.236   2
   5   2   0 529.391 125.158  25
  -5   2  -1 1805.42 205.400   2
   5   2   1 1985.11 234.608  25
   5  -2   2 558.558 147.539  25
   5   2   2 1170.13 182.865  25
   5  -2   3 16.4298 99.2262  25
   5   2   3 93.0603 61.5377  25
   5  -2   4 1538.98 167.884  18
   5   2   4 1937.00 186.461  18
   5  -2   4 1599.42 186.000   7
   5   2   4 1865.78 178.338  15
   5  -2   4 1729.07 171.030  15
   5  -2   4 1448.70 173.777   5
   5  -2   5 63.8957 74.9805  18
   5   2   5 21.7087 65.3061  18
   5  -2   5 50.9571 69.5426   7
   5   2   5 69.3542 64.3852  15
   5  -2   5 3.60624 69.4410  15
   5  -2   5 98.3736 83.8032   5
   5   2   6 732.226 132.797  15
   5  -2   6 894.586 144.266  15
   5   2   6 762.941 136.350  18
   5  -2   6 872.770 138.034  18
   5  -2   6 669.370 159.216   7
   5   2   7 331.502 107.208  15
   5  -2   7 224.650 93.8163  15
   5  -2   7 256.408 88.9140  18
   5   2   7 260.164 100.254  18
   5  -2   7 247.701 119.235   7
   5   2   8 2184.02 203.395  15
   5  -2   8 2048.89 199.794  15
   5   2   8 2162.58 196.394  18
   5  -2   8 2102.87 201.128  18
   5  -2   8 1777.66 218.170   7
   5   2   9 35.9417 46.7708  15
   5  -2   9-14.0984 59.1266  15
   5  -2   9 64.2725 45.4392  18
   5   2   9 18.4107 43.9287  18
  -5   3  13 617.891 108.440  11
  -5   3  13 599.912 95.8597   6
  -5   3  12 890.216 146.092  11
  -5   3  12 862.340 129.079   6
  -5   3  11 18362.8 685.665  11
  -5  -3  11 18490.0 646.364   6
  -5   3  11 17278.3 655.775   6
  -5  -3  10 69.3569 46.9777   6
  -5   3  10 161.794 78.6223   6
  -5   3  10 205.219 78.8633  11
  -5   3   9 438.985 101.939  19
  -5  -3   9 522.061 107.284   6
  -5   3   9 484.230 108.645   6
  -5   3   8 159.692 69.0773  19
  -5  -3   8 123.591 54.9627  19
  -5  -3   8 109.698 55.8407   6
  -5   3   8 149.378 53.0415   6
   5   3  -8 54.3006 45.0530  13
   5  -3  -7 1055.76 202.931   1
   5  -3  -6 3338.17 330.745   1
   5  -3  -5 25378.8 935.419   1
   5   3  -4 2036.25 192.809  25
   5  -3  -4 1991.85 230.126   1
   5   3  -3 280.411 94.3707  25
   5  -3  -3 401.084 100.860   1
   5   3  -2 13389.0 581.975  25
   5  -3  -2 14248.7 557.426   1
   5   3  -1 17810.3 709.752  25
  -5   3   1 18134.8 643.110   2
   5   3   0 71337.9 1844.80  25
  -5   3   0 71242.1 1746.38   2
   5   3   1 586.007 142.211  25
  -5   3  -1 527.547 127.407   2
   5  -3   2 6986.55 474.994  25
   5   3   2 6979.53 466.894  25
  -5   3  -2 6800.29 436.880   2
   5   3   3 4281.58 259.359  18
   5  -3   3 3273.24 323.160  25
   5   3   3 4000.87 354.157  25
   5   3   4 16175.6 607.869  18
   5  -3   4 15589.1 669.250   7
   5   3   4 17076.5 602.025  15
   5  -3   4 16330.0 588.485  15
   5  -3   4 16731.4 646.340   5
   5  -3   5 4411.70 305.189  18
   5   3   5 4487.09 297.087  18
   5  -3   5 4730.84 361.850   7
   5   3   5 4012.58 279.264  15
   5  -3   5 4529.68 301.304  15
   5  -3   5 4461.01 317.992   5
   5   3   6 7291.01 402.298  18
   5  -3   6 7323.90 414.211  18
   5  -3   6 7262.81 463.101   7
   5   3   6 7188.55 394.258  15
   5  -3   6 6682.79 375.789  15
   5  -3   6 7937.76 428.283   5
   5   3   7 4667.72 312.300  15
   5  -3   7 4446.72 304.732  15
   5  -3   7 4900.28 324.740  18
   5   3   7 4750.82 315.657  18
   5  -3   7 4848.77 382.597   7
   5  -3   8 2215.80 207.681  15
   5   3   8 2064.22 195.366  15
   5  -3   8 1748.94 213.700   7
   5   3   8 2164.98 199.322  18
   5  -3   8 1924.65 193.538  18
   5  -3   9 772.097 137.025   7
   5  -3   9 864.472 124.603  18
  -5   4  13-107.084 63.5112  11
  -5   4  13 8.49042 46.9809   6
  -5   4  12 866.482 128.629  11
  -5   4  12 815.124 131.126   6
  -5   4  11 26324.9 869.392  11
  -5   4  11 25999.0 843.230   6
  -5   4  10 10785.5 495.377   6
  -5   4   9 1218.18 154.945  19
  -5  -4   9 1258.88 144.179   6
  -5   4   9 1163.49 153.187   6
  -5   4   8 57.3619 51.0984  19
  -5  -4   8 33.1153 33.3409   6
  -5   4   8-72.8586 69.6561   6
   5   4  -8 24.4822 45.8609  13
   5  -4  -7 160.262 93.0977   1
   5  -4  -6 35072.7 1229.74   1
   5  -4  -5 58336.9 1648.33   1
   5  -4  -4 1912.54 220.980   1
   5   4  -4 2389.68 211.137  25
   5  -4  -3 49535.3 1358.32   1
   5   4  -3 48631.9 1316.27  25
   5  -4  -2 61695.0 1517.89   1
   5   4  -2 56439.6 1520.33  25
  -5   4   1 38343.2 1091.41   2
   5   4  -1 39668.3 1175.69  25
  -5   4   0 44.7901 77.1660   2
   5   4   0 3.84080 92.8197  25
  -5   4  -1 18594.7 732.454   2
   5   4   1 19200.6 798.683  25
  -5   4  -2 499.286 122.587   2
   5   4   2 410.657 105.291  25
   5  -4   3 13649.1 697.321  25
   5   4   3 13436.3 695.001  25
  -5   4  -3 13734.1 696.451   2
   5   4   3 16176.2 557.168  18
   5   4   3 14904.4 528.959  15
   5  -4   3 15268.1 529.948  15
   5  -4   3 14672.3 581.572   5
   5   4   4 249.503 94.7010  18
   5  -4   4 146.353 88.1649   7
   5   4   4 212.744 64.7571  15
   5  -4   4 312.655 81.0786  15
   5  -4   4 273.278 93.6415   5
   5   4   5 3300.60 259.408  18
   5  -4   5 3388.72 304.956   7
   5   4   5 3160.31 249.910  15
   5  -4   5 3086.30 239.741  15
   5  -4   5 3727.57 292.337   5
   5   4   6 202.759 73.7826  18
   5  -4   6 60.2590 85.5038  18
   5  -4   6 39.4312 81.7484   7
   5   4   6 93.5333 68.2753  15
   5  -4   6 339.756 103.837  15
   5  -4   6 270.602 108.152   5
   5   4   7 1339.84 164.187  18
   5  -4   7 1453.03 177.463  18
   5  -4   7 999.406 170.392   7
   5   4   7 1158.32 155.204  15
   5  -4   7 1210.06 168.986  15
   5  -4   7 1314.36 171.199   5
   5   4   8 365.940 89.5556  15
   5  -4   8 492.309 103.150  15
   5  -4   8 302.668 121.426   7
   5  -4   8 83.6641 63.5166  18
   5   4   8 416.577 104.042  18
   5  -4   9 1308.24 173.095   7
   5  -4   9 1235.09 139.579  18
  -5   5  13 255.350 76.8452  11
  -5   5  13 279.336 69.1328   6
  -5   5  12 68.0468 57.3031  11
  -5   5  12-2.02969 67.1755   6
  -5   5  11 10869.5 506.096  11
  -5   5  11 10913.7 495.434   6
  -5   5  10 2998.44 248.499   6
  -5   5   9 3644.17 264.939  19
   5   5  -9 3820.38 266.499  13
  -5   5   9 3750.20 268.366   6
  -5   5   8 2341.74 201.900  19
  -5   5   8 2764.38 221.433   6
   5   5  -8 2371.20 205.211  13
   5  -5  -7 7089.82 550.719   1
  -5   5   7 6939.93 488.983  23
  -5   5   7 6397.46 324.359   6
  -5   5   7 6427.56 328.853  19
   5  -5  -6 9338.21 579.413   1
   5  -5  -5 3455.04 320.383   1
   5  -5  -4 39364.7 1228.79   1
   5   5  -4 39383.4 1119.07  25
   5  -5  -3 5712.96 378.498   1
   5   5  -3 5404.27 345.554  25
   5  -5  -2 1777.81 212.845   1
   5   5  -2 1944.85 204.028  25
   5  -5  -1 70250.6 1691.13   1
   5   5  -1 64416.6 1727.58  25
  -5   5   0 274.990 86.3311   2
   5   5   0 334.350 113.771  25
  -5   5  -1 1139.91 178.968   2
   5   5   1 816.960 156.637  25
  -5   5  -2 1678.61 213.524   2
   5   5   2 1757.21 233.488  25
   5  -5   3 1113.36 148.810   7
   5  -5   3 901.779 169.410  25
   5   5   3 1108.77 180.143  25
   5   5   3 1336.36 147.973  18
   5  -5   3 1077.52 123.939  15
   5  -5   3 1201.72 158.363   5
   5   5   4 1471.87 151.396  12
   5   5   4 1600.65 171.797  18
   5  -5   4 1335.51 186.940   7
   5   5   4 1618.69 168.136  15
   5  -5   4 1344.12 152.908  15
   5  -5   4 1535.10 195.578   5
   5   5   5 9978.75 462.696  18
   5  -5   5 9373.79 536.125   7
   5   5   5 9804.81 451.512  15
   5  -5   5 9308.95 434.572  15
   5  -5   5 9762.95 497.172   5
   5   5   6 2883.20 244.711  18
   5  -5   6 3086.18 266.634  18
   5  -5   6 3395.74 332.877   7
   5   5   6 3187.70 257.749  15
   5  -5   6 3197.19 259.925  15
   5  -5   6 3047.93 276.106   5
   5   5   7 2303.74 216.291  18
   5  -5   7 2420.05 231.345  18
   5  -5   7 2444.13 271.241   7
   5   5   7 2406.75 222.666  15
   5  -5   7 2233.15 213.591  15
   5  -5   7 3084.37 263.122   5
   5   5   8 1032.06 134.698  15
   5  -5   8 909.728 133.013  15
   5  -5   8 844.887 153.927   7
   5  -5   8 853.093 141.435  18
   5  -5   9 1310.99 171.112   7
   5  -5   9 1333.03 140.354  18
  -5   6  13 1838.96 183.214  11
  -5   6  13 2066.26 178.418   6
  -5   6  12 1337.01 163.781   6
  -5   6  12 1163.40 152.602  11
  -5   6  11 2048.66 207.333   6
  -5   6  11 2101.98 217.578  11
  -5   6  10 5742.98 349.521   6
  -5   6   9 275.013 90.2501  19
  -5   6   9 108.552 72.4399   6
  -5   6   8 2374.43 206.323  19
   5   6  -8 1944.64 190.856  13
  -5   6   8 1975.80 190.065   6
  -5   6   7-14.1705 39.9473  19
  -5   6   7 24.6018 41.0787   6
   5   6  -7-20.9664 48.1750  13
   5  -6  -6 856.832 182.003   1
  -5   6   6 830.346 164.779  23
   5  -6  -5 6596.67 463.820   1
   5  -6  -4 927.902 175.889   1
   5   6  -4 593.246 108.631  25
   5  -6  -3 8263.93 473.045   1
   5   6  -3 7444.97 424.363  25
   5  -6  -2 2387.00 246.988   1
   5   6  -2 2088.16 224.300  25
   5  -6  -1 6382.45 387.142   1
   5   6  -1 6293.59 404.033  25
  -5   6   0 3216.03 279.998   2
   5   6   0 3269.18 299.580  25
  -5   6  -1 29858.9 1010.14   2
   5   6   1 30070.5 1076.30  25
  -5   6  -2 1629.03 214.493   2
   5   6   2 1654.36 230.659  25
   5  -6   3 3835.07 286.840   5
   5   6   3 3691.82 355.300  25
   5  -6   3 3790.42 298.783   7
   5   6   3 4419.15 270.132  18
   5   6   3 3750.49 239.054  15
   5  -6   3 3878.80 243.658  15
   5   6   3 3839.84 243.894  12
   5   6   4-60.5353 50.8052  12
   5  -6   4 38.7969 96.0006   7
   5  -6   4-207.043 99.4260   4
   5   6   4 61.9143 61.5057  18
   5   6   4-60.5614 54.0075  15
   5  -6   4 12.6546 47.9827  15
   5  -6   4 134.642 82.2033   5
   5   6   5 12907.9 510.313  12
   5   6   5 12727.0 538.367  18
   5  -6   5 12603.8 633.587   7
   5   6   5 12383.3 517.810  15
   5  -6   5 12763.0 518.155  15
   5  -6   5 12194.1 570.891   5
   5   6   6 3365.86 243.483  12
   5   6   6 2787.80 247.325  18
   5  -6   6 3364.62 319.246   7
   5   6   6 2720.87 237.353  15
   5  -6   6 3406.86 254.715  15
   5  -6   6 2864.88 267.271   5
   5  -6   7 9523.29 465.838  18
   5   6   7 9062.24 434.985  18
   5  -6   7 8415.23 515.692   7
   5   6   7 8657.58 427.029  15
   5  -6   7 8388.63 420.559  15
   5  -6   7 9261.84 470.885   5
   5   6   8 1440.72 162.192  15
   5  -6   8 1462.63 155.312  15
   5  -6   8 1438.99 172.413  18
   5  -6   8 1766.90 235.904   7
   5  -6   9-50.6772 54.5017  18
   5  -6   9-82.6686 77.9998   7
  -5   7  13 1811.20 177.366  11
  -5   7  13 2041.26 175.149   6
  -5   7  12 404.338 110.625  11
  -5   7  12 418.692 97.2866   6
  -5   7  11 108.393 94.5265  11
  -5   7  11 78.8884 64.2563   6
  -5   7  10 58.3700 57.4929   6
  -5   7   9 8666.96 421.892   6
  -5   7   9 8029.37 413.439  19
  -5   7   8 1424.11 161.682   6
  -5   7   8 1293.63 153.570  19
   5   7  -8 1339.64 163.501  13
  -5   7   7 8948.11 394.170   6
   5   7  -7 8965.21 411.371  13
  -5   7   7 8774.92 398.072  19
  -5   7   6 3079.97 312.605  23
   5  -7  -6 3673.89 369.829   1
  -5   7   5 78.8265 74.0928  23
   5  -7  -5 215.620 116.077   1
  -5   7   4 1933.45 209.040  23
   5  -7  -4 1852.64 242.892   1
   5   7  -3 2222.35 227.915  25
  -5   7   3 2721.93 230.785  23
   5  -7  -3 2993.59 290.733   1
   5   7  -2 15704.8 658.749  25
   5  -7  -2 15891.8 689.667   1
   5   7  -1 1719.19 218.404  25
   5  -7  -1 2169.40 228.606   1
   5   7   0 1642.71 214.898  25
  -5   7   0 1438.37 186.408   2
   5   7   1 4673.70 379.593  25
  -5   7  -1 4724.10 353.182   2
   5   7   2 3673.61 351.091  25
  -5   7  -2 3713.55 333.717   2
   5   7   3 79.9008 57.5326  12
   5  -7   3 87.2096 76.2685  20
   5   7   3 114.964 63.5554  18
   5  -7   3 2.38306 72.5725   7
   5   7   3-7.64291 37.8464  15
   5  -7   3-11.6994 48.2963  15
   5  -7   3 47.2275 86.8177   5
   5   7   4 914.708 129.798  12
   5   7   4 1281.20 159.386  18
   5  -7   4 1000.57 172.911   7
   5   7   4 877.987 120.229  15
   5  -7   4 1072.04 135.548  15
   5  -7   4 924.706 161.220   5
   5   7   5 10108.6 453.019  12
   5   7   5 10368.3 478.392  18
   5  -7   5 9938.34 557.944   7
   5   7   5 10572.0 463.618  15
   5  -7   5 9531.32 443.152  15
   5  -7   5 9042.86 492.039   5
   5   7   6 8006.38 398.217  12
   5   7   6 7877.44 416.387  18
   5  -7   6 7920.56 502.350   7
   5   7   6 7674.74 398.270  15
   5  -7   6 8316.26 404.977  15
   5  -7   6 7474.46 443.191   5
   5   7   7 916.382 122.047  12
   5  -7   7 791.567 153.215  18
   5  -7   7 1104.44 183.802   7
   5   7   7 1082.06 145.006  15
   5  -7   7 890.199 130.142  15
   5  -7   7 930.196 157.878   5
   5  -7   8 987.071 143.708  18
   5  -7   8 823.135 162.199   7
   5  -7   8 1170.25 152.214   5
   5  -7   9 523.674 91.5658  18
   5  -7   9 413.698 101.303   7
  -5   8  13 96.7610 56.3322   6
  -5   8  13 186.135 67.5211  11
  -5   8  12 2219.95 199.801   6
  -5   8  12 2087.03 207.362  11
  -5   8  11 7582.30 394.382   6
  -5   8  11 7536.41 411.701  11
  -5   8  10 982.749 146.815   6
  -5   8   9 1529.73 174.255   6
  -5   8   9 1259.34 159.220  19
  -5   8   8 4301.80 280.149   6
  -5   8   8 4311.82 283.101  19
   5   8  -8 4382.67 295.066  13
  -5   8   7 1604.35 163.962   6
   5   8  -7 1609.94 173.612  13
  -5   8   7 1558.78 162.830  19
  -5   8   6 916.757 175.771  23
   5  -8  -6 709.587 159.292   1
  -5   8   5 104.152 63.0929  23
   5  -8  -5 118.985 91.2048   1
  -5   8   4 6733.40 404.918  23
   5  -8  -4 6577.55 462.581   1
   5  -8  -3 2896.37 290.842   1
   5   8  -2 31425.0 1039.03  25
   5  -8  -2 32821.0 1103.70   1
   5   8  -1 788.517 150.956  25
   5  -8  -1 951.182 168.132   1
   5   8   0 2132.47 252.118  25
  -5   8   0 1816.82 215.102   2
   5   8   1 29123.1 1081.82  25
  -5   8  -1 29487.1 1027.02   2
   5  -8   2 8514.37 454.809   7
   5  -8   2 9878.78 455.216   5
  -5   8  -2 8829.88 537.664   2
   5  -8   2 8790.69 457.813  20
   5   8   3 2070.81 184.282  12
   5  -8   3 1954.58 224.565  20
   5  -8   3 2278.61 246.214  21
   5  -8   3 2185.67 232.157   7
   5  -8   3 1890.47 160.610  15
   5  -8   3 1827.70 196.689   5
   5   8   4 1897.21 188.320  12
   5  -8   4 2030.95 243.071  20
   5   8   4 2194.37 201.778  18
   5   8   4 1830.43 177.059  15
   5  -8   4 1819.25 173.009  15
   5  -8   4 2159.64 256.224   7
   5  -8   4 1920.01 231.107   5
   5  -8   5 1242.30 193.354   7
   5   8   5 1310.88 168.160  15
   5  -8   5 1353.24 155.148  15
   5  -8   5 1322.01 197.140   5
   5   8   5 1193.41 151.182  12
   5  -8   6 5491.54 427.412   7
   5   8   6 5308.38 325.726  12
   5   8   6 5393.34 320.879  15
   5  -8   6 5159.78 314.743  15
   5  -8   6 5278.43 375.437   5
   5  -8   7 2027.08 210.927  18
   5  -8   7 1892.77 209.151   5
   5   8   7 2117.18 195.811  15
   5  -8   7 1919.94 180.632  15
   5  -8   7 2045.83 244.753   7
   5  -8   8-11.2802 64.1762  18
   5  -8   8 51.2675 86.4199   7
   5  -8   8-33.7401 56.9125   5
   5  -8   9 1177.79 128.536  18
  -5   9  13-30.2710 57.3230  11
  -5   9  13-16.0628 51.9677   6
  -5   9  12-29.7481 45.5392   6
  -5   9  12-32.2478 78.0164  11
  -5   9  11 492.261 111.262   6
  -5   9  11 501.435 110.342  11
  -5   9  10-26.7183 78.4118   6
  -5   9   9 3866.54 274.742   6
  -5   9   8 1970.27 189.705   6
  -5   9   8 1905.25 188.897  19
   5   9  -8 2048.07 202.922  13
  -5   9   7 4897.52 286.321   6
   5   9  -7 4946.21 306.556  13
  -5   9   7 5152.63 297.846  19
  -5   9   6-21.3084 86.6871  23
   5   9  -6 30.3384 38.1546  13
  -5   9   6 10.9447 35.4332  19
  -5   9   5 496.763 121.716  23
   5  -9  -5 532.026 163.420   1
  -5   9   4 3026.31 266.722  23
   5  -9  -4 3106.07 326.429   1
   5  -9  -3 3353.68 328.853   1
   5  -9  -2 11407.3 612.284   1
   5  -9  -1 78323.3 2057.81   1
  -5   9  -1 716.670 143.811   2
   5  -9   2 38.0322 62.0753   5
   5  -9   2 86.5819 66.5218  20
   5  -9   2 68.7076 85.8776  21
   5  -9   3 1930.43 220.400   5
   5  -9   3 1987.48 234.015   7
   5  -9   3 1950.52 232.036  20
   5  -9   3 2311.02 255.881  21
   5  -9   4-41.1841 85.3233   7
   5  -9   4-29.8995 102.671  20
   5   9   4 14.7841 55.8327  12
   5  -9   4-169.040 88.8544   5
   5   9   5 1188.31 153.139  12
   5  -9   5 1246.44 149.344  15
   5  -9   5 1198.50 188.582   5
   5  -9   5 1078.15 184.064   7
   5   9   6 1235.81 157.823  12
   5  -9   6 1078.57 200.814   7
   5  -9   6 1160.51 177.302   5
   5   9   6 1213.84 148.503  15
   5  -9   6 1275.75 149.340  15
   5  -9   7 10.5364 92.4707   7
   5  -9   7 144.513 91.0706   5
   5  -9   8 73.0357 61.5264  18
   5  -9   8-8.26693 72.9347   7
   5  -9   8 162.537 88.2983   5
   5  -9   9 1827.89 152.589  18
  -5  10  13 2329.88 189.108  11
  -5  10  13 2121.63 167.493   6
  -5  10  12 2587.06 219.675  11
  -5  10  12 2495.70 200.597   6
  -5  10  11 1950.45 189.515   6
  -5  10  11 1704.30 196.905  11
  -5  10  10 1632.83 183.479   6
  -5  10   9 464.996 96.7299   6
  -5  10   8 234.083 80.6851  19
   5  10  -8 225.503 74.8046  13
  -5  10   8 156.968 69.0481   6
  -5  10   7 24137.0 762.089  19
  -5  10   7 24557.7 754.052   6
   5  10  -7 25063.3 808.201  13
  -5  10   6 334.492 78.8390  19
  -5  10   6 327.054 64.8529   6
   5  10  -6 527.988 104.814  13
  -5  10   6 350.019 70.6556   8
   5 -10  -5 349.275 143.624   1
  -5  10   5 456.202 122.973  23
   5 -10  -4 1483.16 245.909   1
  -5  10   4 1248.73 170.365  23
   5 -10  -3 17097.1 806.871   1
   5 -10  -2-12.3347 91.8987   1
   5 -10  -1 64456.5 1829.93   1
   5 -10   0 9.63829 71.5537   1
  -5  10  -1 9444.17 549.156   2
   5 -10   2 1981.53 202.882   5
   5 -10   2 1902.08 218.973  20
   5 -10   2 1993.71 258.405  21
   5 -10   3-35.3570 101.509   5
   5 -10   3-88.6433 98.7056  20
   5 -10   3 5.96009 101.087  21
   5 -10   3-101.610 74.5517   7
   5 -10   4 13435.8 639.962  20
   5 -10   4 13041.9 604.334   5
   5  10   4 14249.7 557.589  12
   5 -10   4 14265.1 675.439   7
   5 -10   5 1689.22 223.191  20
   5  10   5 1689.82 184.958  12
   5 -10   5 1635.84 237.416   7
   5 -10   5 1561.54 205.793   5
   5 -10   6-26.6264 101.826   7
   5 -10   6 76.9306 83.3770   5
   5 -10   7 184.733 98.9154   7
   5 -10   7 312.802 116.645   5
   5 -10   8 2104.13 194.670  18
   5  10   8 1795.03 160.592   9
   5 -10   8 2014.40 196.331   5
  -5  11  12 1889.57 188.419  11
  -5  11  12 1794.79 164.572   6
  -5  11  11 650.508 110.979   6
  -5  11  11 623.679 125.124  11
  -5  11  10 1435.99 164.606   6
  -5  11   9 14546.1 566.260   6
  -5  11   8 172.272 67.1730  19
   5  11  -8 255.721 96.3192  13
  -5  11   8 244.694 79.9460   6
  -5  11   7 32281.5 924.881  19
  -5  11   7 31331.6 905.050   6
   5  11  -7 33357.5 978.841  13
  -5  11   6 243.384 70.7204  19
  -5  11   6 231.021 68.7701   6
   5  11  -6 338.070 89.1495  13
  -5  11   6 239.088 74.7674   8
  -5  11   5 413.369 103.061  23
  -5  11   5 280.427 74.5996   8
   5  11  -5 450.947 90.5252  13
   5 -11  -4 4550.47 419.920   1
   5 -11  -3 3204.84 342.307   1
   5 -11  -2 2875.92 320.388   1
   5 -11  -1 8691.73 571.797   1
   5 -11   0-17.4372 71.8882   1
   5 -11   1 772.985 131.876   5
   5 -11   1 823.371 149.076  20
   5 -11   1 1102.41 213.490  21
   5  11   1 830.254 120.993   9
   5  11   1 919.479 119.359  10
   5 -11   2 76.8398 69.2502   5
   5 -11   2 172.361 94.4890  20
   5 -11   2 163.852 134.856  21
   5  11   2 92.1739 62.5092  10
   5 -11   3 5796.96 377.811   5
   5 -11   3 5804.27 444.062  21
   5 -11   3 5467.79 389.043  20
   5 -11   4 2718.80 267.695   5
   5 -11   4 3178.87 305.696  20
   5 -11   4 2860.03 294.309   7
   5 -11   5 818.182 148.056   5
   5 -11   5 733.592 170.779  20
   5 -11   5 682.717 162.479   7
   5 -11   6-120.864 94.4739   4
   5 -11   6 43.4530 97.7257   5
   5 -11   6-0.99410 118.570   7
   5 -11   7 82.9613 75.7820   5
   5  11   7 36.7830 59.3282   9
   5 -11   8 712.979 121.985   5
   5 -11   8 596.641 107.500  18
   5  11   8 594.967 93.2292   9
  -5  12  12 837.925 126.403  11
  -5  12  12 836.078 110.798   6
  -5  12  11 3014.21 248.571  11
  -5  12  11 2707.05 213.670   6
  -5  12  10 3680.55 260.198   6
  -5  12   9 1286.48 158.001   6
  -5  12   8 207.792 74.7285  19
  -5  12   8 287.039 96.8046   6
  -5  12   7 21308.0 704.551  19
  -5  12   7 21744.4 697.814   6
   5  12  -7 22134.8 764.826  13
  -5  12   6 7836.74 372.983   8
   5  12  -6 8111.94 409.397  13
  -5  12   6 7829.04 371.515  19
  -5  12   5 3246.52 222.890  19
  -5  12   5 3493.84 229.772   8
  -5  12   5 3080.64 296.386  23
   5  12  -5 3652.61 254.879  13
   5  12  -4 1000.84 125.498  13
   5  12  -4 1288.95 130.609  17
  -5  12   4 1240.97 133.546   8
   5 -12  -4 1396.12 247.520   1
   5 -12  -3 5998.95 485.301   1
   5 -12  -2 17403.0 858.429   1
   5 -12  -1 61.8094 99.2690   1
   5  12   0 145.914 61.6866   9
   5 -12   0 73.6058 76.6940   1
   5 -12   0 62.7388 120.461  21
   5  12   1 69133.3 1571.15  17
   5 -12   1 69457.9 1712.71   5
   5 -12   1 70901.4 2027.56  21
   5 -12   1 72726.6 1779.73  20
   5  12   1 73409.0 1689.55   9
   5  12   1 71765.7 1626.40  10
   5 -12   2 1297.31 179.043   5
   5 -12   2 1189.13 181.288  20
   5 -12   2 914.654 207.667  21
   5  12   2 1148.26 153.460   9
   5  12   2 1117.81 129.297  10
   5 -12   3 612.609 133.202   5
   5 -12   3 838.879 161.648  20
   5 -12   3 704.388 176.318  21
   5 -12   4-19.7687 90.1766   5
   5 -12   4 63.8912 86.0861  20
   5 -12   5 2962.67 278.209   5
   5 -12   5 2685.17 284.095  20
   5  12   5 2123.41 221.968   9
   5 -12   6 246.461 105.489   5
   5 -12   6 89.7259 65.5016   4
   5  12   6 66.0906 55.2823   9
   5  12   7 5858.92 326.715   9
   5 -12   7 5819.97 363.478   5
   5 -12   8 3218.29 227.502  18
   5 -12   8 3131.80 232.738   5
   5  13 -12 11.7666 49.7917  17
  -5  13  12 6.07434 49.4268  11
  -5  13  12 89.3705 48.1727   6
  -5  13  11 2475.31 220.038  11
  -5  13  11 2587.51 201.549   6
  -5  13  10 808.076 119.481   6
  -5  13   9 216.724 64.7260   6
  -5  13   8 3443.23 259.669  16
  -5  13   8 3753.04 260.628  19
  -5  13   8 3904.57 263.262   6
   5  13  -7 9566.39 469.946  13
  -5  13   7 9231.59 418.121  19
  -5  13   6 9599.24 431.646   8
   5  13  -6 10205.6 474.257  13
  -5  13   6 10174.2 429.760  19
  -5  13   5 15311.2 549.587   8
   5  13  -5 16124.7 598.676  13
   5  13  -5 15407.3 558.247  17
  -5  13   4 25281.3 734.107   8
   5  13  -4 24767.4 768.843  13
   5  13  -4 23750.4 722.521  17
  -5  13   3 6129.33 300.492   8
   5  13  -3 5866.99 290.525  17
   5  13  -3 5386.03 299.119  13
   5 -13  -2 2786.51 307.903  21
   5  13  -2 2862.50 197.182  17
   5 -13  -2 2830.49 340.106   1
   5  13  -2 3059.67 230.464   9
   5 -13  -1 214.609 130.639  21
   5  13  -1 88.4682 53.5783   9
   5  13  -1 63.0841 50.0807  17
   5 -13  -1 89.7422 80.1267   4
   5 -13  -1-10.0899 121.968   1
   5  13   0 17627.0 560.039  17
   5  13   0 18205.5 637.501   9
   5  13   1 295.502 83.7961   9
   5  13   1 371.570 77.4202  10
   5 -13   1 285.828 90.4931  20
   5 -13   1 281.510 151.077  21
   5  13   1 339.385 77.2640  17
   5 -13   1 204.719 83.7669   5
   5 -13   2 1953.70 211.489   5
   5 -13   2 1957.21 231.053  20
   5 -13   2 1951.72 330.329  21
   5  13   2 2047.95 206.410   9
   5  13   2 2235.13 190.227  10
   5 -13   3 78.2031 79.1002   5
   5 -13   3 205.366 127.274  20
   5 -13   3 186.448 125.754  21
   5  13   3 87.1274 57.1459   9
   5 -13   4-57.2876 105.956   5
   5 -13   4 160.129 121.902  20
   5  13   4 157.462 85.2459   9
   5 -13   5 2222.41 240.736   5
   5 -13   5 1725.43 228.672  20
   5  13   5 1981.97 203.751   9
   5 -13   6 5262.79 368.561   5
   5 -13   6 5315.65 357.297   4
   5  13   6 5920.09 348.561   9
   5  13   7 263.220 69.6882   9
   5 -13   7 288.872 97.7264   5
   5 -13   8 13.1143 59.5422  18
   5 -13   8 101.808 58.3711   5
  -5  14  12 902.537 106.427   6
  -5  14  12 897.651 117.045  11
   5  14 -11 1409.78 143.068  17
  -5  14  11 1564.81 148.975   6
  -5  14  11 1672.61 172.778  11
  -5  14  10 4631.54 280.469   6
  -5  14   9 2394.02 200.792   6
  -5  14   8 15766.8 611.134  16
   5  14  -7 9988.94 491.942  13
  -5  14   7 9620.29 454.592  16
  -5  14   6 1428.86 158.906   8
   5  14  -6 1486.24 172.001  13
  -5  14   6 1268.28 148.161  16
   5  14  -6 1389.28 162.966  17
  -5  14   5 8584.91 395.871   8
   5  14  -5 8890.62 426.346  13
   5  14  -5 8590.15 395.350  17
  -5  14   4 11489.0 456.105   8
   5  14  -4 11457.8 451.506  17
   5  14  -4 11261.2 476.839  13
  -5  14   3 1079.25 125.687   8
   5  14  -3 898.920 120.595  13
   5  14  -3 1053.66 125.127  17
   5 -14  -3 876.861 189.915  21
  -5  14   2 88.4481 44.6343   8
   5 -14  -2-81.2423 112.109  21
   5  14  -2 78.7532 70.1496  17
   5 -14  -2 28.0883 69.5300   4
   5  14  -1 6451.71 353.879   9
   5 -14  -1 5101.15 458.815  21
   5  14  -1 6398.60 307.122  17
   5 -14  -1 5544.04 349.468   4
   5  14   0 535.757 90.8716  17
   5 -14   0 438.289 189.792  21
   5  14   0 415.114 92.6857   9
   5  14   0 487.495 89.3161  10
   5 -14   1 3166.87 260.603   5
   5 -14   1 2716.59 372.592  21
   5 -14   1 3302.68 284.311  20
   5  14   1 3162.82 229.059  10
   5  14   1 3515.23 270.183   9
   5 -14   2 1026.53 162.637   5
   5 -14   2 1414.08 190.998  20
   5 -14   2 1150.57 245.219  21
   5  14   2 1373.03 170.550   9
   5  14   2 1280.34 150.046  10
   5 -14   3-32.2419 99.1034   5
   5 -14   3 63.8965 104.935  20
   5 -14   3 78.7430 144.845  21
   5  14   3 67.2984 52.6606   9
   5  14   3 132.329 62.8147  10
   5 -14   4 10.5837 75.1124   5
   5 -14   4 154.407 113.839  20
   5 -14   4 181.666 103.430  21
   5  14   4 82.8537 62.3917   9
   5 -14   5 293.031 106.321   5
   5 -14   5 244.194 119.362  20
   5  14   5 165.916 81.5694   9
   5 -14   6 316.418 117.338   5
   5 -14   6 91.1369 75.6531   4
   5  14   6 324.078 94.5783   9
   5 -14   7 1194.26 174.425   5
   5  14   7 1152.00 131.932   9
   5 -14   7 1260.28 151.293   4
   5 -14   8 74.4677 48.6923  18
   5 -14   8 10.2564 47.1320   5
  -5  15  12 1296.70 134.698  11
   5  15 -11-34.4559 44.1955  17
  -5  15  11 38.8796 59.8323  11
   5  15 -10 59.3455 62.8742  17
  -5 -15  10 125.114 76.2706  20
   5  15  -9 560.119 106.546  17
   5  15  -8 6709.11 368.681  17
  -5  15   8 6643.65 380.351  16
   5  15  -7 4849.03 305.718  17
  -5  15   7 5079.27 324.781  16
  -5  15   6 81.2376 67.6769   8
   5  15  -6 13.7654 59.4696  13
  -5  15   6-17.0557 52.0509  16
   5  15  -6 35.8495 64.4568  17
  -5  15   5 43871.3 1142.82   8
   5  15  -5 43025.6 1177.55  13
  -5  15   5 42217.9 1138.83  16
   5  15  -5 42741.8 1131.05  17
  -5  15   4 5798.19 316.195   8
  -5  15   4 5113.27 299.306  16
   5  15  -4 5609.75 302.714  17
   5  15  -4 4945.83 308.948  13
  -5  15   3 29828.7 858.025  16
   5  15  -3 30051.9 840.288  17
  -5  15   3 30494.4 857.130   8
   5 -15  -2 303.247 155.420  21
   5  15  -2 808.160 105.520  17
   5 -15  -2 493.275 93.5960   4
  -5  15   2 786.140 109.637   8
   5 -15  -1-55.8928 137.069  21
   5  15  -1 14.0536 56.8303   9
   5  15  -1 22.4394 46.6352  10
   5  15  -1 25.0785 43.0159  17
   5 -15  -1 161.885 97.2698   4
   5  15   0 3127.92 211.775  17
   5  15   0 3229.97 232.639  10
   5  15   0 2512.25 223.948   9
   5 -15   0 2653.27 359.427  21
   5 -15   1 1843.86 198.198   5
   5  15   1 1613.51 181.704   9
   5  15   1 1833.05 181.182  10
   5 -15   1 1589.51 287.800  21
   5 -15   1 1483.82 191.828  20
   5 -15   2 8853.02 467.124   5
   5  15   2 8746.91 408.006  10
   5  15   2 8704.37 435.279   9
   5 -15   2 8202.08 604.130  21
   5 -15   2 8675.24 494.343  20
   5 -15   3-48.9784 70.2080   5
   5  15   3 8.65279 64.8995   9
   5  15   3 38.0378 60.1542  10
   5 -15   3-20.0747 76.6389  20
   5 -15   3 53.2046 134.837  21
   5 -15   4 1174.57 191.414   5
   5  15   4 1206.40 163.686   9
   5 -15   4 1278.40 196.651  20
   5 -15   4 1351.80 242.642  21
   5 -15   5 5833.75 387.090   5
   5  15   5 6078.02 359.925   9
   5 -15   5 6173.53 418.612  20
   5  15   6 228.636 77.9519   9
   5 -15   6 204.369 100.267   5
   5 -15   6 440.398 115.605   4
   5 -15   7 443.597 112.966   5
   5 -15   7 256.783 78.0208   4
  -5 -16  11-147.710 84.1131  20
   5  16 -11-33.8898 43.1725  17
   5  16 -10 2288.43 184.410  17
  -5 -16  10 2132.86 223.128  20
   5  16  -9 729.517 117.252  17
  -5  16   8 1410.45 176.281  16
   5  16  -8 1619.92 174.576  17
  -5  16   7 534.069 109.076  16
   5  16  -7 552.678 109.851  17
  -5  16   6 5377.86 319.316   8
   5  16  -6 5190.91 338.450  13
  -5  16   6 4487.73 300.083  16
   5  16  -6 5073.60 308.715  17
  -5  16   5 5504.82 318.470   8
   5  16  -5 5180.01 324.114  13
  -5  16   5 4995.45 310.936  16
   5  16  -5 4940.95 299.046  17
  -5  16   4 4232.87 271.592   8
  -5  16   4 3829.35 276.612  16
   5  16  -4 4410.03 274.675  17
   5  16  -4 4046.46 273.458  13
  -5  16   3 3560.09 243.601   8
   5 -16  -3 3135.05 341.486  21
   5  16  -3 3105.14 230.692  17
  -5  16   3 3795.95 254.695  16
  -5  16   2 11463.3 466.809   8
  -5  16   2 11332.2 465.344  16
   5  16  -2 10686.4 441.790  17
   5  16  -1 1.95794 62.3703  10
   5 -16  -1 137.813 86.8986   4
   5  16  -1 76.7407 53.2782  17
   5 -16  -1 130.915 157.681  21
   5  16   0 327.569 90.6568   9
   5  16   0 338.070 82.8922  10
   5 -16   0 370.317 117.272   4
   5 -16   0 469.201 216.601  21
   5  16   0 338.593 80.7781  17
   5  16   1 3509.44 252.056  10
   5  16   1 2969.91 250.819   9
   5 -16   1 3615.47 417.295  21
   5  16   2 2363.19 205.026  10
   5  16   2 2329.31 217.329   9
   5 -16   2 2264.88 227.367   5
   5 -16   2 2442.04 256.712  20
   5 -16   2 2090.78 324.815  21
   5  16   3 310.914 91.3671   9
   5  16   3 437.659 108.534  10
   5 -16   3 264.423 102.885   5
   5 -16   3 313.014 122.016  20
   5 -16   3 125.248 154.425  21
   5  16   4 489.455 116.258   9
   5 -16   4 310.500 98.3971   5
   5 -16   4 329.682 137.743  20
   5 -16   4 375.600 113.267  21
   5  16   5 4.12039 78.8242   9
   5 -16   5 53.2939 78.0341   5
   5 -16   5 51.6934 89.7143  20
   5  16   6-53.8159 58.4054   9
   5 -16   6 71.4016 72.8855   4
   5 -16   6 35.2377 79.1466   5
   5 -16   7 1135.84 136.691   4
   5 -16   7 1257.07 149.641   5
  -5  17  11 1774.49 162.538  11
  -5 -17  11 1577.70 173.512  20
   5  17 -10 1256.49 132.219  17
  -5 -17  10 1115.87 164.122  20
   5  17  -9 309.890 74.8128  17
  -5  17   8 744.612 123.851  16
   5  17  -8 600.174 109.821  17
   5  17  -7 4910.10 303.921  17
  -5  17   7 4763.71 316.968  16
  -5  17   6 4246.61 289.942   8
  -5  17   6 4255.51 295.828  16
   5  17  -6 4411.24 283.107  17
  -5  17   5 31515.9 925.863   8
   5  17  -5 31499.6 950.301  13
  -5  17   5 30333.3 932.799  16
   5  17  -5 30475.8 901.318  17
  -5  17   4 6379.41 346.222   8
  -5  17   4 6263.58 352.991  16
   5  17  -4 6427.50 341.603  17
   5  17  -4 5945.12 338.005  13
   5  17  -3 3294.95 237.395  17
  -5  17   3 3167.46 238.256  16
   5 -17  -3 2496.41 306.969  21
  -5  17   3 3381.43 248.592   8
  -5  17   2 1256.51 147.897  16
   5  17  -2 1319.15 149.370  17
   5 -17  -2 1493.02 280.818  21
  -5  17   2 1109.93 141.193   8
   5  17  -2 1283.77 153.422  10
   5 -17  -1 453.219 217.263  21
   5  17  -1 302.259 96.3728  10
   5  17  -1 281.718 78.5184  17
   5 -17  -1 464.843 118.726   4
   5  17   0 7559.21 361.783  17
   5 -17   0 6722.34 572.237  21
   5 -17   0 6712.87 423.492   4
   5  17   0 7235.39 375.973  10
   5  17   0 7572.93 406.856   9
   5 -17   1 6805.03 575.055  21
   5  17   1 7844.61 390.718  10
   5  17   1 7440.03 414.355   9
   5 -17   2 8739.16 627.708  21
   5 -17   2 8305.64 487.500  20
   5 -17   2 9494.56 478.957   5
   5  17   2 8893.10 420.478  10
   5  17   2 8998.51 451.608   9
   5 -17   3 269.919 108.244  20
   5 -17   3 67.1074 140.830  21
   5 -17   3 3.49019 89.1890   5
   5  17   3 172.909 79.3296   9
   5 -17   4-132.858 108.046  20
   5 -17   4 222.660 113.151  21
   5  17   4 82.0306 75.7553   9
   5 -17   4 156.732 87.9181   5
   5  17   5 35.3679 50.1429   9
   5 -17   5 59.7001 76.0977   5
   5  17   6 309.352 77.0397   9
   5 -17   6 390.653 119.365   4
   5 -17   6 428.938 116.457   5
   5 -17   7 6.15512 58.1087   5
  -5  18  11 377.320 95.5958  11
   5  18 -10 976.715 111.178  17
  -5 -18  10 1032.55 158.414  20
   5  18  -9 1682.23 158.906  17
  -5  18   8 104.124 66.4164  16
   5  18  -8 126.650 68.4188  17
  -5  18   7 552.078 107.146  16
   5  18  -7 592.245 109.831  17
  -5  18   6 9559.08 454.450   8
  -5  18   6 9208.38 454.433  16
   5  18  -6 9064.57 427.184  17
  -5  18   5 11326.9 498.866   8
   5  18  -5 11409.9 461.332  10
   5  18  -5 11213.2 500.840  13
  -5  18   5 11284.4 505.173  16
   5  18  -5 11596.7 484.016  17
  -5  18   4 18353.4 666.117  16
   5  18  -4 17913.4 624.216  17
   5  18  -4 16905.5 613.739  10
  -5  18   4 18761.2 654.444   8
   5  18  -3 3600.87 252.047  17
  -5  18   3 3677.75 265.400  16
   5 -18  -3 3797.79 400.218  21
   5  18  -3 3647.21 262.807  10
  -5  18   3 3824.41 264.051   8
  -5  18   2 891.147 134.723  16
   5  18  -2 618.091 108.807  17
   5 -18  -2 895.957 213.837  21
  -5  18   2 1005.48 130.571   8
   5  18  -2 756.440 124.106  10
   5  18  -1 280.673 92.1135  10
   5  18  -1 211.505 70.1982  17
   5 -18  -1 96.7644 75.9038   4
   5  18   0 8739.65 398.783  17
   5 -18   0 7618.06 450.575   4
   5  18   0 9048.34 432.985  10
   5 -18   0 7831.89 623.225  21
   5  18   1 5194.18 318.050  10
   5  18   1 4986.73 326.960   9
   5 -18   1 4939.02 498.123  21
   5 -18   2 329.924 100.599   5
   5  18   2 527.395 126.628   9
   5  18   2 303.381 94.8496  10
   5 -18   2 265.555 93.3464  20
   5 -18   2 513.398 205.220  21
   5 -18   3 8479.42 458.438   5
   5  18   3 9170.97 456.026   9
   5 -18   3 8329.77 585.537  21
   5 -18   3 8452.89 496.880  20
   5 -18   4 286.430 113.866   5
   5  18   4 325.392 105.277   9
   5 -18   4 169.905 99.7002  20
   5 -18   4 88.1104 132.155  21
   5  18   5 4687.37 292.669   9
   5 -18   5 3832.66 298.536   5
   5 -18   5 4281.83 322.903   4
   5 -18   6 3463.01 263.922   5
   5 -18   6 4092.18 297.017   4
   5  19 -10 744.716 93.3136  17
  -5 -19  10 553.016 130.271  20
   5  19  -9 450.447 84.1084  17
  -5  19   8 1275.18 160.751  16
   5  19  -8 953.799 127.996  17
   5  19  -7 3335.99 243.605  17
  -5  19   7 3373.20 263.978  16
   5  19  -6 436.487 96.8345  17
  -5  19   6 594.188 121.977  16
  -5  19   6 485.617 117.313   8
   5  19  -5 1190.47 155.899  17
  -5  19   5 1370.10 170.751  16
  -5  19   5 1600.38 184.158   8
  -5  19   4 2536.61 231.255  16
   5  19  -4 2595.52 217.029  17
   5  19  -4 2597.95 212.884  10
  -5  19   4 2383.82 220.132   8
  -5  19   3 129.949 74.8363  16
   5  19  -3 153.218 83.7236  17
  -5  19   3 74.8231 67.4000   8
   5  19  -3 239.621 77.3695  10
   5 -19  -3 383.459 262.217  21
   5  19  -2 7471.08 368.826  17
  -5  19   2 7717.77 399.094  16
   5  19  -2 7545.70 394.410  10
  -5  19   2 8070.17 391.364   8
   5  19  -1 1195.25 145.632  17
   5  19  -1 1369.17 165.530  10
   5 -19   0 3544.98 305.609   4
   5 -19   0 3529.82 422.780  21
   5  19   0 3920.78 277.120  10
   5 -19   1 5643.19 386.068   4
   5 -19   1 5941.63 537.069  21
   5  19   1 6255.78 354.594  10
   5 -19   2 9369.33 671.367  21
   5  19   2 10412.7 464.365  10
   5 -19   3 713.208 149.220   5
   5 -19   3 481.491 129.183  20
   5  19   3 436.846 109.650   9
   5 -19   4 6181.33 377.954   5
   5 -19   4 6305.80 458.726  21
   5 -19   4 6179.04 404.889  20
   5  19   4 6784.42 368.037   9
   5 -19   5-39.1072 106.384   4
   5 -19   5-62.0157 70.4020   5
   5 -19   6-7.71660 67.0321   4
   5 -19   6 102.833 56.0362   5
  -5 -20  10 31.0012 66.0147  20
  -5 -20   9 1244.35 175.324  20
   5  20  -9 832.270 105.040  17
  -5  20   8 159.114 81.6212  16
   5  20  -8 294.738 73.3462  17
  -5  20   7 1167.01 155.516  16
   5  20  -7 1202.68 142.918  17
  -5  20   6 3769.23 282.461   8
  -5  20   6 3398.34 270.498  16
   5  20  -6 3717.93 260.119  17
  -5  20   5 885.272 140.817   8
   5  20  -5 759.202 124.130  17
  -5  20   5 837.932 131.159  16
  -5  20   4 252.858 79.5302   8
   5  20  -4 217.921 63.9604  10
  -5  20   4 296.241 95.0248  16
   5  20  -4 253.747 85.9612  17
   5  20  -3 23863.4 778.375  10
  -5  20   3 25645.4 810.096   8
   5 -20  -3 23609.9 1036.27  21
  -5  20   3 25464.0 824.699  16
   5  20  -3 23974.4 769.632  17
  -5  20   2 1126.14 144.726   8
   5  20  -2 1187.83 149.058  10
   5 -20  -2 843.040 223.381  21
  -5  20   2 1228.56 155.232  16
   5  20  -2 1257.64 157.044  17
  -5  20   1 453.900 95.4372   8
   5  20  -1 377.750 102.420  10
  -5  20   1 348.000 78.4031  16
   5  20  -1 510.026 111.611  17
   5 -20  -1 651.213 230.745  21
   5  20   0 163.317 60.9736  10
   5 -20   0 55.2929 195.062  21
   5 -20   0 125.735 84.2585   4
   5  20   1 1617.11 182.688  10
   5 -20   1 1480.40 200.088   4
   5 -20   1 1232.89 251.235  21
   5 -20   2 1222.52 187.278   4
   5 -20   2 1351.17 283.231  21
   5 -20   3 221.662 94.7713   4
   5 -20   3 372.362 105.652   5
   5 -20   3 446.030 112.059  20
   5 -20   3 286.399 143.837  21
   5 -20   4-57.2813 93.9118   4
   5 -20   4 1.32097 72.2922   5
   5 -20   4 67.2714 95.8171  21
   5 -20   5 9404.41 439.624   5
   5 -20   5 9066.75 456.761   4
  -5  20  -5 9165.51 378.970   3
  -5  20  -6 248.256 60.1254  22
   5 -20   6 224.043 59.8646   5
   5 -20   6 162.367 51.9761   4
  -5 -21   9 4.55341 72.4192  20
   5  21  -9-61.2733 48.8434  17
  -5  21   8 657.417 125.043  16
   5  21  -8 585.282 94.5373  17
   5  21  -7 10120.4 421.623  17
  -5  21   7 9632.97 458.715  16
  -5  21   6 106.646 82.4764   8
   5  21  -6-38.9419 53.6017  17
  -5  21   6 25.5965 58.8652  16
  -5  21   5 499.758 109.721   8
   5  21  -5 666.776 114.060  17
  -5  21   5 667.977 132.267  16
  -5  21   4 1376.19 168.675   8
   5  21  -4 1292.05 146.202  10
  -5  21   4 1181.08 156.864  16
   5  21  -4 1064.04 139.967  17
  -5  21   3 1659.26 189.259   8
   5  21  -3 1743.20 180.506  10
  -5  21   3 1763.30 189.062  16
   5  21  -3 1687.67 178.726  17
   5 -21  -3 1897.84 285.414  21
   5  21  -2 6674.82 354.116  17
   5  21  -2 7172.89 381.768  10
  -5  21   2 7244.54 373.901   8
   5 -21  -2 6391.35 546.948  21
  -5  21   2 7151.76 390.274  16
  -5  21   1 64.8431 51.1697   8
   5  21  -1 41.9231 58.9805  10
  -5  21   1 7.78357 54.2818  16
   5  21  -1 22.7716 68.2413  17
   5 -21  -1 140.447 160.380  21
   5 -21   0 6853.03 406.286   4
   5  21   0 6467.84 366.477  10
   5 -21   0 6392.43 553.544  21
   5  21   1 4373.38 290.976  10
   5 -21   1 4175.17 330.464   4
   5 -21   1 3419.42 406.573  21
  -5  21  -1 4493.42 301.881  22
   5 -21   2 69.1424 88.4772   4
   5 -21   2-141.753 177.862  21
   5 -21   3 598.205 138.698   4
   5 -21   3 419.222 158.969  21
   5 -21   4 116.983 87.0241   4
   5 -21   4 8.54979 88.0138  21
   5 -21   4 43.9667 61.0085   5
  -5  21  -5 522.192 78.9990   3
   5 -21   5 531.193 105.663   4
   5 -21   5 528.351 93.7839   5
  -5  21  -5 651.214 108.448  22
  -5 -22   9 1466.64 172.522  20
  -5 -22   8 131.826 71.0797  20
   5  22  -8 232.033 64.1768  17
   5  22  -7 4205.96 252.589  17
  -5  22   7 4525.31 294.432  16
   5  22  -6 457.471 91.7893  17
  -5  22   6 808.234 129.801  16
  -5  22   6 526.522 112.474   8
  -5  22   5 8555.37 437.815  16
   5  22  -5 9322.71 421.155  17
  -5  22   5 9367.96 439.088   8
  -5  22   4 122.426 66.2028  16
   5  22  -4 199.689 78.9413  17
  -5  22   4 48.5655 61.9496   8
   5  22  -4 84.6220 44.0030  10
  -5  22   3 1510.73 182.932  16
   5  22  -3 1540.70 171.485  17
  -5  22   3 1558.81 172.113   8
   5  22  -3 1411.82 154.448  10
   5 -22  -3 1089.52 230.500  21
  -5  22   2 1810.23 190.654  16
   5  22  -2 1613.22 170.270  17
  -5  22   2 1791.99 181.559   8
   5  22  -2 1459.40 171.560  10
   5 -22  -2 1508.72 253.532  21
  -5  22   1 9484.21 451.042  16
   5  22  -1 9320.26 441.455  10
  -5  22   1 9816.71 436.934   8
   5 -22  -1 8491.01 623.685  21
  -5  22   0 3819.49 272.375  16
   5  22   0 3666.35 270.978  10
  -5  22   0 4538.84 278.533   8
   5 -22   0 4093.87 441.185  21
  -5  22  -1 656.008 103.657  22
   5 -22   1 269.240 92.1749   4
   5 -22   1 606.918 215.242  21
  -5  22  -2 12022.9 506.945  22
   5 -22   2 10511.2 527.479   4
   5 -22   2 11368.4 683.473  21
  -5  22  -3 3026.52 239.810  22
   5 -22   3 2834.63 256.791   4
   5 -22   3 3010.98 320.776  21
  -5  22  -4 228.170 68.9752  22
   5 -22   4 380.925 108.637   4
   5 -22   4 206.366 114.415  21
  -5  22  -5-8.98907 46.4569  22
   5 -22   5 64.6308 56.0047   4
  -5 -23   8 324.132 92.8415  20
   5  23  -8 219.986 53.5472  17
   5  23  -7 2809.57 193.972  17
  -5  23   7 2868.27 226.860  16
  -5  23   6 3544.14 252.422   8
   5  23  -6 3294.25 225.045  17
  -5  23   6 3209.13 251.464  16
  -5  23   5 353.833 89.5044   8
   5  23  -5 227.959 77.0696  17
  -5  23   5 207.576 74.6903  16
   5  23  -4 4786.17 289.838  17
  -5  23   4 4850.16 313.743  16
   5  23  -4 4836.40 276.947  10
  -5  23   4 5126.31 308.471   8
  -5  23   3 361.521 94.7632  16
   5  23  -3 381.162 93.8093  17
  -5  23   3 494.793 107.000   8
   5  23  -3 496.349 95.3460  10
  -5  23   2-9.60199 58.0953  16
   5  23  -2 28.0583 60.6924  17
  -5  23   2 24.6824 62.3378   8
   5  23  -2-44.2697 59.9539  10
   5 -23  -2-62.0351 126.064  21
  -5  23   1 6711.66 369.371  16
   5  23  -1 7068.61 371.327  10
  -5  23   1 6857.24 353.623   8
   5 -23  -1 5678.37 499.231  21
  -5  23   0 333.354 89.9368  16
  -5  23   0 365.507 82.9160   8
   5  23   0 292.174 94.6747  10
   5 -23   0 462.778 203.107  21
  -5  23  -1 1441.14 162.061  22
  -5  23  -1 1386.77 158.762  16
   5 -23   1 1384.18 257.502  21
   5 -23   1 1147.22 167.314   4
   5 -23   2 194.564 134.158  21
   5 -23   2 277.200 90.0698   4
  -5  23  -2 183.698 65.7735  22
   5 -23   3 31.6801 100.341  21
   5 -23   3 13.2952 68.0583   4
  -5  23  -3 78.1847 53.4450  22
   5 -23   4 340.472 124.946  21
   5 -23   4 439.653 88.3265   4
  -5  23  -4 488.398 84.5374  22
  -5 -24   8 36.6310 60.3682  20
  -5 -24   7-64.9543 60.6115  20
  -5  24   7 35.5795 59.1806  16
   5  24  -7 38.9045 37.3834  17
   5  24  -6 361.793 81.5589  17
  -5  24   6 424.970 93.2920  16
  -5  24   6 280.748 80.2984   8
   5  24  -5 65.2554 60.7899  17
  -5  24   5 34.7551 55.3338  16
  -5  24   5-22.8507 68.0351   8
   5  24  -4 114.408 62.4582  17
  -5  24   4 226.331 77.2201  16
  -5  24   4 110.073 65.8540   8
  -5  24   3 70.9592 69.5197  16
   5  24  -3 27.9341 64.7313  17
  -5  24   3 46.3414 62.6021   8
   5  24  -3-23.6526 50.3747  10
  -5  24   2 2446.12 214.968  16
   5  24  -2 2242.01 197.303  10
  -5  24   2 2509.48 208.190   8
  -5  24   1 2610.27 218.165  16
   5  24  -1 2491.23 215.332  10
  -5  24   1 3375.78 233.446   8
   5 -24  -1 2825.68 360.518  21
  -5  24   0 1412.15 158.557  16
  -5  24   0 1514.73 152.494   8
   5 -24   0 1554.44 264.370  21
  -5  24  -1 71.5116 51.5572  16
   5 -24   1 33.3617 48.9719   4
   5 -24   1 4.10869 131.703  21
  -5  24  -2 2610.68 208.006  22
  -5  24  -2 2682.82 205.775  16
   5 -24   2 2545.36 219.615   4
   5 -24   2 2592.57 301.498  21
  -5  24  -3 3023.51 217.159  22
   5 -24   3 2930.15 241.001   4
   5 -24   3 3346.59 297.593  21
  -5 -25   7 7.41539 74.1936  20
  -5  25   7 266.781 65.8366  16
   5  25  -6 3807.07 215.298  17
  -5  25   6 3914.19 252.386  16
  -5 -25   6 3549.94 272.580  20
   5  25  -5 1780.53 160.575  17
  -5  25   5 1690.96 164.142   8
  -5  25   5 1623.61 168.412  16
  -5  25   4 963.548 126.634   8
   5  25  -4 843.981 113.932  17
  -5  25   4 864.936 127.463  16
  -5  25   3 1509.07 156.680   8
   5  25  -3 1664.16 151.457  10
  -5  25   3 1327.37 160.904  16
  -5  25   2-53.1909 73.3667   8
   5 -25  -2-31.8535 132.536  21
  -5  25   2-50.0022 57.3758  16
  -5  25   1 1970.48 172.942   8
   5 -25  -1 2058.90 280.618  21
  -5  25   1 1774.25 178.626  16
  -5  25   0 1013.24 116.743   8
  -5  25   0 970.777 125.278  16
   5 -25   0 953.561 200.312  21
  -5  25  -1 682.121 109.881  16
   5 -25   1 240.213 114.766  21
   5 -25   2-24.7803 98.6605  21
  -5  25  -2-74.5394 54.5253  16
   5 -25   2 33.6592 59.2188   4
  -5  25  -2 78.0560 43.4169  22
   5 -25   3 1320.62 181.755  21
  -5  26   6-5.90809 42.7136  16
  -5  26   5 226.976 69.2616  16
  -5  26   5 188.586 67.7794   8
  -5  26   4 1506.95 157.296  16
  -5  26   4 1521.07 150.309   8
  -5  26   3 1831.14 175.859  16
  -5  26   3 1752.76 161.446   8
  -5  26   2 671.894 109.230  16
   5 -26  -2 883.272 158.650  21
  -5  26   2 914.832 121.841   8
  -5  26   1 3248.17 233.012  16
   5 -26  -1 3698.50 335.902  21
  -5  26   1 3616.49 226.123   8
  -5  26   0 84.9505 48.5228  16
   5 -26   0 158.578 114.289  21
  -5  26   0 138.246 39.0120   8
  -5  26  -1 714.355 102.970  16
   5 -26   1 812.162 179.549  21
   5 -26   2 313.867 121.994  21
  -5  27   5 1578.72 140.647   8
  -5  27   4 212.549 48.5345  16
  -5  27   4 180.908 57.5838   8
  -5  27   3 762.387 112.292  16
  -5  27   3 1199.08 124.315   8
  -5  27   2 16.6541 44.4387  16
   5 -27  -2-50.5176 94.1106  21
  -5  27   2-13.8689 34.2894   8
  -5  27   1 66.8344 50.7294  16
   5 -27  -1 43.6340 79.3131  21
  -5  27   1 56.6174 47.9248   8
  -5  27   0 4019.69 233.325  16
  -5  27   0 3786.74 209.274   8
   5 -27   0 3865.09 315.220  21
  -6   0  13 71.8135 67.5796   6
  -6   0  12 2530.78 214.733   6
  -6   0  11-41.2174 62.9502   6
  -6   0  10 23580.0 789.281   6
  -6   0   9-77.3481 73.1330   6
  -6   0   9 43.4298 65.5597  19
  -6   0   8 34123.8 1001.16   6
  -6   0   8 37677.7 1035.74  19
  -6   0   7-56.3887 36.8473  19
   6   0  -6 1257.01 200.395   1
   6   0  -5 51.0125 60.0307   1
   6   0  -4 20638.7 793.419  25
   6   0  -3-51.2438 79.8602  25
   6   0  -2 4502.55 368.103  25
   6   0  -1-73.3178 114.827  25
   6   0   0 25931.2 1017.78  25
   6   0   1-27.9541 98.9725  25
   6   0   2 21574.5 715.730   5
   6   0   2 20601.1 669.974  18
   6   0   3 65.3444 74.7586   5
   6   0   3-18.0636 81.1795  18
   6   0   4 99.8144 77.4060  18
   6   0   4-22.4160 60.0978   5
   6   0   4 38.0653 69.0138  15
   6   0   5-50.3733 72.2471  18
   6   0   5-54.6753 69.1989  15
   6   0   6 5349.23 342.322  18
   6   0   7-40.6292 81.8178  18
   6   0   8 4715.34 278.919  18
  -6  -1  13 540.857 93.2614   6
  -6   1  13 347.352 81.3165   6
  -6  -1  12 4311.51 277.054   6
  -6   1  12 4136.71 279.893   6
  -6  -1  11 11467.6 502.503   6
  -6   1  11 10817.8 495.704   6
  -6  -1  10 9186.36 447.454   6
  -6   1  10 8994.93 449.137   6
  -6  -1   9 2621.49 223.500   6
  -6   1   9 2800.92 234.581   6
  -6   1   9 2649.43 232.082  19
  -6  -1   9 2959.00 241.408  19
  -6   1   8 2968.86 233.030   6
  -6  -1   8 3175.14 243.189   6
  -6   1   8 3299.51 253.576  19
  -6  -1   8 2890.97 236.875  19
  -6  -1   7 369.856 84.7623  19
  -6   1   7 248.804 72.5937  19
   6   1  -6 2772.08 299.343   1
   6  -1  -6 2923.25 307.324   1
   6   1  -5 22161.3 846.764   1
   6  -1  -5 22464.0 874.491   1
   6  -1  -4 359.464 93.0603   1
   6  -1  -4 221.766 70.7263  25
   6   1  -4 393.264 84.3406  25
   6  -1  -3 5263.70 389.305  25
   6   1  -3 5414.83 382.031  25
   6  -1  -2 3931.62 347.425  25
   6   1  -2 3846.97 335.158  25
   6  -1  -1 274.908 98.1002  25
   6   1  -1 354.379 125.511  25
   6  -1   0 5038.54 411.913  25
   6   1   0 4595.18 388.857  25
  -6   1  -1 588.488 113.421   2
   6  -1   1 657.333 162.021  25
   6   1   1 677.713 154.494  25
   6  -1   2 12269.5 481.553  18
   6   1   2 12440.7 486.222  18
   6   1   2 12604.7 509.991   5
   6  -1   2 12420.3 512.896   5
   6   1   3 539.729 105.817   5
   6  -1   3 659.908 113.135   5
   6   1   3 545.299 113.098  18
   6  -1   3 578.918 117.057  18
   6   1   4 711.343 121.619  15
   6  -1   4 851.870 132.839  15
   6   1   4 932.241 141.696   5
   6  -1   4 775.481 129.052   5
   6   1   4 636.630 117.477  18
   6  -1   4 775.252 129.078  18
   6   1   5 1244.01 166.277  15
   6  -1   5 1298.75 167.510  15
   6   1   5 1543.51 187.218  18
   6  -1   5 1515.40 190.147  18
   6  -1   5 1588.18 184.365   5
   6   1   6 14211.9 584.241  18
   6  -1   6 13602.8 571.991  18
   6   1   7 228.052 84.8024  18
   6  -1   7 364.177 92.6807  18
   6  -1   8 4690.41 273.307  18
   6   1   8 4307.75 263.169  18
  -6   2  13 2.63577 46.4047   6
  -6   2  12 4165.37 280.158   6
  -6  -2  12 4274.54 273.936   6
  -6  -2  11 16.5396 64.5847   6
  -6   2  11 26.4995 62.8525   6
  -6   2  10 3395.23 264.173   6
  -6  -2  10 3135.08 252.540   6
  -6  -2   9 5765.74 338.359  19
  -6   2   9 6182.66 357.270  19
  -6  -2   9 5920.79 344.202   6
  -6   2   9 5720.56 342.898   6
  -6   2   8 12570.3 517.224  19
  -6  -2   8 11727.9 491.516  19
  -6   2   8 12179.4 501.433   6
  -6  -2   8 10730.4 472.243   6
   6   2  -7 6824.50 354.874  13
  -6   2   7 7945.82 380.670  19
  -6  -2   7 6905.33 350.719  19
   6  -2  -6 4143.79 377.276   1
   6  -2  -5 1024.44 190.105   1
   6  -2  -4 10388.4 529.993   1
   6   2  -4 9335.55 496.378  25
   6   2  -3 24241.0 892.509  25
   6   2  -2 28230.2 1009.56  25
   6   2  -1 11196.5 603.427  25
  -6   2   0 14771.5 626.463   2
   6  -2   0 15202.8 755.094  25
   6   2   0 14413.2 722.665  25
  -6   2  -1 619.975 137.636   2
   6  -2   1 583.329 148.564  25
   6   2   1 536.515 130.293  25
   6  -2   2 37.0965 66.5212  21
   6   2   2 194.740 73.0461   5
   6  -2   2 186.179 53.9689   5
   6  -2   2 9.60520 54.3927  18
   6   2   2 10.1642 62.4163  18
   6   2   3 13082.2 527.198   5
   6  -2   3 13108.2 556.593   5
   6  -2   3 11984.9 510.657  18
   6   2   3 11978.8 510.329  18
   6   2   4 2154.64 211.030  18
   6  -2   4 2428.51 229.572  18
   6  -2   4 2217.98 217.135  15
   6  -2   4 2299.54 225.565   5
   6  -2   5 871.884 144.135  18
   6   2   5 1039.78 154.601  18
   6  -2   5 902.033 160.902   7
   6   2   5 1001.91 150.128  15
   6  -2   5 675.398 120.580  15
   6  -2   5 1226.29 172.132   5
   6  -2   6 2472.64 256.862   7
   6  -2   6 2435.57 234.353  18
   6   2   6 2812.78 240.605  18
   6  -2   7 2270.80 235.228   7
   6  -2   7 2566.72 223.878  18
   6   2   7 1907.22 190.668  18
   6  -2   8 3318.95 223.701  18
  -6   3  13 12.2696 51.3580   6
  -6   3  12 133.345 65.4385   6
  -6  -3  11 1714.53 179.818   6
  -6   3  11 1653.12 185.245   6
  -6  -3  10 931.742 136.439   6
  -6   3  10 768.229 144.042   6
  -6  -3   9 18533.1 661.417   6
  -6   3   9 19331.7 690.552   6
  -6   3   9 18837.8 683.217  19
  -6   3   8 2192.86 206.491   6
  -6  -3   8 2062.22 188.334   6
  -6  -3   8 2240.59 196.560  19
  -6   3   8 2167.40 201.196  19
   6   3  -8 2153.10 202.197  13
  -6  -3   7 164.560 60.1048  19
  -6   3   7 103.459 57.1748  19
   6   3  -7 143.189 58.4897  13
   6  -3  -6 355.065 109.499   1
   6  -3  -5 11871.1 625.100   1
   6  -3  -4 132.932 62.5559   1
   6   3  -4 247.852 82.7014  25
   6   3  -3 93.7251 82.5783  25
   6   3  -2 1592.59 217.003  25
   6   3  -1 22994.8 911.632  25
  -6   3   0 26.1741 55.5935   2
   6   3   0-53.5776 81.5291  25
   6  -3   1 5560.82 452.980  25
   6   3   1 5878.59 452.120  25
   6  -3   1 5827.51 326.958   5
  -6   3  -1 5334.83 381.928   2
   6  -3   2 263.403 85.5981  21
   6  -3   2 29.3220 46.7740  18
   6   3   2 289.208 79.6477  18
   6  -3   2 106.337 72.3166   5
   6  -3   2 102.713 63.9293   4
   6  -3   3-151.347 78.2500  18
   6   3   3-10.5976 78.4586  18
   6  -3   3-44.4060 48.8544   7
   6  -3   3 91.1991 80.7656   5
   6  -3   4 4268.56 304.660  18
   6  -3   4 4613.79 350.535   7
   6  -3   4 5078.11 338.071   5
   6   3   5 4337.10 310.910  18
   6  -3   5 4464.81 312.044  18
   6  -3   5 5132.42 373.135   7
   6  -3   5 5161.42 346.405   5
   6  -3   6 6701.65 385.729  18
   6   3   6 6962.63 391.634  18
   6  -3   6 6794.21 433.666   7
   6  -3   6 7410.67 401.459   5
   6  -3   7 2077.46 217.077   7
   6   3   7 2282.03 205.756  18
   6  -3   7 2003.44 199.771  18
   6  -3   8 1735.86 168.266  18
  -6   4  13 106.415 56.4245   6
  -6   4  12 490.482 106.491   6
  -6   4  12 377.280 83.0936  11
  -6   4  11 1420.57 177.992   6
  -6   4  11 1587.97 180.006  11
  -6   4  10 1950.87 206.327   6
  -6  -4  10 2462.06 215.443   6
  -6  -4   9 17.3740 52.4383   6
  -6   4   9 93.7583 72.8424   6
  -6   4   9 171.397 95.7557  19
   6   4  -9 113.300 80.7654  13
  -6   4   8 10988.5 480.649   6
  -6  -4   8 10824.0 455.308   6
  -6   4   8 10893.2 483.063  19
   6   4  -8 10855.2 479.624  13
  -6   4   7 1735.05 176.584  19
   6   4  -7 1612.56 175.961  13
   6  -4  -6 200.312 82.1194   1
  -6   4   6 242.582 68.0041  19
   6  -4  -5 12684.9 660.552   1
   6  -4  -4 33015.7 1111.80   1
   6   4  -4 33198.3 1066.67  25
   6  -4  -3 30304.1 999.845   1
   6   4  -3 29038.6 1014.72  25
   6   4  -2 3761.75 334.565  25
   6   4  -1 5662.01 428.994  25
  -6   4   0-40.0504 62.6688   2
   6   4   0 132.482 110.595  25
   6   4   1 3510.94 355.740  25
   6  -4   1 3357.41 246.504   5
  -6   4  -1 3257.65 303.380   2
   6  -4   2 3277.98 268.390  21
   6   4   2 4096.98 263.083  18
   6  -4   2 3339.97 239.856  18
   6  -4   2 3582.73 267.204   4
   6  -4   2 3003.78 267.711   7
   6  -4   2 3609.85 274.403   5
   6   4   3 70.9471 56.7451  18
   6  -4   3 103.034 72.9166  18
   6  -4   3 67.5133 58.6105   7
   6  -4   3 192.168 89.3981   5
   6   4   4 421.289 108.563  18
   6  -4   4 334.888 92.4541  18
   6  -4   4 584.103 130.577   7
   6  -4   4 570.432 140.041   5
   6   4   5 11437.5 519.807  18
   6  -4   5 11203.2 521.592  18
   6  -4   5 12148.3 605.662   7
   6  -4   5 12350.1 561.129   5
   6   4   6-33.1688 77.2794  18
   6  -4   6 208.658 101.197  18
   6  -4   6 149.423 79.8299   7
   6  -4   6 198.129 70.4535   5
   6  -4   7 605.859 117.388  18
   6  -4   7 710.525 154.524   7
   6  -4   8 5219.38 290.059  18
  -6   5  13 108.211 40.6559  11
  -6   5  13 223.739 70.9488   6
  -6   5  12 286.939 80.6731  11
  -6   5  12 260.785 93.8085   6
  -6   5  11 4358.31 307.928   6
  -6   5  11 4777.36 320.211  11
  -6   5  10 10089.1 483.181   6
  -6   5   9 6406.80 368.199   6
  -6   5   9 5894.47 357.934  19
   6   5  -9 6696.35 371.961  13
  -6   5   8 1095.29 155.216   6
   6   5  -8 878.668 144.210  13
  -6   5   8 1034.83 146.145  19
   6   5  -7 2349.03 208.099  13
  -6   5   7 2306.05 205.815  19
   6  -5  -6 1635.86 242.879   1
   6   5  -6 1317.68 152.594  14
  -6   5   6 1350.93 151.430  19
   6  -5  -5 57129.7 1687.76   1
   6   5  -4 1133.04 169.175  25
   6  -5  -4 1178.66 194.513   1
   6   5  -3-47.8250 69.0430  25
   6  -5  -3 142.556 64.7797   1
   6   5  -2 1681.68 224.678  25
   6   5  -1 592.463 130.533  25
   6   5   0 3976.79 370.083  25
  -6   5   0 4114.25 328.604   2
   6   5   1 7702.42 531.799  25
   6  -5   1 8104.58 438.903  21
   6  -5   1 7850.53 397.332   5
  -6   5  -1 7272.13 465.632   2
   6  -5   1 7925.06 400.101   4
   6   5   1 7740.92 358.177  18
   6  -5   2 7224.84 412.131  21
   6   5   2 7295.15 368.089  18
   6  -5   2 8072.22 422.278   5
   6  -5   2 7140.20 394.717   4
   6   5   3 1122.09 148.234  18
   6  -5   3 895.389 130.787  18
   6  -5   3 1315.05 174.479   4
   6  -5   3 1036.65 167.485   7
   6  -5   3 1032.38 155.192   5
   6   5   4 4856.08 321.820  18
   6  -5   4 4894.28 322.188  18
   6  -5   4 4241.80 345.808   7
   6  -5   4 4889.77 340.371   5
   6   5   5 2656.98 248.331  18
   6  -5   5 3264.44 269.043  18
   6  -5   5 2718.09 289.080   7
   6  -5   5 3072.95 276.506   5
   6   5   6 2302.85 218.026  18
   6  -5   6 2489.27 229.333  18
   6  -5   6 2305.44 259.141   7
   6  -5   6 2418.26 230.086   5
   6  -5   7 638.025 126.893  18
   6  -5   7 512.132 116.104   7
   6  -5   7 684.797 116.071   5
   6  -5   8-101.470 64.3167  18
  -6   6  13 3751.27 236.770   6
  -6   6  13 3480.07 232.542  11
  -6   6  12 5295.96 316.415   6
  -6   6  12 5561.94 330.243  11
  -6   6  11 7621.58 407.466   6
  -6   6  11 7458.08 405.332  11
  -6   6  10 1472.76 186.195   6
  -6   6   9 13550.5 563.001   6
  -6   6   9 13757.1 570.220  19
   6   6  -9 13533.9 569.989  13
  -6   6   8 15030.4 581.080   6
   6   6  -8 14837.7 599.141  13
  -6   6   8 16222.3 608.954  19
   6   6  -7-9.54850 45.6898  13
  -6   6   7 10.3158 51.1779  19
  -6   6   6 704.027 111.906  19
   6  -6  -5 25773.6 1032.69   1
   6  -6  -4 6727.74 461.040   1
   6   6  -3 899.457 162.640  25
   6  -6  -3 2241.02 246.948   1
   6   6  -2 3611.90 331.803  25
   6   6  -1 1900.61 241.138  25
   6   6   0 2395.83 293.920  25
  -6   6   0 2229.41 241.009   2
   6  -6   1 4543.42 330.408  21
   6  -6   1 4524.57 299.287   5
   6  -6   1 4260.51 293.086   4
   6  -6   2 34463.7 1073.60  21
   6   6   2 33787.1 965.863  18
   6  -6   2 35925.2 1049.26   5
   6  -6   2 33258.9 1026.97   4
   6   6   3 998.010 148.577  18
   6  -6   3 1037.93 152.695   4
   6  -6   3 1127.04 182.558   7
   6  -6   3 1069.73 173.984   5
   6   6   4 13634.8 567.147  18
   6  -6   4 13213.4 562.233  18
   6  -6   4 14866.8 676.723   7
   6  -6   4 13530.4 605.809   5
   6  -6   5 459.353 115.382  18
   6   6   5 352.774 84.5557  18
   6  -6   5 429.617 122.980   7
   6  -6   5 479.271 138.908   5
   6  -6   6 2758.03 248.380  18
   6  -6   6 3248.20 301.520   7
   6  -6   6 3087.87 262.600   5
   6  -6   7 2319.89 209.304  18
   6  -6   7 2664.30 223.175   5
   6  -6   8 782.561 112.490  18
  -6   7  13 15.7224 46.4189   6
  -6   7  13 98.6283 56.4304  11
  -6   7  12-18.4963 52.9463   6
  -6   7  12-26.3061 59.0427  11
  -6   7  11 237.950 96.9501   6
  -6   7  11 133.520 80.0820  11
  -6   7  10 13.6891 66.2650   6
  -6   7   9 212.369 79.5064   6
  -6   7   9 250.568 87.3823  19
   6   7  -9 204.880 76.5313  13
  -6   7   8 5395.01 327.941   6
   6   7  -8 5304.41 342.675  13
  -6   7   8 6229.48 358.043  19
   6   7  -7 7223.63 388.099  13
  -6   7   7 7232.12 379.042  19
  -6   7   6 48.7543 41.5894  19
  -6   7   5 282.215 110.812  23
   6  -7  -5 389.115 125.434   1
   6   7  -5 228.656 73.4749  14
  -6   7   5 420.718 87.9682  19
   6  -7  -4 9352.94 562.273   1
   6   7  -3 36835.5 1216.23  25
   6  -7  -3 37810.1 1238.04   1
   6   7  -2 7621.52 497.045  25
   6   7  -1 34528.2 1214.72  25
   6   7   0 579.135 160.424  25
   6  -7   0 415.214 120.686  21
  -6   7   0 339.680 106.059   2
   6  -7   0 401.836 103.479   4
   6  -7   0 390.041 86.2043   5
   6  -7   1 126.107 78.4379  21
   6  -7   1 133.321 66.8967   4
   6  -7   1 249.572 81.8366   5
   6  -7   2 7036.63 428.287  21
   6  -7   2 7018.78 405.674   4
   6  -7   2 7306.71 413.711   5
   6  -7   3 676.820 132.319   4
   6  -7   3 752.154 136.609   5
   6  -7   4 113.103 94.7218   4
   6  -7   4 4.19821 98.4792   7
   6  -7   4-6.64787 80.9118   5
   6  -7   5 503.779 127.597  18
   6  -7   5 426.415 148.607   7
   6  -7   5 322.263 123.886   5
   6  -7   6 4448.98 306.306  18
   6  -7   6 4416.57 355.145   7
   6  -7   6 4643.29 323.417   5
   6  -7   7 5681.67 331.537   5
   6  -7   7 5378.41 321.500  18
   6  -7   8 291.971 82.2834  18
  -6   8  13 4080.98 240.305   6
  -6   8  13 3831.08 243.714  11
  -6   8  12 2147.16 193.070   6
  -6   8  12 2273.44 211.968  11
  -6   8  11 13191.5 545.960   6
  -6   8  10 9679.74 467.160   6
  -6   8   9 9978.82 474.191   6
  -6   8   9 10247.9 484.049  19
   6   8  -9 10985.8 509.763  13
  -6   8   8 5155.42 315.517   6
  -6   8   8 5322.19 331.184  19
   6   8  -8 4806.42 323.781  13
  -6   8   7 140.608 56.4711   6
   6   8  -7 117.161 61.3269  13
  -6   8   7 149.953 88.2184  19
   6   8  -6 37.7994 44.2418  13
  -6   8   6-19.1844 54.3425  19
  -6   8   5 2341.54 267.913  23
   6  -8  -5 1939.65 263.280   1
   6   8  -5 2186.85 204.937  14
  -6   8   5 2405.24 205.270  19
   6  -8  -4 353.853 122.599   1
   6   8  -3 8419.17 513.435  25
   6  -8  -3 8781.23 544.027   1
   6   8  -2 292.208 99.8655  25
   6   8  -1 6543.34 474.025  25
   6   8   0 548.805 145.848  25
   6  -8   0 513.183 136.820  21
   6  -8   0 619.612 121.436   4
   6  -8   0 610.574 113.814   5
  -6   8   0 766.902 106.074  19
   6  -8   1 10875.5 565.084  21
   6  -8   1 10026.1 478.643   5
   6  -8   1 10008.7 491.810   4
   6  -8   2 2381.69 257.755  21
   6  -8   2 2204.63 234.673   5
   6  -8   2 1849.27 212.677   4
   6  -8   3 150.399 104.191  21
   6  -8   3 97.0185 75.9883   5
   6  -8   3 86.3168 79.1695   4
   6  -8   4 211.985 107.557   5
   6  -8   4 218.931 104.934   4
   6  -8   5 3001.05 268.677   5
   6  -8   5 2608.89 237.016  18
   6  -8   6 288.149 104.060   5
   6  -8   6 361.484 99.1232  18
   6  -8   7 126.163 73.5084   5
   6  -8   7-44.6013 65.4093  18
   6  -8   8 306.487 77.1449  18
  -6   9  13 1899.51 156.036   6
  -6   9  12 897.872 129.960  11
  -6   9  12 991.685 129.943   6
  -6   9  11 333.900 101.246   6
  -6   9  10 494.481 108.134   6
  -6   9   9 1528.04 174.541  19
   6   9  -9 1771.63 200.956  13
  -6   9   9 1706.83 187.667   6
  -6   9   8 105.320 76.0406  19
   6   9  -8 81.5843 75.6997  13
  -6   9   8 162.450 68.5478   6
  -6   9   7 2672.09 223.299  19
   6   9  -7 2937.34 248.320  13
  -6   9   7 2884.79 228.855   6
   6   9  -6 3180.76 253.146  13
  -6   9   6 2860.93 231.153  19
  -6   9   5 1853.87 181.888  19
   6   9  -4 21522.2 705.943  14
  -6   9   4 21166.3 671.092  19
   6  -9  -4 19713.7 896.092   1
   6  -9  -3 578.702 144.914   1
   6  -9  -2 14871.8 736.100   1
   6  -9  -2 16707.9 704.987  21
  -6   9   1 6054.71 313.923  19
   6   9  -1 5423.21 307.171   9
   6  -9  -1 5496.40 335.800   4
   6  -9  -1 6259.06 420.303  21
   6  -9   0 612.495 139.352  21
   6   9   0 532.804 96.5629   9
   6  -9   0 575.940 129.152   4
   6  -9   0 546.040 108.287   5
  -6   9   0 513.984 95.4239  19
   6  -9   1 4303.98 362.031  21
   6  -9   1 3934.04 296.344   5
   6  -9   1 3452.18 281.750   4
   6  -9   2 238.394 108.658  21
   6  -9   2 70.3032 81.3660   5
   6  -9   2 145.840 107.889   4
   6  -9   3 708.184 144.543  21
   6  -9   3 769.113 149.079   5
   6  -9   3 669.909 139.164   4
   6  -9   4 365.114 130.406   5
   6  -9   4 182.173 96.5668   4
   6  -9   5 3168.42 289.613   5
   6  -9   6-57.3508 92.6194   5
   6  -9   6 96.8595 84.6913  18
   6  -9   7 1726.36 182.215   5
   6   9   7 1312.79 157.160   9
   6  -9   7 1747.13 174.616  18
   6  -9   8 726.914 99.6571  18
  -6  10  12 5652.64 324.709  11
  -6  10  12 5930.30 312.053   6
  -6  10  11 10355.1 459.310   6
  -6  10  10 12768.6 536.540   6
   6  10  -9 2351.21 234.483  13
  -6  10   9 2304.08 216.285   6
  -6  10   9 2227.68 216.486  19
   6  10  -8 303.294 95.8018  13
  -6  10   8 165.210 75.1670   6
  -6  10   8 313.595 95.2032  19
   6  10  -7 823.455 140.731  13
  -6  10   7 801.958 123.736   6
  -6  10   7 675.058 116.176  19
   6  10  -6 18138.2 681.544  13
  -6  10   6 19587.2 674.074  19
  -6  10   5 18046.5 626.857  19
  -6  10   5 16779.3 574.172   8
  -6  10   4 9375.80 385.943   8
  -6  10   4 10436.7 443.265  19
   6  10  -4 9878.20 394.652  17
   6  10  -4 10276.0 459.562  14
   6 -10  -3 12225.0 692.560   1
   6  10  -3 13945.0 543.046  14
   6 -10  -3 14219.9 628.878  21
  -6  10   3 12947.2 505.446  19
   6  10  -3 13231.7 461.082  17
   6 -10  -3 13719.4 539.228   4
   6 -10  -2 4889.09 375.322  21
   6  10  -2 4153.36 264.271   9
  -6  10   2 4504.28 271.443  19
   6 -10  -2 4368.32 394.094   1
   6 -10  -2 4309.88 285.502   4
   6  10  -2 4792.33 284.717  14
   6 -10  -1 49636.9 1433.05  21
   6  10  -1 45319.1 1176.88   9
  -6  10   1 48189.8 1168.43  19
   6 -10  -1 46133.6 1231.63   4
   6 -10  -1 45004.1 1168.38   5
   6 -10   0 1137.70 194.352  21
   6  10   0 1161.66 140.553   9
  -6  10   0 1317.63 147.427  19
   6 -10   0 1081.53 170.336   4
   6 -10   0 1088.44 150.672   5
   6 -10   1 2478.57 292.157  21
   6 -10   1 2772.19 267.550   4
   6 -10   1 2192.17 219.654   5
   6  10   1 2007.51 169.019  10
   6 -10   2 217.386 139.460  21
   6 -10   2 453.470 130.490   5
   6 -10   2 206.920 87.0000   4
   6 -10   3 426.902 108.726  21
   6 -10   3 123.620 84.0099   5
   6 -10   3 307.282 124.577   4
   6 -10   4 3607.53 316.153   5
   6 -10   4 3729.58 308.565   4
   6 -10   5 1577.03 200.048   5
   6 -10   5 1730.60 207.042   4
   6 -10   6 1972.76 210.272   5
   6 -10   6 2175.73 209.264  18
   6 -10   7 235.937 77.2153   5
   6 -10   7 157.946 67.5004  18
   6  10   7 72.0568 45.9726   9
  -6  11  12 142.752 66.3848   6
  -6  11  12 6.30483 46.1301  11
  -6  11  11 209.780 89.0491   6
  -6  11  10 11903.0 509.352   6
  -6  11   9 164.072 85.8140  19
  -6  11   9 218.790 90.4963   6
  -6  11   8 1074.87 153.916  19
  -6  11   8 1156.49 152.434   6
   6  11  -8 1293.08 181.784  13
  -6  11   7 38265.7 1060.88  19
  -6  11   7 35586.0 1016.98   6
   6  11  -7 37161.2 1104.96  13
  -6  11   6 7634.39 385.576  19
   6  11  -6 7523.42 405.351  13
  -6  11   6 6851.08 346.922   6
  -6  11   5 29.6605 44.0439   8
  -6  11   5-52.2417 62.9213  19
   6  11  -5 18.3903 52.4208  17
   6  11  -5 4.48376 61.7903  13
  -6  11   4 12051.4 491.144  19
  -6  11   4 11759.7 447.797   8
   6  11  -4 12229.9 455.028  17
   6 -11  -4 11851.3 561.492  21
   6  11  -3 3530.37 250.636  14
   6 -11  -3 3349.77 304.388  21
  -6  11   3 3124.63 228.247  19
   6  11  -3 3203.46 208.851  17
   6 -11  -3 3104.53 240.151   4
   6  11  -2 2733.39 215.234  14
   6 -11  -2 2875.20 292.399  21
   6  11  -2 2656.11 214.480   9
  -6  11   2 2976.08 220.725  19
   6  11  -2 2690.94 185.553  17
   6 -11  -2 3073.05 248.454   4
   6 -11  -1 2396.46 204.129   5
   6 -11  -1 2270.25 287.260  21
   6  11  -1 2310.77 202.279   9
  -6  11   1 2437.97 198.114  19
   6  11  -1 2337.91 167.661  17
   6 -11  -1 2108.82 214.238   4
   6 -11   0 1216.47 217.248  21
   6  11   0 1254.60 155.832   9
  -6  11   0 1180.48 139.855  19
   6 -11   0 1511.53 179.957   5
   6 -11   0 1556.59 193.838   4
   6 -11   1 4031.67 379.012  21
   6  11   1 3421.26 269.057   9
   6  11   1 3951.47 249.383  10
  -6  11  -1 4097.38 265.495  19
   6 -11   1 3554.84 281.325   5
   6 -11   1 3749.64 309.240   4
   6 -11   2 1875.36 214.433   5
   6 -11   2 1875.77 239.177   4
   6  11   2 1688.53 195.896   9
   6 -11   3 3832.90 333.589  21
   6 -11   3 3264.63 296.584   4
   6 -11   3 3451.78 296.159   5
   6 -11   4 804.121 165.313   4
   6 -11   4 1020.49 186.931   5
   6 -11   5 602.097 146.320   5
   6  11   5 589.345 125.559   9
   6 -11   5 620.374 134.605   4
   6 -11   6 648.069 121.853  18
   6  11   6 581.489 105.174   9
   6 -11   6 635.726 135.129   5
   6 -11   7-30.6332 56.4266  18
   6 -11   7-28.6879 64.7005   5
   6  11   7-23.7653 41.6490   9
  -6  12  12 278.150 87.3785  11
   6  12 -12 188.776 60.3040  17
  -6  12  12 219.652 63.5625   6
  -6  12  11 15861.1 571.521   6
  -6  12  10 1390.17 157.369   6
  -6  12   9 7992.29 410.726  19
  -6  12   9 8315.58 411.986   6
  -6  12   8 1900.18 195.949  19
  -6  12   8 2120.42 200.248   6
   6  12  -8 1758.01 202.540  13
  -6  12   7 16425.7 619.209  19
  -6  12   7 16348.8 601.657   6
   6  12  -7 17211.1 676.347  13
   6  12  -6 4798.55 322.292  13
  -6  12   6 4799.11 302.033  19
  -6  12   5 1502.88 153.566   8
  -6  12   5 1513.06 169.146  19
   6  12  -5 1609.91 165.758  17
   6  12  -5 1633.01 186.293  13
  -6  12   4 6370.02 341.751  19
  -6  12   4 7125.31 339.181   8
   6  12  -4 6631.38 326.389  17
   6 -12  -4 6983.73 426.588  21
   6  12  -3 2786.91 222.894  14
   6 -12  -3 3092.20 309.295  21
  -6  12   3 2792.37 218.817  19
   6  12  -3 2536.15 190.898  17
   6 -12  -3 2437.83 221.052   4
   6  12  -2 412.823 86.7784  14
   6 -12  -2 601.975 175.907  21
   6  12  -2 542.024 110.075   9
  -6  12   2 558.961 102.030  19
   6  12  -2 565.697 96.7025  17
   6 -12  -2 648.550 117.514   4
   6 -12  -1 1868.78 268.411  21
   6  12  -1 1760.76 185.626   9
  -6  12   1 1990.44 181.012  19
   6  12  -1 1904.18 160.728  17
   6 -12  -1 1910.47 208.906   4
   6 -12   0 2340.54 297.133  21
   6  12   0 2074.08 201.148   9
  -6  12   0 2365.74 196.278  19
   6 -12   0 2390.99 214.757   5
   6 -12   0 2240.13 236.092   4
   6 -12   1 492.263 169.833  21
   6  12   1 269.848 91.7433   9
   6  12   1 316.777 68.9122  10
  -6  12  -1 263.125 77.7907  19
   6 -12   1 386.520 103.104   5
   6 -12   1 226.867 111.135   4
   6 -12   2 1424.89 238.249  21
   6  12   2 1507.07 177.563   9
  -6  12  -2 1522.18 163.348  19
   6 -12   2 1364.15 183.199   5
   6 -12   2 1434.95 198.577   4
   6 -12   3 4791.92 352.740   5
   6 -12   3 5412.58 386.666   4
   6  12   3 5270.60 342.864   9
   6 -12   4 1868.98 231.146   5
   6 -12   4 1766.77 214.213   4
   6  12   4 1952.66 203.096   9
   6 -12   5 546.421 124.706   5
   6  12   5 632.356 121.340   9
   6 -12   5 610.475 126.854   4
   6 -12   6 1508.61 172.931  18
   6  12   6 1303.32 155.520   9
   6 -12   6 1162.35 170.663   5
   6 -12   7 234.060 75.3820  18
   6 -12   7 195.191 66.3086   5
   6  12   7 290.880 75.5405   9
  -6  13  12 128.043 55.8900  11
   6  13 -12 108.790 43.8219  17
  -6  13  12 179.636 52.2144   6
   6  13 -11 4867.40 281.046  17
  -6  13  11 5446.07 294.447   6
  -6  13  10 56.7624 50.6677   6
  -6  13   9 1462.83 168.608   6
   6  13  -8 306.031 109.369  13
  -6  13   8 291.708 87.3467   6
  -6  13   8 381.158 92.8108  19
   6  13  -7 10863.7 475.128  17
   6  13  -7 10277.3 507.196  13
  -6  13   7 11095.7 483.744  19
   6  13  -6 3973.88 269.462  17
   6  13  -6 4105.95 304.565  13
  -6  13   6 4153.81 279.598  19
  -6  13   5 12061.2 481.605   8
  -6  13   5 12063.8 498.905  19
   6  13  -5 12417.2 487.566  17
   6  13  -5 11832.2 523.237  13
   6 -13  -4 24381.5 880.419  21
  -6  13   4 22686.8 710.291   8
  -6  13   4 23147.3 743.767  19
   6  13  -4 23205.3 709.959  17
   6  13  -4 22495.0 768.099  13
   6 -13  -3 219.643 117.625  21
  -6  13   3 316.860 82.4087   8
  -6  13   3 162.795 63.0626  19
   6  13  -3 172.121 60.0046  17
   6 -13  -3 79.7502 76.5823   4
   6 -13  -2 9709.42 589.474  21
   6  13  -2 9546.79 454.723   9
  -6  13   2 9652.90 425.474  19
   6  13  -2 9876.61 402.542  17
   6 -13  -2 9769.59 476.060   4
   6 -13  -1 149.217 138.146  21
   6  13  -1 246.270 64.0810   9
  -6  13   1 216.706 67.1499  19
   6  13  -1 257.592 63.1326  17
   6 -13  -1 313.605 110.594   4
   6 -13   0 1568.87 247.920  21
   6  13   0 1419.73 166.145   9
   6  13   0 1752.68 167.973  10
  -6  13   0 1591.93 164.681  19
   6  13   0 1594.32 149.735  17
   6 -13   0 1546.21 171.872   5
   6 -13   0 1888.16 219.040   4
   6 -13   1 3027.22 351.856  21
   6  13   1 3056.33 222.427  10
   6  13   1 2813.59 242.595   9
  -6  13  -1 3057.79 230.844  19
   6 -13   1 2844.71 249.523   5
   6 -13   1 3164.58 293.694   4
   6 -13   2 4520.33 400.791  21
   6  13   2 4264.02 302.257   9
   6  13   2 4004.20 257.486  10
  -6  13  -2 4686.73 290.278  19
   6 -13   2 4152.27 324.638   5
   6 -13   2 4237.31 338.223   4
   6 -13   3 12837.7 647.620  21
  -6  13  -3 12383.7 504.523  19
   6 -13   3 11346.3 553.755   5
   6 -13   3 11126.1 576.356   4
   6  13   3 11799.0 533.849   9
   6 -13   4 1404.61 192.847   5
   6 -13   4 965.389 172.199   4
   6  13   4 1195.38 159.220   9
   6 -13   5 5636.65 368.083   5
   6  13   5 5476.86 339.037   9
   6 -13   5 5480.86 360.538   4
   6 -13   6 249.515 84.6497  18
   6 -13   6 172.368 79.1327   5
   6  13   6 198.489 76.4208   9
   6 -13   6 249.627 113.406   4
   6 -13   7 96.7307 54.9182  18
   6 -13   7 122.060 66.9250   5
   6  13   7 104.208 50.4315   9
  -6  14  12-57.2505 47.9487  11
   6  14 -11 35.7781 46.3347  17
  -6  14  11-53.0425 37.0488   6
   6  14 -10 18714.6 642.002  17
  -6  14  10 20153.0 649.635   6
   6  14  -9 303.734 90.8568  17
  -6  14   9 84.3543 46.8872   6
   6  14  -8 82.8837 69.3062  17
  -6  14   8 133.174 73.3974  19
   6  14  -7 19725.7 684.841  17
   6  14  -7 19965.1 752.248  13
  -6  14   7 19711.4 687.372  19
  -6  14   6 10928.7 478.564   8
   6  14  -6 12134.7 498.051  17
   6  14  -6 11951.0 544.212  13
  -6  14   6 12146.6 502.499  19
  -6  14   5 6358.04 339.839   8
   6  14  -5 6631.05 341.585  17
   6  14  -5 6771.58 382.119  13
  -6  14   5 6506.11 349.375  19
  -6  14   4 1601.15 162.734   8
  -6  14   4 1548.05 162.087  19
   6  14  -4 1570.93 162.811  17
   6  14  -4 1359.06 169.744  13
   6  14  -3 19326.0 679.703  13
   6 -14  -3 18878.2 841.886  21
  -6  14   3 21802.8 669.631   8
   6  14  -3 19491.9 636.688  17
   6 -14  -3 20705.9 719.266   4
  -6  14   3 19753.5 666.634  19
   6 -14  -2 834.199 201.344  21
  -6  14   2 767.219 110.334  19
   6  14  -2 602.309 99.5940  17
   6 -14  -2 598.092 115.328   4
   6 -14  -1 7272.36 521.961  21
   6  14  -1 6630.51 381.635   9
  -6  14   1 6900.71 351.547  19
   6  14  -1 7088.84 331.361  17
   6 -14  -1 6127.94 384.762   4
   6 -14   0 506.742 178.552  21
   6  14   0 436.771 107.354   9
   6  14   0 569.855 106.123  10
  -6  14   0 495.974 98.5956  19
   6  14   0 499.838 86.9262  17
   6 -14   0 355.546 92.7394   4
   6 -14   1 2309.14 302.487  21
   6  14   1 2336.28 202.178  10
   6  14   1 2715.49 241.787   9
  -6  14  -1 2632.15 214.766  19
   6 -14   1 2274.32 224.336   5
   6 -14   1 2265.30 246.385   4
   6 -14   2 2402.85 300.654  21
   6  14   2 2434.58 201.838  10
   6  14   2 2312.19 225.628   9
  -6  14  -2 2382.93 201.294  19
   6 -14   2 2579.60 245.694   5
   6 -14   2 2343.88 263.303   4
   6 -14   3 2718.54 291.222  21
  -6  14  -3 2582.01 213.324  19
   6 -14   3 2249.31 251.361   5
   6  14   3 2413.85 230.073   9
   6 -14   3 1834.71 239.458   4
  -6  14  -4 147.948 55.8864  19
   6 -14   4 81.9310 79.2764   5
   6  14   4 71.3393 71.0161   9
   6 -14   4 51.2948 78.1697   4
  -6  14  -5 7267.52 347.397  19
   6 -14   5 6841.35 400.179   5
   6  14   5 6843.66 372.933   9
   6 -14   5 6444.10 389.163   4
  -6  14  -6 2472.91 180.818  19
   6 -14   6 2142.68 189.039  18
   6  14   6 2378.33 196.502   9
   6 -14   6 2671.61 217.490   4
   6 -14   6 2485.13 225.722   5
   6  15 -11 201.555 66.9015  17
   6  15 -10 509.936 102.153  17
   6  15  -9 1035.97 149.802  17
   6  15  -8 80.8840 61.3422  17
   6  15  -7 1941.87 224.521  13
   6  15  -7 1709.14 179.673  17
  -6  15   6 1951.40 187.600   8
   6  15  -6 1867.84 200.808  13
   6  15  -6 1901.74 184.195  17
  -6  15   5 24796.5 772.022   8
   6  15  -5 23680.7 816.702  13
   6  15  -5 25053.6 772.065  17
  -6  15   4-51.2578 64.0310   8
   6  15  -4-26.8576 61.4247  17
   6  15  -4 71.2930 55.1023  13
   6  15  -3 7751.08 364.412  17
   6  15  -3 7057.19 376.998  13
   6 -15  -3 7595.64 518.221  21
   6 -15  -2 3672.08 377.344  21
   6  15  -2 3098.62 221.670  17
   6 -15  -2 3367.59 272.935   4
   6  15  -1 4404.91 262.566  17
   6  15  -1 4821.57 295.831  10
   6  15  -1 4595.36 312.789   9
   6 -15  -1 4537.57 422.028  21
   6 -15  -1 4609.89 335.503   4
   6  15   0 344.651 92.0085   9
   6  15   0 448.253 97.7417  10
   6 -15   0 274.510 153.462  21
   6  15   0 456.680 88.9068  17
   6 -15   0 393.055 126.278   4
   6 -15   1 2663.50 340.526  21
   6 -15   1 2727.88 246.179   5
   6 -15   1 2222.07 254.264   4
   6  15   1 2630.43 214.876  10
   6  15   1 2218.84 221.320   9
   6 -15   2 2792.38 331.613  21
   6 -15   2 2937.79 271.110   5
   6 -15   2 2752.49 290.574   4
   6  15   2 2841.51 223.216  10
   6  15   2 2754.33 243.709   9
   6 -15   3 7555.79 495.834  21
   6  15   3 6713.75 386.735   9
   6 -15   3 6154.83 418.113   4
   6 -15   3 6486.10 401.551   5
   6  15   4 1203.10 168.233   9
   6 -15   4 1108.12 174.000   4
   6 -15   4 1349.12 188.363   5
   6  15   5 8936.31 427.333   9
   6 -15   5 9423.83 467.523   5
   6 -15   5 9016.08 460.506   4
   6  15   6-11.9339 41.9599   9
   6 -15   6 74.4707 64.5139  18
   6 -15   6 33.3120 72.0587   5
   6 -15   6-1.36439 51.2715   4
  -6 -16  11 562.008 104.683  20
   6  16 -11 698.058 90.8570  17
   6  16 -10 702.296 101.633  17
   6  16  -9 74.6262 60.6750  17
   6  16  -8 818.080 126.188  17
   6  16  -7 732.818 140.979  13
   6  16  -7 634.852 116.714  17
  -6  16   6 66.6569 66.6315   8
   6  16  -6 200.030 76.7886  13
   6  16  -6 137.819 61.2351  17
  -6  16   5 8518.34 413.099   8
   6  16  -5 9275.79 462.027  13
   6  16  -5 8993.11 418.850  17
  -6  16   4 1107.56 130.678   8
   6  16  -4 1063.74 137.216  17
   6  16  -4 1071.58 142.657  13
   6  16  -3 10692.5 460.282  17
   6 -16  -3 10543.2 619.365  21
  -6  16   3 12186.5 484.315   8
   6 -16  -2 2606.83 329.133  21
   6  16  -2 2870.11 216.884  17
   6 -16  -2 3557.77 279.189   4
   6  16  -1 12360.6 473.432  17
   6 -16  -1 11554.0 549.740   4
   6 -16  -1 11978.4 710.093  21
   6  16  -1 11864.3 506.931  10
   6 -16   0 1378.74 199.110   4
   6 -16   0 1224.31 250.209  21
   6  16   0 1051.39 160.884   9
   6  16   0 920.016 131.878  10
   6 -16   1 119.741 141.460  21
   6 -16   1 328.077 134.596   4
   6 -16   1 414.312 97.6643   5
   6  16   1 156.920 69.9412   9
   6  16   1 268.424 97.2721  10
   6 -16   2 11802.4 668.142  21
   6 -16   2 11360.7 582.256   4
   6 -16   2 11540.9 548.658   5
   6  16   2 12410.6 489.469  10
   6  16   2 12242.3 544.455   9
   6 -16   3 9250.58 546.921  21
   6 -16   3 8356.66 492.498   4
   6 -16   3 8860.39 469.805   5
   6  16   3 8762.88 445.671   9
   6 -16   4-20.1027 85.2255  21
   6 -16   4-42.2001 75.9190   5
   6  16   4 143.999 89.3311   9
   6 -16   4-84.4933 90.2041   4
   6 -16   5 1130.89 160.367   5
   6 -16   5 965.137 154.030   4
   6  16   5 825.937 124.761   9
   6 -16   6 6847.76 321.297  18
   6 -16   6 6822.76 342.801   4
   6 -16   6 7244.97 360.284   5
   6  16   6 7446.97 334.070   9
  -6  17  11 2250.91 179.501  11
   6  17 -10 750.189 107.261  17
   6  17  -9 1768.31 170.422  17
   6  17  -8 4034.09 266.675  17
   6  17  -7 1051.80 144.696  17
  -6  17   6 798.808 133.466   8
   6  17  -6 565.854 113.213  13
   6  17  -6 678.518 115.263  17
  -6  17   5 62453.8 1532.78   8
   6  17  -5 61701.9 1574.14  13
   6  17  -5 63789.4 1525.65  17
  -6  17   4 9692.13 434.943   8
   6  17  -4 9237.17 417.624  17
   6  17  -4 8863.32 431.784  13
   6  17  -3 11084.8 462.651  17
   6 -17  -3 11318.1 646.091  21
  -6  17   3 11898.7 486.632   8
   6 -17  -2 12919.5 720.086  21
   6  17  -2 11722.0 510.462  10
   6  17  -2 11806.4 477.795  17
   6 -17  -2 13105.6 568.429   4
   6  17  -1 2626.50 207.394  17
   6 -17  -1 2840.20 266.605   4
   6 -17  -1 3106.26 365.257  21
   6  17  -1 2851.19 233.879  10
   6 -17   0 2880.26 277.643   4
   6 -17   0 2435.99 339.553  21
   6  17   0 3097.45 236.790  10
   6  17   0 2609.02 242.753   9
   6 -17   1 898.972 201.004   4
   6 -17   1 464.384 167.623  21
   6  17   1 867.968 138.516   9
   6  17   1 763.163 116.066  10
   6 -17   2 49.1837 123.834  21
   6 -17   2 188.926 71.4566   5
   6 -17   2 199.154 122.099   4
   6  17   2 304.620 115.685   9
   6  17   2 158.698 72.9848  10
   6 -17   3 197.527 148.699  21
   6 -17   3-32.2152 81.1207   5
   6 -17   3 268.648 133.400   4
   6  17   3 141.040 66.7643   9
   6 -17   4 88.1098 80.3762  21
   6 -17   4 96.3969 81.9731   5
   6  17   4 247.872 84.0898   9
   6 -17   5 748.462 130.904   5
   6 -17   5 632.833 116.726   4
   6  17   5 697.114 109.386   9
   6 -17   6-55.7998 67.3453   5
   6  18 -10 1044.29 109.571  17
  -6 -18  10 1358.03 179.861  20
   6  18  -9 785.894 111.095  17
   6  18  -8 1478.56 158.821  17
   6  18  -7 82.0716 76.9735  17
   6  18  -6 14033.9 545.422  17
  -6  18   6 13535.5 552.864   8
   6  18  -5 15147.7 571.359  17
   6  18  -5 14668.5 592.648  13
  -6  18   5 14979.7 579.507   8
  -6  18   4-37.2185 70.5025   8
   6  18  -4 48.0598 52.2376  10
   6  18  -4-8.54151 65.3262  17
  -6  18   3 448.427 95.5000   8
   6  18  -3 323.414 101.297  10
   6 -18  -3 278.224 154.489  21
   6  18  -3 398.456 100.207  17
   6  18  -2 1261.17 160.350  10
   6  18  -2 1357.78 149.423  17
   6 -18  -2 1255.18 234.195  21
   6  18  -1 2763.62 215.724  17
   6 -18  -1 3139.99 275.755   4
   6  18  -1 2941.30 233.293  10
   6 -18  -1 2659.31 357.733  21
   6 -18   0 318.227 129.447   4
   6  18   0 78.9150 68.4572  10
   6 -18   0 133.238 224.878  21
   6 -18   1 117.461 89.4044   4
   6  18   1 246.992 69.5871  10
   6 -18   1 159.210 149.239  21
   6  18   2 3873.85 256.981  10
   6  18   2 3544.87 280.526   9
   6 -18   2 3653.49 354.605  21
   6 -18   2 3895.39 287.974   5
   6 -18   2 3336.82 300.784   4
   6  18   3 376.375 93.7687   9
   6 -18   3 221.925 121.514  21
   6 -18   3 393.580 96.7106   5
   6 -18   3 569.115 143.390   4
   6  18   4 44.9733 56.2222   9
   6 -18   4 113.185 67.3620   5
   6 -18   4 162.848 94.2864   4
   6 -18   4 263.107 115.307  21
   6 -18   5 384.223 96.8393   5
   6 -18   5 436.393 99.2990   4
  -6 -19  10 193.005 89.9826  20
   6  19 -10 48.3625 36.0296  17
   6  19  -9 1682.83 155.397  17
   6  19  -8 113.692 51.0176  17
   6  19  -7 1221.59 146.531  17
  -6  19   6 8888.61 427.520   8
   6  19  -6 8791.18 416.638  17
   6  19  -5 74.8803 61.5745  10
  -6  19   5 31.9929 57.8411   8
   6  19  -5 145.151 85.5613  17
  -6  19   4 10702.1 464.266   8
   6  19  -4 9869.19 449.179  10
   6  19  -4 9825.10 439.480  17
  -6  19   3 335.692 77.0301   8
   6  19  -3 258.638 84.3608  10
   6 -19  -3 223.149 119.823  21
   6  19  -3 116.566 56.6304  17
  -6  19   2 1147.91 141.809   8
   6  19  -2 924.202 137.130  10
   6  19  -2 953.740 134.235  17
   6 -19  -2 691.423 182.636  21
   6  19  -1 11809.9 477.868  17
   6 -19  -1 12517.8 562.552   4
   6  19  -1 12080.9 518.161  10
   6 -19  -1 12375.6 721.587  21
   6 -19   0 3807.08 310.813   4
   6  19   0 3876.85 273.915  10
   6 -19   0 3878.17 403.426  21
   6 -19   1 1044.94 170.782   4
   6  19   1 855.864 130.848  10
   6 -19   1 1365.17 272.706  21
   6 -19   2 187.368 83.8091   4
   6 -19   2 347.628 161.770  21
   6 -19   3 1084.61 151.606   5
   6 -19   3 997.160 161.744   4
   6 -19   3 1142.16 205.776  21
   6 -19   4 284.445 76.8861   5
   6 -19   4 457.007 109.864   4
   6 -19   4 315.304 109.346  21
   6 -19   5 122.203 51.7021   4
   6 -19   5 48.3655 49.7122   5
   6  20  -9 107.529 54.1003  17
   6  20  -8 4663.49 266.872  17
   6  20  -7 395.755 92.0760  17
  -6  20   6 10461.7 462.425   8
   6  20  -6 9942.82 438.076  17
  -6  20   5 6712.31 362.521   8
   6  20  -5 6719.30 342.224  10
   6  20  -5 7009.62 367.174  17
  -6  20   4 40.9857 64.5942   8
   6  20  -4-25.0119 56.9588  10
   6  20  -4 42.5473 59.3716  17
   6  20  -3 8510.46 420.725  10
  -6  20   3 9292.65 423.437   8
   6  20  -3 8446.90 399.073  17
   6 -20  -3 9047.15 558.765  21
   6  20  -2 5636.93 316.916  17
   6 -20  -2 5511.37 457.140  21
   6  20  -2 5396.73 331.757  10
  -6  20   2 6099.54 327.664   8
   6 -20  -1 993.821 152.667   4
   6 -20  -1 864.388 207.868  21
   6  20  -1 687.001 116.709  10
   6 -20   0 3.36669 87.0761   4
   6 -20   0 116.979 151.347  21
   6  20   0 24.7359 59.5539  10
   6 -20   1 435.732 121.500   4
   6 -20   1 342.880 135.233  21
   6  20   1 276.363 79.1452  10
   6 -20   2 3922.02 363.280  21
   6 -20   2 4052.07 318.067   4
   6 -20   3 23.8119 93.2985  21
   6 -20   3 45.5629 102.741   4
   6 -20   3-9.33743 47.6311   5
   6 -20   4 3988.79 279.668  21
   6 -20   4 4106.42 257.349   5
   6 -20   4 3942.81 280.704   4
  -6 -21   9 222.757 92.5033  20
   6  21  -9 48.4338 44.2975  17
   6  21  -8 442.984 75.0422  17
   6  21  -7 3790.77 242.449  17
   6  21  -6 43.1595 56.7090  17
   6  21  -5 486.211 98.1099  17
   6  21  -5 296.724 69.2502  10
  -6  21   5 361.256 88.1583   8
   6  21  -4 5440.64 313.372  17
  -6  21   4 6035.18 333.960   8
   6  21  -4 5177.16 305.707  10
   6  21  -3 10771.8 457.156  17
   6  21  -3 10745.0 469.126  10
  -6  21   3 10921.3 465.321   8
   6 -21  -3 10590.5 607.760  21
   6  21  -2 7234.51 359.477  17
   6  21  -2 6738.98 372.745  10
  -6  21   2 7731.79 370.292   8
   6 -21  -2 6979.31 520.204  21
   6  21  -1 1405.75 167.965  10
   6 -21  -1 1424.85 247.886  21
   6 -21   0-60.9434 64.3726   4
   6  21   0 112.348 66.5367  10
   6 -21   0-65.3468 172.282  21
   6 -21   1 9627.97 485.838   4
   6  21   1 9497.08 421.673  10
   6 -21   1 9376.47 581.394  21
   6 -21   2 1799.37 210.915   4
   6 -21   2 2089.25 254.321  21
   6 -21   3 6263.11 361.030   4
   6 -21   3 5950.14 388.602  21
   6 -21   4 1694.33 178.021   4
  -6  21  -4 1509.45 148.566  22
   6  22  -8 966.799 109.203  17
   6  22  -7 1173.07 126.728  17
   6  22  -6 110.581 62.0606  17
   6  22  -5 534.717 107.869  17
  -6  22   5 741.904 122.010  16
   6  22  -5 691.906 106.606  10
  -6  22   5 621.477 111.816   8
   6  22  -4 32.4300 64.4288  17
  -6  22   4-21.3387 58.6903  16
   6  22  -4 111.219 48.7551  10
  -6  22   4 3.23892 62.5798   8
  -6  22   3 1256.77 147.588  16
   6  22  -3 1297.44 156.568  17
  -6  22   3 1168.50 141.015   8
   6  22  -3 1158.03 147.598  10
   6 -22  -3 1441.06 202.985  21
  -6  22   2 1131.14 130.400  16
  -6  22   2 1148.16 134.519   8
   6  22  -2 1094.93 141.292  10
   6 -22  -2 910.648 199.916  21
  -6  22   1 307.764 72.8668  16
   6  22  -1 418.144 98.7708  10
   6 -22  -1 228.555 137.579  21
   6  22   0 2326.24 203.373  10
  -6  22   0 2063.43 181.004  16
   6 -22   0 2379.97 309.476  21
   6 -22   0 2198.20 210.390   4
   6 -22   1 139.613 117.315  21
   6 -22   1 145.156 64.3712   4
   6 -22   2 6012.37 418.911  21
   6 -22   2 5394.80 337.979   4
  -6  22  -2 5325.14 296.086  22
   6 -22   3 1744.57 203.857  21
  -6  22  -3 1371.54 145.064  22
   6 -22   3 1931.70 191.293   4
  -6 -23   8-12.2546 78.0490  20
   6  23  -7 29.0778 42.1403  17
   6  23  -6 598.256 98.2024  17
  -6  23   6 617.197 93.7107  16
   6  23  -5 5966.27 310.432  17
  -6  23   5 6190.58 323.021  16
  -6  23   5 5858.24 316.398   8
   6  23  -4 74.2759 61.6225  17
  -6  23   4 119.472 41.9939  16
   6  23  -4 59.1630 45.6762  10
  -6  23   4 113.518 54.7890   8
   6  23  -3 4450.42 269.415  17
  -6  23   3 4617.98 276.357  16
   6  23  -3 4261.66 266.517  10
  -6  23   3 4776.20 279.615   8
   6 -23  -3 4403.04 349.719  21
  -6  23   2 1622.42 162.308  16
  -6  23   2 1253.99 136.994   8
   6  23  -2 1129.15 144.174  10
   6 -23  -2 1323.48 206.674  21
  -6  23   1 2581.44 198.717  16
   6  23  -1 2282.21 195.940  10
   6 -23  -1 1825.35 257.992  21
  -6  23   0 871.537 115.162  16
   6 -23   0 612.234 165.355  21
  -6  23  -1 986.792 120.044  16
   6 -23   1 810.982 120.209   4
   6 -23   1 991.226 188.927  21
  -6  23  -2 558.875 90.6976  22
   6 -23   2 538.304 100.959   4
   6 -23   2 775.342 168.060  21
   6 -23   3 626.747 100.881   4
   6  24  -7 850.633 97.5150  17
   6  24  -6 237.883 66.5827  17
  -6  24   6 79.2858 48.7751  16
  -6  24   5 1229.55 135.092   8
   6  24  -5 1248.19 134.209  17
  -6  24   5 1057.14 125.581  16
   6  24  -4 1729.90 161.742  17
  -6  24   4 1760.41 161.821  16
   6  24  -4 1741.25 153.361  10
  -6  24   4 1857.45 167.001   8
  -6  24   3 172.515 59.0849  16
  -6  24   3 59.0710 49.5768   8
   6  24  -3 168.220 64.3159  10
  -6  24   2 1033.76 125.992  16
   6 -24  -2 944.024 167.605  21
  -6  24   2 1014.67 118.784   8
   6  24  -2 983.912 129.073  10
   6 -24  -1 2501.88 279.377  21
  -6  24   1 2747.60 199.014  16
   6 -24   0 866.629 171.199  21
  -6  24   0 723.926 100.280  16
   6 -24   1 28.7983 79.2881  21
   6 -24   1 10.5904 51.0247   4
  -6  24  -1 37.7222 38.4228  16
   6 -24   2-5.16462 82.8603  21
   6  25  -6 1744.37 136.628  17
   6  25  -5 1635.93 144.968  17
  -6  25   5 1524.50 143.149  16
  -6  25   4 1116.38 124.152  16
   6  25  -4 1193.92 120.990  10
  -6  25   4 1209.44 130.136   8
  -6  25   3 1340.50 134.497  16
  -6  25   3 1303.76 133.560   8
   6  25  -3 1273.53 129.176  10
  -6  25   2 594.074 96.8615  16
   6 -25  -2 688.696 135.048  21
  -6  25   2 662.847 90.8343   8
  -6  25   1 578.218 91.0247  16
   6 -25  -1 429.537 118.662  21
  -6  25   0 1164.82 120.154  16
   6 -25   0 1488.93 192.614  21
   6 -25   1 795.984 155.077  21
  -6  26   4 52.5555 42.4336   8
  -6  26   3 844.103 98.7162   8
   6 -26  -2 12715.0 533.228  21
  -6  26   2 12266.4 418.672   8
   6 -26  -1 1317.20 177.362  21
  -7   0  13 3.74369 48.3166   6
  -7   0  12 1183.63 144.957   6
  -7   0  11 91.3666 68.3882   6
  -7   0  10 1.02679 62.9712   6
  -7   0   9 1.34080 66.8206   6
  -7   0   9-18.6420 53.7554  19
  -7   0   8 41.3733 73.3828  19
  -7   0   7-41.7048 49.4584  19
  -7   0   6 5782.59 329.950  19
   7   0  -6 6469.41 360.286  14
  -7   0   5 322.431 80.5980  19
   7   0  -5 4.37045 43.6932  14
  -7   0   4 4489.44 265.185  19
   7   0  -4 4360.63 373.473  25
   7   0  -3 49.6851 72.5602  25
   7   0  -3-25.7796 64.8737  21
  -7   0   2 5.71191 35.9891  19
   7   0  -2-4.81331 116.083  25
   7   0  -2-6.48715 72.0489  21
  -7   0   1 52.7540 36.3737  19
   7   0  -1-45.8571 77.5723  21
  -7   0   0 36447.1 1001.50  19
   7   0   0 40010.7 1121.69  21
   7   0   1-151.760 85.9700  21
   7   0   1-23.6059 58.2670  18
   7   0   2 3934.46 271.468  18
   7   0   2 4066.55 296.481   5
   7   0   3-60.3017 71.4919  18
   7   0   3 56.5376 68.2865   5
   7   0   4 4007.13 292.619  18
   7   0   5 29.2274 79.0576  18
   7   0   6 17742.5 633.704  18
   7   0   7-17.2338 53.9536  18
  -7  -1  13-21.0434 37.6663   6
  -7   1  13-75.9204 46.7989   6
  -7  -1  12 4096.62 269.365   6
  -7   1  12 3860.00 267.895   6
  -7  -1  11 4300.38 295.033   6
  -7   1  11 3854.25 294.665   6
  -7  -1  10 549.369 121.531   6
  -7   1  10 243.132 91.9786   6
  -7  -1   9-4.91822 72.3922  19
  -7   1   9 143.844 73.9618  19
  -7  -1   9 91.6886 68.2503   6
  -7   1   9 36.6091 67.5781   6
  -7   1   8 402.636 100.482  19
  -7  -1   8 431.045 93.3649  19
   7   1  -7 10034.4 466.089  14
  -7   1   7 10326.8 469.299  19
  -7  -1   7 10073.0 457.889  19
   7   1  -6 18415.7 673.614  14
   7  -1  -6 19099.7 667.694  14
  -7  -1   6 17989.6 635.324  19
  -7   1   6 17702.9 644.443  19
   7   1  -5 640.219 110.041  14
   7  -1  -5 640.733 115.431  14
  -7   1   5 502.239 99.5002  19
  -7  -1   5 522.282 97.3623  19
  -7   1   4 144.236 63.5011  19
   7  -1  -4-55.4341 114.397  25
   7   1  -4 238.402 99.4141  25
   7  -1  -4 106.852 52.7703  21
   7   1  -4 62.3785 57.0077  14
  -7   1   3 711.732 101.196  19
   7  -1  -3 823.169 180.403  25
   7   1  -3 546.409 139.235  25
   7  -1  -3 849.340 131.857  21
   7  -1  -2 13361.6 728.930  25
   7   1  -2 12605.0 702.937  25
   7   1  -2 13957.9 565.896  21
   7  -1  -2 13035.5 550.867  21
  -7   1   2 12373.8 470.053  19
   7  -1  -1 10645.8 490.758  21
   7   1  -1 11093.3 497.779  21
  -7   1   1 10330.7 421.347  19
  -7  -1   1 9471.27 400.257  19
   7   1   0 14195.1 586.623  21
   7  -1   0 14370.1 592.036  21
  -7   1   0 13788.2 516.788  19
  -7  -1   0 12943.8 496.590  19
   7  -1   1 6142.34 357.882   5
   7  -1   1 5841.33 361.791  21
   7   1   1 5794.88 316.661  18
   7  -1   1 6153.59 317.453  18
   7   1   2 24376.6 773.035  18
   7  -1   2 23618.9 762.860  18
   7  -1   2 24361.8 825.486   5
   7  -1   3 315.150 77.2634  18
   7   1   3 170.940 71.7669  18
   7  -1   3 345.498 106.810   5
   7  -1   4 902.986 148.137  18
   7   1   4 1103.24 157.773  18
   7  -1   4 970.572 160.403   5
   7   1   5 83.3435 73.0840  18
   7  -1   5 138.479 83.3499  18
   7   1   6 6461.64 349.241  18
   7  -1   6 6404.35 350.618  18
   7  -1   7 412.852 84.8814  18
  -7   2  13 1490.41 148.229   6
  -7  -2  12 1755.01 169.434   6
  -7   2  12 1423.31 163.092   6
  -7   2  11 94.0780 75.1775   6
  -7  -2  11 193.568 84.5208   6
  -7  -2  10 9250.79 455.404   6
  -7   2  10 9333.99 470.665   6
  -7  -2   9 2856.42 235.432  19
  -7   2   9 2712.23 237.359  19
  -7  -2   9 2549.66 227.199   6
  -7   2   9 2795.39 246.587   6
   7   2  -8 3632.20 271.310  13
  -7   2   8 3530.54 270.242  19
  -7  -2   8 3517.22 263.367  19
  -7   2   7 1741.48 183.798  19
  -7  -2   7 1701.74 175.267  19
   7   2  -6 12184.2 532.579  14
  -7  -2   6 12607.3 500.735  19
  -7   2   6 12791.5 525.484  19
   7  -2  -5 125.902 63.4819  21
   7   2  -5 90.4426 59.2878  14
   7  -2  -5 58.4951 45.2885  14
  -7  -2   5 153.866 51.1290  19
  -7   2   5 76.6590 60.3506  19
   7  -2  -4 9733.32 583.804  25
   7  -2  -4 10618.9 474.211  21
   7   2  -4 10159.4 465.374  14
  -7   2   4 9714.15 420.558  19
   7  -2  -3 18429.0 661.532  21
   7  -2  -3 17077.1 831.618  25
   7   2  -3 16088.1 783.064  25
  -7   2   3 16302.4 572.096  19
   7  -2  -2 9663.09 467.086  21
   7  -2  -2 10043.5 623.559  25
   7   2  -2 10602.6 628.836  25
  -7   2   2 9736.48 408.024  19
   7  -2  -1 8196.96 429.617  21
  -7  -2   1 7139.83 329.157  19
  -7   2   1 7743.09 357.844  19
  -7  -2   0 9403.72 400.553  19
  -7   2   0 10268.6 436.391  19
   7  -2   0 10323.7 500.553  21
   7  -2   0 10642.1 473.907   5
   7   2   1 13092.2 517.760  18
   7  -2   1 14309.6 580.991   5
   7  -2   1 14955.0 607.701  21
   7  -2   2 313.230 97.3273  18
   7   2   2 167.616 63.8906  18
   7  -2   2 334.371 95.1092  21
   7  -2   2 157.389 67.7819   5
   7   2   3 19897.2 707.231  18
   7  -2   3 19543.8 695.417  18
   7  -2   3 20320.8 746.361   5
   7  -2   4-47.8513 95.2569  18
   7   2   4 30.7824 68.2496  18
   7  -2   4 71.5953 68.1538   5
   7  -2   5 567.497 125.812  18
   7   2   5 565.760 107.540  18
   7  -2   5 590.533 124.209   5
   7   2   6 9496.51 432.118  18
   7  -2   6 9300.18 431.771  18
   7  -2   7 946.019 121.512  18
  -7   3  13 1446.19 146.529   6
  -7   3  12 405.745 112.474   6
  -7   3  11 2128.30 207.993   6
  -7  -3  11 2324.83 211.686   6
  -7   3  10 7715.17 419.422  19
  -7  -3  10 7383.92 401.275   6
  -7   3  10 7326.44 411.531   6
  -7  -3   9 6315.81 359.453  19
  -7   3   9 6511.46 378.137  19
  -7  -3   9 6213.49 363.197   6
  -7   3   9 6262.95 372.712   6
   7   3  -8 7126.70 391.569  13
  -7  -3   8 6686.85 368.053  19
  -7   3   8 7039.11 388.833  19
  -7  -3   7 764.000 124.132  19
  -7   3   7 704.722 117.083  19
   7   3  -6 73.8577 60.8651  14
  -7   3   6 84.6330 63.3304  19
   7  -3  -5 612.224 112.679  21
   7   3  -5 718.773 126.766  14
   7  -3  -5 751.854 118.704  14
  -7   3   5 745.267 115.558  19
  -7   3   4 363.375 76.4555  19
   7  -3  -4 298.701 109.351  25
   7  -3  -4 263.949 86.5177  21
   7   3  -4 374.059 94.5634  14
   7  -3  -3 9476.49 619.454  25
   7   3  -3 9372.20 578.672  25
   7  -3  -3 10627.5 478.922  21
  -7   3   3 9648.48 418.207  19
   7  -3  -2 7138.93 534.418  25
   7   3  -2 6432.54 487.099  25
   7  -3  -2 7454.39 407.403  21
  -7   3   2 6754.12 336.184  19
   7  -3  -1 3812.39 286.532  21
  -7   3   1 3613.35 244.804  19
  -7   3   0 3237.68 234.027  19
   7  -3   0 3152.78 265.971  21
   7  -3   0 3487.26 262.775   5
   7  -3   0 3547.77 265.035   4
   7   3   1 7929.29 386.314  18
   7  -3   1 8669.06 437.321   5
   7  -3   1 8083.36 414.696   4
   7  -3   1 8727.78 462.205  21
   7  -3   2 196.556 75.3602  18
   7   3   2 74.9942 63.4733  18
   7  -3   2 104.209 81.9116  21
   7  -3   2 144.745 93.1415   5
   7  -3   3 460.683 101.175  18
   7   3   3 363.905 94.0434  18
   7  -3   3 381.316 111.446   5
   7  -3   4 2219.52 220.781  18
   7   3   4 2275.09 216.973  18
   7  -3   4 1889.13 208.391   5
   7   3   5 2411.92 231.346  18
   7  -3   5 2207.47 210.138  18
   7  -3   5 2468.90 229.267   5
   7  -3   6 1245.08 156.426  18
   7  -3   7-46.6662 58.9932  18
  -7   4  13 3865.74 238.235   6
  -7   4  12 2026.90 193.130   6
  -7   4  11 975.656 153.997   6
  -7   4  10 3320.12 273.563  19
  -7  -4  10 3777.57 271.668   6
  -7   4  10 3146.04 273.255   6
  -7   4   9 562.021 114.864  19
   7   4  -9 734.062 127.500  13
  -7  -4   9 560.256 106.847   6
  -7   4   9 546.259 115.624   6
  -7   4   8 276.241 74.3575  19
   7   4  -8 235.113 90.4467  13
  -7   4   8 237.463 79.0729   6
  -7   4   7 3754.93 276.341  19
   7   4  -6 794.235 126.348  14
  -7   4   6 722.222 124.421  19
   7  -4  -5 1375.23 164.240  21
  -7   4   5 1482.35 158.966  19
   7   4  -5 1794.71 184.492  14
  -7   4   4 2725.16 213.712  19
   7   4  -4 3207.01 255.563  14
   7  -4  -4 2769.97 232.616  21
  -7   4   3 33181.4 934.418  19
   7  -4  -3 35441.3 1022.79  21
   7   4  -3 31697.1 1174.73  25
  -7   4   2 5693.93 307.534  19
   7   4  -2 4962.59 420.313  25
   7  -4  -2 5361.94 347.977  21
  -7   4   1 1975.42 182.161  19
   7  -4  -1 1790.11 183.670   5
   7  -4  -1 2003.85 218.697  21
  -7   4   0 178.698 60.6005  19
   7  -4   0 3.51354 63.4305   4
   7  -4   0 72.1414 72.1425   5
   7  -4   0 69.8982 73.5624  21
   7   4   1 1447.98 158.292  18
   7  -4   1 1423.13 176.953   4
   7  -4   1 1739.06 212.257   5
   7  -4   1 1264.36 189.426  21
   7  -4   2 711.273 108.253  18
   7   4   2 490.999 114.169  18
   7  -4   2 696.011 125.856   4
   7  -4   2 336.310 100.623  21
   7  -4   2 504.838 135.071   5
   7   4   3 12373.3 526.665  18
   7  -4   3 11718.2 511.011  18
   7  -4   3 12379.0 568.998   5
   7  -4   4 289.890 110.231  18
   7   4   4 402.070 113.500  18
   7  -4   4 280.448 99.4623   5
   7  -4   5 541.398 116.069  18
   7  -4   5 623.672 116.960   5
   7  -4   6 4949.87 301.080  18
   7  -4   6 4500.44 286.110   5
   7  -4   7 2372.33 184.874  18
  -7   5  13 44.7123 42.4390   6
  -7   5  12 834.648 126.018   6
  -7   5  11 744.634 136.657   6
  -7   5  10 1265.93 176.238  19
   7   5 -10 1259.07 159.088  13
  -7   5  10 1015.04 144.376   6
  -7   5   9 22.4466 65.3386  19
   7   5  -9-8.45657 58.9758  13
  -7   5   9 1.73433 74.4559   6
  -7   5   8 821.608 134.655  19
   7   5  -8 742.050 136.965  13
  -7   5   8 896.524 145.213   6
  -7  -5   8 787.135 125.243   6
   7   5  -7 2733.38 245.130  13
  -7   5   7 3262.84 260.658  19
   7   5  -6 28.9552 60.2049  14
  -7   5   6 4.41299 56.6896  19
   7  -5  -5 1819.37 189.619  21
  -7   5   5 1956.60 194.472  19
   7   5  -5 1994.94 205.709  14
  -7   5   4 4367.04 281.119  19
   7  -5  -4 3782.49 279.079  21
   7   5  -4 4318.58 297.714  14
  -7   5   3 2159.40 197.987  19
   7   5  -3 1597.39 225.521  25
   7  -5  -3 1696.58 193.317  21
   7   5  -3 1790.95 194.841  14
  -7   5   2 5050.51 294.789  19
   7  -5  -2 4774.58 334.563  21
  -7   5   1 9709.53 431.563  19
   7  -5  -1 9790.89 456.749   4
   7  -5  -1 9578.95 445.660   5
   7  -5  -1 10057.4 508.027  21
   7  -5   0 6897.31 419.565  21
   7  -5   0 7361.81 390.505   5
   7  -5   0 7167.82 397.431   4
  -7   5   0 7263.27 366.818  19
   7  -5   1 9633.14 507.951  21
   7  -5   1 9630.37 478.617   5
   7  -5   1 9822.57 478.949   4
   7  -5   2 824.546 122.408  18
   7  -5   2 692.946 127.906   4
   7  -5   2 919.969 164.285  21
   7  -5   2 838.856 140.348   5
   7  -5   3 3670.61 298.681   5
   7  -5   3 3253.11 251.686  18
   7  -5   4 657.409 137.710   5
   7  -5   4 701.515 128.824  18
   7  -5   5 182.017 96.4682   5
   7  -5   5 171.618 85.1739  18
   7  -5   6 1536.67 166.995   5
   7  -5   6 1521.52 171.707  18
   7  -5   7-52.0002 46.7627  18
  -7   6  13 263.807 67.1583   6
  -7   6  12 349.243 92.7690   6
  -7   6  11 6906.36 384.058   6
  -7   6  11 6572.11 360.339  11
  -7   6  10 6907.92 397.132   6
  -7   6  10 6046.56 378.125  19
  -7   6   9 4788.67 331.986   6
   7   6  -9 4849.06 327.279  13
  -7   6   9 4616.84 321.525  19
  -7   6   8 10920.5 495.231   6
  -7   6   8 10784.3 507.194  19
   7   6  -8 10813.9 513.376  13
  -7   6   7 12815.1 549.495  19
   7   6  -7 12002.0 547.254  13
  -7   6   6 7217.83 395.889  19
   7   6  -6 8120.90 428.873  14
  -7   6   5 3274.59 250.408  19
   7   6  -5 3107.70 254.291  14
  -7   6   4 10092.5 454.767  19
   7   6  -4 11344.3 508.878  14
   7  -6  -4 10162.4 486.285  21
  -7   6   3 39749.7 1078.55  19
   7  -6  -3 40544.3 1169.23  21
   7   6  -3 40150.8 1132.51  14
  -7   6   2 3027.13 231.714  19
   7  -6  -2 2946.77 261.960  21
   7  -6  -1 2539.01 229.576   4
   7  -6  -1 2470.36 222.615   5
  -7   6   1 2556.89 209.782  19
   7  -6  -1 2886.63 265.194  21
  -7   6   0 26665.8 807.940  19
   7  -6   0 25164.8 833.837   5
   7  -6   0 25163.7 849.707   4
   7  -6   0 26029.3 913.129  21
   7  -6   1 2855.60 271.939  21
   7  -6   1 2137.82 229.820   4
   7  -6   1 2452.00 235.187   5
   7  -6   2 197.371 103.314  21
   7  -6   2 261.827 93.2947   4
   7  -6   2 363.300 118.585   5
   7  -6   3 19762.6 694.737  18
   7  -6   3 21173.6 744.986   4
   7  -6   3 19002.1 751.979   5
   7  -6   4 502.479 128.627   5
   7  -6   4 369.724 102.499  18
   7  -6   5 2171.64 219.170   5
   7  -6   5 2121.13 202.654  18
   7  -6   6 135.960 76.8706   5
   7  -6   6 67.4631 64.9600  18
   7  -6   7 3773.57 231.881  18
  -7   7  13 146.365 56.1366   6
  -7   7  12 55.1478 72.3942   6
  -7   7  12 70.0369 50.7752  11
  -7   7  11 1603.31 195.659   6
  -7   7  10 104.512 87.0659   6
  -7   7  10 47.4701 77.9496  19
  -7   7   9 18639.5 694.297   6
   7   7  -9 18206.2 700.067  13
  -7   7   9 17693.8 687.403  19
  -7   7   8 149.302 94.6101   6
  -7   7   8 107.972 60.3205  19
   7   7  -8 158.487 89.0053  13
  -7   7   7 734.669 128.852  19
   7   7  -7 649.839 129.822  13
  -7   7   6 71.0568 67.8948  19
  -7   7   5 939.995 139.506  19
   7   7  -5 835.301 137.800  14
  -7   7   4 4119.91 278.940  19
   7  -7  -4 4334.27 309.283  21
   7   7  -4 4619.35 316.583  14
   7   7  -3 156.478 77.5232  14
   7  -7  -3-4.07176 79.7027  21
  -7   7   3 63.9244 73.6468  19
   7  -7  -2 71.5722 80.5559  21
  -7   7   2-50.6108 65.5839  19
   7   7  -2 135.599 106.274  14
   7  -7  -2-5.44223 66.4097   4
   7  -7  -1 3065.24 285.971  21
   7   7  -1 3133.62 232.845   9
  -7   7   1 3136.50 232.443  19
   7  -7  -1 2975.33 240.670   5
   7  -7  -1 3286.46 261.327   4
  -7   7   0 798.091 126.928  19
   7  -7   0 985.549 169.909  21
   7  -7   0 904.527 139.038   5
   7  -7   0 1009.06 169.179   4
  -7   7  -1 1446.65 162.310  19
   7  -7   1 1361.14 187.315   5
   7  -7   1 1224.26 173.529   4
   7  -7   1 1286.31 188.862  21
   7  -7   2 7502.29 427.385   4
   7  -7   2 7190.84 420.769   5
   7  -7   2 6991.52 428.970  21
   7  -7   3 3485.59 258.251  18
   7  -7   3 3120.16 274.592   5
   7  -7   3 3482.79 281.105   4
   7  -7   4 2905.79 261.805   5
   7  -7   4 2583.32 228.942  18
   7  -7   5 38.5166 65.9117   5
   7  -7   5-83.3918 88.6784  18
   7  -7   6 12627.5 513.440   5
   7  -7   6 12364.2 491.385  18
   7  -7   7 89.1928 57.6878  18
   7   7   7 37.4791 42.0166   9
  -7   8  12 6455.53 333.916  11
  -7   8  12 6804.80 348.056   6
  -7   8  11 5520.30 330.820   6
  -7   8  10 2368.18 226.271   6
   7   8  -9 3559.79 287.964  13
  -7   8   9 3541.00 278.514   6
  -7   8   9 3743.08 290.921  19
   7   8  -8 9661.01 492.491  13
  -7   8   8 9075.22 448.932   6
  -7   8   8 9616.86 477.426  19
   7   8  -7 196.525 66.0857  13
  -7   8   7 295.300 75.5097  19
  -7   8   6 539.019 110.463  19
  -7   8   5 3986.82 289.239  19
   7   8  -5 3758.39 236.868  17
   7   8  -5 4161.71 309.952  14
   7   8  -4 10689.2 499.482  14
   7  -8  -4 9986.19 489.372  21
  -7   8   4 9939.91 460.007  19
   7   8  -3 29225.4 912.599  14
   7  -8  -3 28267.3 954.889  21
  -7   8   3 28128.5 861.031  19
   7  -8  -2 5974.39 399.614  21
  -7   8   2 5915.92 333.013  19
   7   8  -2 6159.16 361.628  14
   7  -8  -2 5970.21 359.246   4
   7   8  -1 786.903 128.230  14
   7  -8  -1 780.236 176.336  21
   7   8  -1 883.368 125.176   9
  -7   8   1 735.969 119.905  19
   7  -8  -1 895.568 148.621   4
   7  -8  -1 732.970 122.516   5
   7  -8   0 436.430 133.704  21
   7   8   0 564.302 106.000   9
   7  -8   0 724.971 135.093   4
   7  -8   0 740.025 130.517   5
  -7   8   0 624.711 117.793  19
   7  -8   1 288.170 117.856  21
   7  -8   1 188.329 98.0198   4
   7  -8   1 302.868 107.564   5
  -7   8  -1 294.669 83.9265  19
   7  -8   2 725.387 137.624  21
   7  -8   2 992.293 158.488   5
   7  -8   2 752.365 148.512   4
   7  -8   3 574.044 108.565  18
   7  -8   3 684.619 139.917   5
   7  -8   3 578.318 117.823   4
   7  -8   4 953.686 162.885   5
   7  -8   4 811.866 137.103  18
   7  -8   5 292.002 100.380   5
   7  -8   5 183.118 57.1323  18
   7  -8   6 640.901 113.881   5
   7  -8   6 380.926 83.7492  18
  -7   9  12 817.526 118.886   6
  -7   9  12 731.838 114.484  11
  -7   9  11 6223.47 349.056   6
  -7   9  10 12632.1 540.873   6
   7   9  -9 55343.6 1478.45  13
  -7   9   9 54103.1 1422.74   6
  -7   9   9 53649.9 1433.54  19
   7   9  -8 6062.47 384.849  13
  -7   9   8 5737.01 351.651   6
  -7   9   8 6664.77 385.943  19
   7   9  -7 827.617 151.150  13
  -7   9   7 923.114 145.536  19
   7   9  -6 946.153 153.443  13
  -7   9   6 959.964 154.986  19
  -7   9   5 7469.69 404.382  19
   7   9  -5 8111.71 365.631  17
   7   9  -5 8586.03 446.748  14
  -7   9   4 212.171 77.6695  19
   7  -9  -4 179.672 83.6707  21
   7   9  -4 301.949 72.9943  17
   7   9  -4 358.081 92.6511  14
   7   9  -3 3233.07 265.514  14
   7  -9  -3 3679.95 305.242  21
  -7   9   3 3935.54 268.608  19
   7  -9  -2 4988.20 369.501  21
  -7   9   2 4799.27 303.543  19
   7   9  -2 4462.97 298.077  14
   7  -9  -2 4437.02 312.038   4
   7   9  -1 18539.0 671.839  14
   7  -9  -1 19169.9 781.397  21
   7   9  -1 18682.9 656.913   9
  -7   9   1 18814.0 657.738  19
   7  -9  -1 18144.2 705.192   4
   7  -9  -1 18899.6 675.938   5
   7   9   0 3470.41 256.615  14
   7  -9   0 3822.92 339.503  21
   7   9   0 3187.82 249.959   9
   7  -9   0 3245.03 274.443   4
   7  -9   0 3220.72 261.429   5
  -7   9   0 3646.51 257.981  19
   7  -9   1 3959.35 336.840  21
   7  -9   1 4360.53 327.219   4
   7  -9   1 4212.59 308.757   5
  -7   9  -1 3849.69 267.552  19
   7  -9   2 6334.74 419.704  21
  -7   9  -2 6158.94 350.782  19
   7  -9   2 6185.99 392.894   5
   7  -9   2 6363.67 396.061   4
   7  -9   3 11.7229 54.4168  18
   7  -9   3-37.4066 97.4587   5
   7  -9   3 70.3829 83.2134   4
   7  -9   4 7140.07 381.698  18
   7  -9   4 7766.87 437.519   5
   7  -9   4 7641.73 416.696   4
   7  -9   5 54.2338 69.5090   5
   7  -9   5-6.46668 60.4255  18
   7  -9   6 829.409 122.762   5
   7  -9   6 902.997 122.055  18
   7   9   6 859.357 117.479   9
  -7  10  12 760.910 111.049   6
  -7  10  12 674.681 107.965  11
  -7  10  11 3983.74 267.576   6
  -7  10  10 12859.4 542.655   6
   7  10  -9 4642.34 338.982  13
  -7  10   9 4198.69 307.828   6
  -7  10   9 4409.87 315.507  19
   7  10  -8 515.613 118.060  13
  -7  10   8 574.878 118.535   6
  -7  10   8 538.742 117.589  19
   7  10  -7 262.019 102.021  13
  -7  10   7 86.5718 50.7426   6
  -7  10   7 287.111 94.4548  19
   7  10  -6 13222.4 509.350  17
   7  10  -6 12776.7 573.706  13
  -7  10   6 12238.5 542.021  19
   7  10  -5 34985.5 952.139  17
  -7  10   5 35676.7 1048.73  19
   7 -10  -4 8156.57 454.622  21
   7  10  -4 8263.06 362.476  17
  -7  10   4 8141.21 412.510  19
   7  10  -4 8522.95 439.610  14
  -7  10   3 3237.37 244.716  19
   7  10  -3 3146.30 257.359  14
   7 -10  -3 3072.39 285.582  21
   7 -10  -2-8.17873 87.5194  21
   7  10  -2 17.2091 53.3419   9
  -7  10   2 53.4943 56.2849  19
   7  10  -2-0.64106 66.2430  14
   7 -10  -2-46.9072 72.6056   4
   7  10  -1 1050.34 144.132  14
   7 -10  -1 952.304 188.529  21
   7  10  -1 1148.28 151.349   9
  -7  10   1 1034.99 138.827  19
   7 -10  -1 920.491 161.201   4
   7 -10  -1 978.491 142.996   5
   7 -10   0 779.593 175.758  21
   7  10   0 862.088 142.372   9
  -7  10   0 839.640 125.724  19
   7 -10   0 829.819 167.158   4
   7 -10   0 792.643 140.105   5
   7 -10   1 9737.92 545.633  21
   7  10   1 9133.17 453.894   9
  -7  10  -1 9701.58 446.963  19
   7 -10   1 10186.7 516.526   4
   7 -10   1 10240.0 500.079   5
   7 -10   2 615.526 140.765  21
  -7  10  -2 421.303 99.2756  19
   7 -10   2 484.942 126.158   4
   7 -10   2 546.244 135.878   5
   7  10   2 617.150 123.781   9
   7  10   3 4092.94 310.747   9
   7 -10   3 4979.93 351.774   4
   7 -10   3 4866.93 300.895  18
   7 -10   3 4808.41 345.234  21
   7 -10   3 4831.92 353.831   5
   7 -10   4 3321.12 249.907  18
   7 -10   4 3630.98 292.531   5
   7  10   4 3271.59 269.627   9
   7 -10   4 3656.62 277.108   4
   7 -10   5 1377.00 154.054  18
   7  10   5 1163.76 149.029   9
   7 -10   5 1430.87 178.631   5
   7 -10   6-46.3097 54.0585  18
  -7  10  -6 2.71095 48.4627  19
   7 -10   6-11.1400 47.8372   5
   7  10   6 37.6396 44.6955   9
  -7  11  12 2459.34 189.569  11
   7  11 -12 2591.70 183.384  17
  -7  11  12 2632.03 189.352   6
  -7  11  11 671.790 111.047   6
  -7  11  10 105.281 85.5896   6
   7  11  -9 27605.2 919.678  13
  -7  11   9 25914.6 841.387   6
  -7  11   9 25726.8 851.583  19
   7  11  -8 169.491 89.3393  13
  -7  11   8 87.2661 72.8923   6
  -7  11   8 20.3895 72.5518  19
   7  11  -7 1882.65 217.524  13
  -7  11   7 1851.17 189.371   6
  -7  11   7 2087.09 213.998  19
   7  11  -6 11685.7 487.167  17
   7  11  -6 12471.9 577.223  13
  -7  11   6 12266.0 540.307  19
   7  11  -5 66601.0 1566.63  17
   7  11  -5 67181.9 1692.89  13
  -7  11   5 67516.2 1659.60  19
   7 -11  -4 1748.55 209.676  21
   7  11  -4 1891.48 168.159  17
   7  11  -4 1983.00 204.051  14
  -7  11   4 1928.67 204.194  19
   7 -11  -3 564.105 150.355  21
  -7  11   3 662.884 119.842  19
   7  11  -3 533.361 88.3037  17
   7  11  -3 593.882 119.934  14
   7 -11  -2 396.104 133.755  21
   7  11  -2 617.560 110.099   9
  -7  11   2 463.493 99.8767  19
   7 -11  -2 468.841 108.077   4
   7  11  -2 312.377 86.9397  14
   7  11  -1 757.249 125.248  14
   7 -11  -1 658.647 140.007  21
   7  11  -1 623.315 112.752   9
  -7  11   1 821.047 127.044  19
   7 -11  -1 801.719 124.812   5
   7 -11  -1 709.436 141.233   4
   7 -11   0 19198.6 817.906  21
   7  11   0 19541.2 634.658  10
   7  11   0 18313.5 677.564   9
  -7  11   0 18595.2 660.104  19
   7 -11   0 19010.4 704.837   5
   7 -11   0 19109.1 750.656   4
   7 -11   1-54.9624 115.159  21
   7  11   1 31.3488 67.9835   9
  -7  11  -1 59.5246 49.9327  19
   7 -11   1 48.5949 69.6136   5
   7 -11   1 229.082 118.532   4
   7 -11   2 3564.05 316.515  21
   7  11   2 2809.01 250.891   9
  -7  11  -2 3302.69 247.962  19
   7 -11   2 3063.32 278.064   5
   7 -11   2 3204.20 292.726   4
   7 -11   3 8648.05 474.779  21
  -7  11  -3 9318.90 428.695  19
   7 -11   3 8146.85 459.005   5
   7  11   3 8067.11 431.898   9
   7 -11   3 9231.34 481.698   4
   7 -11   4 99.8019 65.1480  18
  -7  11  -4-133.822 75.6232  19
   7 -11   4 61.2579 97.1708   5
   7  11   4-0.65621 64.3401   9
   7 -11   4-180.022 103.086   4
   7 -11   5 2257.25 194.275  18
  -7  11  -5 2164.50 187.082  19
   7  11   5 2275.25 204.531   9
   7 -11   5 2067.85 213.048   5
   7 -11   6 860.482 112.538  18
  -7  11  -6 844.876 108.475  19
   7 -11   6 1115.39 139.919   5
   7  11   6 836.966 116.445   9
  -7  12  12 1212.39 127.371  11
   7  12 -12 1300.34 125.601  17
   7  12 -11 963.659 120.080  17
  -7  12  11 816.215 110.666   6
  -7  12  10 8121.60 400.446   6
   7  12  -9 4725.38 338.236  13
  -7  12   9 4813.08 312.033   6
  -7  12   9 4433.17 305.623  19
   7  12  -8 25950.4 911.731  13
   7  12  -8 26847.3 840.642  17
  -7  12   8 26874.4 846.652   6
  -7  12   8 26967.4 869.215  19
   7  12  -7 180.380 94.5870  13
   7  12  -7 270.502 77.8127  17
  -7  12   7 346.336 89.2577   6
  -7  12   7 134.611 79.7257  19
   7  12  -6 67434.8 1583.81  17
   7  12  -6 66686.5 1698.21  13
  -7  12   6 64236.5 1642.56  19
   7  12  -5 8818.82 399.382  17
   7  12  -5 8503.91 458.720  13
  -7  12   5 8658.07 436.806  19
   7  12  -4 16723.9 571.671  17
   7 -12  -4 16482.3 696.304  21
  -7  12   4 16592.9 630.724  19
   7 -12  -3 24605.2 920.265  21
  -7  12   3 24309.9 792.493  19
   7  12  -3 24149.0 716.307  17
   7  12  -3 23429.5 795.324  14
   7 -12  -2 204.786 112.250  21
   7  12  -2 266.157 90.6370   9
  -7  12   2 500.786 102.714  19
   7 -12  -2 346.113 106.056   4
   7  12  -2 261.684 74.7741  14
   7 -12  -1 1578.08 230.577  21
   7  12  -1 1630.15 182.356   9
  -7  12   1 1722.92 174.720  19
   7 -12  -1 1630.70 176.053   5
   7 -12  -1 1770.19 204.009   4
   7 -12   0 6347.72 456.822  21
   7  12   0 6056.09 325.280  10
   7  12   0 5702.92 352.680   9
  -7  12   0 6185.58 347.745  19
   7 -12   0 6738.84 386.603   5
   7 -12   0 6662.28 419.229   4
   7 -12   1 75.2406 115.391  21
   7  12   1 152.448 87.4963   9
  -7  12  -1 206.533 74.7895  19
   7 -12   1 47.2771 67.2126   5
   7 -12   1 293.023 108.938   4
   7 -12   2 1810.68 232.723  21
   7  12   2 2149.82 217.351   9
  -7  12  -2 2247.92 202.355  19
   7 -12   2 1876.02 212.822   5
   7 -12   2 2252.25 243.549   4
   7 -12   3 313.282 92.7197  21
  -7  12  -3 395.959 97.7281  19
   7 -12   3 393.001 108.460   5
   7  12   3 432.518 96.9463   9
   7 -12   3 286.175 95.0537   4
   7 -12   4 284.684 89.9015  18
  -7  12  -4 391.472 92.4251  19
   7 -12   4 314.629 99.3926   5
   7  12   4 435.565 96.4262   9
   7 -12   4 223.707 84.4115   4
   7 -12   5 37.1519 60.0040  18
  -7  12  -5 13.3900 47.9081  19
   7 -12   5 10.8869 69.2641   5
   7  12   5-76.4711 72.5711   9
   7 -12   5 15.2679 62.2093   4
   7 -12   6 990.597 112.935  18
  -7  12  -6 1071.66 112.835  19
   7 -12   6 1013.87 123.699   5
   7  12   6 889.556 115.813   9
   7  13 -11 117.320 62.2799  17
  -7  13  11 173.953 65.8276   6
   7  13 -10 209.921 79.4670  17
  -7  13  10 78.6004 53.0622   6
   7  13  -9 10454.0 458.984  17
  -7  13   9 10223.2 456.148   6
  -7  13   9 9496.68 453.025  19
   7  13  -8 1169.17 167.028  13
   7  13  -8 1019.51 145.226  17
  -7  13   8 926.529 142.156   6
  -7  13   8 865.789 142.977  19
   7  13  -7 13791.6 545.216  17
   7  13  -7 14339.2 622.115  13
  -7  13   7 13298.0 568.497  19
   7  13  -6 12136.6 497.781  17
   7  13  -6 12530.5 573.291  13
  -7  13   6 11972.4 529.866  19
   7  13  -5 417.143 95.7530  17
   7  13  -5 165.036 81.6942  13
  -7  13   5 320.585 103.308  19
   7 -13  -4 2245.93 249.533  21
   7  13  -4 1661.63 164.867  17
   7  13  -4 1836.11 196.033  13
  -7  13   4 1823.89 191.502  19
  -7  13   3 23269.8 765.008  19
   7  13  -3 21886.9 683.187  17
   7 -13  -3 22097.7 882.808  21
   7  13  -2 7485.58 390.542  14
   7 -13  -2 8138.00 513.761  21
   7  13  -2 8143.95 417.047   9
  -7  13   2 8081.38 402.156  19
   7  13  -2 8019.70 356.773  17
   7 -13  -2 7231.48 419.181   4
  -7  13   1 2509.75 215.789  19
   7  13  -1 2668.73 237.313   9
   7 -13  -1 2505.62 249.119   4
   7 -13  -1 2672.05 305.079  21
   7 -13   0 650.941 178.893  21
   7  13   0 640.203 121.411   9
   7  13   0 604.205 105.083  10
  -7  13   0 465.736 92.2957  19
   7 -13   0 791.976 134.044   5
   7 -13   0 542.530 146.704   4
   7 -13   1 4065.61 361.269  21
   7  13   1 3896.55 255.265  10
   7  13   1 3889.45 296.191   9
  -7  13  -1 4153.13 277.671  19
   7 -13   1 4017.48 301.467   5
   7 -13   1 3761.29 324.845   4
   7 -13   2 445.900 135.384  21
   7  13   2 684.469 135.920   9
  -7  13  -2 572.180 103.681  19
   7 -13   2 686.032 133.896   5
   7 -13   2 767.030 174.867   4
   7 -13   3 3561.91 295.851  21
  -7  13  -3 3533.49 248.178  19
   7 -13   3 3375.13 278.995   5
   7  13   3 3498.75 274.928   9
   7 -13   3 3221.63 284.032   4
   7 -13   4-70.3517 53.0608  18
  -7  13  -4-23.9979 48.4792  19
   7 -13   4-81.2532 66.0183   5
   7  13   4 8.70231 62.5812   9
   7 -13   4-19.9645 75.2231   4
   7 -13   5 536.732 110.305  18
  -7  13  -5 549.128 93.4881  19
   7  13   5 523.932 98.9562   9
   7 -13   5 548.959 104.054   4
   7 -13   5 487.372 109.652   5
   7  14 -11 2133.17 169.621  17
  -7  14  11 2179.90 167.024   6
   7  14 -10 1213.69 138.170  17
  -7  14  10 1110.34 132.367   6
  -7  14   9 7449.92 381.180  19
   7  14  -9 7640.77 380.349  17
  -7  14   8 31986.5 957.467  19
   7  14  -8 31930.1 1026.43  13
   7  14  -8 32747.7 946.790  17
  -7  14   7 2759.15 241.026  19
   7  14  -7 3140.41 283.604  13
   7  14  -7 2744.42 234.296  17
  -7  14   6 3762.49 277.724  19
   7  14  -6 3604.41 291.378  13
   7  14  -6 3763.42 261.104  17
  -7  14   5 26520.5 856.210  19
   7  14  -5 27456.6 810.402  17
   7  14  -5 26133.3 880.711  13
  -7  14   4 488.921 101.276  19
   7 -14  -4 596.404 128.076  21
   7  14  -4 525.919 98.2341  17
   7  14  -4 490.506 109.452  13
  -7  14   3 218.258 83.2961  19
   7 -14  -3 361.368 137.566  21
   7  14  -3 329.781 78.7454  17
   7  14  -3 259.894 80.1276  13
   7 -14  -2 1646.95 255.343  21
  -7  14   2 1793.99 187.838  19
   7  14  -2 1620.39 154.966  17
   7 -14  -2 1676.34 196.661   4
  -7  14   1 11679.5 497.701  19
   7  14  -1 10831.7 470.785  10
   7  14  -1 10802.7 503.856   9
   7 -14  -1 11287.5 546.150   4
   7 -14  -1 11230.9 626.264  21
   7 -14   0 4849.05 415.011  21
   7  14   0 4306.24 278.562  10
   7  14   0 4259.59 306.848   9
  -7  14   0 4760.51 299.576  19
   7 -14   0 5083.38 325.081   5
   7 -14   0 4406.36 346.435   4
   7 -14   1 1961.40 251.266  21
   7  14   1 2459.71 201.319  10
   7  14   1 2210.37 220.056   9
  -7  14  -1 2725.74 216.857  19
   7 -14   1 2492.68 240.187   5
   7 -14   1 2559.27 263.519   4
   7 -14   2 1837.54 234.669  21
   7  14   2 1684.54 193.719   9
  -7  14  -2 1567.92 164.388  19
   7 -14   2 1617.40 192.787   5
   7 -14   2 1586.83 210.997   4
   7 -14   3 1951.77 217.875  21
  -7  14  -3 1928.74 180.602  19
   7 -14   3 1857.27 203.891   5
   7  14   3 1741.11 197.544   9
   7 -14   3 1681.64 206.163   4
  -7  14  -4 121.827 52.6873  19
   7 -14   4 78.6427 82.6044   5
   7  14   4 3.89110 59.7706   9
   7 -14   4 67.8554 63.2687   4
  -7  14  -5 3054.06 197.024  19
   7 -14   5 3151.31 207.327  18
   7  14   5 3118.65 222.913   9
   7 -14   5 3164.00 229.577   4
   7 -14   5 3540.22 247.262   5
   7  15 -11 2494.67 172.870  17
   7  15 -10 206.055 69.1272  17
   7  15  -9 152.067 79.6887  17
  -7  15   8 100.250 67.8718  19
   7  15  -8 322.834 110.375  13
   7  15  -8 218.943 74.3916  17
  -7  15   7 57536.7 1476.96  19
   7  15  -7 59752.0 1568.51  13
   7  15  -7 61117.8 1473.82  17
  -7  15   6 1246.34 157.817  19
   7  15  -6 1347.14 179.805  13
   7  15  -6 1167.84 150.551  17
  -7  15   5 8942.44 435.124  19
   7  15  -5 8261.92 396.241  17
   7  15  -5 8568.72 452.438  13
  -7  15   4 15512.4 600.511  19
   7 -15  -4 15951.3 696.244  21
   7  15  -4 15770.2 561.717  17
   7  15  -4 14762.7 602.537  13
  -7  15   3 18690.5 659.433  19
   7 -15  -3 18153.4 806.460  21
   7  15  -3 17845.8 602.924  17
   7  15  -3 17313.7 646.756  13
   7 -15  -2 2627.86 299.299  21
  -7  15   2 2937.17 233.645  19
   7  15  -2 2662.11 203.784  17
   7 -15  -2 2366.21 235.748   4
   7  15  -1 11898.4 454.143  17
  -7  15   1 11023.5 481.276  19
   7  15  -1 10994.9 480.232  10
   7  15  -1 11747.8 526.442   9
   7 -15  -1 11428.2 552.944   4
   7 -15  -1 11150.2 637.452  21
  -7  15   0 12076.1 500.077  19
   7  15   0 11689.4 485.643  10
   7  15   0 12149.5 537.477   9
   7 -15   0 12222.5 586.037   4
   7 -15   0 12274.2 670.689  21
   7 -15   1 3556.20 336.821  21
   7  15   1 3333.34 234.236  10
   7  15   1 3486.35 273.918   9
  -7  15  -1 3716.94 255.877  19
   7 -15   1 3617.79 283.650   5
   7 -15   1 3362.96 299.126   4
   7 -15   2 114.424 86.1618  21
   7  15   2 2.00689 63.9495   9
  -7  15  -2-14.1999 51.3037  19
   7 -15   2 7.31038 65.1741   5
   7 -15   2 13.3680 92.6851   4
  -7  15  -3 8374.04 376.325  19
   7 -15   3 7785.86 419.649   5
   7  15   3 7575.73 403.101   9
   7 -15   3 8113.06 444.939   4
  -7  15  -4 1044.71 117.508  19
   7  15   4 1311.85 157.394   9
   7 -15   4 1065.02 147.469   5
   7 -15   4 1192.53 160.750   4
   7  15   5 83.9557 40.2327   9
   7 -15   5-1.47011 53.3906   4
   7  16 -10 4755.04 259.672  17
   7  16  -9 4175.74 260.115  17
   7  16  -8 8192.92 397.898  17
   7  16  -7 745.347 126.328  17
   7  16  -7 842.120 154.363  13
   7  16  -6 4552.46 291.438  17
   7  16  -6 4942.25 340.908  13
   7  16  -5 415.334 88.9298  17
   7  16  -5 516.275 110.675  13
  -7  16   5 492.998 101.606   8
   7 -16  -4 24404.9 899.852  21
   7  16  -4 22097.6 720.250  17
   7  16  -4 21819.2 764.482  13
  -7  16   4 25090.3 760.357   8
   7  16  -3 1116.53 141.128  17
   7 -16  -3 1065.38 192.745  21
   7  16  -2 3266.04 228.078  17
   7  16  -2 3309.12 256.956  10
   7 -16  -2 3221.29 271.569   4
   7 -16  -2 3421.55 349.283  21
   7  16  -1 1048.96 145.071  10
   7 -16  -1 1259.64 177.936   4
   7  16  -1 1053.14 129.501  17
   7 -16  -1 1365.82 240.664  21
   7 -16   0 9476.17 571.298  21
   7 -16   0 9079.81 492.132   4
   7  16   0 8772.38 407.449  10
   7  16   0 8250.54 440.758   9
   7  16   1 79.8407 71.8453   9
   7  16   1 1.03470 63.2858  10
   7 -16   1 297.024 86.9266   5
   7 -16   1 56.7224 116.221  21
   7 -16   1 92.0869 91.7930   4
   7  16   2 2141.15 210.095   9
   7 -16   2 2213.65 218.115   5
   7 -16   2 2536.65 270.846  21
   7 -16   2 1941.18 223.212   4
   7  16   3 165.774 91.7257   9
   7 -16   3 101.666 66.0011   5
   7 -16   3 166.082 84.9353  21
   7 -16   3 137.986 87.1401   4
   7  16   4 624.008 107.315   9
   7 -16   4 865.884 130.356   5
   7 -16   4 482.945 102.795   4
   7 -16   5 3111.84 214.239   5
   7  16   5 3127.56 206.844   9
   7  17 -10-0.79847 42.3179  17
   7  17  -9 838.191 115.729  17
   7  17  -8 11030.5 458.343  17
   7  17  -7 2371.62 200.976  17
   7  17  -7 1968.73 206.684  13
   7  17  -6 676.347 119.701  17
   7  17  -6 469.038 109.001  13
   7  17  -5 8621.73 400.512  17
   7  17  -5 8354.95 431.679  13
  -7  17   5 9115.43 418.432   8
   7 -17  -4 2692.15 272.432  21
   7  17  -4 2162.92 193.653  17
   7  17  -4 1960.70 192.927  13
  -7  17   4 2382.69 201.685   8
   7  17  -3 10718.1 482.426  10
   7  17  -3 11007.3 449.611  17
   7 -17  -3 11326.3 611.831  21
   7  17  -2 5698.06 306.068  17
   7 -17  -2 6334.66 458.280  21
   7 -17  -2 6096.49 374.334   4
   7  17  -2 6109.43 347.107  10
   7 -17  -1-104.689 154.058  21
   7 -17  -1-37.0586 98.1378   4
   7  17  -1 51.0137 57.2764  10
   7 -17   0 2858.04 318.651  21
   7 -17   0 2602.27 257.695   4
   7  17   0 2911.75 227.019  10
   7 -17   1 7015.28 474.528  21
   7 -17   1 6830.50 429.374   4
   7  17   1 7403.77 354.545  10
   7  17   1 6867.94 389.496   9
   7  17   2 3142.80 254.137   9
   7 -17   2 3557.83 258.483   5
   7 -17   2 3198.41 295.045  21
   7 -17   2 3240.71 280.799   4
   7  17   3 332.063 85.3339   9
   7 -17   3 312.405 93.1256   5
   7 -17   3 441.272 116.663  21
   7 -17   3 222.334 76.5692   4
   7  17   4 3090.28 222.153   9
   7 -17   4 3338.53 238.017   4
   7 -17   4 3010.88 223.444   5
   7  18 -10 5722.55 266.603  17
   7  18  -9-22.2461 51.2251  17
[truncated: 264,950 more chars]
