# Supplementary material for: Oxyenamides as Versatile Building Blocks for a Highly Stereoselective One‐Pot Synthesis of the 1,3‐Diamino‐2‐ol‐Scaffold Containing Three Continuous Stereocenters
Source: Angew Chem Int Ed Engl. 2021 Sep 28;60(44):23667–71. doi: 10.1002/anie.202109752 (PMC8597051; doi:10.1002/anie.202109752)
Supplement: Supplementary file 1 — Supporting Information [file ANIE-60-23667-s001.zip › ma34.cif]

 
data_ma34 

# start Validation Reply Form
_vrf_RINTA01_ma34
;
PROBLEM: The value of Rint is greater than 0.25
RESPONSE: The crystal was a weakly diffracting extremely thin needle.
;
_vrf_PLAT020_ma34
;
PROBLEM: The value of Rint is greater than 0.12 .........      0.258 Report
RESPONSE:  The crystal was a weakly diffracting extremely thin needle.
;
_vrf_PLAT026_ma34
;
PROBLEM: Ratio Observed / Unique Reflections too Low ....         24 %     
RESPONSE:  The crystal was a weakly diffracting extremely thin needle.
;
# end Validation Reply Form  
_audit_creation_method            SHELXL-2014/6 
_chemical_name_systematic         ? 
_chemical_name_common             ? 
_chemical_melting_point           ? 
_chemical_formula_moiety          'C25 H24 N2 O4' 
_chemical_formula_sum 
 'C25 H24 N2 O4' 
_chemical_formula_weight          416.46 
  
loop_ 
 _atom_type_symbol 
 _atom_type_description 
 _atom_type_scat_dispersion_real 
 _atom_type_scat_dispersion_imag 
 _atom_type_scat_source 
 'C'  'C'   0.0033   0.0016 
 'International Tables Vol C Tables 4.2.6.8 and 6.1.1.4' 
 'H'  'H'   0.0000   0.0000 
 'International Tables Vol C Tables 4.2.6.8 and 6.1.1.4' 
 'N'  'N'   0.0061   0.0033 
 'International Tables Vol C Tables 4.2.6.8 and 6.1.1.4' 
 'O'  'O'   0.0106   0.0060 
 'International Tables Vol C Tables 4.2.6.8 and 6.1.1.4' 
  
_space_group_crystal_system       monoclinic 
_space_group_IT_number            14 
_space_group_name_H-M_alt         'P 21/c' 
_space_group_name_Hall            '-P 2ybc' 
  
_shelx_space_group_comment 
; 
The symmetry employed for this shelxl refinement is uniquely defined 
by the following loop, which should always be used as a source of 
symmetry information in preference to the above space-group names. 
They are only intended as comments. 
; 
  
loop_ 
 _space_group_symop_operation_xyz 
 'x, y, z' 
 '-x, y+1/2, -z+1/2' 
 '-x, -y, -z' 
 'x, -y-1/2, z-1/2' 
  
_cell_length_a                    14.266(4) 
_cell_length_b                    16.785(4) 
_cell_length_c                    9.785(3) 
_cell_angle_alpha                 90 
_cell_angle_beta                  97.40(2) 
_cell_angle_gamma                 90 
_cell_volume                      2323.6(11) 
_cell_formula_units_Z             4 
_cell_measurement_temperature     173(2) 
_cell_measurement_reflns_used     2028 
_cell_measurement_theta_min       3.12 
_cell_measurement_theta_max       21.56 
  
_exptl_crystal_description        needle 
_exptl_crystal_colour             colourless 
_exptl_crystal_density_meas       ? 
_exptl_crystal_density_method     ? 
_exptl_crystal_density_diffrn     1.191 
_exptl_crystal_F_000              880 
_exptl_transmission_factor_min    ? 
_exptl_transmission_factor_max    ? 
_exptl_crystal_size_max           0.130 
_exptl_crystal_size_mid           0.020 
_exptl_crystal_size_min           0.010 
_exptl_absorpt_coefficient_mu     0.081 
_shelx_estimated_absorpt_T_min    0.990 
_shelx_estimated_absorpt_T_max    0.999 
_exptl_absorpt_correction_type    multi-scan 
_exptl_absorpt_correction_T_min   0.511 
_exptl_absorpt_correction_T_max   1.000 
_exptl_absorpt_process_details    'X-Area (Stoe & Cie, 2001)' 
_exptl_absorpt_special_details    ? 
_diffrn_ambient_temperature       173(2) 
_diffrn_radiation_wavelength      0.71073 
_diffrn_radiation_type            MoK\a 
_diffrn_source                   'Genix 3D I\mS microfocus X-ray source' 
_diffrn_measurement_device_type   'STOE IPDS II two-circle-diffractometer' 
_diffrn_measurement_method        \w 
_diffrn_detector_area_resol_mean  ? 
_diffrn_reflns_number             15515 
_diffrn_reflns_av_unetI/netI      0.3766 
_diffrn_reflns_av_R_equivalents   0.2581 
_diffrn_reflns_limit_h_min        -16 
_diffrn_reflns_limit_h_max        15 
_diffrn_reflns_limit_k_min        -19 
_diffrn_reflns_limit_k_max        18 
_diffrn_reflns_limit_l_min        -11 
_diffrn_reflns_limit_l_max        11 
_diffrn_reflns_theta_min          3.209 
_diffrn_reflns_theta_max          25.025 
_diffrn_reflns_theta_full         25.000 
_diffrn_measured_fraction_theta_max   0.998 
_diffrn_measured_fraction_theta_full  0.998 
_diffrn_reflns_Laue_measured_fraction_max    0.998 
_diffrn_reflns_Laue_measured_fraction_full   0.998 
_diffrn_reflns_point_group_measured_fraction_max   0.998 
_diffrn_reflns_point_group_measured_fraction_full  0.998 
_reflns_number_total              4096 
_reflns_number_gt                 997 
_reflns_threshold_expression      'I > 2\s(I)' 
_reflns_Friedel_coverage          0.000 
_reflns_Friedel_fraction_max      . 
_reflns_Friedel_fraction_full     . 
  
_reflns_special_details 
; 
 Reflections were merged by SHELXL according to the crystal 
 class for the calculation of statistics and refinement. 
  
 _reflns_Friedel_fraction is defined as the number of unique 
 Friedel pairs measured divided by the number that would be 
 possible theoretically, ignoring centric projections and 
 systematic absences. 
; 
  
_computing_data_collection        'X-Area (Stoe & Cie, 2001)' 
_computing_cell_refinement        'X-Area (Stoe & Cie, 2001)' 
_computing_data_reduction         'X-Area (Stoe & Cie, 2001)' 
_computing_structure_solution     'SHELXS (Sheldrick, 2008)' 
_computing_structure_refinement 'SHELXL-2014/6 (Sheldrick, 2014)' 
_computing_molecular_graphics     'XP in SHELXTL-Plus (Sheldrick, 2008)' 
_computing_publication_material   SHELXL 
_refine_special_details           ? 
_refine_ls_structure_factor_coef  Fsqd 
_refine_ls_matrix_type            full 
_refine_ls_weighting_scheme       calc 
_refine_ls_weighting_details 
'w=1/[\s^2^(Fo^2^)+(0.0000P)^2^] where P=(Fo^2^+2Fc^2^)/3' 
_atom_sites_solution_primary      ? 
_atom_sites_solution_secondary    ? 
_atom_sites_solution_hydrogens    geom 
_refine_ls_hydrogen_treatment     constr 
_refine_ls_extinction_method      none 
_refine_ls_extinction_coef        . 
_refine_ls_number_reflns          4096 
_refine_ls_number_parameters      281 
_refine_ls_number_restraints      0 
_refine_ls_R_factor_all           0.2971 
_refine_ls_R_factor_gt            0.0904 
_refine_ls_wR_factor_ref          0.1816 
_refine_ls_wR_factor_gt           0.1108 
_refine_ls_goodness_of_fit_ref    0.811 
_refine_ls_restrained_S_all       0.811 
_refine_ls_shift/su_max           0.000 
_refine_ls_shift/su_mean          0.000 
  
loop_ 
 _atom_site_label 
 _atom_site_type_symbol 
 _atom_site_fract_x 
 _atom_site_fract_y 
 _atom_site_fract_z 
 _atom_site_U_iso_or_equiv 
 _atom_site_adp_type 
 _atom_site_occupancy 
 _atom_site_site_symmetry_order 
 _atom_site_calc_flag 
 _atom_site_refinement_flags_posn 
 _atom_site_refinement_flags_adp 
 _atom_site_refinement_flags_occupancy 
 _atom_site_disorder_assembly 
 _atom_site_disorder_group 
O1 O 0.1822(4) 0.7222(3) 0.1138(5) 0.0379(15) Uani 1 1 d . . . . . 
O2 O 0.5804(4) 0.7090(3) 0.6887(5) 0.0380(15) Uani 1 1 d . . . . . 
N1 N 0.2193(4) 0.7338(4) 0.3448(6) 0.0305(17) Uani 1 1 d . . . . . 
H1 H 0.2019 0.7498 0.4234 0.037 Uiso 1 1 calc R U . . . 
N2 N 0.5656(4) 0.7351(4) 0.4596(6) 0.0319(17) Uani 1 1 d . . . . . 
H2 H 0.5888 0.7605 0.3928 0.038 Uiso 1 1 calc R U . . . 
C1 C 0.1655(6) 0.7522(5) 0.2244(7) 0.030(2) Uani 1 1 d . . . . . 
C2 C 0.3065(5) 0.6874(5) 0.3445(8) 0.029(2) Uani 1 1 d . . . . . 
H2A H 0.3194 0.6825 0.2468 0.035 Uiso 1 1 calc R U . . . 
C3 C 0.3891(6) 0.7318(4) 0.4247(7) 0.0292(19) Uani 1 1 d . . . . . 
H3 H 0.3766 0.7424 0.5212 0.035 Uiso 1 1 calc R U . . . 
C4 C 0.4823(6) 0.6849(5) 0.4241(8) 0.036(2) Uani 1 1 d . . . . . 
H4A H 0.4839 0.6405 0.4909 0.043 Uiso 1 1 calc R U . . . 
H4B H 0.4841 0.6617 0.3315 0.043 Uiso 1 1 calc R U . . . 
C5 C 0.6088(7) 0.7443(5) 0.5893(8) 0.034(2) Uani 1 1 d . . . . . 
C11 C 0.0859(5) 0.8119(5) 0.2297(8) 0.0291(19) Uani 1 1 d . . . . . 
C12 C 0.0224(7) 0.8199(7) 0.1099(10) 0.075(4) Uani 1 1 d . . . . . 
H12 H 0.0277 0.7865 0.0329 0.089 Uiso 1 1 calc R U . . . 
C13 C -0.0478(8) 0.8760(9) 0.1030(12) 0.093(5) Uani 1 1 d . . . . . 
H13 H -0.0886 0.8837 0.0194 0.112 Uiso 1 1 calc R U . . . 
C14 C -0.0591(7) 0.9212(7) 0.2175(10) 0.062(3) Uani 1 1 d . . . . . 
H14 H -0.1089 0.9590 0.2147 0.075 Uiso 1 1 calc R U . . . 
C15 C 0.0022(8) 0.9109(6) 0.3342(10) 0.063(3) Uani 1 1 d . . . . . 
H15 H -0.0054 0.9420 0.4131 0.076 Uiso 1 1 calc R U . . . 
C16 C 0.0746(7) 0.8569(6) 0.3418(10) 0.050(3) Uani 1 1 d . . . . . 
H16 H 0.1166 0.8510 0.4248 0.059 Uiso 1 1 calc R U . . . 
C21 C 0.2944(5) 0.6028(5) 0.4008(8) 0.028(2) Uani 1 1 d . . . . . 
C22 C 0.2512(6) 0.5892(5) 0.5142(9) 0.044(2) Uani 1 1 d . . . . . 
H22 H 0.2256 0.6327 0.5591 0.052 Uiso 1 1 calc R U . . . 
C23 C 0.2435(7) 0.5113(6) 0.5665(10) 0.055(3) Uani 1 1 d . . . . . 
H23 H 0.2114 0.5021 0.6444 0.066 Uiso 1 1 calc R U . . . 
C24 C 0.2831(7) 0.4492(6) 0.5030(10) 0.051(3) Uani 1 1 d . . . . . 
H24 H 0.2798 0.3969 0.5393 0.062 Uiso 1 1 calc R U . . . 
C25 C 0.3276(7) 0.4608(6) 0.3878(12) 0.056(3) Uani 1 1 d . . . . . 
H25 H 0.3556 0.4172 0.3461 0.068 Uiso 1 1 calc R U . . . 
C26 C 0.3313(7) 0.5388(6) 0.3320(10) 0.052(3) Uani 1 1 d . . . . . 
H26 H 0.3582 0.5475 0.2494 0.062 Uiso 1 1 calc R U . . . 
O31 O 0.3969(4) 0.8064(3) 0.3503(5) 0.0338(14) Uani 1 1 d . . . . . 
C31 C 0.4189(6) 0.8730(5) 0.4277(9) 0.036(2) Uani 1 1 d . . . . . 
O32 O 0.4277(4) 0.8765(4) 0.5497(6) 0.0488(17) Uani 1 1 d . . . . . 
C32 C 0.4363(7) 0.9402(5) 0.3317(10) 0.053(3) Uani 1 1 d . . . . . 
H32A H 0.3763 0.9565 0.2790 0.079 Uiso 1 1 calc R U . . . 
H32B H 0.4798 0.9223 0.2682 0.079 Uiso 1 1 calc R U . . . 
H32C H 0.4642 0.9855 0.3855 0.079 Uiso 1 1 calc R U . . . 
C51 C 0.6935(6) 0.7966(6) 0.6066(9) 0.040(2) Uani 1 1 d . . . . . 
C52 C 0.7031(7) 0.8634(6) 0.5273(11) 0.053(3) Uani 1 1 d . . . . . 
H52 H 0.6538 0.8769 0.4565 0.063 Uiso 1 1 calc R U . . . 
C53 C 0.7833(9) 0.9117(7) 0.5484(13) 0.080(4) Uani 1 1 d . . . . . 
H53 H 0.7886 0.9581 0.4942 0.096 Uiso 1 1 calc R U . . . 
C54 C 0.8553(9) 0.8898(10) 0.6510(14) 0.094(5) Uani 1 1 d . . . . . 
H54 H 0.9095 0.9227 0.6699 0.112 Uiso 1 1 calc R U . . . 
C55 C 0.8489(8) 0.8204(9) 0.7263(13) 0.078(4) Uani 1 1 d . . . . . 
H55 H 0.9011 0.8042 0.7905 0.093 Uiso 1 1 calc R U . . . 
C56 C 0.7667(7) 0.7739(7) 0.7093(11) 0.061(3) Uani 1 1 d . . . . . 
H56 H 0.7606 0.7284 0.7653 0.074 Uiso 1 1 calc R U . . . 
  
loop_ 
 _atom_site_aniso_label 
 _atom_site_aniso_U_11 
 _atom_site_aniso_U_22 
 _atom_site_aniso_U_33 
 _atom_site_aniso_U_23 
 _atom_site_aniso_U_13 
 _atom_site_aniso_U_12 
O1 0.040(4) 0.050(4) 0.023(3) -0.003(3) 0.001(3) 0.013(3) 
O2 0.050(4) 0.043(4) 0.021(3) 0.001(3) 0.002(3) -0.004(3) 
N1 0.023(4) 0.047(5) 0.020(3) 0.001(3) -0.001(3) 0.002(3) 
N2 0.032(4) 0.035(4) 0.030(4) 0.011(3) 0.008(3) -0.003(3) 
C1 0.043(5) 0.030(5) 0.015(4) 0.001(3) -0.007(4) -0.005(4) 
C2 0.018(4) 0.038(5) 0.032(5) 0.001(4) 0.003(4) -0.004(4) 
C3 0.035(5) 0.032(5) 0.019(4) 0.005(3) -0.001(4) -0.004(4) 
C4 0.042(6) 0.035(5) 0.031(5) 0.002(4) 0.007(4) -0.003(4) 
C5 0.046(5) 0.031(5) 0.024(4) -0.004(4) 0.004(4) 0.005(5) 
C11 0.021(4) 0.036(5) 0.031(4) 0.002(4) 0.003(4) -0.002(4) 
C12 0.063(7) 0.113(11) 0.041(6) -0.017(6) -0.019(6) 0.045(7) 
C13 0.065(9) 0.160(13) 0.050(7) -0.010(8) -0.006(6) 0.053(9) 
C14 0.043(7) 0.097(9) 0.046(6) 0.000(6) 0.002(5) 0.028(6) 
C15 0.080(8) 0.069(8) 0.039(6) -0.023(5) 0.001(6) 0.027(6) 
C16 0.049(6) 0.054(7) 0.041(6) -0.004(5) -0.012(5) 0.011(5) 
C21 0.016(4) 0.034(5) 0.034(5) -0.009(4) -0.003(4) -0.011(4) 
C22 0.037(6) 0.047(6) 0.049(6) 0.006(5) 0.012(5) 0.000(5) 
C23 0.070(8) 0.043(7) 0.054(6) -0.001(5) 0.012(5) -0.013(5) 
C24 0.048(6) 0.041(7) 0.062(7) 0.015(5) 0.000(5) -0.006(5) 
C25 0.046(6) 0.030(6) 0.095(8) 0.006(5) 0.018(6) -0.008(5) 
C26 0.049(6) 0.052(7) 0.057(6) 0.009(5) 0.018(5) -0.009(5) 
O31 0.035(3) 0.035(4) 0.031(3) 0.000(3) 0.003(3) -0.002(3) 
C31 0.032(5) 0.032(5) 0.045(5) -0.007(4) 0.009(4) 0.008(4) 
O32 0.070(5) 0.043(4) 0.037(4) -0.015(3) 0.018(3) -0.012(3) 
C32 0.070(7) 0.036(6) 0.049(6) -0.002(5) -0.004(5) -0.001(5) 
C51 0.029(5) 0.061(7) 0.032(5) -0.013(5) 0.011(4) 0.004(5) 
C52 0.049(7) 0.061(7) 0.048(6) -0.001(5) 0.006(5) -0.013(6) 
C53 0.082(9) 0.076(9) 0.080(9) -0.019(7) 0.007(8) -0.044(7) 
C54 0.069(9) 0.141(15) 0.071(9) -0.053(9) 0.009(8) -0.051(9) 
C55 0.042(7) 0.123(12) 0.068(8) -0.040(8) 0.006(6) -0.003(8) 
C56 0.036(6) 0.088(9) 0.058(7) -0.026(6) 0.001(5) -0.007(6) 
  
_geom_special_details 
; 
 All esds (except the esd in the dihedral angle between two l.s. planes) 
 are estimated using the full covariance matrix.  The cell esds are taken 
 into account individually in the estimation of esds in distances, angles 
 and torsion angles; correlations between esds in cell parameters are only 
 used when they are defined by crystal symmetry.  An approximate (isotropic) 
 treatment of cell esds is used for estimating esds involving l.s. planes. 
; 
  
loop_ 
 _geom_bond_atom_site_label_1 
 _geom_bond_atom_site_label_2 
 _geom_bond_distance 
 _geom_bond_site_symmetry_2 
 _geom_bond_publ_flag 
O1 C1 1.244(8) . ? 
O2 C5 1.250(9) . ? 
N1 C1 1.356(9) . ? 
N1 C2 1.467(9) . ? 
N1 H1 0.8800 . ? 
N2 C5 1.346(10) . ? 
N2 C4 1.462(9) . ? 
N2 H2 0.8800 . ? 
C1 C11 1.520(11) . ? 
C2 C3 1.524(10) . ? 
C2 C21 1.542(11) . ? 
C2 H2A 1.0000 . ? 
C3 O31 1.461(9) . ? 
C3 C4 1.545(11) . ? 
C3 H3 1.0000 . ? 
C4 H4A 0.9900 . ? 
C4 H4B 0.9900 . ? 
C5 C51 1.485(12) . ? 
C11 C16 1.358(11) . ? 
C11 C12 1.393(12) . ? 
C12 C13 1.369(14) . ? 
C12 H12 0.9500 . ? 
C13 C14 1.381(14) . ? 
C13 H13 0.9500 . ? 
C14 C15 1.357(13) . ? 
C14 H14 0.9500 . ? 
C15 C16 1.369(12) . ? 
C15 H15 0.9500 . ? 
C16 H16 0.9500 . ? 
C21 C22 1.357(10) . ? 
C21 C26 1.404(12) . ? 
C22 C23 1.414(12) . ? 
C22 H22 0.9500 . ? 
C23 C24 1.373(12) . ? 
C23 H23 0.9500 . ? 
C24 C25 1.377(13) . ? 
C24 H24 0.9500 . ? 
C25 C26 1.422(12) . ? 
C25 H25 0.9500 . ? 
C26 H26 0.9500 . ? 
O31 C31 1.363(10) . ? 
C31 O32 1.185(9) . ? 
C31 C32 1.510(12) . ? 
C32 H32A 0.9800 . ? 
C32 H32B 0.9800 . ? 
C32 H32C 0.9800 . ? 
C51 C52 1.380(13) . ? 
C51 C56 1.406(12) . ? 
C52 C53 1.395(13) . ? 
C52 H52 0.9500 . ? 
C53 C54 1.390(16) . ? 
C53 H53 0.9500 . ? 
C54 C55 1.387(18) . ? 
C54 H54 0.9500 . ? 
C55 C56 1.401(14) . ? 
C55 H55 0.9500 . ? 
C56 H56 0.9500 . ? 
  
loop_ 
 _geom_angle_atom_site_label_1 
 _geom_angle_atom_site_label_2 
 _geom_angle_atom_site_label_3 
 _geom_angle 
 _geom_angle_site_symmetry_1 
 _geom_angle_site_symmetry_3 
 _geom_angle_publ_flag 
C1 N1 C2 120.3(7) . . ? 
C1 N1 H1 119.9 . . ? 
C2 N1 H1 119.9 . . ? 
C5 N2 C4 123.4(7) . . ? 
C5 N2 H2 118.3 . . ? 
C4 N2 H2 118.3 . . ? 
O1 C1 N1 120.9(8) . . ? 
O1 C1 C11 121.6(7) . . ? 
N1 C1 C11 117.5(7) . . ? 
N1 C2 C3 109.8(7) . . ? 
N1 C2 C21 110.8(6) . . ? 
C3 C2 C21 112.4(6) . . ? 
N1 C2 H2A 107.9 . . ? 
C3 C2 H2A 107.9 . . ? 
C21 C2 H2A 107.9 . . ? 
O31 C3 C2 105.4(6) . . ? 
O31 C3 C4 108.3(6) . . ? 
C2 C3 C4 111.0(6) . . ? 
O31 C3 H3 110.7 . . ? 
C2 C3 H3 110.7 . . ? 
C4 C3 H3 110.7 . . ? 
N2 C4 C3 112.3(7) . . ? 
N2 C4 H4A 109.1 . . ? 
C3 C4 H4A 109.1 . . ? 
N2 C4 H4B 109.1 . . ? 
C3 C4 H4B 109.1 . . ? 
H4A C4 H4B 107.9 . . ? 
O2 C5 N2 121.6(8) . . ? 
O2 C5 C51 122.1(8) . . ? 
N2 C5 C51 116.2(7) . . ? 
C16 C11 C12 119.6(9) . . ? 
C16 C11 C1 124.2(7) . . ? 
C12 C11 C1 116.3(8) . . ? 
C13 C12 C11 120.0(10) . . ? 
C13 C12 H12 120.0 . . ? 
C11 C12 H12 120.0 . . ? 
C12 C13 C14 119.9(10) . . ? 
C12 C13 H13 120.0 . . ? 
C14 C13 H13 120.0 . . ? 
C15 C14 C13 118.8(10) . . ? 
C15 C14 H14 120.6 . . ? 
C13 C14 H14 120.6 . . ? 
C14 C15 C16 122.1(9) . . ? 
C14 C15 H15 119.0 . . ? 
C16 C15 H15 119.0 . . ? 
C11 C16 C15 119.5(9) . . ? 
C11 C16 H16 120.3 . . ? 
C15 C16 H16 120.3 . . ? 
C22 C21 C26 120.0(8) . . ? 
C22 C21 C2 122.1(7) . . ? 
C26 C21 C2 117.9(7) . . ? 
C21 C22 C23 121.1(8) . . ? 
C21 C22 H22 119.4 . . ? 
C23 C22 H22 119.4 . . ? 
C24 C23 C22 118.8(10) . . ? 
C24 C23 H23 120.6 . . ? 
C22 C23 H23 120.6 . . ? 
C23 C24 C25 121.6(10) . . ? 
C23 C24 H24 119.2 . . ? 
C25 C24 H24 119.2 . . ? 
C24 C25 C26 119.2(10) . . ? 
C24 C25 H25 120.4 . . ? 
C26 C25 H25 120.4 . . ? 
C21 C26 C25 119.1(9) . . ? 
C21 C26 H26 120.5 . . ? 
C25 C26 H26 120.5 . . ? 
C31 O31 C3 116.9(6) . . ? 
O32 C31 O31 126.0(8) . . ? 
O32 C31 C32 125.8(8) . . ? 
O31 C31 C32 108.1(7) . . ? 
C31 C32 H32A 109.5 . . ? 
C31 C32 H32B 109.5 . . ? 
H32A C32 H32B 109.5 . . ? 
C31 C32 H32C 109.5 . . ? 
H32A C32 H32C 109.5 . . ? 
H32B C32 H32C 109.5 . . ? 
C52 C51 C56 120.2(9) . . ? 
C52 C51 C5 123.7(9) . . ? 
C56 C51 C5 116.1(9) . . ? 
C51 C52 C53 121.9(10) . . ? 
C51 C52 H52 119.1 . . ? 
C53 C52 H52 119.1 . . ? 
C54 C53 C52 117.9(12) . . ? 
C54 C53 H53 121.1 . . ? 
C52 C53 H53 121.1 . . ? 
C55 C54 C53 120.9(12) . . ? 
C55 C54 H54 119.6 . . ? 
C53 C54 H54 119.6 . . ? 
C54 C55 C56 121.1(12) . . ? 
C54 C55 H55 119.5 . . ? 
C56 C55 H55 119.5 . . ? 
C55 C56 C51 117.8(11) . . ? 
C55 C56 H56 121.1 . . ? 
C51 C56 H56 121.1 . . ? 
  
loop_ 
 _geom_torsion_atom_site_label_1 
 _geom_torsion_atom_site_label_2 
 _geom_torsion_atom_site_label_3 
 _geom_torsion_atom_site_label_4 
 _geom_torsion 
 _geom_torsion_site_symmetry_1 
 _geom_torsion_site_symmetry_2 
 _geom_torsion_site_symmetry_3 
 _geom_torsion_site_symmetry_4 
 _geom_torsion_publ_flag 
C2 N1 C1 O1 8.8(12) . . . . ? 
C2 N1 C1 C11 -169.7(7) . . . . ? 
C1 N1 C2 C3 126.2(7) . . . . ? 
C1 N1 C2 C21 -109.1(8) . . . . ? 
N1 C2 C3 O31 -62.0(7) . . . . ? 
C21 C2 C3 O31 174.2(6) . . . . ? 
N1 C2 C3 C4 -179.1(6) . . . . ? 
C21 C2 C3 C4 57.1(8) . . . . ? 
C5 N2 C4 C3 91.4(9) . . . . ? 
O31 C3 C4 N2 46.3(8) . . . . ? 
C2 C3 C4 N2 161.6(6) . . . . ? 
C4 N2 C5 O2 1.1(12) . . . . ? 
C4 N2 C5 C51 179.2(7) . . . . ? 
O1 C1 C11 C16 -167.8(9) . . . . ? 
N1 C1 C11 C16 10.7(12) . . . . ? 
O1 C1 C11 C12 11.6(13) . . . . ? 
N1 C1 C11 C12 -169.9(9) . . . . ? 
C16 C11 C12 C13 3.6(18) . . . . ? 
C1 C11 C12 C13 -175.9(11) . . . . ? 
C11 C12 C13 C14 -4(2) . . . . ? 
C12 C13 C14 C15 2(2) . . . . ? 
C13 C14 C15 C16 -0.1(19) . . . . ? 
C12 C11 C16 C15 -1.5(15) . . . . ? 
C1 C11 C16 C15 177.9(10) . . . . ? 
C14 C15 C16 C11 -0.2(18) . . . . ? 
N1 C2 C21 C22 -43.4(10) . . . . ? 
C3 C2 C21 C22 79.9(9) . . . . ? 
N1 C2 C21 C26 137.6(8) . . . . ? 
C3 C2 C21 C26 -99.1(9) . . . . ? 
C26 C21 C22 C23 1.0(13) . . . . ? 
C2 C21 C22 C23 -178.0(8) . . . . ? 
C21 C22 C23 C24 1.9(14) . . . . ? 
C22 C23 C24 C25 -1.8(15) . . . . ? 
C23 C24 C25 C26 -1.0(15) . . . . ? 
C22 C21 C26 C25 -3.8(13) . . . . ? 
C2 C21 C26 C25 175.2(8) . . . . ? 
C24 C25 C26 C21 3.9(14) . . . . ? 
C2 C3 O31 C31 141.6(6) . . . . ? 
C4 C3 O31 C31 -99.5(7) . . . . ? 
C3 O31 C31 O32 -4.0(12) . . . . ? 
C3 O31 C31 C32 172.4(7) . . . . ? 
O2 C5 C51 C52 -147.3(9) . . . . ? 
N2 C5 C51 C52 34.6(13) . . . . ? 
O2 C5 C51 C56 33.6(12) . . . . ? 
N2 C5 C51 C56 -144.5(8) . . . . ? 
C56 C51 C52 C53 -2.0(16) . . . . ? 
C5 C51 C52 C53 179.0(9) . . . . ? 
C51 C52 C53 C54 1.2(17) . . . . ? 
C52 C53 C54 C55 2.5(19) . . . . ? 
C53 C54 C55 C56 -5(2) . . . . ? 
C54 C55 C56 C51 4.4(17) . . . . ? 
C52 C51 C56 C55 -0.8(14) . . . . ? 
C5 C51 C56 C55 178.3(9) . . . . ? 
  
loop_ 
 _geom_hbond_atom_site_label_D 
 _geom_hbond_atom_site_label_H 
 _geom_hbond_atom_site_label_A 
 _geom_hbond_distance_DH 
 _geom_hbond_distance_HA 
 _geom_hbond_distance_DA 
 _geom_hbond_angle_DHA 
 _geom_hbond_site_symmetry_A 
N1 H1 O1  0.88 1.98 2.848(8) 170.7 4_576 
N2 H2 O2  0.88 2.05 2.846(8) 149.8 4_575 
  
_refine_diff_density_max    0.195 
_refine_diff_density_min   -0.177 
_refine_diff_density_rms    0.047 
  
_shelxl_version_number 2014/6 
  
_shelx_res_file 
; 
TITL ma34 in P21/c 
CELL 0.71073   14.266   16.785    9.785   90.000  97.40   90.000 
ZERR    4.00    0.004    0.004    0.003    0.000   0.02    0.000 
LATT  1 
SYMM -X, 0.5+Y, 0.5-Z 
SFAC C   H  N O 
UNIT 100 96 8 16 
TEMP-100 
SIZE .13 .02 .01 
REM colourless needle 
SHEL999. .84 
ACTA50 
CONF 
HTAB 
EQIV $1 x, -y+3/2, z+1/2 
HTAB N1 O1_$1 
EQIV $2 x, -y+3/2, z-1/2 
HTAB N2 O2_$2 
L.S. 20 
BOND$H 
FMAP 2 
PLAN 10 
WGHT    0.000022 
FVAR       0.36661 
O1    4    0.182236    0.722239    0.113794    11.00000    0.04012    0.04980 = 
         0.02285   -0.00287    0.00099    0.01256 
O2    4    0.580421    0.708997    0.688666    11.00000    0.04952    0.04291 = 
         0.02107    0.00074    0.00243   -0.00387 
N1    3    0.219323    0.733821    0.344817    11.00000    0.02329    0.04704 = 
         0.02001    0.00055   -0.00143    0.00185 
AFIX  43 
H1    2    0.201934    0.749802    0.423433    11.00000   -1.20000 
AFIX   0 
N2    3    0.565630    0.735074    0.459596    11.00000    0.03180    0.03508 = 
         0.02985    0.01060    0.00830   -0.00314 
AFIX  43 
H2    2    0.588768    0.760514    0.392775    11.00000   -1.20000 
AFIX   0 
C1    1    0.165451    0.752160    0.224430    11.00000    0.04274    0.02982 = 
         0.01517    0.00138   -0.00661   -0.00479 
C2    1    0.306484    0.687441    0.344486    11.00000    0.01806    0.03803 = 
         0.03227    0.00130    0.00303   -0.00391 
AFIX  13 
H2A   2    0.319424    0.682466    0.246809    11.00000   -1.20000 
AFIX   0 
C3    1    0.389120    0.731781    0.424676    11.00000    0.03544    0.03223 = 
         0.01875    0.00481   -0.00091   -0.00363 
AFIX  13 
H3    2    0.376572    0.742377    0.521238    11.00000   -1.20000 
AFIX   0 
C4    1    0.482251    0.684921    0.424108    11.00000    0.04206    0.03500 = 
         0.03087    0.00206    0.00703   -0.00312 
AFIX  23 
H4A   2    0.483856    0.640501    0.490931    11.00000   -1.20000 
H4B   2    0.484067    0.661683    0.331494    11.00000   -1.20000 
AFIX   0 
C5    1    0.608819    0.744324    0.589285    11.00000    0.04620    0.03099 = 
         0.02395   -0.00416    0.00361    0.00489 
C11   1    0.085938    0.811878    0.229741    11.00000    0.02076    0.03615 = 
         0.03052    0.00219    0.00337   -0.00168 
C12   1    0.022376    0.819937    0.109894    11.00000    0.06261    0.11324 = 
         0.04099   -0.01740   -0.01936    0.04519 
AFIX  43 
H12   2    0.027732    0.786508    0.032940    11.00000   -1.20000 
AFIX   0 
C13   1   -0.047757    0.875975    0.102976    11.00000    0.06503    0.16024 = 
         0.05046   -0.01002   -0.00630    0.05266 
AFIX  43 
H13   2   -0.088624    0.883725    0.019420    11.00000   -1.20000 
AFIX   0 
C14   1   -0.059071    0.921234    0.217523    11.00000    0.04325    0.09658 = 
         0.04632    0.00039    0.00243    0.02813 
AFIX  43 
H14   2   -0.108899    0.958983    0.214706    11.00000   -1.20000 
AFIX   0 
C15   1    0.002213    0.910860    0.334182    11.00000    0.08038    0.06867 = 
         0.03862   -0.02324    0.00133    0.02720 
AFIX  43 
H15   2   -0.005364    0.942030    0.413052    11.00000   -1.20000 
AFIX   0 
C16   1    0.074613    0.856889    0.341787    11.00000    0.04876    0.05390 = 
         0.04132   -0.00427   -0.01174    0.01125 
AFIX  43 
H16   2    0.116599    0.850960    0.424756    11.00000   -1.20000 
AFIX   0 
C21   1    0.294435    0.602780    0.400757    11.00000    0.01561    0.03355 = 
         0.03433   -0.00912   -0.00328   -0.01110 
C22   1    0.251165    0.589171    0.514151    11.00000    0.03693    0.04659 = 
         0.04884    0.00550    0.01158    0.00029 
AFIX  43 
H22   2    0.225601    0.632730    0.559117    11.00000   -1.20000 
AFIX   0 
C23   1    0.243469    0.511284    0.566536    11.00000    0.06972    0.04292 = 
         0.05360   -0.00078    0.01187   -0.01323 
AFIX  43 
H23   2    0.211407    0.502088    0.644352    11.00000   -1.20000 
AFIX   0 
C24   1    0.283147    0.449156    0.502972    11.00000    0.04844    0.04135 = 
         0.06240    0.01515   -0.00012   -0.00597 
AFIX  43 
H24   2    0.279815    0.396900    0.539331    11.00000   -1.20000 
AFIX   0 
C25   1    0.327638    0.460790    0.387817    11.00000    0.04622    0.03033 = 
         0.09504    0.00622    0.01776   -0.00764 
AFIX  43 
H25   2    0.355595    0.417219    0.346099    11.00000   -1.20000 
AFIX   0 
C26   1    0.331262    0.538808    0.332027    11.00000    0.04932    0.05219 = 
         0.05736    0.00875    0.01797   -0.00948 
AFIX  43 
H26   2    0.358214    0.547524    0.249431    11.00000   -1.20000 
AFIX   0 
O31   4    0.396909    0.806433    0.350283    11.00000    0.03465    0.03526 = 
         0.03111   -0.00048    0.00309   -0.00218 
C31   1    0.418930    0.872959    0.427742    11.00000    0.03222    0.03197 = 
         0.04484   -0.00748    0.00943    0.00791 
O32   4    0.427694    0.876453    0.549655    11.00000    0.06968    0.04284 = 
         0.03675   -0.01463    0.01835   -0.01157 
C32   1    0.436331    0.940200    0.331683    11.00000    0.07040    0.03594 = 
         0.04937   -0.00211   -0.00365   -0.00113 
AFIX 137 
H32A  2    0.376294    0.956461    0.278960    11.00000   -1.50000 
H32B  2    0.479803    0.922269    0.268193    11.00000   -1.50000 
H32C  2    0.464192    0.985520    0.385540    11.00000   -1.50000 
AFIX   0 
C51   1    0.693479    0.796615    0.606564    11.00000    0.02938    0.06088 = 
         0.03162   -0.01294    0.01114    0.00386 
C52   1    0.703136    0.863422    0.527333    11.00000    0.04910    0.06096 = 
         0.04845   -0.00111    0.00579   -0.01252 
AFIX  43 
H52   2    0.653772    0.876928    0.456456    11.00000   -1.20000 
AFIX   0 
C53   1    0.783323    0.911684    0.548361    11.00000    0.08240    0.07645 = 
         0.08034   -0.01876    0.00692   -0.04376 
AFIX  43 
H53   2    0.788593    0.958065    0.494232    11.00000   -1.20000 
AFIX   0 
C54   1    0.855254    0.889755    0.651016    11.00000    0.06870    0.14127 = 
         0.07070   -0.05263    0.00888   -0.05085 
AFIX  43 
H54   2    0.909513    0.922717    0.669851    11.00000   -1.20000 
AFIX   0 
C55   1    0.848886    0.820412    0.726311    11.00000    0.04215    0.12269 = 
         0.06841   -0.03958    0.00620   -0.00300 
AFIX  43 
H55   2    0.901096    0.804212    0.790480    11.00000   -1.20000 
AFIX   0 
C56   1    0.766679    0.773854    0.709264    11.00000    0.03645    0.08842 = 
         0.05800   -0.02567    0.00116   -0.00657 
AFIX  43 
H56   2    0.760614    0.728391    0.765285    11.00000   -1.20000 
AFIX   0 
HKLF4 
  
REM  ma34 in P21/c 
REM R1 =  0.0904 for     997 Fo > 4sig(Fo)  and  0.2971 for all    4096 data 
REM    281 parameters refined using      0 restraints 
  
END 
  
WGHT      0.0000      0.0000 
  
REM Instructions for potential hydrogen bonds 
HTAB N1 O1_$1 
HTAB N2 O2_$2 
  
REM Highest difference peak  0.195,  deepest hole -0.177,  1-sigma level  0.047 
Q1    1   0.4208  0.5750  0.2164  11.00000  0.05    0.20 
Q2    1   0.4184  0.9281  0.2289  11.00000  0.05    0.19 
Q3    1   0.6851  0.7506  0.7804  11.00000  0.05    0.19 
Q4    1  -0.0361  0.9265  0.5388  11.00000  0.05    0.18 
Q5    1   0.3758  1.0306  0.3420  11.00000  0.05    0.18 
Q6    1   0.9435  0.8867  0.5587  11.00000  0.05    0.18 
Q7    1   0.1677  0.5881  0.2771  11.00000  0.05    0.18 
Q8    1  -0.1348  0.8100 -0.0024  11.00000  0.05    0.18 
Q9    1   0.3479  0.5742  0.6150  11.00000  0.05    0.17 
Q10   1   0.3386  0.9573  0.4065  11.00000  0.05    0.17 
; 
_shelx_res_checksum   71768 
  
_shelx_hkl_file 
; 
 -15  -4  -4   28.54   18.66   0 
 -15  -3  -4    8.18   17.82   0 
 -15   4  -4   31.66   19.97   0 
 -14  -7  -4   31.24   17.93   0 
 -14  -2  -3   27.43   22.77   0 
 -14  -1  -3    2.40   18.57   0 
 -14   0  -3   13.92   18.37   0 
 -14   1  -3   18.18   19.83   0 
 -14   2  -3   18.46   23.93   0 
 -13  -9  -4   17.32   17.49   0 
 -13  -6  -3   18.76   17.63   0 
 -13   6  -3   13.52   21.60   0 
 -12 -11  -4   -4.70   17.77   0 
 -12  -8  -3  -14.04   18.52   0 
 -12  -3  -2   38.18   24.45   0 
 -12  -2  -2  233.20   21.18   0 
 -12  -1  -2    0.59   18.43   0 
 -12   0  -2  559.41   23.62   0 
 -12   1  -2   -5.15   18.21   0 
 -12   2  -2  185.03   20.41   0 
 -12   3  -2   17.21   22.44   0 
 -12   8  -3    6.42   23.32   0 
 -12  11  -4    6.51   27.84   0 
 -11 -12  -4    9.31   16.20   0 
 -11  -6  -2   29.98   18.52   0 
 -11   6  -2   21.19   23.48   0 
 -10 -13  -4   27.81   16.32   0 
 -10 -11  -3  -11.37   16.89   0 
 -10  11  -3   -5.20   30.17   0 
  -9 -14  -4   12.54   17.54   0 
  -9 -12  -3   -8.76   17.50   0 
  -9  -9  -2   36.93   18.65   0 
  -9  -3  -1   11.03   21.11   0 
  -9   3  -1    5.05   21.35   0 
  -9   9  -2   59.66   31.65   0 
  -8 -15  -4   26.02   21.33   0 
  -8 -10  -2   61.17   18.55   0 
  -7  -7  -1  119.43   27.03   0 
  -7   7  -1   97.58   32.53   0 
  -6 -16  -4   24.94   22.69   0 
  -6 -14  -3  -13.40   21.90   0 
  -5 -12  -2    6.56   22.47   0 
  -5  14  -3   27.39   43.27   0 
  -4  -9  -1   63.86   25.90   0 
  -4  -1   0   58.56   43.33   0 
  -4   0   0   15.84   43.80   0 
  -4   1   0  110.83   52.93   0 
  -3 -15  -3   11.50   21.91   0 
  -3  -9  -1   69.14   22.70   0 
  -3  -2   0  611.30   49.45   0 
  -3   2   0  589.34   63.28   0 
  -2 -15  -3   -1.49   22.62   0 
  -1 -17  -4    9.94   21.90   0 
  -1 -15  -3   43.51   24.77   0 
   0 -15  -3   17.66   28.02   0 
   0  -9  -1   13.08   34.10   0 
   1  12  -2    6.86   25.84   0 
   1  18  -5    8.43   22.18   0 
   3   7  -1   10.21   32.08   0 
   3  11  -2   56.26   24.69   0 
   3  16  -4   -1.86   17.78   0 
   4   6  -1   79.13   27.69   0 
   5  -4  -1   20.01   36.06   0 
   5   4  -1   10.58   32.09   0 
   5  15  -4    7.88   18.38   0 
   6  12  -3    0.67   18.54   0 
   7  -7  -2   10.14   31.72   0 
   7   7  -2   -3.75   21.09   0 
   7  11  -3   20.32   18.51   0 
   8  -5  -2   24.46   26.67   0 
   8   5  -2   11.46   21.74   0 
   8  10  -3  -11.76   18.34   0 
   9  -8  -3   13.06   32.33   0 
   9   8  -3   -1.06   16.71   0 
   9  14  -5   17.65   17.44   0 
  10 -10  -4   30.01   27.91   0 
  10  -6  -3   22.76   25.86   0 
  10   6  -3   14.71   17.26   0 
  10  10  -4   15.34   18.19   0 
  11  -2  -3  -20.73   18.34   0 
  11  -1  -3   -6.98   24.11   0 
  11   0  -3   11.90   24.45   0 
  11   1  -3   10.60   19.92   0 
  11   2  -3    4.37   20.11   0 
  11   8  -4   23.12   22.29   0 
  12  -6  -4   15.80   18.31   0 
  12   6  -4   32.99   18.04   0 
  12  10  -5   -3.19   16.72   0 
  13   0  -4   23.69   17.98   0 
  13   8  -5   16.37   17.55   0 
  14  -4  -5   17.91   20.42   0 
  14   4  -5   11.07   16.15   0 
  15  -5  -6   -0.76   22.50   0 
  15   5  -6   14.09   16.65   0 
  15   6  -6   -5.38   17.54   0 
 -14  -4  -3    8.65   17.45   0 
 -14  -3  -3   -7.44   18.21   0 
 -14   3  -3   22.47   19.32   0 
 -13  -7  -3   22.23   17.70   0 
 -12  -9  -3   -7.57   18.95   0 
 -12  -4  -2   15.50   20.00   0 
 -12   4  -2   36.66   23.72   0 
 -11 -13  -4   -2.87   20.21   0 
 -11 -10  -3   23.20   17.96   0 
 -11  -7  -2    2.85   21.47   0 
 -11  10  -3   -0.77   28.40   0 
 -10  -8  -2  -28.75   18.83   0 
 -10  -1  -1  -10.06   22.12   0 
 -10   0  -1   -3.71   22.14   0 
 -10   8  -2    0.60   26.20   0 
  -9  -5  -1   26.78   24.96   0 
  -9  -4  -1   -0.29   20.41   0 
  -9   4  -1    0.38   20.52   0 
  -8 -13  -3   10.38   19.48   0 
  -8  -6  -1   -0.13   20.70   0 
  -8   6  -1   10.59   26.52   0 
  -8  13  -3   -7.41   57.52   0 
  -8  15  -4    1.26   18.73   0 
  -7 -14  -3    3.93   23.73   0 
  -7 -11  -2   13.42   18.52   0 
  -7  11  -2    5.52   46.45   0 
  -6 -12  -2   17.24   21.68   0 
  -6  -8  -1   -4.41   21.81   0 
  -6   8  -1    9.46   40.47   0 
  -5  -9  -1   67.84   26.48   0 
  -4 -15  -3  -12.68   23.28   0 
  -4  -2   0  472.22   47.36   0 
  -3 -17  -4   12.33   21.24   0 
  -3  -3   0  253.74   46.27   0 
  -2 -17  -4    9.57   18.05   0 
  -2  -3   0 2579.48   69.42   0 
  -2  18  -5   11.88   23.87   0 
  -1  18  -5   14.91   23.25   0 
   0 -17  -4   12.05   22.34   0 
   0  12  -2    4.69   24.95   0 
   0  18  -5    5.12   18.78   0 
   1 -15  -3    5.27   29.41   0 
   2 -12  -2   48.28   35.13   0 
   2  14  -3    0.40   19.21   0 
   2  16  -4   18.30   19.11   0 
   3 -18  -5   11.00   29.93   0 
   4  10  -2   52.33   27.14   0 
   4  13  -3    6.16   20.36   0 
   4  17  -5    3.00   17.50   0 
   5   9  -2   12.46   25.50   0 
   6  14  -4    7.75   18.10   0 
   6  16  -5    2.83   19.02   0 
   7  13  -4    7.54   21.25   0 
   7  15  -5  -14.00   22.12   0 
   8  -4  -2   92.46   26.04   0 
   8   4  -2   89.93   23.41   0 
   8   9  -3   38.70   21.87   0 
   8  12  -4   19.87   21.01   0 
  10   5  -3   61.91   18.29   0 
  10  12  -5   -0.70   21.59   0 
  11 -11  -5   15.43   28.97   0 
  11  -8  -4   13.94   23.57   0 
  11  11  -5   11.44   16.51   0 
  11  13  -6   27.82   15.41   0 
  12  -5  -4    3.29   22.47   0 
  12   5  -4    6.80   18.90   0 
  12   9  -5   24.47   17.82   0 
  13 -10  -6    6.28   25.80   0 
  13  -7  -5   18.24   22.15   0 
  13  10  -6   16.83   17.22   0 
  14  -8  -6   23.31   21.45   0 
  14  -3  -5   10.93   20.79   0 
  14  -2  -5    8.67   20.99   0 
  14  -1  -5    7.72   23.14   0 
  14   0  -5   22.43   22.31   0 
  14   2  -5   20.23   17.26   0 
  14   3  -5   18.67   16.65   0 
  14   8  -6   -7.25   17.17   0 
  15  -4  -6   23.64   22.62   0 
  15   3  -6    5.13   20.27   0 
  15   4  -6   13.82   16.13   0 
 -14  -5  -3    3.05   18.32   0 
 -14   5  -3   16.15   23.36   0 
 -13  -8  -3    1.30   17.69   0 
 -13  -1  -2    3.23   23.06   0 
 -13   0  -2   73.77   23.12   0 
 -13   1  -2   21.00   22.43   0 
 -13   7  -3   15.41   22.25   0 
 -12 -10  -3   47.41   21.19   0 
 -12  -5  -2   18.79   19.00   0 
 -12   5  -2   11.99   22.54   0 
 -12   9  -3    5.91   29.21   0 
 -11 -11  -3   -0.63   17.54   0 
 -11   7  -2   -0.96   23.54   0 
 -10 -14  -4    1.75   17.93   0 
 -10 -12  -3    2.25   18.38   0 
 -10  -9  -2   44.55   19.47   0 
 -10  -3  -1   13.12   20.15   0 
 -10  -2  -1    3.93   20.34   0 
 -10   2  -1    2.07   20.83   0 
 -10   3  -1   -0.08   24.11   0 
  -9 -15  -4   11.92   18.56   0 
  -9 -13  -3  -10.33   19.09   0 
  -9 -10  -2    2.41   19.65   0 
  -9  -6  -1   35.04   24.38   0 
  -9   5  -1   48.15   26.27   0 
  -8 -11  -2   11.40   19.57   0 
  -8  -7  -1   21.39   20.06   0 
  -7 -16  -4   17.18   18.66   0 
  -7  -8  -1    5.99   20.94   0 
  -6  -9  -1   34.38   27.36   0 
  -5 -17  -4    1.26   21.87   0 
  -5 -15  -3   14.14   18.68   0 
  -5  -2   0  856.07   44.27   0 
  -5  -1   0   -3.12   35.49   0 
  -5   0   0  508.52   40.33   0 
  -5   1   0   -6.74   35.95   0 
  -4 -17  -4    2.97   17.63   0 
  -4 -13  -2   26.38   24.08   0 
  -4  -3   0  204.90   43.09   0 
  -3 -13  -2   82.78   26.62   0 
  -3  12  -2   12.05   37.10   0 
  -2 -13  -2    9.50   26.32   0 
  -2  12  -2   36.37   36.37   0 
  -1 -13  -2   16.54   26.86   0 
  -1  -3   0  220.08   67.26   0 
  -1  12  -2   73.09   33.24   0 
   1 -17  -4    8.69   23.00   0 
   1  -9  -1    5.96   33.91   0 
   1   8  -1  149.58   33.75   0 
   1  14  -3    2.28   25.27   0 
   1  16  -4    4.25   23.38   0 
   2  11  -2   20.14   25.03   0 
   3  17  -5   -3.80   20.47   0 
   4 -16  -4    5.07   34.91   0 
   4   5  -1  221.34   34.47   0 
   5  -3  -1   95.51   40.28   0 
   5   3  -1  151.16   35.46   0 
   5  12  -3   51.27   18.98   0 
   5  16  -5    0.64   23.37   0 
   6  11  -3  113.56   26.03   0 
   7   6  -2   86.03   23.65   0 
   7  10  -3  110.67   21.61   0 
   8   3  -2    0.38   23.23   0 
   8  14  -5   44.78   18.40   0 
   9 -11  -4    8.93   34.74   0 
   9   7  -3   12.45   18.44   0 
   9  13  -5    7.73   19.01   0 
  10   4  -3    3.95   19.35   0 
  10   9  -4  -10.48   19.39   0 
  11   7  -4   10.33   17.82   0 
  11  10  -5   -7.05   20.88   0 
  12  -4  -4    0.64   23.57   0 
  12   3  -4   20.60   24.01   0 
  12   4  -4   11.93   19.56   0 
  12   8  -5   18.67   22.21   0 
  12  11  -6  -19.92   16.77   0 
  13  -6  -5    0.13   22.13   0 
  13   5  -5   -4.20   21.17   0 
  13   6  -5   15.41   17.94   0 
  13   9  -6  -10.50   17.27   0 
  14  -7  -6    1.81   24.98   0 
  14   7  -6   12.33   17.31   0 
  15  -3  -6    0.26   18.40   0 
  15  -2  -6  -25.59   21.75   0 
  15   0  -6   -6.91   20.84   0 
  15   1  -6   29.53   21.68   0 
  15   2  -6   -2.37   16.61   0 
 -15  -3  -3   25.81   18.16   0 
 -15  -2  -3   16.85   17.40   0 
 -15  -1  -3   10.86   17.95   0 
 -15   0  -3    1.33   19.46   0 
 -15   1  -3    2.63   20.58   0 
 -15   2  -3   -5.96   25.37   0 
 -14  -7  -3   12.47   17.86   0 
 -14  -6  -3    9.09   17.63   0 
 -13  -9  -3   14.30   17.28   0 
 -13  -4  -2   26.09   18.91   0 
 -13  -3  -2  -12.50   18.97   0 
 -13  -2  -2   10.48   19.55   0 
 -13   2  -2   18.82   18.04   0 
 -13   3  -2   -9.45   23.76   0 
 -12  -7  -2    9.14   23.07   0 
 -12  -6  -2   12.78   18.55   0 
 -11  -8  -2    4.71   18.45   0 
 -10 -10  -2   -7.29   24.34   0 
 -10  -5  -1   16.43   19.46   0 
 -10  -4  -1   19.40   20.23   0 
  -9 -11  -2   18.07   24.62   0 
  -8 -16  -4    2.61   18.43   0 
  -8 -14  -3   21.87   19.58   0 
  -8  -8  -1    1.80   25.56   0 
  -7 -12  -2  -10.28   18.34   0 
  -6 -17  -4   43.60   23.67   0 
  -6 -15  -3   -4.36   20.65   0 
  -6  -2   0   61.25   40.98   0 
  -6  -1   0  174.48   34.67   0 
  -6   0   0  399.62   34.54   0 
  -5 -13  -2   14.44   18.09   0 
  -5  -3   0  504.48   39.33   0 
  -5   2   0  741.02   43.28   0 
  -4 -10  -1   38.92   27.19   0 
  -4  -4   0   42.01   38.72   0 
  -4   3   0  203.19   54.68   0 
  -4  16  -4    1.99   30.22   0 
  -3 -10  -1   95.12   22.01   0 
  -3  -4   0  118.96   41.80   0 
  -3   3   0  244.74   57.04   0 
  -3  16  -4    7.14   30.35   0 
  -2 -10  -1   13.81   26.15   0 
  -2  -4   0  815.88   62.15   0 
  -2   3   0 2545.57  161.67   0 
  -2  16  -4   -7.78   29.12   0 
  -1 -10  -1   54.94   30.89   0 
  -1  16  -4    1.02   26.48   0 
   0 -13  -2   20.52   27.45   0 
   0  14  -3    0.13   25.81   0 
   0  16  -4    7.56   24.80   0 
   2 -17  -4    7.37   30.59   0 
   2   7  -1   18.39   28.67   0 
   2  17  -5  -11.18   22.08   0 
   3   6  -1   70.10   31.51   0 
   3  13  -3   38.90   21.53   0 
   3  15  -4   21.85   23.75   0 
   5   2  -1  478.28   40.71   0 
   5  14  -4   12.66   18.82   0 
   6  -8  -2  404.08   45.11   0 
   6   7  -2    5.66   23.71   0 
   6  15  -5   18.13   25.05   0 
   7  -6  -2   89.28   35.78   0 
   7   5  -2   19.80   25.38   0 
   7  16  -6   -7.09   19.24   0 
   8  -3  -2   16.74   21.89   0 
   8  -2  -2   50.13   27.57   0 
   8   1  -2  106.43   30.26   0 
   8   2  -2   47.93   24.21   0 
   8   8  -3   20.46   20.79   0 
   9  -7  -3   10.07   32.33   0 
   9   6  -3   25.24   20.23   0 
   9  10  -4   34.85   20.02   0 
  10  -4  -3   18.15   25.83   0 
  10   3  -3   18.74   19.84   0 
  10   8  -4  -10.79   23.41   0 
  10  11  -5   33.54   17.98   0 
  10  13  -6  -21.38   20.15   0 
  11  -7  -4    6.94   23.47   0 
  11   6  -4   23.58   17.34   0 
  11  12  -6   33.43   16.47   0 
  12  -2  -4   47.95   23.32   0 
  12   1  -4   32.69   19.75   0 
  12   2  -4   36.99   19.95   0 
  13   4  -5   11.86   22.19   0 
  14   6  -6   -0.30   17.81   0 
 -15  -5  -3  -20.92   18.41   0 
 -15  -4  -3    2.28   17.84   0 
 -15   3  -3   23.54   20.41   0 
 -14  -8  -3    2.72   18.78   0 
 -14   6  -3   16.91   18.36   0 
 -13 -10  -3   14.60   22.44   0 
 -13  -5  -2   19.83   19.32   0 
 -13   4  -2   16.87   24.12   0 
 -13   8  -3   -9.27   23.42   0 
 -12 -11  -3    7.63   17.43   0 
 -12  -8  -2   24.56   24.70   0 
 -12   6  -2   11.05   23.09   0 
 -11 -12  -3   12.00   17.70   0 
 -11  -9  -2  -13.17   19.08   0 
 -11  -2  -1   89.50   22.28   0 
 -11  -1  -1   13.03   21.51   0 
 -11   0  -1   -5.45   21.53   0 
 -11   1  -1   -1.95   20.78   0 
 -11   2  -1  124.64   25.47   0 
 -10 -13  -3    3.97   18.18   0 
 -10  -6  -1   12.42   18.91   0 
 -10   4  -1    9.27   22.13   0 
 -10   9  -2   25.07   30.79   0 
  -9 -14  -3    1.36   19.05   0 
  -9  -7  -1    3.43   19.74   0 
  -9   6  -1    3.56   26.86   0 
  -8 -12  -2   -9.37   18.92   0 
  -8   7  -1    0.60   31.28   0 
  -7 -15  -3   12.34   20.58   0 
  -7  -9  -1   21.27   21.39   0 
  -6 -13  -2   44.41   19.27   0 
  -6   1   0  153.81   31.86   0 
  -6   2   0   42.00   37.46   0 
  -5 -10  -1  165.21   24.58   0 
  -5  -4   0  714.98   39.33   0 
  -4 -16  -3   -0.91   22.75   0 
  -4  14  -3   85.36   39.82   0 
  -3 -16  -3   -6.15   23.42   0 
  -2 -18  -4    6.42   22.06   0 
  -2 -16  -3   19.23   24.14   0 
  -1 -16  -3    8.65   28.15   0 
  -1  14  -3    4.65   31.02   0 
   0   8  -1   39.08   34.60   0 
   1  11  -2   13.29   26.35   0 
   1  17  -5   20.19   23.69   0 
   2 -15  -3   40.03   30.24   0 
   3  10  -2    9.62   21.18   0 
   4 -18  -5   13.68   38.61   0 
   4   4  -1 1240.51   47.73   0 
   4   9  -2   -3.62   21.65   0 
   4  12  -3   18.86   23.62   0 
   4  16  -5  -13.77   17.27   0 
   5  -1  -1  233.01   46.33   0 
   5   0  -1   -1.98   35.96   0 
   5   1  -1  229.57   37.48   0 
   5   8  -2   23.75   22.16   0 
   6  13  -4   13.85   18.39   0 
   7   9  -3   10.83   21.87   0 
   7  12  -4    9.84   17.83   0 
   7  14  -5  -13.55   19.86   0 
   8  -9  -3    6.37   32.98   0 
   8  -1  -2   80.01   24.28   0 
   8   0  -2   13.05   23.09   0 
   8  11  -4   21.85   20.24   0 
   8  13  -5    3.31   18.60   0 
   8  15  -6   29.30   18.97   0 
   9  12  -5    1.70   18.99   0 
   9  14  -6    0.87   17.69   0 
  10 -12  -5    9.94   30.19   0 
  10  -9  -4   -2.07   29.99   0 
  10  -3  -3    8.59   19.78   0 
  10  -2  -3   18.79   26.96   0 
  10  -1  -3   13.10   27.72   0 
  10   0  -3  -10.72   27.61   0 
  10   1  -3    7.97   21.53   0 
  10   2  -3   15.86   22.34   0 
  11 -13  -6   17.32   26.95   0 
  11   5  -4   19.82   18.95   0 
  11   9  -5    3.56   18.48   0 
  12  -8  -5    4.58   23.20   0 
  12  -1  -4   16.25   18.54   0 
  12   0  -4   43.38   18.99   0 
  12   7  -5    7.17   18.36   0 
  12  10  -6  -12.87   16.88   0 
  13  -9  -6    8.26   22.46   0 
  13  -5  -5   13.65   19.53   0 
  13   3  -5    9.70   18.28   0 
  13   8  -6   18.76   17.46   0 
  14  -6  -6   21.54   23.69   0 
  14   4  -6   23.51   21.39   0 
 -15  -6  -3    6.13   18.63   0 
 -15   4  -3   18.83   20.77   0 
 -14  -9  -3   11.94   18.35   0 
 -14  -3  -2   19.84   19.50   0 
 -14  -2  -2   23.00   18.67   0 
 -14  -1  -2   26.05   19.07   0 
 -14   0  -2    2.64   18.69   0 
 -14   1  -2   49.63   26.68   0 
 -14   7  -3    1.75   21.94   0 
 -13  -7  -2   34.62   23.13   0 
 -13  -6  -2   10.46   19.08   0 
 -13   5  -2    3.58   24.44   0 
 -12 -12  -3   -4.53   17.40   0 
 -12  10  -3   30.62   28.60   0 
 -11 -13  -3  -20.99   17.97   0 
 -11 -10  -2   -4.74   18.40   0 
 -11  -5  -1   -2.63   19.61   0 
 -11  -4  -1   72.44   20.39   0 
 -11   3  -1   15.29   22.98   0 
 -11   8  -2   -0.73   25.38   0 
 -11  11  -3   14.19   33.00   0 
 -10 -11  -2    4.33   18.51   0 
 -10  -7  -1   11.11   19.80   0 
 -10   5  -1   25.44   26.94   0 
  -9 -12  -2   -5.95   19.32   0 
  -9  -8  -1   18.01   20.23   0 
  -9  10  -2   15.36   34.10   0 
  -8  -9  -1   44.40   22.52   0 
  -7 -13  -2    2.23   19.61   0 
  -7  -3   0  173.76   29.60   0 
  -7  -2   0   13.15   29.69   0 
  -7  -1   0   12.91   26.61   0 
  -7   0   0  268.02   31.21   0 
  -7   1   0   21.13   32.78   0 
  -7   8  -1    1.10   37.37   0 
  -6 -10  -1    9.20   22.86   0 
  -6  -4   0   15.24   30.30   0 
  -5 -18  -4   30.43   23.53   0 
  -5  -5   0  523.82   36.00   0 
  -5   3   0  508.39   46.11   0 
  -4 -18  -4  -10.12   17.23   0 
  -4 -14  -2   -0.29   24.15   0 
  -4  -5   0   71.47   35.19   0 
  -3 -18  -4   10.87   18.44   0 
  -3 -14  -2   27.89   25.23   0 
  -3  -5   0  476.78   40.01   0 
  -3  14  -3   19.70   34.38   0 
  -2 -14  -2   14.80   26.51   0 
  -2  -5   0  428.06   53.11   0 
  -2  14  -3    7.83   31.01   0 
  -1 -18  -4   14.60   25.82   0 
  -1  -4   0  550.23   62.70   0 
   0 -16  -3    3.76   28.19   0 
   0 -10  -1   81.10   36.34   0 
   0  17  -5   21.20   28.73   0 
   1 -13  -2    1.57   33.98   0 
   2  13  -3   -5.99   22.54   0 
   2  15  -4   18.17   24.14   0 
   4 -14  -3    3.25   52.63   0 
   4  -5  -1  233.16   52.39   0 
   4  14  -4   13.42   18.95   0 
   4  17  -6   21.93   23.22   0 
   5  11  -3   42.99   20.54   0 
   5  15  -5   21.04   25.35   0 
   6   6  -2  311.75   27.65   0 
   6  10  -3    0.96   21.70   0 
   6  16  -6   31.30   20.03   0 
   7   4  -2   20.60   26.45   0 
   8   7  -3   -4.26   20.67   0 
   9   5  -3   68.85   20.83   0 
   9   9  -4   33.02   20.30   0 
  10   7  -4    3.93   18.57   0 
  10  10  -5   32.25   18.07   0 
  10  12  -6   -3.05   21.64   0 
  11 -10  -5    0.73   28.33   0 
  11  -6  -4   27.47   24.99   0 
  11   4  -4   15.59   18.56   0 
  11   8  -5    6.04   23.24   0 
  11  11  -6    9.33   17.17   0 
  12 -11  -6    7.44   23.92   0 
  12   6  -5   32.37   18.64   0 
  12   9  -6    9.50   18.61   0 
  13  -3  -5    7.86   18.29   0 
  13  -2  -5   18.96   23.18   0 
  13  -1  -5  -10.86   22.10   0 
  13   0  -5   17.87   22.41   0 
  13   1  -5  -10.63   19.20   0 
  13   2  -5  -18.93   18.24   0 
  13   7  -6   13.41   17.75   0 
  14  -5  -6   21.20   23.64   0 
  14   3  -6    1.02   18.40   0 
  14   7  -7    0.65   17.23   0 
  15   3  -7   18.07   18.43   0 
 -16  -1  -3   16.97   19.32   0 
 -16   0  -3   23.43   16.67   0 
 -15   5  -3  -19.86   18.88   0 
 -14  -5  -2  -14.50   18.87   0 
 -14  -4  -2   -4.81   19.01   0 
 -14   2  -2   11.57   20.50   0 
 -14   3  -2   13.99   27.58   0 
 -13 -11  -3    9.71   19.74   0 
 -13  -8  -2   21.50   24.31   0 
 -13   9  -3   10.38   31.51   0 
 -12  -9  -2   18.26   18.63   0 
 -12  -3  -1   11.36   20.62   0 
 -12  -2  -1   17.44   19.65   0 
 -12  -1  -1   -1.37   20.40   0 
 -12   0  -1   -4.92   20.41   0 
 -12   1  -1   17.05   24.13   0 
 -12   7  -2    7.44   24.29   0 
 -11  -6  -1   17.00   19.11   0 
 -11   4  -1   95.56   28.20   0 
 -10 -14  -3    4.20   19.23   0 
 -10  -8  -1   26.22   24.79   0 
 -10  12  -3   11.65   35.33   0 
  -9 -15  -3   10.04   19.60   0 
  -9  -9  -1   14.89   19.44   0 
  -8 -13  -2    7.99   18.10   0 
  -8  -2   0   35.96   31.93   0 
  -8  -1   0    5.90   26.36   0 
  -8   0   0  441.58   35.77   0 
  -7 -16  -3  -17.27   24.58   0 
  -7 -10  -1    4.14   21.52   0 
  -7  -4   0   86.41   28.57   0 
  -7   2   0   14.83   32.88   0 
  -6 -16  -3   11.66   20.78   0 
  -6  -5   0   27.72   30.09   0 
  -6   3   0  507.60   41.33   0 
  -5 -14  -2    9.43   19.90   0 
  -5 -11  -1   16.73   21.48   0 
  -4 -11  -1  106.57   22.33   0 
  -4  -6   0   11.98   38.09   0 
  -4  17  -5   11.16   35.53   0 
  -3 -11  -1   40.70   22.30   0 
  -2 -11  -1   24.55   26.89   0 
  -1 -14  -2   19.57   27.29   0 
  -1  17  -5   16.00   30.55   0 
   0 -18  -4   -3.36   26.66   0 
   0  11  -2   23.60   32.49   0 
   1   7  -1  617.07   44.80   0 
   1  13  -3    9.13   31.98   0 
   1  15  -4   20.67   24.62   0 
   2   6  -1  175.57   42.73   0 
   2  10  -2   18.53   26.70   0 
   3   5  -1   -3.22   35.47   0 
   3  12  -3   30.75   26.12   0 
   3  16  -5    2.36   19.09   0 
   4   3  -1  846.37   47.95   0 
   5   7  -2    5.28   25.78   0 
   5  13  -4   55.57   20.49   0 
   6  12  -4   22.31   22.48   0 
   6  14  -5   13.74   24.28   0 
   7  -5  -2   15.29   28.39   0 
   7   3  -2  128.95   27.89   0 
   7   8  -3    6.23   22.22   0 
   7  11  -4    6.20   19.94   0 
   7  15  -6   -6.04   19.71   0 
   8 -12  -4   12.66   35.10   0 
   8   6  -3   20.54   25.97   0 
   8  10  -4   73.28   20.68   0 
   8  12  -5   -7.15   23.17   0 
   9  -6  -3   -2.04   27.50   0 
   9   4  -3    0.22   21.59   0 
   9   8  -4   31.93   24.11   0 
   9  11  -5    9.60   18.72   0 
   9  13  -6   10.90   17.29   0 
  10 -14  -6    9.93   32.45   0 
  10   6  -4    5.56   19.27   0 
  11  -5  -4   -7.82   25.52   0 
  11   3  -4   22.41   19.44   0 
  11  10  -6   -5.81   20.77   0 
  12  -7  -5   21.67   25.29   0 
  12   5  -5   16.17   19.24   0 
  12   8  -6    3.58   22.97   0 
  13  -8  -6   22.50   22.27   0 
  13   6  -6    6.21   18.44   0 
  13   9  -7   12.32   17.80   0 
  14  -3  -6   14.28   21.15   0 
  14  -1  -6   29.01   24.58   0 
  14   1  -6   17.89   18.21   0 
  14   2  -6   43.35   18.22   0 
  14   6  -7   -4.42   18.03   0 
  15  -3  -7   11.94   23.72   0 
  15   1  -7   11.08   19.73   0 
  15   2  -7   -3.90   16.72   0 
 -15  -2  -2    8.86   24.05   0 
 -15  -1  -2   18.63   25.01   0 
 -15   6  -3   16.46   22.67   0 
 -14  -7  -2   15.13   23.35   0 
 -14  -6  -2    4.32   18.46   0 
 -14   4  -2   21.89   25.18   0 
 -14   8  -3   25.89   23.41   0 
 -13  -9  -2    4.82   22.97   0 
 -13   6  -2   25.75   24.05   0 
 -12 -10  -2   29.67   18.66   0 
 -12  -5  -1   -2.97   22.05   0 
 -12  -4  -1   19.02   21.62   0 
 -12   2  -1   -3.08   19.96   0 
 -11 -14  -3   16.34   18.80   0 
 -11  -7  -1   18.39   18.83   0 
 -10 -15  -3  -11.91   23.57   0 
 -10 -12  -2    3.98   18.71   0 
 -10   6  -1   43.06   28.63   0 
 -10  14  -4   -1.30   49.47   0 
  -9 -13  -2   33.27   20.62   0 
  -9   7  -1    6.83   33.70   0 
  -8 -10  -1   13.93   20.17   0 
  -8  -4   0   46.75   25.82   0 
  -8  -3   0   -0.82   25.36   0 
  -8   1   0   14.03   24.79   0 
  -7 -14  -2   13.62   19.99   0 
  -7 -11  -1   27.74   26.31   0 
  -7  -5   0   23.49   26.30   0 
  -6 -11  -1   33.41   21.64   0 
  -6  -6   0   53.74   27.46   0 
  -4   4   0   35.97   56.32   0 
  -3  -6   0   23.52   32.75   0 
  -3  17  -5   -4.48   29.00   0 
  -2  17  -5   18.23   30.04   0 
  -1 -11  -1   30.38   32.71   0 
  -1  -5   0    6.43   50.62   0 
  -1   8  -1    1.96   36.48   0 
   1 -18  -4   14.33   33.43   0 
   1 -16  -3   57.36   33.18   0 
   2  16  -5   -5.49   22.67   0 
   3 -17  -4   15.05   35.83   0 
   3 -12  -2   10.76   48.95   0 
   3   9  -2   -5.91   23.25   0 
   3  14  -4   84.90   20.50   0 
   3  17  -6   29.91   23.28   0 
   4   2  -1  381.82   59.18   0 
   4   8  -2  280.44   27.52   0 
   4  11  -3   14.20   26.47   0 
   4  15  -5   -6.82   24.93   0 
   5  10  -3   12.74   28.25   0 
   5  16  -6   11.23   19.68   0 
   6   5  -2   46.28   28.17   0 
   6   9  -3    8.37   23.12   0 
   7 -10  -3  118.75   43.23   0 
   7  -4  -2   37.98   31.55   0 
   7   2  -2  539.45   31.76   0 
   8  -8  -3   26.71   34.11   0 
   9 -13  -5   -3.42   34.90   0 
   9  -5  -3   36.57   28.09   0 
   9   3  -3   26.25   22.15   0 
  10  -8  -4    4.50   24.83   0 
  10   5  -4  -10.32   24.54   0 
  10   9  -5  -15.69   19.64   0 
  11  -4  -4    4.97   20.80   0 
  11  -3  -4   19.45   23.17   0 
  11   0  -4   36.39   26.37   0 
  11   1  -4   24.70   20.23   0 
  11   2  -4   13.77   19.96   0 
  11   7  -5   22.16   18.81   0 
  12  -6  -5  -16.63   23.88   0 
  12   4  -5   -0.16   19.73   0 
  12  10  -7   10.82   19.90   0 
  13   5  -6    4.83   18.39   0 
  13   8  -7   -1.62   18.73   0 
  15  -2  -7    4.77   19.37   0 
  15  -1  -7  -14.85   19.62   0 
 -15  -5  -2    6.68   20.29   0 
 -15  -4  -2   -9.12   18.97   0 
 -15  -3  -2  -10.09   19.39   0 
 -15   0  -2    1.15   21.26   0 
 -15   1  -2    8.90   20.27   0 
 -15   2  -2   10.40   26.90   0 
 -14  -8  -2   19.78   18.68   0 
 -14   5  -2   30.87   24.01   0 
 -13  -3  -1   24.07   21.83   0 
 -13  -2  -1   -2.91   20.96   0 
 -13  -1  -1   18.89   21.17   0 
 -13   0  -1   13.02   24.83   0 
 -12 -11  -2   -1.14   19.04   0 
 -12  -6  -1    4.85   18.91   0 
 -12   3  -1    2.33   21.13   0 
 -12   8  -2    6.59   30.27   0 
 -11 -12  -2   17.28   18.65   0 
 -11  -8  -1   10.60   17.95   0 
 -11   5  -1   16.01   27.66   0 
 -11   9  -2   -8.54   30.96   0 
 -10 -13  -2    7.54   24.89   0 
 -10  -9  -1   25.46   18.74   0 
  -9 -16  -3    2.94   24.63   0 
  -9 -10  -1   -5.13   20.58   0 
  -9  -3   0   12.83   24.03   0 
  -9  -2   0  106.26   25.62   0 
  -9  -1   0   17.85   24.38   0 
  -9   0   0   21.20   24.03   0 
  -8 -14  -2   20.09   20.55   0 
  -8 -11  -1    8.61   24.76   0 
  -8  -5   0   16.91   24.74   0 
  -8   2   0   15.64   24.96   0 
  -8   8  -1    4.74   40.00   0 
  -8  11  -2    9.49   43.17   0 
  -7  -6   0    8.94   25.33   0 
  -7   3   0  148.44   28.70   0 
  -6 -17  -3  -13.35   23.89   0 
  -6  -7   0   21.81   31.49   0 
  -5 -17  -3   -4.15   18.62   0 
  -5 -12  -1  152.01   26.88   0 
  -5  -7   0   65.70   27.61   0 
  -5   4   0  683.45   49.62   0 
  -4 -17  -3   16.12   19.68   0 
  -4 -15  -2   26.57   24.77   0 
  -4 -12  -1   17.53   25.20   0 
  -4  -7   0   63.47   27.65   0 
  -3 -17  -3    2.18   19.20   0 
  -2 -17  -3    9.54   25.29   0 
  -2  -6   0  139.16   36.35   0 
  -1  11  -2   62.06   34.88   0 
   0 -14  -2   -5.73   33.90   0 
   0  -3   0    4.92   73.14   0 
   0  13  -3   57.86   35.20   0 
   0  15  -4    3.38   25.75   0 
   3   4  -1   54.82   51.45   0 
   4  13  -4   14.01   25.44   0 
   5  -9  -2    2.34   53.95   0 
   5  14  -5   12.28   24.80   0 
   6  -7  -2   12.99   42.48   0 
   6  15  -6   13.88   20.07   0 
   7  -3  -2  130.36   32.54   0 
   7   0  -2  169.96   36.50   0 
   7   1  -2  156.15   29.45   0 
   7   7  -3  140.74   23.88   0 
   7  10  -4  252.74   27.74   0 
   7  14  -6  -18.30   24.04   0 
   8   5  -3   20.30   22.96   0 
   8   9  -4   88.06   20.52   0 
   8  13  -6    4.47   22.84   0 
   9 -15  -6    6.75   38.95   0 
   9 -10  -4   21.71   31.98   0 
   9  -4  -3   14.76   26.71   0 
   9   1  -3   16.28   22.78   0 
   9   2  -3   13.73   22.80   0 
   9   7  -4   54.66   20.93   0 
   9  10  -5   -3.67   19.32   0 
   9  12  -6    1.86   19.03   0 
  10   8  -5   21.31   24.93   0 
  11 -12  -6    4.08   29.67   0 
  11  -9  -5    5.91   26.04   0 
  11  -2  -4   -0.73   21.12   0 
  11  -1  -4    7.45   21.25   0 
  11   6  -5   29.50   18.59   0 
  11   9  -6   36.91   18.28   0 
  11  11  -7   34.82   17.56   0 
  12 -10  -6   -8.23   24.65   0 
  12  -5  -5    1.43   23.63   0 
  12   2  -5    7.28   20.24   0 
  12   3  -5   31.49   20.93   0 
  12   7  -6   12.68   19.24   0 
  13  -7  -6    3.81   18.13   0 
  13   4  -6   25.56   18.77   0 
  13   7  -7   24.31   18.36   0 
  14  -7  -7    7.74   23.77   0 
  14   4  -7   17.29   17.81   0 
 -15  -7  -2   20.75   24.75   0 
 -15  -6  -2    0.98   18.28   0 
 -15   3  -2   15.26   27.00   0 
 -14  -9  -2   -8.45   20.29   0 
 -13 -10  -2   -7.70   18.87   0 
 -13  -5  -1   26.22   20.49   0 
 -13  -4  -1  -13.73   21.29   0 
 -13   1  -1    1.87   20.26   0 
 -13   2  -1   -9.22   24.80   0 
 -13   7  -2   -3.48   25.32   0 
 -13  10  -3   14.04   30.98   0 
 -12  -7  -1   16.57   19.95   0 
 -12   4  -1   31.49   26.26   0 
 -11  -9  -1   -8.49   20.60   0 
 -10 -10  -1   27.25   21.73   0 
 -10  -2   0  188.83   31.05   0 
 -10  -1   0  104.51   30.65   0 
 -10  10  -2   18.09   35.68   0 
  -9 -14  -2    6.49   19.57   0 
  -9 -11  -1   17.79   26.44   0 
  -9  -5   0   54.02   23.45   0 
  -9  -4   0   33.19   23.74   0 
  -9   1   0   33.93   23.99   0 
  -8  -6   0   23.47   24.02   0 
  -8   3   0   -5.13   29.75   0 
  -7 -17  -3   29.85   20.15   0 
  -7 -12  -1   12.44   25.09   0 
  -7  -7   0   12.46   24.40   0 
  -6 -15  -2   13.75   19.97   0 
  -6 -12  -1  106.77   19.82   0 
  -6   4   0    1.12   35.18   0 
  -5 -15  -2   -1.89   19.53   0 
  -3 -15  -2   -6.31   19.92   0 
  -3 -12  -1   18.59   23.39   0 
  -3  -7   0  367.35   33.29   0 
  -3   4   0  123.67   82.30   0 
  -2 -15  -2    9.83   25.82   0 
  -1 -19  -4  -24.61   29.37   0 
  -1 -17  -3   -1.16   25.05   0 
  -1  15  -4   15.83   30.67   0 
   1 -10  -1    8.03   38.44   0 
   1  10  -2    6.68   28.07   0 
   1  16  -5  -13.24   24.89   0 
   2 -13  -2   19.98   43.95   0 
   2  -9  -1    5.63   53.21   0 
   2  12  -3    9.63   28.82   0 
   2  14  -4  -12.97   24.90   0 
   2  17  -6    3.40   18.69   0 
   3 -15  -3   -4.38   35.81   0 
   3  15  -5   22.53   24.21   0 
   4  -4  -1 1304.21   69.25   0 
   4   1  -1    3.58   45.90   0 
   4  16  -6    2.37   18.86   0 
   5   6  -2   45.79   28.32   0 
   5  12  -4   21.24   20.69   0 
   6   4  -2   45.10   31.10   0 
   6   8  -3   32.49   28.06   0 
   6  11  -4   13.62   21.04   0 
   6  13  -5   29.03   19.83   0 
   7 -13  -4   -5.06   41.24   0 
   7  -2  -2  520.91   31.83   0 
   7  -1  -2  151.14   27.63   0 
   7  12  -5   -7.84   18.86   0 
   8   4  -3   13.57   29.36   0 
   8  11  -5   -1.23   19.65   0 
   8  14  -7   22.61   22.87   0 
   9  -3  -3   42.36   22.81   0 
   9  -2  -3    3.57   25.05   0 
   9  -1  -3   -1.62   23.07   0 
   9   0  -3    7.61   23.34   0 
   9  13  -7   41.42   22.67   0 
  10 -11  -5   17.75   28.58   0 
  10  -7  -4    4.94   27.08   0 
  10   4  -4   15.70   19.70   0 
  10  10  -6  -17.71   17.98   0 
  10  12  -7   -6.15   16.97   0 
  11   5  -5   19.34   19.85   0 
  12  -4  -5    5.16   19.91   0 
  12  -3  -5   27.10   25.62   0 
  12  -1  -5   18.80   23.12   0 
  12   0  -5   16.35   19.17   0 
  12   1  -5    9.23   19.96   0 
  12   6  -6   -3.68   19.62   0 
  12   9  -7  -11.52   18.45   0 
  13  -6  -6   20.46   20.72   0 
  13  -5  -6    0.06   24.50   0 
  13   2  -6    8.16   18.78   0 
  13   6  -7   -2.36   18.07   0 
  14  -6  -7   22.71   24.12   0 
  14   2  -7   36.57   18.48   0 
  14   3  -7   34.08   18.40   0 
 -16  -5  -2  -14.43   24.70   0 
 -16  -4  -2   -4.15   19.69   0 
 -16  -3  -2   22.17   18.06   0 
 -16  -2  -2    1.62   18.75   0 
 -16  -1  -2   38.09   21.06   0 
 -16   0  -2   62.36   21.27   0 
 -16   1  -2   -4.22   25.82   0 
 -15   4  -2   -7.95   26.69   0 
 -14 -10  -2    1.08   19.01   0 
 -14  -3  -1   18.40   24.78   0 
 -14  -2  -1   36.55   24.67   0 
 -14  -1  -1   11.26   25.50   0 
 -14   6  -2    3.61   23.97   0 
 -14   9  -3    7.80   26.28   0 
 -13 -11  -2    1.10   18.06   0 
 -13  -7  -1    9.07   25.20   0 
 -13  -6  -1    6.41   20.58   0 
 -13   3  -1   -8.79   25.87   0 
 -12 -12  -2   28.70   18.73   0 
 -12  -8  -1   19.49   20.33   0 
 -12   5  -1    2.63   25.54   0 
 -12  11  -3    6.29   32.46   0 
 -11 -13  -2  -15.57   19.02   0 
 -11 -10  -1   -5.46   24.61   0 
 -11   6  -1    8.88   26.73   0 
 -10 -14  -2   -2.89   20.04   0 
 -10 -11  -1   -7.83   25.16   0 
 -10  -5   0   -1.13   26.76   0 
 -10  -4   0  -20.87   21.58   0 
 -10  -3   0  175.00   23.66   0 
 -10   0   0   96.92   26.18   0 
 -10   1   0  118.72   30.48   0 
 -10   7  -1    0.25   28.64   0 
  -9  -6   0  -10.40   22.09   0 
  -9   2   0   81.11   23.72   0 
  -8 -15  -2    6.41   25.05   0 
  -8 -12  -1   10.01   20.76   0 
  -8  -7   0   29.01   22.76   0 
  -7  -8   0    9.10   28.89   0 
  -7   4   0   93.74   33.80   0 
  -6  -8   0   83.30   25.67   0 
  -5  -8   0  248.28   27.39   0 
  -4  -8   0   47.21   25.98   0 
  -2 -12  -1    6.63   23.39   0 
  -2  -7   0   17.42   38.63   0 
  -1  -6   0    7.76   48.14   0 
  -1  13  -3   12.76   34.27   0 
   0 -11  -1    7.42   30.88   0 
   0  -4   0  137.23   76.01   0 
   0   7  -1  143.67   41.91   0 
   1  17  -6    6.99   23.97   0 
   2 -18  -4    1.06   36.22   0 
   2   5  -1  690.81   56.43   0 
   2   9  -2   57.68   30.73   0 
   3   8  -2   72.45   32.85   0 
   3  11  -3   24.10   26.81   0 
   4   0  -1   -2.34   46.89   0 
   4   7  -2  410.05   32.62   0 
   4  10  -3   21.54   28.49   0 
   5   9  -3  -10.18   24.67   0 
   5  15  -6    3.04   20.20   0 
   6   3  -2   37.94   32.26   0 
   7   6  -3   69.41   24.61   0 
   8  -7  -3    0.15   33.24   0 
   8   8  -4  212.80   22.40   0 
   9   6  -4    0.94   20.29   0 
   9   9  -5   17.04   21.60   0 
   9  11  -6    0.77   18.82   0 
  10  -6  -4   12.05   28.40   0 
  10   2  -4  -12.18   28.26   0 
  10   3  -4  116.99   22.67   0 
  10   7  -5    7.38   19.74   0 
  11  -8  -5   12.26   25.19   0 
  11   4  -5    7.70   22.09   0 
  11   8  -6   18.32   20.46   0 
  11  10  -7  -17.25   19.20   0 
  12  -9  -6   -8.95   25.02   0 
  12  -2  -5   18.10   19.55   0 
  12   5  -6   -3.40   18.86   0 
  12   8  -7    0.79   18.30   0 
  13  -9  -7   -5.74   24.64   0 
  13  -4  -6   -3.50   22.12   0 
  13  -2  -6    8.41   26.30   0 
  13   0  -6   29.09   19.25   0 
  13   1  -6   21.07   18.75   0 
  14  -5  -7  -16.47   20.80   0 
  14  -4  -7    4.96   24.53   0 
  14  -3  -7   34.48   25.85   0 
  14  -2  -7    7.57   25.54   0 
  14  -1  -7  -11.60   24.73   0 
  14   0  -7    8.93   20.19   0 
 -16   2  -2   -4.99   25.98   0 
 -15   5  -2   15.63   25.75   0 
 -14  -6  -1   20.67   24.12   0 
 -14  -5  -1  -12.47   19.15   0 
 -14  -4  -1   28.99   19.70   0 
 -14   0  -1   -6.61   19.51   0 
 -14   1  -1   28.60   21.81   0 
 -13 -12  -2   31.70   19.40   0 
 -13  -8  -1   39.08   20.81   0 
 -13   4  -1   15.34   25.30   0 
 -13   8  -2   13.16   29.45   0 
 -12 -13  -2  -12.27   18.42   0 
 -12  -9  -1   26.36   20.16   0 
 -12   9  -2   16.87   31.14   0 
 -11 -14  -2  -10.12   22.65   0 
 -11  -4   0    0.23   25.06   0 
 -11  -2   0   17.40   22.75   0 
 -11  -1   0   46.94   23.99   0 
 -11   0   0  152.81   30.48   0 
 -11  12  -3   13.54   39.52   0 
 -10  -6   0   19.13   20.23   0 
 -10   2   0  214.81   32.73   0 
  -9 -15  -2   29.86   20.50   0 
  -9 -12  -1    6.46   20.56   0 
  -9  -7   0    2.73   22.07   0 
  -9   3   0   19.30   27.84   0 
  -9   8  -1    7.73   35.07   0 
  -9  13  -3   10.18   53.03   0 
  -8  -8   0   21.21   21.93   0 
  -8   4   0   13.60   29.53   0 
  -7 -13  -1   21.09   26.17   0 
  -6 -18  -3   -9.64   24.48   0 
  -6 -16  -2   10.10   26.68   0 
  -6 -13  -1   33.79   20.75   0 
  -5 -18  -3  -10.32   19.06   0 
  -5 -16  -2    5.82   25.43   0 
  -5 -13  -1   88.05   23.83   0 
  -4 -18  -3   13.10   23.28   0 
  -4 -16  -2   11.04   25.49   0 
  -4 -13  -1   85.90   29.47   0 
  -3 -18  -3   32.82   25.64   0 
  -3  -8   0  155.03   28.94   0 
  -2   8  -1  221.49   50.94   0 
  -2  11  -2    4.10   36.98   0 
  -2  15  -4   27.23   31.29   0 
  -1 -15  -2    2.25   27.89   0 
  -1 -12  -1   81.17   35.00   0 
   0 -19  -4    2.40   29.27   0 
   0 -17  -3    5.87   24.36   0 
   0  16  -5    2.61   25.90   0 
   1 -14  -2   64.91   35.32   0 
   1   6  -1   15.74   45.47   0 
   1  12  -3    7.71   29.53   0 
   1  14  -4   18.08   25.70   0 
   2 -16  -3   10.42   35.44   0 
   2  15  -5   -9.65   25.34   0 
   3   3  -1   34.65   49.17   0 
   3  13  -4   18.80   21.83   0 
   3  16  -6   11.32   19.39   0 
   4  -3  -1  821.19   58.76   0 
   4  -2  -1  359.72   58.31   0 
   4  -1  -1   -8.53   47.21   0 
   4  12  -4   33.52   25.85   0 
   4  14  -5    2.41   21.37   0 
   5   5  -2   30.90   32.67   0 
   5  13  -5  -10.94   24.36   0 
   6  10  -4   28.64   27.55   0 
   6  14  -6   18.84   22.94   0 
   7   9  -4  100.10   23.18   0 
   7  11  -5   59.92   25.90   0 
   7  13  -6   31.46   21.35   0 
   8 -14  -5    3.91   35.86   0 
   8   3  -3  116.64   26.22   0 
   8   7  -4   31.55   26.31   0 
   8  10  -5    7.10   20.94   0 
   8  12  -6    4.52   20.32   0 
   9  -9  -4   -2.60   34.38   0 
   9   5  -4   27.99   20.95   0 
   9  12  -7  -23.01   22.93   0 
  10  -5  -4   23.15   28.04   0 
  10   1  -4   59.34   22.24   0 
  10   9  -6  -20.56   19.35   0 
  10  11  -7    3.80   18.90   0 
  11 -11  -6    3.98   31.98   0 
  11  -7  -5   16.62   25.33   0 
  11   3  -5   -8.22   22.75   0 
  11   7  -6   12.25   20.55   0 
  11   9  -7   26.81   23.15   0 
  12  -8  -6   14.81   24.72   0 
  12   7  -7    8.61   18.60   0 
  13   4  -7   22.69   19.00   0 
 -16   3  -2   10.04   22.18   0 
 -15  -3  -1    2.38   24.91   0 
 -15  -2  -1   31.00   25.59   0 
 -15  -1  -1   37.36   26.18   0 
 -14  -7  -1    3.12   21.32   0 
 -14   2  -1   31.57   22.30   0 
 -14   7  -2   30.02   24.22   0 
 -13  -9  -1   -5.89   20.54   0 
 -12 -10  -1  -14.82   20.35   0 
 -12   6  -1   18.15   25.72   0 
 -11 -11  -1    6.53   19.92   0 
 -11  -6   0    9.26   25.91   0 
 -11  -5   0   -7.04   21.71   0 
 -11   1   0   29.00   29.94   0 
 -10 -15  -2   10.42   20.40   0 
 -10 -12  -1    7.28   20.05   0 
 -10  -7   0   32.11   20.61   0 
  -9  -8   0    0.87   21.86   0 
  -9  11  -2   16.02   42.01   0 
  -8 -16  -2   -6.29   25.90   0 
  -8 -13  -1   -1.32   20.05   0 
  -8  -9   0    1.78   28.55   0 
  -7 -16  -2    4.66   22.70   0 
  -7  -9   0   -4.25   24.65   0 
  -6  -9   0   48.06   26.47   0 
  -6   5   0   35.49   43.12   0 
  -6   9  -1   31.17   57.18   0 
  -6  15  -4    3.59   46.08   0 
  -5  -9   0  -10.39   25.19   0 
  -4  -9   0  132.18   25.56   0 
  -3 -16  -2   32.04   27.77   0 
  -3 -13  -1   26.37   23.29   0 
  -3  15  -4   45.33   31.15   0 
  -2 -18  -3   23.75   26.08   0 
  -2  -8   0   67.14   36.17   0 
  -2  13  -3    8.01   39.60   0 
  -1  16  -5   18.36   26.14   0 
   0  10  -2   27.43   31.59   0 
   0  17  -6   15.06   25.55   0 
   4  15  -6   18.16   24.77   0 
   5  11  -4   37.83   22.80   0 
   6  -6  -2  316.91   37.27   0 
   6   2  -2    0.66   34.40   0 
   6   7  -3   -9.07   24.73   0 
   6  12  -5   25.38   20.82   0 
   6  15  -7   13.28   20.99   0 
   7   5  -3    2.70   25.32   0 
   7  14  -7   -0.40   19.15   0 
   8 -11  -4    1.51   35.39   0 
   8  -6  -3   11.03   29.36   0 
   8   2  -3   87.48   26.21   0 
   8  13  -7   21.64   21.59   0 
   9   4  -4   13.64   27.39   0 
   9   8  -5   80.85   23.14   0 
   9  10  -6    6.31   19.84   0 
  10 -13  -6    9.16   31.50   0 
  10 -10  -5    2.02   30.66   0 
  10  -4  -4   11.50   20.65   0 
  10  -3  -4   66.68   26.19   0 
  10  -2  -4   -6.64   27.17   0 
  10  -1  -4   47.49   24.06   0 
  10   0  -4   12.77   23.84   0 
  11   2  -5   -0.52   20.82   0 
  11   6  -6   37.56   20.61   0 
  13  -8  -7   -3.65   19.20   0 
  13   3  -7    1.46   18.98   0 
  13   6  -8   18.68   19.84   0 
  14   2  -8   23.72   23.23   0 
  14   3  -8  -15.64   19.60   0 
 -16   4  -2    9.64   23.18   0 
 -15  -6  -1    0.51   19.54   0 
 -15  -5  -1    4.70   19.55   0 
 -15  -4  -1    7.26   20.70   0 
 -15   0  -1   21.99   21.66   0 
 -15   6  -2   -7.47   22.98   0 
 -14   3  -1    6.64   21.18   0 
 -13 -10  -1   24.91   19.99   0 
 -13   5  -1    7.26   25.95   0 
 -12 -11  -1   12.34   19.01   0 
 -12  -5   0    8.71   21.29   0 
 -12  -4   0   17.28   20.93   0 
 -12  -3   0   27.77   22.09   0 
 -12  -2   0    7.95   22.27   0 
 -12  -1   0   13.47   22.32   0 
 -12   0   0   52.89   28.31   0 
 -11 -12  -1  -26.65   19.26   0 
 -11  -7   0   18.37   19.93   0 
 -11   2   0   32.44   23.28   0 
 -11   7  -1   -1.51   25.84   0 
 -11  10  -2    8.86   30.05   0 
 -10  -8   0   16.40   21.07   0 
 -10   3   0  161.29   23.88   0 
  -9 -16  -2   10.22   21.17   0 
  -9 -13  -1    4.78   20.74   0 
  -9  -9   0    6.79   20.88   0 
  -9   4   0   28.07   30.41   0 
  -7 -10   0   15.61   29.73   0 
  -7   5   0   28.51   32.35   0 
  -6 -14  -1   70.28   26.20   0 
  -6 -10   0    8.12   30.70   0 
  -5 -14  -1    0.79   26.95   0 
  -5 -10   0    8.85   30.84   0 
  -5   5   0  496.99   54.61   0 
  -5  15  -4    5.25   38.86   0 
  -4  15  -4   22.85   35.44   0 
  -3  -9   0   -6.86   25.46   0 
  -3  11  -2   10.34   44.52   0 
  -2 -16  -2   -4.14   26.78   0 
  -2 -13  -1   39.32   30.85   0 
  -2  16  -5   33.07   31.75   0 
  -1 -18  -3    8.46   33.06   0 
  -1  -7   0   19.89   42.45   0 
  -1  17  -6    8.93   26.60   0 
   0 -15  -2   23.32   34.38   0 
   0  -5   0    7.20   63.40   0 
   0  14  -4    7.19   26.40   0 
   1 -17  -3   40.38   35.70   0 
   1  15  -5   20.57   26.20   0 
   2  11  -3   35.08   29.78   0 
   2  13  -4   11.73   27.74   0 
   2  16  -6  -18.70   18.84   0 
   3  14  -5   13.87   26.50   0 
   4   6  -2   43.70   31.82   0 
   5   4  -2   -3.71   35.06   0 
   5   8  -3   -8.62   25.18   0 
   5  14  -6   15.24   22.45   0 
   6   1  -2   10.35   35.56   0 
   6  13  -6   30.12   28.02   0 
   7  -9  -3   13.40   36.35   0 
   7   8  -4   10.25   22.95   0 
   7  12  -6   10.01   26.62   0 
   8  -5  -3   39.25   30.45   0 
   8   1  -3  180.24   27.26   0 
   8   6  -4   65.69   23.57   0 
   8   9  -5   13.61   22.95   0 
   8  11  -6    5.40   19.94   0 
   9 -12  -5   -0.13   29.68   0 
   9  -8  -4   14.58   34.49   0 
   9   7  -5   37.88   20.34   0 
  10   5  -5  101.56   20.69   0 
  10   8  -6  -10.30   20.71   0 
  10  10  -7   -5.21   18.09   0 
  11  -6  -5    1.08   21.36   0 
  11   0  -5   16.60   25.91   0 
  11   1  -5   -0.38   20.69   0 
  11   8  -7  -13.41   19.66   0 
  12  -7  -6   20.20   20.62   0 
  12   2  -6   17.53   20.60   0 
  12   6  -7   14.43   19.68   0 
  12   8  -8   -2.66   19.36   0 
  13  -7  -7   20.97   21.59   0 
  13   2  -7   10.47   19.78   0 
  13   5  -8    7.34   19.48   0 
  14   0  -8    7.37   22.31   0 
  14   1  -8   18.34   18.79   0 
 -16  -3  -1   19.58   23.76   0 
 -16  -2  -1   38.27   27.40   0 
 -15  -7  -1   -5.75   20.18   0 
 -15   2  -1  -18.64   24.64   0 
 -14  -9  -1   28.18   19.63   0 
 -14   4  -1   29.56   22.01   0 
 -13 -11  -1  -18.58   19.83   0 
 -13  -3   0    3.68   28.06   0 
 -13  -2   0   65.37   28.19   0 
 -12 -12  -1    4.81   20.25   0 
 -12  -7   0   -4.56   24.55   0 
 -12  -6   0    9.41   20.33   0 
 -12   1   0   23.50   21.25   0 
 -11  -8   0   -0.48   21.50   0 
 -11   3   0  122.11   30.57   0 
 -10 -16  -2   10.79   22.33   0 
 -10 -13  -1   29.35   19.74   0 
 -10  -9   0   16.73   23.08   0 
 -10   4   0   -6.12   29.94   0 
 -10   8  -1   12.69   35.88   0 
  -9 -10   0   14.40   26.92   0 
  -8 -14  -1   15.35   21.46   0 
  -8 -10   0    5.21   22.92   0 
  -8   5   0   13.93   29.13   0 
  -7 -17  -2    9.16   27.89   0 
  -7 -14  -1   51.99   22.52   0 
  -7   9  -1   11.31   43.91   0 
  -6 -17  -2    7.37   27.39   0 
  -5 -17  -2    6.60   25.30   0 
  -4 -19  -3    6.76   24.94   0 
  -4 -14  -1  -17.84   28.35   0 
  -4 -10   0   26.09   23.70   0 
  -3  13  -3   13.28   42.92   0 
   0 -12  -1   -7.12   34.14   0 
   0  12  -3   16.11   30.75   0 
   1 -19  -4    2.20   29.86   0 
   1   9  -2   21.88   32.07   0 
   2   4  -1  368.84   52.88   0 
   2   8  -2   35.37   34.13   0 
   3   2  -1 4193.07   81.61   0 
   3   7  -2   58.09   29.21   0 
   3  10  -3    9.32   23.83   0 
   3  12  -4   57.94   29.41   0 
   3  15  -6   20.12   26.74   0 
   4   9  -3    1.35   24.84   0 
   4  13  -5   74.81   26.49   0 
   5  12  -5   -1.20   25.49   0 
   5  15  -7    0.71   20.93   0 
   6 -11  -3  114.04   51.29   0 
   6  -5  -2   36.67   34.55   0 
   6   0  -2   76.20   34.20   0 
   6   6  -3    0.12   26.36   0 
   6   9  -4   62.45   24.77   0 
   6  11  -5   57.52   26.26   0 
   6  14  -7   30.05   25.33   0 
   7   4  -3   62.24   27.59   0 
   7  10  -5   81.03   21.24   0 
   7  13  -7   -5.37   26.06   0 
   8  -4  -3   11.86   28.60   0 
   8  -3  -3  125.83   30.53   0 
   8  -2  -3  118.11   31.11   0 
   8   0  -3    2.71   25.44   0 
   8  12  -7    2.27   20.12   0 
   9   3  -4  -13.39   23.18   0 
   9   9  -6    0.90   20.67   0 
   9  11  -7   34.16   19.34   0 
   9  12  -8    6.61   24.25   0 
  10  -9  -5  -16.73   32.06   0 
  10   4  -5   74.09   21.52   0 
  10   7  -6   -7.10   20.83   0 
  10   9  -7    5.56   23.13   0 
  10  11  -8   19.78   19.51   0 
  11 -10  -6   -7.58   26.43   0 
  11  -4  -5   37.95   22.67   0 
  11  -3  -5   -3.03   20.33   0 
  11  -2  -5   28.30   20.59   0 
  11  -1  -5    5.62   21.40   0 
  11   5  -6   17.79   20.97   0 
  11   7  -7  -11.19   25.22   0 
  11   9  -8   27.64   19.42   0 
  12 -10  -7   19.89   25.70   0 
  12  -6  -6   12.98   21.42   0 
  12  -5  -6    6.20   26.04   0 
  12   0  -6    5.66   20.44   0 
  12   1  -6   41.37   20.89   0 
  12   5  -7   10.61   20.07   0 
  12   7  -8    6.36   20.39   0 
  13  -6  -7   18.29   20.59   0 
  13  -5  -7    0.36   27.50   0 
  13  -4  -7   36.92   27.19   0 
  13  -1  -7   24.24   24.90   0 
  13   0  -7  -15.55   20.80   0 
  13   1  -7   26.87   19.57   0 
  13   4  -8   -8.09   19.44   0 
  14  -3  -8   20.07   21.08   0 
  14  -2  -8   40.02   21.44   0 
  14  -1  -8   -2.92   19.63   0 
 -16  -6  -1   16.62   21.83   0 
 -16  -5  -1   21.56   21.18   0 
 -16  -4  -1   19.77   20.32   0 
 -16  -1  -1  -15.16   20.65   0 
 -15  -9  -1   -4.75   19.47   0 
 -15  -8  -1    8.48   19.13   0 
 -15   3  -1    0.91   23.89   0 
 -15   7  -2   -1.16   25.50   0 
 -14 -10  -1   -5.89   21.06   0 
 -14   5  -1   15.27   25.52   0 
 -14   8  -2   -3.78   27.88   0 
 -13 -12  -1   23.65   24.25   0 
 -13  -6   0    4.08   21.73   0 
 -13  -1   0   76.38   22.22   0 
 -13   0   0   97.11   21.62   0 
 -13   6  -1   19.10   28.38   0 
 -13   9  -2   18.41   28.75   0 
 -12  -8   0    1.90   19.74   0 
 -12   2   0   12.55   21.91   0 
 -12   7  -1   -1.10   25.69   0 
 -11 -13  -1  -16.76   20.39   0 
 -11  -9   0   47.39   22.04   0 
 -10 -14  -1   24.94   26.88   0 
 -10 -10   0   43.20   23.77   0 
  -9 -14  -1   -5.55   21.17   0 
  -9   5   0   35.05   30.55   0 
  -8 -17  -2   34.75   23.47   0 
  -8 -11   0   -8.84   27.48   0 
  -8   9  -1   78.24   46.73   0 
  -7 -11   0   47.07   24.40   0 
  -6 -11   0  -21.47   23.56   0 
  -5 -11   0   25.61   30.48   0 
  -4 -17  -2   -0.36   21.48   0 
  -4   5   0   70.48   63.02   0 
  -3 -19  -3  -13.59   25.22   0 
  -3 -17  -2  -22.28   31.46   0 
  -3 -10   0   10.71   30.17   0 
  -3  16  -5    2.34   34.17   0 
  -2  -9   0  126.51   34.20   0 
  -1 -16  -2    3.31   28.45   0 
  -1 -13  -1   35.14   32.01   0 
  -1  -8   0    7.58   38.69   0 
  -1  14  -4   20.74   33.40   0 
   1 -11  -1   84.03   38.60   0 
   1  16  -6   17.07   24.75   0 
   2  14  -5    0.56   26.49   0 
   3  16  -7   -4.37   19.85   0 
   4  11  -4   22.09   22.25   0 
   5   3  -2    4.91   38.41   0 
   5  10  -4    1.67   24.38   0 
   6  -4  -2   34.07   36.85   0 
   6  -3  -2   54.27   38.20   0 
   6  -2  -2   19.34   39.26   0 
   6  -1  -2   11.78   32.70   0 
   7   3  -3   38.33   28.27   0 
   7   7  -4   20.00   23.06   0 
   8   5  -4   -4.38   23.53   0 
   8   8  -5    7.59   21.79   0 
   8  10  -6   30.76   21.00   0 
   9  -7  -4   50.49   31.80   0 
   9   2  -4    8.42   23.93   0 
   9   6  -5    5.34   21.37   0 
  10 -12  -6   18.71   32.48   0 
  10   3  -5   16.84   21.08   0 
  11   4  -6   18.84   21.49   0 
  12  -4  -6    2.73   21.73   0 
  12  -3  -6   38.76   21.65   0 
  12  -2  -6   30.67   21.13   0 
  12   4  -7  -22.55   19.85   0 
  12   6  -8   16.92   24.06   0 
  13  -3  -7   24.47   23.97   0 
  13  -2  -7   -8.03   22.60   0 
  13   3  -8   -1.78   19.87   0 
 -16   1  -1   -6.37   22.24   0 
 -16   2  -1   10.92   27.65   0 
 -15   4  -1   21.21   28.99   0 
 -14 -11  -1   -4.76   20.65   0 
 -14  -5   0   15.64   20.84   0 
 -14  -4   0   36.00   21.55   0 
 -14  -3   0    3.46   21.92   0 
 -14  -1   0   -6.32   26.08   0 
 -13  -8   0    5.75   25.81   0 
 -13  -7   0   -2.68   22.95   0 
 -13   1   0   80.81   22.43   0 
 -12 -13  -1   -3.02   20.04   0 
 -12  -9   0   20.19   21.25   0 
 -12   3   0   31.10   23.68   0 
 -12  10  -2   -1.74   31.98   0 
 -12  12  -3   12.20   37.57   0 
 -11 -14  -1   29.72   20.16   0 
 -11 -10   0   29.94   21.74   0 
 -11   4   0   18.80   28.04   0 
 -11   8  -1   17.82   33.65   0 
 -10 -11   0   10.67   27.51   0 
 -10  11  -2   -1.23   34.85   0 
 -10  13  -3   -0.81   52.27   0 
  -9 -15  -1   10.16   27.44   0 
  -9 -11   0   37.20   22.53   0 
  -8 -15  -1   15.44   21.74   0 
  -7 -15  -1   15.23   21.04   0 
  -6 -15  -1    2.90   21.93   0 
  -5 -15  -1   34.93   27.25   0 
  -5  16  -5    4.92   38.35   0 
  -4 -11   0    8.36   29.60   0 
  -4  16  -5   16.00   37.28   0 
  -2 -19  -3   18.52   30.74   0 
  -2 -14  -1   25.73   31.22   0 
  -1   7  -1   48.97   47.05   0 
  -1  10  -2   28.36   34.43   0 
   0 -18  -3   16.24   32.32   0 
   0  -6   0  990.59   63.51   0 
   0  15  -5  -10.12   27.41   0 
   1   5  -1  152.85   56.60   0 
   1  11  -3   21.96   30.81   0 
   1  13  -4   30.85   29.00   0 
   3   1  -1  493.49   59.83   0 
   4  14  -6   29.42   23.87   0 
   4  15  -7   37.05   25.57   0 
   5   7  -3   58.39   27.43   0 
   5  13  -6   27.28   26.47   0 
   6 -14  -4    1.07   46.81   0 
   6   5  -3   62.93   29.38   0 
   6   8  -4   22.07   30.50   0 
   6  12  -6   14.72   24.85   0 
   7 -15  -5    2.55   42.17   0 
   7  -8  -3   -5.34   35.65   0 
   7   9  -5    0.59   22.15   0 
   7  11  -6   -0.75   21.10   0 
   8 -10  -4   83.16   38.07   0 
   8   4  -4   38.56   30.11   0 
   8  11  -7   18.89   25.23   0 
   9 -14  -6    6.48   32.11   0 
   9  -6  -4   23.97   31.45   0 
   9   0  -4   32.80   31.46   0 
   9   1  -4    7.73   23.66   0 
   9   8  -6   28.61   22.80   0 
   9  10  -7   36.14   20.23   0 
   9  11  -8   12.25   23.39   0 
  10  -8  -5   20.01   27.66   0 
  10   2  -5    9.13   22.37   0 
  10   6  -6   14.80   20.62   0 
  10   8  -7   22.56   20.22   0 
  11 -12  -7    8.70   27.62   0 
  11  -9  -6    7.43   27.34   0 
  11   3  -6   75.80   22.77   0 
  11   6  -7   23.12   21.11   0 
  11   8  -8    8.24   19.32   0 
  12  -9  -7    9.21   22.40   0 
  12   3  -7  -11.40   19.84   0 
  13   2  -8   14.49   19.95   0 
 -16   3  -1   19.61   29.13   0 
 -15   8  -2   -7.11   32.08   0 
 -14  -6   0   13.96   20.79   0 
 -14   0   0   12.11   22.74   0 
 -14   1   0   -9.21   26.15   0 
 -13 -13  -1   12.88   21.36   0 
 -13  -9   0   22.48   22.11   0 
 -13   2   0   42.57   23.21   0 
 -13   7  -1   18.44   27.52   0 
 -12 -14  -1   11.79   19.24   0 
 -12 -10   0    8.08   21.69   0 
 -11 -11   0  -10.19   20.52   0 
 -10 -15  -1   10.40   20.70   0 
 -10   5   0   12.54   25.33   0 
  -9 -12   0   31.58   21.89   0 
  -9  -4   1   37.97   26.09   0 
  -9  -3   1   -5.38   26.49   0 
  -9  -2   1   87.02   33.48   0 
  -9   9  -1   24.03   43.62   0 
  -8 -12   0   47.75   23.24   0 
  -8  -5   1   15.80   27.52   0 
  -8  -4   1   10.62   27.80   0 
  -8  -3   1   18.32   28.34   0 
  -8  -2   1   15.34   29.79   0 
  -8  -1   1   48.20   37.10   0 
  -7 -18  -2   10.57   23.48   0 
  -7 -12   0   46.37   23.00   0 
  -7  -5   1   11.16   29.68   0 
  -7  -4   1  196.06   33.38   0 
  -7  -3   1  138.32   33.04   0 
  -7  -2   1  150.22   34.13   0 
  -7  -1   1  427.21   43.57   0 
  -6 -18  -2   -3.03   25.73   0 
  -6 -12   0   14.09   22.18   0 
  -6  -4   1   30.30   35.02   0 
  -6  -3   1   59.76   36.85   0 
  -6  -2   1  186.75   39.84   0 
  -6  16  -5   18.50   43.45   0 
  -5 -18  -2   15.69   26.36   0 
  -5 -12   0    8.92   28.59   0 
  -4 -15  -1    2.65   22.01   0 
  -4  11  -2   59.27   52.38   0 
  -4  13  -3   15.83   42.42   0 
  -2 -17  -2   19.46   27.78   0 
  -2 -10   0    5.59   31.40   0 
  -1  12  -3   16.98   37.64   0 
   0   6  -1   10.41   49.03   0 
   0  16  -6    6.88   24.97   0 
   1 -15  -2  113.38   40.83   0 
   2 -14  -2   82.04   45.02   0 
   2  10  -3   16.84   28.90   0 
   2  12  -4    6.44   29.71   0 
   2  15  -6   10.54   26.35   0 
   2  16  -7   16.28   25.49   0 
   3 -18  -4   -2.82   46.26   0 
   3   6  -2  118.82   41.43   0 
   3   9  -3    7.20   30.04   0 
   3  13  -5   11.37   22.13   0 
   4   8  -3   45.86   27.38   0 
   4  12  -5   26.57   26.23   0 
   5  -8  -2   41.49   50.37   0 
   5   2  -2   92.33   41.63   0 
   5   9  -4    4.90   31.48   0 
   5  11  -5   37.96   26.88   0 
   5  14  -7   18.98   22.17   0 
   6  10  -5   10.36   22.56   0 
   6  13  -7   17.92   21.10   0 
   7   2  -3   10.30   29.60   0 
   7   6  -4   15.07   24.10   0 
   7  12  -7   22.84   21.39   0 
   7  13  -8  -19.50   25.58   0 
   8   7  -5  158.94   23.56   0 
   8   9  -6   58.81   23.03   0 
   8  12  -8   30.20   22.49   0 
   9 -11  -5   14.17   27.93   0 
   9  -5  -4   13.10   29.75   0 
   9  -4  -4   29.71   29.20   0 
   9  -2  -4  -22.79   29.67   0 
   9  -1  -4    2.21   26.08   0 
   9   5  -5   25.25   21.94   0 
  10  -7  -5   -4.20   27.68   0 
  10   1  -5  -10.36   23.90   0 
  10   5  -6   86.00   23.56   0 
  10   9  -8   63.57   20.83   0 
  11  -8  -6    8.51   26.69   0 
  11   2  -6   15.11   23.23   0 
  11   5  -7   -5.55   21.01   0 
  11   7  -8  -16.41   19.82   0 
  12  -8  -7  -22.53   23.98   0 
  12   1  -7   12.71   25.84   0 
  12   2  -7  -11.95   20.16   0 
  12   5  -8   29.51   20.22   0 
  13  -6  -8   28.01   27.38   0 
  13   0  -8   11.22   20.62   0 
  13   1  -8   -3.14   20.23   0 
 -16   4  -1    5.00   27.52   0 
 -15  -6   0   18.50   21.60   0 
 -15  -5   0   26.36   20.32   0 
 -15  -4   0  -14.47   20.35   0 
 -15  -3   0   14.22   22.84   0 
 -15  -2   0    0.35   22.99   0 
 -15  -1   0    0.80   23.05   0 
 -14  -9   0  -20.88   27.42   0 
 -14  -8   0    1.46   21.44   0 
 -14   2   0   -5.40   26.32   0 
 -14   9  -2    1.37   28.05   0 
 -13 -10   0    5.43   20.69   0 
 -13   3   0  -16.34   23.41   0 
 -12 -11   0   -3.34   20.10   0 
 -12   4   0   29.76   23.71   0 
 -12   8  -1    1.88   31.43   0 
 -11 -15  -1    0.45   20.50   0 
 -11 -12   0    3.68   25.10   0 
 -11   5   0    4.59   31.01   0 
 -10 -12   0    5.17   21.25   0 
 -10  -5   1   18.69   23.53   0 
 -10  -4   1   29.15   24.29   0 
 -10  -3   1    9.31   24.31   0 
 -10  -2   1   28.49   25.14   0 
 -10  -1   1   14.43   32.44   0 
  -9 -16  -1    3.40   27.08   0 
  -9  -6   1   32.02   24.77   0 
  -9  -5   1  200.98   26.34   0 
  -9  -1   1    7.44   27.51   0 
  -9   6   0   16.11   36.37   0 
  -8 -16  -1    7.89   23.36   0 
  -8  -7   1   43.18   30.77   0 
  -8  -6   1   53.64   26.48   0 
  -8   0   1   15.93   36.12   0 
  -8   6   0    3.87   32.22   0 
  -7 -16  -1   47.13   24.74   0 
  -7  -6   1  160.96   29.08   0 
  -7   0   1   23.96   39.00   0 
  -7   6   0   27.48   34.21   0 
  -6 -16  -1   41.08   28.94   0 
  -6  -6   1  308.49   32.63   0 
  -6  -5   1   19.17   33.05   0 
  -6  -1   1    6.37   39.14   0 
  -6   6   0   29.91   45.82   0 
  -5  -5   1  288.12   46.45   0 
  -5  -4   1   14.97   39.85   0 
  -5  -3   1  121.67   43.59   0 
  -5  -2   1  467.68   48.18   0 
  -4 -18  -2   25.51   26.06   0 
  -4 -12   0   63.64   29.52   0 
  -3 -15  -1   21.91   28.40   0 
  -3 -11   0   -1.42   25.47   0 
  -2  14  -4   -6.43   35.44   0 
  -1 -19  -3   26.71   32.56   0 
  -1  -9   0   10.65   34.48   0 
  -1  15  -5   16.29   27.52   0 
   0 -16  -2   12.85   33.56   0 
   0  -7   0    8.07   49.34   0 
   0   9  -2    3.11   32.89   0 
   0  13  -4    3.06   33.39   0 
   1  14  -5   -0.23   28.02   0 
   2 -10  -1    6.07   52.99   0 
   3  11  -4   15.11   22.53   0 
   3  14  -6   17.21   29.33   0 
   3  15  -7    1.88   26.13   0 
   4   4  -2   12.99   41.29   0 
   4  10  -4   42.98   25.88   0 
   5   6  -3    6.40   28.91   0 
   6   4  -3   22.08   31.37   0 
   7 -12  -4    0.77   39.72   0 
   7  -7  -3  141.37   38.55   0 
   7   1  -3   -9.22   29.93   0 
   7   8  -5   11.37   29.02   0 
   7  10  -6    5.33   27.14   0 
   8 -13  -5    1.09   33.78   0 
   8   3  -4   17.69   25.33   0 
   9  -3  -4    3.81   25.37   0 
   9   4  -5   55.14   22.34   0 
   9   7  -6    4.24   23.19   0 
   9   9  -7   16.59   20.61   0 
   9  10  -8   30.88   24.68   0 
  10 -11  -6   -9.05   27.07   0 
  10  -6  -5   31.44   29.51   0 
  10  -1  -5  -11.15   30.05   0 
  10   0  -5    0.96   24.26   0 
  10   7  -7   15.09   20.92   0 
  11 -11  -7   -0.36   26.03   0 
  11  -7  -6   -1.11   27.77   0 
  11   0  -6  -13.21   21.83   0 
  11   1  -6   22.91   24.13   0 
  11   4  -7   22.57   27.18   0 
  12  -7  -7   -0.35   20.19   0 
  12  -6  -7    8.56   27.81   0 
  12  -1  -7   20.34   26.92   0 
  12   0  -7   -1.43   20.99   0 
  12   4  -8  -13.00   20.23   0 
  13  -5  -8    9.45   21.40   0 
  13  -4  -8   -2.27   22.15   0 
  13  -3  -8   -1.89   22.98   0 
  13  -1  -8    7.07   20.30   0 
 -16  -5   0   -2.09   25.66   0 
 -16  -4   0   16.79   26.07   0 
 -16  -3   0   38.61   26.19   0 
 -16  -2   0   17.09   27.39   0 
 -15  -8   0   17.66   21.25   0 
 -15  -7   0   -8.88   20.89   0 
 -15   0   0   23.97   22.94   0 
 -14 -10   0   -6.16   20.75   0 
 -14   3   0  -17.18   27.80   0 
 -13 -11   0   16.42   21.25   0 
 -13   4   0   19.89   28.45   0 
 -13  10  -2   17.08   34.22   0 
 -12 -12   0    6.34   21.32   0 
 -11  -6   1   -3.31   22.67   0 
 -11  -5   1   22.00   21.83   0 
 -11  -4   1   46.34   22.70   0 
 -11  -3   1   -7.15   25.72   0 
 -11  -2   1   41.21   25.40   0 
 -11  -1   1   -8.70   31.44   0 
 -11  11  -2   14.11   35.64   0 
 -10 -13   0   35.44   22.32   0 
 -10  -7   1    7.63   21.81   0 
 -10   0   1  -24.09   27.53   0 
 -10   6   0  -13.78   37.40   0 
 -10   9  -1   34.14   36.55   0 
  -9 -13   0    9.87   20.92   0 
  -9  -8   1   -4.03   28.22   0 
  -9  -7   1   10.10   24.10   0 
  -9   0   1    4.49   27.01   0 
  -8 -13   0   12.42   20.60   0 
  -8  -8   1   42.23   30.51   0 
  -8   1   1   51.86   35.34   0 
  -7 -13   0    0.67   22.39   0 
  -7  -8   1  108.85   32.37   0 
  -7  -7   1   74.14   27.16   0 
  -6 -13   0   16.06   22.29   0 
  -6  -7   1  216.42   30.39   0 
  -6   0   1   28.50   37.28   0 
  -5 -16  -1    2.76   23.30   0 
  -5  -6   1   30.87   33.18   0 
  -5  -1   1  206.83   45.00   0 
  -5  13  -3   59.33   50.38   0 
  -3 -18  -2   15.26   27.94   0 
  -3   8  -1   22.32   63.87   0 
  -1 -17  -2   -6.48   33.00   0 
  -1 -14  -1   81.53   34.79   0 
  -1  16  -6  -12.10   28.62   0 
   0 -13  -1   20.81   39.74   0 
   1   8  -2   35.37   37.50   0 
   1  15  -6   22.32   26.91   0 
   1  16  -7    9.42   26.03   0 
   2 -19  -4   12.96   40.01   0 
   2 -17  -3   -0.29   40.71   0 
   2   7  -2  223.86   34.60   0 
   3   0  -1   -2.91   57.08   0 
   4  14  -7   21.17   28.41   0 
   5   1  -2    2.97   39.05   0 
   5  12  -6   36.85   25.78   0 
   6   7  -4    2.50   25.40   0 
   6  11  -6   26.13   22.50   0 
   7   0  -3   -4.28   30.30   0 
   7   5  -4   24.46   26.38   0 
   7  11  -7   21.46   26.76   0 
   8   2  -4    2.59   26.31   0 
   8   6  -5  -21.79   21.94   0 
   8   8  -6   19.73   23.68   0 
   8  10  -7   23.83   21.43   0 
   9 -10  -5   15.01   33.56   0 
   9   3  -5    3.28   22.70   0 
   9   6  -6  123.52   30.76   0 
   9   8  -7    0.62   26.64   0 
  10  -5  -5  107.15   25.53   0 
  10  -4  -5   81.20   25.53   0 
  10  -3  -5    5.38   22.04   0 
  10  -2  -5    4.89   23.42   0 
  10   4  -6   22.99   22.45   0 
  10   6  -7  -18.19   21.27   0 
  10   8  -8   24.93   20.28   0 
  11  -6  -6    7.77   22.08   0 
  11  -5  -6   14.85   27.60   0 
  11  -4  -6    6.54   27.60   0 
  11  -3  -6   46.79   26.58   0 
  11  -2  -6   24.92   21.35   0 
  11  -1  -6   15.11   23.04   0 
  11   6  -8   -0.12   21.93   0 
  12  -5  -7   25.06   22.67   0 
  12  -4  -7   -1.15   25.14   0 
  12  -3  -7    7.28   21.71   0 
  12  -2  -7   23.03   23.05   0 
  12   3  -8   31.92   21.66   0 
  12   5  -9   12.91   21.50   0 
  13   1  -9    5.75   19.10   0 
 -16  -7   0   32.16   22.79   0 
 -16  -6   0   14.37   21.88   0 
 -16  -1   0   12.06   20.88   0 
 -16   0   0   36.75   27.92   0 
 -16   5  -1   23.10   26.76   0 
 -15  -9   0   30.33   21.14   0 
 -15   2   0   32.05   29.45   0 
 -15   6  -1    2.27   21.10   0 
 -14 -11   0   39.04   21.58   0 
 -14   7  -1   29.08   27.45   0 
 -13 -12   0   45.13   20.85   0 
 -13   8  -1   10.54   33.06   0 
 -12  -6   1   36.99   20.87   0 
 -12  -5   1    4.30   23.86   0 
 -12  -4   1   42.67   23.50   0 
 -12  -3   1   52.65   23.78   0 
 -12  -2   1  134.35   24.94   0 
 -12  -1   1   18.23   30.15   0 
 -12   5   0   22.55   23.48   0 
 -11 -13   0    6.54   20.81   0 
 -11  -8   1   25.30   29.01   0 
 -11  -7   1  -10.51   21.93   0 
 -11   0   1   -9.45   26.21   0 
 -10  -8   1   13.05   22.53   0 
 -10   1   1   30.21   33.02   0 
  -9 -17  -1   -8.27   29.77   0 
  -9 -14   0  -20.02   27.33   0 
  -9  -9   1   20.95   29.39   0 
  -9   1   1   10.06   27.53   0 
  -8 -17  -1   35.18   28.02   0 
  -8 -14   0  -12.69   26.22   0 
  -8  -9   1   13.38   30.15   0 
  -7 -17  -1   27.27   28.70   0 
  -7 -14   0   38.00   27.54   0 
  -7   1   1  296.58   34.27   0 
  -6  -8   1   23.37   27.48   0 
  -5 -13   0   28.09   25.34   0 
  -5  -7   1    2.73   29.93   0 
  -5   0   1  -21.44   53.85   0 
  -4 -16  -1   21.05   23.64   0 
  -4  -5   1  264.71   42.29   0 
  -4  -3   1  820.52   55.11   0 
  -4  -2   1  322.11   65.19   0 
  -3 -12   0   62.90   33.24   0 
  -3  14  -4   13.32   38.80   0 
  -2 -15  -1    5.83   28.45   0 
  -2 -11   0   67.64   31.02   0 
  -2  10  -2  126.90   46.47   0 
  -2  12  -3   19.28   43.15   0 
  -2  15  -5    0.91   32.91   0 
   0  11  -3    8.39   31.56   0 
   1 -18  -3    4.67   37.24   0 
   1 -12  -1   36.63   42.86   0 
   1  12  -4   30.89   32.37   0 
   2  13  -5  -10.23   23.12   0 
   3 -16  -3   11.95   46.16   0 
   3 -13  -2   17.45   65.66   0 
   4   7  -3   68.20   29.46   0 
   5   0  -2    3.97   49.44   0 
   5   8  -4   76.07   32.82   0 
   5  10  -5    9.55   30.26   0 
   5  13  -7    5.84   22.36   0 
   5  14  -8    8.32   24.88   0 
   6   3  -3   29.95   33.75   0 
   6   9  -5   35.96   24.80   0 
   6  12  -7   13.75   21.48   0 
   6  13  -8    2.21   21.46   0 
   7  -6  -3   75.54   33.64   0 
   7  -1  -3   -2.53   29.35   0 
   7  12  -8   16.54   21.76   0 
   8 -15  -6    4.43   38.22   0 
   8   1  -4    1.55   32.80   0 
   9 -13  -6   12.06   34.30   0 
   9   9  -8  -13.58   24.24   0 
  10 -10  -6    3.22   28.77   0 
  10   3  -6   39.93   25.23   0 
  11 -10  -7   -1.48   26.90   0 
  11   2  -7   28.57   27.17   0 
  11   3  -7   30.49   21.57   0 
  11   5  -8    5.72   21.48   0 
  11   7  -9    4.30   21.03   0 
  12   1  -8    7.84   26.23   0 
  12   2  -8   40.65   21.54   0 
  12   4  -9   30.29   21.48   0 
  13  -1  -9  -16.65   18.33   0 
  13   0  -9  -11.69   19.85   0 
 -17  -3   0   11.72   22.54   0 
 -17  -2   0   21.17   26.25   0 
 -16   1   0   21.69   24.73   0 
 -15   3   0   39.59   31.25   0 
 -14   4   0   20.48   30.34   0 
 -13 -13   0    6.02   28.35   0 
 -13  -6   1   21.25   23.45   0 
 -13  -5   1    6.43   23.50   0 
 -13  -4   1   -3.62   24.72   0 
 -13  -3   1   -5.78   24.88   0 
 -13  -1   1   -1.54   28.96   0 
 -13   5   0   11.57   27.27   0 
 -12 -13   0   22.77   21.09   0 
 -12  -8   1   48.25   23.24   0 
 -12  -7   1    5.38   21.38   0 
 -12   0   1   -9.94   25.07   0 
 -12  11  -2    2.61   39.03   0 
 -11 -14   0   32.34   25.88   0 
 -11  -9   1   -3.45   23.69   0 
 -11   1   1   19.32   25.66   0 
 -11   6   0   19.54   31.61   0 
 -11   9  -1    5.08   35.52   0 
 -11  13  -3   16.56   51.74   0 
 -10 -14   0   13.37   24.05   0 
 -10  -9   1   14.57   22.96   0 
  -9 -10   1   16.61   29.52   0 
  -9   2   1   76.85   33.08   0 
  -8 -10   1   25.34   31.65   0 
  -8   2   1   34.94   34.89   0 
  -7  -9   1    8.35   26.43   0 
  -6 -17  -1   -1.62   21.78   0 
  -6 -14   0   49.79   23.23   0 
  -6  -9   1  209.03   28.82   0 
  -6   1   1    3.79   36.83   0 
  -5  -8   1   16.62   28.70   0 
  -5   6   0  733.12   66.57   0 
  -4 -19  -2  -15.71   26.83   0 
  -4 -13   0   84.00   27.69   0 
  -3 -16  -1    6.93   28.33   0 
  -2 -18  -2   -5.19   26.98   0 
  -2  16  -6   11.98   27.41   0 
  -1 -10   0   13.99   32.66   0 
   0  -8   0   18.24   47.74   0 
   0  14  -5   17.68   29.10   0 
   0  16  -7   22.22   27.08   0 
   1  10  -3   50.09   31.22   0 
   2   9  -3   44.34   32.64   0 
   2  11  -4   25.83   29.81   0 
   2  14  -6   -2.12   28.58   0 
   2  15  -7   -5.80   26.61   0 
   3   5  -2    3.40   39.16   0 
   3   8  -3    5.74   27.02   0 
   3  12  -5    9.46   22.17   0 
   4   3  -2   11.01   46.16   0 
   4   9  -4    6.86   33.06   0 
   4  11  -5   17.05   22.04   0 
   5  -7  -2    7.76   45.86   0 
   5   5  -3  171.23   33.16   0 
   6 -10  -3    5.77   43.82   0 
   6   6  -4   80.80   27.67   0 
   7  -5  -3   34.87   31.49   0 
   7  -4  -3   48.54   33.66   0 
   7  -3  -3   16.75   27.88   0 
   7  -2  -3   16.59   28.07   0 
   7   4  -4   41.28   28.15   0 
   7   7  -5   16.71   23.35   0 
   7   9  -6   -3.84   24.29   0 
   8  -8  -4  231.96   35.35   0 
   8   5  -5  149.56   24.43   0 
   8   7  -6   37.43   23.92   0 
   8   9  -7    2.14   21.56   0 
   8  10  -8   17.76   25.54   0 
   9  -9  -5   19.96   31.95   0 
   9   2  -5   28.34   26.10   0 
   9   5  -6   33.95   22.31   0 
   9   7  -7    5.46   22.39   0 
  10   2  -6   -6.38   24.87   0 
  10   5  -7   21.54   22.42   0 
  10   7  -8   -7.22   21.52   0 
  10   8  -9  -10.27   20.38   0 
  11   1  -7   27.84   27.28   0 
  11   4  -8  -20.87   21.84   0 
  12   0  -8    1.77   21.61   0 
  12   3  -9   -7.52   22.55   0 
 -17  -1   0   -9.64   24.15   0 
 -17   0   0    9.72   29.64   0 
 -16   2   0   15.57   24.55   0 
 -15   7  -1   17.32   27.06   0 
 -14  -6   1   18.93   21.65   0 
 -14  -5   1   56.73   22.39   0 
 -14  -4   1   36.36   22.38   0 
 -14  -3   1    1.19   23.20   0 
 -14  -2   1   23.91   23.34   0 
 -14  10  -2    2.17   28.83   0 
 -13  -8   1   27.78   23.19   0 
 -13  -7   1  -11.21   24.22   0 
 -13   0   1    4.70   22.23   0 
 -12 -14   0   22.21   19.76   0 
 -12  -9   1   36.25   22.85   0 
 -12   1   1   10.62   25.32   0 
 -12   6   0   21.50   29.81   0 
 -12   9  -1    7.66   34.89   0 
 -11 -10   1   38.89   23.59   0 
 -11   2   1   35.51   32.31   0 
 -10 -15   0   11.04   27.28   0 
 -10   2   1   -7.15   26.27   0 
  -9 -15   0    2.63   29.57   0 
  -8 -15   0   23.52   31.54   0 
  -7 -15   0   18.77   28.18   0 
  -7 -10   1   55.31   26.96   0 
  -7   2   1  132.58   33.48   0 
  -6 -10   1   14.49   33.13   0 
  -6  13  -3   53.71   54.65   0 
  -5 -14   0    1.08   24.87   0 
  -5  -9   1   21.20   34.35   0 
  -4  -7   1   29.99   30.94   0 
  -4  -1   1   16.52   53.99   0 
  -3  15  -5    8.22   33.77   0 
  -1  13  -4    5.71   32.26   0 
   0 -19  -3   14.43   34.01   0 
   0  15  -6    9.18   27.86   0 
   1   4  -1    7.79   65.28   0 
   3  10  -4   -8.52   25.14   0 
   3  13  -6   29.72   23.42   0 
   3  14  -7   15.57   31.22   0 
   4  12  -6    1.81   28.21   0 
   4  14  -8   25.65   28.89   0 
   5  -1  -2   12.24   40.81   0 
   5  11  -6   50.75   22.97   0 
   6 -16  -5   -1.33   49.26   0 
   6   2  -3  122.20   35.84   0 
   6   8  -5   29.46   25.09   0 
   6  10  -6   17.63   23.37   0 
   7  10  -7   12.60   21.84   0 
   7  11  -8   29.79   20.83   0 
   8 -12  -5   16.61   34.24   0 
   8  -7  -4   39.60   32.69   0 
   8  -1  -4   -1.41   33.47   0 
   8   0  -4   27.21   27.51   0 
   8   4  -5   12.04   24.38   0 
   9   1  -5   13.09   26.42   0 
   9   4  -6   11.09   29.77   0 
   9   8  -8  -20.46   22.10   0 
  10 -12  -7   11.40   33.28   0 
  10  -9  -6    5.30   29.11   0 
  10   1  -6  -21.46   22.53   0 
  10   4  -7   17.64   22.59   0 
  11  -8  -7   18.62   26.40   0 
  11   0  -7   -1.11   23.20   0 
  11   5  -9   19.43   22.25   0 
  12  -7  -8   13.86   20.90   0 
  12  -6  -8   -0.04   21.92   0 
  12  -5  -8   12.43   28.10   0 
  12  -4  -8    9.40   28.14   0 
  12  -3  -8   18.43   29.54   0 
  12  -2  -8   17.07   22.53   0 
  12   2  -9   -1.77   20.51   0 
 -17   1   0   16.17   25.75   0 
 -16   3   0   18.56   29.43   0 
 -15  -6   1  -14.86   27.25   0 
 -15  -5   1    3.49   22.05   0 
 -15  -4   1   13.88   21.55   0 
 -15  -3   1  -10.44   23.46   0 
 -15   4   0    4.16   24.76   0 
 -14  -8   1  -26.31   22.92   0 
 -14  -7   1   35.03   23.32   0 
 -14  -1   1   -6.19   22.47   0 
 -14   0   1   -0.82   28.49   0 
 -14   5   0   39.23   28.99   0 
 -13 -10   1   29.12   26.83   0 
 -13  -9   1    3.91   23.46   0 
 -13   1   1   23.34   23.27   0 
 -12 -10   1   41.24   24.40   0 
 -12   2   1  143.12   30.98   0 
 -11 -15   0   17.25   22.21   0 
 -11 -11   1  -16.47   22.07   0 
 -10 -11   1   21.02   24.06   0 
 -10   3   1  -10.83   32.32   0 
 -10   7   0   18.86   38.57   0 
  -9 -11   1  -15.84   24.05   0 
  -9   7   0   20.30   40.48   0 
  -8 -11   1    3.42   23.79   0 
  -8   3   1   26.32   35.09   0 
  -8   7   0   45.02   40.38   0 
  -7 -18  -1    6.00   23.80   0 
  -7 -11   1    2.69   26.03   0 
  -6 -15   0    3.48   28.51   0 
  -5   1   1  226.97   46.83   0 
  -4 -17  -1   -9.56   23.25   0 
  -4 -14   0   28.27   30.16   0 
  -4  -8   1  190.69   31.07   0 
  -4   0   1    0.92   66.69   0 
  -4  14  -4   17.48   38.76   0 
  -3 -19  -2   12.17   29.00   0 
  -3 -13   0  118.03   29.25   0 
  -3  -6   1   92.01   46.73   0 
  -3  -5   1   -5.44   42.79   0 
  -3  -4   1   54.40   49.91   0 
  -3  -3   1    5.52   56.40   0 
  -3  16  -6    0.70   29.93   0 
  -2 -16  -1    8.86   34.61   0 
  -2 -12   0   16.36   34.05   0 
  -1 -15  -1    5.79   31.97   0 
  -1   9  -2  163.51   44.55   0 
   0 -17  -2   17.78   32.78   0 
   0 -14  -1   54.04   40.28   0 
   1 -16  -2   18.13   39.13   0 
   1  13  -5   38.46   29.15   0 
   1  15  -7   -7.59   27.03   0 
   2   6  -2   18.54   37.61   0 
   3  -6  -1   82.06   87.62   0 
   4   6  -3  698.37   39.11   0 
   4  13  -7   40.54   25.14   0 
   5  -6  -2   54.72   45.63   0 
   5  -2  -2   73.20   48.69   0 
   5   4  -3  260.22   38.07   0 
   5   7  -4   15.33   27.65   0 
   5   9  -5  140.25   33.24   0 
   5  12  -7   20.73   22.55   0 
   5  13  -8   19.76   23.29   0 
   6  11  -7   -0.91   22.15   0 
   6  12  -8    3.69   21.04   0 
   7 -11  -4   -1.08   42.89   0 
   7   3  -4   57.75   28.92   0 
   7   6  -5   58.45   24.78   0 
   7   8  -6   -1.62   25.83   0 
   8  -6  -4   60.45   32.60   0 
   8  -2  -4   20.75   27.07   0 
   8   6  -6   54.88   24.31   0 
   8   8  -7   31.26   22.99   0 
   9 -12  -6   -9.40   34.17   0 
   9  -8  -5   77.98   32.38   0 
   9  -1  -5   29.92   32.47   0 
   9   0  -5   -1.02   26.96   0 
   9   6  -7   -6.17   21.57   0 
   9   9  -9   29.80   21.90   0 
  10  -8  -6   -1.61   28.62   0 
  10  -1  -6    4.80   28.34   0 
  10   0  -6   -0.90   23.16   0 
  10   3  -7  102.14   29.38   0 
  10   7  -9   -2.13   22.15   0 
  11  -7  -7  -15.96   22.85   0 
  11  -6  -7   -7.06   27.54   0 
  11  -3  -7    2.52   26.06   0 
  11  -2  -7   14.42   22.90   0 
  11  -1  -7   -5.87   21.62   0 
  11   2  -8   -1.21   26.81   0 
  12   0  -9   -7.11   25.06   0 
  12   1  -9   -1.03   20.96   0 
 -17   2   0    2.46   25.53   0 
 -16  -5   1   -8.05   26.82   0 
 -16  -4   1    4.84   28.45   0 
 -15  -8   1   18.78   21.43   0 
 -15  -7   1   37.08   22.44   0 
 -15  -2   1   15.40   23.28   0 
 -15  -1   1   20.03   24.32   0 
 -14 -10   1   23.92   21.57   0 
 -14  -9   1   -1.10   22.91   0 
 -14   1   1    1.19   27.38   0 
 -13 -11   1   18.24   27.79   0 
 -13   2   1   22.79   30.18   0 
 -13   6   0    6.19   23.79   0 
 -13   9  -1    4.57   33.85   0 
 -13  11  -2    8.59   40.79   0 
 -12 -11   1    9.80   22.45   0 
 -11 -12   1   42.31   23.19   0 
 -11   3   1    8.61   25.12   0 
 -11   7   0    5.69   37.24   0 
 -10 -16   0   31.72   23.51   0 
 -10 -12   1   18.35   23.58   0 
  -9 -16   0   42.54   23.64   0 
  -9 -12   1   30.47   23.69   0 
  -8 -16   0  -13.40   31.53   0 
  -8 -12   1   -8.58   23.31   0 
  -7   3   1  140.58   40.80   0 
  -7   7   0   14.38   47.20   0 
  -6 -11   1   44.94   27.39   0 
  -5 -15   0   16.08   28.79   0 
  -5 -10   1   -8.18   26.64   0 
  -5  11  -2   24.29   61.57   0 
  -4  -9   1   90.91   28.25   0 
  -4  16  -6    8.46   35.15   0 
  -3 -17  -1   18.31   29.07   0 
  -3  -7   1   28.55   41.75   0 
  -3  -2   1 4050.27   87.75   0 
  -3  12  -3   35.96   47.05   0 
  -1 -18  -2   -2.71   29.66   0 
  -1 -11   0   10.31   32.54   0 
  -1  11  -3   88.40   33.83   0 
  -1  14  -5    4.28   30.01   0 
  -1  15  -6    8.12   28.11   0 
   0  -9   0   -2.00   42.53   0 
   0  12  -4   48.87   33.27   0 
   1   7  -2  263.03   45.07   0 
   1  14  -6   28.91   24.14   0 
   2  12  -5   16.89   24.81   0 
   3  11  -5   15.58   28.78   0 
   4   2  -2    6.42   51.09   0 
   4   8  -4   32.24   33.86   0 
   4  10  -5   19.07   23.59   0 
   5  -5  -2   52.63   42.97   0 
   5  -4  -2   -8.69   44.43   0 
   5  -3  -2   31.30   47.78   0 
   6   1  -3   25.41   34.84   0 
   6   5  -4  111.71   29.25   0 
   6   9  -6   35.50   24.96   0 
   7 -14  -5   18.20   41.38   0 
   7   2  -4   37.94   29.52   0 
   7   9  -7   18.07   23.20   0 
   7  11  -9   -6.39   24.84   0 
   8  -5  -4    5.02   25.00   0 
   8  -4  -4   32.90   25.52   0 
   8  -3  -4    1.12   26.98   0 
   8   3  -5   51.37   25.54   0 
   8   9  -8   -8.65   21.33   0 
   8  10  -9    5.78   21.21   0 
   9  -7  -5   14.55   31.34   0 
   9  -6  -5   13.49   33.37   0 
   9  -3  -5   33.46   30.49   0 
   9  -2  -5   -2.35   26.91   0 
   9   3  -6   32.58   23.61   0 
   9   7  -8   21.58   21.24   0 
   9   8  -9    8.28   19.90   0 
  10 -11  -7   14.59   27.46   0 
  10  -7  -6  -16.79   22.92   0 
  10  -6  -6   11.32   29.51   0 
  10  -5  -6   99.02   31.23   0 
  10  -4  -6   18.11   29.26   0 
  10  -3  -6    3.64   28.06   0 
  10  -2  -6  -17.12   23.99   0 
  10   5  -8    5.10   22.86   0 
  10   6  -9   11.03   21.79   0 
  11 -10  -8  -16.30   27.15   0 
  11  -5  -7   13.41   24.35   0 
  11  -4  -7   37.81   23.94   0 
  11   1  -8   43.01   22.72   0 
  11   4  -9  -10.87   21.54   0 
  12  -2  -9   24.51   28.08   0 
  12  -1  -9    4.67   21.13   0 
 -16  -6   1    6.52   22.26   0 
 -16  -3   1  -21.68   22.41   0 
 -16  -2   1   -2.49   22.93   0 
 -16   4   0   23.21   25.29   0 
 -15 -10   1    7.38   22.64   0 
 -15  -9   1   11.23   22.78   0 
 -15   0   1   15.31   23.55   0 
 -15   8  -1   14.43   28.08   0 
 -14 -11   1   32.08   22.74   0 
 -14   2   1   53.29   29.28   0 
 -14   6   0   14.00   29.61   0 
 -13 -12   1   26.28   21.54   0 
 -12 -12   1   17.71   23.02   0 
 -12   3   1   36.16   25.44   0 
 -12   7   0    1.67   34.55   0 
 -11 -13   1    7.27   28.60   0 
 -10 -13   1   31.31   24.57   0 
  -9 -13   1   36.79   26.70   0 
  -9  10  -1   -6.46   49.57   0 
  -8 -13   1   -0.54   27.96   0 
  -7 -16   0   34.59   24.84   0 
  -7 -12   1  107.64   25.08   0 
  -6 -16   0    6.26   32.24   0 
  -6 -12   1   -5.29   30.17   0 
  -5 -11   1  131.66   33.12   0 
  -4 -10   1   97.14   33.87   0 
  -4  15  -5   38.29   37.24   0 
  -3 -14   0    1.15   32.75   0 
  -3  -8   1  373.58   41.55   0 
  -2 -19  -2   14.37   30.45   0 
  -2 -13   0   12.59   35.42   0 
  -2  13  -4    1.77   33.49   0 
   0   5  -1  641.16   68.53   0 
   0   8  -2  480.80   46.33   0 
   1 -13  -1   43.34   48.79   0 
   1  11  -4   11.12   33.38   0 
   2 -15  -2   21.50   47.58   0 
   2  13  -6   27.24   24.56   0 
   2  14  -7    4.66   22.72   0 
   3  -3  -1   39.84   75.89   0 
   3   4  -2    3.24   45.07   0 
   3   7  -3   76.35   33.48   0 
   3   9  -4   60.21   35.70   0 
   3  12  -6   -5.12   28.99   0 
   3  14  -8   -1.31   23.68   0 
   5  10  -6   86.23   25.06   0 
   6  -9  -3    9.63   39.91   0 
   6   0  -3    0.88   35.53   0 
   6   7  -5   34.83   27.29   0 
   6  10  -7  -12.47   23.98   0 
   6  11  -8   -7.38   23.00   0 
   6  12  -9   21.70   23.95   0 
   7 -16  -6   11.98   42.63   0 
   7   5  -5  119.08   26.24   0 
   7   7  -6   30.71   24.92   0 
   7  10  -8   -1.09   23.53   0 
   8 -14  -6   15.48   35.33   0 
   8 -11  -5   22.34   36.80   0 
   8   2  -5   19.10   26.56   0 
   8   5  -6   85.77   24.49   0 
   8   7  -7   -8.01   24.45   0 
   8   8  -8   16.70   27.25   0 
   9 -11  -6   36.31   35.13   0 
   9  -5  -5   32.79   28.38   0 
   9  -4  -5   83.18   26.57   0 
   9   2  -6    3.28   23.64   0 
   9   5  -7    3.56   23.27   0 
  10   2  -7   27.30   24.16   0 
  10   4  -8   -1.78   23.15   0 
  11  -9  -8   38.05   27.97   0 
  11   0  -8   23.46   23.85   0 
  11   3  -9   -8.11   22.02   0 
  12  -5  -9   27.49   24.10   0 
  12  -4  -9   18.99   23.91   0 
  12  -3  -9  -10.11   22.00   0 
 -16   0   1   54.92   26.44   0 
 -16   5   0   10.33   27.42   0 
 -15   1   1   14.73   28.37   0 
 -14 -12   1    6.24   24.16   0 
 -14   9  -1   17.96   36.86   0 
 -13 -13   1   42.27   27.82   0 
 -12 -13   1   -7.61   22.23   0 
 -11  -6   2   39.15   29.70   0 
 -11  -4   2   -0.45   29.13   0 
 -11   4   1   32.57   35.49   0 
 -10  -6   2   13.75   23.95   0 
 -10  -5   2   79.03   25.72   0 
 -10  -4   2   43.16   27.08   0 
 -10  -3   2   18.24   32.82   0 
 -10   4   1   23.12   26.79   0 
 -10  10  -1   13.49   42.55   0 
  -9 -17   0    1.99   24.98   0 
  -9  -5   2   59.22   27.19   0 
  -9  -4   2   13.96   28.09   0 
  -9   4   1   11.54   33.59   0 
  -8 -17   0   26.79   30.35   0 
  -8   4   1   22.67   34.72   0 
  -8  10  -1   12.06   59.66   0 
  -7 -13   1   55.08   25.15   0 
  -7  13  -3   16.21   56.94   0 
  -6   3   1   34.95   44.88   0 
  -5 -16   0   33.42   30.08   0 
  -5   2   1  411.05   48.41   0 
  -5  14  -4   25.89   37.94   0 
  -4 -18  -1    7.06   22.48   0 
  -4 -15   0    1.68   24.61   0 
  -4   1   1    4.23   65.48   0 
  -3  -1   1  492.00   65.46   0 
  -3  10  -2   32.14   52.29   0 
  -2   7  -1   96.29   57.37   0 
  -2  14  -5   15.18   34.72   0 
   0  10  -3    8.80   35.03   0 
   0  13  -5   13.00   29.74   0 
   0  14  -6   12.95   31.22   0 
   1   9  -3   -4.93   34.56   0 
   2 -11  -1   -0.45   56.40   0 
   2   8  -3   83.42   29.95   0 
   2  10  -4    7.68   26.06   0 
   3  -5  -1    2.03   74.57   0 
   3  -4  -1   74.19   78.24   0 
   3  13  -7   -4.49   25.30   0 
   4   1  -2  119.29   53.27   0 
   4   5  -3   12.14   37.51   0 
   4  12  -7    1.44   23.89   0 
   5 -12  -3   31.50   57.63   0 
   5   3  -3  -12.89   38.39   0 
   5   6  -4   48.31   29.94   0 
   5   8  -5   73.14   27.66   0 
   5  11  -7   25.58   24.38   0 
   5  12  -8    1.61   23.72   0 
   6   4  -4   26.20   30.72   0 
   7 -10  -4  286.70   45.82   0 
   7   1  -4   14.41   29.99   0 
   7   8  -7    7.07   25.12   0 
   8   9  -9   -7.35   22.65   0 
   9   4  -7    2.10   22.31   0 
   9   6  -8   12.12   24.05   0 
   9   7  -9   43.16   22.24   0 
  10 -10  -7    0.24   29.15   0 
  10   0  -7   20.83   31.06   0 
  10   1  -7   -4.25   25.46   0 
  10   3  -8   20.45   24.25   0 
  10   5  -9  -19.19   21.80   0 
  11  -8  -8    2.46   28.09   0 
  11  -7  -8   26.60   29.54   0 
  11  -2  -8  -12.28   29.30   0 
  11   2  -9   47.41   22.48   0 
 -16   1   1    6.63   25.24   0 
 -15   2   1   32.31   23.55   0 
 -15   6   0   -8.32   27.16   0 
 -14   3   1    6.56   24.35   0 
 -13  -6   2   23.71   24.63   0 
 -13  -5   2   -8.82   24.37   0 
 -13  -4   2   29.79   26.36   0 
 -13   7   0    4.84   31.34   0 
 -12 -14   1    4.88   21.14   0 
 -12  -7   2    6.60   22.03   0 
 -12  -6   2    3.74   24.91   0 
 -12  -5   2   49.03   24.31   0 
 -12  -4   2   10.43   24.04   0 
 -12  -3   2   15.29   25.65   0 
 -12   4   1   36.62   25.88   0 
 -11 -14   1   -3.30   23.32   0 
 -11  -8   2   19.42   24.35   0 
 -11  -7   2   13.45   22.61   0 
 -11  -3   2   13.35   27.50   0 
 -11  -2   2   71.41   26.91   0 
 -11  10  -1   31.23   40.85   0 
 -10 -14   1  -15.05   24.32   0 
 -10  -8   2    7.19   23.94   0 
 -10  -7   2   17.59   24.13   0 
 -10  -2   2   25.76   28.43   0 
 -10  12  -2   17.42   63.70   0 
  -9 -14   1    2.38   22.68   0 
  -9  -8   2   14.30   25.56   0 
  -9  -7   2   -5.09   25.64   0 
  -9  -3   2   28.87   29.03   0 
  -9  -2   2   -3.54   29.45   0 
  -8 -14   1   14.46   23.13   0 
  -8  -7   2  -19.20   27.61   0 
  -8  -6   2   13.75   27.97   0 
  -8  -5   2   18.89   29.44   0 
  -8  -4   2   96.99   30.74   0 
  -8  -3   2   20.39   30.94   0 
  -7 -17   0  -15.37   25.71   0 
  -6 -13   1  237.65   27.75   0 
  -6   7   0   26.70   57.30   0 
  -5 -19  -1    1.35   28.61   0 
  -5 -12   1   15.23   25.99   0 
  -5  15  -5   14.24   37.65   0 
  -4 -11   1   45.37   33.22   0 
  -3  -9   1   33.58   29.78   0 
  -2 -17  -1    3.13   31.37   0 
  -2  15  -6   16.96   30.45   0 
  -1 -16  -1    8.68   32.29   0 
  -1 -12   0  144.64   37.44   0 
  -1   6  -1  288.57   63.97   0 
   0 -10   0   43.50   47.52   0 
   1 -19  -3   21.67   44.59   0 
   1  12  -5  -12.50   32.19   0 
   1  14  -7   27.56   27.16   0 
   4   9  -5   89.12   28.66   0 
   6 -13  -4    3.38   43.89   0 
   6  -8  -3   30.38   40.98   0 
   6  -1  -3    9.15   33.05   0 
   6   6  -5    5.86   27.24   0 
   6   8  -6   33.35   24.97   0 
   6   9  -7    6.63   29.90   0 
   6  11  -9   24.59   25.49   0 
   7   0  -4    6.06   30.78   0 
   7   4  -5   25.35   26.88   0 
   7   6  -6   12.69   24.31   0 
   7   9  -8    4.26   22.37   0 
   7  10  -9    7.68   22.50   0 
   8 -10  -5   32.64   38.87   0 
   8   1  -5   34.52   27.43   0 
   8   4  -6   30.88   24.35   0 
   8   6  -7   24.96   23.74   0 
   8   8  -9   -7.59   27.56   0 
   9 -13  -7   -7.60   37.04   0 
   9 -10  -6    3.32   32.08   0 
   9   0  -6   34.69   31.85   0 
   9   3  -7   31.05   31.46   0 
  10  -9  -7   17.28   29.24   0 
  10  -1  -7   25.42   24.96   0 
  10   2  -8   15.77   22.50   0 
  10   4  -9   27.86   23.61   0 
  10   5 -10   47.24   22.17   0 
  11  -6  -8   42.85   24.85   0 
  11  -5  -8   -3.98   25.87   0 
  11  -4  -8  -10.38   25.52   0 
  11  -3  -8    7.58   25.01   0 
  11   0  -9   -4.02   21.99   0 
  11   1  -9   18.37   22.42   0 
 -17   0   1   28.05   26.07   0 
 -16   2   1   16.58   31.16   0 
 -15   3   1    8.73   31.31   0 
 -15   9  -1    8.55   35.61   0 
 -14  -7   2    9.02   24.19   0 
 -14  -6   2   35.67   24.03   0 
 -14  -5   2   21.47   25.02   0 
 -14  -4   2   -4.14   23.73   0 
 -14  -3   2   41.41   24.82   0 
 -14   7   0    9.00   31.28   0 
 -13  -9   2    0.26   29.48   0 
 -13  -8   2    1.45   24.18   0 
 -13  -7   2   21.42   25.24   0 
 -13  -2   2   10.45   25.03   0 
 -13   4   1  -23.99   25.12   0 
 -12  -9   2   23.48   23.94   0 
 -12  -1   2   13.83   26.55   0 
 -12  10  -1   13.58   39.11   0 
 -11 -15   1    6.75   23.48   0 
 -11 -10   2   30.86   30.04   0 
 -11  -9   2   24.43   24.45   0 
 -11  -1   2   31.49   28.60   0 
 -11  12  -2   -4.13   54.90   0 
 -10 -15   1   27.64   23.87   0 
 -10 -10   2   50.46   32.37   0 
 -10  -9   2    4.55   27.22   0 
 -10  -1   2   87.65   30.77   0 
 -10   8   0   20.13   41.88   0 
  -9 -15   1   24.34   31.98   0 
  -9  -9   2   -2.77   25.10   0 
  -9  -1   2  145.96   31.08   0 
  -8 -18   0   -2.72   30.94   0 
  -8  -8   2   65.95   28.07   0 
  -8  -2   2   13.39   33.61   0 
  -7 -14   1   41.81   25.17   0 
  -7  -7   2   13.23   28.97   0 
  -7  -6   2   81.96   31.45   0 
  -7  -5   2   -8.12   32.38   0 
  -7  -4   2   41.58   34.39   0 
  -7  -3   2  113.35   36.24   0 
  -7   4   1  191.77   42.07   0 
  -6 -17   0  -22.79   22.24   0 
  -6  14  -4   10.67   44.69   0 
  -5 -13   1   83.01   33.77   0 
  -4 -16   0   25.61   31.40   0 
  -3 -18  -1   10.46   30.39   0 
  -3 -15   0   16.59   31.41   0 
  -3 -10   1   64.53   33.97   0 
  -3  13  -4   32.82   38.91   0 
  -2 -14   0   20.34   34.64   0 
  -2  -7   1   -0.13   45.98   0 
  -2  -6   1  182.91   44.25   0 
  -2  -5   1  694.20   56.52   0 
  -2  -4   1  266.48   60.55   0 
  -2  11  -3   15.83   41.39   0 
  -1 -19  -2   16.87   36.35   0 
  -1  12  -4   10.57   34.81   0 
  -1  15  -7   15.95   29.25   0 
   0 -18  -2   23.03   39.99   0 
   0 -15  -1  126.58   42.52   0 
   1  13  -6   -1.15   25.56   0 
   2 -18  -3    7.07   50.54   0 
   2   5  -2  263.10   46.57   0 
   2  11  -5    0.03   23.77   0 
   2  13  -7   -8.72   32.13   0 
   2  14  -8   -2.93   25.24   0 
   3   3  -2  432.57   60.09   0 
   3   6  -3  278.95   46.06   0 
   3  10  -5   22.79   27.34   0 
   3  13  -8   21.24   30.77   0 
   4 -10  -2   66.08   76.97   0 
   4   7  -4   97.42   31.19   0 
   4  10  -6   30.46   29.98   0 
   4  12  -8  -28.11   30.57   0 
   5   2  -3    4.90   40.72   0 
   5   5  -4  116.66   39.49   0 
   5   9  -6   15.28   24.66   0 
   5  10  -7   -3.68   28.98   0 
   5  11  -8   19.76   29.43   0 
   5  12  -9    8.98   24.46   0 
   6  -2  -3  105.75   33.91   0 
   6   3  -4  265.32   34.05   0 
   6  10  -8   11.22   24.48   0 
   7  -9  -4  100.64   43.19   0 
   7  -1  -4   12.36   36.42   0 
   7   3  -5   12.60   33.68   0 
   7   7  -7    9.40   30.19   0 
   8 -13  -6    7.89   36.52   0 
   8   0  -5   -0.24   26.85   0 
   8   3  -6   29.27   24.31   0 
   8   5  -7   17.29   22.46   0 
   9  -9  -6    6.28   30.54   0 
   9  -1  -6   -4.00   26.80   0 
   9   6  -9   19.72   22.71   0 
  10  -8  -7   -9.36   24.20   0 
  10  -7  -7   -8.71   30.04   0 
  10  -3  -7   80.78   29.67   0 
  10  -2  -7   -0.46   24.17   0 
  10   1  -8    7.55   23.13   0 
  10   3  -9  -12.87   22.36   0 
  10   4 -10   50.17   29.13   0 
  11  -1  -9   17.73   22.64   0 
  11   1 -10   17.30   23.44   0 
 -16   3   1    5.30   31.89   0 
 -16   6   0   11.74   24.70   0 
 -15  -8   2    6.91   22.50   0 
 -15  -6   2   -5.90   23.73   0 
 -15  -5   2   24.16   23.58   0 
 -15  -4   2    6.55   22.90   0 
 -15  -3   2   24.88   25.47   0 
 -14  -9   2   -0.98   24.20   0 
 -14  -8   2   12.65   23.66   0 
 -14  -1   2   10.34   30.82   0 
 -14   4   1   20.36   24.85   0 
 -13 -10   2   19.27   23.71   0 
 -13  -1   2   34.69   25.32   0 
 -13   0   2   30.70   29.70   0 
 -13  10  -1   14.87   43.02   0 
 -12 -11   2   28.44   28.82   0 
 -12 -10   2   -2.69   22.86   0 
 -12   0   2  165.77   28.10   0 
 -12   5   1    0.41   31.64   0 
 -12   8   0  -18.94   36.49   0 
 -11 -11   2   -5.81   23.47   0 
 -11   0   2   43.94   28.07   0 
 -11   5   1   17.61   34.81   0 
 -11   8   0  -16.42   33.42   0 
 -10 -11   2    9.81   31.51   0 
 -10   0   2   27.58   29.29   0 
 -10   5   1   24.32   36.82   0 
  -9 -10   2   25.44   24.86   0 
  -9   0   2   94.76   31.33   0 
  -9   5   1  184.96   37.32   0 
  -9   8   0   18.52   42.33   0 
  -8 -15   1   -6.92   24.87   0 
  -8 -10   2   47.91   31.98   0 
  -8  -1   2   80.97   33.24   0 
  -7 -18   0    1.44   23.82   0 
  -7 -15   1    5.47   30.47   0 
  -7  -9   2   83.56   34.94   0 
  -7  -8   2  157.24   29.48   0 
  -7  -2   2  500.66   39.85   0 
  -6 -14   1    8.22   24.66   0 
  -6  -5   2    1.13   36.04   0 
  -6  -4   2   57.59   46.86   0 
  -6  15  -5   29.49   42.17   0 
  -5 -17   0   15.36   29.60   0 
  -4 -12   1    1.51   24.89   0 
  -4  12  -3   57.58   47.92   0 
  -3   0   1   -3.57   63.96   0 
  -3  14  -5   44.21   37.47   0 
  -3  15  -6    5.95   30.44   0 
  -2  -8   1  243.01   44.10   0 
  -2  -3   1 1742.67   78.12   0 
  -1  13  -5   -3.46   30.48   0 
  -1  14  -6   12.18   30.43   0 
   0  11  -4    8.63   36.22   0 
   1 -17  -2    4.26   42.34   0 
   1   3  -1  277.48   68.23   0 
   3   8  -4   13.19   27.51   0 
   3  11  -6    8.21   23.88   0 
   3  12  -7    0.27   23.75   0 
   4   0  -2   18.98   52.02   0 
   4   4  -3    4.54   41.74   0 
   4  11  -7   17.65   23.57   0 
   5 -15  -4    5.27   57.82   0 
   5   7  -5   -6.96   27.62   0 
   6  -7  -3   10.90   36.24   0 
   6  -6  -3    8.27   36.32   0 
   6  -4  -3   14.80   39.28   0 
   6  -3  -3   41.29   32.69   0 
   6   5  -5   15.29   27.81   0 
   6   7  -6  -11.22   25.68   0 
   7 -13  -5   13.91   36.36   0 
   7  -2  -4   19.91   35.88   0 
   7   5  -6    5.77   24.48   0 
   7   8  -8   40.20   23.49   0 
   7   9  -9   -3.74   22.81   0 
   8  -9  -5   32.96   34.50   0 
   8  -1  -5   38.95   30.12   0 
   8   6  -8   11.17   24.52   0 
   8   7  -9   67.57   23.35   0 
   8   8 -10   22.58   23.68   0 
   9 -12  -7  -13.97   32.64   0 
   9  -8  -6   45.70   31.04   0 
   9  -2  -6    8.42   26.86   0 
   9   2  -7   24.61   26.66   0 
   9   4  -8   -2.20   25.06   0 
   9   6 -10   56.31   23.32   0 
  10 -11  -8   19.71   24.23   0 
  10  -6  -7   -2.60   25.61   0 
  10  -5  -7   41.30   23.67   0 
  10  -4  -7   -0.90   24.43   0 
  10   0  -8    6.16   23.99   0 
  10   2  -9    7.43   22.66   0 
  11  -7  -9    0.34   31.62   0 
  11  -6  -9    0.37   30.16   0 
  11  -5  -9  -10.61   30.54   0 
  11  -4  -9   -2.11   24.06   0 
  11  -3  -9   -4.00   24.69   0 
  11  -2  -9   11.43   23.88   0 
  11   0 -10   18.60   22.09   0 
 -17   2   1   -1.47   25.64   0 
 -16  -7   2   21.50   24.03   0 
 -16  -6   2   -5.40   23.59   0 
 -16  -5   2   15.90   22.74   0 
 -16  -4   2   20.05   23.31   0 
 -16  -3   2   -2.30   23.51   0 
 -15 -10   2  -22.11   23.60   0 
 -15  -2   2    8.75   24.94   0 
 -15  -1   2   18.44   25.50   0 
 -15   4   1   -2.50   24.75   0 
 -15   7   0  -23.78   29.02   0 
 -14 -11   2   10.59   22.71   0 
 -14 -10   2    3.47   22.94   0 
 -14   0   2   13.74   31.19   0 
 -13 -11   2    1.90   23.56   0 
 -13   5   1   14.37   31.14   0 
 -13   8   0   24.27   36.87   0 
 -12 -12   2   56.91   29.41   0 
 -12   1   2   40.70   31.48   0 
 -12  12  -2   16.58   49.53   0 
 -11 -12   2   30.85   24.77   0 
 -11   1   2   28.33   26.62   0 
 -10 -16   1   50.84   25.27   0 
 -10 -12   2   -5.88   30.12   0 
 -10   1   2  119.73   36.21   0 
  -9 -16   1    8.59   24.53   0 
  -9 -11   2   71.32   26.44   0 
  -8 -16   1   13.80   33.28   0 
  -8 -11   2   33.03   32.07   0 
  -8   0   2   22.08   33.52   0 
  -8   5   1   17.07   37.08   0 
  -8   8   0    4.88   47.85   0 
  -7 -10   2   14.81   28.35   0 
  -7  -1   2  132.45   38.20   0 
  -6  -8   2  423.12   33.74   0 
  -6  -7   2   12.27   31.52   0 
  -6  -3   2    4.57   40.41   0 
  -5 -14   1  114.84   34.38   0 
  -5   3   1  140.48   54.23   0 
  -3 -11   1   14.47   27.29   0 
  -2   9  -2    3.10   48.14   0 
  -1 -13   0   59.15   38.07   0 
   0 -11   0    5.40   42.78   0 
   0  14  -7    7.26   28.94   0 
   1  -6   0    8.07   79.46   0 
   1   6  -2  236.71   51.97   0 
   1  10  -4   10.15   32.74   0 
   1  14  -8   28.40   29.35   0 
   2   7  -3   48.20   41.18   0 
   2   9  -4   24.64   28.72   0 
   4   8  -5   46.00   36.43   0 
   4  12  -9   27.14   30.36   0 
   5   1  -3  160.66   44.16   0 
   5   8  -6   60.42   33.15   0 
   5  11  -9   39.38   24.27   0 
   6  -5  -3   60.00   30.93   0 
   6   2  -4   24.54   35.23   0 
   6   8  -7   74.82   26.43   0 
   6   9  -8   -7.62   23.37   0 
   6  10  -9   68.59   22.71   0 
   7  -8  -4   34.71   37.74   0 
   7  -3  -4   53.48   34.84   0 
   7   2  -5   16.79   28.79   0 
   7   6  -7    1.33   31.10   0 
   8  -8  -5  -22.39   34.52   0 
   8  -2  -5    3.73   29.77   0 
   8   2  -6    1.34   26.60   0 
   8   4  -7   19.09   24.52   0 
   9  -7  -6   37.63   25.46   0 
   9  -6  -6  105.43   32.31   0 
   9  -5  -6    4.98   31.34   0 
   9  -4  -6   53.60   25.11   0 
   9  -3  -6    8.33   24.83   0 
   9   1  -7   14.70   27.00   0 
   9   3  -8   21.35   24.90   0 
  10 -10  -8  -13.74   27.06   0 
  10  -1  -8   12.98   24.46   0 
  10   1  -9   28.49   23.50   0 
  10   3 -10    0.16   23.15   0 
  11  -2 -10   25.97   22.66   0 
 -17  -3   2   10.20   24.49   0 
 -17   3   1    3.04   26.93   0 
 -16  -2   2   18.41   24.26   0 
 -16  -1   2   18.15   30.44   0 
 -16   4   1   22.75   30.67   0 
 -16   7   0    9.29   29.99   0 
 -15   0   2    2.18   23.61   0 
 -14   1   2   15.91   29.86   0 
 -14   5   1   43.46   32.02   0 
 -14   8   0    6.30   35.97   0 
 -14  10  -1   -6.84   37.65   0 
 -13 -12   2   15.98   23.73   0 
 -13   1   2   24.63   25.83   0 
 -12 -13   2   35.31   30.35   0 
 -11 -13   2   22.58   24.10   0 
 -10 -13   2   25.58   30.72   0 
  -9 -12   2    8.89   24.53   0 
  -9   1   2  144.06   32.27   0 
  -7 -16   1   -1.68   33.68   0 
  -7 -11   2  -14.03   33.79   0 
  -7  15  -5    7.52   42.09   0 
  -6 -15   1   33.01   25.02   0 
  -6  -9   2   16.38   30.58   0 
  -6  -2   2   -0.53   41.56   0 
  -6   4   1   33.72   45.18   0 
  -5 -18   0   25.39   28.75   0 
  -5  -6   2   75.81   44.75   0 
  -5  -5   2   61.55   48.39   0 
  -4 -17   0   -4.10   31.71   0 
  -4 -13   1   33.57   29.37   0 
  -4  15  -6   32.92   38.00   0 
  -3 -19  -1   24.36   30.64   0 
  -3 -16   0   -3.24   30.13   0 
  -2 -18  -1   -0.91   30.85   0 
  -2 -15   0   -1.85   33.58   0 
  -2  -9   1    9.78   31.26   0 
  -2  -2   1 1015.21   79.93   0 
  -2  15  -7    5.73   29.71   0 
  -1 -17  -1   -2.67   37.11   0 
  -1  10  -3   -3.66   36.76   0 
   0   7  -2   26.83   46.25   0 
   0   9  -3   15.03   36.14   0 
   0  12  -5   10.62   32.50   0 
   0  13  -6   30.35   32.03   0 
   1 -14  -1   16.61   47.07   0 
   1  -5   0    5.42   94.54   0 
   1   8  -3   11.74   39.10   0 
   1  13  -7   32.04   35.76   0 
   2  13  -8   32.80   25.06   0 
   3   9  -5  106.96   35.03   0 
   4  -1  -2  132.01   65.17   0 
   4   6  -4   -0.80   31.99   0 
   4   9  -6   21.27   33.00   0 
   4  11  -8    7.57   30.57   0 
   5   4  -4   42.46   35.01   0 
   5   6  -5   25.51   35.53   0 
   5   9  -7   33.98   24.69   0 
   5  10  -8   -5.53   25.48   0 
   6   4  -5   29.61   36.05   0 
   6   6  -6   30.79   27.19   0 
   7 -15  -6    5.22   42.50   0 
   7  -7  -4   28.93   35.25   0 
   7  -6  -4    6.06   35.47   0 
   7  -5  -4   15.18   32.41   0 
   7  -4  -4   51.47   28.43   0 
   7   4  -6   -8.25   25.33   0 
   7   7  -8   -0.01   24.67   0 
   7   8  -9  -18.43   21.65   0 
   8 -12  -6   23.92   34.73   0 
   8  -7  -5  170.55   30.48   0 
   8  -6  -5    5.24   35.87   0 
   8  -5  -5  109.58   35.13   0 
   8  -4  -5   23.18   28.07   0 
   8   1  -6   28.65   25.83   0 
   8   5  -8   11.88   24.26   0 
   8   7 -10   -2.46   22.97   0 
   9 -11  -7   -6.61   30.71   0 
   9   0  -7   -1.43   26.54   0 
   9   2  -8    0.68   24.81   0 
   9   4  -9  -14.68   24.13   0 
  10  -9  -8   38.16   25.19   0 
  10  -8  -8   23.03   32.59   0 
  10  -3  -8   22.20   24.37   0 
  10  -2  -8   -9.22   24.73   0 
  10   0  -9   25.73   24.07   0 
  10   2 -10   40.36   22.27   0 
 -17  -2   2   21.24   23.70   0 
 -17  -1   2   12.82   30.94   0 
 -16   0   2   28.68   27.19   0 
 -15   1   2   -8.48   25.94   0 
 -13 -13   2   17.92   23.97   0 
 -13   2   2    7.36   31.29   0 
 -13  12  -2    7.06   52.11   0 
 -12 -14   2   -8.51   27.27   0 
 -12   2   2   77.01   27.97   0 
 -12   6   1   30.99   32.49   0 
 -11 -14   2   45.11   29.42   0 
 -11   2   2   40.18   29.53   0 
 -11   6   1   16.21   35.02   0 
 -10   2   2   14.64   29.53   0 
 -10   6   1   19.06   42.01   0 
  -9 -17   1   16.67   26.13   0 
  -9 -13   2   19.98   24.08   0 
  -8 -17   1   21.05   31.22   0 
  -8   1   2   63.89   32.15   0 
  -8  13  -3    2.83   67.28   0 
  -7 -12   2   54.62   31.76   0 
  -7   0   2  179.71   38.17   0 
  -7  14  -4   13.72   45.33   0 
  -6 -19   0   14.69   29.91   0 
  -6 -10   2  112.82   30.75   0 
  -6  -1   2   26.33   41.82   0 
  -5 -15   1   -1.64   31.45   0 
  -5  -8   2   42.56   32.17   0 
  -5  -7   2   41.48   33.94   0 
  -5  -4   2   17.32   43.00   0 
  -4  13  -4    4.44   40.39   0 
  -4  14  -5   19.25   35.63   0 
  -3 -12   1   27.36   28.25   0 
  -2 -10   1   11.78   35.71   0 
  -2  12  -4   49.39   37.06   0 
  -2  13  -5    4.73   38.95   0 
  -2  14  -6  -10.04   31.76   0 
  -1   8  -2  386.90   48.12   0 
   0 -16  -1   47.32   38.01   0 
   1  -7   0   19.04   62.05   0 
   1  11  -5    4.56   26.74   0 
   1  12  -6   12.31   25.92   0 
   2   0  -1  113.16   95.73   0 
   2  10  -5   16.85   27.09   0 
   2  11  -6   22.20   33.27   0 
   2  12  -7   18.39   26.51   0 
   3   2  -2  222.19   62.84   0 
   3   5  -3   26.40   42.35   0 
   3  10  -6   11.59   24.52   0 
   3  11  -7   -3.21   23.46   0 
   4   3  -3  -14.33   43.85   0 
   4  10  -7    9.71   24.33   0 
   5   0  -3   15.62   50.19   0 
   6 -15  -5   10.13   45.07   0 
   6 -12  -4   12.18   43.72   0 
   6   1  -4   78.61   34.85   0 
   6   7  -7   10.54   27.36   0 
   6   9  -9   -5.67   23.24   0 
   7 -12  -5    4.11   38.99   0 
   7   1  -5   -4.52   30.02   0 
   7   5  -7   13.87   30.94   0 
   7   8 -10   50.40   24.74   0 
   8 -14  -7    8.76   36.14   0 
   8   0  -6   21.87   34.43   0 
   8   3  -7   32.72   25.21   0 
   8   4  -8    7.64   31.38   0 
   8   6 -10   39.32   24.64   0 
   9 -10  -7   14.10   30.37   0 
   9  -1  -7   12.23   27.08   0 
   9   1  -8   65.62   31.81   0 
   9   3  -9    1.26   24.21   0 
   9   4 -10   12.34   23.70   0 
  10  -7  -8   16.49   27.36   0 
  10  -6  -8   33.94   26.75   0 
  10  -5  -8    3.99   25.36   0 
  10  -4  -8  -28.76   25.68   0 
  10  -1  -9   32.34   24.58   0 
  10   1 -10   28.12   22.36   0 
 -17   0   2  -12.62   26.31   0 
 -16   1   2   24.04   26.93   0 
 -16   5   1   33.49   30.79   0 
 -15   2   2   25.64   33.03   0 
 -15   8   0    3.19   31.73   0 
 -14   2   2    1.94   25.40   0 
 -14   6   1   35.85   31.66   0 
 -13   6   1   12.69   32.07   0 
 -12  -6   3    8.93   30.78   0 
 -10 -14   2   30.96   26.74   0 
  -9 -14   2    9.74   25.08   0 
  -9   2   2  -12.73   28.55   0 
  -9   6   1   18.21   41.97   0 
  -8 -13   2   29.71   24.57   0 
  -7 -17   1    0.64   33.30   0 
  -7   5   1    9.26   39.31   0 
  -6 -16   1   24.37   27.24   0 
  -6 -11   2    5.68   29.06   0 
  -5  -9   2   13.71   29.10   0 
  -5  -3   2   19.62   45.85   0 
  -4 -14   1   28.49   27.68   0 
  -4   6   0   15.62   91.43   0 
  -3 -17   0   33.26   39.00   0 
  -3  15  -7   31.62   30.76   0 
  -1 -20  -2   23.66   36.54   0 
  -1 -14   0   15.16   36.70   0 
  -1  14  -7   11.00   29.88   0 
   0 -12   0   54.37   45.86   0 
   0  14  -8   14.32   28.04   0 
   1  -8   0    9.49   60.38   0 
   2 -16  -2   23.93   54.37   0 
   2 -12  -1    9.13   61.91   0 
   2  13  -9  -11.67   26.60   0 
   3   7  -4  199.01   33.01   0 
   3  12  -9   16.76   25.48   0 
   4  -2  -2   14.17   62.83   0 
   4   7  -5   13.98   36.07   0 
   4  11  -9  -24.98   23.83   0 
   5 -17  -5   -2.35   57.53   0 
   5 -11  -3   13.08   59.25   0 
   5   7  -6   73.98   28.44   0 
   5   9  -8   -0.93   30.75   0 
   5  10  -9   18.39   23.43   0 
   6   0  -4  172.63   43.86   0 
   6   5  -6   16.02   32.42   0 
   6   9 -10   16.13   23.98   0 
   7   0  -5   -7.40   30.01   0 
   7   3  -6   -8.39   26.77   0 
   7   6  -8   15.82   25.15   0 
   7   7  -9   30.65   23.35   0 
   8 -11  -6    0.62   33.13   0 
   8  -1  -6   20.80   35.89   0 
   8   2  -7   21.30   26.58   0 
   8   5  -9   46.94   25.08   0 
   9 -12  -8   14.34   32.22   0 
   9  -9  -7   -0.71   31.85   0 
   9  -2  -7   36.04   24.84   0 
   9   2  -9   12.44   23.92   0 
  10  -9  -9   28.93   30.77   0 
  10  -3  -9  -11.07   29.50   0 
  10  -2  -9   21.68   24.25   0 
  10  -1 -10   17.35   27.25   0 
  10   0 -10  -37.75   23.04   0 
 -17   1   2   25.79   34.26   0 
 -16   2   2  -12.45   33.57   0 
 -15  -7   3   21.22   29.63   0 
 -15  -6   3   -2.23   29.82   0 
 -15  -5   3  -32.73   28.75   0 
 -15   6   1    6.39   29.50   0 
 -14  -8   3    9.04   24.97   0 
 -14  -7   3   16.99   25.34   0 
 -14  -6   3   42.62   24.75   0 
 -14   3   2   42.59   32.38   0 
 -13  -9   3   22.46   25.49   0 
 -13  -8   3   -3.25   25.21   0 
 -13  -7   3   37.33   26.94   0 
 -13  -6   3  -19.21   25.56   0 
 -13  -5   3    4.26   25.99   0 
 -13  -4   3   27.60   26.77   0 
 -13  -3   3    6.47   33.76   0 
 -13   3   2  -11.64   26.68   0 
 -12  -9   3   12.94   25.64   0 
 -12  -8   3   15.91   26.43   0 
 -12  -7   3    0.30   26.15   0 
 -12  -5   3    6.93   28.05   0 
 -12  -4   3   -4.24   26.97   0 
 -12  -3   3   42.76   26.50   0 
 -12   3   2   20.86   26.91   0 
 -11 -15   2    6.89   23.94   0 
 -11  -9   3   42.54   25.94   0 
 -11  -8   3   28.34   25.89   0 
 -11  -7   3    6.58   24.05   0 
 -11  -6   3   21.64   25.58   0 
 -11  -5   3   43.19   26.16   0 
 -11  -4   3   44.80   25.92   0 
 -11  -3   3   15.61   34.64   0 
 -10 -15   2   47.61   25.23   0 
 -10  -8   3  -12.06   25.75   0 
 -10  -7   3   43.68   26.22   0 
 -10  -6   3    5.16   25.31   0 
 -10  -5   3   69.37   27.03   0 
 -10  -4   3   13.88   33.90   0 
 -10   3   2   17.78   35.47   0 
  -8 -18   1   50.77   33.56   0 
  -8 -14   2   23.90   23.26   0 
  -8   2   2   31.33   38.69   0 
  -8  14  -4    1.02   53.22   0 
  -7 -13   2  -12.25   24.39   0 
  -7   1   2  137.49   36.06   0 
  -7   8   0   19.49   60.30   0 
  -6 -12   2   52.91   26.55   0 
  -6   0   2   34.70   42.68   0 
  -6  11  -2   16.62   69.58   0 
  -5 -19   0   -1.10   29.80   0 
  -5 -16   1  -13.19   32.03   0 
  -5 -10   2   12.35   31.67   0 
  -5  -2   2   46.18   49.67   0 
  -5  12  -3  113.05   53.33   0 
  -5  15  -6   13.35   33.05   0 
  -4 -18   0   -7.27   25.73   0 
  -4  -6   2   70.59   44.84   0 
  -3 -13   1   23.50   29.15   0 
  -3   1   1  549.72   71.68   0 
  -3  11  -3   41.10   45.80   0 
  -2 -19  -1    6.96   39.61   0 
  -2 -16   0   31.76   33.02   0 
  -2 -11   1   12.26   34.71   0 
  -1  11  -4   -1.73   38.20   0 
  -1  12  -5   15.21   33.49   0 
  -1  13  -6   49.77   33.48   0 
   0 -19  -2   -2.89   41.42   0 
   0   4  -1  243.69   79.10   0 
   0  10  -4   18.70   37.79   0 
   0  13  -7   13.97   33.39   0 
   1  -4   0  597.33  146.76   0 
   1  13  -8  -14.20   27.31   0 
   2   8  -4  112.19   30.45   0 
   3  11  -8   45.14   32.85   0 
   4   5  -4   26.58   35.36   0 
   4   8  -6   30.55   35.14   0 
   4  10  -8   23.61   25.17   0 
   5  -1  -3  163.21   49.91   0 
   5   3  -4   54.03   37.56   0 
   5   5  -5   22.01   30.55   0 
   5   8  -7   30.94   26.48   0 
   5  10 -10    7.73   24.77   0 
   6   3  -5  113.11   31.20   0 
   6   6  -7    4.37   32.54   0 
   6   7  -8   -1.36   31.84   0 
   6   8  -9   27.01   23.74   0 
   7   4  -7    8.49   25.62   0 
   7   6  -9   17.53   30.20   0 
   7   7 -10   29.07   23.50   0 
   8 -10  -6   23.18   32.97   0 
   8  -2  -6   17.19   35.39   0 
   8   1  -7   46.05   31.31   0 
   8   3  -8   -3.19   25.51   0 
   8   4  -9   -1.10   25.38   0 
   8   5 -10  -12.55   24.39   0 
   9  -8  -7    0.33   26.34   0 
   9  -7  -7   23.55   32.18   0 
   9  -6  -7   33.20   31.91   0 
   9  -5  -7   20.53   26.49   0 
   9  -4  -7  -19.98   24.11   0 
   9  -1  -8   72.27   32.48   0 
   9   0  -8   28.94   25.40   0 
   9   1  -9    9.04   24.66   0 
   9   2 -10   21.87   28.14   0 
  10  -8  -9   -2.25   26.81   0 
  10  -7  -9   -3.52   26.83   0 
  10  -6  -9   24.89   26.24   0 
  10  -4  -9    0.38   26.68   0 
  10  -2 -10   30.82   23.09   0 
 -17   2   2    5.66   34.19   0 
 -16  -7   3    2.96   25.22   0 
 -16  -6   3   29.48   25.59   0 
 -16  -5   3   39.23   24.10   0 
 -16  -4   3   55.45   30.87   0 
 -15  -9   3   -3.79   24.77   0 
 -15  -8   3  -14.59   25.64   0 
 -15   3   2  -10.76   34.74   0 
 -14 -10   3  -18.36   23.27   0 
 -14  -9   3   40.70   24.61   0 
 -14  -3   3   16.99   24.87   0 
 -14  -2   3   -2.52   25.83   0 
 -13 -11   3   13.88   24.73   0 
 -13 -10   3   -0.46   24.13   0 
 -13  -2   3    3.18   28.25   0 
 -13   9   0   20.32   38.05   0 
 -12 -11   3    9.18   24.25   0 
 -12 -10   3   23.64   26.72   0 
 -12  -2   3  -16.12   26.74   0 
 -12   9   0  -21.75   38.06   0 
 -11 -10   3   25.98   25.99   0 
 -11  -2   3  -16.47   29.20   0 
 -11   9   0   65.81   38.62   0 
 -10 -16   2  -25.80   31.20   0 
 -10  -9   3  -12.52   28.65   0 
 -10  -3   3   21.70   31.19   0 
 -10   9   0   31.54   46.61   0 
  -9 -15   2   19.54   26.30   0 
  -9  -9   3   59.12   32.35   0 
  -9  -8   3   -6.78   25.84   0 
  -9  -7   3    1.47   27.00   0 
  -9  -6   3   30.62   27.83   0 
  -9  -5   3   65.82   28.60   0 
  -9  -4   3   13.25   29.79   0 
  -9   3   2   33.80   34.49   0 
  -8 -15   2   33.97   31.51   0 
  -8   6   1   55.15   45.48   0 
  -7 -18   1    1.32   30.96   0 
  -7 -14   2    9.49   25.76   0 
  -6 -17   1  -12.59   23.88   0 
  -6 -13   2   -1.31   31.45   0 
  -5 -11   2    2.26   27.65   0 
  -5  -1   2    9.86   59.88   0 
  -5  14  -5   29.90   41.77   0 
  -4 -15   1    7.50   26.81   0 
  -4  -8   2  249.14   37.05   0 
  -4  -7   2  443.50   40.19   0 
  -4  -4   2   24.60   57.21   0 
  -4  10  -2   10.80   55.09   0 
  -3  14  -6   20.52   31.55   0 
  -2  -1   1  191.63   76.05   0 
  -2  14  -7  -15.58   29.39   0 
  -1 -18  -1    3.75   37.36   0 
  -1  -7   1  604.56   57.75   0 
  -1  -6   1   15.01   58.02   0 
  -1  14  -8    8.47   29.02   0 
   0  11  -5   -2.30   36.50   0 
   0  12  -6   12.17   31.62   0 
   1   9  -4    4.70   29.50   0 
   1  12  -7   31.28   32.05   0 
   2   6  -3  -10.04   36.34   0 
   2  11  -7    3.94   31.17   0 
   3   8  -5   51.96   31.26   0 
   3   9  -6   75.51   35.09   0 
   3  10  -7   22.26   32.39   0 
   4  -9  -2    7.78   68.76   0 
   4  -3  -2   16.25   58.72   0 
   4   2  -3    1.71   47.93   0 
   4   9  -7   47.70   25.72   0 
   5   9  -9   29.93   25.30   0 
   6 -11  -4   12.33   50.56   0 
   6  -1  -4   69.80   33.18   0 
   6   8 -10  -14.99   23.18   0 
   7 -14  -6  -16.51   40.85   0 
   7 -11  -5   42.33   36.37   0 
   7  -1  -5   14.68   30.13   0 
   7   2  -6   -1.64   27.64   0 
   7   5  -8   41.97   24.38   0 
   8 -13  -7  -18.63   33.33   0 
   8  -9  -6   48.71   33.70   0 
   8   2  -8    8.05   32.64   0 
   8   4 -10   19.32   23.94   0 
   9 -11  -8   16.58   30.06   0 
   9  -2  -8    3.10   31.07   0 
   9   1 -10   40.70   31.11   0 
  10  -5 -10   46.11   32.15   0 
  10  -3 -10    3.38   22.41   0 
 -16  -3   3  -14.66   24.93   0 
 -16  -2   3   -3.91   30.54   0 
 -16   6   1   17.28   23.82   0 
 -15  -2   3   21.22   26.09   0 
 -15  -1   3    2.20   32.89   0 
 -14 -11   3   29.26   25.95   0 
 -14  -1   3   12.29   26.78   0 
 -14   4   2   29.93   33.57   0 
 -14   9   0  -10.91   40.50   0 
 -13 -12   3   12.38   23.28   0 
 -13  -1   3   35.44   27.35   0 
 -13   4   2   15.00   33.01   0 
 -13   7   1    9.77   34.04   0 
 -12 -12   3    1.59   24.59   0 
 -12  -1   3   21.17   27.49   0 
 -12   4   2   15.47   34.96   0 
 -12   7   1    7.93   33.86   0 
 -12  11  -1   13.19   46.06   0 
 -11 -12   3    4.59   24.16   0 
 -11 -11   3   29.32   25.35   0 
 -11  -1   3   24.17   29.83   0 
 -11   4   2   31.86   36.75   0 
 -11  11  -1    5.72   52.21   0 
 -10 -11   3   -8.39   25.77   0 
 -10  -2   3    3.22   29.38   0 
  -9 -16   2   12.60   26.34   0 
  -9 -10   3   23.13   29.24   0 
  -9  -3   3   45.34   29.99   0 
  -8  -8   3   29.15   28.00   0 
  -8  -7   3   10.12   28.11   0 
  -8  -6   3   -2.69   29.34   0 
  -8  -5   3   30.92   30.59   0 
  -8  -4   3   28.30   39.24   0 
  -6  15  -6   20.47   38.09   0 
  -5 -12   2   18.89   27.60   0 
  -5   4   1   12.58   60.18   0 
  -5  13  -4   26.63   45.52   0 
  -4 -10   2   39.12   38.06   0 
  -4  -9   2   16.09   30.26   0 
  -4  -3   2   24.91   66.18   0 
  -3 -18   0   34.39   37.23   0 
  -3 -14   1    7.60   29.60   0 
  -3  12  -4   35.47   45.13   0 
  -3  13  -5    2.70   33.95   0 
  -2 -12   1   14.48   36.92   0 
  -2  10  -3   41.00   43.51   0 
  -1 -15   0  -11.54   37.35   0 
  -1  -8   1  159.34   48.34   0 
  -1  -5   1  119.66   57.46   0 
   0 -13   0    0.67   46.80   0 
   0  13  -8   20.72   32.27   0 
   1 -18  -2   30.64   47.40   0 
   1 -15  -1  178.32   51.11   0 
   1  -9   0    4.84   52.35   0 
   1   2  -1  164.60   77.98   0 
   1   5  -2   48.39   50.48   0 
   1   7  -3  224.40   45.58   0 
   1  10  -5   23.95   29.91   0 
   1  11  -6   37.50   27.79   0 
   2   9  -5   51.71   31.03   0 
   2  10  -6   -1.00   27.30   0 
   2  12  -9   -3.29   26.47   0 
   3   1  -2   91.85   63.85   0 
   3   4  -3   53.99   47.77   0 
   3   6  -4   -6.98   35.38   0 
   3  11  -9   18.50   26.99   0 
   4   6  -5   15.00   38.55   0 
   4  10 -10    5.25   29.64   0 
   4  10  -9   -6.30   25.32   0 
   5  -2  -3   -9.56   47.78   0 
   5   2  -4   21.50   39.62   0 
   5   6  -6   32.02   30.46   0 
   5   7  -7   30.68   26.19   0 
   5   8  -8   53.39   26.12   0 
   5   9 -10   42.59   26.23   0 
   6   2  -5  -13.74   31.91   0 
   6   4  -6   47.58   28.11   0 
   6   7  -9   -2.68   24.17   0 
   7 -10  -5  101.30   40.41   0 
   7  -2  -5   23.46   31.30   0 
   7   1  -6   42.62   28.51   0 
   7   3  -7    1.69   26.37   0 
   7   4  -8   26.55   30.29   0 
   7   6 -10   -3.61   23.88   0 
   8 -12  -7    9.22   36.11   0 
   8  -8  -6   -1.97   33.52   0 
   8  -7  -6   37.68   34.71   0 
   8  -5  -6   80.29   33.50   0 
   8  -4  -6   56.19   27.65   0 
   8   0  -7   17.28   26.77   0 
   8   3  -9   31.65   24.93   0 
   9 -10  -8   17.84   25.11   0 
   9  -9  -8   23.46   32.63   0 
   9  -4  -8   28.10   28.91   0 
   9  -1  -9   -6.17   25.69   0 
   9   0 -10   89.43   30.28   0 
 -17  -2   3   21.92   24.95   0 
 -17   3   2    5.30   35.07   0 
 -15   0   3   35.16   32.44   0 
 -15   4   2   37.83   33.49   0 
 -15   9   0   -4.45   39.67   0 
 -14   0   3   14.43   25.98   0 
 -14   7   1   57.76   32.50   0 
 -13 -13   3   11.90   25.71   0 
 -13   0   3   35.99   25.85   0 
 -13  11  -1  -10.36   44.19   0 
 -12 -13   3   12.10   25.14   0 
 -12   0   3   13.59   28.27   0 
 -11 -13   3   10.40   25.51   0 
 -11   0   3   39.28   37.35   0 
 -10 -12   3   55.24   25.46   0 
 -10  -1   3    2.67   30.66   0 
 -10   4   2   72.78   36.44   0 
 -10   7   1   23.27   44.16   0 
  -9 -11   3   19.96   28.41   0 
  -9  -2   3   13.60   30.91   0 
  -9   9   0   19.53   54.08   0 
  -8 -16   2   19.22   28.56   0 
  -8 -10   3    0.78   27.39   0 
  -8  -3   3  122.22   34.01   0 
  -8   3   2   -3.94   39.33   0 
  -7 -15   2   41.81   27.50   0 
  -7  -7   3  176.50   38.80   0 
  -6 -18   1   19.63   30.43   0 
  -6 -14   2    5.23   27.38   0 
  -6   1   2   20.59   40.86   0 
  -6   5   1   20.18   50.83   0 
  -5 -17   1   10.21   25.91   0 
  -5 -13   2    7.80   32.29   0 
  -4 -16   1   19.85   33.67   0 
  -4   3   1  819.42   74.35   0 
  -2 -17   0   -2.90   38.98   0 
  -2  13  -6   63.34   35.06   0 
  -1  -9   1   20.90   41.79   0 
  -1  -4   1    0.39   75.86   0 
  -1   9  -3   71.08   46.89   0 
  -1  13  -7   -8.28   31.33   0 
   0 -17  -1   19.43   37.64   0 
   0   8  -3  411.00   45.09   0 
   1  12  -8   37.07   33.78   0 
   2   3  -2  100.05   61.38   0 
   3  10  -8  -12.29   31.04   0 
   4 -14  -3   19.16   73.08   0 
   4  -4  -2   10.67   53.45   0 
   4   4  -4    3.52   38.39   0 
   4   7  -6   69.05   35.95   0 
   4   8  -7   11.87   32.76   0 
   4   9  -8    0.78   25.66   0 
   5 -10  -3    5.74   51.26   0 
   5   4  -5    7.87   32.90   0 
   5   8  -9   23.38   25.03   0 
   6 -14  -5   15.51   41.39   0 
   6   1  -5   64.42   40.26   0 
   6   5  -7  155.68   27.60   0 
   6   6  -8   -3.72   26.03   0 
   6   7 -10   15.13   25.08   0 
   7  -9  -5    4.88   44.07   0 
   7  -3  -5   54.85   31.87   0 
   7   5 -10   29.77   25.52   0 
   8  -1  -7   19.26   26.71   0 
   8   1  -8   15.88   28.39   0 
   8   2  -9  -21.69   25.22   0 
   8   3 -10   41.40   25.43   0 
   9  -8  -8   14.19   28.04   0 
   9  -7  -8   28.44   25.50   0 
   9  -6  -8   22.50   27.89   0 
   9  -5  -8   17.00   26.90   0 
   9  -2  -9   10.59   26.13   0 
   9  -1 -10   20.99   30.47   0 
 -17  -1   3  -30.03   28.16   0 
 -16   0   3   66.46   26.49   0 
 -16   4   2    3.84   27.55   0 
 -15   7   1    2.40   33.01   0 
 -14   1   3   23.26   30.89   0 
 -14  11  -1    8.71   43.56   0 
 -13   1   3   46.91   33.57   0 
 -12 -14   3    7.32   24.73   0 
 -12   1   3    6.67   33.26   0 
 -11 -14   3    9.70   24.24   0 
 -10 -13   3  -16.03   27.46   0 
 -10   0   3   12.20   32.44   0 
 -10  11  -1   10.40   59.24   0 
  -9 -17   2   -6.47   28.60   0 
  -9 -13   3   12.41   31.00   0 
  -9 -12   3   -7.21   26.97   0 
  -9  -1   3   10.18   31.00   0 
  -9   4   2   36.20   38.04   0 
  -9  14  -4    6.07   60.30   0 
  -8 -11   3   21.41   27.44   0 
  -8  -2   3  105.04   34.33   0 
  -7 -16   2   -2.97   37.23   0 
  -7  -9   3    8.39   29.73   0 
  -7  -8   3   13.61   32.10   0 
  -7  -5   3   11.97   33.52   0 
  -7  -4   3   44.04   36.11   0 
  -6 -15   2   42.22   32.79   0 
  -5   0   2    1.22   48.62   0 
  -5   7   0   40.38   86.61   0 
  -4 -11   2  188.74   31.83   0 
  -4  -2   2   11.50   57.80   0 
  -4  14  -6   13.41   33.15   0 
  -3 -15   1    1.66   33.82   0 
  -3  14  -7    5.38   30.93   0 
  -2 -20  -1    5.79   38.79   0 
  -2 -13   1    8.74   39.69   0 
  -2  11  -4   29.55   45.04   0 
  -2  12  -5    0.38   33.85   0 
  -2  14  -8    1.37   30.13   0 
  -1 -10   1   14.67   37.83   0 
   0  12  -7   23.55   34.83   0 
   1 -10   0    5.93   54.68   0 
   2   7  -4   59.50   33.94   0 
   2  11  -8   17.53   27.93   0 
   3   7  -5   -4.33   30.70   0 
   3   9  -7   -1.62   32.34   0 
   4  -8  -2  271.71   69.21   0 
   4  -5  -2  610.08   69.16   0 
   4   1  -3    2.34   50.79   0 
   4   9  -9   23.90   25.19   0 
   5  -3  -3   25.39   39.15   0 
   5   1  -4   41.88   39.85   0 
   5   5  -6   24.51   29.19   0 
   5   6  -7   47.02   33.36   0 
   5   7  -8   36.73   27.47   0 
   5   8 -10   -4.31   23.95   0 
   6 -16  -6   13.72   43.56   0 
   6 -10  -4   17.00   39.40   0 
   6  -3  -4  201.94   34.27   0 
   6   3  -6   12.81   29.21   0 
   6   6  -9   46.53   25.15   0 
   7 -15  -7    7.98   38.30   0 
   7 -13  -6    0.45   33.14   0 
   7  -8  -5   26.14   38.57   0 
   7  -7  -5    9.08   39.99   0 
   7  -6  -5   33.15   37.61   0 
   7  -5  -5   89.78   36.36   0 
   7   0  -6    1.08   30.77   0 
   7   2  -7   12.89   26.28   0 
   7   3  -8   27.84   25.31   0 
   7   4  -9   19.88   27.00   0 
   8 -13  -8   -3.67   32.52   0 
   8 -11  -7   25.54   34.68   0 
   8  -2  -7    5.99   27.15   0 
   8   0  -8    0.93   28.32   0 
   8   1  -9    1.82   26.37   0 
   8   2 -10    2.49   24.57   0 
   9 -10  -9   14.78   26.34   0 
   9  -9  -9   41.55   32.65   0 
   9  -4  -9   17.04   27.46   0 
   9  -3  -9    7.29   26.02   0 
 -17   0   3    3.44   27.70   0 
 -16   1   3   38.31   34.73   0 
 -16   7   1    7.83   34.20   0 
 -15   1   3    4.11   29.43   0 
 -15   5   2   20.24   32.30   0 
 -14   5   2   40.41   34.29   0 
 -13   5   2   15.10   27.40   0 
 -12   5   2   63.40   35.50   0 
 -11 -15   3   18.13   27.97   0 
 -11   1   3   -2.90   30.54   0 
 -11   5   2   35.10   39.28   0 
 -10 -14   3  -15.87   26.95   0 
  -9   0   3   21.18   39.20   0 
  -9   7   1   26.17   47.37   0 
  -9  13  -3    6.16   68.31   0 
  -8 -17   2   26.18   27.18   0 
  -8 -12   3   15.32   26.95   0 
  -8  -1   3  194.86   43.06   0 
  -7 -11   3   -6.62   34.96   0 
  -7 -10   3  146.56   31.08   0 
  -7  -3   3   49.27   36.94   0 
  -7   6   1  152.03   53.24   0 
  -6 -19   1   36.24   32.92   0 
  -6  14  -5   22.73   43.08   0 
  -5 -18   1   -4.06   30.69   0 
  -5 -14   2   97.70   29.35   0 
  -4 -17   1   29.20   35.31   0 
  -4 -12   2   36.61   28.98   0 
  -3  -8   2   33.71   34.86   0 
  -3  -7   2   45.46   37.45   0 
  -3  -6   2   47.46   41.94   0 
  -3  -5   2   46.87   57.35   0 
  -3   9  -2   27.86   55.86   0 
  -1 -19  -1    2.92   42.65   0 
  -1 -16   0   30.10   41.87   0 
  -1   5  -1  161.85   80.03   0 
  -1  12  -6   11.87   32.13   0 
  -1  13  -8  -12.85   31.85   0 
   0   6  -2   28.10   44.95   0 
   1   8  -4  218.71   40.20   0 
   1  11  -7    2.73   25.15   0 
   1  12  -9   34.01   27.35   0 
   2   5  -3  431.54   46.13   0 
   2   8  -5  251.39   41.47   0 
   3   0  -2  213.52   81.57   0 
   3   8  -6   -1.61   29.98   0 
   3  10 -10   44.00   30.85   0 
   3  10  -9   18.23   26.22   0 
   4  -7  -2  390.10   62.04   0 
   4  -6  -2   53.66   53.77   0 
   4   5  -5   55.07   33.56   0 
   4   8  -8   44.93   33.08   0 
   4   9 -10   40.74   23.97   0 
   5 -14  -4    4.31   45.33   0 
   5  -9  -3    2.15   51.14   0 
   5  -4  -3  256.50   48.77   0 
   5   3  -5    5.26   33.39   0 
   5   7  -9   15.04   30.34   0 
   6  -9  -4   42.96   40.90   0 
   6  -5  -4   90.57   37.91   0 
   6  -4  -4   -3.66   31.92   0 
   6   0  -5   18.66   33.39   0 
   6   5  -8    8.95   28.19   0 
   6   6 -10    4.64   24.58   0 
   7   1  -7   27.38   27.04   0 
   7   4 -11   28.54   24.55   0 
   7   4 -10   -6.91   25.54   0 
   8 -10  -7   26.02   34.00   0 
   8  -9  -7  -12.92   33.58   0 
   8  -4  -7   42.50   31.91   0 
   8  -3  -7   21.72   27.46   0 
   8  -1  -8   27.00   28.57   0 
   8   0  -9  -22.91   30.73   0 
   8   1 -10   15.32   25.38   0 
   9  -8  -9   -2.80   26.33   0 
   9  -7  -9   19.50   27.61   0 
   9  -6  -9    5.94   29.37   0 
   9  -5  -9    7.86   27.40   0 
   9  -4 -10   -3.79   32.42   0 
   9  -3 -10   34.31   28.38   0 
 -17   1   3   22.72   29.36   0 
 -16  -6   4   22.69   32.61   0 
 -16   5   2   -2.47   31.02   0 
 -15  -9   4   25.34   25.11   0 
 -15  -8   4  -11.47   26.11   0 
 -15  -6   4   23.43   24.92   0 
 -15   2   3   20.94   35.42   0 
 -14  -7   4   43.24   25.80   0 
 -14  -6   4   29.40   26.06   0 
 -14  -5   4   23.29   24.73   0 
 -14  -4   4    1.32   31.37   0 
 -14   2   3    8.01   25.91   0 
 -13 -10   4   34.43   30.86   0 
 -13  -9   4  -13.89   26.19   0 
 -13  -8   4   -7.32   27.03   0 
 -13  -7   4   46.06   27.69   0 
 -13  -6   4   43.54   27.44   0 
 -13  -5   4    2.54   28.30   0 
 -13  -4   4   48.92   34.11   0 
 -13   8   1    8.24   39.93   0 
 -12  -9   4   28.31   26.62   0 
 -12  -8   4   46.12   27.85   0 
 -12  -7   4    5.08   26.67   0 
 -12  -6   4   27.89   27.20   0 
 -12  -5   4   31.89   29.30   0 
 -10 -15   3  -26.52   27.27   0 
 -10   1   3   -4.92   32.01   0 
 -10   5   2   63.49   39.53   0 
  -9 -14   3   27.52   27.25   0 
  -8 -13   3   77.20   27.04   0 
  -7 -17   2   30.86   26.74   0 
  -7 -12   3   65.95   28.08   0 
  -7  -2   3   18.22   37.11   0 
  -7   3   2  104.27   37.29   0 
  -6 -16   2   29.14   34.72   0 
  -6  -9   3   20.02   32.75   0 
  -6  -8   3   14.15   31.50   0 
  -6  -7   3   -5.51   32.43   0 
  -6  -6   3   -6.26   34.29   0 
  -6  -5   3   92.19   37.03   0 
  -6   2   2    1.29   41.15   0 
  -6  13  -4   -6.19   45.36   0 
  -4 -13   2  118.72   37.20   0 
  -4  -1   2  103.70   62.55   0 
  -4  11  -3   12.80   48.11   0 
  -4  13  -5  107.02   37.64   0 
  -3 -19   0   -8.24   33.88   0 
  -3 -16   1   11.47   34.72   0 
  -3 -10   2   37.28   37.07   0 
  -3  -9   2    4.45   31.83   0 
  -3  -4   2    7.47   63.07   0 
  -2 -18   0   19.35   39.80   0 
  -2 -14   1   19.13   38.64   0 
  -2  13  -7    8.33   31.08   0 
  -1 -11   1   84.25   41.45   0 
  -1  -3   1  271.58   76.80   0 
  -1   7  -2   20.41   57.39   0 
  -1  10  -4   -9.46   32.23   0 
  -1  11  -5   36.77   37.61   0 
   0 -20  -2   19.52   45.01   0 
   0 -14   0   28.83   47.93   0 
   0   9  -4   17.67   30.91   0 
   0  10  -5   -9.00   35.30   0 
   0  11  -6   26.54   28.35   0 
   0  12  -8   23.84   36.87   0 
   1   9  -5   -2.37   36.90   0 
   1  10  -6    2.45   26.30   0 
   2 -13  -1    3.22   63.83   0 
   2   9  -6   33.39   28.72   0 
   3   3  -3    6.62   51.11   0 
   3   5  -4   40.20   38.57   0 
   3   9  -8   39.11   25.28   0 
   4   3  -4  495.74   45.48   0 
   4   6  -6   40.33   31.27   0 
   4   7  -7   -5.48   27.39   0 
   5  -5  -3  170.64   46.56   0 
   5   0  -4   55.85   50.87   0 
   5   4  -6   10.80   36.43   0 
   5   6  -8  -21.06   35.23   0 
   5   7 -10   48.13   25.54   0 
   6 -13  -5   17.46   45.58   0 
   6  -8  -4   -2.92   38.46   0 
   6  -7  -4    5.56   38.60   0 
   6  -6  -4   95.07   40.38   0 
   6   2  -6   86.70   29.91   0 
   6   5  -9   29.20   26.13   0 
   7 -14  -7   17.60   40.23   0 
   7 -12  -6    6.39   34.57   0 
   7  -2  -6    5.89   31.53   0 
   7   2  -8    7.40   26.84   0 
   7   3 -10   49.91   25.32   0 
   7   3  -9    4.98   27.05   0 
   8 -12  -8   13.73   32.69   0 
   8  -8  -7   15.24   32.97   0 
   8  -7  -7    0.41   33.23   0 
   8  -6  -7   -1.41   27.63   0 
   8  -5  -7   33.17   25.98   0 
   8  -2  -8  -15.21   26.46   0 
   8  -1  -9    1.86   31.83   0 
   8   1 -11   34.23   27.28   0 
   9  -7 -10    6.58   27.58   0 
   9  -6 -10    0.16   27.28   0 
   9  -5 -10    4.99   25.92   0 
 -17   2   3   -1.98   36.09   0 
 -16  -5   4  -19.02   27.09   0 
 -16  -3   4    4.31   30.97   0 
 -16   2   3   18.50   28.53   0 
 -15  -4   4    4.49   26.13   0 
 -15  -3   4    3.87   25.94   0 
 -15   8   1   17.65   34.87   0 
 -14  -3   4   38.02   26.48   0 
 -14   8   1   13.64   33.78   0 
 -13  -3   4   39.73   28.57   0 
 -13  10   0    4.20   46.22   0 
 -12 -11   4    7.38   25.36   0 
 -12 -10   4   -8.17   27.08   0 
 -12  -4   4   17.18   29.46   0 
 -12  -3   4   56.71   36.72   0 
 -12   8   1   50.56   36.30   0 
 -11 -10   4   36.75   26.00   0 
 -11  -7   4    7.27   26.74   0 
 -11  -6   4   29.23   27.96   0 
 -11  -5   4   -3.09   27.57   0 
 -11  -4   4   27.22   27.54   0 
 -11   2   3   -8.98   29.77   0 
 -10 -16   3   -8.83   26.96   0 
 -10  -8   4    1.41   36.95   0 
 -10  -6   4   35.76   34.00   0 
 -10  14  -4   34.20   63.02   0 
  -9 -15   3    0.45   28.30   0 
  -9   1   3   12.44   33.94   0 
  -8 -14   3   11.83   27.49   0 
  -8   0   3   42.52   35.00   0 
  -8   4   2   98.08   32.81   0 
  -7 -13   3   42.37   27.14   0 
  -6 -11   3  146.97   38.71   0 
  -6 -10   3   35.43   31.50   0 
  -6  -4   3   31.48   39.31   0 
  -6  12  -3    9.34   51.85   0 
  -5 -19   1   13.45   31.48   0 
  -5 -15   2   12.96   27.53   0 
  -5   1   2    6.75   49.38   0 
  -5  14  -6   -2.72   35.66   0 
  -4   8  -1   23.69   84.52   0 
  -4  12  -4   56.36   37.96   0 
  -4  14  -7   13.42   32.16   0 
  -3 -11   2   76.87   37.49   0 
  -3  13  -6   14.84   34.57   0 
  -2   8  -2  611.68   53.86   0 
  -1 -12   1   38.53   45.96   0 
   0  12  -9   39.04   33.93   0 
   1 -16  -1   10.40   50.32   0 
   1 -11   0   10.51   53.69   0 
   1  11  -8    7.25   28.64   0 
   2  10  -8  -17.00   24.58   0 
   3   6  -5  176.13   41.97   0 
   3   8  -7   56.85   33.93   0 
   3   9  -9   -9.96   33.40   0 
   4   0  -3   11.79   50.62   0 
   4   8 -10   32.10   26.50   0 
   4   8  -9   21.86   26.89   0 
   5  -8  -3    4.35   41.97   0 
   5  -7  -3   53.10   43.34   0 
   5  -6  -3    3.05   41.71   0 
   5   2  -5   53.44   36.21   0 
   6  -1  -5   35.38   33.09   0 
   6   1  -6  235.14   38.77   0 
   6   3  -7   45.67   27.35   0 
   6   4  -8   38.14   28.70   0 
   6   5 -11   -2.81   24.58   0 
   6   5 -10   49.48   26.56   0 
   7 -11  -6  -10.44   35.39   0 
   7  -3  -6    2.99   30.32   0 
   7   0  -7   10.69   27.72   0 
   7   1  -8   -4.89   28.34   0 
   7   2  -9   27.45   27.01   0 
   7   3 -11  -20.11   25.85   0 
   8 -11  -8   34.23   31.75   0 
   8  -4  -8   16.61   32.36   0 
   8  -3  -8    9.80   26.41   0 
   8   0 -11   -1.55   26.52   0 
 -16  -2   4   -6.58   25.23   0 
 -16   3   3   42.50   35.64   0 
 -15  -2   4  -21.91   27.43   0 
 -15   3   3   -8.76   31.87   0 
 -15   6   2   22.03   32.90   0 
 -14  -2   4   26.58   26.73   0 
 -14   3   3   40.18   28.48   0 
 -14   6   2   -8.85   34.37   0 
 -14  10   0   25.14   40.85   0 
 -13 -12   4   35.62   26.42   0 
 -13  -2   4   67.49   29.61   0 
 -13   3   3   13.11   28.16   0 
 -13   6   2    2.76   35.72   0 
 -12  -2   4   55.90   29.90   0 
 -12   3   3   32.81   35.16   0 
 -12   6   2   16.92   35.56   0 
 -12  10   0    7.32   42.53   0 
 -11 -11   4    4.41   25.75   0 
 -11  -3   4   14.66   28.05   0 
 -11   8   1   10.41   37.48   0 
 -10 -11   4   43.86   33.25   0 
 -10 -10   4   18.78   28.49   0 
 -10  -9   4    9.75   29.08   0 
 -10  -5   4   -2.80   29.13   0 
 -10  -4   4   -2.96   27.78   0 
 -10   2   3    4.39   31.85   0 
  -9 -16   3   -2.46   28.32   0 
  -9  -8   4   37.20   34.72   0 
  -9  -7   4   58.57   35.04   0 
  -9   5   2   72.12   39.17   0 
  -8 -15   3  -24.44   28.95   0 
  -8   7   1   10.16   45.36   0 
  -8   9   0   15.72   61.49   0 
  -7 -18   2   -5.34   27.77   0 
  -7 -14   3  -24.32   34.23   0 
  -7  -1   3  -17.05   38.32   0 
  -7  14  -5    5.80   43.50   0 
  -6 -17   2    7.53   27.97   0 
  -6 -12   3   29.80   27.28   0 
  -6  -3   3   43.06   41.01   0 
  -5 -16   2    2.74   33.76   0 
  -5  -8   3   18.35   40.52   0 
  -5  -7   3   70.35   43.39   0 
  -4 -18   1    2.43   33.15   0 
  -4 -14   2  -13.41   29.48   0 
  -2 -15   1  -10.12   35.02   0 
  -2  12  -6   29.45   33.30   0 
  -2  13  -8    0.24   32.15   0 
  -1  12  -7  -11.22   28.44   0 
   0 -18  -1    7.97   44.13   0 
   0  11  -7   12.97   33.61   0 
   1   4  -2  107.16   60.43   0 
   1   6  -3    0.92   40.47   0 
   1  10  -7   32.85   34.36   0 
   1  11  -9  -10.52   27.29   0 
   2   2  -2 3012.47  106.75   0 
   2   6  -4   -3.96   35.27   0 
   2   9  -7   59.00   27.54   0 
   2  10 -10  -33.87   28.32   0 
   3   7  -6   52.91   32.55   0 
   3   9 -10   32.83   26.50   0 
   4   4  -5   38.48   35.84   0 
   4   7  -8   11.25   27.57   0 
   5 -16  -5    4.11   48.58   0 
   5   6 -11   -2.08   26.94   0 
   5   6 -10   18.64   25.50   0 
   5   6  -9   22.63   25.58   0 
   6 -15  -6    5.05   42.77   0 
   6  -2  -5    2.69   40.67   0 
   6   2  -7    5.57   27.55   0 
   6   3  -8   41.79   25.48   0 
   6   4 -11   16.70   32.43   0 
   6   4 -10  -20.82   26.18   0 
   7 -13  -7    8.54   39.89   0 
   7 -10  -6   32.49   36.00   0 
   7  -4  -6   25.09   32.29   0 
   7  -1  -7   -1.13   29.53   0 
   7   1  -9   42.60   32.66   0 
   7   2 -11    2.14   25.31   0 
   7   2 -10   -7.52   27.77   0 
   8 -10  -8   29.33   26.37   0 
   8  -8  -8   -2.11   35.50   0 
   8  -7  -8   45.27   34.83   0 
   8  -6  -8   25.97   31.80   0 
   8  -5  -8   15.37   25.15   0 
   8  -3  -9    0.10   26.67   0 
   8  -2 -11    7.17   30.10   0 
   8  -2 -10   22.47   26.51   0 
   8  -1 -11   24.38   24.57   0 
 -16  -1   4   43.34   27.59   0 
 -16   6   2   -9.56   31.71   0 
 -15  -1   4    6.88   28.04   0 
 -14  -1   4  -17.12   28.04   0 
 -13  -1   4   31.00   26.83   0 
 -12 -13   4    7.53   26.37   0 
 -12  -1   4   47.82   29.69   0 
 -11 -13   4   12.43   26.33   0 
 -11  -2   4   40.17   28.35   0 
 -11   3   3   30.28   37.59   0 
 -11   6   2   37.85   38.77   0 
 -11  10   0   21.19   44.13   0 
 -10 -12   4   10.72   25.83   0 
 -10   8   1    6.92   46.78   0 
  -9 -10   4   38.96   29.16   0 
  -9  -9   4   23.69   29.91   0 
  -9  -6   4   -2.24   27.79   0 
  -9  -5   4   12.86   28.93   0 
  -9  -4   4   64.81   36.57   0 
  -8 -16   3   -3.65   36.14   0 
  -8   1   3  134.36   35.39   0 
  -6 -13   3   21.08   33.06   0 
  -6  -2   3   98.57   43.86   0 
  -6  14  -6    6.09   43.55   0 
  -5 -10   3   30.66   40.57   0 
  -5  -6   3    8.99   36.68   0 
  -5  -5   3  158.51   41.74   0 
  -5  13  -5   58.32   42.30   0 
  -5  14  -7   26.15   39.47   0 
  -4 -15   2   26.22   34.68   0 
  -4   0   2   22.27   73.41   0 
  -3 -20   0   12.82   34.20   0 
  -3 -17   1   31.70   36.73   0 
  -3 -12   2   19.16   31.40   0 
  -3  10  -3   19.78   45.83   0 
  -3  11  -4   25.31   47.45   0 
  -3  13  -7   45.56   33.05   0 
  -2   6  -1  248.80   78.04   0 
  -1 -17   0   -0.09   35.21   0 
  -1 -13   1   47.02   48.58   0 
  -1  11  -6   43.34   35.53   0 
  -1  12  -8    3.09   35.12   0 
   0 -15   0    8.87   47.00   0 
   0   7  -3   81.26   47.06   0 
   1 -19  -2    2.65   61.60   0 
   2 -17  -2    8.46   78.04   0 
   2   7  -5   12.78   32.72   0 
   2   8  -6   34.21   31.36   0 
   3  -1  -2   99.34   81.57   0 
   3   2  -3    5.37   56.28   0 
   3   4  -4  178.74   43.53   0 
   3   8  -8   37.73   28.08   0 
   4   2  -4  315.94   46.33   0 
   4   5  -6   61.17   30.73   0 
   4   6  -7   69.04   29.86   0 
   4   7 -11   -7.32   33.04   0 
   4   7 -10   29.39   31.86   0 
   5  -1  -4   59.40   40.38   0 
   5   3  -6   23.35   31.28   0 
   5   4  -7   12.48   27.51   0 
   5   5  -8   63.96   28.18   0 
   6 -12  -5   25.98   43.49   0 
   6   0  -6   96.60   32.40   0 
   6   3  -9   48.53   33.66   0 
   7  -9  -6   17.35   35.38   0 
   7  -8  -6   30.45   37.13   0 
   7  -7  -6   43.30   33.86   0 
   7  -6  -6   -1.91   34.50   0 
   7  -2  -7    7.21   29.93   0 
   7   0  -8   29.95   30.17   0 
   7   1 -11   10.77   24.50   0 
   7   1 -10   27.07   24.86   0 
   8 -11  -9    8.37   27.25   0 
   8 -10  -9   28.67   33.02   0 
   8  -5  -9   32.34   36.05   0 
   8  -4 -10   25.24   32.72   0 
   8  -4  -9  -17.16   27.96   0 
   8  -3 -11   61.99   27.27   0 
   8  -3 -10   28.27   26.31   0 
 -16   0   4   -6.86   28.95   0 
 -16   4   3   28.51   33.97   0 
 -15   0   4   22.22   28.56   0 
 -15   4   3   29.61   33.77   0 
 -14   0   4   52.13   28.40   0 
 -14   4   3   64.47   36.67   0 
 -13   0   4   52.31   28.92   0 
 -13   4   3    3.25   34.20   0 
 -11 -14   4   21.13   28.01   0 
 -10 -13   4   23.33   27.48   0 
 -10  -2   4   12.94   30.66   0 
 -10   3   3   45.45   36.69   0 
  -9 -12   4  -12.52   27.29   0 
  -9 -11   4    9.97   27.74   0 
  -9  -3   4    0.53   31.09   0 
  -8 -10   4   67.13   37.76   0 
  -8  -9   4   82.84   30.38   0 
  -8  -6   4   52.60   31.19   0 
  -7 -15   3  -28.15   30.71   0 
  -7   0   3    5.44   36.22   0 
  -7   4   2   35.75   44.47   0 
  -6 -18   2   15.31   27.61   0 
  -6 -14   3   51.92   35.15   0 
  -6   3   2   55.36   51.47   0 
  -5 -17   2   -0.65   33.21   0 
  -5 -11   3    8.93   31.86   0 
  -5  -4   3  230.70   45.68   0 
  -4 -19   1   -4.39   35.01   0 
  -4  13  -6   35.64   36.98   0 
  -3 -13   2   26.79   40.74   0 
  -3  -2   2  240.25   65.88   0 
  -3   7  -1   71.25   73.04   0 
  -2 -19   0   16.89   44.20   0 
  -2   9  -3   32.74   46.88   0 
  -2  11  -5   34.42   38.45   0 
  -1 -20  -1   16.34   40.91   0 
  -1   8  -3    2.46   42.23   0 
   0  10  -6  -18.49   29.17   0 
   0  11  -8  -10.05   32.41   0 
   1 -12   0  132.81   56.67   0 
   1   7  -4   18.92   34.00   0 
   1   8  -5   61.52   41.77   0 
   1   9  -6   53.05   27.95   0 
   1  10  -8   12.77   26.83   0 
   2   4  -3  134.80   52.95   0 
   2   9  -8   10.20   27.29   0 
   3   7  -7    2.29   30.18   0 
   3   8 -10   21.35   25.32   0 
   3   8  -9   16.40   27.15   0 
   4  -1  -3    6.70   49.22   0 
   4   6  -8   75.72   31.83   0 
   5 -13  -4   31.11   49.21   0 
   5  -2  -4    5.72   47.00   0 
   5   1  -5    5.14   36.38   0 
   5   5 -11   32.73   27.12   0 
   5   5 -10   17.80   25.87   0 
   5   5  -9  -12.61   28.41   0 
   6  -3  -5   94.33   33.25   0 
   6   1  -7    0.45   28.08   0 
   6   2  -8   11.42   27.89   0 
   6   3 -11   -2.08   26.52   0 
   6   3 -10   12.60   26.80   0 
   7 -12  -7    3.27   34.16   0 
   7  -3  -7   30.21   29.66   0 
   7  -1  -8   23.72   31.02   0 
   7   0 -10   10.59   26.12   0 
   7   0  -9    8.89   27.04   0 
   8  -9  -9   10.76   27.51   0 
   8  -8 -10   -2.26   35.15   0 
   8  -8  -9   29.35   27.84   0 
   8  -7 -10   -9.85   34.03   0 
   8  -7  -9   97.09   30.49   0 
   8  -6 -10   41.95   32.67   0 
   8  -6  -9   -5.84   28.93   0 
   8  -5 -10   16.83   30.00   0 
 -16   1   4   34.35   36.02   0 
 -15  -7   5   15.41   33.05   0 
 -15   1   4   20.71   38.08   0 
 -15   7   2    9.24   34.68   0 
 -14  -8   5    4.07   34.21   0 
 -14   1   4  -10.22   34.55   0 
 -14   7   2  -10.05   35.72   0 
 -13   7   2   32.77   43.40   0 
 -12   0   4   12.47   28.31   0 
 -12   4   3   19.96   30.06   0 
 -11   0   4   11.81   39.27   0 
 -10 -14   4   -4.13   27.41   0 
 -10  -1   4   56.89   33.48   0 
 -10   6   2    4.57   41.91   0 
  -9 -13   4   17.19   27.43   0 
  -9  -2   4    6.42   38.77   0 
  -8 -17   3   -2.55   28.85   0 
  -8 -11   4   35.03   30.77   0 
  -8  -5   4    1.32   31.55   0 
  -8  -4   4   22.22   32.45   0 
  -8   5   2   39.04   38.62   0 
  -8  14  -5    5.14   47.76   0 
  -7 -16   3   31.15   30.28   0 
  -7  13  -4    4.94   45.05   0 
  -6  -1   3   -0.74   44.72   0 
  -6   8   0   69.60   94.17   0 
  -5 -12   3   32.86   28.92   0 
  -5  -3   3   16.40   46.47   0 
  -5   2   2   52.44   59.65   0 
  -5   5   1  236.98   64.23   0 
  -5  12  -4   20.04   49.62   0 
  -4 -16   2   24.53   35.30   0 
  -3 -18   1   10.55   34.56   0 
  -3  13  -8   25.19   26.11   0 
  -2 -16   1   16.46   36.64   0 
  -2 -10   2   12.46   38.97   0 
  -2  -8   2    9.53   36.83   0 
  -2  -7   2  234.00   43.54   0 
  -2  -6   2   22.10   55.43   0 
  -2  10  -4   85.59   41.44   0 
  -2  12  -7   38.90   34.10   0 
  -1   9  -4   27.47   40.06   0 
  -1  10  -5   37.96   42.44   0 
   0   3  -1  303.16  100.98   0 
   0   8  -4    4.55   40.32   0 
   0   9  -5   14.88   28.76   0 
   0  11  -9   31.11   29.31   0 
   1  10  -9   26.58   28.79   0 
   2  -2  -1 1088.67  113.34   0 
   2   8  -7   59.29   35.54   0 
   2   9 -10   26.18   29.09   0 
   3   5  -5   52.15   35.53   0 
   3   6  -6   12.77   32.53   0 
   4 -18  -5    4.19   61.02   0 
   4   1  -4    3.56   56.12   0 
   4   3  -5   39.15   38.40   0 
   4   5  -7   29.74   29.79   0 
   4   6 -11  -13.50   26.94   0 
   4   6 -10   25.51   31.80   0 
   4   6  -9   22.47   27.16   0 
   5 -17  -6   28.57   46.27   0 
   5   2  -6   14.12   32.51   0 
   5   3  -7   22.15   28.11   0 
   5   4  -8   34.90   29.21   0 
   6 -14  -6   34.79   41.23   0 
   6 -11  -5   35.18   37.73   0 
   6  -4  -5    8.38   33.18   0 
   6   2 -11   23.16   32.39   0 
   6   2 -10   36.00   33.36   0 
   6   2  -9   11.76   27.57   0 
   7 -13  -8   14.37   32.06   0 
   7 -11  -7    5.67   35.74   0 
   7  -5  -7   21.15   34.99   0 
   7  -4  -7   20.96   30.33   0 
   7  -2  -8   -7.01   29.49   0 
   7  -1 -10   -8.15   25.42   0 
   7  -1  -9   -0.30   27.84   0 
 -16  -4   5   14.64   31.47   0 
 -16   7   2   25.49   35.31   0 
 -15  -5   5   49.65   25.74   0 
 -15   9   1   25.95   36.00   0 
 -14 -10   5   13.00   27.85   0 
 -14  -9   5  -26.35   27.38   0 
 -14  -7   5    5.22   26.33   0 
 -14  -6   5   21.45   26.97   0 
 -14  -5   5   31.64   28.22   0 
 -14   9   1    8.29   35.83   0 
 -13 -11   5   15.86   34.15   0 
 -13 -10   5   26.96   28.19   0 
 -13  -9   5   44.82   27.37   0 
 -13   1   4    5.75   27.84   0 
 -13   9   1   -2.17   39.90   0 
 -12  -8   5   23.89   28.33   0 
 -12  -7   5   30.90   29.26   0 
 -12   1   4   30.58   28.93   0 
 -11   4   3   30.22   33.79   0 
 -10 -15   4   30.66   25.93   0 
 -10  10   0   38.46   51.47   0 
  -9 -14   4   -7.27   28.06   0 
  -9   3   3   66.64   40.17   0 
  -9   8   1   13.68   54.79   0 
  -8 -13   4   23.61   34.20   0 
  -8 -12   4   22.17   29.11   0 
  -8  -3   4    7.45   33.44   0 
  -8   2   3   77.30   34.12   0 
  -7  -9   4   97.01   32.46   0 
  -7  -8   4   46.14   31.99   0 
  -7  -7   4    2.86   31.29   0 
  -7  -6   4   43.61   33.07   0 
  -7   1   3   17.15   38.56   0 
  -7  14  -6   -1.03   41.92   0 
  -6 -15   3   -5.28   30.41   0 
  -6   6   1  253.37   56.34   0 
  -5 -18   2   18.98   32.12   0 
  -5 -13   3   14.34   28.93   0 
  -5  10  -2   14.63   57.18   0 
  -4  -9   3  -15.31   39.60   0 
  -4  -8   3   58.76   36.24   0 
  -4  -7   3   85.56   38.45   0 
  -4  12  -5   32.79   42.50   0 
  -4  13  -7  -16.68   34.28   0 
  -3 -14   2   37.71   31.19   0 
  -3  12  -6   -5.97   36.39   0 
  -2 -11   2   23.80   39.49   0 
  -2  -5   2  272.91   66.48   0 
  -2  12  -8   28.51   35.66   0 
  -1 -18   0   15.41   40.66   0 
  -1 -14   1   25.48   41.25   0 
   0  -9   1   18.41   52.48   0 
   0  -8   1   40.24   51.97   0 
   0  -7   1  154.72   64.98   0 
   0   5  -2  -12.40   68.09   0 
   0  10  -7   16.53   35.66   0 
   1   9  -7   18.09   27.86   0 
   2   5  -4   13.83   41.70   0 
   2   7  -6  117.55   41.57   0 
   3   7 -11   11.79   24.63   0 
   3   7  -9   73.23   34.39   0 
   4  -2  -3    7.06   47.70   0 
   4   4  -6   38.02   32.71   0 
   5  -3  -4   37.46   37.14   0 
   5   0  -5  -10.51   36.42   0 
   5   4 -11   -4.07   27.78   0 
   5   4 -10   34.67   27.38   0 
   5   4  -9   -1.07   28.41   0 
   6 -15  -7    6.89   41.45   0 
   6 -10  -5   19.67   40.47   0 
   6  -9  -5   29.51   40.84   0 
   6  -6  -5   13.72   37.00   0 
   6  -5  -5    3.41   32.55   0 
   6  -2  -6   56.20   34.02   0 
   6   0  -7  -29.74   29.68   0 
   6   1  -8   33.72   29.20   0 
   7 -12  -8   13.55   35.15   0 
   7 -10  -7   14.54   28.85   0 
   7  -9  -7   28.23   34.33   0 
   7  -8  -7   11.62   35.65   0 
   7  -7  -7   31.97   36.53   0 
   7  -6  -7   29.92   30.46   0 
   7  -3  -8   23.67   28.62   0 
   7  -2 -11   39.24   26.78   0 
   7  -2 -10  -13.38   27.93   0 
   7  -2  -9   21.06   27.20   0 
 -16   5   3   15.80   27.75   0 
 -15  -3   5   22.51   26.88   0 
 -15   2   4  -29.99   31.91   0 
 -15   5   3   -8.44   27.03   0 
 -14  -3   5   -0.38   27.50   0 
 -14   2   4   35.68   28.34   0 
 -14   5   3    2.03   28.93   0 
 -13  -4   5   19.26   28.08   0 
 -13   2   4   39.56   35.90   0 
 -13   5   3   12.68   35.18   0 
 -12 -12   5    3.04   31.88   0 
 -12 -11   5    6.27   26.57   0 
 -12 -10   5    1.97   27.17   0 
 -12  -6   5   19.85   29.07   0 
 -12  -5   5   25.89   28.80   0 
 -12  -4   5   -9.46   37.07   0 
 -12   9   1    7.10   42.70   0 
 -11 -10   5   16.14   33.43   0 
 -11  -9   5   15.29   27.25   0 
 -11  -8   5   17.60   29.20   0 
 -11  -7   5   29.23   29.67   0 
 -11   1   4    6.51   31.59   0 
 -10   0   4   24.35   33.65   0 
 -10   4   3   14.55   38.64   0 
 -10  13  -3   12.70   71.84   0 
  -9 -15   4  -18.11   30.24   0 
  -9  -1   4   15.90   35.07   0 
  -9   6   2   13.67   40.24   0 
  -8 -14   4   33.74   36.29   0 
  -8  -2   4   17.31   42.27   0 
  -7 -17   3   -3.47   29.63   0 
  -7 -11   4   37.20   29.60   0 
  -7  -5   4   -0.77   33.54   0 
  -7  12  -3    2.49   58.36   0 
  -6 -16   3   35.67   36.88   0 
  -6   0   3    9.83   43.01   0 
  -6  13  -5    5.60   41.41   0 
  -5 -14   3   46.28   36.05   0 
  -5  -2   3   -7.72   48.29   0 
  -5  11  -3   34.67   55.56   0 
  -5  13  -6   13.82   35.29   0 
  -4 -17   2   14.69   36.38   0 
  -4 -11   3   23.35   37.48   0 
  -4 -10   3   -6.25   32.53   0 
  -4  -5   3   18.57   46.03   0 
  -4   1   2   78.91   73.94   0 
  -4  13  -8   10.42   32.11   0 
  -3 -15   2    7.09   35.95   0 
  -3  -1   2   84.22   82.80   0 
  -2 -17   1    5.95   42.99   0 
  -2  12  -9  -19.95   30.96   0 
  -1  11  -9    4.26   34.99   0 
  -1  11  -8   19.12   28.79   0 
   0 -19  -1   -3.10   48.22   0 
   0 -16   0   42.40   43.97   0 
   0 -10   1   94.12   51.69   0 
   0  -6   1   15.84   74.46   0 
   0  10  -8   -7.49   33.45   0 
   1 -17  -1   13.17   51.45   0 
   1 -13   0   47.38   63.15   0 
   1   5  -3  212.04   47.85   0 
   1   8  -6  119.19   41.07   0 
   1   9  -8   17.84   34.24   0 
   2 -14  -1   26.40   73.20   0 
   2   8 -10    1.14   32.18   0 
   2   8  -9    0.98   27.88   0 
   2   8  -8   56.79   28.65   0 
   3  -2  -2  217.39   80.71   0 
   3   3  -4   35.72   46.49   0 
   3   6  -7   -8.66   31.57   0 
   4 -16  -4   11.85   54.50   0 
   4 -13  -3   27.44   65.38   0 
   4   5 -11   -5.74   25.88   0 
   4   5 -10    4.35   32.84   0 
   4   5  -8   48.21   28.11   0 
   5 -15  -5    0.94   41.05   0 
   5 -12  -4    8.47   47.53   0 
   5   1  -6  -10.10   33.54   0 
   5   2  -7    7.69   29.18   0 
   5   3 -11  -17.03   28.04   0 
   5   3  -9   12.02   34.84   0 
   5   3  -8   38.53   27.30   0 
   6 -13  -6   18.94   36.19   0 
   6  -8  -5   25.10   42.58   0 
   6  -7  -5   42.54   33.54   0 
   6  -3  -6    9.10   42.65   0 
   6  -1  -7   -9.96   32.50   0 
   6   0  -8   61.11   29.51   0 
   6   1 -11    0.74   25.87   0 
   6   1 -10   41.23   27.56   0 
   6   1  -9   15.87   29.53   0 
   7 -11  -8  -11.97   32.43   0 
   7  -5  -8   -1.02   28.31   0 
   7  -4  -9   22.43   33.55   0 
   7  -4  -8   28.62   27.72   0 
   7  -3 -11   14.97   25.35   0 
   7  -3 -10   47.01   28.11   0 
   7  -3  -9  -14.21   28.18   0 
 -16  -2   5  -11.79   26.15   0 
 -15  -2   5    3.91   27.35   0 
 -14  -2   5   -7.15   27.64   0 
 -13  -3   5   35.69   28.11   0 
 -13  -2   5    6.12   34.82   0 
 -13  12  -1    3.59   69.84   0 
 -12 -13   5   -7.24   26.38   0 
 -12   5   3  -12.11   30.26   0 
 -11 -12   5   39.04   26.96   0 
 -11 -11   5   47.11   27.83   0 
 -11  -5   5   41.42   28.96   0 
 -11  -4   5   65.43   37.20   0 
 -11   7   2   21.54   38.48   0 
 -11   9   1    3.99   49.80   0 
 -10 -10   5   32.61   33.94   0 
 -10  -9   5  -15.08   29.46   0 
 -10  -8   5   32.06   28.23   0 
 -10  -7   5   31.17   28.49   0 
 -10  -6   5   20.01   33.93   0 
 -10   1   4   68.68   41.32   0 
  -9 -16   4   16.22   28.79   0 
  -9   0   4   35.83   41.62   0 
  -9  14  -5    0.99   47.47   0 
  -8 -15   4   -4.01   37.61   0 
  -7 -18   3    2.31   35.83   0 
  -7 -13   4   29.90   33.76   0 
  -7 -12   4   16.31   27.88   0 
  -7   7   1   62.75   57.32   0 
  -6  -8   4    6.65   41.43   0 
  -5 -19   2   -7.13   32.73   0 
  -5 -15   3   39.37   37.33   0 
  -4 -12   3   39.87   39.84   0 
  -4  -4   3   -5.73   59.23   0 
  -3  12  -7  -12.64   34.51   0 
  -2 -20   0   20.84   35.80   0 
  -2 -12   2   35.07   35.16   0 
  -2  -4   2 1746.78   74.79   0 
  -2   1   1  145.90   86.48   0 
  -1 -15   1  151.09   48.63   0 
  -1  10  -6   27.08   40.19   0 
   0 -11   1    8.67   50.15   0 
   0   9  -6    7.40   35.98   0 
   0  10 -10   -5.57   29.08   0 
   1   9 -10   16.96   28.10   0 
   2   1  -2   46.27   71.99   0 
   2   3  -3  301.92   60.59   0 
   2   7  -7  118.23   39.38   0 
   3   4  -5   -4.33   36.95   0 
   3   5  -6   13.06   32.83   0 
   3   6 -11   -8.04   28.05   0 
   3   6  -8   15.27   30.33   0 
   4  -3  -3    5.70   55.76   0 
   4   0  -4  103.55   47.37   0 
   4   2  -5   -5.87   39.98   0 
   4   3  -6   31.44   34.03   0 
   4   4  -7   90.47   31.05   0 
   5  -4  -4   56.35   36.37   0 
   5  -1  -5    6.03   36.69   0 
   5   2  -8   42.33   34.28   0 
   5   3 -10   22.70   27.73   0 
   6 -14  -7  -14.92   44.24   0 
   6 -12  -6    9.94   42.67   0 
   6  -4  -6   23.60   40.33   0 
   6  -2  -7   53.64   40.04   0 
   6  -1  -8   21.03   35.37   0 
   6   0 -11   36.82   26.13   0 
   6   0 -10   13.58   26.27   0 
   6   0  -9   -4.83   29.49   0 
   7 -11  -9   -4.58   33.23   0 
   7 -10  -8   30.71   28.63   0 
   7  -9  -8   -8.68   28.98   0 
   7  -8  -8   43.50   35.27   0 
   7  -7  -8   -5.10   28.74   0 
   7  -6  -9  -32.43   35.22   0 
   7  -6  -8   26.06   29.31   0 
   7  -5 -11  -13.77   29.38   0 
   7  -5  -9   35.51   29.47   0 
   7  -4 -11   38.08   25.65   0 
   7  -4 -10  -12.27   28.30   0 
 -16  -1   5   20.82   26.20   0 
 -16   3   4   42.64   30.12   0 
 -15  -1   5   21.98   29.51   0 
 -15   6   3    5.78   34.47   0 
 -15   8   2    4.21   43.09   0 
 -14  -1   5   -9.07   28.56   0 
 -14   3   4   30.61   30.73   0 
 -14   8   2    3.41   43.20   0 
 -14  11   0   23.04   51.02   0 
 -13   3   4   50.97   38.21   0 
 -12  -2   5   -2.17   30.13   0 
 -11 -13   5   42.97   26.34   0 
 -11  -3   5   27.08   31.76   0 
 -11   2   4   -7.41   37.16   0 
 -11   5   3   24.60   40.48   0 
 -10 -12   5   34.19   27.93   0 
 -10 -11   5   29.98   28.86   0 
  -8  -1   4   -3.33   34.34   0 
  -8  13  -4   48.91   52.98   0 
  -7 -14   4  -10.76   35.99   0 
  -7  -3   4   74.16   36.13   0 
  -7   2   3   14.17   36.98   0 
  -7   5   2    7.87   50.13   0 
  -7  11  -2   10.35   70.76   0 
  -6 -17   3    5.86   28.20   0 
  -6 -11   4   43.36   37.38   0 
  -6 -10   4    2.79   31.91   0 
  -6  -9   4   65.68   33.59   0 
  -6  -7   4   17.63   33.18   0 
  -6  -6   4   52.48   35.40   0 
  -6   4   2   58.92   50.76   0 
  -5  -1   3  108.13   51.46   0 
  -5  13  -7   15.71   33.91   0 
  -4 -18   2   -1.14   34.96   0 
  -4 -13   3   50.31   37.39   0 
  -4  11  -4   31.28   41.44   0 
  -3 -16   2   -2.05   37.09   0 
  -3  11  -5   23.47   37.83   0 
  -3  12  -8  -14.05   34.24   0 
  -2 -13   2    8.46   42.14   0 
  -2  11  -7   26.27   35.38   0 
  -1   6  -2  -13.84   59.13   0 
   1   3  -2   17.30   71.52   0 
   1   6  -4   82.16   37.99   0 
   1   8  -7   10.42   37.39   0 
   2   7 -11   -9.82   26.19   0 
   2   7  -8   50.20   36.59   0 
   3   6 -10   17.26   27.77   0 
   3   6  -9   27.77   28.73   0 
   4   4 -11   42.03   26.95   0 
   4   4 -10   37.84   28.65   0 
   4   4  -9   36.52   35.54   0 
   4   4  -8   40.04   28.59   0 
   5 -16  -6    0.28   49.57   0 
   5 -11  -4   32.69   51.14   0 
   5  -5  -4   67.29   35.50   0 
   5  -2  -5   31.04   44.75   0 
   5   0  -6   10.66   34.34   0 
   5   1  -7   10.53   30.19   0 
   5   2 -11   13.28   26.82   0 
   5   2  -9   16.22   30.42   0 
   6 -11  -6   45.90   42.40   0 
   6  -5  -6   16.50   37.10   0 
   6  -1 -11   29.35   26.34   0 
   6  -1 -10  -16.14   26.46   0 
   6  -1  -9   23.82   28.84   0 
   7 -10  -9    7.98   28.03   0 
   7  -9 -10   11.67   37.04   0 
   7  -9  -9   28.82   28.29   0 
   7  -8 -10   20.07   36.03   0 
   7  -8  -9   -4.26   32.41   0 
   7  -7 -10   23.42   29.83   0 
   7  -7  -9   36.71   32.02   0 
   7  -6 -10   23.04   27.84   0 
 -16   0   5  -22.18   30.28   0 
 -16   6   3    0.43   26.99   0 
 -15   0   5   20.87   28.17   0 
 -14   0   5    8.40   36.42   0 
 -14   6   3   -0.22   30.49   0 
 -13  -1   5   23.55   29.33   0 
 -13   8   2   23.30   37.79   0 
 -13  11   0   -1.01   52.85   0 
 -12  -1   5   33.59   37.11   0 
 -11 -14   5  -40.16   25.03   0 
 -11  -2   5   25.93   31.24   0 
 -10 -13   5  -11.44   27.99   0 
 -10  -4   5   87.67   30.44   0 
 -10  -3   5   49.32   37.10   0 
 -10   7   2   13.02   42.53   0 
  -9 -11   5    0.11   28.34   0 
  -9 -10   5    8.25   29.23   0 
  -9  -9   5   23.06   29.68   0 
  -9  -8   5  104.64   32.50   0 
  -9  -7   5   24.36   29.07   0 
  -9  -6   5  -11.67   29.75   0 
  -9  -5   5   17.94   36.73   0 
  -9   4   3    7.10   32.61   0 
  -8 -16   4   26.63   29.77   0 
  -7 -15   4    7.60   39.46   0 
  -7  -2   4   -6.41   37.39   0 
  -6 -18   3  -19.86   33.09   0 
  -6 -12   4   -2.01   28.87   0 
  -6  -5   4  112.25   36.99   0 
  -6  -4   4   12.21   47.05   0 
  -6   1   3   13.12   41.30   0 
  -6  13  -6   36.20   44.91   0 
  -5 -16   3   -3.58   29.74   0 
  -5   3   2   34.27   58.88   0 
  -4 -14   3   -4.77   37.06   0 
  -4  -3   3   -2.09   51.98   0 
  -4   9  -2   15.12   58.73   0 
  -4  10  -3  143.43   52.24   0 
  -4  12  -6   58.02   39.20   0 
  -2 -18   1   23.47   41.04   0 
  -2 -14   2   74.87   47.69   0 
  -2  -3   2   85.47   68.69   0 
  -2  10  -5   -9.33   34.94   0 
  -2  11  -9   44.36   36.22   0 
  -2  11  -8    1.22   36.43   0 
  -1 -19   0   16.05   45.62   0 
  -1   9  -5   34.86   42.42   0 
  -1  10 -10  -21.14   38.05   0 
  -1  10  -7   50.30   29.83   0 
   0 -12   1   30.95   48.12   0 
   0   6  -3   50.93   42.93   0 
   0   7  -4   61.36   43.79   0 
   0   8  -5   -5.76   33.42   0 
   0   9 -10   12.37   35.38   0 
   0   9  -7   20.21   28.59   0 
   1   8 -10   -1.35   33.00   0 
   1   8  -8   24.39   34.99   0 
   2   4  -4   30.67   47.45   0 
   2   5  -5   62.12   46.10   0 
   2   6  -6    3.03   35.49   0 
   2   7 -10  -18.48   27.08   0 
   3   2  -4   36.94   49.63   0 
   3   5 -11   19.18   26.28   0 
   3   5  -7   24.09   31.24   0 
   4   1  -5    2.52   41.07   0 
   4   2  -6   80.94   42.91   0 
   4   3  -7   56.17   30.61   0 
   5 -14  -5    9.34   42.74   0 
   5 -10  -4    1.83   48.36   0 
   5  -9  -4    7.76   46.34   0 
   5  -7  -4   33.62   43.15   0 
   5  -6  -4   28.73   40.61   0 
   5   1  -8   35.34   31.74   0 
   6 -14  -8   16.48   34.79   0 
   6 -13  -7   13.63   35.32   0 
   6 -10  -6   25.23   37.28   0 
   6  -9  -6   20.53   39.16   0 
   6  -7  -6   12.78   40.11   0 
   6  -6  -6   20.48   31.27   0 
   6  -3  -7   -2.61   32.42   0 
   6  -2 -11    6.85   27.00   0 
   6  -2 -10   42.84   27.72   0 
   6  -2  -9   16.37   29.45   0 
   6  -2  -8    2.26   31.79   0 
 -16   4   4   26.88   29.38   0 
 -15  -6   6   14.19   29.12   0 
 -15  -5   6    5.04   35.39   0 
 -15   1   5   28.14   39.09   0 
 -15   4   4   -8.92   31.16   0 
 -14  -8   6   14.93   27.33   0 
 -14  -7   6  -27.67   27.08   0 
 -14  -6   6   -8.15   33.35   0 
 -14   4   4   42.91   38.45   0 
 -13   0   5   -1.63   28.27   0 
 -12   6   3   19.13   37.92   0 
 -12   8   2   50.91   46.40   0 
 -11  -1   5   -1.62   36.22   0 
 -11   3   4   25.88   38.48   0 
 -10 -14   5   49.38   30.41   0 
 -10   2   4   15.64   32.61   0 
 -10   5   3   76.16   42.41   0 
 -10   9   1   14.46   53.34   0 
  -9 -13   5   16.45   37.19   0 
  -9 -12   5    2.75   28.12   0 
  -9  -4   5   70.68   30.26   0 
  -8 -17   4    4.86   31.13   0 
  -8  -9   5   47.13   39.74   0 
  -8  -8   5   21.38   37.55   0 
  -8   0   4   38.02   35.57   0 
  -8   6   2   16.28   43.39   0 
  -7  13  -5   -1.68   42.78   0 
  -6 -13   4  -16.91   26.40   0 
  -6  12  -4   -0.72   45.52   0 
  -5  12  -5   23.01   37.64   0 
  -4  12  -7   38.75   35.71   0 
  -3 -20   1   34.58   37.13   0 
  -3 -17   2   -7.70   37.40   0 
  -3 -10   3   -0.17   40.94   0 
  -3  -9   3  -13.79   32.63   0 
  -3  -8   3   13.30   35.15   0 
  -3  -7   3   69.91   38.10   0 
  -3   3   1   55.78   82.20   0 
  -3  10  -4   20.86   43.05   0 
  -3  11  -6   32.66   36.27   0 
  -2   7  -2   38.35   60.70   0 
  -2   9  -4   16.16   43.44   0 
  -1 -16   1   31.27   39.37   0 
  -1   7  -3   30.72   48.68   0 
  -1   8  -4   61.41   40.41   0 
  -1  10  -9   41.60   29.56   0 
  -1  10  -8   -7.80   30.36   0 
   0 -17   0    3.06   41.27   0 
   0   9  -9   18.52   29.29   0 
   0   9  -8    6.76   27.07   0 
   1 -14   0   26.88   58.26   0 
   1   7  -6   37.68   35.39   0 
   1   8  -9  -15.62   30.71   0 
   2   6 -11    8.51   26.72   0 
   2   6  -7  -24.58   39.79   0 
   3  -3  -2  354.89   65.82   0 
   3   0  -3    7.11   60.28   0 
   3   3  -5   50.49   41.49   0 
   3   4  -6  -13.96   34.46   0 
   3   5 -10   32.97   26.34   0 
   3   5  -9   98.09   29.67   0 
   4  -4  -3    8.19   44.26   0 
   4  -1  -4    4.19   47.21   0 
   4   3 -11   15.24   26.24   0 
   4   3 -10  -12.15   29.36   0 
   4   3  -9   22.69   28.65   0 
   4   3  -8   66.83   29.03   0 
   5  -8  -4   37.37   42.10   0 
   5  -3  -5   11.94   37.05   0 
   5   0  -7   19.25   32.61   0 
   5   1 -10   50.38   28.62   0 
   5   1  -9    5.52   30.13   0 
   6 -12  -7   -7.11   36.73   0 
   6  -8  -6   63.55   34.07   0 
   6  -5  -7  130.92   38.31   0 
   6  -4 -11   10.34   32.65   0 
   6  -4  -7   47.97   32.69   0 
   6  -3 -11   -4.73   27.23   0 
   6  -3 -10   26.21   30.06   0 
   6  -3  -9    8.72   29.82   0 
 -15  -4   6    5.58   26.69   0 
 -14  -5   6    1.73   27.79   0 
 -14  -4   6   78.29   34.98   0 
 -14   1   5   26.46   31.56   0 
 -14  10   1   34.32   46.11   0 
 -13 -10   6   23.60   27.58   0 
 -13  -8   6    1.33   27.34   0 
 -13  -7   6    4.02   27.86   0 
 -13  -5   6   27.23   35.45   0 
 -13   1   5   50.48   36.29   0 
 -12 -10   6    8.35   32.81   0 
 -12  -9   6   13.62   29.27   0 
 -12   0   5   45.32   30.39   0 
 -12  11   0   14.21   55.50   0 
 -10 -15   5    4.76   29.78   0 
  -9 -14   5   -8.08   27.27   0 
  -9  -3   5  -11.62   29.99   0 
  -9  10   0    9.00   65.23   0 
  -8 -12   5    9.25   35.20   0 
  -8 -11   5   19.82   29.07   0 
  -8 -10   5   33.19   31.95   0 
  -8  -7   5  146.93   31.57   0 
  -8  -6   5   -8.92   29.77   0 
  -8  -5   5  179.39   38.77   0 
  -8   8   1   40.41   55.40   0 
  -7 -16   4   41.48   31.36   0 
  -7  -1   4   13.72   37.69   0 
  -6 -14   4    2.71   28.08   0 
  -6  -3   4  247.35   42.35   0 
  -6  13  -7  -11.61   37.48   0 
  -5 -17   3  -10.83   27.89   0 
  -5 -11   4   34.84   38.59   0 
  -5 -10   4   13.69   34.26   0 
  -5  -9   4   27.82   35.37   0 
  -5  -8   4   89.67   37.82   0 
  -5  -7   4   51.58   35.46   0 
  -5  -6   4   58.68   45.19   0 
  -5   0   3  -10.12   47.79   0 
  -4 -19   2   12.60   36.18   0 
  -4 -15   3   26.65   29.07   0 
  -4  -2   3   15.45   55.15   0 
  -4  12  -8   12.26   27.32   0 
  -3 -12   3   17.24   40.55   0 
  -3 -11   3  -22.01   31.10   0 
  -3  -6   3  266.04   45.97   0 
  -3   0   2  179.59   72.51   0 
  -3   8  -2   26.43   54.72   0 
  -3   9  -3   32.18   50.10   0 
  -2 -15   2   29.83   39.11   0 
  -2   8  -3   13.61   42.91   0 
  -2  10  -6   20.05   38.65   0 
  -1  -9   2    4.97   44.45   0 
  -1  -8   2   29.33   48.98   0 
  -1   9  -6   15.85   34.72   0 
   0 -13   1   11.84   52.74   0 
   0   8  -6   97.65   34.57   0 
   1   4  -3  317.20   67.81   0 
   1   7 -11    8.38   26.69   0 
   2  -3  -1 1634.57  133.29   0 
   2   6  -9   -0.99   29.48   0 
   2   6  -8  141.27   33.91   0 
   3   4 -11   -0.08   27.75   0 
   3   4  -7   62.60   31.28   0 
   4 -17  -5   11.65   54.25   0 
   4 -12  -3   37.48   64.36   0 
   4  -5  -3   19.87   52.09   0 
   4   0  -5    9.93   49.30   0 
   4   2 -11  -15.68   28.25   0 
   4   2  -7   -6.50   31.18   0 
   5 -15  -6   18.27   46.26   0 
   5 -13  -5   10.75   45.28   0 
   5  -4  -5   10.40   41.33   0 
   5  -2  -6    4.20   43.16   0 
   5  -1  -7   15.55   38.56   0 
   5   0 -10    7.27   27.49   0 
   5   0  -8   20.23   30.58   0 
   6 -13  -8   -4.36   28.43   0 
   6 -12  -8   -6.36   33.83   0 
   6 -11  -7  -14.35   36.29   0 
   6 -10  -7  -23.00   36.59   0 
   6  -7  -7   14.75   38.53   0 
   6  -6 -11   -1.47   35.66   0 
   6  -6  -7    9.87   27.60   0 
   6  -5  -8   31.18   36.37   0 
   6  -4 -10   -1.44   28.34   0 
   6  -4  -9   35.23   28.06   0 
   6  -4  -8   44.55   29.61   0 
 -16   2   5   23.95   31.65   0 
 -16   7   3  -27.21   37.70   0 
 -15  -3   6   26.52   26.86   0 
 -15   2   5   -2.71   37.90   0 
 -15   5   4   70.76   38.36   0 
 -15   7   3   15.81   36.14   0 
 -14  -3   6  -14.52   28.35   0 
 -14   7   3   -1.32   37.07   0 
 -13  -4   6   -2.93   28.22   0 
 -13  10   1   -4.46   42.55   0 
 -12 -11   6   49.05   27.77   0 
 -12  -6   6   -2.79   30.27   0 
 -12  -5   6  -19.68   28.91   0 
 -12   1   5   44.99   37.03   0 
 -12   4   4  -11.20   30.92   0 
 -11  -9   6    9.14   28.67   0 
 -11  -8   6    7.62   29.52   0 
 -11  -7   6   10.48   35.26   0 
 -11   0   5   -2.22   30.91   0 
 -11   6   3   25.23   40.20   0 
 -11   8   2   34.33   47.52   0 
 -10  -1   5    7.75   32.56   0 
 -10   3   4  100.17   40.10   0 
  -9 -15   5   36.28   27.96   0 
  -9  -2   5   49.27   40.57   0 
  -9   2   4   16.46   35.06   0 
  -9   7   2   15.93   50.74   0 
  -8 -13   5  -14.06   29.68   0 
  -8  -4   5   33.86   31.87   0 
  -8   1   4   -0.26   35.90   0 
  -8   4   3    4.69   33.84   0 
  -7 -17   4   11.89   30.40   0 
  -7   3   3   37.63   37.16   0 
  -6 -15   4   43.57   31.60   0 
  -6  -2   4   12.39   42.17   0 
  -6   2   3  130.22   51.21   0 
  -5 -18   3    5.39   33.57   0 
  -5 -12   4   11.44   29.96   0 
  -5  -5   4   99.47   40.21   0 
  -5  12  -6   25.07   37.88   0 
  -4 -16   3   23.69   36.52   0 
  -4   2   2   12.05   59.65   0 
  -4  11  -5   69.79   42.81   0 
  -3 -13   3    9.78   41.67   0 
  -3  -5   3   34.07   47.35   0 
  -3  11  -9   33.31   29.98   0 
  -3  11  -8   -0.40   39.74   0 
  -3  11  -7    8.96   30.78   0 
  -2 -19   1   14.30   47.02   0 
  -2  -2   2 2884.21  109.38   0 
  -2  10  -7    9.76   36.36   0 
  -1 -11   2   19.55   42.88   0 
  -1 -10   2   -1.71   32.73   0 
  -1   9 -10   38.11   34.73   0 
   0 -20  -1    1.83   54.78   0 
   0  -4   1  237.61   90.44   0 
   0   8 -10   23.12   29.03   0 
   0   8  -7   74.73   36.50   0 
   1   5  -4   21.18   42.18   0 
   1   6  -5  118.05   36.34   0 
   1   7 -10    3.18   28.17   0 
   1   7  -9   18.17   29.24   0 
   1   7  -8   11.71   29.26   0 
   1   7  -7   26.26   32.43   0 
   2   0  -2  640.95   80.83   0 
   2   2  -3   66.24   60.06   0 
   2   5 -11   14.93   25.24   0 
   2   5  -6   35.36   34.59   0 
   3   1  -4  116.69   52.41   0 
   3   3  -6   29.95   43.82   0 
   3   4  -9   27.83   29.77   0 
   3   4  -8   31.17   29.63   0 
   4 -15  -4   27.96   52.07   0 
   4   1  -6   76.42   36.03   0 
   4   2 -10   35.00   30.07   0 
   4   2  -9   15.49   26.66   0 
   4   2  -8    8.50   30.05   0 
   5 -16  -7   -1.26   36.06   0 
   5  -1 -11   33.14   27.12   0 
   5  -1 -10   24.94   28.47   0 
   5  -1  -8   29.47   29.92   0 
   6 -12  -9   -4.23   34.72   0 
   6 -11  -8   -4.46   33.75   0 
   6  -9  -7    9.03   30.35   0 
   6  -8  -7   56.86   31.03   0 
   6  -7 -10   12.63   36.50   0 
   6  -7  -8   14.85   35.50   0 
   6  -6 -10    9.46   29.97   0 
   6  -6  -9  -11.64   34.13   0 
   6  -6  -8   23.36   28.83   0 
   6  -5 -10   46.88   30.01   0 
   6  -5  -9   19.10   28.47   0 
 -15  -2   6    0.72   27.03   0 
 -15   9   2  -15.22   44.37   0 
 -14  -2   6   34.53   28.42   0 
 -14   2   5   27.93   33.42   0 
 -14   5   4   13.36   35.97   0 
 -14   9   2   20.88   42.31   0 
 -13  -3   6   34.52   28.72   0 
 -13   2   5    1.37   36.87   0 
 -13   7   3   43.71   39.98   0 
 -12  -4   6   24.01   29.22   0 
 -12  10   1   29.00   51.02   0 
 -11 -12   6   20.20   26.86   0 
 -11 -11   6  -19.66   28.00   0 
 -11   4   4    9.53   39.32   0 
 -10  -9   6   28.67   36.81   0 
 -10   0   5   23.93   40.59   0 
  -9   5   3   58.05   36.61   0 
  -9  13  -4   23.13   51.07   0 
  -8 -14   5   35.02   31.01   0 
  -8  -3   5   58.25   33.17   0 
  -8  13  -5   16.85   46.39   0 
  -7 -12   5   18.16   35.80   0 
  -7 -11   5   49.35   31.11   0 
  -7 -10   5   91.76   32.95   0 
  -7  -8   5  -10.24   32.54   0 
  -7  -7   5   12.81   31.25   0 
  -7  -6   5   31.97   32.37   0 
  -7   0   4   51.60   39.03   0 
  -6 -16   4    2.97   30.47   0 
  -6  11  -3   71.59   59.10   0 
  -5 -13   4   28.11   31.20   0 
  -5  -4   4   30.57   42.49   0 
  -5  11  -4   44.68   49.68   0 
  -5  12  -8   -8.47   33.27   0 
  -5  12  -7   33.03   34.13   0 
  -3 -18   2    6.92   35.60   0 
  -3  -4   3   80.10   53.81   0 
  -3  10  -5   31.26   42.51   0 
  -2 -16   2   21.53   38.05   0 
  -1 -20   0   -8.77   47.50   0 
  -1 -17   1   26.49   37.65   0 
  -1 -12   2   17.58   43.19   0 
  -1  -6   2  159.58   51.46   0 
  -1   4  -1   26.08   99.60   0 
  -1   9  -9   44.41   31.79   0 
  -1   9  -8   54.77   31.34   0 
  -1   9  -7    3.27   30.85   0 
   0 -14   1   41.79   51.88   0 
   0   4  -2  387.85   83.49   0 
   0   7  -5  129.82   36.74   0 
   0   8  -8   34.16   28.62   0 
   1 -18  -1   26.35   61.92   0 
   2   3  -4   27.07   50.95   0 
   2   5 -10   -1.88   28.29   0 
   2   5  -7   34.74   32.29   0 
   3 -18  -4   18.77   66.70   0 
   3  -4  -2   16.28   68.66   0 
   3  -1  -3  301.23   61.48   0 
   3   2  -5   33.27   43.35   0 
   3   3 -11   19.84   27.85   0 
   4 -11  -3   23.50   57.47   0 
   4  -6  -3  687.98   57.27   0 
   4   1 -11   -3.42   27.09   0 
   4   1 -10   -3.38   29.91   0 
   4   1  -7    0.05   32.09   0 
   5 -14  -6   22.51   42.06   0 
   5 -12  -5   14.11   40.71   0 
   5  -6  -5    8.88   41.91   0 
   5  -5  -5    8.96   32.77   0 
   5  -3 -11  -24.58   34.04   0 
   5  -3  -6  -27.55   36.62   0 
   5  -2 -11   51.42   27.15   0 
   5  -2 -10   15.45   27.47   0 
   5  -2  -7   26.45   33.66   0 
   6 -10 -10   15.20   30.77   0 
   6 -10  -9   42.64   32.18   0 
   6 -10  -8   -3.36   29.35   0 
   6  -9 -10   23.51   30.73   0 
   6  -9  -9    6.84   32.09   0 
   6  -8 -10   13.87   30.44   0 
   6  -8  -9   -4.44   34.36   0 
   6  -8  -8   71.59   31.55   0 
   6  -7  -9   12.98   28.59   0 
 -16   3   5   -5.34   31.81   0 
 -15  -1   6   30.09   30.00   0 
 -14  -1   6   30.26   29.12   0 
 -13  -2   6   48.68   30.31   0 
 -13   5   4   16.41   31.12   0 
 -12  -3   6   52.75   30.06   0 
 -12   2   5   21.38   34.52   0 
 -12   7   3   24.03   44.08   0 
 -11  -4   6    8.78   30.03   0 
 -11   1   5   -1.45   31.13   0 
 -11  13  -3   32.73   70.04   0 
 -10 -12   6    5.15   28.57   0 
 -10 -11   6  -38.48   28.52   0 
 -10 -10   6    3.37   28.13   0 
 -10  -7   6   19.26   30.46   0 
 -10  -6   6   37.10   31.37   0 
 -10   6   3   31.28   43.42   0 
  -9  -1   5   31.01   35.35   0 
  -8 -15   5   19.95   29.22   0 
  -8  12  -3    5.07   52.25   0 
  -7 -13   5   23.11   26.84   0 
  -6 -17   4   11.99   37.06   0 
  -6  -1   4   62.43   42.52   0 
  -6  12  -5   31.90   40.26   0 
  -5 -19   3    6.69   34.92   0 
  -5 -14   4    9.57   29.91   0 
  -5   1   3  130.33   49.22   0 
  -4 -17   3    6.39   35.11   0 
  -4  -9   4   17.01   43.66   0 
  -4  -1   3   18.77   58.10   0 
  -4  11  -9   25.97   38.19   0 
  -4  11  -6   11.89   36.58   0 
  -3 -14   3   16.73   31.90   0 
  -2   9  -5   30.85   40.59   0 
  -1   8  -5   21.80   33.22   0 
   0 -18   0   21.02   48.87   0 
   0   7 -11   -2.61   28.55   0 
   1 -15   0   27.13   58.21   0 
   1   6 -10   32.06   26.69   0 
   1   6  -6   32.05   35.16   0 
   2   4 -11   55.88   27.85   0 
   2   5  -9    9.77   30.32   0 
   2   5  -8   11.73   29.44   0 
   3 -13  -2   20.04   82.69   0 
   3   2 -11   25.99   28.73   0 
   3   3 -10   72.20   30.07   0 
   3   3  -9   47.44   31.57   0 
   3   3  -8   47.54   30.89   0 
   3   3  -7   46.63   33.06   0 
   4 -10  -3    7.18   59.51   0 
   4  -7  -3   74.92   53.61   0 
   4  -1  -5   17.59   40.68   0 
   4   0 -11   17.97   29.28   0 
   4   0  -6   74.00   37.11   0 
   4   1  -9   -3.51   27.66   0 
   4   1  -8   48.13   30.52   0 
   5 -15  -7   14.17   36.63   0 
   5 -11  -5   14.13   42.32   0 
   5 -10  -5   31.94   51.44   0 
   5  -7  -5   -1.69   39.51   0 
   5  -4 -11  -29.34   27.79   0 
   5  -4  -6   18.09   37.08   0 
   5  -3  -7   14.50   34.40   0 
   5  -2  -9   39.15   30.57   0 
 -15   0   6    3.29   30.23   0 
 -15   6   4   29.75   35.10   0 
 -14   0   6   36.61   36.82   0 
 -14   3   5  -20.12   33.29   0 
 -13  -1   6   36.28   29.17   0 
 -13   9   2  -26.59   38.76   0 
 -12  -2   6   10.59   29.64   0 
 -12   5   4   16.31   38.07   0 
 -11  -3   6   73.21   33.20   0 
 -11  11   0   -3.16   62.53   0 
 -10 -13   6  -28.33   27.34   0 
 -10  -5   6   95.78   32.74   0 
 -10  -4   6    9.41   38.85   0 
 -10   1   5   18.77   41.58   0 
 -10   4   4   27.06   42.25   0 
 -10   8   2   39.60   51.12   0 
  -9 -11   6   36.76   38.04   0 
  -9 -10   6    6.28   29.44   0 
  -9  -9   6   30.25   30.70   0 
  -9  -8   6   75.43   32.52   0 
  -9  -7   6   29.24   37.66   0 
  -9   3   4   25.96   32.67   0 
  -8 -16   5   14.16   31.15   0 
  -8  -2   5   -0.73   34.25   0 
  -8   2   4    4.66   34.18   0 
  -8  13  -6   -4.70   46.10   0 
  -7  -4   5    7.72   33.59   0 
  -7   1   4   35.06   46.82   0 
  -7   6   2   93.45   59.00   0 
  -7  12  -4   -0.73   46.53   0 
  -6 -10   5   11.63   38.22   0 
  -6  -9   5   43.93   33.61   0 
  -6  -8   5   66.37   41.03   0 
  -6   5   2   32.84   51.46   0 
  -5 -15   4   26.00   32.56   0 
  -5  -3   4   60.41   44.74   0 
  -4 -12   4   55.51   37.40   0 
  -4 -11   4   22.39   30.75   0 
  -4 -10   4   75.87   34.32   0 
  -4  -8   4   31.35   35.81   0 
  -4  -7   4  118.45   38.54   0 
  -4  10  -4   14.19   51.49   0 
  -4  11  -8   17.43   30.11   0 
  -4  11  -7   22.26   37.11   0 
  -3 -19   2   -4.24   37.73   0 
  -3 -15   3   -1.20   37.72   0 
  -3  -3   3   16.77   58.48   0 
  -3  10  -9   20.44   37.35   0 
  -3  10  -6   21.80   39.12   0 
  -2 -20   1   -5.69   44.44   0 
  -2 -17   2   11.20   46.43   0 
  -2  -9   3   30.13   42.65   0 
  -2   9 -10    8.16   31.50   0 
  -1 -13   2  -12.41   43.46   0 
  -1  -5   2   51.51   57.83   0 
  -1   8 -10   10.93   29.97   0 
   0   5  -3   11.43   48.44   0 
   0   7 -10   39.44   27.95   0 
   0   7  -9   24.55   34.42   0 
   0   7  -6   41.38   34.58   0 
   1   5 -11  -16.07   25.88   0 
   1   5  -5   48.84   48.02   0 
   1   6  -9   11.80   29.84   0 
   1   6  -8   58.17   33.04   0 
   1   6  -7   -4.59   33.81   0 
   3 -16  -3    0.88   64.14   0 
   3   0  -4    8.11   63.89   0 
   3   2 -10   33.59   30.32   0 
   3   2  -6   18.24   37.27   0 
   4 -16  -5   21.47   48.75   0 
   4  -9  -3    2.88   51.46   0 
   4  -8  -3   33.91   55.77   0 
   4  -1 -11  -11.43   27.34   0 
   4   0 -10   63.91   28.54   0 
   4   0  -9   33.18   30.34   0 
   4   0  -8   40.82   37.52   0 
   4   0  -7    3.12   32.68   0 
   5 -14  -7   -1.51   37.13   0 
   5 -13  -6   11.13   39.33   0 
   5  -9  -5  115.11   46.26   0 
   5  -8  -5   87.61   36.21   0 
   5  -5 -11   18.52   26.81   0 
   5  -5  -6   22.96   42.34   0 
   5  -4 -10   36.98   28.03   0 
   5  -4  -7   22.13   41.26   0 
   5  -3  -9   46.59   30.62   0 
   5  -3  -8   36.96   30.89   0 
 -16   4   5   26.96   39.23   0 
 -15   4   5   28.90   38.06   0 
 -15   8   3   13.07   38.55   0 
 -14  -6   7   24.10   29.76   0 
 -14  -5   7   26.88   34.29   0 
 -14   6   4   17.32   36.97   0 
 -13  -8   7    3.54   28.01   0 
 -13  -7   7   -2.30   30.69   0 
 -13   0   6   42.63   35.72   0 
 -12  -1   6   45.55   31.70   0 
 -12   9   2   25.04   45.45   0 
 -11  -2   6   18.23   32.75   0 
 -11   2   5   16.71   29.10   0 
 -10  -3   6   36.31   41.74   0 
  -9 -13   6   12.01   28.55   0 
  -9 -12   6  -30.17   29.96   0 
  -9  -5   6   23.78   36.44   0 
  -9   0   5   22.71   35.82   0 
  -9   9   1   21.43   56.99   0 
  -9  13  -5   -2.28   51.64   0 
  -8  -1   5   21.32   34.62   0 
  -8   5   3   48.48   42.45   0 
  -7 -15   5   33.54   32.61   0 
  -7  -3   5   16.72   35.86   0 
  -7   4   3   75.20   45.57   0 
  -6 -18   4   15.64   37.25   0 
  -6 -12   5   49.20   30.96   0 
  -6 -11   5    7.34   30.08   0 
  -6  -7   5    6.06   33.51   0 
  -6  -6   5   21.68   34.11   0 
  -6   3   3   44.25   50.79   0 
  -6  12  -7   41.94   37.82   0 
  -5 -16   4   31.60   42.91   0 
  -5  -2   4  -26.64   56.64   0 
  -5   4   2   10.39   59.39   0 
  -5  11  -5   -3.25   45.54   0 
  -4 -18   3   23.86   35.86   0 
  -4 -13   4   44.37   38.53   0 
  -4  -6   4   -7.98   38.93   0 
  -3 -16   3   -1.91   38.88   0 
  -3   1   2   29.30   74.10   0 
  -3   9  -4   54.87   50.75   0 
  -3  10  -8   35.80   30.23   0 
  -3  10  -7  -13.90   30.40   0 
  -2 -11   3   20.83   39.95   0 
  -2 -10   3   31.95   35.91   0 
  -2  -8   3   80.72   38.04   0 
  -2  -7   3   55.64   49.29   0 
  -2   9  -9    8.50   31.29   0 
  -2   9  -8    1.21   37.19   0 
  -2   9  -7  -14.52   36.57   0 
  -2   9  -6   25.49   33.18   0 
  -1 -18   1   47.89   44.31   0 
  -1 -14   2   70.53   46.31   0 
  -1   7  -4   35.59   45.32   0 
  -1   8  -9   23.98   29.36   0 
  -1   8  -8   45.60   35.92   0 
  -1   8  -7   27.63   37.74   0 
  -1   8  -6   59.20   30.87   0 
   0 -15   1  144.94   52.59   0 
   0   6 -11    3.30   28.04   0 
   0   7  -8   23.90   30.23   0 
   2   1  -3   94.60   70.03   0 
   2   3 -11   14.16   27.25   0 
   2   3  -5   14.64   52.62   0 
   2   4  -9   39.41   31.69   0 
   2   4  -8   10.91   32.48   0 
   2   4  -7   43.83   34.25   0 
   3  -5  -2    8.94   72.75   0 
   3  -2  -3    7.66   69.93   0 
   3   1 -11   16.51   28.43   0 
   3   2  -9  -16.69   29.25   0 
   3   2  -8   33.05   30.99   0 
   4 -17  -6   35.98   43.97   0 
   4 -14  -4  -13.80   50.34   0 
   4  -4  -4    9.87   49.30   0 
   4  -2 -11   12.51   28.70   0 
   4  -2  -5   21.37   39.67   0 
   4  -1 -10  -15.26   29.51   0 
   4  -1  -6   44.98   36.87   0 
   5 -14  -8    6.73   36.07   0 
   5 -13  -7   19.92   43.85   0 
   5 -12  -6   -7.25   39.52   0 
   5  -7 -11  -23.11   31.42   0 
   5  -6  -6   -8.16   32.92   0 
   5  -5 -10   13.31   31.02   0 
   5  -5  -9   14.05   35.15   0 
   5  -5  -7   49.12   40.72   0 
   5  -4  -9   39.33   30.86   0 
   5  -4  -8    0.60   29.90   0 
 -15  -3   7   21.70   30.14   0 
 -14  -4   7   36.18   29.28   0 
 -14   4   5   -8.52   34.53   0 
 -14   8   3    3.52   38.39   0 
 -13  -6   7   19.47   28.13   0 
 -13  -5   7  -25.50   28.30   0 
 -13   6   4   39.92   38.85   0 
 -12 -10   7    2.25   30.18   0 
 -12  -9   7  -16.06   28.09   0 
 -12  -8   7   35.77   28.04   0 
 -12   0   6   13.43   38.12   0 
 -12   3   5   46.45   31.64   0 
 -11  -1   6   49.78   32.47   0 
 -11   5   4   21.34   32.61   0 
 -11  10   1   18.95   47.74   0 
 -10  12  -2   23.07   81.40   0 
 -10  13  -4    9.08   51.66   0 
  -9 -14   6   23.81   31.65   0 
  -9  -4   6   25.39   30.89   0 
  -9   6   3   31.51   47.08   0 
  -8 -11   6   23.68   36.76   0 
  -8 -10   6   38.98   30.68   0 
  -8  -9   6   71.65   32.78   0 
  -8  -8   6   47.46   33.46   0 
  -8  -7   6   35.35   38.76   0 
  -8   7   2  -10.47   50.30   0 
  -7 -16   5    6.66   31.81   0 
  -7  -2   5   32.71   44.24   0 
  -6 -14   5   18.68   37.74   0 
  -6 -13   5   34.49   30.78   0 
  -6  -5   5    7.55   35.63   0 
  -6   0   4  211.47   43.98   0 
  -6   7   1  188.48   75.76   0 
  -6  10  -2   26.46   65.47   0 
  -5 -17   4   31.96   35.66   0 
  -5   6   1    5.51   62.96   0 
  -5  10  -3  133.57   55.94   0 
  -5  11  -8   -8.08   34.76   0 
  -4 -14   4   -9.79   38.09   0 
  -4  -5   4   44.67   41.45   0 
  -4   0   3    2.52   54.63   0 
  -2 -12   3    5.07   36.70   0 
  -2  -6   3    2.16   53.01   0 
  -2  -1   2   21.99   75.41   0 
  -2   8  -4   10.59   33.64   0 
  -1  -4   2   84.74   81.44   0 
  -1   6  -3   45.14   54.32   0 
   0   6 -10   58.92   28.57   0 
   0   6  -5   32.18   44.28   0 
   1   3  -3    0.82   59.57   0 
   1   4 -11   30.07   27.62   0 
   1   4  -4  330.49   50.42   0 
   1   5  -9   28.36   30.21   0 
   1   5  -6   32.17   36.25   0 
   2   2 -11  -21.82   34.20   0 
   2   2  -4   21.98   53.75   0 
   2   3 -10   40.32   29.90   0 
   3   0 -11   19.33   28.97   0 
   4  -3 -11    4.99   28.31   0 
   4  -2 -10   11.86   28.98   0 
   4  -1  -9   18.28   32.53   0 
   4  -1  -8   24.25   31.43   0 
   4  -1  -7   11.45   34.41   0 
   5 -13  -8    4.63   35.25   0 
   5 -12  -9   22.83   38.51   0 
   5 -12  -7    5.21   37.48   0 
   5 -11  -6   75.92   40.40   0 
   5 -10  -6  107.97   41.55   0 
   5  -9 -10   25.08   38.12   0 
   5  -9  -6   17.99   42.08   0 
   5  -8 -10  -34.96   30.23   0 
   5  -8  -6   57.72   44.70   0 
   5  -7  -6  136.86   35.74   0 
   5  -6  -9    3.76   28.68   0 
   5  -6  -8   24.43   38.50   0 
   5  -5  -8   68.44   31.21   0 
 -15  -2   7   22.70   27.95   0 
 -13   1   6   25.17   30.66   0 
 -13   4   5   44.69   31.09   0 
 -12  -6   7   17.21   28.77   0 
 -12   6   4   13.44   38.59   0 
 -11 -11   7    5.41   30.28   0 
 -11 -10   7   16.20   27.76   0 
 -11  -9   7    8.66   27.83   0 
 -11  -8   7    1.59   29.95   0 
 -11   3   5    2.94   37.57   0 
 -10  -2   6   11.80   34.70   0 
  -9  -3   6   24.51   31.38   0 
  -9   1   5   22.46   36.21   0 
  -9   4   4   51.32   40.46   0 
  -8 -13   6   -7.44   29.65   0 
  -8 -12   6   -5.42   31.10   0 
  -8  -6   6   65.64   32.26   0 
  -8   0   5   -7.29   34.82   0 
  -8   3   4   12.47   35.99   0 
  -7 -17   5    1.11   31.20   0 
  -7   2   4   35.35   45.62   0 
  -7  12  -5    4.56   40.55   0 
  -6  -4   5   -0.09   36.93   0 
  -5  -9   5  156.12   44.04   0 
  -5   2   3   12.16   47.24   0 
  -5  11  -7   37.64   37.29   0 
  -5  11  -6   36.11   40.71   0 
  -4 -19   3   31.24   36.46   0 
  -4 -15   4   65.70   38.73   0 
  -4  -4   4   33.44   44.01   0 
  -4   3   2   25.57   71.66   0 
  -4  10  -9    5.35   30.44   0 
  -4  10  -5   23.13   42.54   0 
  -3 -17   3   21.65   38.55   0 
  -3  -2   3    6.22   62.51   0 
  -2 -18   2   43.35   38.07   0 
  -2 -13   3   24.71   35.78   0 
  -1 -15   2   98.39   44.87   0 
  -1   5  -2   59.07   69.81   0 
  -1   7 -10   -1.73   29.91   0 
   0 -16   1   26.89   53.66   0 
   0  -3   1  323.48  111.74   0 
   0   5 -11   -3.54   28.13   0 
   0   6  -9   24.79   30.56   0 
   1 -16   0   11.15   61.34   0 
   1   4 -10   90.09   36.51   0 
   1   5  -7   52.65   32.62   0 
   2  -1  -2   50.53   77.01   0 
   2   3  -6   19.49   37.06   0 
   3  -1 -11   30.45   35.59   0 
   3  -1  -4   90.92   65.24   0 
   3   0 -10   83.75   38.05   0 
   3   1  -9   19.07   29.57   0 
   3   1  -8   14.04   31.76   0 
   3   1  -7    9.26   33.03   0 
   3   1  -6   30.55   38.04   0 
   4 -15  -5   -3.53   48.92   0 
   4 -13  -4    2.63   54.63   0 
   4  -5  -4    9.40   39.18   0 
   4  -4 -11   10.00   28.28   0 
   4  -3 -10  -29.54   29.24   0 
   4  -3  -5   70.78   39.65   0 
   4  -2  -6   78.83   37.45   0 
   5 -12  -8    2.17   29.04   0 
   5 -11  -9   12.03   30.02   0 
   5 -11  -8   31.99   36.19   0 
   5 -11  -7   38.44   38.91   0 
   5 -10  -9    3.43   41.04   0 
   5 -10  -8    2.08   38.68   0 
   5 -10  -7   -8.33   37.72   0 
   5  -9  -9   53.89   39.92   0 
   5  -9  -8   40.48   39.53   0 
   5  -9  -7    8.49   37.83   0 
   5  -8  -9   44.77   33.94   0 
   5  -8  -7   21.43   40.04   0 
   5  -7  -9   50.57   32.17   0 
   5  -7  -7   19.76   31.57   0 
 -15  -1   7   -3.32   32.08   0 
 -15   5   5   36.16   30.51   0 
 -15   7   4  -19.48   35.89   0 
 -14  -2   7   29.04   28.40   0 
 -14   2   6   11.81   31.27   0 
 -14  11   1   16.06   50.17   0 
 -13  -3   7   -6.30   29.47   0 
 -12  -4   7   17.85   28.10   0 
 -12   1   6   73.79   31.19   0 
 -12   8   3  -10.33   46.65   0 
 -11  -6   7   -8.72   31.34   0 
 -11   0   6   -3.95   32.53   0 
 -11   9   2   52.49   46.13   0 
 -10  -9   7   18.44   36.42   0 
 -10  -1   6    8.36   32.11   0 
 -10   5   4    3.82   45.14   0 
 -10   7   3   48.84   46.67   0 
  -8 -14   6   -6.33   31.21   0 
  -8  -5   6   91.56   32.31   0 
  -8  -4   6   85.63   38.22   0 
  -8  12  -4   18.58   48.37   0 
  -7 -10   6    1.84   40.01   0 
  -7  -9   6  -24.00   40.91   0 
  -7  -1   5   -9.29   36.36   0 
  -7  12  -7  -13.60   38.52   0 
  -7  12  -6  -23.78   35.79   0 
  -6 -16   5   -1.21   40.14   0 
  -6  -3   5   97.71   38.19   0 
  -6   1   4  111.50   51.61   0 
  -6  11  -4   18.36   43.92   0 
  -5 -18   4   30.50   35.68   0 
  -5 -12   5   37.18   36.48   0 
  -5 -11   5   -1.45   31.37   0 
  -5 -10   5   51.57   34.22   0 
  -5  -8   5   54.53   36.72   0 
  -5  -7   5   22.53   35.32   0 
  -5  -1   4   33.60   45.27   0 
  -4   5   1  224.84   82.64   0 
  -4   9  -3   10.23   51.44   0 
  -4  10  -8   54.75   32.97   0 
  -4  10  -7   14.75   39.94   0 
  -4  10  -6  106.05   39.20   0 
  -3 -11   4   25.51   39.53   0 
  -3 -10   4   -9.82   41.42   0 
  -3  -9   4   44.98   39.57   0 
  -3  -8   4   44.85   45.75   0 
  -3   9  -9   31.88   32.06   0 
  -3   9  -8   20.67   41.99   0 
  -3   9  -5   22.23   45.55   0 
  -2 -14   3   15.25   40.38   0 
  -2  -5   3  413.83   52.05   0 
  -2   2   1 1054.77  122.54   0 
  -2   7  -3   16.04   49.91   0 
  -2   8  -9   48.15   34.03   0 
  -2   8  -5   -0.97   41.56   0 
  -1 -19   1    3.31   47.36   0 
  -1   7  -9   12.06   31.86   0 
  -1   7  -8   14.44   37.57   0 
  -1   7  -5   23.94   36.62   0 
   0 -19   0   25.32   50.27   0 
   0   5 -10   20.95   35.22   0 
   0   5  -4   15.84   51.51   0 
   0   6  -8   27.09   30.48   0 
   0   6  -7   45.37   34.51   0 
   0   6  -6   11.63   38.03   0 
   1   3 -11   35.09   28.12   0 
   1   4  -9  -25.99   39.13   0 
   1   4  -5    9.47   41.83   0 
   2   1 -11  -17.31   30.12   0 
   2   2 -10   14.86   29.95   0 
   2   3  -7    3.21   32.83   0 
   3  -6  -2   83.35   67.46   0 
   3   0  -9    9.45   38.12   0 
   3   0  -5  -14.41   43.68   0 
   4 -16  -6   16.35   40.38   0 
   4  -6 -11  -15.39   29.45   0 
   4  -6  -4   36.09   45.71   0 
   4  -4 -10   34.32   30.34   0 
   4  -3  -9   11.55   32.31   0 
   4  -3  -6   40.82   44.56   0 
   4  -2  -8   -3.06   31.24   0 
 -15   3   6   -2.96   39.36   0 
 -14  -1   7   17.64   28.81   0 
 -14   5   5    5.75   28.94   0 
 -14  10   2   22.30   47.36   0 
 -13  -2   7   38.65   28.91   0 
 -13   2   6   31.01   36.55   0 
 -12  -3   7  -18.34   29.10   0 
 -11  -4   7   23.26   30.06   0 
 -10 -12   7   21.87   28.48   0 
 -10 -11   7   17.63   28.90   0 
 -10  -6   7   -3.58   30.60   0 
 -10   3   5   23.50   40.49   0 
  -9  -2   6   24.25   31.96   0 
  -9   2   5   23.54   35.06   0 
  -9   8   2    0.32   53.34   0 
  -9  12  -3    9.09   59.29   0 
  -8 -15   6   16.12   31.15   0 
  -8   1   5    7.65   45.40   0 
  -7 -13   6   11.04   37.39   0 
  -7 -12   6    9.50   31.18   0 
  -7 -11   6  -27.75   31.50   0 
  -7  -8   6   28.12   34.34   0 
  -7  -7   6   49.62   32.28   0 
  -7  -6   6   35.35   39.15   0 
  -7   8   1   90.70   66.09   0 
  -6  11  -8   -1.11   35.14   0 
  -5 -13   5   10.64   30.06   0 
  -5  -6   5   32.92   36.13   0 
  -5  10  -9   11.33   39.51   0 
  -4 -16   4  -11.15   30.72   0 
  -4  -3   4  575.39   52.33   0 
  -3 -18   3   19.21   36.62   0 
  -3 -12   4   53.64   36.11   0 
  -3   8 -10   48.23   38.35   0 
  -3   8  -3    3.98   47.27   0 
  -3   9  -7    3.23   38.86   0 
  -3   9  -6   24.10   43.26   0 
  -2 -15   3   34.22   39.69   0 
  -2   8  -8   76.90   30.21   0 
  -2   8  -7  -32.66   35.74   0 
  -2   8  -6   -1.33   37.21   0 
  -1 -16   2   28.01   41.37   0 
  -1   6 -10   -3.93   29.39   0 
  -1   7  -7   17.08   32.91   0 
  -1   7  -6    8.81   35.04   0 
   0   4 -11    4.33   28.42   0 
   1 -10   1   75.32   65.60   0 
   1  -9   1   -4.10   60.04   0 
   1   3 -10   35.80   37.43   0 
   1   4  -8   26.37   30.73   0 
   1   4  -6   39.38   45.38   0 
   2  -4  -1  271.63  104.22   0 
   2   0 -11    7.27   35.17   0 
   2   1 -10   37.56   38.40   0 
   2   2  -9   -5.97   28.82   0 
   2   2  -5  332.82   47.57   0 
   3  -3  -3   11.81   54.02   0 
   3  -1 -10  -15.67   30.53   0 
   3   0  -8   26.98   31.20   0 
   3   0  -7  -29.17   33.29   0 
   3   0  -6   81.21   39.31   0 
   4 -16  -7   25.33   39.43   0 
   4 -14  -5   17.63   45.62   0 
   4 -12  -4   15.64   53.38   0 
   4  -7 -11   16.31   29.65   0 
   4  -7  -4  140.30   44.65   0 
   4  -4  -9   10.53   31.49   0 
   4  -3  -8   72.75   32.04   0 
   4  -3  -7   30.61   36.46   0 
 -15   0   7  -19.00   32.15   0 
 -14   0   7   29.61   36.98   0 
 -14   3   6   25.94   32.81   0 
 -13  -1   7    6.54   31.14   0 
 -13   7   4   25.11   39.66   0 
 -13  11   1   -4.33   54.93   0 
 -12  -2   7   29.22   28.55   0 
 -12   2   6   20.23   30.10   0 
 -11  -3   7   16.42   30.64   0 
 -11   1   6   18.23   31.45   0 
 -10   0   6   16.44   31.88   0 
  -9 -10   7   -9.94   28.24   0 
  -9  -9   7   24.74   29.44   0 
  -9  -8   7   14.10   31.11   0 
  -9  -1   6   17.54   32.05   0 
  -8  -3   6   18.64   31.19   0 
  -8   4   4   25.10   42.91   0 
  -8  11  -2    0.21   68.22   0 
  -8  12  -5    9.59   45.41   0 
  -7 -14   6   46.28   33.38   0 
  -7  -5   6   34.56   31.50   0 
  -7   0   5    7.85   37.47   0 
  -7   5   3   10.90   44.81   0 
  -6 -17   5   -4.31   33.45   0 
  -6  -2   5    8.14   38.81   0 
  -6   4   3   40.13   51.21   0 
  -6  11  -7  -18.75   35.85   0 
  -6  11  -6   53.71   40.02   0 
  -6  11  -5   20.48   40.31   0 
  -5   0   4   31.86   45.96   0 
  -5   9  -2   15.57   67.84   0 
  -5  10  -4   18.82   53.70   0 
  -4 -17   4    0.56   37.11   0 
  -4   1   3   15.68   56.17   0 
  -4   9  -9    3.87   39.67   0 
  -3 -14   4  101.15   39.80   0 
  -3 -13   4   27.89   32.83   0 
  -3  -6   4   28.89   40.65   0 
  -3  -1   3  278.52   68.42   0 
  -2 -19   2   -5.04   40.57   0 
  -2  -4   3  119.06   55.91   0 
  -2   5  -1   60.80   93.31   0 
  -2   6  -2    6.81   59.57   0 
  -1  -3   2    4.39   76.41   0 
  -1   5 -11   27.15   27.71   0 
  -1   6  -9   20.02   37.54   0 
  -1   6  -4   27.16   48.86   0 
   0 -11   2   63.65   51.83   0 
   0 -10   2    5.50   44.84   0 
   0  -9   2    5.58   46.72   0 
   0   3  -2   14.53   93.51   0 
   0   4  -3   46.83   55.01   0 
   0   5  -9  134.94   32.47   0 
   1 -11   1   25.44   60.47   0 
   1  -8   1   13.97   66.98   0 
   1   2 -11    9.47   29.02   0 
   1   3  -4  239.04   55.08   0 
   1   4  -7   14.35   32.90   0 
   2   0  -3   16.21   71.36   0 
   2   1  -4  122.77   57.38   0 
   2   2  -7   -4.75   34.25   0 
   2   2  -6   22.98   38.76   0 
   3 -18  -5    4.38   49.74   0 
   3 -17  -4    6.06   53.83   0 
   3 -12  -2   17.70   77.12   0 
   3  -4 -11   28.84   36.13   0 
   3  -3 -11   47.47   29.42   0 
   3  -2 -10   -3.51   29.50   0 
   3  -2  -4   40.32   59.89   0 
   3  -1  -9   18.50   32.31   0 
   3  -1  -5  351.57   45.90   0 
   4 -15  -7   24.61   46.39   0 
   4 -15  -6   12.74   39.00   0 
   4 -11  -4   18.12   53.38   0 
   4 -10  -4   48.75   55.21   0 
   4  -9  -4   12.43   50.80   0 
   4  -8 -10   38.22   39.64   0 
   4  -8  -4   26.65   46.36   0 
   4  -7 -10    1.18   29.16   0 
   4  -6 -10   16.73   31.40   0 
   4  -5  -9   87.29   32.00   0 
   4  -5  -5   17.51   35.41   0 
   4  -4  -7   23.53   35.80   0 
   4  -4  -6   42.04   36.57   0 
 -15   1   7   -0.20   31.79   0 
 -15   4   6    1.48   39.19   0 
 -15   6   5   10.06   30.13   0 
 -14   9   3   35.47   40.89   0 
 -13   3   6   56.93   34.99   0 
 -13  10   2   16.40   45.01   0 
 -12  -1   7   13.30   29.97   0 
 -12   5   5    7.21   38.37   0 
 -12   7   4  -20.29   38.97   0 
 -11  -2   7   34.65   31.23   0 
 -11   8   3   22.80   42.47   0 
 -10  -4   7   33.40   31.58   0 
 -10   1   6   12.07   39.65   0 
 -10  10   1    1.70   61.03   0 
  -9 -13   7   29.34   30.94   0 
  -9  -7   7    7.06   31.18   0 
  -9  -6   7   -6.06   29.74   0 
  -9   5   4   -3.11   42.98   0 
  -8  -2   6   -5.95   32.36   0 
  -8   6   3   32.56   45.26   0 
  -8  12  -6   33.39   42.47   0 
  -7 -15   6   17.93   33.58   0 
  -7  -4   6   23.33   32.58   0 
  -7   3   4   25.21   36.70   0 
  -6 -11   6   10.79   37.30   0 
  -6 -10   6   21.79   32.99   0 
  -6  -9   6    5.48   31.11   0 
  -6  -8   6   49.08   40.22   0 
  -5 -16   5   40.10   39.25   0 
  -5  -4   5    2.53   39.01   0 
  -4 -11   5   31.64   37.64   0 
  -4 -10   5  -21.18   42.99   0 
  -4  -9   5   93.20   45.42   0 
  -4  -2   4  341.28   52.92   0 
  -3 -19   3   -2.84   44.23   0 
  -3  -5   4   17.07   44.14   0 
  -3   8  -9  -11.99   34.07   0 
  -2 -16   3    6.05   42.02   0 
  -2   0   2  620.20   85.66   0 
  -2   7  -9   25.54   31.75   0 
  -1 -17   2   25.83   44.98   0 
   0 -17   1   -1.99   44.62   0 
   0 -12   2   -0.57   51.00   0 
   0  -8   2  453.42   58.57   0 
   0   3 -11   28.58   28.79   0 
   0   4 -10   23.01   29.55   0 
   0   5  -8   87.42   31.92   0 
   0   5  -7   45.91   36.23   0 
   0   5  -6   37.70   45.45   0 
   0   5  -5   41.90   39.41   0 
   1 -12   1   77.64   60.16   0 
   1   1 -11    3.37   29.15   0 
   1   2  -3  102.97   65.82   0 
   1   3  -9   45.96   31.62   0 
   2  -1 -11   17.94   30.19   0 
   2   0 -10   19.57   31.92   0 
   2   1  -9   44.07   31.67   0 
   3  -7  -2   65.07   58.02   0 
   3  -5 -11   -7.29   29.02   0 
   3  -2  -9    0.68   40.90   0 
   3  -1  -8  -13.59   30.03   0 
   3  -1  -7   10.57   34.31   0 
   3  -1  -6   42.60   38.70   0 
   4 -14  -8   14.32   35.25   0 
   4 -13  -9    8.94   38.37   0 
   4 -13  -5   15.98   49.16   0 
   4  -9 -10   44.81   32.62   0 
   4  -7  -9   15.84   36.81   0 
   4  -6  -9    3.25   28.98   0 
   4  -6  -5    0.70   42.10   0 
   4  -5  -7   24.75   43.92   0 
   4  -5  -6   48.03   38.62   0 
 -15   8   4   -0.95   40.65   0 
 -14   1   7   15.88   33.84   0 
 -14   4   6   82.85   41.64   0 
 -14   6   5   44.44   29.74   0 
 -13  -5   8   14.03   29.82   0 
 -13  -4   8   29.44   28.71   0 
 -13   9   3   21.32   45.34   0 
 -12  -6   8   -5.76   31.00   0 
 -12   0   7   49.26   38.11   0 
 -12   3   6   27.12   38.17   0 
 -11  -1   7   14.94   38.71   0 
 -11   2   6   12.27   29.61   0 
 -10  -3   7   98.71   33.07   0 
 -10   4   5  108.50   43.73   0 
 -10   6   4   -3.19   44.46   0 
 -10   9   2    8.69   58.12   0 
  -9  -5   7   30.75   32.29   0 
  -9   0   6   28.69   35.57   0 
  -9   3   5   18.49   35.05   0 
  -9   7   3   20.01   45.95   0 
  -8 -11   7   -2.63   31.42   0 
  -8 -10   7   11.91   30.90   0 
  -8  -9   7  -16.04   30.02   0 
  -8  -8   7    3.25   39.02   0 
  -8   2   5   12.60   37.15   0 
  -7 -16   6   41.17   31.15   0 
  -7  -3   6    7.60   33.34   0 
  -6 -13   6  -19.68   32.51   0 
  -6 -12   6   -3.87   30.84   0 
  -6  -7   6   -1.52   33.96   0 
  -6  -6   6   26.50   40.06   0 
  -6  -1   5   37.56   40.13   0 
  -6   2   4    3.80   41.69   0 
  -6   6   2  296.62   63.15   0 
  -6   9  -1   35.08   84.16   0 
  -5  -3   5   18.03   40.94   0 
  -5   3   3    7.82   46.45   0 
  -5  10  -7   10.78   31.50   0 
  -5  10  -6   48.44   38.97   0 
  -5  10  -5   30.28   40.58   0 
  -4 -18   4  -24.82   28.49   0 
  -4 -12   5    0.00   29.49   0 
  -4  -8   5   40.88   38.23   0 
  -4  -7   5    0.10   37.72   0 
  -4   8  -2   35.36   67.09   0 
  -4   9  -8    8.50   35.98   0 
  -4   9  -4   21.07   46.47   0 
  -3 -15   4   14.44   33.37   0 
  -3   2   2  207.61   71.09   0 
  -3   7 -10   43.33   32.67   0 
  -3   7  -2   82.09   61.66   0 
  -3   8  -8   93.80   31.88   0 
  -3   8  -4  102.66   46.47   0 
  -2 -20   2    1.33   45.05   0 
  -2  -3   3  231.56   66.26   0 
  -2   5 -11   31.20   28.84   0 
  -2   6 -10   16.63   29.36   0 
  -2   7  -8   24.84   31.20   0 
  -2   7  -4   23.20   36.92   0 
  -1 -20   1    5.85   45.36   0 
  -1 -12   3   13.07   45.31   0 
  -1 -11   3    7.19   46.62   0 
  -1 -10   3   39.08   35.88   0 
  -1  -9   3   16.12   35.31   0 
  -1  -8   3   24.36   48.30   0 
  -1   4 -11   14.52   27.88   0 
  -1   6  -8   24.51   31.88   0 
  -1   6  -7   69.11   43.31   0 
  -1   6  -5  121.87   47.28   0 
   0 -13   2    6.41   52.23   0 
   0  -7   2   44.00   58.26   0 
   0   4  -9   -4.58   32.82   0 
   1 -17   0   34.16   60.55   0 
   1   3  -8   49.40   32.79   0 
   1   3  -5   14.83   43.24   0 
   2  -2 -11   34.64   28.93   0 
   2  -2  -2 2822.76  115.49   0 
   2  -1 -10   17.87   38.75   0 
   2   1  -8   37.66   31.22   0 
   2   1  -7   46.06   42.62   0 
   2   1  -6   28.44   48.38   0 
   2   1  -5    8.83   47.47   0 
   3 -15  -3    6.20   59.83   0 
   3  -7 -11   20.82   34.39   0 
   3  -6 -11   18.10   29.54   0 
   3  -4 -10   15.36   30.65   0 
   3  -4  -3  112.23   51.91   0 
   3  -2  -8  -20.55   39.41   0 
   3  -2  -5   -8.22   52.79   0 
   4 -14  -7    3.64   38.33   0 
   4 -13  -8   17.70   37.66   0 
   4 -13  -6  -26.63   47.07   0 
   4 -12  -5    2.28   50.72   0 
   4 -11  -9   13.38   31.80   0 
   4 -10  -9    7.83   36.17   0 
   4  -9  -9   25.87   31.20   0 
   4  -8  -9   33.50   34.37   0 
   4  -7  -8    7.29   36.96   0 
   4  -7  -5   14.49   43.78   0 
   4  -6  -8  105.62   31.65   0 
   4  -6  -7   57.28   40.44   0 
   4  -6  -6   24.12   44.84   0 
 -15   2   7   12.77   33.41   0 
 -14   8   4   19.49   38.07   0 
 -13  -3   8   45.24   29.79   0 
 -13   1   7   44.01   31.16   0 
 -13   4   6   54.82   42.26   0 
 -13   6   5   19.08   38.73   0 
 -12  -5   8  -16.28   28.57   0 
 -12  -4   8   29.83   35.91   0 
 -11  -8   8  -22.19   28.31   0 
 -11  -7   8   16.68   28.86   0 
 -11  -6   8   25.53   37.66   0 
 -11   5   5   53.69   40.44   0 
 -10  -2   7   37.86   33.32   0 
  -9  -4   7   10.00   30.53   0 
  -9  12  -6    6.55   45.60   0 
  -9  12  -4    8.02   45.92   0 
  -8 -14   7   10.25   39.13   0 
  -8 -13   7   29.64   30.71   0 
  -8 -12   7   11.73   29.54   0 
  -8  -7   7  -24.45   32.14   0 
  -8  -1   6   52.27   34.91   0 
  -7   1   5   17.04   37.46   0 
  -7   7   2   18.29   55.57   0 
  -7  11  -4  -17.80   50.46   0 
  -6 -15   6   10.80   40.22   0 
  -6 -14   6    4.24   32.88   0 
  -6  -5   6    3.77   33.11   0 
  -6  10  -8    9.97   36.30   0 
  -5   1   4   38.65   56.00   0 
  -5   5   2   28.22   58.21   0 
  -5   9  -9   15.88   31.13   0 
  -4 -14   5    6.18   39.90   0 
  -4  -6   5   43.85   38.32   0 
  -4  -1   4   12.73   52.38   0 
  -4   8  -9  -19.08   39.45   0 
  -4   9  -7   27.08   31.63   0 
  -4   9  -6   32.71   41.94   0 
  -4   9  -5   -3.88   46.60   0 
  -3 -16   4   29.07   38.99   0 
  -3   8  -7   42.29   40.19   0 
  -3   8  -5  101.01   44.68   0 
  -2 -17   3   31.25   40.58   0 
  -2   7  -7   78.73   32.30   0 
  -2   7  -6    7.87   40.90   0 
  -2   7  -5  167.00   44.26   0 
  -1 -13   3    1.26   44.39   0 
  -1  -7   3  202.87   53.93   0 
  -1   5  -9   14.67   31.68   0 
  -1   5  -3   19.19   61.05   0 
  -1   6  -6   35.72   38.38   0 
   0 -20   0   30.72   62.84   0 
   0   3 -10   24.32   30.11   0 
   0   4  -8   28.92   32.43   0 
   0   4  -4   24.82   57.41   0 
   1 -13   1   37.42   62.98   0 
   1  -7   1   44.85   67.36   0 
   1   0 -11  -23.81   30.71   0 
   1   1 -10   71.81   32.51   0 
   1   2  -9    0.23   30.91   0 
   1   3  -6   15.33   38.09   0 
   2  -3 -11  -28.18   29.68   0 
   2   0  -4  103.56   58.78   0 
   3 -17  -5   26.42   55.27   0 
   3 -11  -2   61.28   72.86   0 
   3  -8  -2   60.76   64.01   0 
   3  -5 -10   11.76   31.41   0 
   3  -3  -9   48.72   34.26   0 
   3  -3  -4   12.13   45.73   0 
   3  -2  -7   16.44   35.98   0 
   3  -2  -6   23.32   38.43   0 
   4 -13  -7   -7.23   38.92   0 
   4 -12  -8  -19.84   30.11   0 
   4 -12  -7   -5.30   40.41   0 
   4 -12  -6    1.19   39.14   0 
   4 -11  -8   25.10   41.00   0 
   4 -11  -5   12.97   46.72   0 
   4 -10  -8   15.38   39.38   0 
   4 -10  -5   20.25   46.05   0 
   4  -9  -8  -25.18   38.72   0 
   4  -9  -5  100.38   48.41   0 
   4  -8  -8   21.75   31.72   0 
   4  -8  -7  -24.87   38.31   0 
   4  -8  -5   33.45   37.28   0 
   4  -7  -7   -9.32   30.76   0 
   4  -7  -6   53.87   34.45   0 
 -15   5   6   27.21   33.17   0 
 -15   7   5   41.71   38.07   0 
 -14  -1   8   17.30   36.46   0 
 -14   2   7   32.86   30.59   0 
 -13  -2   8  -20.61   29.94   0 
 -13   8   4   23.47   39.65   0 
 -12  -3   8   15.44   35.12   0 
 -12   1   7    7.63   33.23   0 
 -12   9   3  -16.60   47.32   0 
 -12  11   1   24.17   60.16   0 
 -11  -5   8    0.11   31.79   0 
 -11   0   7   22.62   31.93   0 
 -11   3   6   74.08   30.52   0 
 -11   7   4  -15.57   39.64   0 
 -10 -11   8   13.92   31.56   0 
 -10 -10   8   64.91   28.89   0 
 -10  -8   8   11.95   29.64   0 
 -10  -1   7   10.41   32.19   0 
 -10   2   6  -18.91   33.11   0 
  -9  -3   7   53.05   29.35   0 
  -9   1   6   26.09   35.02   0 
  -9  12  -5    8.58   51.13   0 
  -8   0   6  -20.16   43.63   0 
  -8   9   1    1.30   65.37   0 
  -7  -2   6    1.91   34.41   0 
  -7  11  -6   19.09   40.24   0 
  -7  11  -5    6.22   40.56   0 
  -6 -16   6    4.92   40.96   0 
  -6  -4   6   74.10   34.94   0 
  -6   0   5   24.19   40.17   0 
  -6  10  -3   11.52   55.35   0 
  -5  -9   6   43.44   40.11   0 
  -5  -2   5   41.22   41.08   0 
  -5   9  -8   36.93   42.29   0 
  -4  -5   5    1.71   39.16   0 
  -4   2   3   17.92   66.05   0 
  -4   7 -10   -4.46   39.80   0 
  -3 -17   4   11.98   38.16   0 
  -3  -3   4   40.56   63.14   0 
  -3   0   3   17.27   68.35   0 
  -3   4   1   44.13  103.15   0 
  -3   6 -10   42.97   35.43   0 
  -3   7  -9   31.28   33.30   0 
  -3   8  -6   76.38   34.90   0 
  -2 -12   4   28.43   43.84   0 
  -2 -11   4    1.42   31.94   0 
  -2 -10   4   17.16   33.91   0 
  -2  -9   4   20.85   37.31   0 
  -2   4 -11  -25.84   30.06   0 
  -2   5 -10  -15.04   29.53   0 
  -2   6  -9    8.41   31.04   0 
  -1 -18   2   38.58   45.21   0 
  -1 -14   3    8.71   41.33   0 
  -1  -6   3   18.73   56.88   0 
  -1   3 -11   -1.18   28.98   0 
  -1   4 -10   11.88   29.08   0 
  -1   5  -8   56.49   42.92   0 
   0 -18   1   -8.31   49.69   0 
   0 -14   2    8.77   52.83   0 
   0  -6   2   54.21   65.75   0 
   0   1 -11  -22.52   28.11   0 
   0   2 -10  -19.23   37.23   0 
   0   4  -7   31.27   35.53   0 
   1  -1 -11   43.46   30.33   0 
   1   2  -8   28.47   32.66   0 
   1   2  -4   17.30   56.54   0 
   2 -11   0   61.04   98.23   0 
   2 -10   0    8.80  102.78   0 
   2  -4 -11   53.82   29.27   0 
   2  -2 -10   14.35   31.77   0 
   2  -1  -9   -8.04   31.56   0 
   2  -1  -3   54.95   67.41   0 
   2   0  -8  316.41   35.96   0 
   3 -17  -6   17.52   45.63   0 
   3 -16  -4   23.46   50.92   0 
   3 -10  -2   47.58   69.73   0 
   3  -9  -2    8.50   64.77   0 
   3  -7 -10   24.05   30.11   0 
   3  -6 -10   16.15   31.10   0 
   3  -5  -3   13.33   58.71   0 
   3  -3  -8   26.15   32.24   0 
   3  -3  -5  111.37   52.51   0 
   4 -11  -7   -2.69   33.33   0 
   4 -11  -6  -13.22   40.49   0 
   4 -10  -7   13.68   31.99   0 
   4 -10  -6   -6.93   42.86   0 
   4  -9  -6   15.60   42.42   0 
   4  -8  -6   29.61   38.30   0 
 -14   5   6   40.29   31.50   0 
 -14   7   5   25.96   36.93   0 
 -13  -1   8   43.30   36.60   0 
 -13   2   7   29.61   33.14   0 
 -12  -2   8   29.52   37.44   0 
 -12   4   6   23.06   33.19   0 
 -12   6   5  -11.80   32.88   0 
 -11  -4   8   -5.45   30.82   0 
 -10  -7   8    8.26   30.12   0 
 -10  -6   8   54.81   31.38   0 
 -10   5   5  121.07   42.35   0 
 -10  12  -3   -4.10   57.77   0 
  -9  -2   7   49.05   34.71   0 
  -9   4   5   90.22   35.95   0 
  -9   6   4    9.93   47.30   0 
  -8   3   5   22.00   37.07   0 
  -8   5   4   11.04   36.48   0 
  -8   8   2   55.05   55.65   0 
  -7 -13   7   26.77   37.96   0 
  -7 -12   7   28.73   32.74   0 
  -7 -11   7   -9.49   30.71   0 
  -7  -9   7   -4.04   31.74   0 
  -7  -8   7    1.08   33.10   0 
  -7  -7   7  -20.32   33.28   0 
  -7  -1   6   29.76   43.09   0 
  -7   2   5   48.09   46.32   0 
  -7   4   4   32.09   36.71   0 
  -6   3   4  242.98   50.02   0 
  -6   9  -9   47.00   41.15   0 
  -6  10  -7   23.32   30.46   0 
  -5 -13   6   27.61   38.74   0 
  -5 -12   6    0.62   29.99   0 
  -5  -7   6  106.37   35.36   0 
  -4  -4   5   27.55   40.43   0 
  -4   4   2   12.58   77.72   0 
  -3   7  -8   33.35   36.93   0 
  -2 -18   3   15.98   37.74   0 
  -2 -13   4  -10.56   42.73   0 
  -2  -7   4   62.34   41.37   0 
  -2  -2   3   33.25   67.61   0 
  -2   6  -8   42.85   31.37   0 
  -1   2 -11  -13.28   27.79   0 
  -1   4  -9  -15.55   39.16   0 
   0   4  -6   14.30   37.33   0 
   0   4  -5   12.67   42.74   0 
   1 -14   1   72.52   61.17   0 
   1  -2 -11  -28.80   28.56   0 
   1   0 -10   58.00   32.36   0 
   1   1  -9   26.77   31.33   0 
   1   2  -7   -9.42   34.60   0 
   1   2  -5   52.64   58.91   0 
   2 -17  -2   -0.03   86.50   0 
   2  -9   0  124.45  107.40   0 
   2  -5 -11   29.19   30.13   0 
   2  -2  -9   41.49   40.91   0 
   2  -1  -8   25.40   40.08   0 
   2   0  -7    9.84   35.75   0 
   2   0  -6  155.79   40.64   0 
   2   0  -5   12.99   47.92   0 
   3 -11 -10   31.60   32.41   0 
   3 -10 -10   19.26   32.04   0 
   3  -9 -10   27.53   31.83   0 
   3  -6  -9  -16.44   36.07   0 
   3  -5  -9  102.53   33.20   0 
   3  -4  -8    8.94   32.68   0 
   3  -4  -4  153.74   55.06   0 
   3  -3  -7   37.17   36.25   0 
   3  -3  -6   53.58   37.89   0 
 -14   3   7    0.74   32.74   0 
 -13   5   6   -4.05   41.89   0 
 -12   2   7    9.88   31.86   0 
 -12   8   4   16.85   41.28   0 
 -11  -3   8   19.14   29.30   0 
 -11   1   7   35.62   31.04   0 
 -10   0   7    0.38   32.80   0 
 -10   3   6   15.72   32.67   0 
  -9 -12   8   32.18   27.64   0 
  -9 -10   8   19.16   30.11   0 
  -9  -8   8   52.52   30.24   0 
  -9  -7   8   15.26   37.46   0 
  -9  -1   7   11.98   42.69   0 
  -9   2   6   -8.60   34.71   0 
  -8  -3   7   20.17   32.67   0 
  -8   1   6   19.11   44.56   0 
  -8  11  -3   30.71   55.50   0 
  -7 -14   7   21.85   33.02   0 
  -7  -6   7  -33.53   32.62   0 
  -7   6   3   67.44   49.41   0 
  -7  10  -8   22.89   32.90   0 
  -6  -3   6   61.42   35.49   0 
  -6   5   3   59.11   50.10   0 
  -6  10  -6    7.26   41.68   0 
  -6  10  -5   46.50   43.42   0 
  -6  10  -4   56.75   48.73   0 
  -5 -14   6   31.39   31.42   0 
  -5  -6   6   15.80   34.35   0 
  -5  -1   5   10.63   42.32   0 
  -5   8  -9   19.92   33.48   0 
  -5   9  -7    6.09   41.06   0 
  -5   9  -3   23.94   52.31   0 
  -4 -17   5    5.22   37.56   0 
  -4   0   4   89.52   53.86   0 
  -4   7  -9    4.60   38.30   0 
  -3 -18   4   31.28   36.50   0 
  -3 -12   5   11.41   39.27   0 
  -3 -11   5   23.03   32.00   0 
  -3 -10   5   34.98   34.12   0 
  -3  -9   5   86.73   38.42   0 
  -3  -8   5   49.06   45.73   0 
  -3   6  -1   72.00   86.52   0 
  -2 -14   4   10.88   32.65   0 
  -2  -6   4   34.61   41.79   0 
  -2   4 -10   11.62   37.48   0 
  -2   5  -9   92.15   31.82   0 
  -2   6  -7   16.46   42.49   0 
  -2   6  -3  259.09   57.84   0 
  -1 -15   3   40.75   42.10   0 
  -1  -5   3  201.60   64.73   0 
  -1   4  -2  -11.64   83.27   0 
  -1   5  -7  223.66   38.12   0 
  -1   5  -6  119.81   48.56   0 
  -1   5  -4   54.52   43.17   0 
   0 -15   2   37.74   44.51   0 
   0  -5   2   13.36   75.43   0 
   0  -2   1  317.04   99.57   0 
   0   0 -11    8.55   30.05   0 
   0   1 -10   81.00   33.65   0 
   0   2  -9   -7.85   41.46   0 
   0   3  -3    1.49   62.68   0 
   1  -6   1  235.08   82.07   0 
   1  -3 -11    9.27   29.78   0 
   1  -1 -10   74.77   31.87   0 
   1   0  -9   62.60   41.44   0 
   1   1  -8   44.72   34.09   0 
   1   1  -3  112.13   77.34   0 
   1   2  -6   13.99   39.84   0 
   2 -19  -4   -3.19   56.77   0 
   2  -7 -11    3.56   30.95   0 
   2  -4 -10   11.84   29.98   0 
   3 -16  -7    5.63   39.30   0 
   3 -16  -5   10.67   45.43   0 
   3 -15  -8   19.73   38.83   0 
   3 -14  -3   10.42   54.81   0 
   3 -13  -9   24.36   41.03   0 
   3 -12  -9  -16.72   38.56   0 
   3  -8  -9    2.90   40.25   0 
   3  -7  -9   66.71   33.13   0 
   3  -6  -3  239.26   58.41   0 
   3  -5  -8   -1.30   32.20   0 
   3  -4  -7   16.67   37.32   0 
   3  -4  -5   -2.65   47.08   0 
 -15   6   6   38.20   34.05   0 
 -14  10   3   15.03   48.40   0 
 -14  11   2   13.61   58.63   0 
 -13   0   8   17.29   30.21   0 
 -13   3   7   24.06   33.74   0 
 -13   7   5   30.44   32.67   0 
 -12  -1   8   14.93   30.67   0 
 -11  -2   8  -31.35   30.01   0 
 -11   4   6   30.51   32.10   0 
 -11   6   5   27.95   32.72   0 
 -11  10   2   32.54   59.19   0 
 -11  12  -2  -10.67   66.96   0 
 -10  -4   8  -21.22   30.43   0 
 -10   7   4   -7.38   42.10   0 
 -10  12  -5   18.85   47.22   0 
 -10  12  -4   47.78   52.17   0 
  -9  -6   8  -14.95   32.62   0 
  -8  -2   7    6.29   40.24   0 
  -8   7   3   -6.28   45.17   0 
  -8  11  -6  -10.76   39.11   0 
  -7  -5   7   18.10   30.82   0 
  -7   0   6    1.71   44.95   0 
  -7  10  -7    1.36   37.77   0 
  -6 -10   7    4.33   39.89   0 
  -6  -9   7    6.29   40.20   0 
  -6   1   5   13.72   40.24   0 
  -5 -16   6   14.69   39.17   0 
  -5  -5   6   26.38   34.61   0 
  -5   2   4  -15.33   44.61   0 
  -5   4   3  216.49   58.73   0 
  -5   9  -6  -13.44   40.68   0 
  -4  -3   5   46.22   43.28   0 
  -4   6 -10   39.01   29.37   0 
  -4   8  -7   17.66   31.47   0 
  -4   8  -3    3.51   55.07   0 
  -3 -14   5   22.36   40.58   0 
  -3 -13   5   26.01   32.81   0 
  -3  -7   5    5.47   37.36   0 
  -3  -2   4   36.25   54.34   0 
  -3   4 -11   16.07   28.60   0 
  -3   5 -10    5.75   30.12   0 
  -3   6  -9   22.44   32.74   0 
  -3   7  -3   -3.06   47.47   0 
  -2 -19   3  -11.62   39.28   0 
  -2 -15   4    9.76   41.07   0 
  -2  -5   4    6.43   55.93   0 
  -2   6  -6   29.70   46.48   0 
  -1 -19   2    0.46   48.68   0 
  -1   1 -11   20.58   30.49   0 
  -1   4  -8   13.72   32.38   0 
  -1   5  -5   46.58   40.53   0 
   0  -1 -11   -1.48   30.97   0 
   0   3  -7   17.24   34.57   0 
   1  -4 -11   46.44   29.46   0 
   1  -2 -10   24.99   31.92   0 
   1   1  -7    9.13   43.62   0 
   2 -12   0    8.27   88.88   0 
   2  -5 -10   28.61   31.25   0 
   2  -3  -9   35.66   33.22   0 
   2  -3  -2   84.60   93.34   0 
   2  -2  -8  135.84   33.54   0 
   2  -1  -7   -7.50   34.72   0 
   2  -1  -6   36.57   41.28   0 
   2  -1  -5   10.53   57.02   0 
   2  -1  -4  153.61   58.93   0 
   3 -16  -6    0.16   43.40   0 
   3 -15  -7   21.81   39.94   0 
   3 -15  -4   -8.61   53.61   0 
   3 -14  -8   32.10   35.05   0 
   3 -11  -9    9.50   32.39   0 
   3 -10  -9   34.00   33.36   0 
   3  -9  -9   45.93   37.27   0 
   3  -6  -8    7.77   32.30   0 
   3  -5  -7    6.65   36.62   0 
   3  -5  -4   33.77   51.53   0 
 -14   6   6    9.44   30.03   0 
 -14   9   4   22.60   40.03   0 
 -13   1   8   11.49   35.83   0 
 -12  -5   9   21.20   31.86   0 
 -12   0   8  -10.18   31.29   0 
 -12   7   5   29.23   42.41   0 
 -11  -7   9   34.31   30.01   0 
 -11  -1   8   31.62   31.30   0 
 -11   2   7   55.41   33.28   0 
 -11   9   3   19.06   50.85   0 
 -10  -3   8   40.20   32.73   0 
  -9  -5   8   25.62   33.34   0 
  -9  -4   8   -1.25   39.29   0 
  -9   0   7   15.50   33.70   0 
  -9   5   5   -1.04   45.36   0 
  -9   9   2    9.67   61.23   0 
  -8 -12   8   37.82   32.66   0 
  -8 -11   8   15.02   30.08   0 
  -8  -9   8  -40.41   29.10   0 
  -8   4   5    2.19   42.46   0 
  -8  11  -5    3.25   41.51   0 
  -8  11  -4    5.05   48.78   0 
  -7  -4   7   13.95   32.36   0 
  -7  10  -2    6.28   67.72   0 
  -6 -14   7    3.75   38.97   0 
  -6 -13   7   21.21   33.42   0 
  -6 -12   7   -0.15   32.38   0 
  -6  -8   7   56.02   35.18   0 
  -6  -7   7    7.12   35.12   0 
  -6   8  -9  -17.02   40.24   0 
  -5  -4   6   25.02   36.57   0 
  -5   8  -8   -4.70   34.56   0 
  -5   8  -1   21.49   85.01   0 
  -5   9  -5    9.13   44.01   0 
  -5   9  -4   90.53   48.54   0 
  -4 -11   6   29.00   33.15   0 
  -4 -10   6  -21.74   33.04   0 
  -4  -9   6   10.48   35.04   0 
  -4   7  -1   41.49   77.06   0 
  -4   8  -6   94.32   34.78   0 
  -3 -19   4   52.28   41.71   0 
  -3 -15   5   -2.99   39.68   0 
  -3   1   3  308.61   66.21   0 
  -3   7  -6  -26.70   34.66   0 
  -2 -16   4    7.14   41.88   0 
  -2   1   2    5.66   81.38   0 
  -2   2 -11   21.11   29.69   0 
  -2   5  -8   50.90   33.43   0 
  -2   6  -5   14.18   38.00   0 
  -2   6  -4   13.01   39.64   0 
  -1   2 -10    1.00   31.13   0 
  -1   3  -9  -10.15   33.60   0 
   0 -19   1    6.90   56.10   0 
   0 -16   2   24.48   48.23   0 
   0  -2 -11  -17.14   29.31   0 
   0   0 -10  -14.53   32.94   0 
   0   2  -8   -4.03   33.37   0 
   0   3  -6   63.14   39.36   0 
   0   3  -5   37.98   55.08   0 
   0   3  -4  417.67   55.92   0 
   1 -18   0    5.02   74.18   0 
   1 -15   1   -6.76   54.46   0 
   1  -5 -11  -16.54   28.41   0 
   1  -1  -9   -5.68   30.56   0 
   1   0  -8   63.38   32.07   0 
   1   0  -2 9261.30  157.93   0 
   1   1  -6   37.99   41.10   0 
   1   1  -4  816.29   78.23   0 
   2 -18  -3   20.60   64.97   0 
   2  -7 -10  -22.02   32.20   0 
   2  -6 -10   36.78   29.63   0 
   2  -5  -1  609.13  113.19   0 
   2  -4  -9   36.63   33.77   0 
   2  -3  -8  148.10   42.02   0 
   2  -2  -7   -6.92   43.35   0 
   2  -2  -3   53.53   66.23   0 
   3 -15  -6   28.20   39.48   0 
   3 -15  -5   13.13   46.81   0 
   3 -14  -7   25.22   39.84   0 
   3 -13  -8    8.39   29.37   0 
   3 -13  -3   19.86   59.51   0 
   3 -12  -8   26.51   39.99   0 
   3  -9  -8   58.32   37.85   0 
   3  -8  -8   37.08   30.86   0 
   3  -7  -8  142.95   31.36   0 
   3  -7  -3   75.35   52.76   0 
   3  -6  -7   28.62   34.91   0 
   3  -5  -6  -13.61   39.53   0 
   3  -5  -5   38.17   37.98   0 
 -14   8   5   24.33   37.98   0 
 -13   4   7   58.31   41.64   0 
 -13   6   6   13.92   37.26   0 
 -13   9   4   13.96   45.94   0 
 -13  10   3   12.67   51.56   0 
 -12  -4   9  -22.93   32.49   0 
 -11  -6   9   -5.41   30.50   0 
 -11  -5   9   -0.14   38.83   0 
 -11   8   4   39.90   42.87   0 
 -10  -2   8    6.20   31.43   0 
 -10   4   6   10.14   32.34   0 
 -10   6   5   23.19   43.16   0 
  -9   3   6   36.44   32.87   0 
  -9   8   3   18.83   57.28   0 
  -8  -7   8   -4.57   30.78   0 
  -8  -6   8   39.40   31.75   0 
  -8  -1   7   26.92   32.80   0 
  -8   2   6    9.09   36.74   0 
  -7  -3   7   18.20   32.88   0 
  -7   3   5   25.51   37.74   0 
  -7   5   4    6.59   44.56   0 
  -7  10  -6   16.22   40.54   0 
  -6 -15   7   26.42   32.24   0 
  -6  -6   7   12.76   33.02   0 
  -6  -1   6  243.56   38.07   0 
  -6   9  -7   24.41   39.02   0 
  -5 -17   6   26.03   32.52   0 
  -5   0   5   -5.36   42.18   0 
  -5   7  -9   18.49   33.06   0 
  -4 -14   6   27.08   44.69   0 
  -4 -13   6  -11.18   32.12   0 
  -4  -8   6    5.92   36.07   0 
  -4  -7   6   42.13   36.71   0 
  -4  -2   5   -2.15   45.51   0 
  -4   6  -9   11.52   38.01   0 
  -4   7  -8  -14.64   32.86   0 
  -4   8  -5   29.85   32.16   0 
  -4   8  -4    1.10   47.06   0 
  -3  -5   5   19.97   41.28   0 
  -3   3 -11    5.09   31.74   0 
  -3   4 -10   16.16   30.47   0 
  -3   5  -9   65.39   31.90   0 
  -3   6  -8   66.53   29.83   0 
  -3   7  -5   23.37   35.03   0 
  -3   7  -4    4.69   36.87   0 
  -2  -4   4   52.42   52.96   0 
  -2  -1   3   25.44   74.98   0 
  -2   3 -10   21.50   30.00   0 
  -2   4  -9   17.81   31.93   0 
  -1 -17   3   24.20   48.91   0 
  -1  -4   3  261.29   60.15   0 
  -1   1 -10   24.52   32.57   0 
  -1   4  -7   61.94   37.57   0 
   0  -1 -10  115.74   32.61   0 
   1  -7 -11   18.58   28.69   0 
   1  -6 -11    9.43   29.15   0 
   1  -3 -10   73.48   30.72   0 
   1  -2  -9   17.37   40.14   0 
   1   1  -5   30.18   49.44   0 
   2 -11 -10   14.15   32.86   0 
   2 -10 -10   -3.89   32.76   0 
   2  -9 -10   15.10   33.64   0 
   2  -8 -10    7.92   29.84   0 
   2  -5  -9   26.69   32.69   0 
   2  -2  -6   28.20   49.11   0 
   3 -14  -6   10.81   49.10   0 
   3 -14  -4   68.35   52.37   0 
   3 -13  -7   23.91   40.96   0 
   3 -11  -8    4.56   35.00   0 
   3 -10  -8   19.95   33.17   0 
   3  -7  -7    8.44   32.36   0 
   3  -6  -6   29.88   37.94   0 
   3  -6  -5  160.74   46.68   0 
   3  -6  -4   44.71   49.72   0 
 -14   5   7   -2.84   39.44   0 
 -13   2   8   -0.26   41.24   0 
 -13  11   2  -17.49   58.75   0 
 -12  -3   9   14.86   32.32   0 
 -12   1   8   31.98   33.39   0 
 -11  -4   9   23.00   30.90   0 
 -11   0   8   21.96   32.73   0 
 -11   3   7   28.65   30.53   0 
 -11   5   6   34.86   32.47   0 
 -11  12  -4   12.70   54.14   0 
 -11  12  -3   25.97   62.49   0 
 -10  -8   9    0.19   29.62   0 
 -10  -6   9  -11.37   37.41   0 
 -10  -1   8   32.88   32.37   0 
  -9  -3   8   31.86   32.55   0 
  -8   6   4   42.82   36.73   0 
  -8  10  -7   11.06   36.28   0 
  -7 -12   8  -10.34   36.58   0 
  -7 -11   8  -28.85   30.89   0 
  -7 -10   8   10.93   31.72   0 
  -7  -9   8   31.36   38.53   0 
  -7  -2   7   12.00   32.71   0 
  -7   1   6   39.48   38.70   0 
  -7   9  -8   29.66   33.16   0 
  -7  10  -5   16.38   48.09   0 
  -6  -5   7  133.49   34.01   0 
  -6   2   5   17.41   40.39   0 
  -6   4   4   -5.28   38.66   0 
  -5 -11   7    0.02   38.31   0 
  -5 -10   7   -1.01   38.74   0 
  -5   8  -7  -15.40   32.77   0 
  -4  -6   6   25.32   35.87   0 
  -4   1   4   -3.75   51.89   0 
  -4   3   3   13.79   52.39   0 
  -3  -4   5   33.28   52.25   0 
  -3  -1   4   93.44   57.52   0 
  -3   2 -11   -9.84   32.10   0 
  -3   3   2  349.87   84.42   0 
  -3   6  -7   86.17   41.48   0 
  -2 -17   4   32.50   41.49   0 
  -2   2 -10   40.64   36.09   0 
  -2   5  -7   19.19   36.54   0 
  -1 -20   2    7.44   46.41   0 
  -1 -11   4   20.29   47.69   0 
  -1 -10   4   53.21   44.89   0 
  -1  -9   4   11.22   46.85   0 
  -1  -1 -11  -10.29   30.01   0 
  -1   2  -9   14.34   33.47   0 
  -1   3  -1    6.32  105.03   0 
  -1   4  -6   29.25   38.33   0 
  -1   4  -3  105.96   68.64   0 
   0 -17   2   38.05   51.22   0 
   0 -11   3  -20.99   44.73   0 
   0 -10   3   22.88   48.73   0 
   0  -4 -11   14.57   29.84   0 
   0  -4   2  349.15   90.54   0 
   0   1  -8  323.62   35.01   0 
   0   2  -7   -5.78   35.63   0 
   1  -5 -10    0.56   36.07   0 
   1  -4 -10    7.95   30.17   0 
   1  -1  -8   66.73   33.61   0 
   1   0  -7   -9.86   35.98   0 
   2 -13   0    9.28   97.86   0 
   2  -7  -9   30.80   36.12   0 
   2  -6  -9   19.52   32.35   0 
   2  -4  -8   34.76   32.56   0 
   2  -3  -7   30.31   35.89   0 
   2  -2  -4   44.80   54.90   0 
   3 -14  -5   -4.19   41.91   0 
   3 -13  -6   -1.00   41.22   0 
   3 -12  -7   36.14   32.97   0 
   3 -12  -3    4.04   56.02   0 
   3 -10  -7   -4.41   41.21   0 
   3  -9  -7   35.31   31.40   0 
   3  -9  -3  -16.08   58.46   0 
   3  -8  -7   38.21   35.16   0 
   3  -8  -3    4.01   46.77   0 
   3  -7  -6    2.18   34.45   0 
   3  -7  -4  166.94   48.86   0 
 -14   7   6  -21.58   37.93   0 
 -12  -2   9   -8.68   29.89   0 
 -12   4   7    0.79   34.71   0 
 -12   6   6   37.85   39.71   0 
 -11  -3   9  -24.24   30.39   0 
 -11   1   8   -0.55   39.66   0 
 -11   7   5   15.75   40.46   0 
 -11  11   1   10.10   68.30   0 
 -10  -5   9  -35.35   30.18   0 
  -9 -10   9   23.22   29.76   0 
  -9  -9   9   27.15   29.27   0 
  -9  -8   9   29.66   36.07   0 
  -9  -2   8   20.07   32.59   0 
  -9   7   4   50.40   48.10   0 
  -9  10   1   32.51   79.76   0 
  -9  11  -5   -6.37   39.95   0 
  -9  11  -2   24.32   59.50   0 
  -8  -4   8   25.90   30.90   0 
  -8   0   7   14.81   33.12   0 
  -7 -13   8  -32.41   33.42   0 
  -7  -8   8   51.04   30.91   0 
  -7  -7   8   -0.52   32.16   0 
  -7  10  -4   29.91   51.91   0 
  -7  10  -3   18.82   55.34   0 
  -6  -4   7   41.65   33.33   0 
  -6   0   6  140.72   38.11   0 
  -6   8  -8   30.91   34.09   0 
  -6   9  -6   82.67   40.21   0 
  -5 -13   7   26.52   34.27   0 
  -5 -12   7   19.63   33.83   0 
  -5  -9   7   18.64   32.82   0 
  -5  -8   7   -3.90   33.99   0 
  -5  -7   7    4.69   40.34   0 
  -5  -2   6   47.68   37.64   0 
  -5   1   5   19.09   51.44   0 
  -5   3   4   89.72   53.01   0 
  -5   7  -8   33.30   41.78   0 
  -4  -5   6   34.97   37.11   0 
  -4  -1   5   15.23   46.11   0 
  -3 -17   5   13.58   30.64   0 
  -3   5  -8   42.18   40.97   0 
  -2 -18   4    0.24   48.82   0 
  -2 -12   5    5.33   41.88   0 
  -2 -11   5   -9.99   39.67   0 
  -2 -10   5   37.23   37.17   0 
  -2  -9   5   50.43   45.54   0 
  -2  -3   4   30.51   67.86   0 
  -2   3  -9   28.67   33.35   0 
  -2   4  -8   34.71   34.50   0 
  -2   5  -6   41.86   46.58   0 
  -2   5  -2    1.33   67.50   0 
  -1 -13   4   13.35   43.71   0 
  -1 -12   4   38.86   38.77   0 
  -1  -8   4  180.10   47.37   0 
  -1  -2 -11   12.14   28.99   0 
  -1   0 -10    4.84   32.00   0 
  -1   4  -5   90.54   41.63   0 
  -1   4  -4  -12.76   55.04   0 
   0 -12   3    6.32   46.27   0 
   0  -9   3   15.33   44.62   0 
   0  -5 -11  -15.33   30.98   0 
   0  -2 -10    4.46   32.16   0 
   0   2  -6   70.01   40.08   0 
   1 -16   1   27.35   59.74   0 
   1  -5   1  131.24   93.18   0 
   1  -3  -9   40.86   34.41   0 
   1   0  -6   45.12   42.09   0 
   1   0  -3   -1.32   87.95   0 
   2 -18  -5   24.11   53.76   0 
   2 -18  -4    6.60   53.55   0 
   2 -13  -9   18.93   30.28   0 
   2 -12  -9   32.39   33.43   0 
   2 -11  -9    7.65   41.53   0 
   2 -10  -9   12.91   41.56   0 
   2  -9  -9    3.73   34.75   0 
   2  -8  -9    0.14   32.37   0 
   2  -5  -8   22.58   33.34   0 
   2  -4  -7   -7.63   46.14   0 
   2  -3  -6   43.39   48.63   0 
   3 -13  -5   49.28   43.87   0 
   3 -13  -4   -4.14   53.28   0 
   3 -12  -6    2.30   40.27   0 
   3 -11  -6   14.52   42.06   0 
   3 -11  -3    9.14   55.32   0 
   3 -10  -6   13.84   44.33   0 
   3 -10  -3    4.25   56.00   0 
   3  -9  -6   44.97   47.52   0 
   3  -8  -6    2.66   33.61   0 
   3  -8  -5   50.27   45.07   0 
   3  -8  -4   19.36   48.22   0 
   3  -7  -5  -10.09   36.31   0 
 -13   3   8   54.96   40.56   0 
 -13   5   7   33.71   33.89   0 
 -12  -1   9  -25.73   29.27   0 
 -12   9   4   15.61   42.76   0 
 -12  10   3    5.18   46.09   0 
 -10  -4   9   21.29   31.25   0 
 -10   3   7  109.78   40.75   0 
 -10   5   6  131.18   42.45   0 
 -10   9   3   15.53   52.00   0 
 -10  11  -6   11.37   39.11   0 
  -9  -7   9   10.40   30.41   0 
  -9  -6   9   33.75   30.97   0 
  -9  -1   8   31.73   32.67   0 
  -9   2   7   64.41   39.74   0 
  -9   4   6   30.48   33.74   0 
  -9  10  -7   45.95   39.19   0 
  -9  11  -4    2.80   47.04   0 
  -9  11  -3   15.94   54.36   0 
  -8  -3   8   31.68   33.67   0 
  -8   3   6   13.74   36.41   0 
  -8   5   5  150.12   44.09   0 
  -8   9  -8    4.59   30.64   0 
  -8  10  -6   44.63   40.19   0 
  -7  -6   8   26.58   32.80   0 
  -7  -1   7    8.76   34.84   0 
  -7   2   6   19.73   47.92   0 
  -7   4   5   47.40   46.15   0 
  -7   9  -7   34.53   40.80   0 
  -6  -3   7  -14.49   31.88   0 
  -6   9  -5   -0.53   41.98   0 
  -6   9  -2   47.90   61.90   0 
  -5 -15   7   13.67   39.16   0 
  -5 -14   7  -14.94   34.40   0 
  -5  -6   7   78.69   34.36   0 
  -4 -17   6   27.22   39.76   0 
  -4  -4   6   34.67   37.60   0 
  -4   4 -10   12.69   30.22   0 
  -4   5  -9  -13.93   32.36   0 
  -4   6  -8    5.56   31.39   0 
  -3 -18   5   41.02   38.14   0 
  -3 -11   6   40.06   38.94   0 
  -3 -10   6   18.60   40.33   0 
  -3  -3   5   95.35   44.83   0 
  -3   1 -11   30.39   28.80   0 
  -3   4  -9   -0.04   31.64   0 
  -3   6  -6   44.08   36.36   0 
  -2 -14   5   19.74   39.22   0 
  -2 -13   5   -0.51   33.06   0 
  -2  -8   5  181.13   41.73   0 
  -2  -7   5   21.64   47.31   0 
  -2  -1 -11   -7.42   38.56   0 
  -2   1 -10   -8.67   31.68   0 
  -1 -18   3   16.99   42.15   0 
  -1 -14   4    3.75   41.58   0 
  -1  -7   4   15.85   39.42   0 
  -1  -3 -11    7.01   28.33   0 
  -1  -3   3    3.82   62.58   0 
  -1  -1 -10   20.73   38.82   0 
  -1   1  -9  -16.56   33.64   0 
  -1   2  -8  131.13   34.86   0 
  -1   3  -7    8.55   36.27   0 
   0 -13   3   42.41   48.49   0 
   0  -7 -11    8.38   28.32   0 
   0  -6 -11   -8.05   31.54   0 
   0  -3 -10    2.95   31.73   0 
   0   0  -8    6.61   33.98   0 
   0   1  -7   41.12   35.96   0 
   0   2  -5  158.67   48.57   0 
   0   2  -3  156.00   67.82   0 
   1  -9 -10  -16.61   40.78   0 
   1  -8 -10  -16.27   31.34   0 
   1  -4  -9  -29.91   34.75   0 
   1  -2  -8   50.35   33.43   0 
   1  -1  -7   -1.42   35.81   0 
   1   0  -5   25.50   49.13   0 
   1   0  -4  605.93   64.37   0 
   2 -16  -7   31.68   45.42   0 
   2 -15  -8   25.81   28.67   0 
   2 -14  -8   17.12   37.22   0 
   2  -7  -8   38.72   39.57   0 
   2  -6  -8  134.13   34.64   0 
   2  -4  -2 1717.55  103.05   0 
   2  -3  -5   29.20   42.81   0 
   2  -3  -3  276.08   64.20   0 
   3 -12  -5   15.70   42.40   0 
   3 -12  -4   32.33   48.66   0 
   3 -11  -5   11.98   46.77   0 
   3 -11  -4   14.22   56.13   0 
   3 -10  -5   47.77   47.22   0 
   3 -10  -4    9.79   52.89   0 
   3  -9  -5   76.64   47.55   0 
   3  -9  -4   20.83   46.35   0 
 -14   6   7    8.71   40.86   0 
 -13   7   6   15.47   30.76   0 
 -12   0   9    1.97   35.98   0 
 -12   5   7   15.33   41.94   0 
 -12   8   5   14.31   42.41   0 
 -11   2   8   28.08   39.59   0 
 -11   4   7   -0.58   32.22   0 
 -11   6   6   -6.13   41.42   0 
 -10  -3   9   18.14   30.24   0 
 -10   1   8   44.72   38.91   0 
 -10  10   2   21.62   61.94   0 
  -9  -5   9   -8.09   32.88   0 
  -9   6   5   39.65   36.48   0 
  -8 -10   9  -15.71   28.79   0 
  -8  -9   9   23.53   31.48   0 
  -8  -8   9   -4.33   37.34   0 
  -8  -2   8   10.10   34.36   0 
  -8   1   7   -6.74   33.76   0 
  -7  -4   8   11.96   40.04   0 
  -7   7  -9   -6.64   41.07   0 
  -7   8  -8   -6.11   40.88   0 
  -6 -12   8   15.50   31.67   0 
  -6 -11   8    5.89   32.22   0 
  -6 -10   8   22.43   31.37   0 
  -6  -9   8   -4.20   30.71   0 
  -6  -8   8   74.60   39.27   0 
  -6  -2   7   13.00   39.96   0 
  -6   3   5   99.02   39.66   0 
  -6   6   3    9.30   47.18   0 
  -6   7   2   26.99   63.09   0 
  -6   8  -7   10.97   41.21   0 
  -6   9  -4   -4.02   53.71   0 
  -5  -1   6   -7.76   38.02   0 
  -5   6   2   53.30   63.15   0 
  -5   8  -5    3.95   47.49   0 
  -4   2 -11    9.51   31.67   0 
  -3 -14   6   31.85   40.32   0 
  -3 -13   6   32.14   33.72   0 
  -3 -12   6  -24.95   33.37   0 
  -3  -9   6   21.52   36.42   0 
  -3  -8   6   28.20   38.00   0 
  -3   0 -11    1.81   36.23   0 
  -3   0   4   10.27   57.48   0 
  -3   2 -10  -24.01   29.54   0 
  -3   2   3  -32.49   74.58   0 
  -2 -19   4  -23.79   45.53   0 
  -2 -15   5   37.78   39.96   0 
  -2   0   3    9.85   73.78   0 
  -2   2  -9   22.99   33.09   0 
  -2   3  -8  103.52   41.50   0 
  -2   4  -7   35.53   36.98   0 
  -2   5  -5   98.22   41.42   0 
  -2   5  -4  122.05   53.17   0 
  -2   5  -3  232.54   62.31   0 
  -1 -15   4   38.63   41.64   0 
  -1  -6   4   71.87   51.00   0 
  -1  -4 -11    5.42   29.00   0 
  -1   3  -6   19.83   47.69   0 
   0 -20   1   18.02   59.67   0 
   0 -18   2   34.55   52.16   0 
   0 -14   3  -23.51   46.78   0 
   0  -7   3   57.62   44.58   0 
   0  -4 -10    8.20   30.27   0 
   0  -2  -9  -19.99   34.16   0 
   0   2  -4  123.12   56.52   0 
   1 -12   2   63.64   55.74   0 
   1 -11 -10   31.39   33.76   0 
   1 -11   2   61.78   57.44   0 
   1 -10 -10  -15.11   32.99   0 
   1 -10   2   48.12   59.81   0 
   1  -9   2  148.39   62.14   0 
   1  -5  -9   -2.71   33.20   0 
   1  -3  -8   12.54   32.45   0 
   1  -1  -6   25.54   40.11   0 
   2 -17  -6   -2.03   41.75   0 
   2 -13  -8   40.84   39.85   0 
   2 -12  -8   32.64   42.10   0 
   2  -9  -8   46.57   39.71   0 
   2  -8  -8   27.88   32.20   0 
   2  -5  -7   -8.71   37.16   0 
   2  -4  -6    1.83   39.09   0 
   2  -3  -4   -2.50   49.85   0 
 -14  10   4    0.98   41.78   0 
 -12  11   2    9.95   62.64   0 
 -12  12  -3    2.66   58.18   0 
 -11  -1   9   35.19   30.74   0 
 -10  -2   9   26.03   31.41   0 
 -10   7   5   11.79   41.69   0 
 -10  11  -5    8.19   43.93   0 
  -9   0   8   61.86   33.84   0 
  -8  -7   9   57.76   30.63   0 
  -8  -6   9   33.30   39.34   0 
  -8  10  -5   30.96   42.98   0 
  -7   0   7   20.52   35.75   0 
  -7   7   3  148.68   49.64   0 
  -7   8   2  139.97   66.13   0 
  -7   9  -6   39.53   42.20   0 
  -6 -14   8   19.68   33.48   0 
  -6  -7   8  -35.56   32.92   0 
  -6   1   6  275.73   40.88   0 
  -6   5 -10   -7.92   31.18   0 
  -6   6  -9  -16.95   39.92   0 
  -6   7  -8   29.72   44.02   0 
  -6   9  -3  171.85   58.89   0 
  -5  -4   7   -5.54   32.85   0 
  -5   4 -10    9.85   31.17   0 
  -5   5   3  171.12   56.83   0 
  -5   7  -7   54.95   32.10   0 
  -4 -13   7   47.38   43.22   0 
  -4 -12   7   -3.23   33.91   0 
  -4 -11   7    3.55   31.68   0 
  -4  -9   7   21.02   33.01   0 
  -4   0   5   -8.78   44.79   0 
  -4   1 -11   33.95   30.46   0 
  -4   2   4  294.17   49.94   0 
  -4   3 -10  -23.54   30.19   0 
  -4   4  -9   18.78   39.06   0 
  -4   6  -7   21.25   33.35   0 
  -4   7  -5    3.93   36.11   0 
  -3  -7   6   43.57   38.56   0 
  -3  -6   6   31.95   46.19   0 
  -3  -2   5   15.95   57.33   0 
  -3   3  -9   18.08   31.87   0 
  -3   4  -8   50.50   34.11   0 
  -3   5  -7  -18.48   35.69   0 
  -3   6  -5   55.08   38.69   0 
  -3   6  -2   12.09   60.02   0 
  -2 -16   5   -0.30   38.74   0 
  -2  -2 -11    0.53   31.32   0 
  -2  -2   4   28.72   57.49   0 
  -2   0 -10    0.74   30.76   0 
  -1 -19   3   34.10   47.83   0 
  -1  -2 -10   49.98   32.32   0 
  -1   0  -9    1.01   31.37   0 
  -1   1  -8   20.08   33.17   0 
  -1   2  -7   -7.32   35.40   0 
   0 -15   3   15.60   43.29   0 
   0  -6   3   62.69   59.26   0 
   0  -5 -10   -1.36   31.44   0 
   0   0  -7   29.18   44.41   0 
   0   1  -6   85.50   40.65   0 
   1 -13   2  -10.64   55.93   0 
   1  -6  -9   24.07   31.71   0 
   1  -2  -7   25.27   35.78   0 
   1  -1  -2  914.70  114.88   0 
   2 -17  -5   18.24   49.77   0 
   2 -17  -3    2.44   56.31   0 
   2 -16  -6  -14.80   48.65   0 
   2 -15  -7   23.48   40.21   0 
   2 -11  -8  -11.59   32.11   0 
   2 -10  -8   26.30   32.96   0 
   2  -6  -7  -20.48   37.26   0 
   2  -5  -6   66.67   46.35   0 
   2  -4  -5  433.78   55.45   0 
 -14   8   6   21.44   40.09   0 
 -14  11   3   15.73   54.57   0 
 -13   4   8   37.45   33.42   0 
 -13   6   7    2.96   32.87   0 
 -12   1   9   -1.89   31.30   0 
 -12   7   6   24.61   32.97   0 
 -12  12  -2   16.62   62.45   0 
 -11   9   4   22.11   50.68   0 
 -10  -1   9   38.71   37.52   0 
 -10   4   7   13.76   32.81   0 
  -9  -3   9  -20.13   30.72   0 
  -9   3   7    8.69   32.17   0 
  -9   5   6   21.81   35.15   0 
  -9  10  -6    4.45   38.69   0 
  -8  -5   9   67.86   32.35   0 
  -8  -1   8   18.05   34.27   0 
  -8   2   7   32.20   34.14   0 
  -8   4   6   62.50   37.52   0 
  -8   7   4   51.80   49.01   0 
  -8   8   3   25.14   56.37   0 
  -7 -11   9   39.21   36.31   0 
  -7 -10   9    2.38   37.27   0 
  -7  -3   8   61.70   32.83   0 
  -7   6   4   -0.98   37.80   0 
  -6  -6   8   38.93   33.26   0 
  -6  -5   8   41.48   29.51   0 
  -6   5   4   81.04   46.57   0 
  -6   8  -6    7.30   41.71   0 
  -5   0   6   -1.40   39.08   0 
  -5   2   5   63.19   42.27   0 
  -5   5  -9    5.13   32.49   0 
  -5   8  -4   21.45   50.22   0 
  -5   8  -3   21.69   54.77   0 
  -5   8  -2   19.93   59.47   0 
  -4  -8   7   -0.37   33.60   0 
  -4  -7   7   17.51   33.50   0 
  -4   5  -8   27.57   31.44   0 
  -4   7  -4    2.78   42.21   0 
  -4   7  -2    3.48   59.09   0 
  -3 -16   6  -16.32   37.60   0 
  -3  -1 -11   41.83   31.47   0 
  -3   6  -4    3.49   38.89   0 
  -3   6  -3  707.68   61.37   0 
  -2  -5   5   39.06   42.76   0 
  -2  -3 -11   17.33   31.15   0 
  -2  -1 -10   16.47   39.50   0 
  -2   1  -9   16.66   31.97   0 
  -2   4  -6   56.04   38.85   0 
  -1  -6 -11   37.15   31.85   0 
  -1  -5   4    6.02   46.11   0 
  -1  -3 -10   12.45   31.90   0 
  -1  -2   3   65.10   68.99   0 
  -1   3  -5   68.24   44.97   0 
   0  -7 -10    6.48   32.33   0 
   0  -6 -10   11.11   31.67   0 
   0  -3  -9   38.78   30.50   0 
   0  -3   2    3.76   72.94   0 
   1 -17   1    6.77   56.87   0 
   1 -13  -9   30.61   33.44   0 
   1 -12  -9  -10.60   40.62   0 
   1 -11  -9   26.43   41.77   0 
   1  -9  -9   20.93   40.24   0 
   1  -8  -9   39.96   33.39   0 
   1  -8   2  354.71   57.99   0 
   1  -3  -7   32.72   36.74   0 
   1  -2  -6   22.37   49.49   0 
   1  -1  -5   40.59   48.11   0 
   2 -17  -4   38.53   47.80   0 
   2 -14  -7   32.49   32.30   0 
   2 -13  -7   26.84   39.99   0 
   2  -8  -7   29.70   41.18   0 
   2  -7  -7  104.86   32.92   0 
   2  -4  -4   35.90   46.71   0 
   2  -4  -3   81.05   68.96   0 
 -13   9   5   23.26   43.87   0 
 -13  10   4   14.14   50.11   0 
 -12   4   8   21.64   42.65   0 
 -12   6   7   41.76   39.52   0 
 -11   3   8   12.91   34.54   0 
 -11   8   5   22.51   42.06   0 
 -11  11  -5   18.99   47.16   0 
 -10  -5  10   46.36   31.89   0 
 -10  11  -4    6.26   47.85   0 
  -9  -2   9   34.00   32.07   0 
  -9   1   8   55.36   34.18   0 
  -8   0   8  -14.39   42.39   0 
  -8   6   5   -7.86   45.15   0 
  -8  10  -4   20.09   44.26   0 
  -8  10  -1    4.67   69.05   0 
  -7  -9   9   21.37   30.66   0 
  -7  -8   9  -13.75   29.85   0 
  -7  -7   9   -9.66   29.98   0 
  -7  -2   8   35.72   32.23   0 
  -7   1   7   26.66   35.55   0 
  -7   5   5  118.53   44.46   0 
  -7   6  -9   -5.06   40.94   0 
  -7   7  -8   16.78   44.46   0 
  -7   8  -7   37.93   35.65   0 
  -6   2   6   79.32   49.75   0 
  -6   4 -10   23.93   30.86   0 
  -5 -13   8   17.50   41.24   0 
  -5 -12   8   -4.39   34.51   0 
  -5 -11   8   21.72   32.96   0 
  -5 -10   8   -8.61   32.62   0 
  -5  -9   8  -13.04   31.66   0 
  -5  -8   8   24.95   40.04   0 
  -5  -3   7    6.63   33.21   0 
  -5   3 -10   17.84   30.21   0 
  -5   4   4   51.11   52.53   0 
  -5   7  -6   67.34   42.50   0 
  -5   7   1   27.94   92.61   0 
  -4 -15   7   22.89   34.07   0 
  -4  -6   7   61.22   36.14   0 
  -4  -2   6   48.61   39.20   0 
  -4   0 -11   54.59   32.91   0 
  -4   2 -10   13.84   30.56   0 
  -4   4   3   26.84   61.81   0 
  -4   5   2  605.77   74.10   0 
  -4   6  -6  157.37   43.09   0 
  -4   7  -3  -10.61   46.02   0 
  -3 -17   6   10.70   39.63   0 
  -3  -5   6   37.87   38.03   0 
  -3  -2 -11   22.58   29.41   0 
  -3   2  -9   21.25   32.59   0 
  -3   5  -6   47.69   37.01   0 
  -2 -17   5   38.53   41.41   0 
  -2  -4 -11  -38.08   29.53   0 
  -2  -4   5  423.93   56.09   0 
  -2   2  -8   35.66   33.91   0 
  -2   2   2 2895.51  120.89   0 
  -2   3  -7   91.76   36.57   0 
  -1 -17   4   18.67   41.40   0 
  -1  -4 -10   24.97   30.85   0 
  -1   0  -8  264.92   35.28   0 
  -1   0   2 9999.99  165.03   0 
  -1   2  -6    4.90   48.29   0 
  -1   3  -4   16.95   52.08   0 
  -1   3  -2   48.13   96.80   0 
   0 -16   3   28.33   42.07   0 
   0 -10 -10   17.43   34.27   0 
   0  -9 -10   41.06   29.38   0 
   0  -8 -10  -30.89   30.83   0 
   0  -4  -9   -0.47   34.27   0 
   0  -2  -8   23.01   33.58   0 
   0   1  -5    8.24   47.69   0 
   1 -14   2   30.52   57.48   0 
   1  -6  -8   -0.91   39.82   0 
   1  -1  -3  138.63   73.35   0 
   2 -16  -2   14.49   64.97   0 
   2 -15  -6    9.56   41.14   0 
   2 -12  -7    3.38   33.75   0 
   2 -11  -7   40.98   35.54   0 
   2 -10  -7  -20.97   34.40   0 
   2  -9  -7   69.49   31.22   0 
   2  -6  -6   13.97   40.00   0 
   2  -6  -1  200.84  108.04   0 
   2  -5  -5   49.94   42.12   0 
 -13   8   6   30.99   40.96   0 
 -12   2   9   14.60   34.81   0 
 -11  -2  10   24.74   33.12   0 
 -11   1   9   13.63   32.23   0 
 -11   7   6   19.96   41.41   0 
 -10  -4  10   49.63   30.84   0 
 -10   0   9    7.37   32.02   0 
  -9  -6  10  -54.84   31.45   0 
  -9  -1   9  -19.56   37.34   0 
  -9   4   7   -4.86   38.66   0 
  -9   7   5   43.06   44.67   0 
  -9   8  -8   21.14   41.26   0 
  -9   8   4   51.82   48.11   0 
  -9   9  -7   15.79   32.65   0 
  -9   9   3   41.47   62.79   0 
  -9  10  -5   12.96   42.38   0 
  -8  -3   9   16.26   31.95   0 
  -8   9  -6   37.57   41.45   0 
  -8   9   2   62.98   66.75   0 
  -8  10  -3   30.18   52.76   0 
  -7  -6   9   32.58   31.26   0 
  -7  -1   8    0.65   41.81   0 
  -6   0   7  -30.05   34.49   0 
  -6   4   5   23.05   37.84   0 
  -6   5  -9    6.09   31.30   0 
  -6   7  -7   13.33   35.02   0 
  -6   8   1    9.47   93.76   0 
  -5 -14   8   -7.94   34.04   0 
  -5  -7   8   25.97   34.54   0 
  -5  -2   7  -30.48   34.33   0 
  -5   4  -9   26.98   32.55   0 
  -5   5  -8   17.14   40.32   0 
  -5   6  -7   55.57   39.78   0 
  -4  -5   7   57.84   35.26   0 
  -4   1 -10   -1.85   35.22   0 
  -4   1   5   16.45   45.19   0 
  -4   3  -9    0.86   30.82   0 
  -4   4  -8   -9.65   40.02   0 
  -3  -4   6    3.01   38.88   0 
  -3  -3 -11  -11.56   30.94   0 
  -3  -1   5  330.68   50.93   0 
  -3   0 -10   19.33   32.65   0 
  -3   1   4   87.87   55.59   0 
  -3   4  -7   88.49   36.65   0 
  -2 -18   5   16.05   40.39   0 
  -2 -12   6  -12.43   41.70   0 
  -2 -10   6  -21.30   41.42   0 
  -2  -9   6   43.39   43.51   0 
  -2  -5 -11   41.33   30.79   0 
  -2  -2 -10   30.70   32.23   0 
  -2  -1   4  172.43   60.44   0 
  -2   0  -9   16.10   33.26   0 
  -2   4  -5   30.39   40.48   0 
  -1 -13   5   -0.72   41.49   0 
  -1 -12   5    8.79   43.14   0 
  -1 -11   5    9.26   34.25   0 
  -1 -10   5   -1.80   33.90   0 
  -1  -9   5   11.63   43.67   0 
  -1  -5 -10   36.84   30.88   0 
  -1  -4   4  308.70   55.98   0 
  -1  -2  -9   38.53   31.50   0 
  -1   1  -7   60.37   35.61   0 
  -1   3  -3  160.91   62.53   0 
   0 -19   2   14.06   53.39   0 
   0  -5  -9  167.57   34.48   0 
   0  -5   3   -1.87   52.29   0 
   0  -1  -7    2.58   36.12   0 
   0   0  -6   14.04   41.40   0 
   0   1  -4   -1.36   59.45   0 
   0   1  -2    1.63   86.75   0 
   1 -15  -8   31.76   32.25   0 
   1 -15   2   -0.33   56.67   0 
   1 -14  -8   44.61   40.14   0 
   1  -7  -8   25.09   33.44   0 
   1  -7   2   -2.30   60.17   0 
   1  -4  -7   27.42   36.44   0 
   1  -3  -6    7.60   49.16   0 
   1  -2  -5   60.64   58.21   0 
   2 -16  -4   39.46   50.34   0 
   2 -14  -6   23.24   41.66   0 
   2  -8  -6   38.51   42.89   0 
   2  -7  -6  116.79   38.18   0 
   2  -5  -4   -0.74   53.90   0 
   2  -5  -2  264.93   77.93   0 
 -13  11   3   19.25   56.13   0 
 -12   9   5   32.31   42.04   0 
 -11   4   8    1.84   36.42   0 
 -10  -3  10    9.97   30.56   0 
 -10   5   7   18.32   34.04   0 
 -10   9  -7   29.84   39.52   0 
 -10  11  -3   -4.37   45.47   0 
 -10  11  -1    4.24   67.48   0 
  -9  -5  10   17.15   31.15   0 
  -8  -8  10   30.11   39.44   0 
  -8  -2   9   -6.02   38.34   0 
  -8   1   8   25.05   34.41   0 
  -8   3   7   40.26   34.02   0 
  -8   5   6   94.32   44.35   0 
  -8   6  -9   41.37   43.18   0 
  -8   8  -7    3.13   37.98   0 
  -8  10  -2   60.34   59.57   0 
  -7  -5   9   45.04   33.54   0 
  -7   2   7   -2.42   36.38   0 
  -6 -12   9    0.42   29.06   0 
  -6 -11   9   55.28   34.78   0 
  -6 -10   9   33.43   30.60   0 
  -6  -9   9   27.78   31.40   0 
  -6  -3   8   19.97   30.36   0 
  -6   3 -10   63.81   29.75   0 
  -6   8  -5   87.36   46.82   0 
  -5  -6   8    4.66   34.57   0 
  -5   1   6   -5.82   38.27   0 
  -5   2 -10   19.27   30.00   0 
  -5   3   5    9.05   48.14   0 
  -4  -4   7   77.61   35.81   0 
  -4  -1   6   62.89   40.82   0 
  -4   3   4  541.58   50.77   0 
  -3 -12   7    4.61   31.09   0 
  -3 -11   7  -13.20   31.08   0 
  -3  -9   7   71.41   40.09   0 
  -3  -4 -11   17.51   29.13   0 
  -3  -1 -10   38.48   32.60   0 
  -3   1  -9   20.20   32.97   0 
  -3   5  -5    4.08   45.66   0 
  -2 -13   6   -4.95   32.39   0 
  -2  -8   6   36.23   37.58   0 
  -2  -3 -10   14.87   31.98   0 
  -2  -3   5   -0.97   56.63   0 
  -2  -1  -9  -15.99   39.23   0 
  -2   1  -8   48.39   33.07   0 
  -2   1   3   42.39   69.83   0 
  -2   2  -7   34.80   45.61   0 
  -2   3  -6   27.92   38.58   0 
  -1 -18   4    3.08   39.36   0 
  -1 -14   5   14.96   39.56   0 
  -1  -8   5   61.87   41.07   0 
  -1  -7 -10   15.02   37.45   0 
  -1  -6 -10    2.30   31.18   0 
  -1  -3  -9   -7.83   31.99   0 
  -1  -1  -8   -7.68   33.25   0 
   0 -17   3    7.84   39.24   0 
   0 -13   4   32.16   52.62   0 
   0 -12   4   38.29   47.52   0 
   0 -11   4   17.85   48.49   0 
   0 -10   4   36.22   49.19   0 
   0  -9   4   39.35   43.28   0 
   0  -7  -9   10.36   31.60   0 
   0  -6  -9   13.98   32.03   0 
   0  -2  -7   10.25   44.27   0 
   0   1  -3    0.63   75.77   0 
   1 -16  -7   35.30   37.99   0 
   1 -13  -8   17.58   34.63   0 
   1 -12  -8  -46.39   45.83   0 
   1 -11  -8   12.57   42.66   0 
   1 -10  -8   16.28   38.31   0 
   1  -9  -8    2.21   30.73   0 
   1  -8  -8   19.75   30.90   0 
   1  -5  -7   18.74   37.54   0 
   1  -2  -1   68.79  127.17   0 
   2 -16  -3    8.08   53.23   0 
   2 -15  -5   20.20   43.07   0 
   2 -13  -6   17.69   34.07   0 
   2 -12  -6    2.82   40.61   0 
   2 -11  -6   25.83   42.81   0 
   2 -10  -6   -5.66   43.74   0 
   2  -9  -6   36.80   42.37   0 
   2  -5  -3  401.54   66.88   0 
 -13  12  -2   -0.85   57.75   0 
 -12   3   9   29.51   28.38   0 
 -12   5   8    1.60   33.28   0 
 -12   8   6  -19.84   38.05   0 
 -11  -1  10   31.60   31.04   0 
 -11   2   9   12.15   32.37   0 
 -11   6   7    7.16   32.67   0 
 -11  11  -4   -7.76   51.60   0 
 -10  -2  10   18.73   29.72   0 
 -10   1   9   41.63   32.05   0 
 -10   8   5    0.16   40.75   0 
 -10   9   4   19.05   52.18   0 
 -10  11  -2   12.77   50.31   0 
  -9  -4  10   19.82   29.42   0 
  -9   0   9  -16.76   31.22   0 
  -9   6   6   79.53   36.32   0 
  -8  -7  10  -38.36   29.66   0 
  -8  -6  10   47.30   38.25   0 
  -8   7  -8    7.00   33.38   0 
  -7  -4   9   10.53   32.82   0 
  -7   0   8   28.10   34.04   0 
  -7   4   6    5.90   36.01   0 
  -7   8  -6  135.49   34.09   0 
  -6  -8   9   43.12   31.89   0 
  -6  -7   9    5.83   30.16   0 
  -6  -2   8   10.69   33.38   0 
  -6   1   7    1.91   44.22   0 
  -6   4  -9    5.57   39.58   0 
  -5  -5   8   41.89   33.41   0 
  -5  -1   7    8.01   34.51   0 
  -5   3  -9    3.64   33.41   0 
  -5   7  -5   32.04   38.32   0 
  -4 -12   8  -18.47   39.38   0 
  -4 -11   8   22.24   39.18   0 
  -4 -10   8   21.89   39.24   0 
  -4  -3   7   51.12   42.83   0 
  -4   0 -10   85.01   30.62   0 
  -4   2  -9   -7.23   30.95   0 
  -4   6  -5   42.88   37.41   0 
  -4   6   1  100.24   98.28   0 
  -3 -14   7   -0.84   36.22   0 
  -3  -8   7   33.14   33.99   0 
  -3  -7   7   35.29   43.46   0 
  -3  -3   6    8.09   39.12   0 
  -3  -2 -10    9.14   38.95   0 
  -3   2  -8   46.72   34.67   0 
  -2 -15   6    2.80   38.52   0 
  -2  -7   6   67.33   39.83   0 
  -2  -4 -10  -15.79   31.90   0 
  -2   4  -4  205.76   46.60   0 
  -1 -15   5   32.51   41.62   0 
  -1  -9 -10    3.51   32.25   0 
  -1  -8 -10   21.92   30.83   0 
  -1  -7   5   69.55   39.38   0 
  -1  -4  -9   13.92   34.24   0 
  -1  -3   4  258.20   70.19   0 
  -1  -1   3  125.94   76.35   0 
  -1   0  -7    9.02   35.53   0 
  -1   1  -6    4.10   40.06   0 
  -1   2  -5   93.12   46.23   0 
   0 -14   4   -7.18   40.77   0 
   0 -13  -9   -2.23   33.90   0 
   0 -12  -9   13.36   41.30   0 
   0 -11  -9   16.54   41.40   0 
   0 -10  -9   24.63   41.11   0 
   0  -8  -9   15.83   34.08   0 
   0  -8   4   26.46   45.39   0 
   0  -4  -8   15.02   32.29   0 
   0  -4   3   57.94   71.26   0 
   0  -1  -6   80.17   41.23   0 
   0   0  -5   12.16   49.14   0 
   1 -19  -1   13.03   93.43   0 
   1 -15  -7   13.17   37.49   0 
   1  -6  -7    1.16   37.06   0 
   1  -6   2   -0.94   64.29   0 
   1  -4  -6   -3.90   39.12   0 
   1  -4   1    1.84   93.23   0 
   1  -2  -4   18.33   57.74   0 
   2 -15  -4   26.97   49.74   0 
   2 -14  -5    9.52   42.10   0 
   2  -7  -5   -4.39   38.65   0 
   2  -6  -4   -2.76   50.79   0 
 -13   6   8    3.68   33.60   0 
 -13  12  -1   21.40   72.28   0 
 -12   7   7  -12.30   37.47   0 
 -11   0  10   35.39   29.55   0 
 -10  -1  10   32.22   29.61   0 
 -10   2   9   -3.27   41.55   0 
 -10   4   8    7.66   34.06   0 
 -10   7   6   11.88   32.64   0 
 -10  10  -5   -6.37   40.31   0 
  -9  -3  10   -0.28   29.09   0 
  -9   3   8   54.83   32.33   0 
  -9   5   7   41.94   39.73   0 
  -9   7  -8   -6.83   41.96   0 
  -9   8  -7    6.11   39.57   0 
  -9   9  -6  -12.90   31.05   0 
  -9  10  -4   20.64   42.44   0 
  -8  -5  10    4.85   31.43   0 
  -8   2   8   42.53   40.26   0 
  -8   4   7   57.26   39.51   0 
  -8   9  -5   11.91   40.53   0 
  -7  -9  10  -37.10   38.67   0 
  -7  -3   9   -7.72   33.40   0 
  -7   6  -8   13.24   35.71   0 
  -7   7  -7   45.52   34.21   0 
  -6  -6   9   18.23   31.56   0 
  -6  -5   9  -11.47   40.42   0 
  -6   5  -8  -23.39   30.99   0 
  -6   6  -7   44.08   40.72   0 
  -6   8  -4   76.20   49.16   0 
  -5  -4   8   12.26   32.53   0 
  -5   1 -10   19.45   30.43   0 
  -5   6  -6   16.28   40.62   0 
  -4 -14   8  -16.70   32.07   0 
  -4 -13   8   24.23   32.32   0 
  -4  -9   8   17.25   31.72   0 
  -4  -8   8   -2.86   33.60   0 
  -4   0   6   78.93   40.82   0 
  -4   2   5   33.22   42.89   0 
  -4   3  -8   39.94   35.47   0 
  -4   4  -7   21.58   43.08   0 
  -4   5  -6  -19.24   46.33   0 
  -3 -15   7   21.70   32.62   0 
  -3  -6   7   10.03   36.06   0 
  -3  -2   6   57.21   49.08   0 
  -3   0   5    9.15   47.35   0 
  -3   3  -7  -12.29   36.94   0 
  -3   3   3   17.20   57.80   0 
  -3   4  -6   10.22   40.08   0 
  -3   4   2   12.11   77.97   0 
  -3   5  -4   30.19   51.06   0 
  -2  -6   6    9.94   37.11   0 
  -2  -5 -10   -8.71   31.35   0 
  -2  -2  -9    1.52   33.08   0 
  -2   0  -8   31.73   33.94   0 
  -2   4  -3   62.87   64.95   0 
  -2   4  -1   16.53  101.78   0 
  -1 -19   4   15.87   47.03   0 
  -1 -16   5   41.28   42.28   0 
  -1  -6   5   81.80   41.45   0 
  -1  -5  -9   45.98   33.16   0 
  -1  -2  -8  119.52   33.96   0 
   0 -18   3   32.06   52.27   0 
   0 -15   4  -21.54   48.74   0 
   0  -7   4   20.07   48.37   0 
   0  -5  -8   88.46   34.28   0 
   0  -3  -7   18.89   36.16   0 
   0  -2   2  237.82   84.92   0 
   1 -19  -4   -4.09   46.40   0 
   1 -18  -5    0.49   48.49   0 
   1 -18   1   -0.64   65.22   0 
   1 -17  -6  -21.78   40.20   0 
   1 -16   2   12.87   52.88   0 
   1 -14  -7    6.19   38.30   0 
   1  -7  -7   17.72   36.05   0 
   1  -3  -5   53.51   45.59   0 
   1  -2  -3  133.53   84.97   0 
   2 -13  -5   12.74   42.53   0 
   2 -12  -5    4.97   43.00   0 
   2  -9  -5   39.57   44.63   0 
   2  -8  -5  180.21   38.57   0 
   2  -6  -3   -5.33   58.23   0 
 -13   9   6   25.27   39.07   0 
 -13  10   5   30.83   50.87   0 
 -12   4   9  -15.64   32.92   0 
 -12  11  -4   26.22   47.71   0 
 -11   3   9   -5.28   32.72   0 
 -11   5   8   21.80   35.62   0 
 -11   8   6   31.00   42.86   0 
 -11   9   5   25.81   42.38   0 
 -11  11   2   10.10   63.97   0 
 -10   6   7  -19.70   42.34   0 
 -10  10   3    8.29   56.88   0 
  -9  -2  10   11.86   30.18   0 
  -9   1   9    6.25   31.15   0 
  -8  -4  10  -15.44   30.85   0 
  -8   5  -9   31.63   33.29   0 
  -8   7   5  175.84   49.32   0 
  -7  -8  10   23.66   31.44   0 
  -7  -7  10   27.72   29.23   0 
  -7  -2   9   -9.82   33.41   0 
  -7   1   8   37.58   34.89   0 
  -7   3   7   30.88   36.00   0 
  -7   6   5   52.10   45.90   0 
  -7   7   4   31.79   48.28   0 
  -6  -4   9   13.51   40.50   0 
  -6  -1   8   -7.42   35.90   0 
  -6   5   5   35.60   46.24   0 
  -6   6   4   83.74   46.44   0 
  -6   7   3   18.04   61.00   0 
  -5 -12   9  -13.37   34.38   0 
  -5 -10   9  -10.01   31.69   0 
  -5  -9   9   65.90   31.49   0 
  -5  -3   8   29.68   32.18   0 
  -5   0 -10  -14.51   30.50   0 
  -5   0   7   20.61   35.88   0 
  -5   2  -9   12.31   36.98   0 
  -5   2   6    0.25   38.54   0 
  -5   5  -7   21.01   31.99   0 
  -5   5   4   60.37   50.11   0 
  -5   7  -4   -2.97   46.31   0 
  -4  -6   8   99.12   36.55   0 
  -4  -2   7  -19.06   35.24   0 
  -4  -1 -10   32.68   31.91   0 
  -4   1  -9    6.78   32.24   0 
  -4   6  -4   44.03   44.97   0 
  -3  -5   7   28.35   35.98   0 
  -3  -3 -10    5.48   31.07   0 
  -3   2   4   15.61   53.26   0 
  -2 -17   6   15.18   38.80   0 
  -2  -7 -10   26.81   31.09   0 
  -2  -6 -10    8.80   29.85   0 
  -2  -3  -9   55.87   32.76   0 
  -2  -2   5  326.15   51.38   0 
  -2   0   4   70.77   61.29   0 
  -2   1  -7   49.49   35.02   0 
  -2   2  -6   -7.55   47.51   0 
  -2   3  -5   64.59   43.02   0 
  -2   4  -2  209.55   81.24   0 
  -1  -6  -9   -3.24   32.21   0 
  -1  -5   5   46.82   51.74   0 
  -1  -3  -8   61.45   33.04   0 
  -1  -1  -7   60.46   36.20   0 
  -1   2  -4    8.42   55.88   0 
   0 -20   2    3.91   52.61   0 
   0 -15  -8   20.15   42.06   0 
   0  -6  -8   -5.71   33.66   0 
   0  -2  -6   77.89   40.45   0 
   0   0  -4  382.27   62.70   0 
   1 -16  -6   13.91   39.61   0 
   1 -13  -7    0.39   32.30   0 
   1 -12  -7    0.13   42.35   0 
   1 -12   3   10.88   53.91   0 
   1 -11  -7  -11.40   40.12   0 
   1 -11   3   60.71   48.87   0 
   1 -10  -7   33.82   39.35   0 
   1 -10   3   36.24   47.88   0 
   1  -8  -7   21.95   34.49   0 
   1  -5  -6   34.84   39.60   0 
   1  -2  -2  828.65   91.26   0 
   2 -15  -3   43.32   57.97   0 
   2 -15  -2   15.08   65.29   0 
   2 -14  -4    7.81   50.70   0 
   2 -11  -5   29.94   46.29   0 
   2 -10  -5   16.21   37.19   0 
   2  -7  -4   48.08   39.46   0 
   2  -6  -2   38.07   64.44   0 
 -13   8   7   21.30   37.57   0 
 -12   6   8   -2.03   33.71   0 
 -12  11   3   -0.72   53.58   0 
 -11   7   7   42.76   40.54   0 
 -11  10  -5   23.18   42.97   0 
 -11  10   4   26.76   48.24   0 
 -11  11  -3   22.98   49.39   0 
 -10   0  10  -30.16   28.64   0 
 -10   8  -7    4.81   39.45   0 
 -10   9  -6  -11.79   37.08   0 
  -9  10  -3   -9.21   51.41   0 
  -9  10   2   41.38   70.36   0 
  -8  -3  10   -2.35   30.35   0 
  -8   6  -8    5.15   34.71   0 
  -8   6   6   80.56   46.41   0 
  -8   7  -7   34.78   40.74   0 
  -8   8  -6  -22.54   33.40   0 
  -7  -6  10    5.61   30.07   0 
  -7  -1   9   30.44   39.80   0 
  -7   2 -10   12.27   31.95   0 
  -7   5  -8   16.64   42.74   0 
  -7   5   6   50.17   42.69   0 
  -7   8  -5   24.95   43.23   0 
  -7   8   3    4.32   53.77   0 
  -7   9  -2    6.51   62.21   0 
  -6   0   8   91.92   34.30   0 
  -6   1 -10   22.83   29.55   0 
  -6   2   7   21.83   37.78   0 
  -6   3  -9   29.90   32.00   0 
  -5  -7   9   21.27   31.35   0 
  -5  -2   8   14.34   32.09   0 
  -5   4   5    4.35   46.49   0 
  -5   6   3   19.84   51.18   0 
  -4  -5   8   39.48   36.22   0 
  -4  -2 -10   28.89   31.04   0 
  -4   2  -8   13.10   35.39   0 
  -3  -4 -10    1.50   32.45   0 
  -3  -4   7   46.29   42.09   0 
  -3   2  -7    7.78   45.52   0 
  -3   4  -5   46.98   49.98   0 
  -3   5  -3   23.02   57.10   0 
  -2 -12   7   18.87   40.73   0 
  -2 -10 -10   -1.05   34.88   0 
  -2 -10   7    8.18   39.52   0 
  -2  -9 -10   14.71   32.29   0 
  -2  -8 -10   19.54   29.51   0 
  -2  -4  -9    7.86   40.57   0 
  -2  -4   6   35.38   39.75   0 
  -1 -17   5   22.98   39.65   0 
  -1 -11   6   33.80   40.64   0 
  -1  -7  -9   38.77   31.07   0 
  -1  -2   4    0.92   58.76   0 
  -1   0  -6   26.35   40.60   0 
  -1   1  -5  122.53   47.03   0 
   0 -16   4    8.01   42.26   0 
   0 -14  -8    8.04   32.18   0 
   0 -13  -8   41.37   42.38   0 
   0  -9  -8   -8.94   37.99   0 
   0  -8  -8   35.52   31.37   0 
   0  -6   4    9.31   41.94   0 
   0  -4  -7    7.81   36.71   0 
   0  -1  -5   -6.68   49.79   0 
   1 -19  -3   15.08   53.03   0 
   1 -15  -6   16.22   39.64   0 
   1 -13   3    4.79   48.03   0 
   1  -9   3   90.90   51.50   0 
   1  -6  -6   21.39   40.29   0 
   1  -4  -5   31.73   42.55   0 
   2 -13  -4   27.56   52.08   0 
   2  -8  -4  110.40   46.28   0 
   2  -7  -3   60.01   55.84   0 
 -12   9   6   34.39   46.63   0 
 -11   4   9   20.04   33.61   0 
 -10   5   8  -15.63   35.69   0 
 -10  10  -4   21.05   49.47   0 
  -9   2   9    1.40   33.25   0 
  -9   4   8   -3.48   29.56   0 
  -9   7   6   18.65   41.47   0 
  -9   8   5   73.86   44.46   0 
  -9   9  -5   13.70   41.77   0 
  -8  -2  10  -14.33   30.12   0 
  -8   1   9  -20.73   31.97   0 
  -8   3   8   15.01   33.69   0 
  -8   4  -9   11.88   33.90   0 
  -8   9  -4   30.71   46.15   0 
  -7  -5  10   40.00   30.98   0 
  -7   2   8   31.88   41.03   0 
  -7   6  -7   43.66   31.54   0 
  -7   7  -6   41.93   41.47   0 
  -6  -9  10   30.09   31.99   0 
  -6  -8  10   40.98   31.20   0 
  -6  -3   9    2.40   32.45   0 
  -6   0 -10   24.44   35.78   0 
  -6   4  -8   23.64   31.75   0 
  -6   4   6   48.66   38.50   0 
  -6   7  -5   36.53   44.96   0 
  -6   8  -3   25.02   46.30   0 
  -5  -6   9   44.34   32.41   0 
  -5  -5   9  -17.08   39.96   0 
  -5  -1 -10  -15.95   29.75   0 
  -5   1   7   -6.12   34.66   0 
  -5   3  -8   22.30   33.50   0 
  -5   6  -5  170.45   43.92   0 
  -4  -4   8    1.34   32.72   0 
  -4  -3 -10    9.95   31.19   0 
  -4  -1   7    1.41   35.19   0 
  -4   0  -9    6.81   33.21   0 
  -4   1   6   86.03   40.05   0 
  -4   3  -7    2.83   43.73   0 
  -4   4   4   17.06   53.99   0 
  -4   5  -5   27.09   49.00   0 
  -3 -12   8    7.87   32.75   0 
  -3 -11   8    5.91   35.75   0 
  -3 -10   8   25.53   31.57   0 
  -3  -9   8   61.80   39.30   0 
  -3  -6 -10   14.75   38.04   0 
  -3  -2  -9    2.84   32.41   0 
  -3  -1   6   34.52   40.66   0 
  -3   0  -8   45.04   31.62   0 
  -3   1   5  372.00   50.15   0 
  -3   3  -6   39.40   40.68   0 
  -2 -14   7  -29.27   39.56   0 
  -2 -13   7    8.31   32.29   0 
  -2  -9   7   50.65   32.34   0 
  -2  -8   7   23.49   34.91   0 
  -2  -5  -9   69.72   39.88   0 
  -2  -2  -8   49.12   39.13   0 
  -2  -1   5   -4.13   49.65   0 
  -2   0  -7  -16.13   34.62   0 
  -1 -18   5   34.11   39.02   0 
  -1 -14   6   28.99   40.68   0 
  -1 -13  -9   23.48   34.10   0 
  -1 -13   6  -12.29   41.86   0 
  -1 -12  -9  -27.15   32.67   0 
  -1 -12   6   -1.63   33.25   0 
  -1 -11  -9    5.12   33.47   0 
  -1 -10  -9   14.52   31.56   0 
  -1 -10   6  -28.24   30.28   0 
  -1  -9  -9   -2.33   32.90   0 
  -1  -9   6   25.42   34.97   0 
  -1  -8   6  137.35   47.31   0 
  -1  -4  -8   14.34   35.20   0 
  -1  -4   5   25.30   44.11   0 
  -1  -2  -7   22.02   35.60   0 
  -1   2  -3  158.69   67.28   0 
   0 -19   3    8.58   48.15   0 
   0 -17   4    9.49   46.91   0 
   0 -12  -8   20.19   34.19   0 
   0 -11  -8    6.43   32.35   0 
   0 -10  -8   33.75   32.89   0 
   0  -5  -7   48.16   36.86   0 
   0  -5   4   29.63   54.81   0 
   0  -3  -6   53.17   39.42   0 
   0  -3   3    8.94   64.20   0 
   0   0  -3    4.18   76.95   0 
   1 -19  -2    3.74   64.19   0 
   1 -18  -4   12.81   49.96   0 
   1 -17  -5   -1.16   43.86   0 
   1 -17   2    4.72   49.85   0 
   1 -14  -6   16.96   41.59   0 
   1 -14   3   20.09   46.76   0 
   1  -8   3   18.74   49.60   0 
   1  -7  -6   26.18   37.63   0 
   1  -5   2   60.78   72.08   0 
   2 -14  -3    3.37   52.90   0 
   2 -12  -4    3.43   46.99   0 
   2 -12   1   15.58   76.69   0 
   2 -11  -4    7.35   49.24   0 
   2 -11   1    6.04   75.03   0 
   2 -10  -4  -14.31   47.62   0 
   2 -10   1   11.31   77.14   0 
   2  -9  -4   42.71   46.67   0 
   2  -7  -1    4.59   90.32   0 
 -13  11   4    3.04   49.37   0 
 -12   8   7    6.23   36.42   0 
 -12  10  -5   13.94   41.95   0 
 -12  10   5   27.44   49.18   0 
 -11   6   8   16.61   35.28   0 
 -11   9  -6   18.09   28.02   0 
 -11  11  -2   16.22   51.17   0 
 -10   8   6   15.65   42.74   0 
 -10   9   5    9.43   48.87   0 
  -9   0  10   48.04   31.10   0 
  -9   6   7   37.31   32.93   0 
  -9   7  -7   53.86   40.40   0 
  -9   8  -6   23.81   39.29   0 
  -9   9   4    8.90   46.10   0 
  -8   5   7    6.82   32.78   0 
  -8   9   3   -4.67   63.25   0 
  -7  -3  10   32.96   38.64   0 
  -7   0   9  -24.15   32.11   0 
  -7   1 -10   41.67   32.38   0 
  -7   3  -9   22.97   32.26   0 
  -7   4   7   16.77   34.06   0 
  -7   9  -1   18.60   65.07   0 
  -6  -6  10   30.10   37.08   0 
  -6  -2   9   42.64   32.89   0 
  -6   1   8   -8.99   41.96   0 
  -6   2  -9   -2.98   30.96   0 
  -6   3   7   11.14   44.97   0 
  -6   5  -7   13.28   32.98   0 
  -6   6  -6   61.54   35.47   0 
  -5  -4   9   32.27   39.65   0 
  -5  -2 -10    7.55   30.83   0 
  -5  -1   8   35.29   34.01   0 
  -5   3   6   23.75   39.36   0 
  -5   4  -7   19.10   33.44   0 
  -5   5  -6   33.74   35.28   0 
  -5   7  -3  -34.95   49.32   0 
  -4 -12   9   50.08   33.76   0 
  -4 -11   9    3.94   29.07   0 
  -4 -10   9   24.11   33.67   0 
  -4  -9   9   43.03   38.92   0 
  -4  -4 -10   15.74   30.21   0 
  -4  -1  -9   10.90   31.98   0 
  -4   1  -8   -5.53   43.87   0 
  -4   3   5   64.79   41.92   0 
  -4   4  -6   -5.96   37.82   0 
  -4   5   3  -12.27   57.77   0 
  -4   6  -3  340.03   54.28   0 
  -3 -14   8   20.75   33.46   0 
  -3  -8 -10    9.19   36.47   0 
  -3  -8   8   40.12   34.50   0 
  -3  -7 -10    1.26   30.22   0 
  -3  -3  -9   40.13   33.29   0 
  -3  -3   7   15.14   36.37   0 
  -2 -15   7    3.03   37.42   0 
  -2  -7   7   86.15   37.28   0 
  -2   1  -6   49.87   39.47   0 
  -2   2   3   54.73   67.23   0 
  -2   3  -4  155.31   51.04   0 
  -1 -15   6   27.90   39.68   0 
  -1  -7   6   13.20   37.57   0 
  -1  -5  -8    3.31   36.01   0 
  -1  -1  -6   23.61   48.76   0 
  -1   0   3    3.75   73.00   0 
  -1   1   2  920.12   96.68   0 
   0 -16  -7   23.09   33.45   0 
   0 -13   5   28.40   41.23   0 
   0 -12   5  -13.58   35.99   0 
   0 -11   5   25.16   36.23   0 
   0 -10   5   12.09   38.01   0 
   0  -9   5   38.97   42.66   0 
   0  -6  -7   35.49   36.62   0 
   0  -2  -5  140.73   50.08   0 
   1 -16  -5   23.83   48.01   0 
   1 -15   3   62.78   50.91   0 
   1 -13  -6    6.35   41.15   0 
   1 -12  -6   14.83   41.34   0 
   1  -9  -6   67.16   41.06   0 
   1  -8  -6  107.36   36.13   0 
   1  -7   3   28.60   53.50   0 
   1  -5  -5   60.14   40.82   0 
   1  -3  -3    6.29   78.11   0 
   2 -13  -3   18.79   63.22   0 
   2  -8  -3  108.74   50.92   0 
   2  -7  -2  249.80   71.95   0 
 -12   7   8   17.84   33.37   0 
 -12  11  -3   24.51   49.26   0 
 -11   5   9  -29.35   40.62   0 
 -10   2  10   12.35   32.00   0 
 -10   4   9    0.11   34.25   0 
 -10   7   7   18.54   32.75   0 
 -10   9  -5    0.10   42.14   0 
  -9   1  10   43.40   37.67   0 
  -9   3   9    1.89   32.96   0 
  -8  -1  10   20.16   31.14   0 
  -8   2   9    7.76   33.31   0 
  -8   3  -9   20.47   37.62   0 
  -8   6  -7   78.77   41.99   0 
  -8   8  -5    3.72   40.60   0 
  -7   0 -10   43.61   31.85   0 
  -7   4  -8   50.51   32.54   0 
  -7   8  -4   30.24   47.14   0 
  -6  -5  10   44.93   31.08   0 
  -6  -1 -10   14.33   28.65   0 
  -6   3  -8   24.39   38.89   0 
  -6   8  -2   18.53   55.37   0 
  -5   0  -9    6.14   30.67   0 
  -4  -7   9   26.15   31.41   0 
  -4  -5 -10  -25.82   28.88   0 
  -4   0   7   36.25   35.98   0 
  -4   2   6   36.57   48.72   0 
  -3  -9 -10  -10.39   29.51   0 
  -3  -4  -9   17.39   39.10   0 
  -3  -1  -8   -1.99   31.96   0 
  -3   0   6   69.11   41.99   0 
  -3   1  -7   47.26   35.72   0 
  -3   5  -2  107.14   65.10   0 
  -2 -16   7   -1.30   29.77   0 
  -2  -6   7    8.45   36.70   0 
  -2  -3  -8   94.86   33.44   0 
  -2  -1  -7   65.31   34.66   0 
  -2   1   4  138.41   59.89   0 
  -2   2  -5   15.71   43.91   0 
  -1 -16   6   12.18   38.05   0 
  -1  -7  -8   15.05   40.02   0 
  -1  -6  -8    0.30   35.46   0 
  -1  -6   6   42.17   39.01   0 
  -1  -3  -7   44.42   35.42   0 
  -1  -3   5   15.31   46.01   0 
  -1  -1   4  762.69   77.91   0 
  -1   0  -5   -1.17   48.85   0 
  -1   1  -4   64.09   57.77   0 
  -1   2  -2   19.01   79.36   0 
   0 -15  -7   -3.32   31.53   0 
   0 -14  -7    2.08   40.32   0 
   0 -14   5   -4.55   40.78   0 
   0  -8   5   22.55   37.51   0 
   0  -7  -7    4.35   36.49   0 
   0  -4  -6    7.74   39.16   0 
   0  -1  -4   -2.09   58.96   0 
   0   0  -2   13.53   89.25   0 
   1 -11  -6    8.24   33.79   0 
   1 -10  -6    7.34   33.96   0 
   1  -6  -5   79.46   41.16   0 
   1  -4  -4  342.93   51.64   0 
   2 -14  -2   61.99   65.99   0 
   2 -14  -1   23.38   81.69   0 
   2 -13   1   35.37   75.21   0 
   2 -12  -3    8.70   57.21   0 
   2  -9  -3   44.62   50.49   0 
   2  -9   1    7.89   73.35   0 
 -13  10   6   21.60   48.59   0 
 -11   8   7   13.70   39.41   0 
 -11   9   6    4.99   42.07   0 
 -11  10  -4   16.56   41.30   0 
 -10   6   8    0.48   36.15   0 
 -10   7  -7   28.41   33.43   0 
 -10   8  -6   12.12   37.62   0 
  -9   9  -4   20.37   48.58   0 
  -8   0  10   48.96   30.44   0 
  -8   7   6   55.08   43.86   0 
  -8   9  -3   49.50   53.79   0 
  -7  -2  10   14.95   30.78   0 
  -7   1   9   -3.68   32.63   0 
  -7   2  -9    3.48   31.25   0 
  -7   3   8   39.04   33.85   0 
  -7   5  -7   30.79   40.13   0 
  -7   6   6   16.82   40.83   0 
  -7   7   5   24.10   48.63   0 
  -6  -4  10   11.12   30.97   0 
  -6  -2 -10   -5.94   30.12   0 
  -6   1  -9   10.65   30.86   0 
  -6   5   6    1.76   42.71   0 
  -6   6   5   39.79   47.36   0 
  -6   7  -4   27.48   45.63   0 
  -5 -10  10   15.21   29.03   0 
  -5  -9  10   11.02   31.33   0 
  -5  -8  10  -15.49   30.14   0 
  -5  -4 -10   18.74   30.79   0 
  -5  -3   9   23.73   33.03   0 
  -5   0   8   34.25   34.28   0 
  -5   2   7  -31.04   37.82   0 
  -5   3  -7   45.16   40.48   0 
  -5   7  -2   33.13   61.57   0 
  -5   7   2   -5.81   66.13   0 
  -4  -6 -10    7.17   28.81   0 
  -4  -6   9   30.89   32.62   0 
  -4  -2  -9   -5.81   33.53   0 
  -4  -2   8   -5.84   32.73   0 
  -4   0  -8   62.06   43.96   0 
  -4   2  -7   25.40   35.44   0 
  -4   6  -2   70.83   66.80   0 
  -3  -5  -9   84.01   38.85   0 
  -3  -2   7    9.37   35.26   0 
  -3   2  -6   14.82   38.17   0 
  -3   2   5  -17.10   56.53   0 
  -3   3  -5   38.33   49.97   0 
  -3   3   4   -1.09   48.49   0 
  -3   4  -4  119.52   44.33   0 
  -3   4   3   76.28   65.90   0 
  -2 -12  -9    2.09   32.64   0 
  -2 -11  -9   25.50   31.38   0 
  -2 -10  -9  -31.87   30.70   0 
  -2  -9  -9   14.83   32.00   0 
  -2  -8  -9   77.50   32.52   0 
  -2  -5   7   27.71   38.26   0 
  -2  -4  -8  -10.10   34.12   0 
  -2  -2   6   41.36   40.35   0 
  -2   0   5    0.63   49.48   0 
  -2   3   2   59.37   72.15   0 
  -1 -17   6   12.71   40.03   0 
  -1 -14  -8   34.58   33.41   0 
  -1 -13  -8   35.79   41.39   0 
  -1  -9  -8  -10.72   38.22   0 
  -1  -8  -8    7.14   32.40   0 
  -1  -5   6   56.17   47.21   0 
  -1  -4  -7   28.92   34.51   0 
   0 -18   4   19.40   42.88   0 
   0 -17  -6   10.19   40.29   0 
   0 -15   5    2.99   43.38   0 
   0 -13  -7   45.27   38.15   0 
   0 -12  -7   43.53   40.78   0 
   0 -10  -7   33.41   39.16   0 
   0  -9  -7   25.11   31.13   0 
   0  -7   5  109.09   40.48   0 
   0  -5  -6   -8.66   47.95   0 
   0  -4   4   23.06   48.07   0 
   0  -1   2   -3.27  106.67   0 
   1 -18  -3   19.83   53.34   0 
   1 -17  -4    1.61   41.62   0 
   1 -15  -5   20.11   43.96   0 
   1 -11   4   15.31   49.17   0 
   1  -7  -5   48.15   44.59   0 
   1  -6   3   51.96   58.36   0 
   2 -11  -3   -3.68   48.28   0 
   2 -10  -3   13.41   48.00   0 
   2  -8  -2   20.86   59.99   0 
 -13  11  -3   13.36   46.47   0 
 -12  11   4   33.01   56.74   0 
 -11   7  -7   -1.94   39.79   0 
 -11   7   8   -4.76   33.13   0 
 -11  10   5   15.38   48.31   0 
 -11  11  -1    9.07   60.54   0 
 -11  11   3   21.06   57.48   0 
 -10   5   9   -8.36   39.74   0 
 -10  10  -3   27.35   47.99   0 
 -10  10   4   28.40   50.93   0 
  -9   2  10   24.30   30.17   0 
  -9   3  -9   18.40   32.31   0 
  -9   4   9  -12.73   35.23   0 
  -9   6  -7   48.05   42.83   0 
  -9   8   6   47.62   40.19   0 
  -8  -3  11   17.29   32.05   0 
  -8   2  -9   12.24   37.04   0 
  -8   3   9   20.68   40.19   0 
  -8   4  -8   40.48   34.51   0 
  -8   6   7    0.28   32.71   0 
  -8   8   5   34.89   45.70   0 
  -7  -5  11   63.64   31.58   0 
  -7  -1 -10   44.55   30.78   0 
  -7  -1  10   29.24   31.85   0 
  -7   1  -9   21.90   38.15   0 
  -7   5   7   23.18   32.81   0 
  -7   6  -6   30.96   34.76   0 
  -7   7  -5    5.65   36.66   0 
  -6  -3 -10   26.75   32.11   0 
  -6  -3  10   52.34   32.19   0 
  -6   0  -9  -10.85   29.78   0 
  -6   2   8   14.34   35.26   0 
  -6   4  -7    3.79   32.77   0 
  -6   4   7   43.65   45.25   0 
  -6   6  -5   65.67   46.77   0 
  -6   7   4   -7.62   46.92   0 
  -6   8   2  403.61   72.62   0 
  -5  -7  10   32.84   30.60   0 
  -5  -6  10   37.78   31.74   0 
  -5  -5 -10   -7.97   29.66   0 
  -5  -2   9  -26.03   30.72   0 
  -5  -1  -9    3.78   31.07   0 
  -5   1  -8   29.55   35.04   0 
  -5   4  -6   -1.29   45.96   0 
  -5   4   6   28.67   48.22   0 
  -5   5   5    4.23   36.65   0 
  -5   6  -4   82.71   44.94   0 
  -5   6   4   19.80   46.85   0 
  -4  -8 -10   -9.74   32.86   0 
  -4  -5   9   95.19   34.02   0 
  -4   3  -6   -8.28   38.64   0 
  -4   4  -5   61.23   47.30   0 
  -4   5  -4   45.96   38.99   0 
  -3  -6  -9   38.64   32.16   0 
  -3  -4   8   30.04   34.20   0 
  -3  -2  -8   33.23   31.57   0 
  -3  -1   7    0.31   43.57   0 
  -3   0  -7  -10.84   33.53   0 
  -3   5  -1   65.41   80.80   0 
  -3   5   1   -2.12  100.60   0 
  -2 -13   8   13.85   42.38   0 
  -2 -12   8   41.59   44.03   0 
  -2 -11   8   14.36   32.87   0 
  -2 -10   8   -0.82   30.88   0 
  -2  -9   8   27.32   37.79   0 
  -2  -5  -8   38.32   36.05   0 
  -2  -4   7   48.32   36.31   0 
  -2  -2  -7   29.37   34.92   0 
  -2   0  -6   56.19   39.55   0 
  -2   3  -3  122.58   57.45   0 
  -1 -12  -8   12.78   36.62   0 
  -1 -12   7    1.71   41.30   0 
  -1 -11  -8   -2.12   35.72   0 
  -1 -11   7   22.76   38.94   0 
  -1 -10   7   29.50   38.80   0 
  -1  -2  -6    3.09   39.41   0 
  -1  -2   5   -5.74   58.66   0 
  -1   2  -1 1024.20  133.39   0 
   0 -16  -6   25.91   37.18   0 
   0 -16   5   12.72   40.54   0 
   0  -6   5   11.02   38.31   0 
   0  -3  -5   -2.28   45.17   0 
   0  -2   3  164.70   70.29   0 
   1 -18   2   -0.13   54.09   0 
   1 -14  -5    6.45   41.66   0 
   1 -13   4   23.84   42.99   0 
   1 -10   4   25.50   48.15   0 
   1  -9   4   28.64   45.50   0 
   1  -8  -5   55.74   45.89   0 
   1  -5  -4    9.99   44.67   0 
   1  -4   2  -15.40   86.58   0 
   1  -3  -2   -7.65   73.13   0 
   2 -14   1   16.91   79.03   0 
   2 -13  -2   22.04   61.70   0 
 -13  11   5   18.36   48.60   0 
 -12   8   8  -13.53   39.02   0 
 -12   9   7  -26.93   37.10   0 
 -12  10  -4   43.38   44.02   0 
 -12  11  -2   27.54   53.32   0 
 -11   6   9    1.10   33.55   0 
 -11   8  -6   -3.43   38.31   0 
 -10   5  -8  -30.17   34.81   0 
  -9   7  -6   75.40   41.42   0 
  -9   7   7   11.41   34.55   0 
  -9   8  -5    7.55   41.56   0 
  -9   9   5   39.17   50.06   0 
  -9  10   3   45.81   58.61   0 
  -8   1  10  -16.72   30.45   0 
  -8   5  -7   -6.52   39.59   0 
  -7  -4  11   21.06   29.90   0 
  -7  -2 -10  -13.62   31.99   0 
  -7   0  10   33.80   37.60   0 
  -7   8   4   33.00   48.80   0 
  -6  -4 -10   24.38   29.95   0 
  -6  -2  10   10.71   32.25   0 
  -6   2  -8   32.08   31.76   0 
  -6   8  -1    8.41   69.17   0 
  -5  -6 -10    3.84   29.44   0 
  -5  -5  10   27.65   29.87   0 
  -5  -2  -9   27.69   31.02   0 
  -5  -1   9   24.99   39.38   0 
  -5   1   8   14.49   33.39   0 
  -5   3   7    0.59   45.64   0 
  -5   5  -5    0.41   36.51   0 
  -4  -1  -8   22.31   33.57   0 
  -4  -1   8   30.96   33.55   0 
  -4   4   5   67.24   39.26   0 
  -4   6   2   77.46   66.17   0 
  -3 -13   9   11.45   34.64   0 
  -3 -12   9  -22.38   33.35   0 
  -3 -11   9   -3.92   32.89   0 
  -3 -10   9   38.89   32.72   0 
  -3  -9   9   55.52   31.61   0 
  -3  -8  -9   -2.38   38.28   0 
  -3  -8   9   24.75   31.17   0 
  -3  -7  -9   -2.08   31.44   0 
  -3  -3  -8  101.46   31.55   0 
  -3  -3   8   -3.84   39.92   0 
  -3   1   6   16.02   40.97   0 
  -2 -15   8   47.35   39.79   0 
  -2 -14   8   -8.96   34.06   0 
  -2  -8   8   62.36   34.45   0 
  -2  -6  -8   27.44   34.82   0 
  -2  -1   6   27.25   41.54   0 
  -2   1  -5  -27.53   44.60   0 
  -2   2  -4   61.93   53.40   0 
  -1 -14   7   24.73   42.86   0 
  -1 -13   7    4.79   32.40   0 
  -1  -9   7   12.48   32.13   0 
  -1  -8   7    1.45   34.13   0 
  -1  -6  -7   58.52   45.14   0 
  -1  -4   6   19.60   39.18   0 
  -1  -3  -6   53.77   47.26   0 
  -1  -1  -5   90.49   48.88   0 
   0 -19   4   20.63   46.73   0 
   0 -18  -5   -4.38   40.16   0 
   0 -17   5   37.03   46.07   0 
   0 -15  -6  -10.90   38.38   0 
   0 -12   6    5.18   40.93   0 
   0 -10   6  -37.77   39.16   0 
   0  -6  -6   19.29   38.52   0 
   0  -5   5   78.51   50.63   0 
   0  -3   4  409.21   56.50   0 
   0  -2  -4  111.20   58.25   0 
   0  -1  -3   32.53   78.78   0 
   1 -17   3   21.85   50.83   0 
   1 -16  -4    9.75   41.14   0 
   1 -14   4   21.57   44.14   0 
   1 -13  -5   11.52   34.01   0 
   1 -12  -5    1.15   43.76   0 
   1 -11  -5  -20.08   46.29   0 
   1 -10  -5   18.61   45.14   0 
   1  -9  -5    6.60   35.60   0 
   1  -8   4   43.64   45.03   0 
   1  -3   1    7.71  108.48   0 
   2 -12  -2   37.92   61.77   0 
   2  -9  -2    7.63   60.26   0 
   2  -8  -1  195.31   82.28   0 
   2  -8   1  223.59   75.00   0 
 -12   9  -5    3.53   39.20   0 
 -12  10   6   -1.71   40.05   0 
 -10   6  -7   12.14   41.28   0 
 -10   7   8   34.27   40.89   0 
 -10   8   7    8.49   32.44   0 
 -10   9  -4  -40.06   49.89   0 
 -10   9   6   -2.32   41.93   0 
  -9   3  10   39.03   34.00   0 
  -9   4  -8   -0.17   34.30   0 
  -9  10  -1    4.07   59.48   0 
  -8  -1  11   30.98   29.46   0 
  -8   1  -9    7.84   29.41   0 
  -8   3  -8    9.82   40.12   0 
  -8   6  -6   17.20   40.50   0 
  -8   8  -4   69.34   43.96   0 
  -8   9   4   65.12   57.84   0 
  -7  -3 -10   14.69   30.06   0 
  -7   0  -9  -41.33   30.22   0 
  -7   8  -3   14.31   47.96   0 
  -7   9   2   56.71   72.36   0 
  -6  -6  11   43.35   32.90   0 
  -6  -5 -10    8.19   30.47   0 
  -6  -5  11   -1.12   36.23   0 
  -6   1   9    0.97   34.26   0 
  -6   3   8   21.14   34.45   0 
  -5  -7 -10   -0.69   31.80   0 
  -5  -4  10   29.31   32.19   0 
  -5  -3  -9  -28.89   33.09   0 
  -5   0  -8   92.01   35.00   0 
  -4  -9  10   -6.88   29.37   0 
  -4  -8  10   45.32   31.20   0 
  -4  -5  -9   33.39   31.07   0 
  -4  -3   9    9.96   31.15   0 
  -4   0   8   33.82   41.28   0 
  -4   3   6   31.18   38.85   0 
  -4   5   4   50.32   42.86   0 
  -3 -12  -9   -6.57   34.28   0 
  -3 -11  -9   18.72   32.00   0 
  -3 -10  -9   24.70   33.01   0 
  -3  -9  -9   35.35   30.86   0 
  -3  -7   9   78.34   32.40   0 
  -3  -6   9   -2.33   38.99   0 
  -3  -1  -7   -0.68   33.03   0 
  -3   1  -6   39.30   37.93   0 
  -3   4  -3  137.50   60.55   0 
  -2 -14  -8   -9.12   41.74   0 
  -2  -7  -8    2.16   33.11   0 
  -2  -6   8  116.13   36.50   0 
  -2  -3  -7   74.04   34.00   0 
  -2  -3   7   11.36   35.37   0 
  -2  -1  -6   65.20   39.05   0 
  -2   1   5   29.54   46.81   0 
  -2   2   4   21.31   51.72   0 
  -1 -15  -7   16.94   37.63   0 
  -1 -15   7   16.49   32.06   0 
  -1  -7  -7   69.98   43.13   0 
  -1  -7   7   24.29   36.01   0 
  -1   0  -4  164.92   58.91   0 
  -1   0   4  523.96   64.36   0 
  -1   1  -3   -6.38   68.17   0 
  -1   1   3  148.20   88.62   0 
   0 -19  -4   47.84   47.28   0 
   0 -14  -6   32.42   41.28   0 
   0 -14   6   24.25   42.31   0 
   0 -13   6   21.05   33.51   0 
   0  -8  -6   86.75   43.00   0 
   0  -8   6  119.57   43.93   0 
   0  -7  -6   24.51   38.74   0 
   0  -4  -5    0.65   43.63   0 
   1 -18  -2   24.05   57.64   0 
   1 -17  -3   38.51   50.48   0 
   1 -15  -4    9.77   48.99   0 
   1  -7   4  106.79   47.85   0 
   1  -6  -4   47.43   42.31   0 
   1  -5   3   11.11   50.96   0 
   2 -12   2   29.82   62.88   0 
   2 -11  -2   20.27   63.82   0 
   2 -11   2   40.84   63.02   0 
   2 -10  -2   22.64   56.18   0 
   2 -10   2  108.20   64.56   0 
 -11   6  -7   23.97   43.39   0 
 -11   9   7   17.10   37.21   0 
 -11  10  -3   22.28   47.41   0 
 -10   4  -8  102.24   38.92   0 
 -10   6   9   11.10   40.62   0 
 -10   7  -6  -12.93   37.76   0 
  -9   5  -7   -3.59   44.44   0 
  -9   5   9   34.35   35.43   0 
  -8   4   9  -21.71   31.53   0 
  -8   7  -5  -11.98   41.80   0 
  -8   9  -2   15.78   56.29   0 
  -7  -2  11   14.85   29.70   0 
  -7   1  10   46.21   29.70   0 
  -7   3   9   21.40   32.66   0 
  -7   5  -6   56.84   39.95   0 
  -7   7   6   51.71   43.86   0 
  -6  -4  11   43.27   30.43   0 
  -6  -2  -9  -31.00   31.40   0 
  -6  -1  10    1.05   32.20   0 
  -6   1  -8  -17.00   32.29   0 
  -6   6   6   17.32   40.47   0 
  -6   7  -3   36.17   52.92   0 
  -5  -4  -9   22.36   39.66   0 
  -5  -3  10   21.18   32.27   0 
  -5   0   9   13.12   32.11   0 
  -5   2   8   17.00   34.17   0 
  -5   7  -1    3.68   72.61   0 
  -4  -7  -9   47.26   38.38   0 
  -4  -7  10   20.85   31.01   0 
  -4  -6  -9   36.00   31.69   0 
  -4  -2  -8   32.42   34.26   0 
  -4  -2   9   72.01   33.87   0 
  -4   0  -7   30.58   42.39   0 
  -4   2  -6   -1.82   37.37   0 
  -4   2   7   17.34   36.50   0 
  -4   6  -1   34.37   71.36   0 
  -3  -5  -8   78.71   41.68   0 
  -3  -5   9   79.95   33.82   0 
  -3  -2   8   41.77   33.35   0 
  -3   0   7   14.01   35.57   0 
  -3   2  -5   22.45   41.96   0 
  -3   3  -4   16.75   54.58   0 
  -3   3   5   91.07   44.12   0 
  -2 -13  -8  -14.67   33.38   0 
  -2 -12  -8   11.71   34.70   0 
  -2 -10  -8   16.53   33.55   0 
  -2  -9  -8   11.91   31.43   0 
  -2  -5   8   13.29   32.30   0 
  -2  -4  -7   40.07   32.99   0 
  -2  -2   7   16.52   35.76   0 
  -2   0   6  214.11   51.28   0 
  -2   3   3  274.47   78.58   0 
  -1 -16   7   -3.26   31.65   0 
  -1 -14  -7    5.46   31.55   0 
  -1 -13  -7   39.94   42.23   0 
  -1  -8  -7   21.45   32.93   0 
  -1  -4  -6    9.61   38.39   0 
  -1  -3   6   32.61   39.71   0 
  -1  -1   5   23.03   49.51   0 
  -1   2   1  165.34  119.68   0 
   0 -18   5    3.85   47.43   0 
   0 -17  -5   -8.40   38.01   0 
   0 -15   6    9.70   39.94   0 
   0 -13  -6  -11.25   34.32   0 
   0 -12  -6   42.95   39.81   0 
   0 -11  -6   51.04   39.55   0 
   0  -9  -6   27.30   34.02   0 
   0  -7   6    0.98   37.88   0 
   0  -5  -5   88.16   50.54   0 
   0  -4   5   35.17   43.81   0 
   1  -7  -4   23.63   48.37   0 
   1  -3  -1  282.22  130.99   0 
   2 -13  -1   13.13   72.60   0 
   2 -13   2   37.70   64.20   0 
   2  -9   2   10.44   65.10   0 
 -13  11  -2   10.06   51.68   0 
 -13  12   3    9.82   70.12   0 
 -12  11   5  -10.71   51.18   0 
 -11   7   9    9.95   41.39   0 
 -11  10   6  -13.64   46.49   0 
 -11  11   4    0.67   53.61   0 
 -10  10  -2   26.08   47.54   0 
 -10  10   5    0.42   48.25   0 
 -10  11   2   27.29   83.77   0 
  -9   1  -9   45.21   28.21   0 
  -9   3  -8   28.53   31.72   0 
  -9   9  -3   22.08   44.03   0 
  -8   0  -9    6.65   30.35   0 
  -8   3  10   26.62   39.40   0 
  -8   4  -7   36.16   37.50   0 
  -8   6   8   32.42   38.72   0 
  -8   7   7   22.80   33.08   0 
  -7  -1  -9    7.69   30.77   0 
  -7  -1  11   -8.44   27.87   0 
  -7   5   8   38.90   39.65   0 
  -7   6  -5    6.33   43.44   0 
  -6  -3  11   25.67   31.01   0 
  -6   0  10   20.09   30.07   0 
  -6   4  -6   20.98   36.14   0 
  -6   5   7  127.72   35.68   0 
  -6   7   5   39.72   45.25   0 
  -6   8   3   33.54   54.75   0 
  -5  -6  11  -20.73   39.85   0 
  -5  -2  10   16.87   32.97   0 
  -5  -1  -8  -13.94   33.60   0 
  -5   1  -7   25.90   41.53   0 
  -5   3  -6    9.46   36.94   0 
  -5   5   6   16.64   37.38   0 
  -5   6  -3   31.28   46.85   0 
  -5   7   3   59.33   52.90   0 
  -4  -8  -9  -11.90   31.39   0 
  -4  -5  10   13.87   30.86   0 
  -4  -3  -8   21.89   30.00   0 
  -4   3  -5   45.47   47.78   0 
  -4   5  -3  169.34   45.75   0 
  -3  -6  -8   63.45   42.22   0 
  -3  -4   9   15.80   33.81   0 
  -3  -2  -7    4.51   32.35   0 
  -3   0  -6   38.59   37.55   0 
  -3   2   6   23.29   40.69   0 
  -3   4   4  126.20   47.30   0 
  -3   5   2   18.09   77.43   0 
  -2 -12   9  -21.24   39.27   0 
  -2 -10   9   -4.36   37.95   0 
  -2  -5  -7   -1.51   42.01   0 
  -2  -4   8   30.93   33.95   0 
  -2  -2  -6   12.12   38.18   0 
  -2   0  -5   -6.00   46.08   0 
  -2   3  -2    7.28   69.67   0 
  -1 -17  -6   -0.03   37.67   0 
  -1 -12  -7   -5.96   32.16   0 
  -1 -11  -7   21.31   32.52   0 
  -1 -11   8   17.72   38.70   0 
  -1 -10  -7   52.01   34.22   0 
  -1  -5   7    0.26   36.50   0 
  -1  -2  -5  109.72   46.96   0 
   0 -16  -5    3.93   41.25   0 
   0 -16   6   21.25   39.57   0 
   0  -6   6   22.16   36.68   0 
   0  -3  -4  419.62   58.20   0 
   0  -2   4   99.05   58.51   0 
   0  -1   3    2.90   71.33   0 
   1 -18   3    9.07   50.18   0 
   1 -16   4   23.24   40.92   0 
   1 -14  -4   11.68   44.37   0 
   1 -13   5   31.73   41.44   0 
   1 -12   5   53.56   42.72   0 
   1 -11   5   33.07   44.96   0 
   1 -10   5   70.27   46.96   0 
   1  -9   5   47.44   45.13   0 
   1  -8  -4  198.43   47.00   0 
   1  -6   4   20.81   41.27   0 
   1  -5  -3  175.50   54.26   0 
   1  -4   3  111.64   68.39   0 
 -11   7  -6   61.87   34.51   0 
 -11   8  -5   27.36   38.93   0 
 -11   9  -4    7.25   40.51   0 
 -11  11   0   23.88   72.74   0 
 -10   5  -7  -20.45   34.37   0 
  -9   0  -9    7.55   36.66   0 
  -9   6  -6   30.88   33.89   0 
  -9   7  -5   29.89   39.50   0 
  -9   7   8   19.30   34.46   0 
  -9   8  -4    3.23   40.42   0 
  -9   8   7    5.61   33.90   0 
  -9  10   4   21.31   52.46   0 
  -8   1  11   26.15   29.87   0 
  -8   5   9   71.33   42.27   0 
  -7   1  -8    1.72   31.68   0 
  -7   2  10  -10.98   30.92   0 
  -7   3  -7   -7.80   32.27   0 
  -7   4   9   17.44   36.75   0 
  -7   8   5   20.57   47.33   0 
  -6  -2  11    5.84   37.41   0 
  -6   0  -8   88.63   33.19   0 
  -6   2  -7    4.68   35.39   0 
  -6   5  -5   52.58   36.92   0 
  -6   6  -4   19.13   44.58   0 
  -5  -6  -9   -2.52   30.53   0 
  -5  -2  -8   38.63   40.58   0 
  -5   3   8   30.46   39.69   0 
  -5   4  -5   37.29   38.66   0 
  -5   5  -4   69.59   45.40   0 
  -5   6   5   -2.36   37.12   0 
  -4 -11  -9   42.79   30.67   0 
  -4 -10  -9  -12.43   29.67   0 
  -4  -4  -8   -6.26   32.66   0 
  -4  -4  10   37.77   33.12   0 
  -4  -1  -7   -3.05   39.37   0 
  -4  -1   9   19.80   30.17   0 
  -4   1   8   65.87   33.69   0 
  -4   4  -4   14.90   39.67   0 
  -4   4   6   11.48   38.92   0 
  -4   6   3  801.77   64.35   0 
  -3 -10  10   -2.31   28.40   0 
  -3  -9  10   47.37   31.22   0 
  -3  -8  10   17.94   37.24   0 
  -3  -7  -8   45.19   33.14   0 
  -3  -3  -7   15.28   39.41   0 
  -3  -1   8   21.82   32.37   0 
  -3   1   7   14.22   36.20   0 
  -2 -16  -7    8.70   40.26   0 
  -2 -13   9  -23.58   33.64   0 
  -2  -9   9   14.33   33.33   0 
  -2  -6  -7   22.41   41.61   0 
  -2  -1   7   18.85   35.40   0 
  -2   1  -4   66.00   67.49   0 
  -1 -16  -6   20.81   38.08   0 
  -1 -14   8   38.65   39.80   0 
  -1 -13   8  -13.91   32.19   0 
  -1 -12   8   -9.19   37.70   0 
  -1 -10   8   21.93   32.97   0 
  -1  -9   8   -2.93   30.80   0 
  -1  -8   8    3.31   39.20   0 
  -1  -5  -6   67.94   38.19   0 
  -1  -4   7   -8.85   34.90   0 
  -1  -2   6    1.54   39.50   0 
  -1  -1  -4   42.78   70.42   0 
   0 -18  -4   41.74   49.90   0 
   0 -15  -5   13.73   41.04   0 
   0  -6  -5  -11.36   40.09   0 
   0  -5   6   27.16   48.41   0 
   0  -3   5    1.55   44.96   0 
   0  -2  -3  191.26   69.15   0 
   0  -1  -2  -16.10   86.51   0 
   1 -19   2   17.98   65.09   0 
   1 -16  -3   27.78   48.95   0 
   1 -14   5   -1.91   41.57   0 
   1 -13  -4   31.57   45.23   0 
   1 -11  -4    1.26   47.81   0 
   1 -10  -4   24.19   47.79   0 
   1  -9  -4    0.11   41.68   0 
   1  -8   5   50.75   44.81   0 
   1  -4  -2  102.30   85.29   0 
   1  -3   2   20.54   91.05   0 
   2 -14   2   14.22   61.84   0 
   2 -12  -1   20.45   78.08   0 
   2  -9  -1    5.31   78.54   0 
   2  -8   2  609.78   66.63   0 
   2  -7   1   80.72   82.53   0 
 -12   7  -6   10.06   38.04   0 
 -12  10   7   23.68   39.19   0 
 -12  11  -1    7.10   54.33   0 
 -11   5  -7   44.38   39.77   0 
 -10   3  -8    5.73   33.79   0 
 -10   8   8   -6.59   30.45   0 
 -10   9   7   34.36   40.36   0 
  -8   5  -6    8.33   31.86   0 
  -8   9   5   51.69   45.65   0 
  -7  -3  -9    1.65   30.15   0 
  -7   0  11   12.31   29.79   0 
  -7   8  -2    6.23   51.53   0 
  -7   9   3   32.05   54.61   0 
  -6  -5  -9   -0.99   37.35   0 
  -6  -4  -9  -22.50   33.81   0 
  -6  -1  -8   31.95   32.75   0 
  -6   1  10   24.88   29.79   0 
  -6   3   9   55.03   30.95   0 
  -5  -8  -9   -4.79   30.13   0 
  -5  -7  -9  -12.98   30.67   0 
  -5  -4  11  -18.84   28.89   0 
  -5  -1  10   20.54   31.39   0 
  -4  -5  -8   57.22   41.06   0 
  -4  -3  10   17.26   32.12   0 
  -4   0   9   43.51   41.68   0 
  -4   1  -6   41.70   36.91   0 
  -4   3   7   23.67   38.41   0 
  -4   5   5   25.50   37.48   0 
  -3 -14  -8    0.04   34.17   0 
  -3 -13  -8   18.44   32.62   0 
  -3 -11  -8  -34.37   38.86   0 
  -3 -10  -8   16.23   39.46   0 
  -3  -9  -8   17.06   31.56   0 
  -3  -7  10   37.40   28.67   0 
  -3  -3   9   46.72   34.02   0 
  -3   0   8   47.35   38.54   0 
  -3   1  -5  171.80   43.21   0 
  -2 -15  -7   -5.27   38.32   0 
  -2  -7  -7  100.99   34.17   0 
  -2  -7   9    2.43   31.37   0 
  -2  -3  -6   37.05   37.25   0 
  -2  -3   8  120.62   34.51   0 
  -2   1   6   16.34   41.47   0 
  -2   2  -3    4.29   59.66   0 
  -1 -15  -6   36.49   38.36   0 
  -1 -15   8  -13.00   39.71   0 
  -1  -7   8   58.10   36.62   0 
  -1  -6  -6   25.46   37.74   0 
  -1  -3  -5   64.58   45.29   0 
  -1   0   5  -31.74   48.71   0 
  -1   1  -2  500.55  103.54   0 
  -1   1   4  769.01   66.00   0 
  -1   2   2  792.13   89.74   0 
   0 -17   6   16.84   40.73   0 
   0 -14  -5   15.09   39.64   0 
   0 -14   7   39.37   38.34   0 
   0 -13   7   15.37   31.77   0 
   0 -12   7   22.33   32.83   0 
   0 -10   7   -4.22   33.72   0 
   0  -9   7  -16.52   31.09   0 
   0  -8   7   88.16   39.94   0 
   0  -7  -5  109.24   39.12   0 
   0  -4  -4   20.42   49.19   0 
   1 -18  -1   17.93   64.15   0 
   1 -17  -2    1.89   54.43   0 
   1 -17   4   -1.71   47.75   0 
   1 -15   5   18.20   40.86   0 
   1  -7   5   -6.29   46.53   0 
   1  -6  -3   -1.73   58.86   0 
   1  -5   4   13.78   42.72   0 
   2 -12   3   15.83   55.60   0 
   2 -11  -1    9.12   79.58   0 
   2 -11   3   26.47   54.05   0 
   2 -10  -1    8.88   74.79   0 
   2 -10   3   41.42   53.90   0 
 -13  10  -3   19.22   47.48   0 
 -13  12   4   23.28   58.58   0 
 -12   8  -5   10.08   37.73   0 
 -12   9  -4   -2.88   39.58   0 
 -11   9   8   19.13   39.02   0 
 -10   6  -6   11.37   34.48   0 
 -10   9  -3   28.36   45.73   0 
 -10  11   3    1.16   56.40   0 
  -9  -1  -9   26.92   30.10   0 
  -9   5  10  -12.89   32.55   0 
  -8  -2  -9   15.99   29.77   0 
  -8   1  -8   31.21   32.75   0 
  -8   2  11   38.67   25.98   0 
  -8   3  -7  -32.14   30.40   0 
  -8   4  10   17.64   30.87   0 
  -8   6  -5  183.68   44.29   0 
  -8   8  -3   99.92   48.30   0 
  -7  -4  -9   14.77   31.92   0 
  -7   0  -8   19.98   31.16   0 
  -7   1  11   27.32   28.99   0 
  -7   2  -7   22.61   41.03   0 
  -7   3  10   65.68   31.83   0 
  -7   4  -6   19.22   31.86   0 
  -7   6   8   23.51   39.26   0 
  -7   7   7   -2.00   41.80   0 
  -6  -6  -9  -21.63   30.15   0 
  -6  -1  11   34.25   30.05   0 
  -6   1  -7  -29.16   33.48   0 
  -6   5   8   16.40   37.11   0 
  -6   8   0   91.41  102.38   0 
  -6   8   4   -3.38   52.75   0 
  -5 -10  -9   55.41   30.77   0 
  -5  -9  -9   -6.40   29.68   0 
  -5  -3  -8   45.43   32.11   0 
  -5   0  -7  -14.64   32.53   0 
  -5   2  -6   17.41   37.74   0 
  -5   7   4   28.16   47.67   0 
  -4  -7  11   -0.97   31.65   0 
  -4  -6  -8   17.04   32.25   0 
  -4  -6  11    6.73   29.89   0 
  -4  -2  -7   -0.01   31.74   0 
  -4  -2  10   17.83   31.82   0 
  -4   2   8   28.30   32.76   0 
  -3  -5  10    4.13   29.32   0 
  -3  -4  -7   45.15   33.13   0 
  -3  -1  -6   52.92   37.21   0 
  -3   2   7   26.67   43.96   0 
  -3   3   6   19.15   38.90   0 
  -3   4  -2   20.80   69.80   0 
  -3   4   5  -13.95   48.27   0 
  -3   5   3   41.31   60.17   0 
  -2 -14  -7   12.39   35.07   0 
  -2 -13  -7   -9.01   43.18   0 
  -2  -8  -7    1.60   32.13   0 
  -2  -5   9   17.39   32.66   0 
  -2  -2   8  146.51   34.34   0 
  -2  -1  -5    3.29   45.34   0 
  -2   0   7   14.36   36.00   0 
  -2   3   4   39.94   49.78   0 
  -1 -18  -5   12.49   38.91   0 
  -1 -14  -6   20.26   40.58   0 
  -1  -8  -6   36.21   45.14   0 
  -1  -7  -6   -2.35   37.49   0 
  -1  -6   8    9.16   33.22   0 
  -1  -3   7   -4.89   34.94   0 
  -1  -1   6    7.04   41.79   0 
  -1   0  -3   12.61   74.62   0 
   0 -20  -2   -3.85   57.69   0 
   0 -19  -3   -0.85   47.74   0 
   0 -17  -4   -8.01   39.81   0 
   0 -15   7   19.11   35.76   0 
   0 -13  -5   -4.50   40.63   0 
   0  -8  -5   23.47   38.56   0 
   0  -7   7    9.88   35.14   0 
   0  -4   6  -13.53   38.02   0 
   0  -1   4  -19.01   58.61   0 
   0   0   2   -1.46   89.73   0 
   1 -16   5   -1.54   45.91   0 
   1 -15  -3   31.62   50.90   0 
   1  -6   5  105.94   46.10   0 
   2 -13   3   20.18   54.77   0 
   2  -9   3    5.08   50.10   0 
   2  -7   2   49.02   65.00   0 
 -13   8  -5   -4.01   37.60   0 
 -13   9  -4    6.39   39.64   0 
 -12  11   6   18.74   41.81   0 
 -11   6  -6    4.35   41.42   0 
 -11  10  -2   23.63   45.21   0 
 -11  10   7    1.20   40.75   0 
 -11  11   5   30.17   46.62   0 
 -10   2  -8   20.03   29.62   0 
 -10   4  -7    2.23   32.72   0 
 -10   7  -5   29.34   32.93   0 
 -10   8  -4   14.70   41.17   0 
 -10  10   6   11.42   40.76   0 
  -9  -2  -9    6.03   30.95   0 
  -9   1  -8  -28.41   30.54   0 
  -9   5  -6  -22.03   38.29   0 
  -9   7   9    9.05   41.32   0 
  -9   8   8   45.15   42.59   0 
  -9  10   0    1.76   71.68   0 
  -9  10   5   26.89   48.57   0 
  -8  -3  -9   -0.60   28.39   0 
  -8   0  -8  -16.44   37.48   0 
  -8   7  -4  199.85   39.22   0 
  -8   7   8    6.02   31.78   0 
  -8   8   7   -8.17   39.99   0 
  -8  10   2   37.17   81.31   0 
  -7  -1  -8   14.25   31.32   0 
  -7   5  -5   20.36   39.10   0 
  -7   5   9   40.33   31.25   0 
  -7   8   6   49.17   42.61   0 
  -7   9   4  101.36   57.86   0 
  -6  -8  -9  -23.12   30.67   0 
  -6  -7  -9  -35.57   29.38   0 
  -6  -2  -8   47.06   33.00   0 
  -6   0  11   13.41   28.59   0 
  -6   2  10   34.36   30.66   0 
  -6   4   9   -7.55   37.77   0 
  -6   7   6    7.20   33.52   0 
  -5  -4  -8  -10.66   30.09   0 
  -5  -2  11   14.82   31.20   0 
  -5  -1  -7   11.76   39.65   0 
  -5   3  -5   12.93   48.89   0 
  -5   4   8   29.02   33.74   0 
  -5   5   7   68.37   35.08   0 
  -5   6   6   14.36   41.66   0 
  -4  -8  -8   -7.79   37.68   0 
  -4  -7  -8    8.15   31.82   0 
  -4  -5  11  -25.14   27.90   0 
  -4   0  -6   54.23   36.03   0 
  -4   1   9   15.67   41.96   0 
  -4   2  -5   61.75   39.59   0 
  -4   6   4   15.40   47.39   0 
  -3  -5  -7   15.56   32.52   0 
  -3  -4  10   33.47   32.63   0 
  -3  -1   9   55.98   39.17   0 
  -3   2  -4    5.34   46.71   0 
  -3   3  -3   14.54   62.00   0 
  -2 -11  -7   24.95   29.90   0 
  -2 -10  -7   12.11   31.24   0 
  -2  -4  -6  -13.35   36.58   0 
  -2  -4   9   -1.00   32.67   0 
  -1 -13  -6   -1.77   32.57   0 
  -1 -12  -6   -9.22   39.87   0 
  -1 -12   9   -9.65   39.95   0 
  -1 -11  -6   52.49   42.34   0 
  -1 -11   9    3.29   39.63   0 
  -1 -10  -6   23.14   40.01   0 
  -1  -9  -6   14.11   35.56   0 
  -1  -5   8   48.75   33.89   0 
  -1  -4  -5   62.16   43.06   0 
  -1  -2   7   18.73   35.72   0 
  -1   2   3   70.84   69.04   0 
   0 -12  -5   10.12   35.41   0 
   0 -11  -5    8.95   37.34   0 
   0 -10  -5   -3.31   31.97   0 
   0  -6   7   51.75   36.41   0 
   0  -5  -4   19.74   53.42   0 
   0  -2   5  121.85   47.65   0 
   1 -19   3   18.18   57.91   0 
   1 -18   4   21.89   49.74   0 
   1 -14  -3   33.12   51.18   0 
   1 -13   6   18.70   40.88   0 
   1 -12   6   24.47   39.82   0 
   1 -11   6   45.28   34.21   0 
   1 -10   6   -7.81   35.46   0 
   1  -9   6   -7.63   39.99   0 
   1  -7  -3  238.89   54.99   0 
   1  -4   4    1.28   44.31   0 
   1  -3   3  173.58   61.86   0 
   2 -15   2    9.37   58.19   0 
   2 -14   3    7.79   56.08   0 
   2  -8   3    8.69   46.86   0 
 -12   6  -6  -20.72   38.05   0 
 -12  12   3    7.45   74.77   0 
 -11   4  -7   42.33   33.68   0 
 -11   7  -5   57.34   38.27   0 
 -10   1  -8   -4.77   37.11   0 
 -10  11   4   13.19   52.90   0 
  -9  -3  -9   20.14   30.59   0 
  -9   3  -7   14.05   31.61   0 
  -9   6  10   66.20   40.31   0 
  -9   9   7   11.50   40.86   0 
  -8   2  -7  -33.26   39.55   0 
  -8   4  -6   49.03   32.30   0 
  -8   5  10   27.14   32.24   0 
  -8   9  -1   91.29   59.73   0 
  -8   9   6  105.62   42.85   0 
  -8  10   3    8.07   59.97   0 
  -7  -6  -9   23.72   30.16   0 
  -7   4  10   29.79   31.45   0 
  -7   6  -4   16.35   44.72   0 
  -7   7  -3   48.39   45.47   0 
  -6   0  -7   18.46   35.27   0 
  -6   4  -5   -5.19   35.37   0 
  -6   7  -2  -12.87   48.22   0 
  -5  -5  -8   42.34   32.34   0 
  -5  -1  11   29.70   35.61   0 
  -5   1  -6    3.19   37.36   0 
  -5   1  10   16.71   29.66   0 
  -5   3   9   38.55   32.59   0 
  -4 -12  -8   28.54   31.20   0 
  -4 -11  -8    4.24   31.06   0 
  -4 -10  -8    0.78   31.54   0 
  -4  -9  -8   15.03   31.27   0 
  -4  -3  -7   -1.39   32.74   0 
  -4   3  -4  143.99   53.51   0 
  -4   3   8   56.61   33.17   0 
  -4   4   7   44.86   37.44   0 
  -4   5  -2  158.70   60.14   0 
  -4   5   6   49.88   36.80   0 
  -3 -15  -7   39.89   40.07   0 
  -3  -6  -7   88.89   34.28   0 
  -3  -3  10   46.94   31.77   0 
  -3  -2  -6   -4.95   36.16   0 
  -3   0  -5   29.45   42.91   0 
  -3   1   8   30.22   32.95   0 
  -3   5   4   54.13   52.80   0 
  -2 -17  -6    8.92   31.08   0 
  -2  -9  10   39.12   31.97   0 
  -2  -8  10   14.38   30.36   0 
  -2  -7  10   33.09   37.84   0 
  -2  -5  -6   47.88   35.86   0 
  -2  -3   9   24.58   33.13   0 
  -2  -2  -5   23.31   45.41   0 
  -2  -1   8   20.57   33.34   0 
  -2   0  -4   -6.04   53.34   0 
  -2   2   6    5.36   39.66   0 
  -1 -17  -5   14.32   39.46   0 
  -1  -9   9   -6.77   30.89   0 
  -1  -8   9   -1.73   31.33   0 
  -1  -5  -5   88.63   50.07   0 
  -1  -4   8    3.89   32.10   0 
  -1  -2  -4   39.36   54.96   0 
  -1   0   6   42.79   41.66   0 
  -1   1   5   59.75   48.06   0 
   0 -16  -4   -0.98   41.49   0 
   0 -12   8   20.31   41.32   0 
   0 -11   8   27.65   43.83   0 
   0 -10   8   -8.96   37.65   0 
   0  -9   8    3.56   36.29   0 
   0  -5   7   24.90   36.97   0 
   0  -3  -3   27.42   63.43   0 
   0  -3   6   62.69   39.09   0 
   0   0   3    7.18   73.39   0 
   1 -14   6   38.44   42.46   0 
   1  -8  -3   12.97   48.74   0 
   1  -8   6   49.00   34.96   0 
   1  -7   6   42.55   46.23   0 
   1  -5  -2   73.16   75.95   0 
   1  -5   5   60.55   39.27   0 
   2 -12   4   49.05   54.24   0 
   2 -11   4    3.96   46.03   0 
   2 -10   4   61.30   46.81   0 
 -13  11  -1    5.95   52.38   0 
 -12   4  -7   22.98   33.82   0 
 -11   1  -8   25.77   34.33   0 
 -11   8  -4   19.13   39.92   0 
 -11   9  -3   40.38   46.97   0 
 -10   3  -7   55.44   41.19   0 
 -10   5  -6   47.86   35.51   0 
 -10   9   8   63.12   32.08   0 
 -10  10  -1   30.20   50.43   0 
  -9   0  -8   14.12   29.34   0 
  -9   6  -5   35.01   32.45   0 
  -8  -6  -9   -6.83   37.55   0 
  -8  -5  -9   19.96   29.61   0 
  -8  -1  -8   41.13   30.72   0 
  -7  -8  -9   -8.47   30.37   0 
  -7  -2  -8    0.17   31.38   0 
  -7   3  -6   38.84   33.95   0 
  -6  -4  -8   34.70   31.63   0 
  -6   1  11   13.30   28.65   0 
  -6   2  -6   14.06   36.19   0 
  -6   3  10   38.10   30.80   0 
  -6   5  -4    9.02   36.83   0 
  -6   6  -3   23.14   44.85   0 
  -6   8   5   12.78   47.78   0 
  -5  -7  -8   50.97   37.50   0 
  -5  -2  -7   20.94   32.17   0 
  -5   4  -4  248.96   39.82   0 
  -5   6  -2   23.63   49.68   0 
  -5   7   5    5.41   43.24   0 
  -4  -4  -7   26.61   32.54   0 
  -4  -3  11  -17.98   29.17   0 
  -4  -1  -6   59.75   35.69   0 
  -4   0  10   53.61   31.11   0 
  -4   2   9   47.01   41.05   0 
  -4   4  -3    6.58   53.34   0 
  -4   6   5   42.93   43.49   0 
  -3 -14  -7    9.04   32.71   0 
  -3  -8  -7   63.92   41.18   0 
  -3  -7  -7   17.63   31.44   0 
  -3  -6  11   23.05   29.18   0 
  -3  -3  -6   75.25   36.41   0 
  -3   0   9  -15.56   30.77   0 
  -3   3   7   36.34   36.59   0 
  -3   4   6  -10.98   45.40   0 
  -2 -16  -6   -7.48   30.71   0 
  -2  -6  -6    9.53   37.91   0 
  -2  -6  10   32.47   31.42   0 
  -2   1   7    5.23   35.67   0 
  -2   3   5   31.11   42.85   0 
  -2   4   1  298.97  119.32   0 
  -2   4   3  153.58   68.95   0 
  -1 -19  -4    3.45   40.31   0 
  -1 -16  -5    7.90   39.40   0 
  -1  -7   9   -1.11   31.54   0 
  -1  -6   9  -19.46   32.06   0 
  -1  -1   7   10.56   35.61   0 
  -1   2   4    9.33   68.93   0 
   0 -18  -3   12.36   47.71   0 
   0 -15  -4    9.35   40.67   0 
   0 -14   8   26.15   39.54   0 
   0 -13   8   41.36   33.46   0 
   0  -8   8   31.22   32.57   0 
   0  -6  -4   -0.38   40.86   0 
   0  -4   7   11.31   35.45   0 
   0  -1   5    3.07   47.07   0 
   1 -16  -2   14.30   51.83   0 
   1 -15   6    6.54   40.26   0 
   1 -13  -3  -14.04   49.93   0 
   1 -12  -3   19.83   52.58   0 
   1  -9  -3   35.52   48.03   0 
   1  -6   6    6.43   45.37   0 
   1  -3   4   37.27   60.72   0 
   2 -15   3   10.31   53.61   0 
   2 -13   4    6.96   42.06   0 
   2  -9   4  -24.93   44.69   0 
   2  -7   3   13.49   49.64   0 
   2  -6   2   10.71   68.93   0 
 -12   7  -5   27.75   36.89   0 
 -12  10  -2   34.95   45.21   0 
 -12  12   4   11.84   58.35   0 
 -11   3  -7   45.13   40.57   0 
 -11   5  -6   47.93   41.00   0 
 -11  11   6   14.90   42.22   0 
 -10   0  -8    7.36   30.16   0 
 -10  10   7    3.02   37.58   0 
 -10  11   5   38.60   44.57   0 
  -9  -1  -8    3.00   37.17   0 
  -9   2  -7   -3.04   32.32   0 
  -9   4  -6   23.21   38.64   0 
  -9   7  -4   27.48   33.80   0 
  -9   8  -3    6.67   40.66   0 
  -9  10   6   33.65   40.52   0 
  -8  -2  -8  -15.65   36.30   0 
  -8   1  -7   46.39   38.71   0 
  -8   5  -5   99.80   35.87   0 
  -8   7   9   90.00   34.71   0 
  -8   8   8   27.47   43.44   0 
  -8  10   4   90.54   54.40   0 
  -7   0  -7   -2.20   41.15   0 
  -7   3  11   -1.39   28.40   0 
  -7   6   9  -13.43   32.09   0 
  -7   7   8   11.43   33.49   0 
  -7   8   7   -9.43   39.49   0 
  -7   9   5    1.50   45.00   0 
  -6  -5  -8   13.61   33.42   0 
  -6  -1  -7    5.55   34.28   0 
  -6   2  11   18.60   35.36   0 
  -6   5   9   -1.16   30.07   0 
  -6   6   8   22.60   31.02   0 
  -6   7   7   30.55   39.70   0 
  -5 -13  -8   -5.35   33.17   0 
  -5 -12  -8   16.39   36.09   0 
  -5 -11  -8   21.08   36.78   0 
  -5 -10  -8  -23.26   37.51   0 
  -5  -9  -8  -21.86   31.39   0 
  -5  -8  -8   28.90   30.66   0 
  -5   0  11  -12.21   28.81   0 
  -5   2  10    4.80   29.60   0 
  -5   5  -3   15.45   38.99   0 
  -5   5   8   71.66   32.01   0 
  -5   6   7   90.74   38.73   0 
  -4  -5  -7  129.03   32.55   0 
  -4  -2  11  -36.13   29.87   0 
  -4   1  -5   64.45   39.80   0 
  -3 -13  -7   25.12   36.19   0 
  -3 -12  -7   22.61   34.80   0 
  -3 -11  -7   22.35   31.50   0 
  -3 -10  -7   20.07   31.26   0 
  -3  -9  -7   -2.10   31.87   0 
  -3  -5  11   17.92   29.67   0 
  -3  -2  10   23.93   32.15   0 
  -3   2   8   -2.37   32.26   0 
  -2 -15  -6    5.83   29.44   0 
  -2  -7  -6   28.64   36.64   0 
  -2  -5  10   20.58   30.24   0 
  -2  -3  -5   99.82   42.32   0 
  -2  -2   9   15.97   28.94   0 
  -2   0   8  292.32   35.84   0 
  -2   1  -3  -17.49   60.71   0 
  -2   3  -1  142.99   95.99   0 
  -1 -15  -5   34.43   41.24   0 
  -1  -6  -5   50.92   38.65   0 
  -1  -5   9   12.02   31.91   0 
  -1  -3  -4   44.76   52.31   0 
  -1  -1  -3    0.77   68.34   0 
   0 -14  -4   -5.08   39.68   0 
   0  -7  -4   15.53   47.15   0 
   0  -7   8   20.40   32.26   0 
   0  -6   8  -13.91   32.62   0 
   0  -2  -2  280.16   99.86   0 
   0  -2   6   62.10   39.61   0 
   0   0   4  455.94   62.08   0 
   1 -19   4   -0.36   49.92   0 
   1 -18   5    9.21   45.23   0 
   1 -16   6   -0.70   38.31   0 
   1 -11  -3   30.63   46.64   0 
   1 -11   7   18.36   39.15   0 
   1 -10  -3   49.45   47.96   0 
   1 -10   7   57.97   39.80   0 
   1  -9   7  -19.74   38.29   0 
   1  -4   5   98.44   42.73   0 
   1  -2   2    8.84   75.38   0 
   2 -16   2    9.52   61.72   0 
   2 -14   4   36.37   49.00   0 
   2  -6   1  266.65   87.51   0 
 -14  11  -1   12.65   49.85   0 
 -13   7  -5    7.33   35.80   0 
 -12   3  -7  -22.33   39.39   0 
 -12   5  -6  -30.90   40.50   0 
 -12   8  -4   14.39   37.99   0 
 -12   9  -3   24.99   45.38   0 
 -11   0  -8    8.62   28.70   0 
 -10   2  -7   19.50   38.49   0 
 -10   6  -5    7.91   32.92   0 
  -9   8   9   38.40   32.68   0 
  -9   9   8   43.19   37.13   0 
  -8   3  -6   48.65   31.95   0 
  -8   6  -4   54.26   42.05   0 
  -8   6  10    9.89   32.77   0 
  -7  -4  -8    5.46   31.70   0 
  -7   2  -6   -5.32   41.07   0 
  -7   4  -5    6.80   33.78   0 
  -6  -6  -8   22.50   31.01   0 
  -6   1  -6   28.12   36.01   0 
  -6   3  -5   11.65   38.31   0 
  -6   4  10   22.65   31.55   0 
  -5  -3  -7   20.56   31.41   0 
  -5   0  -6   -9.68   34.95   0 
  -5   1  11   32.78   29.55   0 
  -5   2  -5   95.11   38.12   0 
  -5   4   9   25.29   30.78   0 
  -5   7   6  118.44   44.88   0 
  -4 -15  -7   11.89   40.39   0 
  -4  -6  -7   29.30   33.85   0 
  -4  -2  -6   10.23   34.59   0 
  -4  -1  11   25.85   28.66   0 
  -4   1  10    1.37   29.90   0 
  -4   4   8   29.28   32.89   0 
  -4   5   7   39.22   36.06   0 
  -3 -17  -6   28.72   39.33   0 
  -3  -4  -6    8.85   34.62   0 
  -3  -4  11   41.81   28.80   0 
  -3  -1  -5  119.57   43.13   0 
  -3  -1  10    5.23   30.87   0 
  -3   1  -4  312.03   50.49   0 
  -3   1   9   18.70   33.08   0 
  -3   5   5   44.28   38.37   0 
  -2 -13  -6   17.73   31.18   0 
  -2 -12  -6  -25.04   39.41   0 
  -2 -11  -6   18.67   36.79   0 
  -2 -10  -6   43.25   38.72   0 
  -2  -8  -6  -31.77   35.72   0 
  -2  -4  10   -1.37   30.60   0 
  -2  -1  -4   50.64   52.94   0 
  -2  -1   9   28.30   29.92   0 
  -2   2  -2  167.48   91.86   0 
  -2   2   7    1.87   34.65   0 
  -2   3   6   41.88   48.29   0 
  -2   4   4   48.76   45.66   0 
  -1 -18  -4    5.46   39.98   0 
  -1 -14  -5  -11.56   37.92   0 
  -1 -11  10   24.31   31.82   0 
  -1 -10  10    1.57   33.34   0 
  -1  -9  10   15.29   27.93   0 
  -1  -7  -5    3.31   37.52   0 
  -1  -4   9   33.05   32.44   0 
  -1  -2   8   12.15   33.36   0 
  -1   0   7    0.15   35.52   0 
  -1   1   6   -3.25   41.19   0 
   0 -19  -2    7.91   51.58   0 
   0 -17  -3   29.94   45.12   0 
   0 -13  -4   -7.80   41.85   0 
   0  -8  -4   14.01   44.40   0 
   0  -5   8   82.93   33.09   0 
   0  -4  -3   29.65   56.24   0 
   0  -3   7   23.30   35.82   0 
   1 -15  -2  106.31   57.15   0 
   1 -14   7   -6.88   36.07   0 
   1 -13   7   15.05   30.92   0 
   1  -8   7   29.15   31.71   0 
   1  -7   7   44.66   40.79   0 
   1  -5   6   82.60   40.06   0 
   1  -2   1 1050.44  135.24   0 
   1  -2   3  215.10   65.79   0 
   2 -16   3   -0.18   52.27   0 
   2 -15   4   32.62   47.35   0 
   2 -12   5  -20.15   40.45   0 
   2 -11   5   39.60   43.83   0 
   2 -10   5   11.04   45.28   0 
   2  -9   5   10.27   43.16   0 
   2  -7   4   19.70   35.58   0 
   2  -6   3  192.47   47.45   0 
 -13   5  -6   22.49   39.58   0 
 -13   8  -4   32.67   40.17   0 
 -13  10  -2   30.28   46.26   0 
 -12  11   0    4.78   59.42   0 
 -12  12   5    3.92   51.97   0 
 -11   2  -7  -38.76   37.80   0 
 -11   6  -5   15.24   40.08   0 
 -11  11   7   19.18   44.83   0 
 -10  -1  -8    3.61   29.35   0 
 -10   4  -6    2.15   32.72   0 
 -10   7  -4    6.36   38.70   0 
 -10   9  -2   50.80   47.00   0 
  -9  -2  -8   15.61   29.54   0 
  -9   1  -7   20.24   30.87   0 
  -8  -3  -8   15.60   30.11   0 
  -8   0  -7  -17.73   39.03   0 
  -8   7  -3    7.19   45.30   0 
  -8   8  -2   67.79   51.48   0 
  -8  10   5   39.94   44.39   0 
  -7  -5  -8   -1.44   31.44   0 
  -7  -1  -7   21.15   34.00   0 
  -7   9   6   10.20   40.10   0 
  -6  -9  -8  -12.78   29.77   0 
  -6  -8  -8   -0.32   29.28   0 
  -6  -7  -8   22.97   29.44   0 
  -6  -2  -7   23.59   32.67   0 
  -6   3  11    9.91   28.85   0 
  -6   8   6   50.14   36.55   0 
  -5  -4  -7   -8.69   29.99   0 
  -5   3  10    8.32   29.07   0 
  -5   7   0   39.67   94.12   0 
  -4 -13  -7   42.35   39.52   0 
  -4  -8  -7   -4.45   41.64   0 
  -4  -7  -7  168.02   35.38   0 
  -4   2  -4   81.03   54.36   0 
  -4   3   9   35.31   31.81   0 
  -3 -16  -6  -19.19   38.26   0 
  -3  -5  -6   21.80   34.30   0 
  -3  -3  11   22.15   29.21   0 
  -3   0  10  120.32   39.73   0 
  -3   3   8   22.34   33.33   0 
  -2 -17  -5   32.10   36.75   0 
  -2  -6  11  -18.06   35.18   0 
  -2  -4  -5   -3.96   40.01   0 
  -2  -3  10   42.72   31.67   0 
  -2   1   8   -1.43   32.62   0 
  -1 -13  -5   -2.47   32.19   0 
  -1 -12  -5   34.19   39.26   0 
  -1 -11  -5   43.74   41.74   0 
  -1 -10  -5   34.22   41.20   0 
  -1  -9  -5    2.48   34.70   0 
  -1  -8  -5   44.09   39.11   0 
  -1  -8  10   -8.12   30.11   0 
  -1  -7  10   33.94   29.69   0 
  -1  -4  -4   -6.30   58.78   0 
  -1  -3   9    0.84   32.00   0 
  -1  -1   8   88.99   33.32   0 
  -1   2   5   38.88   46.94   0 
   0 -20  -1   20.64   56.31   0 
   0 -13   9    5.98   31.97   0 
   0 -12  -4   42.30   46.12   0 
   0 -12   9   48.84   31.07   0 
   0 -11  -4    4.83   42.90   0 
   0 -11   9   21.00   32.89   0 
   0 -10  -4   43.74   45.01   0 
   0 -10   9   -7.77   32.52   0 
   0  -9  -4   31.97   35.08   0 
   0  -9   9   31.46   33.54   0 
   0  -8   9    0.91   32.28   0 
   0  -4   8   15.45   40.58   0 
   0  -2   7   13.48   41.63   0 
   0  -1   6   90.74   39.51   0 
   0   0   5    1.53   47.71   0 
   1 -17  -1   13.20   51.59   0 
   1 -15   7   19.45   37.04   0 
   1  -6  -2  207.86   66.38   0 
   1  -4  -1    9.94  105.67   0 
   1  -4   6   21.58   37.01   0 
   1  -3   5   53.81   42.62   0 
   1  -2   4   -2.42   53.91   0 
   2 -14   5   14.73   46.14   0 
   2 -13   5   -2.34   39.85   0 
   2  -8   5   39.11   42.05   0 
   2  -6   4  -23.99   46.64   0 
 -12   2  -7   -2.60   38.54   0 
 -12   6  -5   17.31   38.37   0 
 -11  -1  -8   51.00   30.27   0 
 -11   4  -6   -3.40   34.91   0 
 -10  -2  -8  -10.66   29.79   0 
 -10   1  -7  -22.29   37.54   0 
 -10   8  -3   19.12   38.71   0 
 -10  10   8   44.02   37.84   0 
 -10  11   6   -8.46   38.41   0 
  -9  -3  -8   33.80   29.69   0 
  -9   3  -6  -23.75   31.65   0 
  -9  10   7   14.55   38.33   0 
  -8  -4  -8   43.29   31.38   0 
  -8   2  -6    4.18   37.95   0 
  -8   4  -5   42.23   40.37   0 
  -8   7  10   26.44   38.53   0 
  -8   8   9    3.95   40.91   0 
  -7  -7  -8   44.45   29.51   0 
  -7  -6  -8   53.96   31.52   0 
  -7   5  -4    7.66   33.80   0 
  -7   6  10    5.37   32.89   0 
  -7   7   9    3.90   34.58   0 
  -7   8  -1   15.12   59.77   0 
  -7   8   8   70.54   39.22   0 
  -6 -11  -8   35.71   28.21   0 
  -6 -10  -8   14.17   30.01   0 
  -6  -3  -7   35.39   34.61   0 
  -6   0  -6   -9.15   41.93   0 
  -6   4  -4   11.65   45.42   0 
  -6   5  10   27.95   37.24   0 
  -6   6   9   14.84   31.84   0 
  -6   7   8   29.57   30.84   0 
  -5  -5  -7  -23.22   29.79   0 
  -5  -1  -6   45.23   34.30   0 
  -5   2  11   30.65   29.47   0 
  -5   3  -4  132.13   49.21   0 
  -5   5   9   -2.46   29.15   0 
  -5   6   8   17.43   31.17   0 
  -5   8   3    8.83   56.18   0 
  -5   8   4   71.98   51.87   0 
  -4 -12  -7    4.21   31.30   0 
  -4 -11  -7   50.17   32.66   0 
  -4 -10  -7    8.66   31.05   0 
  -4  -9  -7    2.58   31.73   0 
  -4  -3  -6    1.27   33.99   0 
  -4   0  -5   -0.38   39.35   0 
  -4   0  11   -8.64   29.10   0 
  -4   2  10    8.26   29.30   0 
  -4   6   0   17.66  105.96   0 
  -4   7   3   54.86   49.23   0 
  -4   7   4  127.56   45.20   0 
  -3 -15  -6   31.40   40.83   0 
  -3  -6  -6   40.48   36.70   0 
  -3  -2  -5   21.32   41.74   0 
  -3  -2  11   -6.60   29.35   0 
  -3   2  -3  217.60   54.29   0 
  -3   2   9   34.83   33.40   0 
  -3   5   6    3.63   37.46   0 
  -2  -5  11   19.89   28.07   0 
  -2  -2  10    5.65   31.30   0 
  -2   0   9    1.15   28.25   0 
  -1 -17  -4   21.97   39.09   0 
  -1  -6  10   -2.83   29.63   0 
  -1  -5  10   20.41   36.18   0 
  -1   1   7   42.79   42.59   0 
  -1   3   3    0.78   75.90   0 
   0 -16  -3   22.42   46.30   0 
   0  -7   9   22.58   30.26   0 
   0  -6   9   -5.66   37.09   0 
   0   1   2    8.09  101.95   0 
   0   1   3   11.31   71.98   0 
   1 -18   0   -4.22   69.05   0 
   1 -16   7    9.58   38.48   0 
   1 -12   8   43.55   38.37   0 
   1 -10   8   -7.48   38.73   0 
   1  -9   8   17.46   39.50   0 
   1  -5   7  260.99   45.25   0 
   2 -16   4   17.33   44.42   0 
   2 -15   5   11.52   46.52   0 
   2 -11   6    3.68   39.45   0 
   2 -10   6   36.86   40.56   0 
   2  -7   5  114.08   37.33   0 
   2  -5   2   15.60   65.90   0 
   2  -5   3  237.32   59.46   0 
 -13   6  -5   -4.26   37.78   0 
 -12   4  -6  -26.34   32.09   0 
 -11  -2  -8  -17.58   30.34   0 
 -11   1  -7   19.07   36.98   0 
 -11   7  -4   22.59   39.03   0 
 -11  10  -1   23.20   45.07   0 
 -10  -3  -8   36.44   27.72   0 
 -10   3  -6  -29.96   34.48   0 
 -10   5  -5   14.76   39.07   0 
  -9  -4  -8    4.48   29.66   0 
  -9   0  -7   27.22   30.24   0 
  -9   6  -4   38.61   41.96   0 
  -9   9   9   19.23   39.23   0 
  -9  11   3   25.34   60.30   0 
  -9  11   4   11.74   52.88   0 
  -8  -6  -8   17.37   29.37   0 
  -8  -5  -8   14.55   30.27   0 
  -8  10   6   45.44   40.43   0 
  -7 -10  -8   -7.62   28.53   0 
  -7  -9  -8   22.80   28.65   0 
  -7  -8  -8   26.74   29.42   0 
  -7  -2  -7    4.49   30.99   0 
  -7   1  -6   -1.61   33.23   0 
  -7   3  -5   21.03   35.26   0 
  -7   6  -3   -6.14   45.45   0 
  -6  -4  -7   -0.46   28.57   0 
  -6   2  -5   22.63   37.73   0 
  -6   8   7   32.46   39.79   0 
  -6   9   3   31.90   59.75   0 
  -6   9   4   54.45   53.70   0 
  -5 -14  -7   -0.00   37.55   0 
  -5  -7  -7   47.44   40.31   0 
  -5  -6  -7   39.28   32.10   0 
  -5  -2  -6   31.52   41.15   0 
  -5   1  -5   11.04   36.46   0 
  -5   4  10    4.19   29.75   0 
  -5   7   7    6.63   31.75   0 
  -5   8   2   43.24   70.18   0 
  -4  -4  -6    2.73   33.28   0 
  -4   1  11   39.72   28.75   0 
  -4   4   9   42.12   31.06   0 
  -4   5   8   44.36   32.67   0 
  -4   6   7   84.28   42.77   0 
  -4   7   2  419.51   72.78   0 
  -3 -14  -6   -5.17   33.55   0 
  -3  -7  -6   -1.87   35.11   0 
  -3  -1  11   24.45   30.22   0 
  -3   0  -4  520.45   54.10   0 
  -3   1  10    7.30   29.74   0 
  -3   6   3  214.46   56.76   0 
  -2 -19  -4   -0.27   39.20   0 
  -2 -16  -5   -9.97   29.61   0 
  -2  -5  -5   76.35   39.31   0 
  -2  -4  11   68.82   28.57   0 
  -2  -2  -4   49.66   51.34   0 
  -2  -1  10   68.50   31.00   0 
  -2   2   8  122.89   32.35   0 
  -2   3   7   29.98   34.97   0 
  -1 -19  -3   -1.12   39.04   0 
  -1 -16  -4   11.90   40.42   0 
  -1  -5  -4   32.15   53.65   0 
  -1  -4  10   44.19   28.89   0 
  -1  -2  -3  249.37   66.68   0 
  -1  -2   9   14.08   30.98   0 
  -1   0   8   53.09   31.00   0 
  -1   2   6   13.81   39.23   0 
  -1   3   2   -7.72   86.58   0 
  -1   3   4  263.91   55.50   0 
   0 -18  -2   36.26   50.38   0 
   0  -5  -3    2.05   49.56   0 
   0  -5   9  119.64   32.68   0 
   0  -3   8  180.72   33.53   0 
   0  -1   7   44.73   34.39   0 
   0   0   6   12.75   39.87   0 
   0   1   4   24.38   57.64   0 
   1 -14  -2   63.78   55.96   0 
   1 -13   8  -16.05   29.04   0 
   1  -8   8   25.39   30.16   0 
   1  -7  -2  247.10   61.45   0 
   1  -7   8   -3.82   38.51   0 
   1  -3   6   42.77   37.18   0 
   1  -2   5   91.63   43.74   0 
   2 -13   6   34.84   40.58   0 
   2 -12   6   16.91   31.27   0 
   2  -9   6   -3.47   33.14   0 
   2  -8   6    4.65   39.07   0 
   2  -6   5    5.70   34.35   0 
   2  -5   4   87.41   40.76   0 
 -13   4  -6    4.84   33.53   0 
 -12   1  -7   -6.07   27.36   0 
 -12   7  -4   20.16   38.50   0 
 -11   3  -6   25.20   37.84   0 
 -11   8  -3    6.72   39.68   0 
 -11   9  -2  -10.14   44.51   0 
 -11  12   4   -1.81   54.84   0 
 -11  12   5   12.65   51.63   0 
 -10  -4  -8  -35.26   27.99   0 
 -10   0  -7   60.14   27.87   0 
 -10  11   7   39.75   40.20   0 
  -9  -5  -8   20.53   28.92   0 
  -9  -1  -7   74.14   36.80   0 
  -9   2  -6   64.50   39.82   0 
  -9   9  -1   15.44   55.67   0 
  -9  10   8   10.99   35.33   0 
  -9  11   5   11.76   45.70   0 
  -8  -8  -8   -7.40   27.40   0 
  -8  -7  -8   10.49   28.65   0 
  -8  -2  -7   42.38   37.87   0 
  -7   7  -2   82.88   44.04   0 
  -7   9   7   -0.74   38.83   0 
  -6  -5  -7   17.53   28.38   0 
  -6   5  -3    3.13   43.55   0 
  -6   9   5   42.47   45.28   0 
  -5 -13  -7   48.62   31.30   0 
  -5 -10  -7   19.79   37.53   0 
  -5  -9  -7    2.14   30.71   0 
  -5   3  11   21.51   28.15   0 
  -5   4  -3   28.02   49.03   0 
  -5   8   5   81.29   37.93   0 
  -4 -16  -6   21.87   38.47   0 
  -4  -1  -5   48.77   39.80   0 
  -4   3  -3  279.80   47.89   0 
  -4   7   5   29.55   33.50   0 
  -3 -18  -5   34.75   39.69   0 
  -3 -13  -6   32.43   32.14   0 
  -3 -12  -6    7.79   32.34   0 
  -3 -11  -6   -9.11   28.52   0 
  -3 -10  -6   18.61   31.04   0 
  -3  -9  -6    3.06   32.70   0 
  -3  -8  -6   47.72   35.09   0 
  -3  -3  -5  -14.69   39.41   0 
  -3   3  -2   34.39   74.11   0 
  -3   3   9   61.74   33.63   0 
  -3   4   8   28.07   31.67   0 
  -3   5   7   38.55   43.44   0 
  -3   6   4    0.76   38.68   0 
  -2 -15  -5    1.35   31.02   0 
  -2  -6  -5   23.48   37.36   0 
  -2  -3  11   -2.08   28.70   0 
  -2   0  -3   24.95   65.06   0 
  -2   1   9   40.98   32.75   0 
  -2   4   6   -4.51   36.53   0 
  -1 -15  -4    5.41   38.67   0 
  -1  -3  10   62.26   31.34   0 
  -1  -1   9   36.71   32.45   0 
  -1   3   5   87.37   53.55   0 
   0 -15  -3    5.24   41.15   0 
   0 -10  10    4.25   31.23   0 
   0  -9  10   20.16   32.03   0 
   0  -8  10   25.76   34.51   0 
   0  -4   9   -2.96   31.96   0 
   0  -2   8   20.78   32.65   0 
   0   1   5   -6.86   46.71   0 
   1 -13  -2   13.78   52.88   0 
   1  -6   8   33.33   31.11   0 
   1  -4   7   56.21   35.91   0 
   1  -1   3  -21.61   63.41   0 
   1  -1   4   83.77   55.97   0 
   2 -17   3    9.12   54.27   0 
   2 -16   5   35.19   45.46   0 
   2 -14   6   24.71   38.29   0 
   2  -7   6    9.24   34.56   0 
   2  -5   5   85.04   45.95   0 
 -13   7  -4   39.63   36.00   0 
 -13  11   0   19.04   56.65   0 
 -12   3  -6   50.90   38.44   0 
 -11   0  -7    6.07   29.00   0 
 -11   5  -5   32.97   30.72   0 
 -11  11   1    8.55   70.25   0 
 -11  12   3   11.50   87.03   0 
 -10  -5  -8   40.01   29.48   0 
 -10   6  -4   50.72   39.40   0 
  -9  -8  -8    1.60   34.73   0 
  -9  -7  -8   12.60   29.07   0 
  -9  -6  -8   25.79   27.78   0 
  -9   4  -5   22.38   33.30   0 
  -9   7  -3   10.51   42.76   0 
  -9   8  -2   50.30   50.24   0 
  -9  11   6   21.32   45.75   0 
  -8 -10  -8  -19.48   29.96   0 
  -8  -9  -8  -20.18   28.40   0 
  -8   1  -6   22.68   31.36   0 
  -8   5  -4  166.19   35.87   0 
  -8  10   7   29.29   40.18   0 
  -7  -4  -7    6.81   30.65   0 
  -7   0  -6   32.10   31.38   0 
  -7   7  10   39.18   30.88   0 
  -7  10   4  288.93   56.17   0 
  -6  -6  -7   12.19   30.35   0 
  -6   6  10   27.05   30.93   0 
  -6   7  -1   37.04   65.35   0 
  -6   7   9   10.77   33.34   0 
  -5  -3  -6   -8.77   30.66   0 
  -5   0  -5   -3.93   36.20   0 
  -5   5  10    5.14   30.89   0 
  -5   6   9   41.84   30.02   0 
  -5   7   8   38.85   37.64   0 
  -5   8   6   54.10   37.48   0 
  -4 -15  -6  -13.26   39.84   0 
  -4  -6  -6  186.18   41.56   0 
  -4   1  -4  251.09   45.34   0 
  -4   2  11  -37.59   30.35   0 
  -4   7   6   50.51   41.21   0 
  -3 -17  -5   24.47   36.46   0 
  -3   0  11   -0.22   28.59   0 
  -3   2  10   46.60   28.81   0 
  -3   4  -1   21.68   83.27   0 
  -3   6   2   88.68   67.09   0 
  -3   6   5  157.28   36.68   0 
  -2 -18  -4   -0.89   34.78   0 
  -2 -14  -5   16.85   31.29   0 
  -2 -13  -5   12.90   38.38   0 
  -2  -8  -5    4.53   44.18   0 
  -2  -7  -5  129.57   38.41   0 
  -2  -2  11  -10.13   28.63   0 
  -2   0  10   10.78   30.42   0 
  -2   3   8  138.79   31.86   0 
  -2   5   4   -0.43   50.97   0 
  -1 -18  -3   22.26   47.62   0 
  -1  -6  -4   16.57   38.95   0 
  -1  -6  11   15.06   26.92   0 
  -1   1   8   94.97   31.72   0 
  -1   2   7   29.49   34.28   0 
   0 -14  -3  -13.76   47.24   0 
   0  -7  10   73.07   29.37   0 
   0  -6  -3   63.98   46.15   0 
   0  -6  10   55.50   35.65   0 
   0  -3  -2    9.41   76.84   0 
   0  -3   9    0.30   39.43   0 
   0   0   7   16.23   34.31   0 
   1 -16  -1    1.99   53.78   0 
   1 -12  -2   -9.01   49.99   0 
   1 -12   9  -14.74   38.37   0 
   1 -11   9   20.15   30.83   0 
   1 -10   9   -9.44   31.10   0 
   1  -9   9   -8.80   37.32   0 
   1  -8  -2   41.14   51.81   0 
   1  -5   8   28.29   30.65   0 
   1  -3   7   25.78   34.82   0 
   1  -2   6   33.42   37.50   0 
   1  -1   2  403.76   82.10   0 
   1  -1   5   79.54   45.27   0 
   2 -15   6   36.42   38.91   0 
   2 -13   7   -0.96   36.25   0 
   2 -10   7   24.12   31.23   0 
   2  -9   7  -18.70   37.26   0 
   2  -6   6   38.86   34.76   0 
   2  -4   3   41.38   50.57   0 
   2  -4   4  198.53   43.90   0 
 -14   7  -4   -2.54   34.19   0 
 -13   3  -6   -1.52   32.01   0 
 -13   5  -5   -6.48   37.82   0 
 -12   0  -7  -68.60   26.99   0 
 -12   5  -5    7.75   34.07   0 
 -12   8  -3   15.05   36.76   0 
 -12   9  -2   16.46   42.26   0 
 -12  10  -1   10.49   40.47   0 
 -11  12   6   24.16   45.59   0 
 -10  -6  -8    4.71   28.76   0 
 -10  -1  -7   10.12   29.22   0 
 -10   2  -6    2.22   30.05   0 
 -10   4  -5   27.97   37.65   0 
  -9  -2  -7   16.91   29.55   0 
  -9   1  -6   19.28   37.65   0 
  -8  -3  -7    0.18   30.89   0 
  -8   3  -5   50.90   30.39   0 
  -8   9   9   39.02   31.45   0 
  -7  -5  -7   11.79   31.18   0 
  -7   2  -5    2.83   35.27   0 
  -7   4  -4   25.02   33.84   0 
  -7   9   8   20.52   37.60   0 
  -7  10   5  113.58   45.02   0 
  -6 -14  -7   26.34   33.93   0 
  -6 -12  -7    9.26   38.36   0 
  -6  -9  -7   14.37   35.46   0 
  -6  -8  -7    8.41   30.77   0 
  -6  -7  -7    9.87   30.62   0 
  -6  -2  -6   19.32   30.95   0 
  -6   1  -5   21.05   35.99   0 
  -6   3  -4   11.77   42.49   0 
  -6   6  -2   32.85   46.83   0 
  -6   8   8   39.10   30.90   0 
  -6   9   2    7.81   72.13   0 
  -6   9   6   39.50   39.44   0 
  -5  -4  -6   34.10   30.85   0 
  -5   2  -4  226.84   40.35   0 
  -5   5  -2   14.15   52.17   0 
  -4 -14  -6   40.76   34.18   0 
  -4  -7  -6   43.14   33.23   0 
  -4   4  -2   88.87   60.07   0 
  -4   4  10   46.15   30.16   0 
  -4   6   8   68.99   31.00   0 
  -3  -4  -5   31.12   37.85   0 
  -3  -1  -4  358.98   50.55   0 
  -3   1  11   -0.33   28.37   0 
  -3   4   9   42.18   38.26   0 
  -3   6   6    2.54   35.57   0 
  -2 -12  -5  -12.64   30.99   0 
  -2 -11  -5   21.63   32.46   0 
  -2 -10  -5   24.77   31.92   0 
  -2  -9  -5   -2.25   34.15   0 
  -2  -3  -4  126.02   49.58   0 
  -2  -1  11   -9.90   30.01   0 
  -2   1  10   23.44   37.08   0 
  -2   2   9   22.65   31.31   0 
  -2   4   7   26.39   36.01   0 
  -2   5   3  369.66   53.21   0 
  -2   5   5   35.02   45.25   0 
  -1 -20  -2   11.63   43.51   0 
  -1 -14  -4   14.38   31.34   0 
  -1 -13  -4   32.63   40.73   0 
  -1  -7  -4   50.14   37.27   0 
  -1  -5  11    5.69   27.85   0 
  -1  -4  11  -17.35   29.12   0 
  -1  -2  10   69.82   31.51   0 
  -1   0   9   37.48   31.34   0 
  -1   3   6   -6.98   37.06   0 
   0  -7  -3   46.68   51.30   0 
   0  -5  10   22.63   28.88   0 
   0  -1   8  303.93   33.87   0 
   0   1   6   70.08   38.45   0 
   1 -11  -2   27.34   50.71   0 
   1 -10  -2   42.59   56.00   0 
   1  -9  -2   10.39   46.34   0 
   1  -8   9    8.63   29.09   0 
   1  -7   9   13.12   29.59   0 
   1  -4   8   33.64   31.16   0 
   2 -17   5   -5.72   46.78   0 
   2 -16   6    7.09   38.14   0 
   2  -8   7   12.87   30.07   0 
   2  -7   7   78.66   39.59   0 
   2  -5   1   54.39   91.19   0 
   2  -5   6   30.43   36.07   0 
   2  -4   2  240.39   77.48   0 
   2  -4   5    8.77   38.75   0 
 -14  11   0    6.91   56.70   0 
 -13   8  -3   -5.46   36.83   0 
 -12  -1  -7   10.49   26.46   0 
 -12   2  -6   77.92   39.37   0 
 -11  -1  -7   53.93   29.40   0 
 -11   2  -6   11.26   30.12   0 
 -11   6  -4   50.22   37.85   0 
 -10  -2  -7   27.70   28.68   0 
 -10   7  -3   16.50   38.56   0 
 -10  10   0   36.19   55.39   0 
  -9  -3  -7   31.78   29.54   0 
  -9   3  -5   64.60   36.80   0 
  -9   5  -4   26.49   39.94   0 
  -9  11   7   -5.49   35.92   0 
  -8  -4  -7   23.07   31.05   0 
  -8   0  -6  -38.92   32.09   0 
  -8   6  -3  178.43   46.33   0 
  -8   9   0   15.30   69.25   0 
  -7  -7  -7   44.07   37.20   0 
  -7  -6  -7   47.56   30.48   0 
  -7  -1  -6    3.23   30.72   0 
  -7  10   3  135.40   58.89   0 
  -7  10   6   37.29   39.91   0 
  -6 -11  -7  -14.77   29.18   0 
  -6 -10  -7   32.20   31.32   0 
  -6   7  10   24.70   36.01   0 
  -6   9   7   25.44   37.03   0 
  -5 -16  -6    6.65   33.00   0 
  -5  -5  -6   22.77   37.22   0 
  -5   6  -1  209.75   60.84   0 
  -4 -13  -6   36.91   31.36   0 
  -4 -12  -6   49.30   29.93   0 
  -4 -10  -6  125.28   38.08   0 
  -4  -8  -6   67.09   32.39   0 
  -4   5  -1  212.23   70.97   0 
  -4   7   7   19.96   37.73   0 
  -3 -16  -5   -7.07   28.12   0 
  -3  -5  -5   41.20   36.83   0 
  -3   1  -3   33.85   53.74   0 
  -3   3  10   88.55   29.13   0 
  -3   5   8    1.61   30.88   0 
  -2 -17  -4   10.97   37.51   0 
  -2   5   6   41.05   44.99   0 
  -1 -17  -3   -7.91   44.58   0 
  -1 -12  -4    3.66   43.58   0 
  -1 -11  -4    1.82   41.34   0 
  -1  -9  -4    5.98   43.03   0 
  -1  -8  -4   45.90   34.44   0 
  -1  -3  11    7.71   27.68   0 
  -1  -1  10   86.84   32.08   0 
  -1   1   9    0.78   36.50   0 
  -1   2   8   11.11   32.01   0 
   0 -19  -1   11.92   50.18   0 
   0 -17  -2   41.02   42.88   0 
   0 -13  -3   65.43   45.83   0 
   0 -12  -3    1.54   44.81   0 
   0  -8  -3  497.24   51.44   0 
   0   0   8    0.80   38.45   0 
   0   1   7   52.13   41.31   0 
   0   2   3  197.39   79.24   0 
   0   2   4   55.66   55.60   0 
   0   2   5  161.25   55.73   0 
   1  -6   9   -0.42   29.10   0 
   1  -3   8   37.57   30.63   0 
   1  -2   7   19.48   32.76   0 
   2 -15   7    7.01   33.77   0 
   2 -12   0    9.02   85.91   0 
   2 -10   8    7.75   39.08   0 
   2  -6   7   35.03   33.63   0 
   2  -4   6   48.77   43.95   0 
   2  -3   4  152.71   53.56   0 
   3 -11   4   28.18   51.60   0 
   3 -10   4   15.57   51.21   0 
 -13   2  -6   16.36   29.70   0 
 -13   9  -2   19.99   41.35   0 
 -13  10  -1   25.83   45.13   0 
 -12  -2  -7   -1.35   35.10   0 
 -12   4  -5  -28.73   42.37   0 
 -12   6  -4    9.79   36.74   0 
 -11  -2  -7  -28.35   28.50   0 
 -10  -3  -7   59.93   29.39   0 
 -10   1  -6    6.15   29.87   0 
 -10  12   5   15.96   48.80   0 
  -9  -4  -7   24.60   30.16   0 
  -9   0  -6  138.57   38.49   0 
  -8  -6  -7   42.16   37.96   0 
  -8  -5  -7   10.23   29.33   0 
  -8   2  -5   -6.76   41.59   0 
  -7 -13  -7   20.04   27.18   0 
  -7 -12  -7    3.06   27.29   0 
  -7 -11  -7  -14.18   27.40   0 
  -7 -10  -7   19.57   35.93   0 
  -7  -9  -7   56.46   30.62   0 
  -7  -8  -7   18.34   29.20   0 
  -7  -2  -6   19.28   30.67   0 
  -7   8  10   -7.90   31.55   0 
  -6  -3  -6  -13.24   29.64   0 
  -6   0  -5   -6.23   41.14   0 
  -6   8   9   27.55   32.27   0 
  -5 -15  -6  -38.07   30.48   0 
  -5  -6  -6  -12.04   28.68   0 
  -5  -1  -5   26.97   35.50   0 
  -5   5  11   38.19   27.19   0 
  -5   6  10    5.81   29.14   0 
  -5   7   9   21.74   31.57   0 
  -4  -3  -5   45.58   36.68   0 
  -4   0  -4  238.85   45.18   0 
  -4   5  10  -15.17   29.98   0 
  -4   6   9   33.63   29.28   0 
  -3 -15  -5  -15.25   30.12   0 
  -3 -14  -5   17.59   38.32   0 
  -3  -6  -5   54.85   35.36   0 
  -3   2  11    0.91   27.88   0 
  -3   6   7    6.43   33.87   0 
  -2  -4  -4  201.79   45.92   0 
  -2  -1  -3    7.43   61.95   0 
  -2   0  11   -5.83   28.26   0 
  -2   1  -2   47.79   76.20   0 
  -2   2  10   13.41   29.60   0 
  -2   4   8   22.50   30.26   0 
  -2   5   2  237.77   79.33   0 
  -1 -10  -4   21.19   32.15   0 
  -1  -2  11   14.37   33.77   0 
  -1  -1  -2  454.55   81.37   0 
  -1   0  10   76.30   30.57   0 
  -1   3   7    2.07   34.02   0 
  -1   4   5   20.25   49.85   0 
   0 -11  -3   24.92   43.89   0 
   0 -10  -3   43.53   42.92   0 
   0  -9  -3    8.27   42.22   0 
   0  -7  11   -5.75   26.15   0 
   0  -3  10   35.55   28.67   0 
   0  -1   9   82.53   28.64   0 
   0   2   6   84.85   46.91   0 
   1  -9  10   15.00   31.15   0 
   1  -8  10  -16.10   34.32   0 
   1  -5   9   48.99   29.45   0 
   1  -4   9   45.45   36.76   0 
   1   0   3    3.20   66.47   0 
   1   0   4  216.17   56.10   0 
   1   0   5   31.93   44.31   0 
   2 -18   3    6.50   57.87   0 
   2 -18   4   -0.68   47.65   0 
   2 -18   5   -3.64   46.90   0 
   2 -17   6    2.72   37.87   0 
   2 -16   7   14.37   37.49   0 
   2 -12   8    4.01   31.11   0 
   2  -8   8  102.04   29.91   0 
   2  -7   8   27.40   36.92   0 
   2  -5   7   28.44   33.80   0 
   2  -3   3  132.33   53.26   0 
   2  -3   5   91.37   38.37   0 
   3 -12   3   15.41   58.48   0 
   3 -12   4    9.10   43.59   0 
   3 -11   3   24.69   51.17   0 
   3 -11   5   20.91   39.22   0 
   3 -10   3   10.12   44.38   0 
   3 -10   5   38.71   43.30   0 
   3  -9   3   21.99   51.26   0 
   3  -9   4   34.54   43.91   0 
   3  -9   5   43.41   41.15   0 
   3  -8   4   81.01   43.76   0 
 -14   4  -5   35.61   39.60   0 
 -14   6  -4   36.26   37.01   0 
 -14  10  -1   -5.37   44.47   0 
 -13   4  -5   55.29   37.71   0 
 -13   6  -4  -12.17   33.72   0 
 -12   1  -6   46.37   36.33   0 
 -11  -3  -7   41.58   28.00   0 
 -11   1  -6  -22.22   30.77   0 
 -11   7  -3   30.40   35.75   0 
 -10  -4  -7   14.64   29.34   0 
 -10   3  -5    6.68   27.99   0 
 -10   5  -4    0.95   38.98   0 
 -10   8  -2    6.40   39.67   0 
 -10   9  -1   16.19   51.92   0 
 -10  12   4   -4.37   55.77   0 
 -10  12   6   -7.49   47.12   0 
  -9  -5  -7  -12.50   29.50   0 
  -9  11   8    4.99   36.54   0 
  -8  -8  -7   14.42   35.47   0 
  -8  -7  -7   43.16   29.45   0 
  -8  -1  -6   16.24   33.44   0 
  -8   4  -4   14.68   31.27   0 
  -8   7  -2   -1.39   42.45   0 
  -8  11   4    8.10   50.97   0 
  -8  11   5   13.01   39.22   0 
  -8  11   6   -2.31   45.64   0 
  -7   1  -5   18.64   34.79   0 
  -7   5  -3   25.35   34.23   0 
  -7  10   7   22.95   32.83   0 
  -6  -4  -6   -3.52   30.39   0 
  -6   4  -3   35.32   43.89   0 
  -6   9   8  -14.45   37.67   0 
  -5 -14  -6   23.94   30.28   0 
  -5 -13  -6   -9.02   29.77   0 
  -5  -8  -6  172.97   40.41   0 
  -5  -7  -6   35.88   30.85   0 
  -5   1  -4   28.88   48.32   0 
  -5   8   8   11.06   30.77   0 
  -4 -17  -5    7.25   28.40   0 
  -4  -4  -5   57.41   43.90   0 
  -4   2  -3   -7.19   45.05   0 
  -4   4  11   11.71   27.80   0 
  -4   7   8   15.83   27.51   0 
  -4   8   5   52.16   43.76   0 
  -3 -18  -4   33.88   33.99   0 
  -3 -13  -5   17.78   36.12   0 
  -3  -7  -5   20.38   36.68   0 
  -3  -2  -4   19.94   47.21   0 
  -3   4  10   25.96   30.79   0 
  -3   5   9   91.33   31.05   0 
  -2 -19  -3    7.67   37.31   0 
  -2  -5  -4   93.52   51.24   0 
  -2   1  11   -0.62   28.74   0 
  -2   5   7   18.81   34.55   0 
  -1 -19  -2   11.03   45.89   0 
  -1 -16  -3   -5.23   38.07   0 
  -1  -4  -3  101.84   53.13   0 
  -1   2   9   29.09   38.77   0 
  -1   3   8   41.50   37.54   0 
  -1   4   3  296.20   57.05   0 
  -1   4   6   12.27   36.03   0 
   0 -20   0   14.25   57.51   0 
   0 -16  -2   16.72   45.92   0 
   0  -5  11  -10.93   26.63   0 
   0  -4  -2  317.85   69.38   0 
   0  -2  10    9.56   29.14   0 
   0   1   8  303.33   40.03   0 
   1 -15  -1  168.06   57.78   0 
   1  -7  10   28.31   29.63   0 
   1  -6  10   30.80   35.40   0 
   1  -5  -1  120.15   87.74   0 
   1  -2   8  116.15   31.57   0 
   1   0   6   43.55   36.88   0 
   2 -14   8   -7.09   26.85   0 
   2  -6   8    7.00   28.81   0 
   2  -4   7   38.27   34.03   0 
   2  -3   6   26.38   34.52   0 
   3 -13   3   17.72   53.98   0 
   3 -13   4   20.85   41.35   0 
   3 -13   5   15.96   37.92   0 
   3 -12   5   18.48   40.03   0 
   3 -11   6   36.04   37.18   0 
   3 -10   6   38.63   38.53   0 
   3  -8   3   28.16   47.13   0 
   3  -8   5  133.13   40.84   0 
   3  -7   4   -9.93   40.04   0 
 -13   1  -6  -34.34   30.83   0 
 -12  -3  -7  -32.93   29.24   0 
 -12   7  -3  -16.66   35.99   0 
 -11  -4  -7   16.19   27.28   0 
 -11   0  -6   18.79   36.25   0 
 -11   3  -5   87.11   35.88   0 
 -10  -5  -7  -10.01   27.77   0 
 -10   0  -6   -3.49   28.97   0 
 -10  12   7   25.34   43.32   0 
  -9  -7  -7   46.80   28.19   0 
  -9  -6  -7   32.81   29.52   0 
  -9  -1  -6  -16.98   31.13   0 
  -9   2  -5   14.69   31.10   0 
  -9   6  -3   33.18   42.29   0 
  -8 -12  -7    6.15   26.11   0 
  -8 -11  -7  -18.66   27.40   0 
  -8 -10  -7    2.08   27.50   0 
  -8  -9  -7    5.90   27.60   0 
  -8  -2  -6  -14.38   30.60   0 
  -8   8  -1    0.50   51.05   0 
  -8  10   9    5.80   26.42   0 
  -8  11   7    8.97   37.47   0 
  -7   3  -4   10.57   35.21   0 
  -7  10   8   26.58   35.60   0 
  -6 -15  -6   10.85   30.36   0 
  -6  -5  -6   31.30   29.97   0 
  -6  -1  -5   10.67   40.43   0 
  -6   2  -4   17.59   35.77   0 
  -5 -12  -6   43.94   30.74   0 
  -5 -11  -6   13.65   29.60   0 
  -5  -9  -6  -12.56   29.84   0 
  -5  -2  -5  124.30   36.08   0 
  -5   3  -3   20.70   40.33   0 
  -5   7  10    0.87   38.80   0 
  -5   9   4  -22.61   46.11   0 
  -5   9   5  175.94   45.78   0 
  -5   9   6   40.14   41.39   0 
  -4   8   4   -6.06   43.15   0 
  -4   8   6    4.89   39.49   0 
  -3 -12  -5   63.21   31.45   0 
  -3 -11  -5   53.47   29.74   0 
  -3 -10  -5  -11.34   32.34   0 
  -3  -9  -5   41.66   34.11   0 
  -3  -8  -5  103.61   36.28   0 
  -3   3  11   23.79   27.32   0 
  -3   7   4  200.73   44.78   0 
  -3   7   5    8.45   35.06   0 
  -3   7   6   27.83   38.43   0 
  -2 -15  -4   48.59   31.49   0 
  -2   3  10   38.53   27.66   0 
  -1  -1  11   19.55   27.90   0 
  -1   3   1  280.29  119.18   0 
  -1   4   7   34.00   41.62   0 
   0  -4  11   -7.39   27.94   0 
   0  -1  10  104.33   36.34   0 
   0   0   9   17.04   28.57   0 
   0   2   2  305.18   94.57   0 
   0   2   7   -3.40   32.60   0 
   1  -5  10    0.61   29.44   0 
   1  -3   9   -6.19   30.74   0 
   1  -1   8    2.22   29.95   0 
   1   0   7   19.44   39.15   0 
   2 -12   9   17.29   30.37   0 
   2 -11   9   12.11   29.46   0 
   2 -10   9    0.67   31.75   0 
   2  -9   9  -12.08   31.04   0 
   2  -5   8   24.10   29.58   0 
   2  -2   4   51.10   49.53   0 
   2  -2   5   22.14   39.31   0 
   3 -14   4    5.41   45.39   0 
   3 -14   5   45.33   45.53   0 
   3 -13   6   -6.25   39.02   0 
   3 -12   6   12.31   37.09   0 
   3  -9   6   13.09   33.60   0 
   3  -7   3    0.05   44.38   0 
   3  -7   5    9.97   32.58   0 
 -13   3  -5   45.68   38.57   0 
 -13   7  -3   26.55   34.05   0 
 -12  -4  -7    4.61   29.13   0 
 -12   0  -6   13.52   28.67   0 
 -12   3  -5   45.88   34.63   0 
 -12   5  -4   45.90   39.78   0 
 -11  -6  -7   -7.41   33.99   0 
 -11  -5  -7   53.25   27.11   0 
 -11   5  -4   10.65   29.67   0 
 -11   8  -2   12.68   36.28   0 
 -10  -7  -7  -15.96   27.70   0 
 -10  -6  -7  -33.37   28.83   0 
 -10  -1  -6  -14.05   29.78   0 
  -9 -11  -7  -65.51   29.20   0 
  -9 -10  -7  -11.47   27.93   0 
  -9  -9  -7   42.84   26.88   0 
  -9  -2  -6  112.89   37.93   0 
  -9   4  -4   -0.69   29.73   0 
  -8  -3  -6   60.34   37.99   0 
  -8   1  -5   33.11   32.69   0 
  -7  -4  -6   33.53   28.84   0 
  -7   0  -5    7.66   33.72   0 
  -7   6  -2   10.80   41.66   0 
  -6 -14  -6  -22.64   30.76   0 
  -6 -13  -6  -14.20   34.48   0 
  -6  -7  -6   59.11   31.17   0 
  -6  -6  -6   42.78   30.58   0 
  -6   9   9   14.60   38.62   0 
  -6  10   5   13.95   44.50   0 
  -6  10   6  -15.51   36.44   0 
  -5 -17  -5   14.28   39.07   0 
  -5  -3  -5   29.32   34.05   0 
  -5   8   9  -11.04   32.34   0 
  -5   9   7   13.53   37.26   0 
  -4 -15  -5   54.83   30.80   0 
  -4  -5  -5    8.30   33.65   0 
  -4   5  11    8.97   26.87   0 
  -4   6  10   67.47   30.03   0 
  -4   7   9   27.15   28.39   0 
  -4   8   7   19.73   38.69   0 
  -3 -17  -4   19.27   34.44   0 
  -3  -3  -4   34.55   44.13   0 
  -3   0  -3   14.15   54.81   0 
  -3   2  -2   35.97   74.56   0 
  -3   4  11    2.15   34.75   0 
  -3   7   7   12.33   38.66   0 
  -2 -18  -3   23.44   36.62   0 
  -2 -14  -4    9.61   30.45   0 
  -2 -13  -4   18.98   37.96   0 
  -2  -6  -4   -6.75   37.35   0 
  -2  -2  -3  -11.65   58.97   0 
  -2   2  11   22.50   27.12   0 
  -2   5   8  -12.94   30.04   0 
  -2   6   4   39.94   47.10   0 
  -2   6   5  291.20   37.21   0 
  -2   6   6  -10.73   44.19   0 
  -1 -15  -3   29.91   36.85   0 
  -1  -5  -3   15.32   56.97   0 
  -1   0  11   -9.57   28.30   0 
   0 -18  -1    0.34   46.58   0 
   0 -15  -2   10.22   47.03   0 
   0  -3  11   11.19   27.06   0 
   0   1   9   90.16   36.73   0 
   0   3   4  476.01   51.86   0 
   0   3   5   48.61   41.62   0 
   0   3   6   14.37   44.00   0 
   1 -17   0    2.32   54.06   0 
   1  -4  10   49.49   29.33   0 
   1  -2   9   11.81   30.28   0 
   1   0   2  428.48   81.12   0 
   1   1   4   99.00   52.57   0 
   1   1   5   52.09   43.90   0 
   2 -11   0   61.94   86.25   0 
   2  -6   9  -17.91   28.37   0 
   2  -4   8   13.35   32.22   0 
   2  -3   2   20.80   65.20   0 
   2  -2   3   30.18   67.80   0 
   2  -2   6   21.02   35.00   0 
   3 -14   3   19.84   53.69   0 
   3 -14   6   36.52   37.06   0 
   3 -12   7   19.32   36.36   0 
   3 -11   2   13.82   55.70   0 
   3 -11   7   15.64   37.12   0 
   3 -10   2   25.20   58.85   0 
   3 -10   7    5.66   29.85   0 
   3  -9   2   41.65   59.33   0 
   3  -9   7   24.43   37.08   0 
   3  -8   7    8.36   37.39   0 
   3  -7   6   17.99   30.32   0 
   3  -6   4    7.38   35.01   0 
   3  -6   5   35.98   34.48   0 
 -14   3  -5   38.22   31.28   0 
 -14   5  -4   12.75   36.52   0 
 -14   7  -3   16.75   32.52   0 
 -13   0  -6  -12.39   28.05   0 
 -13   5  -4   31.94   37.22   0 
 -11  -7  -7    3.57   27.84   0 
 -11  -1  -6   16.45   27.63   0 
 -11   9  -1   12.44   44.33   0 
 -11  10   0    8.02   53.26   0 
 -10  -9  -7   -5.98   27.91   0 
 -10  -8  -7    7.01   28.91   0 
 -10   2  -5    3.64   28.64   0 
 -10   6  -3   38.21   38.65   0 
  -9   1  -5    0.96   37.15   0 
  -9   7  -2  218.55   49.43   0 
  -9  12   6   10.14   43.20   0 
  -8  -4  -6    7.43   33.59   0 
  -8   3  -4   23.93   39.33   0 
  -8   5  -3  107.11   41.90   0 
  -8  11   8   35.77   34.95   0 
  -7  -5  -6   66.69   28.80   0 
  -7  10   9   -0.90   35.33   0 
  -6 -12  -6   17.75   29.47   0 
  -6 -11  -6   10.73   28.90   0 
  -6 -10  -6  -15.59   29.50   0 
  -6  -8  -6   44.96   31.27   0 
  -6  -2  -5   17.43   32.59   0 
  -6  10   4    4.31   49.27   0 
  -6  10   7   17.14   37.83   0 
  -5 -16  -5    7.53   36.55   0 
  -5   0  -4  679.15   45.08   0 
  -4 -14  -5  -11.54   31.56   0 
  -4 -13  -5  131.36   35.56   0 
  -4  -7  -5   21.03   41.85   0 
  -4  -6  -5   35.00   33.42   0 
  -4   8   3   42.74   54.59   0 
  -4   8   8   19.92   35.90   0 
  -3 -16  -4    6.84   34.57   0 
  -3   6   9   34.02   27.29   0 
  -3   7   3   30.89   49.56   0 
  -2 -20  -2    8.90   43.11   0 
  -2 -12  -4   33.92   41.11   0 
  -2 -11  -4    1.27   35.72   0 
  -2  -8  -4   38.65   40.95   0 
  -2  -7  -4   27.51   34.49   0 
  -2   5   9  -22.83   36.19   0 
  -2   6   7   17.18   40.13   0 
  -1 -20  -1   10.04   47.15   0 
  -1 -18  -2   30.17   41.75   0 
  -1 -14  -3   17.63   38.57   0 
  -1   2  10   50.93   30.26   0 
  -1   4   8   -3.50   29.86   0 
  -1   5   5   16.15   44.49   0 
   0  -5  -2   19.06   70.02   0 
   0  -2  11   20.46   27.30   0 
   0   0  10  -43.16   27.39   0 
   0   2   8   -1.84   29.73   0 
   0   3   7   -0.48   39.21   0 
   1 -14  -1   19.01   54.50   0 
   1  -6  11   21.65   25.97   0 
   1  -3  10    0.12   27.65   0 
   1  -1   9    4.41   28.97   0 
   1   1   6   -6.27   35.62   0 
   2 -19   4   15.99   58.29   0 
   2 -10  10   21.65   30.91   0 
   2  -9   0  128.82   95.13   0 
   2  -9  10   46.79   37.02   0 
   2  -8  10    5.06   36.46   0 
   2  -5   9   84.30   29.83   0 
   2  -3   8   84.51   30.99   0 
   2  -2   7   27.76   31.40   0 
   2  -1   5   16.67   48.89   0 
   3 -15   4   48.71   41.34   0 
   3 -15   5   20.33   36.86   0 
   3 -15   6   -0.46   42.57   0 
   3 -13   7   27.31   34.11   0 
   3 -12   2   15.02   61.27   0 
   3  -8   2   27.52   59.06   0 
   3  -7   7   17.66   29.82   0 
   3  -6   3  679.45   54.46   0 
   3  -6   6   35.09   34.53   0 
   3  -5   4  -11.09   44.12   0 
   3  -5   5    4.98   32.55   0 
 -13  -1  -6    9.38   26.61   0 
 -13   8  -2   22.30   40.54   0 
 -12  -1  -6   23.71   28.29   0 
 -12   2  -5   43.56   37.82   0 
 -12   8  -2    9.88   36.22   0 
 -12  11   1   13.51   55.53   0 
 -11  -2  -6   49.63   32.89   0 
 -11   2  -5   40.67   28.62   0 
 -10  -2  -6   26.30   28.82   0 
 -10   4  -4  120.13   31.36   0 
  -9  -3  -6    1.10   30.69   0 
  -9  12   5   19.15   41.85   0 
  -9  12   7   -9.80   37.46   0 
  -8  -5  -6   44.08   35.74   0 
  -8   0  -5   -9.94   32.37   0 
  -8  11   3   42.01   62.10   0 
  -7 -13  -6   15.87   26.94   0 
  -7 -12  -6   -4.54   34.90   0 
  -7  -7  -6   -9.24   30.10   0 
  -7  -6  -6   36.54   29.24   0 
  -7  -1  -5   36.53   32.66   0 
  -7   2  -4   23.13   36.25   0 
  -7   4  -3   -6.51   38.88   0 
  -7  11   5   71.07   45.62   0 
  -7  11   6   16.94   37.43   0 
  -6   1  -4    9.69   36.48   0 
  -6   5  -2  103.77   44.78   0 
  -6   9  10    2.08   36.04   0 
  -6  10   8   16.55   34.93   0 
  -5 -15  -5   40.28   37.76   0 
  -5  -4  -5   -9.25   32.89   0 
  -5   8  10    7.94   29.50   0 
  -5   9   3    7.21   51.14   0 
  -5   9   8   30.94   28.49   0 
  -4 -18  -4    6.68   28.01   0 
  -4 -12  -5    4.24   27.02   0 
  -4 -11  -5   38.72   28.23   0 
  -4 -10  -5   42.94   37.42   0 
  -4  -9  -5   29.67   32.65   0 
  -4  -8  -5   12.68   33.82   0 
  -4  -2  -4   16.86   42.67   0 
  -4   1  -3   69.15   47.19   0 
  -4   3  -2   28.77   59.22   0 
  -4   6  11   34.09   25.05   0 
  -4   7  10    9.63   28.99   0 
  -3  -4  -4  100.23   41.42   0 
  -3   7   8  127.24   30.15   0 
  -2 -10  -4   72.62   31.07   0 
  -2  -9  -4   25.83   35.96   0 
  -2   2  -1 2564.07  125.85   0 
  -2   3  11   23.03   27.31   0 
  -2   6   3   10.40   51.96   0 
  -2   6   8  174.80   37.30   0 
  -1 -13  -3   -4.94   40.49   0 
  -1  -6  -3   46.77   41.48   0 
  -1  -2  -2    3.97   71.74   0 
  -1   4   2   69.39   77.44   0 
  -1   5   4    9.90   48.67   0 
  -1   5   6   16.41   37.31   0 
  -1   5   7   46.63   40.68   0 
   0 -14  -2    8.09   49.39   0 
   0  -1  11   31.83   27.29   0 
   0   1  10   88.17   36.39   0 
   0   2   9   22.23   26.31   0 
   0   3   3   -4.34   56.35   0 
   1  -5  11   -1.26   25.98   0 
   1  -4  11    2.90   26.21   0 
   1  -2  10   48.94   27.23   0 
   1   1   3   11.71   65.68   0 
   1   1   7   40.10   31.64   0 
   2 -10   0    3.72   88.41   0 
   2  -7  10  -22.77   26.86   0 
   2  -6  10   18.67   34.11   0 
   2  -4   1    8.24   88.90   0 
   2  -2   8   15.29   37.09   0 
   2  -1   4   29.89   49.08   0 
   2  -1   6   35.26   35.23   0 
   3 -16   5    6.47   49.92   0 
   3 -14   7   -5.61   27.70   0 
   3 -13   8   16.98   33.77   0 
   3 -12   8   34.71   36.88   0 
   3 -11   8   -2.64   27.86   0 
   3 -10   8   14.01   30.51   0 
   3  -9   8   42.53   31.07   0 
   3  -8   8  107.72   29.48   0 
   3  -7   8   42.45   32.97   0 
   3  -6   7  105.53   31.07   0 
   3  -5   6   30.29   33.22   0 
 -15   8  -2   25.67   35.89   0 
 -14   2  -5   -3.35   29.73   0 
 -13  -2  -6    5.83   26.32   0 
 -13   2  -5   -7.34   28.26   0 
 -12  -2  -6   20.56   26.79   0 
 -12   4  -4   28.94   37.37   0 
 -12   9  -1   19.74   41.49   0 
 -11  -3  -6   21.95   32.81   0 
 -11   4  -4   11.04   29.28   0 
 -11   6  -3   12.05   29.25   0 
 -10  -3  -6   33.76   28.35   0 
 -10   1  -5   12.95   28.34   0 
  -9  -4  -6   27.96   28.75   0 
  -9   0  -5   31.38   35.88   0 
  -9   3  -4  147.76   31.29   0 
  -9   5  -3   51.13   42.04   0 
  -9  10   1   36.08   66.55   0 
  -8 -13  -6  -18.59   33.44   0 
  -8  -6  -6  -33.13   27.10   0 
  -7 -11  -6   13.90   27.83   0 
  -7 -10  -6   21.82   27.59   0 
  -7  -8  -6   71.37   30.67   0 
  -7   7  -1  101.11   50.85   0 
  -7  11   7   -2.77   36.78   0 
  -6  -3  -5    1.99   31.89   0 
  -6   3  -3   37.41   43.37   0 
  -5 -14  -5   12.35   38.69   0 
  -5  -5  -5    2.40   32.19   0 
  -5   2  -3  459.39   43.47   0 
  -5   4  -2   27.70   41.50   0 
  -5   9   9   57.08   37.99   0 
  -4 -17  -4    4.17   32.93   0 
  -4   8   9   25.51   36.31   0 
  -3 -15  -4   36.02   30.55   0 
  -3  -5  -4    7.84   38.20   0 
  -3   5  11    5.91   25.93   0 
  -3   6  10   23.83   27.31   0 
  -2  -3  -3  172.36   56.82   0 
  -2   0  -2 2111.70   90.19   0 
  -2   4  11   49.80   32.70   0 
  -2   5  10   24.53   32.88   0 
  -1 -17  -2   11.72   41.88   0 
  -1 -12  -3   -9.29   40.84   0 
  -1  -7  -3   27.67   46.30   0 
  -1   2  11  -12.99   25.75   0 
  -1   3  10   17.47   28.57   0 
  -1   4   9   -1.28   30.27   0 
   0  -6  -2   44.83   59.48   0 
   0   0  11   22.41   26.83   0 
   0   3   8  172.50   32.68   0 
   1 -13  -1   63.64   55.49   0 
   1  -6  -1   13.88   71.55   0 
   1  -3  11   -0.38   28.07   0 
   1  -1  10   19.78   29.09   0 
   1   0   9    7.60   27.82   0 
   1   1   8   21.95   29.59   0 
   1   2   5  146.43   42.41   0 
   1   2   6    6.99   35.00   0 
   2  -5  10   18.17   27.13   0 
   2  -3   9   30.33   29.48   0 
   2  -1   7   49.30   31.87   0 
   3 -16   4    4.59   44.76   0 
   3 -16   6   -9.10   37.45   0 
   3 -15   3    9.85   49.32   0 
   3 -15   7   19.78   36.19   0 
   3 -14   8    8.56   33.64   0 
   3 -13   2   66.11   70.51   0 
   3 -10   9   16.81   34.73   0 
   3  -7   2   54.67   53.74   0 
   3  -6   8   83.90   29.40   0 
   3  -5   3    4.13   49.41   0 
   3  -5   7   31.67   31.36   0 
   3  -4   4  160.50   46.52   0 
   3  -4   5   30.59   35.57   0 
   3  -4   6   31.31   35.24   0 
 -14   4  -4   36.37   37.19   0 
 -14   6  -3   12.13   33.57   0 
 -13  -3  -6   25.75   27.41   0 
 -13   1  -5   -5.95   35.99   0 
 -13   4  -4   32.73   30.17   0 
 -13   6  -3   17.86   33.84   0 
 -13   9  -1    1.26   40.82   0 
 -12  -3  -6   23.45   26.85   0 
 -12   1  -5   -4.50   28.84   0 
 -12   6  -3   -1.54   29.70   0 
 -12  10   0   18.41   44.49   0 
 -11  -4  -6    5.90   33.71   0 
 -11   1  -5   21.99   27.60   0 
 -11  13   5   22.94   57.34   0 
 -10  -4  -6   -8.34   27.55   0 
 -10   3  -4   -1.99   35.67   0 
 -10   7  -2    9.44   40.32   0 
  -9  -6  -6   52.04   29.06   0 
  -9  -5  -6   24.60   28.89   0 
  -9   8  -1    2.01   47.43   0 
  -9  12   4   15.23   50.71   0 
  -8 -12  -6   -0.42   26.53   0 
  -8 -11  -6    5.61   27.78   0 
  -8 -10  -6    2.02   26.11   0 
  -8  -8  -6  -14.63   27.26   0 
  -8  -1  -5    0.68   30.22   0 
  -8   2  -4   -0.86   33.61   0 
  -8   6  -2   27.06   42.41   0 
  -7  -2  -5   25.15   30.61   0 
  -7  11   8   32.58   32.60   0 
  -6 -16  -5   25.50   28.94   0 
  -6  -4  -5  -20.50   31.06   0 
  -6   0  -4  123.48   43.48   0 
  -6  10   9   37.09   34.45   0 
  -5 -13  -5   26.24   27.95   0 
  -5 -12  -5   -5.79   34.71   0 
  -5  -7  -5   45.77   31.30   0 
  -5  -6  -5  180.93   32.47   0 
  -5  -1  -4   11.28   37.40   0 
  -4  -3  -4  174.00   40.83   0 
  -4   9   5   73.99   43.58   0 
  -4   9   6  -11.46   39.34   0 
  -4   9   7   26.04   35.47   0 
  -3 -18  -3    9.59   35.46   0 
  -3 -14  -4   -8.54   28.81   0 
  -3  -6  -4   17.85   44.34   0 
  -3  -1  -3  -12.84   54.15   0 
  -3   8   5   21.49   40.44   0 
  -3   8   6   16.58   30.69   0 
  -3   8   7   64.93   38.28   0 
  -2 -19  -2   15.63   41.40   0 
  -2 -16  -3   10.63   37.93   0 
  -2   6   9    5.05   28.80   0 
  -2   7   6   93.03   40.29   0 
  -1 -11  -3   80.23   39.49   0 
  -1 -10  -3   -7.18   37.05   0 
  -1  -9  -3   86.86   40.34   0 
  -1  -8  -3    9.96   35.14   0 
  -1   5   8   33.78   29.43   0 
   0 -17  -1   24.49   41.94   0 
   0 -13  -2   28.56   42.29   0 
   0   2  10    7.63   28.21   0 
   0   3   9    7.84   30.46   0 
   0   4   5   25.74   38.75   0 
   0   4   6   26.53   34.27   0 
   0   4   7   11.63   31.77   0 
   1  -2  11   10.71   25.50   0 
   1   1   9   -0.57   32.28   0 
   1   2   4   16.62   49.57   0 
   1   2   7   -1.15   30.30   0 
   2  -4  10   21.42   26.91   0 
   2  -2   2  193.41   82.57   0 
   2  -2   9  -25.91   29.08   0 
   2  -1   3   21.25   54.96   0 
   2  -1   8   41.50   29.70   0 
   2   0   5   24.22   40.04   0 
   2   0   6   21.84   34.84   0 
   3 -12   9   -5.91   28.84   0 
   3 -11   9    2.83   28.94   0 
   3  -8   9  -17.28   28.13   0 
   3  -7   9   12.33   26.23   0 
   3  -5   8   37.83   27.74   0 
   3  -4   7   72.55   32.73   0 
   3  -3   5   17.96   43.11   0 
   3  -3   6   81.93   41.69   0 
 -15   9  -1    3.43   34.92   0 
 -14   1  -5   14.24   30.01   0 
 -14   9  -1   20.66   36.29   0 
 -13  -4  -6  -19.96   28.09   0 
 -13  10   0   -6.87   48.17   0 
 -13  11   1   12.11   50.80   0 
 -12  -4  -6   26.39   26.60   0 
 -11  -5  -6   25.09   28.65   0 
 -11   0  -5   43.41   34.41   0 
 -11   3  -4   31.69   36.30   0 
 -10  -6  -6   -1.40   28.10   0 
 -10  -5  -6   27.15   28.24   0 
 -10   0  -5   22.07   28.90   0 
 -10   5  -3   33.66   39.73   0 
  -9 -13  -6    2.85   27.47   0 
  -9 -12  -6   14.05   25.93   0 
  -9 -11  -6   36.08   26.98   0 
  -9 -10  -6    0.40   26.53   0 
  -9  -9  -6  -34.73   26.18   0 
  -9  -8  -6    5.73   28.31   0 
  -9  -7  -6   54.18   27.63   0 
  -9  -1  -5   41.27   29.16   0 
  -9   9   0    1.70   57.68   0 
  -8  -2  -5    9.37   29.68   0 
  -8   4  -3  116.99   40.09   0 
  -8  12   6   19.92   41.57   0 
  -8  12   7   27.79   33.19   0 
  -7 -16  -5   47.72   36.94   0 
  -7  -3  -5   34.28   28.89   0 
  -7   1  -4   53.08   33.42   0 
  -7   8   0   16.81   58.36   0 
  -7  11   4   14.28   44.41   0 
  -7  11   9   35.47   32.24   0 
  -6 -15  -5    6.56   29.75   0 
  -6 -14  -5   33.69   37.99   0 
  -6  -5  -5   54.96   30.49   0 
  -6  10   3   13.50   57.73   0 
  -5 -18  -4   45.35   30.30   0 
  -5 -11  -5   29.91   27.35   0 
  -5 -10  -5   -5.37   28.23   0 
  -5  -9  -5   21.70   30.24   0 
  -5  -8  -5   13.47   30.72   0 
  -5   9  10   23.84   34.91   0 
  -5  10   5    7.58   48.36   0 
  -5  10   6  124.06   38.16   0 
  -5  10   7   -9.17   34.25   0 
  -4 -16  -4   21.09   27.15   0 
  -3 -13  -4   17.71   29.32   0 
  -3 -12  -4  -14.84   34.08   0 
  -3  -7  -4    3.50   34.18   0 
  -3   6  11  -10.62   24.97   0 
  -3   7  10   53.61   28.37   0 
  -3   8   8   54.00   25.42   0 
  -2 -15  -3   -4.26   34.82   0 
  -2  -4  -3   89.16   48.67   0 
  -2   5  11  -12.74   31.88   0 
  -2   7   5   15.19   33.97   0 
  -2   7   7  102.20   28.98   0 
  -1 -19  -1   25.23   41.75   0 
  -1   4  10   43.85   26.58   0 
  -1   5   3  168.73   47.76   0 
  -1   5   9  -20.97   28.47   0 
   0 -19   0   21.30   45.65   0 
   0 -12  -2    8.76   39.65   0 
   0  -7  -2   62.45   53.25   0 
   0   1  11   12.21   27.15   0 
   0   4   4   41.60   45.37   0 
   0   4   8   -0.94   27.91   0 
   1 -12  -1   16.36   55.26   0 
   1  -1  11  -18.49   24.67   0 
   1   0  10   20.33   28.55   0 
   1   2   8  109.14   29.11   0 
   2  -5  11   19.05   26.58   0 
   2  -3  10   -8.45   25.63   0 
   2  -1   9   15.45   35.22   0 
   2   0   4    0.75   47.45   0 
   2   0   7   11.65   31.08   0 
   3 -17   5   -5.39   40.54   0 
   3  -9  10    6.12   34.33   0 
   3  -6   2   19.76   58.20   0 
   3  -6   9   51.74   28.08   0 
   3  -5   9   61.62   33.82   0 
   3  -4   3  168.24   53.76   0 
   3  -4   8   47.68   27.93   0 
   3  -3   4   15.92   45.56   0 
   3  -3   7   -1.72   31.42   0 
   4 -10   5   31.46   38.79   0 
   4 -10   6  115.13   37.10   0 
   4  -9   6   24.83   37.64   0 
 -14   0  -5   24.43   28.07   0 
 -14   3  -4   47.51   35.90   0 
 -14  10   0    8.26   42.40   0 
 -14  11   1   11.54   46.64   0 
 -13  -5  -6   -2.46   28.78   0 
 -13   0  -5  -18.88   27.98   0 
 -13   3  -4    8.78   36.08   0 
 -12  -6  -6  -10.97   26.28   0 
 -12  -5  -6   40.60   25.18   0 
 -12   0  -5   20.68   28.20   0 
 -12   3  -4   27.54   34.61   0 
 -11  -7  -6   31.34   26.73   0 
 -11   5  -3   37.22   36.28   0 
 -11   7  -2   13.28   34.88   0 
 -10 -11  -6   13.10   27.02   0 
 -10 -10  -6   29.81   26.66   0 
 -10  -9  -6   17.11   26.25   0 
 -10  -8  -6   31.07   29.32   0 
 -10  -7  -6   16.41   27.34   0 
 -10  -1  -5   18.37   29.10   0 
 -10  13   6    2.18   45.68   0 
  -9   2  -4   90.13   32.08   0 
  -8  12   5   14.62   45.16   0 
  -7 -15  -5    3.66   34.40   0 
  -7  -4  -5   42.78   28.39   0 
  -7   3  -3   91.79   39.92   0 
  -6 -13  -5   31.03   29.62   0 
  -6  -6  -5   46.56   29.88   0 
  -6   6  -1   25.16   53.50   0 
  -6  11   6   32.79   36.29   0 
  -6  11   7    2.43   34.42   0 
  -5 -17  -4  -11.63   28.11   0 
  -5  -2  -4  214.82   38.88   0 
  -4 -19  -3  -10.98   33.42   0 
  -4 -15  -4   16.32   30.68   0 
  -4  -4  -4   16.77   37.57   0 
  -4   0  -3   -5.14   48.06   0 
  -4   9   4   17.05   39.38   0 
  -4   9   9   16.63   37.60   0 
  -3 -17  -3   17.49   33.13   0 
  -3 -11  -4   -1.01   28.14   0 
  -3 -10  -4   25.44   31.28   0 
  -3  -9  -4   32.20   31.97   0 
  -3  -8  -4  110.61   36.25   0 
  -3  -2  -3  174.11   63.63   0 
  -3   1  -2   12.52   74.08   0 
  -3   8   4   15.55   39.47   0 
  -3   8   9    7.89   35.92   0 
  -2   6  10   31.95   27.32   0 
  -2   7   4   50.23   42.04   0 
  -2   7   8    9.63   26.62   0 
  -1 -16  -2    1.59   35.90   0 
  -1  -3  -2   -6.75   65.69   0 
  -1   4  11    5.45   32.04   0 
  -1   6   5  103.58   34.70   0 
  -1   6   7    5.33   31.69   0 
   0 -11  -2   41.40   40.44   0 
   0 -10  -2   15.15   48.66   0 
   0  -8  -2  499.15   52.89   0 
   0   2  11   38.76   26.18   0 
   0   4   9   20.12   35.40   0 
   1 -16   0   25.89   52.64   0 
   1  -7  -1  569.96   69.23   0 
   1   1  10   20.34   27.77   0 
   1   2   9   15.62   26.74   0 
   1   3   5   44.89   48.06   0 
   1   3   6   11.88   34.01   0 
   1   3   7   26.05   29.87   0 
   2  -2  10    2.15   25.60   0 
   2   0   8   27.46   27.74   0 
   2   1   6   30.93   33.65   0 
   3  -8  10   36.81   27.09   0 
   3  -7  10   30.62   26.91   0 
   3  -6  10    1.16   32.25   0 
   3  -4   9   27.43   27.32   0 
   3  -3   8  127.18   31.76   0 
   3  -2   5   14.92   36.50   0 
   3  -2   6   11.08   32.44   0 
   3  -2   7   34.03   37.60   0 
   4 -12   5  -15.49   42.19   0 
   4 -12   6   31.47   35.83   0 
   4 -11   5   33.14   37.57   0 
   4 -11   6   16.13   28.06   0 
   4 -11   7   11.29   34.50   0 
   4  -9   5   17.18   32.77   0 
   4  -9   7   31.06   34.17   0 
   4  -8   5   16.13   40.75   0 
   4  -8   6   78.41   32.44   0 
   4  -8   7   10.30   34.78   0 
   4  -7   6   37.24   34.72   0 
 -15   7  -2   22.93   31.34   0 
 -14   7  -2   21.49   31.37   0 
 -13   5  -3   25.98   34.91   0 
 -13   7  -2    4.37   32.62   0 
 -12  -8  -6   11.50   26.34   0 
 -12  -7  -6    8.93   26.87   0 
 -12  -1  -5   19.71   33.00   0 
 -12   5  -3   44.73   36.96   0 
 -12   7  -2    5.30   34.48   0 
 -11 -10  -6   52.10   27.34   0 
 -11  -9  -6   35.74   26.84   0 
 -11  -8  -6   25.19   25.87   0 
 -11  -1  -5    7.59   28.05   0 
 -10   2  -4  276.26   30.66   0 
  -9  -2  -5   46.64   29.31   0 
  -9   4  -3   28.31   37.40   0 
  -9   6  -2   -5.11   41.26   0 
  -8  -3  -5   52.00   28.18   0 
  -8   1  -4   37.15   32.48   0 
  -7  -5  -5   19.71   27.42   0 
  -7   0  -4   -1.56   32.34   0 
  -7   5  -2   90.27   39.97   0 
  -6 -12  -5   -6.92   26.08   0 
  -6 -11  -5   23.40   27.61   0 
  -6 -10  -5   25.41   29.53   0 
  -6  -9  -5  -24.29   28.75   0 
  -6  -8  -5   20.21   28.85   0 
  -6  -7  -5   31.20   30.24   0 
  -6  -1  -4   15.05   34.54   0 
  -6   2  -3  145.01   37.31   0 
  -6  11   5   55.63   45.94   0 
  -6  11   8   41.08   33.29   0 
  -5 -16  -4   10.70   36.14   0 
  -5   1  -3   -1.51   38.26   0 
  -5  10   9  -12.32   28.49   0 
  -4 -14  -4   -1.27   27.76   0 
  -4  -5  -4   52.01   35.86   0 
  -3   3  -1  367.16   76.47   0 
  -3   6   1   61.86   96.04   0 
  -3   7  11   -6.44   25.76   0 
  -2 -18  -2    6.54   33.94   0 
  -2 -14  -3    9.17   28.96   0 
  -2  -5  -3  228.59   47.88   0 
  -2   7   9   38.61   25.85   0 
  -1   5  10   -9.41   25.36   0 
  -1   6   4   53.43   45.88   0 
   0 -16  -1   45.15   43.98   0 
   0  -9  -2    6.26   41.56   0 
   0   3   2   28.53   83.82   0 
   0   5   5   48.97   43.31   0 
   0   5   6   29.86   34.80   0 
   0   5   7   29.81   30.53   0 
   1 -11  -1   75.41   48.88   0 
   1  -8  -1  176.14   61.53   0 
   1   0  11  -12.03   24.53   0 
   1   1   2  440.34   75.56   0 
   1   2   3  214.78   60.78   0 
   1   3   8   76.43   28.51   0 
   2  -3  11    7.52   26.22   0 
   2  -1  10    5.69   27.61   0 
   2   0   9   -0.77   27.69   0 
   2   1   5   -0.54   39.15   0 
   2   1   7   11.90   30.20   0 
   2   1   8   36.88   27.93   0 
   3 -17   4   28.31   48.90   0 
   3 -16   3   10.16   58.27   0 
   3 -14   2   12.97   70.42   0 
   3  -5  10    2.94   26.80   0 
   3  -3   9   22.26   27.34   0 
   3  -2   8   20.09   30.10   0 
   4 -13   5   77.36   41.40   0 
   4 -13   6    5.97   35.37   0 
   4 -13   7    6.80   33.18   0 
   4 -12   7   -4.51   27.20   0 
   4 -11   4   39.84   45.57   0 
   4 -11   8    5.51   32.50   0 
   4 -10   4    8.29   41.17   0 
   4 -10   8   39.87   35.18   0 
   4  -9   4   42.95   41.24   0 
   4  -9   8   -2.69   29.22   0 
   4  -8   4    2.24   40.23   0 
   4  -8   8   34.42   34.57   0 
   4  -7   5   10.57   30.90   0 
   4  -7   7  168.59   31.55   0 
   4  -6   5   36.97   37.68   0 
   4  -6   6  172.07   31.72   0 
   4  -6   7    5.84   33.47   0 
 -15   2  -4  -14.55   36.78   0 
 -14  -1  -5   -9.68   25.06   0 
 -14   5  -3   22.30   28.65   0 
 -13  -1  -5    5.00   26.56   0 
 -12   2  -4  -30.86   31.77   0 
 -11  -2  -5   -5.21   27.33   0 
 -11   2  -4   17.87   27.54   0 
 -10  -2  -5    6.04   29.94   0 
  -9  -3  -5   42.75   27.34   0 
  -9   1  -4   25.70   30.97   0 
  -9  13   7   23.03   39.89   0 
  -8 -15  -5   -3.91   27.89   0 
  -8 -14  -5    7.98   31.00   0 
  -8  -4  -5   47.30   28.17   0 
  -8   7  -1    4.93   44.50   0 
  -7 -13  -5   17.47   27.05   0 
  -7 -12  -5   27.22   28.52   0 
  -7  -7  -5    2.30   28.02   0 
  -7  -6  -5   19.92   28.20   0 
  -7  12   7    3.37   33.74   0 
  -7  12   8   24.46   32.62   0 
  -6 -17  -4   35.30   33.87   0 
  -6   4  -2   82.85   45.28   0 
  -6  11   9    3.95   26.80   0 
  -5 -15  -4   16.47   37.45   0 
  -5  -3  -4  115.60   36.60   0 
  -5   5  -1   16.53   55.38   0 
  -5  10   4   22.30   47.20   0 
  -5  10  10   22.52   36.39   0 
  -4 -18  -3   12.66   31.48   0 
  -4 -13  -4   30.59   25.41   0 
  -4 -12  -4   80.69   34.45   0 
  -4  -6  -4   78.11   33.84   0 
  -4   2  -2  244.44   62.43   0 
  -4   4  -1   22.47   66.39   0 
  -4   9  10   13.62   28.61   0 
  -3 -16  -3    7.56   34.34   0 
  -3   7   2   68.99   54.17   0 
  -3   8  10   36.05   27.91   0 
  -3   9   6   32.13   39.56   0 
  -2 -20  -1   42.19   39.30   0 
  -2 -13  -3    3.69   31.21   0 
  -2  -6  -3  271.68   48.53   0 
  -2  -1  -2   33.80   65.18   0 
  -2   6  11   -0.23   24.05   0 
  -2   7  10   21.67   28.19   0 
  -2   8   6   22.78   36.39   0 
  -2   8   7   39.79   35.12   0 
  -1 -15  -2   32.37   35.39   0 
  -1   5  11   22.49   30.92   0 
  -1   6   9    3.91   27.12   0 
   0   3  11   22.59   25.73   0 
   0   4   3   43.60   50.49   0 
   0   4  10   17.99   24.90   0 
   0   5   8   58.90   29.91   0 
   1 -18   1   -1.66   54.59   0 
   1 -10  -1   -5.95   51.11   0 
   1  -9  -1   18.54   47.09   0 
   1   1  11   10.50   25.42   0 
   1   2  10   32.90   27.09   0 
   1   3   4   22.16   46.38   0 
   1   3   9   16.25   26.98   0 
   2  -2  11   21.99   24.77   0 
   2   0   3    7.73   55.81   0 
   2   1   4   74.22   46.34   0 
   2   1   9   40.50   33.97   0 
   3  -5   2   80.93   54.43   0 
   3  -4  10   15.83   25.88   0 
   3  -3   3   15.64   43.85   0 
   3  -2   4   34.56   39.95   0 
   3  -2   9   -0.48   27.71   0 
   3  -1   5  174.36   36.95   0 
   3  -1   6   -1.39   31.68   0 
   3  -1   7   22.96   29.77   0 
   4 -14   6    4.76   33.45   0 
   4 -14   7    1.33   33.00   0 
   4 -13   8   14.53   31.53   0 
   4 -12   4   69.46   45.43   0 
   4 -12   8   35.74   27.24   0 
   4 -11   9   19.80   36.29   0 
   4 -10   9   34.70   34.02   0 
   4  -9   9   10.29   35.23   0 
   4  -8   9    7.72   34.70   0 
   4  -7   4   -5.73   38.39   0 
   4  -7   8   -0.37   28.36   0 
   4  -6   8   24.69   26.60   0 
   4  -5   5   26.30   42.45   0 
   4  -5   6   -4.44   30.74   0 
   4  -5   7  121.63   29.60   0 
 -14  -2  -5   20.61   24.20   0 
 -14   2  -4   25.73   29.76   0 
 -13  -2  -5   36.69   25.80   0 
 -13   2  -4    3.91   29.93   0 
 -12  -2  -5   20.55   27.16   0 
 -11  -3  -5   -9.07   32.41   0 
 -11   8  -1   -7.26   35.54   0 
 -10  -3  -5    4.05   28.70   0 
 -10   1  -4   13.90   34.58   0 
 -10   4  -3   67.76   30.12   0 
 -10   6  -2   73.07   37.65   0 
 -10   9   0   23.67   49.69   0 
  -9 -14  -5   -3.36   30.59   0 
  -9  -4  -5    9.23   25.70   0 
  -9  13   6    2.00   46.05   0 
  -8  -6  -5  162.66   26.94   0 
  -8  -5  -5   93.61   27.46   0 
  -8   0  -4   41.97   32.53   0 
  -8   3  -3   -4.40   31.49   0 
  -7 -11  -5   15.18   26.04   0 
  -7 -10  -5   -6.21   27.01   0 
  -7  -9  -5   27.90   28.87   0 
  -7  -8  -5   39.34   28.88   0 
  -7  -1  -4  100.09   32.41   0 
  -7  12   6   41.16   35.49   0 
  -6 -16  -4   -0.62   35.48   0 
  -6  -2  -4   16.45   33.46   0 
  -5 -14  -4   10.64   34.30   0 
  -5  -4  -4  188.02   35.35   0 
  -5   3  -2   20.84   41.17   0 
  -4 -11  -4   17.42   25.63   0 
  -4 -10  -4    9.04   29.66   0 
  -4  -9  -4    6.44   32.03   0 
  -4  -8  -4   36.24   31.09   0 
  -4  -7  -4   23.12   32.93   0 
  -4  -1  -3   65.49   47.33   0 
  -4   8   2  280.12   64.00   0 
  -4  10   6   12.24   36.07   0 
  -4  10   7  -17.85   27.05   0 
  -4  10   8    9.76   28.07   0 
  -3 -19  -2   23.08   33.11   0 
  -3 -15  -3   18.94   33.46   0 
  -3  -3  -3    7.28   48.12   0 
  -3   9   8   44.84   26.53   0 
  -3   9   9   -3.96   36.00   0 
  -2 -17  -2   21.71   34.31   0 
  -2 -12  -3   47.62   31.99   0 
  -2 -11  -3   27.32   38.49   0 
  -2  -7  -3   -1.40   42.79   0 
  -2   6   2    7.88   61.40   0 
  -2   8   8   81.15   27.70   0 
  -1 -18  -1   14.47   38.69   0 
  -1  -4  -2   -8.22   69.59   0 
  -1   6  10   24.82   25.87   0 
  -1   7   6   65.20   31.60   0 
  -1   7   7   41.52   29.80   0 
  -1   7   8   18.62   33.70   0 
   0   5   4   14.42   45.66   0 
   0   5   9  164.07   29.20   0 
   1   2  11   23.31   30.53   0 
   1   4   6    5.70   32.21   0 
   1   4   7   30.09   28.68   0 
   1   4   8    3.03   28.92   0 
   2  -1   2   92.23   68.34   0 
   2  -1  11  -27.18   23.36   0 
   2   2   5   35.44   46.27   0 
   2   2   6    1.48   32.10   0 
   2   2   7   18.45   29.13   0 
   2   2   8   21.65   26.93   0 
   3  -3  10   -1.68   24.99   0 
   3  -1   8    0.15   28.49   0 
   4 -15   6   10.41   40.09   0 
   4 -15   7   40.15   38.99   0 
   4 -14   5    8.84   34.62   0 
   4 -13   4   17.12   42.35   0 
   4  -7   9   51.74   31.75   0 
   4  -6   4   43.36   37.76   0 
   4  -6   9   55.84   32.36   0 
   4  -5   8   41.79   26.39   0 
   4  -4   6   -1.09   32.04   0 
   4  -4   7   13.02   28.99   0 
 -15   1  -4   18.95   26.46   0 
 -15   4  -3   20.40   28.05   0 
 -15   8  -1   -0.06   32.48   0 
 -14  -4  -5    8.71   31.40   0 
 -14  -3  -5   -4.34   24.26   0 
 -14   1  -4   -5.26   34.05   0 
 -14   4  -3    0.93   34.22   0 
 -14   8  -1   19.56   31.09   0 
 -13  -3  -5   10.82   25.82   0 
 -13   1  -4   21.98   33.64   0 
 -13   4  -3   35.34   32.56   0 
 -13   8  -1   11.11   38.32   0 
 -12  -3  -5   18.85   24.98   0 
 -12   1  -4  -16.47   32.49   0 
 -12   4  -3   65.19   33.43   0 
 -12   8  -1   22.31   33.69   0 
 -11  -4  -5   16.32   25.98   0 
 -11   1  -4   26.37   26.39   0 
 -11   4  -3   16.90   25.92   0 
 -11   6  -2   35.97   34.59   0 
 -10  -5  -5   33.97   33.02   0 
 -10  -4  -5   -8.67   28.09   0 
  -9 -13  -5   18.70   24.73   0 
  -9 -12  -5  -18.32   31.76   0 
  -9  -6  -5    1.09   25.27   0 
  -9  -5  -5   -8.26   24.94   0 
  -9   0  -4   -2.41   29.83   0 
  -8 -11  -5    3.82   27.00   0 
  -8  -9  -5   -4.01   27.45   0 
  -8  -8  -5   35.28   28.90   0 
  -8   5  -2   33.44   38.63   0 
  -7 -17  -4   16.54   27.97   0 
  -7   2  -3   16.04   31.00   0 
  -6 -15  -4  -22.75   37.70   0 
  -6  -3  -4    6.99   32.25   0 
  -6   1  -3  101.48   44.56   0 
  -5 -13  -4   14.37   32.72   0 
  -5  -5  -4   73.34   32.70   0 
  -5   0  -3   46.82   42.17   0 
  -5  11   6   73.83   34.35   0 
  -5  11   7   18.13   29.89   0 
  -5  11   8   23.34   31.74   0 
  -4 -17  -3  -22.54   25.35   0 
  -4  10   5   -3.64   44.18   0 
  -4  10   9   20.95   26.93   0 
  -3   8   3    6.80   49.29   0 
  -3   9   5   63.04   32.64   0 
  -2 -10  -3    1.45   31.53   0 
  -2  -9  -3    5.56   30.81   0 
  -2  -8  -3   10.93   31.84   0 
  -2   7   3   48.84   46.49   0 
  -2   7  11  -20.75   23.57   0 
  -2   8   5  203.45   32.76   0 
  -2   8   9   24.24   28.21   0 
  -1 -20   0    6.23   38.82   0 
  -1 -14  -2   32.63   40.10   0 
  -1   6  11   32.09   30.33   0 
  -1   7   5   38.76   37.17   0 
  -1   7   9    9.68   27.06   0 
   0 -20   1    4.10   49.54   0 
   0 -18   0   25.86   42.84   0 
   0 -15  -1  108.04   46.06   0 
   0  -3  -1  349.35   98.02   0 
   0   4  11   -7.27   24.51   0 
   0   5  10    5.82   25.43   0 
   0   6   6   -9.39   38.99   0 
   0   6   7   34.02   30.25   0 
   0   6   8   30.52   34.45   0 
   1   4   5   72.05   36.54   0 
   1   4   9   14.10   27.53   0 
   2  -3   1  148.94   82.57   0 
   2   0  11   34.74   26.41   0 
   2   1  10   37.07   26.32   0 
   3  -4  11   -6.42   25.54   0 
   3  -3  11  -11.82   32.50   0 
   3  -2  10   29.01   25.26   0 
   3  -1   4  307.22   42.63   0 
   3  -1   9   -9.37   26.79   0 
   3   0   7   -2.56   28.16   0 
   3   0   8   14.79   27.07   0 
   4 -10   3  149.88   47.15   0 
   4  -9   3   -0.41   43.96   0 
   4  -8  10   19.17   27.67   0 
   4  -7  10   -1.29   31.63   0 
   4  -5   4   51.57   38.93   0 
   4  -5   9   -8.72   27.25   0 
   4  -4   5   25.02   30.09   0 
   4  -4   8   18.78   26.71   0 
   4  -3   6    3.34   39.66   0 
   4  -3   7   17.42   30.00   0 
 -15   6  -2   17.14   25.09   0 
 -14  -5  -5  -51.57   27.55   0 
 -13  -5  -5   -2.23   24.30   0 
 -13  -4  -5   12.26   25.67   0 
 -13   6  -2    7.32   31.96   0 
 -12  -5  -5   38.68   24.44   0 
 -12  -4  -5  -10.15   24.27   0 
 -11  -5  -5   18.05   27.14   0 
 -10 -13  -5  -14.54   24.59   0 
 -10 -12  -5   30.99   23.98   0 
 -10 -11  -5   34.90   30.16   0 
 -10  -7  -5  -12.65   33.99   0 
 -10   0  -4  405.48   31.63   0 
 -10  11   2   29.08   63.52   0 
  -9 -11  -5   27.33   25.64   0 
  -9 -10  -5   -2.25   24.57   0 
  -9  -9  -5   14.50   27.56   0 
  -9  -7  -5   21.53   26.79   0 
  -9   3  -3   18.21   29.07   0 
  -9   7  -1   19.84   45.11   0 
  -8  -1  -4   31.01   31.23   0 
  -8  12   4   31.20   46.69   0 
  -8  13   7    7.08   39.47   0 
  -7 -16  -4   -8.85   26.93   0 
  -7  -2  -4   14.14   30.51   0 
  -7  12   5   27.55   40.52   0 
  -6  -4  -4    3.20   38.50   0 
  -6   7   0   31.98   58.92   0 
  -6  11   4   35.48   45.16   0 
  -5 -12  -4  -19.89   25.68   0 
  -5 -11  -4   36.49   34.25   0 
  -5  -7  -4    3.50   36.40   0 
  -5  -6  -4   94.36   32.09   0 
  -5  11   9   11.71   25.28   0 
  -4 -16  -3    6.31   32.13   0 
  -4  -2  -3   18.35   44.62   0 
  -4   9   3   -0.88   45.85   0 
  -4  10  10   10.79   27.99   0 
  -3 -18  -2   23.18   32.65   0 
  -3 -14  -3   21.22   28.12   0 
  -3  -4  -3  159.08   45.48   0 
  -3   0  -2 1310.97   81.03   0 
  -3   9  10    5.70   27.05   0 
  -2 -16  -2   18.61   34.65   0 
  -2   8  10   19.50   25.61   0 
  -1 -13  -2    8.66   38.73   0 
  -1   7  10  -18.54   30.79   0 
   0   6   5   35.86   39.86   0 
   0   6   9   20.38   26.51   0 
   1 -15   0   13.39   49.38   0 
   1   3  11   14.61   24.25   0 
   1   4  10   22.24   25.17   0 
   1   5   7  248.02   37.41   0 
   2   1  11   -1.00   24.51   0 
   2   2   4   36.65   54.25   0 
   2   2  10   -4.83   26.18   0 
   2   3   6   43.30   31.58   0 
   2   3   7   44.76   28.06   0 
   2   3   8   51.52   26.56   0 
   3  -4   2   15.57   57.73   0 
   3  -2   3  151.75   46.38   0 
   3  -2  11   29.80   25.30   0 
   3  -1  10   15.41   25.50   0 
   3   0   5   12.41   35.37   0 
   3   0   9    8.96   26.74   0 
   3   1   7   14.45   33.51   0 
   4 -16   6   -7.47   37.75   0 
   4 -14   4   23.99   39.90   0 
   4 -11   3   31.78   46.48   0 
   4  -8   3   -2.45   40.53   0 
   4  -7   3    5.07   45.30   0 
   4  -6  10   50.31   25.99   0 
   4  -5  10  -23.41   24.79   0 
   4  -4   9   39.01   25.89   0 
   4  -3   5   57.98   38.69   0 
   4  -3   8   22.71   29.33   0 
 -15   0  -4   44.62   28.55   0 
 -15   3  -3   -1.91   33.60   0 
 -15   9   0   19.08   38.12   0 
 -14   0  -4   53.12   25.40   0 
 -13  -8  -5    7.78   24.67   0 
 -13  -7  -5   18.10   26.16   0 
 -13  -6  -5    5.63   23.44   0 
 -13   0  -4   28.19   27.22   0 
 -12 -10  -5  -24.44   24.76   0 
 -12  -9  -5   17.07   30.73   0 
 -12  -8  -5   -9.34   25.16   0 
 -12  -7  -5    1.22   25.56   0 
 -12  -6  -5  -28.98   25.00   0 
 -12   0  -4   11.07   25.02   0 
 -11 -12  -5   19.27   24.24   0 
 -11 -11  -5    6.47   24.57   0 
 -11 -10  -5   -9.78   24.27   0 
 -11  -9  -5    4.61   25.11   0 
 -11  -8  -5    8.53   25.49   0 
 -11  -7  -5   -0.67   26.65   0 
 -11  -6  -5  -10.69   26.59   0 
 -11   0  -4  201.29   29.19   0 
 -11   9   0   68.35   40.46   0 
 -10 -10  -5  -21.85   23.95   0 
 -10  -9  -5    9.19   25.05   0 
 -10  -8  -5   -0.78   26.63   0 
 -10   3  -3   91.69   28.77   0 
 -10  10   1   17.13   47.26   0 
  -9  -1  -4   43.16   29.41   0 
  -9   5  -2   44.50   36.73   0 
  -9  13   5   10.53   46.26   0 
  -8  -2  -4    1.51   28.42   0 
  -8   2  -3   25.47   33.00   0 
  -7 -15  -4    7.78   25.81   0 
  -7  -3  -4   13.11   29.48   0 
  -7   4  -2  158.93   38.84   0 
  -7   6  -1   62.87   43.71   0 
  -7  11   3   19.65   59.26   0 
  -6 -13  -4  -12.82   29.47   0 
  -6  -5  -4   21.90   36.02   0 
  -6  12   6   16.48   38.95   0 
  -5 -17  -3   21.77   30.26   0 
  -5 -10  -4    1.87   28.48   0 
  -5  -8  -4   19.18   30.54   0 
  -5  11   5   33.25   42.89   0 
  -4 -19  -2   11.66   31.05   0 
  -3 -13  -3   17.79   29.11   0 
  -3  -5  -3    2.80   40.25   0 
  -3  10   7   32.31   32.29   0 
  -3  10   8  -28.44   32.46   0 
  -2 -19  -1    3.61   34.79   0 
  -2  -2  -2  135.70   63.43   0 
  -2   5   1  618.59   93.62   0 
  -2   9   7   39.21   33.81   0 
  -2   9   8   -9.96   31.22   0 
  -1 -17  -1   -0.52   39.15   0 
  -1 -12  -2   55.80   38.87   0 
  -1  -5  -2   39.04   50.89   0 
  -1   5   2   39.60   60.21   0 
  -1   6   3    3.09   38.97   0 
  -1   8   7    1.27   33.74   0 
  -1   8   8   14.75   31.69   0 
   0   6  10   38.95   24.48   0 
   1   3   3  191.91   51.84   0 
   1   4   4    8.55   41.39   0 
   1   5   6   74.52   31.08   0 
   1   5   8   36.04   27.72   0 
   1   5   9   -8.81   31.36   0 
   2   1   3   13.20   55.19   0 
   2   3   5   87.60   43.27   0 
   2   3   9   56.09   26.54   0 
   3  -1  11   29.59   24.20   0 
   3   0  10    4.95   24.62   0 
   3   1   6   39.65   30.76   0 
   3   1   8   -8.80   25.90   0 
   3   1   9    6.22   31.27   0 
   4 -12   3   56.75   48.70   0 
   4  -4   4   16.86   32.33   0 
   4  -4  10   -4.20   24.75   0 
   4  -3   9  -10.41   25.30   0 
   4  -2   6  -17.59   29.49   0 
   4  -2   7   22.32   28.95   0 
   4  -2   8   34.31   26.73   0 
   5 -11   7  -10.28   31.02   0 
   5 -10   6   77.72   33.09   0 
   5 -10   7    3.40   32.68   0 
   5 -10   8   31.94   32.51   0 
   5  -9   6   27.99   33.58   0 
   5  -9   7    3.65   33.68   0 
   5  -9   8    8.33   35.22   0 
   5  -8   6  123.13   36.26   0 
   5  -8   7   22.63   32.14   0 
   5  -8   8   30.26   33.63   0 
   5  -7   7   27.88   31.93   0 
 -15  -1  -4   48.57   27.54   0 
 -14  -1  -4    6.09   31.68   0 
 -14   3  -3   21.62   26.63   0 
 -14   9   0   15.29   36.91   0 
 -13   3  -3   23.94   27.93   0 
 -13   9   0   34.16   38.38   0 
 -12   3  -3  -17.28   27.27   0 
 -12   9   0   -2.19   38.02   0 
 -11  -1  -4    3.84   33.28   0 
 -11   3  -3   -2.75   24.95   0 
 -10  -1  -4   22.18   26.68   0 
 -10   5  -2   21.28   37.96   0 
 -10   7  -1    6.69   43.34   0 
  -9  -2  -4  119.47   32.60   0 
  -9   2  -3   20.30   36.90   0 
  -8 -15  -4    6.62   31.87   0 
  -8   8   0    5.91   48.74   0 
  -8  13   6   26.18   40.12   0 
  -7 -14  -4    6.75   26.61   0 
  -7  -4  -4   40.12   28.93   0 
  -7   1  -3  155.83   32.98   0 
  -6 -18  -3    6.99   26.58   0 
  -6 -12  -4   -9.49   26.27   0 
  -6 -11  -4   15.93   32.54   0 
  -6  -6  -4   31.06   28.49   0 
  -6   0  -3   11.62   35.73   0 
  -6   3  -2  141.60   44.33   0 
  -5  -1  -3   10.01   39.96   0 
  -5   9   2   -0.58   66.62   0 
  -4 -15  -3   -2.68   27.71   0 
  -4   1  -2  324.57   51.09   0 
  -4  11   7  -16.27   32.68   0 
  -4  11   8   -2.30   30.96   0 
  -4  11   9    4.74   31.41   0 
  -3 -20  -1   -1.48   33.90   0 
  -3 -17  -2    9.08   32.10   0 
  -3 -12  -3   17.51   29.19   0 
  -3 -11  -3    4.68   33.18   0 
  -3   9   4   71.32   37.83   0 
  -3  10   6    1.39   35.50   0 
  -3  10   9    3.37   28.20   0 
  -2   1  -1 1399.33  104.84   0 
  -2   9   6   39.66   28.81   0 
  -2   9   9   30.08   25.30   0 
  -1 -11  -2   65.97   37.13   0 
  -1  -6  -2   11.23   51.54   0 
  -1   7   4   -3.65   31.54   0 
  -1   7  11   12.74   24.56   0 
  -1   8   6  123.19   36.39   0 
  -1   8   9    8.57   26.54   0 
   0 -14  -1   40.32   43.39   0 
   0   6  11   16.78   29.31   0 
   0   7   7   24.84   28.47   0 
   0   7   8   31.18   26.21   0 
   1   2   2   -0.18   61.20   0 
   1   4  11   -5.36   22.54   0 
   1   5   5   75.77   40.93   0 
   1   5  10   16.99   24.05   0 
   2   2  11   14.13   23.73   0 
   2   3  10   26.86   24.15   0 
   2   4   7   30.84   35.05   0 
   3   0   4  484.18   45.77   0 
   3   0  11    2.49   28.32   0 
   3   1   5  140.68   35.79   0 
   3   2   7  -28.65   31.73   0 
   4 -16   5    3.48   39.74   0 
   4  -6   3  309.84   43.08   0 
   4  -3   4  153.36   41.25   0 
   4  -3  10   24.17   23.62   0 
   4  -2   5    7.72   31.77   0 
   4  -2   9   -7.78   24.42   0 
   4  -1   6   34.43   35.77   0 
   4  -1   7   27.70   28.87   0 
   4  -1   8  -18.51   28.08   0 
   5 -12   6   27.47   34.29   0 
   5 -12   7   19.99   31.09   0 
   5 -12   8   36.23   30.35   0 
   5 -11   6   15.57   33.05   0 
   5 -11   8  -12.54   24.18   0 
   5 -10   9   36.26   33.69   0 
   5  -9   9   -6.32   31.91   0 
   5  -8   9    4.94   32.62   0 
   5  -7   6   45.59   27.70   0 
   5  -7   8   16.98   26.53   0 
   5  -7   9    7.77   32.15   0 
   5  -6   6   10.92   31.05   0 
   5  -6   7   30.02   25.21   0 
   5  -6   8   31.75   24.49   0 
 -15  -2  -4   14.02   24.99   0 
 -15   2  -3   23.71   33.69   0 
 -15   5  -2    9.06   24.46   0 
 -15   7  -1   -4.94   28.51   0 
 -14  -2  -4   26.66   30.02   0 
 -14   5  -2    7.07   32.92   0 
 -13  -1  -4   32.77   26.14   0 
 -12  -1  -4   11.79   26.73   0 
 -11   5  -2   -2.66   33.35   0 
 -10  -2  -4  278.94   28.98   0 
 -10   2  -3  137.53   36.12   0 
  -9 -15  -4   15.79   23.04   0 
  -8 -14  -4   10.85   25.31   0 
  -8  -3  -4   27.11   27.75   0 
  -8   4  -2   23.40   37.42   0 
  -7 -13  -4   21.07   27.06   0 
  -7  -5  -4   12.02   27.74   0 
  -7  13   7   18.17   33.99   0 
  -7  13   8  -15.77   31.07   0 
  -6 -17  -3   -2.59   32.04   0 
  -6  -9  -4  -11.81   28.51   0 
  -6  -8  -4   94.97   30.47   0 
  -6  -7  -4   13.90   29.16   0 
  -5 -16  -3   31.39   27.73   0 
  -5   2  -2  102.86   40.42   0 
  -5  10   3   17.25   51.64   0 
  -5  12   8   16.18   30.30   0 
  -5  12   9  -15.29   27.70   0 
  -4 -18  -2   12.69   30.13   0 
  -4 -14  -3   78.01   28.31   0 
  -4  10   4   49.17   44.52   0 
  -4  11   6   18.54   32.91   0 
  -3 -10  -3   -2.03   28.67   0 
  -3  -9  -3   51.31   37.55   0 
  -3  -8  -3    9.36   29.45   0 
  -3  -7  -3   -7.09   31.04   0 
  -3  10  10   22.50   24.92   0 
  -2   9  10   18.62   26.47   0 
  -1 -19   0  -17.14   44.25   0 
  -1 -10  -2   24.84   34.26   0 
  -1  -7  -2   19.87   45.55   0 
  -1   8  10   -9.87   23.59   0 
   0   5   3   12.86   41.81   0 
   0   6   4   20.73   41.35   0 
   0   7   6  -11.90   30.26   0 
   0   7  10   73.08   30.28   0 
   1   6   7   56.53   34.74   0 
   1   6   8    8.16   27.76   0 
   2   0   2 2701.21   86.12   0 
   2   3  11   29.11   24.97   0 
   2   4   6   18.94   29.61   0 
   3  -3   2   37.29   60.21   0 
   3  -1   3   14.01   45.36   0 
   3   2   6   41.23   29.16   0 
   3   2   8   41.83   24.62   0 
   3   2   9   15.36   25.75   0 
   4 -15   4    6.78   39.42   0 
   4  -5   3  175.31   42.52   0 
   4  -2  10   18.58   24.28   0 
   4  -1   9   19.17   24.60   0 
   5 -13   7   10.75   30.91   0 
   5 -11   5    9.39   33.65   0 
   5 -10   5   32.81   35.70   0 
   5  -9   5   16.01   29.03   0 
   5  -8   5   24.84   30.16   0 
   5  -7   5   21.33   36.26   0 
   5  -7  10    6.03   31.98   0 
   5  -6   9   -6.23   26.92   0 
   5  -5   6   18.69   33.93   0 
   5  -5   7   27.32   25.38   0 
   5  -5   8    9.39   25.42   0 
   5  -5   9   39.13   31.06   0 
   5  -4   7   30.63   31.86   0 
 -16   4  -2   28.25   32.06   0 
 -15  -3  -4   23.54   22.45   0 
 -14  -3  -4   34.89   31.20   0 
 -14   2  -3   32.40   29.34   0 
 -14   7  -1   10.13   30.18   0 
 -14  10   1    2.78   44.83   0 
 -13  -2  -4   29.63   25.57   0 
 -13   2  -3   -6.07   31.58   0 
 -13   5  -2    7.13   26.65   0 
 -13   7  -1    0.39   31.48   0 
 -12  -2  -4  -11.94   24.83   0 
 -12   2  -3   -2.89   29.31   0 
 -12   5  -2    5.19   24.80   0 
 -12   7  -1   15.82   29.61   0 
 -11  -2  -4   28.63   27.96   0 
 -11   2  -3   15.79   26.45   0 
 -11   7  -1  -11.57   30.97   0 
 -11  10   1   41.70   42.57   0 
 -10  -3  -4   18.93   25.10   0 
  -9 -14  -4   36.61   23.22   0 
  -9  -3  -4   95.99   27.41   0 
  -8 -13  -4   21.83   26.53   0 
  -8  -5  -4   79.30   31.67   0 
  -8  -4  -4  -10.22   25.52   0 
  -8   1  -3   57.15   31.70   0 
  -8   6  -1   29.37   41.70   0 
  -7 -11  -4  -28.14   24.83   0 
  -7 -10  -4    4.65   27.76   0 
  -7  -9  -4  -15.12   31.53   0 
  -7  -7  -4   47.97   27.14   0 
  -7  -6  -4    6.58   26.81   0 
  -7   0  -3   51.22   39.08   0 
  -6  -1  -3   64.37   43.01   0 
  -6   5  -1   60.98   42.74   0 
  -6  12   5   19.52   40.15   0 
  -5 -19  -2  -16.84   28.02   0 
  -5  -2  -3  422.87   42.20   0 
  -5  12   7   13.70   32.09   0 
  -4 -13  -3    4.19   27.17   0 
  -4  -4  -3   27.53   39.43   0 
  -3 -16  -2   12.35   32.02   0 
  -3  -1  -2    8.89   56.43   0 
  -3  10   5   13.61   36.54   0 
  -2 -18  -1   31.24   32.81   0 
  -2 -14  -2    6.96   34.64   0 
  -2  -3  -2   10.71   55.44   0 
  -2   9   5   23.76   29.12   0 
  -1 -16  -1   40.19   33.87   0 
  -1  -9  -2  129.32   32.41   0 
  -1   8   5   80.01   29.25   0 
   0 -17   0    9.19   35.93   0 
   0 -13  -1  -10.90   44.26   0 
   0  -4  -1  215.71   74.84   0 
   0   4   2  361.01   71.12   0 
   1   6   6   -3.45   29.36   0 
   1   6   9   31.87   25.25   0 
   1   6  10   48.73   29.29   0 
   2   3   4  190.06   42.07   0 
   2   4  10    3.89   24.06   0 
   3   1   4  313.05   51.03   0 
   3   2   5   -5.67   41.63   0 
   3   2  10   12.09   25.76   0 
   3   3   8  109.99   31.50   0 
   4 -13   3   10.99   42.27   0 
   4  -2   4   55.50   41.39   0 
   4  -2  11   -3.48   24.25   0 
   4  -1   5   50.64   31.67   0 
   4  -1  10    0.20   23.28   0 
   4   0   6  -12.11   28.00   0 
   4   0   7   17.34   26.87   0 
   4   0   8   23.92   27.69   0 
   4   0   9  -13.09   24.76   0 
   5 -14   7   -2.80   30.86   0 
   5 -12   5   13.43   33.44   0 
   5  -6   5  152.66   28.76   0 
   5  -6  10  -31.83   25.98   0 
   5  -5  10   28.43   30.18   0 
   5  -4   6    1.29   28.31   0 
   5  -4   8   17.35   25.24   0 
   5  -4   9   10.50   23.87   0 
   5  -3   7   30.98   31.60   0 
   5  -3   8    4.06   31.56   0 
 -15  -4  -4    5.80   25.30   0 
 -15   1  -3   28.01   26.53   0 
 -15   4  -2   26.31   31.73   0 
 -14  -4  -4   31.71   24.07   0 
 -13  -4  -4    8.56   28.94   0 
 -13  -3  -4   22.62   24.09   0 
 -13  10   1   -8.07   36.04   0 
 -12  -3  -4  -11.37   24.10   0 
 -12  10   1   40.35   39.60   0 
 -11  -3  -4   14.44   27.21   0 
 -11  12   3    7.10   66.64   0 
 -10 -14  -4   23.17   26.57   0 
 -10 -13  -4    4.43   22.81   0 
 -10  -4  -4  148.97   26.43   0 
  -9 -13  -4   -8.52   24.27   0 
  -9  -5  -4   34.46   24.66   0 
  -9  -4  -4    9.44   25.82   0 
  -9   1  -3   30.47   30.01   0 
  -9   4  -2   29.91   34.87   0 
  -9   8   0   14.47   45.65   0 
  -8 -12  -4   -5.81   24.47   0 
  -8 -11  -4    7.40   24.82   0 
  -8 -10  -4   43.87   32.51   0 
  -8  -7  -4  213.84   32.38   0 
  -8  -6  -4   52.52   25.95   0 
  -8  13   5    7.15   44.32   0 
  -7   3  -2   93.72   38.01   0 
  -7  12   4    9.15   45.65   0 
  -7  13   6    8.53   35.69   0 
  -6  13   8   20.95   31.18   0 
  -5 -14  -3   53.07   32.96   0 
  -5  -3  -3   56.94   45.80   0 
  -5  12   6    3.85   36.12   0 
  -4 -17  -2   15.88   29.89   0 
  -4 -12  -3   38.25   27.42   0 
  -3 -19  -1  -15.11   31.44   0 
  -3  11   8   33.30   31.77   0 
  -3  11   9   25.67   31.34   0 
  -2 -20   0   14.62   36.04   0 
  -2 -13  -2    8.78   36.41   0 
  -2  10   7   -8.30   31.26   0 
  -2  10   8   15.32   25.66   0 
  -2  10   9    4.13   27.23   0 
  -1   9   7   32.29   25.32   0 
  -1   9   8    6.05   23.64   0 
  -1   9   9   10.94   25.81   0 
  -1   9  10  -10.38   32.64   0 
   0   7   5   89.71   30.10   0 
   0   8   7   85.69   31.77   0 
   0   8   8   23.74   25.29   0 
   0   8   9   20.23   28.75   0 
   1 -14   0   15.11   44.75   0 
   1   4   3  120.06   53.70   0 
   1   5   4   16.89   34.82   0 
   1   6  11   51.60   28.85   0 
   2   2   3   -2.04   49.43   0 
   2   4   5   27.01   32.82   0 
   2   4  11  -14.45   23.86   0 
   2   5   7   15.88   26.33   0 
   2   5   8   25.91   27.80   0 
   2   5   9   71.02   25.10   0 
   3   2  11   17.40   23.53   0 
   3   3   6   48.31   34.90   0 
   3   3   7    4.54   24.93   0 
   3   3   9   48.38   25.98   0 
   3   3  10   31.40   29.05   0 
   4 -17   5    0.51   40.84   0 
   4  -4   3   19.16   35.56   0 
   4  -1  11   15.50   25.93   0 
   4   0  10   24.00   24.34   0 
   4   1   7    0.31   24.53   0 
   4   1   8    1.06   26.42   0 
   4   1   9   15.55   29.49   0 
   5 -14   6    8.24   30.69   0 
   5 -13   5   22.63   37.12   0 
   5  -9   4  135.16   41.70   0 
   5  -5   5   16.51   29.22   0 
   5  -4  10   12.00   22.92   0 
   5  -3   6   26.44   29.06   0 
   5  -3   9  -10.20   23.69   0 
   5  -2   8   44.76   31.76   0 
 -16   0  -3    1.29   22.89   0 
 -16   6  -1   -3.92   21.17   0 
 -15   0  -3   -2.17   31.00   0 
 -15   8   0  -11.94   34.72   0 
 -14  -7  -4   12.80   22.78   0 
 -14  -6  -4   -5.43   21.33   0 
 -14  -5  -4   20.45   23.49   0 
 -14   1  -3   19.66   26.89   0 
 -14   4  -2   -5.80   29.33   0 
 -14  11   2   -0.74   44.77   0 
 -13  -6  -4  -22.16   29.79   0 
 -13  -5  -4   -7.10   23.77   0 
 -13   1  -3   17.38   22.34   0 
 -12 -12  -4    5.09   24.42   0 
 -12  -5  -4    3.83   24.92   0 
 -12  -4  -4  -29.51   23.77   0 
 -12   1  -3   30.85   24.42   0 
 -11 -13  -4   10.99   22.39   0 
 -11 -12  -4   -5.08   23.27   0 
 -11  -5  -4   29.43   24.47   0 
 -11  -4  -4   13.10   26.01   0 
 -11   1  -3   25.71   25.56   0 
 -11  11   2   11.28   47.78   0 
 -10 -12  -4   16.16   23.75   0 
 -10 -11  -4    7.86   23.37   0 
 -10  -6  -4   41.66   30.17   0 
 -10  -5  -4    9.11   25.51   0 
 -10   1  -3    8.43   28.31   0 
 -10   4  -2   19.59   34.28   0 
  -9 -11  -4  -16.50   23.28   0 
  -9 -10  -4   33.13   24.54   0 
  -9  -9  -4    4.47   25.26   0 
  -9  -8  -4   -4.72   25.77   0 
  -9  -7  -4   55.70   27.84   0 
  -9  -6  -4   11.68   24.20   0 
  -8 -17  -3   22.01   26.32   0 
  -8  -9  -4   32.19   26.53   0 
  -8  -8  -4   54.22   27.10   0 
  -8   0  -3   -0.28   28.33   0 
  -7 -16  -3   -7.34   25.32   0 
  -7  -1  -3  145.35   38.84   0 
  -6 -15  -3    4.62   28.81   0 
  -6  -2  -3  162.44   34.51   0 
  -6   2  -2  159.44   43.08   0 
  -6  13   7    6.33   31.81   0 
  -5 -18  -2    6.24   29.16   0 
  -5 -13  -3   26.34   30.89   0 
  -5   4  -1   80.61   47.27   0 
  -5   6   0  753.13   68.13   0 
  -5  11   4   33.23   42.55   0 
  -4 -10  -3  121.21   29.64   0 
  -4  -9  -3   41.83   36.72   0 
  -4  -8  -3  -17.79   34.69   0 
  -4  -7  -3   10.87   30.74   0 
  -4  -6  -3  336.97   35.93   0 
  -4   0  -2 1468.36   58.68   0 
  -4  11   5    0.72   35.99   0 
  -4  12   8   -6.07   28.60   0 
  -4  12   9   22.60   28.22   0 
  -3 -15  -2   -8.66   30.73   0 
  -3   2  -1  533.58   74.04   0 
  -3  11   7   12.94   24.58   0 
  -2 -17  -1   -9.19   38.39   0 
  -2  -4  -2  237.34   50.17   0 
  -2  10   6  -18.10   33.62   0 
  -1 -15  -1  -12.58   40.38   0 
  -1   4   1    0.29   84.60   0 
  -1   9   6   50.74   32.72   0 
   0 -19   1    7.47   39.60   0 
   0 -12  -1    1.73   39.23   0 
   0   8  10  -35.49   22.39   0 
   1 -17   1    5.85   42.91   0 
   1   6   5   81.40   30.39   0 
   1   7   7   44.33   32.07   0 
   1   7   8   -1.27   24.98   0 
   1   7   9   18.70   23.54   0 
   2   5   6   24.43   27.94   0 
   2   5  10   -9.62   23.28   0 
   3  -8   1    4.39   62.81   0 
   3   0   3    2.88   46.33   0 
   3   4   8   94.44   31.03   0 
   4 -16   4    6.90   44.11   0 
   4  -1   4  287.20   43.06   0 
   4   0   5   14.41   31.21   0 
   4   0  11   42.18   23.59   0 
   4   1   6    1.77   27.00   0 
   4   1  10    6.70   22.51   0 
   5 -15   6  -16.05   36.46   0 
   5 -10   4   33.99   35.12   0 
   5  -8   4   13.32   28.54   0 
   5  -7   4    1.98   34.73   0 
   5  -4   5   16.54   29.07   0 
   5  -3  10   19.80   22.50   0 
   5  -2   6  -12.07   34.86   0 
   5  -2   7    3.08   26.04   0 
   5  -2   9   32.87   23.66   0 
   5  -2  10   16.67   28.09   0 
 -15   6  -1   17.91   22.40   0 
 -14   0  -3   -6.83   24.41   0 
 -14   6  -1   23.41   29.37   0 
 -14   8   0   12.12   34.59   0 
 -13 -10  -4   14.51   23.16   0 
 -13  -9  -4   26.27   23.79   0 
 -13  -8  -4  -22.81   23.44   0 
 -13  -7  -4  -14.99   23.08   0 
 -13   4  -2    5.08   25.57   0 
 -13  11   2   12.07   44.36   0 
 -12 -11  -4    5.79   22.79   0 
 -12 -10  -4  -13.33   21.89   0 
 -12  -9  -4    3.09   22.73   0 
 -12  -8  -4  -31.08   23.35   0 
 -12  -7  -4   18.12   24.04   0 
 -12  -6  -4   20.44   24.55   0 
 -12   4  -2   33.75   26.23   0 
 -12  11   2   11.47   46.23   0 
 -11 -11  -4   30.99   22.79   0 
 -11 -10  -4  -15.42   23.36   0 
 -11  -9  -4   46.72   23.18   0 
 -11  -8  -4    6.57   23.93   0 
 -11  -7  -4   34.01   24.20   0 
 -11  -6  -4  -15.44   25.90   0 
 -11   4  -2   64.78   23.05   0 
 -10 -10  -4   29.80   22.95   0 
 -10  -9  -4    5.44   23.92   0 
 -10  -8  -4  -16.62   24.15   0 
 -10  -7  -4    9.76   23.29   0 
 -10   8   0   23.20   41.52   0 
  -9   0  -3   16.21   28.79   0 
  -9   6  -1   20.67   34.55   0 
  -9  14   6    8.41   43.52   0 
  -8 -16  -3   20.75   23.52   0 
  -8   3  -2   48.69   34.10   0 
  -8  14   7   24.41   35.85   0 
  -7 -15  -3   12.24   31.65   0 
  -6 -14  -3  -16.14   24.04   0 
  -5 -12  -3  122.30   29.91   0 
  -5  -4  -3   18.80   35.38   0 
  -5   1  -2   83.64   39.94   0 
  -4 -16  -2   -9.28   30.37   0 
  -4   3  -1   10.78   59.59   0 
  -4  12   7   10.36   30.25   0 
  -3  -2  -2   15.50   66.98   0 
  -3  11   6   11.04   31.21   0 
  -2 -12  -2   45.37   36.70   0 
  -2   8   3   47.10   42.73   0
[truncated: 193,394 more chars]
