# Supplementary material for: Oxyenamides as Versatile Building Blocks for a Highly Stereoselective One‐Pot Synthesis of the 1,3‐Diamino‐2‐ol‐Scaffold Containing Three Continuous Stereocenters
Source: Angew Chem Int Ed Engl. 2021 Sep 28;60(44):23667–71. doi: 10.1002/anie.202109752 (PMC8597051; doi:10.1002/anie.202109752)
Supplement: Supplementary file 1 — Supporting Information [file ANIE-60-23667-s001.zip › ma36.cif]

 
data_ma36 
  
_audit_creation_method            SHELXL-2014/6 
_chemical_name_systematic         ? 
_chemical_name_common             ? 
_chemical_melting_point           ? 
_chemical_formula_moiety          'C11 H11 N O3' 
_chemical_formula_sum 
 'C11 H11 N O3' 
_chemical_formula_weight          205.21 
  
loop_ 
 _atom_type_symbol 
 _atom_type_description 
 _atom_type_scat_dispersion_real 
 _atom_type_scat_dispersion_imag 
 _atom_type_scat_source 
 'C'  'C'   0.0033   0.0016 
 'International Tables Vol C Tables 4.2.6.8 and 6.1.1.4' 
 'H'  'H'   0.0000   0.0000 
 'International Tables Vol C Tables 4.2.6.8 and 6.1.1.4' 
 'N'  'N'   0.0061   0.0033 
 'International Tables Vol C Tables 4.2.6.8 and 6.1.1.4' 
 'O'  'O'   0.0106   0.0060 
 'International Tables Vol C Tables 4.2.6.8 and 6.1.1.4' 
  
_space_group_crystal_system       orthorhombic 
_space_group_IT_number            61 
_space_group_name_H-M_alt         'P b c a' 
_space_group_name_Hall            '-P 2ac 2ab' 
  
_shelx_space_group_comment 
; 
The symmetry employed for this shelxl refinement is uniquely defined 
by the following loop, which should always be used as a source of 
symmetry information in preference to the above space-group names. 
They are only intended as comments. 
; 
  
loop_ 
 _space_group_symop_operation_xyz 
 'x, y, z' 
 '-x+1/2, -y, z+1/2' 
 '-x, y+1/2, -z+1/2' 
 'x+1/2, -y+1/2, -z' 
 '-x, -y, -z' 
 'x-1/2, y, -z-1/2' 
 'x, -y-1/2, z-1/2' 
 '-x-1/2, y-1/2, z' 
  
_cell_length_a                    9.3400(7) 
_cell_length_b                    9.8923(10) 
_cell_length_c                    22.655(3) 
_cell_angle_alpha                 90 
_cell_angle_beta                  90 
_cell_angle_gamma                 90 
_cell_volume                      2093.2(4) 
_cell_formula_units_Z             8 
_cell_measurement_temperature     173(2) 
_cell_measurement_reflns_used     4746 
_cell_measurement_theta_min       2.83 
_cell_measurement_theta_max       25.82 
  
_exptl_crystal_description        block 
_exptl_crystal_colour             colourless 
_exptl_crystal_density_meas       ? 
_exptl_crystal_density_method     ? 
_exptl_crystal_density_diffrn     1.302 
_exptl_crystal_F_000              864 
_exptl_transmission_factor_min    ? 
_exptl_transmission_factor_max    ? 
_exptl_crystal_size_max           0.260 
_exptl_crystal_size_mid           0.190 
_exptl_crystal_size_min           0.110 
_exptl_absorpt_coefficient_mu     0.096 
_shelx_estimated_absorpt_T_min    0.976 
_shelx_estimated_absorpt_T_max    0.990 
_exptl_absorpt_correction_type    multi-scan 
_exptl_absorpt_correction_T_min   0.800 
_exptl_absorpt_correction_T_max   1.000 
_exptl_absorpt_process_details    'MULABS (Spek, 2003; Blessing, 1995)' 
_exptl_absorpt_special_details    ? 
_diffrn_ambient_temperature       173(2) 
_diffrn_radiation_wavelength      0.71073 
_diffrn_radiation_type            MoK\a 
_diffrn_source                   'Genix 3D I\mS microfocus X-ray source' 
_diffrn_measurement_device_type   'STOE IPDS II two-circle-diffractometer' 
_diffrn_measurement_method        \w 
_diffrn_detector_area_resol_mean  ? 
_diffrn_reflns_number             4914 
_diffrn_reflns_av_unetI/netI      0.0483 
_diffrn_reflns_av_R_equivalents   0.0418 
_diffrn_reflns_limit_h_min        -11 
_diffrn_reflns_limit_h_max        9 
_diffrn_reflns_limit_k_min        -10 
_diffrn_reflns_limit_k_max        11 
_diffrn_reflns_limit_l_min        -27 
_diffrn_reflns_limit_l_max        22 
_diffrn_reflns_theta_min          2.827 
_diffrn_reflns_theta_max          25.487 
_diffrn_reflns_theta_full         25.000 
_diffrn_measured_fraction_theta_max   0.984 
_diffrn_measured_fraction_theta_full  0.996 
_diffrn_reflns_Laue_measured_fraction_max    0.984 
_diffrn_reflns_Laue_measured_fraction_full   0.996 
_diffrn_reflns_point_group_measured_fraction_max   0.984 
_diffrn_reflns_point_group_measured_fraction_full  0.996 
_reflns_number_total              1912 
_reflns_number_gt                 1421 
_reflns_threshold_expression      'I > 2\s(I)' 
_reflns_Friedel_coverage          0.000 
_reflns_Friedel_fraction_max      . 
_reflns_Friedel_fraction_full     . 
  
_reflns_special_details 
; 
 Reflections were merged by SHELXL according to the crystal 
 class for the calculation of statistics and refinement. 
  
 _reflns_Friedel_fraction is defined as the number of unique 
 Friedel pairs measured divided by the number that would be 
 possible theoretically, ignoring centric projections and 
 systematic absences. 
; 
  
_computing_data_collection        'X-Area (Stoe & Cie, 2001)' 
_computing_cell_refinement        'X-Area (Stoe & Cie, 2001)' 
_computing_data_reduction         'X-Area (Stoe & Cie, 2001)' 
_computing_structure_solution     'SHELXS (Sheldrick, 2008)' 
_computing_structure_refinement 'SHELXL-2014/6 (Sheldrick, 2014)' 
_computing_molecular_graphics     'XP in SHELXTL-Plus (Sheldrick, 2008)' 
_computing_publication_material   SHELXL 
_refine_special_details           ? 
_refine_ls_structure_factor_coef  Fsqd 
_refine_ls_matrix_type            full 
_refine_ls_weighting_scheme       calc 
_refine_ls_weighting_details 
'w=1/[\s^2^(Fo^2^)+(0.0940P)^2^] where P=(Fo^2^+2Fc^2^)/3' 
_atom_sites_solution_primary      ? 
_atom_sites_solution_secondary    ? 
_atom_sites_solution_hydrogens    mixed 
_refine_ls_hydrogen_treatment     mixed 
_refine_ls_extinction_method      none 
_refine_ls_extinction_coef        . 
_refine_ls_number_reflns          1912 
_refine_ls_number_parameters      141 
_refine_ls_number_restraints      0 
_refine_ls_R_factor_all           0.0754 
_refine_ls_R_factor_gt            0.0540 
_refine_ls_wR_factor_ref          0.1412 
_refine_ls_wR_factor_gt           0.1310 
_refine_ls_goodness_of_fit_ref    0.985 
_refine_ls_restrained_S_all       0.985 
_refine_ls_shift/su_max           0.000 
_refine_ls_shift/su_mean          0.000 
  
loop_ 
 _atom_site_label 
 _atom_site_type_symbol 
 _atom_site_fract_x 
 _atom_site_fract_y 
 _atom_site_fract_z 
 _atom_site_U_iso_or_equiv 
 _atom_site_adp_type 
 _atom_site_occupancy 
 _atom_site_site_symmetry_order 
 _atom_site_calc_flag 
 _atom_site_refinement_flags_posn 
 _atom_site_refinement_flags_adp 
 _atom_site_refinement_flags_occupancy 
 _atom_site_disorder_assembly 
 _atom_site_disorder_group 
O1 O 0.26626(17) 0.21694(14) 0.36265(8) 0.0439(4) Uani 1 1 d . . . . . 
O2 O 0.50583(16) 0.61553(14) 0.44001(6) 0.0370(4) Uani 1 1 d . . . . . 
O3 O 0.7351(2) 0.6774(3) 0.44677(14) 0.1093(11) Uani 1 1 d . . . . . 
N1 N 0.31247(19) 0.43726(17) 0.37729(8) 0.0311(4) Uani 1 1 d . . . . . 
H1 H 0.287(3) 0.523(3) 0.3718(10) 0.038(6) Uiso 1 1 d . . . . . 
C1 C 0.2246(2) 0.33528(19) 0.36044(9) 0.0311(5) Uani 1 1 d . . . . . 
C2 C 0.4554(2) 0.4102(2) 0.39102(10) 0.0385(5) Uani 1 1 d . . . . . 
H2 H 0.4908 0.3239 0.3797 0.046 Uiso 1 1 calc R U . . . 
C3 C 0.5466(2) 0.4912(2) 0.41792(10) 0.0395(5) Uani 1 1 d . . . . . 
H3 H 0.6434 0.4632 0.4222 0.047 Uiso 1 1 calc R U . . . 
C4 C 0.6128(3) 0.7012(3) 0.45655(11) 0.0498(6) Uani 1 1 d . . . . . 
C5 C 0.5595(3) 0.8241(2) 0.48590(11) 0.0496(6) Uani 1 1 d . . . . . 
H5A H 0.6025 0.8314 0.5252 0.074 Uiso 1 1 calc R U . . . 
H5B H 0.4551 0.8190 0.4896 0.074 Uiso 1 1 calc R U . . . 
H5C H 0.5854 0.9036 0.4624 0.074 Uiso 1 1 calc R U . . . 
C11 C 0.0796(2) 0.36870(19) 0.33744(9) 0.0298(5) Uani 1 1 d . . . . . 
C12 C 0.0110(3) 0.2716(2) 0.30260(9) 0.0383(5) Uani 1 1 d . . . . . 
H12 H 0.0570 0.1878 0.2947 0.046 Uiso 1 1 calc R U . . . 
C13 C -0.1229(3) 0.2966(3) 0.27968(10) 0.0467(6) Uani 1 1 d . . . . . 
H13 H -0.1682 0.2307 0.2555 0.056 Uiso 1 1 calc R U . . . 
C14 C -0.1919(3) 0.4172(3) 0.29159(10) 0.0480(6) Uani 1 1 d . . . . . 
H14 H -0.2844 0.4341 0.2757 0.058 Uiso 1 1 calc R U . . . 
C15 C -0.1261(3) 0.5131(2) 0.32663(11) 0.0438(6) Uani 1 1 d . . . . . 
H15 H -0.1740 0.5955 0.3352 0.053 Uiso 1 1 calc R U . . . 
C16 C 0.0095(2) 0.4898(2) 0.34929(9) 0.0351(5) Uani 1 1 d . . . . . 
H16 H 0.0547 0.5567 0.3730 0.042 Uiso 1 1 calc R U . . . 
  
loop_ 
 _atom_site_aniso_label 
 _atom_site_aniso_U_11 
 _atom_site_aniso_U_22 
 _atom_site_aniso_U_33 
 _atom_site_aniso_U_23 
 _atom_site_aniso_U_13 
 _atom_site_aniso_U_12 
O1 0.0406(9) 0.0189(8) 0.0721(11) 0.0003(7) 0.0047(8) 0.0003(6) 
O2 0.0315(8) 0.0368(8) 0.0429(8) -0.0008(6) -0.0051(6) -0.0015(6) 
O3 0.0356(11) 0.119(2) 0.174(3) -0.090(2) 0.0039(14) -0.0157(13) 
N1 0.0320(9) 0.0202(9) 0.0412(9) 0.0002(7) -0.0018(7) 0.0021(7) 
C1 0.0341(11) 0.0201(10) 0.0391(10) 0.0014(7) 0.0062(8) -0.0005(8) 
C2 0.0334(12) 0.0281(10) 0.0539(13) 0.0014(9) -0.0018(10) 0.0042(9) 
C3 0.0293(11) 0.0373(11) 0.0518(12) 0.0026(10) -0.0030(9) 0.0050(9) 
C4 0.0403(14) 0.0573(16) 0.0518(14) -0.0142(12) -0.0025(11) -0.0121(11) 
C5 0.0597(16) 0.0443(13) 0.0448(13) -0.0057(10) -0.0022(11) -0.0105(12) 
C11 0.0326(11) 0.0240(9) 0.0326(10) 0.0015(8) 0.0054(8) -0.0073(8) 
C12 0.0455(13) 0.0319(11) 0.0377(11) -0.0038(9) 0.0046(10) -0.0087(10) 
C13 0.0521(15) 0.0485(14) 0.0395(12) -0.0024(10) -0.0054(10) -0.0192(12) 
C14 0.0363(12) 0.0598(16) 0.0478(13) 0.0058(11) -0.0097(10) -0.0077(11) 
C15 0.0374(13) 0.0425(12) 0.0515(14) 0.0012(10) -0.0033(10) 0.0027(10) 
C16 0.0338(11) 0.0283(10) 0.0431(11) -0.0025(8) -0.0028(9) -0.0033(8) 
  
_geom_special_details 
; 
 All esds (except the esd in the dihedral angle between two l.s. planes) 
 are estimated using the full covariance matrix.  The cell esds are taken 
 into account individually in the estimation of esds in distances, angles 
 and torsion angles; correlations between esds in cell parameters are only 
 used when they are defined by crystal symmetry.  An approximate (isotropic) 
 treatment of cell esds is used for estimating esds involving l.s. planes. 
; 
  
loop_ 
 _geom_bond_atom_site_label_1 
 _geom_bond_atom_site_label_2 
 _geom_bond_distance 
 _geom_bond_site_symmetry_2 
 _geom_bond_publ_flag 
O1 C1 1.235(2) . ? 
O2 C4 1.363(3) . ? 
O2 C3 1.382(3) . ? 
O3 C4 1.187(3) . ? 
N1 C1 1.355(3) . ? 
N1 C2 1.397(3) . ? 
N1 H1 0.89(3) . ? 
C1 C11 1.488(3) . ? 
C2 C3 1.319(3) . ? 
C2 H2 0.9500 . ? 
C3 H3 0.9500 . ? 
C4 C5 1.472(4) . ? 
C5 H5A 0.9800 . ? 
C5 H5B 0.9800 . ? 
C5 H5C 0.9800 . ? 
C11 C16 1.392(3) . ? 
C11 C12 1.399(3) . ? 
C12 C13 1.377(4) . ? 
C12 H12 0.9500 . ? 
C13 C14 1.382(4) . ? 
C13 H13 0.9500 . ? 
C14 C15 1.382(3) . ? 
C14 H14 0.9500 . ? 
C15 C16 1.386(3) . ? 
C15 H15 0.9500 . ? 
C16 H16 0.9500 . ? 
  
loop_ 
 _geom_angle_atom_site_label_1 
 _geom_angle_atom_site_label_2 
 _geom_angle_atom_site_label_3 
 _geom_angle 
 _geom_angle_site_symmetry_1 
 _geom_angle_site_symmetry_3 
 _geom_angle_publ_flag 
C4 O2 C3 116.81(18) . . ? 
C1 N1 C2 119.90(17) . . ? 
C1 N1 H1 120.5(16) . . ? 
C2 N1 H1 118.1(16) . . ? 
O1 C1 N1 120.3(2) . . ? 
O1 C1 C11 120.76(18) . . ? 
N1 C1 C11 118.95(17) . . ? 
C3 C2 N1 127.1(2) . . ? 
C3 C2 H2 116.4 . . ? 
N1 C2 H2 116.4 . . ? 
C2 C3 O2 122.0(2) . . ? 
C2 C3 H3 119.0 . . ? 
O2 C3 H3 119.0 . . ? 
O3 C4 O2 122.0(2) . . ? 
O3 C4 C5 125.0(2) . . ? 
O2 C4 C5 112.9(2) . . ? 
C4 C5 H5A 109.5 . . ? 
C4 C5 H5B 109.5 . . ? 
H5A C5 H5B 109.5 . . ? 
C4 C5 H5C 109.5 . . ? 
H5A C5 H5C 109.5 . . ? 
H5B C5 H5C 109.5 . . ? 
C16 C11 C12 119.0(2) . . ? 
C16 C11 C1 123.52(18) . . ? 
C12 C11 C1 117.51(19) . . ? 
C13 C12 C11 120.3(2) . . ? 
C13 C12 H12 119.8 . . ? 
C11 C12 H12 119.8 . . ? 
C12 C13 C14 120.4(2) . . ? 
C12 C13 H13 119.8 . . ? 
C14 C13 H13 119.8 . . ? 
C15 C14 C13 119.8(2) . . ? 
C15 C14 H14 120.1 . . ? 
C13 C14 H14 120.1 . . ? 
C14 C15 C16 120.4(2) . . ? 
C14 C15 H15 119.8 . . ? 
C16 C15 H15 119.8 . . ? 
C15 C16 C11 120.1(2) . . ? 
C15 C16 H16 119.9 . . ? 
C11 C16 H16 119.9 . . ? 
  
loop_ 
 _geom_torsion_atom_site_label_1 
 _geom_torsion_atom_site_label_2 
 _geom_torsion_atom_site_label_3 
 _geom_torsion_atom_site_label_4 
 _geom_torsion 
 _geom_torsion_site_symmetry_1 
 _geom_torsion_site_symmetry_2 
 _geom_torsion_site_symmetry_3 
 _geom_torsion_site_symmetry_4 
 _geom_torsion_publ_flag 
C2 N1 C1 O1 7.0(3) . . . . ? 
C2 N1 C1 C11 -170.93(18) . . . . ? 
C1 N1 C2 C3 -166.7(2) . . . . ? 
N1 C2 C3 O2 4.4(4) . . . . ? 
C4 O2 C3 C2 -167.7(2) . . . . ? 
C3 O2 C4 O3 8.0(4) . . . . ? 
C3 O2 C4 C5 -173.2(2) . . . . ? 
O1 C1 C11 C16 160.3(2) . . . . ? 
N1 C1 C11 C16 -21.8(3) . . . . ? 
O1 C1 C11 C12 -19.1(3) . . . . ? 
N1 C1 C11 C12 158.90(18) . . . . ? 
C16 C11 C12 C13 1.0(3) . . . . ? 
C1 C11 C12 C13 -179.60(19) . . . . ? 
C11 C12 C13 C14 -1.0(3) . . . . ? 
C12 C13 C14 C15 0.1(4) . . . . ? 
C13 C14 C15 C16 0.8(4) . . . . ? 
C14 C15 C16 C11 -0.8(3) . . . . ? 
C12 C11 C16 C15 -0.1(3) . . . . ? 
C1 C11 C16 C15 -179.5(2) . . . . ? 
  
loop_ 
 _geom_hbond_atom_site_label_D 
 _geom_hbond_atom_site_label_H 
 _geom_hbond_atom_site_label_A 
 _geom_hbond_distance_DH 
 _geom_hbond_distance_HA 
 _geom_hbond_distance_DA 
 _geom_hbond_angle_DHA 
 _geom_hbond_site_symmetry_A 
N1 H1 O1  0.89(3) 1.99(3) 2.882(2) 178(2) 8_665 
C5 H5B O3  0.98 2.51 3.393(4) 149.7 4_466 
  
_refine_diff_density_max    0.318 
_refine_diff_density_min   -0.301 
_refine_diff_density_rms    0.053 
  
_shelxl_version_number 2014/6 
  
_shelx_res_file 
; 
TITL ma36 in Pbca 
CELL  0.71073    9.3400   9.8923  22.655   90.000  90.000  90.000 
ZERR    8.000    0.0007   0.0010   0.003    0.000   0.000   0.000 
LATT  1 
SYMM 1/2-X, -Y, 1/2+Z 
SYMM -X, 1/2+Y, 1/2-Z 
SYMM 1/2+X, 1/2-Y, -Z 
SFAC C H N O 
UNIT 88 88 8 24 
TEMP-100 
SIZE .26 .19 .11 
REM colourless block 
L.S. 10 
BOND $H 
ACTA50 
HTAB 
EQIV $1 -x+1/2, y+1/2, z 
HTAB N1 O1_$1 
EQIV $2 x-1/2, -y+3/2, -z+1 
HTAB C5 O3_$2 
CONF 
FMAP 2 
PLAN 10 
WGHT    0.094000 
FVAR       0.78388 
O1    4    0.266260    0.216937    0.362647    11.00000    0.04062    0.01886 = 
         0.07212    0.00030    0.00469    0.00029 
O2    4    0.505829    0.615532    0.440012    11.00000    0.03148    0.03681 = 
         0.04285   -0.00084   -0.00514   -0.00151 
O3    4    0.735070    0.677392    0.446768    11.00000    0.03556    0.11883 = 
         0.17359   -0.09000    0.00389   -0.01574 
N1    3    0.312469    0.437255    0.377289    11.00000    0.03204    0.02017 = 
         0.04121    0.00020   -0.00181    0.00212 
H1    2    0.286906    0.522959    0.371772    11.00000    0.03779 
C1    1    0.224633    0.335278    0.360439    11.00000    0.03408    0.02014 = 
         0.03910    0.00135    0.00620   -0.00047 
C2    1    0.455423    0.410162    0.391021    11.00000    0.03344    0.02813 = 
         0.05393    0.00137   -0.00179    0.00417 
AFIX  43 
H2    2    0.490818    0.323911    0.379747    11.00000   -1.20000 
AFIX   0 
C3    1    0.546650    0.491161    0.417917    11.00000    0.02931    0.03728 = 
         0.05184    0.00265   -0.00299    0.00503 
AFIX  43 
H3    2    0.643376    0.463153    0.422232    11.00000   -1.20000 
AFIX   0 
C4    1    0.612835    0.701243    0.456555    11.00000    0.04029    0.05728 = 
         0.05183   -0.01420   -0.00245   -0.01208 
C5    1    0.559514    0.824081    0.485898    11.00000    0.05975    0.04427 = 
         0.04482   -0.00570   -0.00216   -0.01050 
AFIX 137 
H5A   2    0.602514    0.831449    0.525225    11.00000   -1.50000 
H5B   2    0.455115    0.819020    0.489621    11.00000   -1.50000 
H5C   2    0.585410    0.903560    0.462386    11.00000   -1.50000 
AFIX   0 
C11   1    0.079650    0.368704    0.337443    11.00000    0.03263    0.02403 = 
         0.03260    0.00154    0.00536   -0.00733 
C12   1    0.010988    0.271553    0.302597    11.00000    0.04545    0.03192 = 
         0.03766   -0.00380    0.00461   -0.00874 
AFIX  43 
H12   2    0.057019    0.187842    0.294712    11.00000   -1.20000 
AFIX   0 
C13   1   -0.122944    0.296648    0.279677    11.00000    0.05212    0.04850 = 
         0.03951   -0.00238   -0.00539   -0.01921 
AFIX  43 
H13   2   -0.168171    0.230736    0.255544    11.00000   -1.20000 
AFIX   0 
C14   1   -0.191935    0.417189    0.291588    11.00000    0.03634    0.05985 = 
         0.04779    0.00579   -0.00965   -0.00772 
AFIX  43 
H14   2   -0.284377    0.434057    0.275723    11.00000   -1.20000 
AFIX   0 
C15   1   -0.126079    0.513089    0.326631    11.00000    0.03737    0.04253 = 
         0.05151    0.00120   -0.00333    0.00271 
AFIX  43 
H15   2   -0.174022    0.595456    0.335245    11.00000   -1.20000 
AFIX   0 
C16   1    0.009508    0.489819    0.349289    11.00000    0.03378    0.02829 = 
         0.04313   -0.00255   -0.00279   -0.00330 
AFIX  43 
H16   2    0.054661    0.556665    0.372952    11.00000   -1.20000 
  
AFIX   0 
HKLF 4 
  
REM  ma36 in Pbca 
REM R1 =  0.0540 for    1421 Fo > 4sig(Fo)  and  0.0754 for all    1912 data 
REM    141 parameters refined using      0 restraints 
  
END 
  
WGHT      0.0940      0.0000 
  
REM Instructions for potential hydrogen bonds 
HTAB N1 O1_$1 
HTAB C5 O3_$2 
  
REM Highest difference peak  0.318,  deepest hole -0.301,  1-sigma level  0.053 
Q1    1   0.7169  0.6154  0.4805  11.00000  0.05    0.32 
Q2    1   0.7099  0.7022  0.4316  11.00000  0.05    0.23 
Q3    1   0.7426  0.7063  0.4384  11.00000  0.05    0.22 
Q4    1   0.0157  0.5259  0.3903  11.00000  0.05    0.18 
Q5    1  -0.3450  0.4938  0.2905  11.00000  0.05    0.17 
Q6    1   0.4831  0.8035  0.5232  11.00000  0.05    0.17 
Q7    1   0.0985  0.1390  0.3492  11.00000  0.05    0.17 
Q8    1   0.4725  0.8792  0.4686  11.00000  0.05    0.16 
Q9    1   0.0176  0.3216  0.3684  11.00000  0.05    0.14 
Q10   1  -0.0154  0.2441  0.3737  11.00000  0.05    0.14 
; 
_shelx_res_checksum    1554 
  
_shelx_hkl_file 
; 
 -11  -2   3   14.79   17.89   0 
 -10  -1  11   10.94   11.05   0 
  -9  -3  -4   84.29   21.05   0 
  -9   0  15    8.09   11.27   0 
  -8  -3  -6    0.37   12.60   0 
  -8  -2 -16    6.14   10.73   0 
  -8  -1  12   66.16    9.88   0 
  -8   0  15    1.74   10.93   0 
  -8   1  18   27.03    9.80   0 
  -7   0  15   12.57   10.53   0 
  -7   1  18    7.81    9.80   0 
  -7   2  20    6.46    9.69   0 
  -6  -2 -15    5.70   10.80   0 
  -6  -2   6  115.01   12.73   0 
  -6  -1 -20    9.89    8.73   0 
  -6   0 -23    2.60    9.00   0 
  -6   0  15  -10.51    8.35   0 
  -5  -2 -13    4.63    9.04   0 
  -5  -1 -19   15.18    9.45   0 
  -5   0  14   15.98    9.16   0 
  -5   1  17  732.17   13.18   0 
  -5   2  19   82.78    9.84   0 
  -5   3  21   18.83    9.79   0 
  -4  -1 -17    1.00    8.84   0 
  -4  -1   9  138.93   10.07   0 
  -4   0 -21   13.41    9.28   0 
  -4   0  13   -5.44    8.72   0 
  -4   1 -24   60.53    9.78   0 
  -4   1  16   -2.93    8.85   0 
  -4   3  20   23.85    8.80   0 
  -4   4  22   20.43    8.09   0 
  -3  -1 -15    9.94    8.98   0 
  -3   2  17    1.17    8.19   0 
  -3   3  19   54.22    9.12   0 
  -3   5  22   12.98    9.11   0 
  -2   0   9   -8.03   11.19   0 
  -2   1  13   -1.20    7.38   0 
  -2   2 -24   56.62    9.40   0 
  -2   5  21    3.59    7.46   0 
  -2   6  22   15.69    9.67   0 
  -1   0 -14  264.85    9.36   0 
  -1   3 -24    7.71    9.12   0 
  -1   3  16    7.35    6.72   0 
  -1   4  18    6.67    7.08   0 
  -1   5  19   66.09    9.25   0 
   0   0  -8  189.06   11.99   0 
   0   1 -15   -3.85    6.82   0 
   0   1   7    3.22   10.87   0 
   0   2 -19   42.59    8.72   0 
   0   2  11 2860.62   21.77   0 
   0   3 -22   10.25    8.51   0 
   0   4 -24   10.73    9.72   0 
   1   2   7 1044.49   17.98   0 
   1   3 -19  104.11    9.53   0 
   1   4 -21   71.87    9.38   0 
   1   4  13   -1.34    9.10   0 
   1   5 -23  135.00    9.83   0 
   1   5  15   85.39    9.47   0 
   1   8  18   61.44    9.58   0 
   2   5 -20    6.30    9.26   0 
   2   6 -22   23.89   10.80   0 
   2   9  16   30.76   11.54   0 
   3   4 -12    5.43    8.35   0 
   3   4   3   51.75   14.80   0 
   3   6 -18   14.18   10.82   0 
   3   8  12   -0.98   11.12   0 
   3   9  13    5.06    9.45   0 
   4   5  -6    1.09   13.72   0 
   4   6 -12    8.11   10.99   0 
   4   6   2  100.60   16.18   0 
   4   8 -16   -4.69   11.34   0 
   4   8   7   13.12   11.06   0 
   4   9   8   -0.51   11.74   0 
   4  10   9  113.88   12.34   0 
   5  10  -1   14.52   21.17   0 
 -10  -2   5   58.11   13.98   0 
  -9  -3  -6  169.98   17.06   0 
  -9  -3  -5    3.16   16.17   0 
  -9  -2   6   44.01   14.20   0 
  -9  -1  11   17.86   12.07   0 
  -8  -3  -7   10.36   12.41   0 
  -7  -3  -6    7.17   12.67   0 
  -7  -3  -5   28.89   13.75   0 
  -7  -3  -4  713.24   23.51   0 
  -7  -3  -3  337.63   23.46   0 
  -7  -2 -16   11.93    8.87   0 
  -7  -1 -21   -0.42   10.21   0 
  -6   1  17    3.44    9.15   0 
  -6   2  19   41.73    8.82   0 
  -6   3  21    2.74    9.74   0 
  -5  -2 -14   49.45    8.88   0 
  -5   0 -23   19.97    9.60   0 
  -5   4  22   16.19    9.19   0 
  -4  -2 -12    0.93    8.38   0 
  -4  -1 -18   -0.62    8.60   0 
  -4   0 -22   55.87    9.39   0 
  -4   1 -25   32.25    9.60   0 
  -4   2  18  106.27    7.96   0 
  -3  -2  -5   33.19   11.23   0 
  -3   0 -20  366.42    9.70   0 
  -3   0  11   -0.47    9.44   0 
  -3   1  14  172.50   10.02   0 
  -3   4  20   15.17    8.35   0 
  -2  -1 -13    3.10    9.10   0 
  -2   0 -18  176.27    9.43   0 
  -2   1 -22   27.75    8.60   0 
  -2   2  15   34.05    8.47   0 
  -2   3  17   49.85    8.62   0 
  -2   4  19   90.76    9.25   0 
  -1   0 -15   -2.96    8.13   0 
  -1   1  10    4.02    8.89   0 
  -1   2  13  163.43    9.62   0 
  -1   3 -25   14.58    9.49   0 
  -1   6  20    0.84    9.11   0 
  -1   7  21   13.12    7.33   0 
   0   0  -9   16.97    9.72   0 
   0   1 -16   -1.81    8.02   0 
   0   2 -20  122.11    9.01   0 
   0   3  13    1.69    8.79   0 
   0   4  15  470.51   11.90   0 
   0   5  17    2.91    7.22   0 
   0   6  18   72.33    9.28   0 
   0   7  19   -1.29    9.01   0 
   0   8  20   16.28    9.90   0 
   1   1 -10   -3.58   10.65   0 
   1   2 -16  414.59   11.35   0 
   1   3  10  739.63   14.21   0 
   1   4 -22   10.42    8.87   0 
   1   5 -24   17.69    9.60   0 
   1   6  16  158.94    8.63   0 
   1   7  17   46.52    9.29   0 
   2   2  -9  170.91   11.28   0 
   2   4   9   22.68    9.37   0 
   2   7  14    2.42    8.38   0 
   2   8  15   11.24    9.13   0 
   3   4 -13   92.57   11.08   0 
   3   5 -16    8.81    8.95   0 
   3   6   9   21.52    8.58   0 
   3   7 -20   11.16    9.94   0 
   4   5  -7  170.54   13.80   0 
   4   7 -15   41.30   10.79   0 
   4   7   5    4.63   11.15   0 
   4   8 -17   22.59   10.89   0 
   4  10   8    8.46   11.89   0 
   5   8  -7  185.91   18.04   0 
   5   9 -10   43.82   13.54   0 
 -10  -1  10   59.72   12.10   0 
  -9  -3  -8    3.85   12.79   0 
  -9  -3  -7   49.81   13.36   0 
  -9   0  14   16.17   10.84   0 
  -8  -3  -9   91.09   12.55   0 
  -8  -3  -8    2.80   10.12   0 
  -8  -2 -17    5.32    9.37   0 
  -8  -2   6  250.77   14.21   0 
  -8  -1  11   25.35   10.35   0 
  -7  -3  -8    4.83   10.95   0 
  -7  -3  -7  522.36   16.35   0 
  -7  -2 -17   69.91    9.63   0 
  -7  -2   6 1192.45   22.14   0 
  -7  -1  11   31.01   10.23   0 
  -7   1  17   -0.45    9.08   0 
  -7   2  19    4.49    9.09   0 
  -6  -2 -16    3.95    8.53   0 
  -6  -1 -21   82.05    9.43   0 
  -6   0  14   39.22    8.74   0 
  -5  -2 -15   24.42    8.40   0 
  -5  -2   4   10.57   11.78   0 
  -5  -1 -20    2.49    8.73   0 
  -5   0 -24   15.98    9.59   0 
  -5   0  13    4.00   10.23   0 
  -5   1  16  203.49   10.15   0 
  -5   2  18    2.07    9.14   0 
  -5   3  20   20.34    8.88   0 
  -4  -2 -13  249.35   11.92   0 
  -4  -1 -19    8.38    8.78   0 
  -4  -1   8  227.96   12.01   0 
  -4   0  12  353.90   11.19   0 
  -4   1  15   29.68    8.83   0 
  -4   3  19   -4.39    8.40   0 
  -4   5  22    2.87    8.66   0 
  -3  -2  -7    2.59    9.49   0 
  -3  -1   6    3.99   11.10   0 
  -3   0 -21   -8.58    8.47   0 
  -3   1 -24   15.18    8.91   0 
  -3   2  16   72.51    8.61   0 
  -3   3  18  176.70    9.38   0 
  -3   5  21   42.46    8.97   0 
  -3   6  22    8.87    8.91   0 
  -2   0 -19    2.63    8.18   0 
  -2   1  12 1150.46   15.54   0 
  -2   5  20    2.18    6.85   0 
  -2   6  21   37.36    9.12   0 
  -1   0 -16  263.59    9.73   0 
  -1   1 -20   97.29    8.59   0 
  -1   2 -23    1.14    8.48   0 
  -1   3  15    3.05    8.13   0 
  -1   4  17  112.64    7.53   0 
   0   0 -10 1744.39   18.55   0 
   0   1 -17   -6.43    7.55   0 
   0   2  10  307.51   11.47   0 
   0   3 -23   -0.17    8.54   0 
   0   4 -25   14.75    8.73   0 
   1   1 -11   13.11    8.97   0 
   1   3 -20   47.55    8.99   0 
   1   4  12    5.39    8.66   0 
   1   5  14   95.41    9.48   0 
   1   8  17   44.83    9.40   0 
   2   3 -16  159.26   10.43   0 
   2   4 -19   87.31    9.12   0 
   2   5 -21    2.46    9.36   0 
   2   6 -23   76.56    9.90   0 
   2   9  15   -6.78   10.69   0 
   3   5 -17   10.25    8.33   0 
   3   5   6  503.18   14.74   0 
   3   6 -19   54.68    9.78   0 
   3   8  11  127.47   11.74   0 
   3   9  12    6.10    9.02   0 
   3  10  12   12.84   11.13   0 
   4   6 -13   23.73   10.57   0 
   4   7 -16    3.61   10.40   0 
   4   8   6   53.11   11.04   0 
   5   8  -8  101.21   16.16   0 
   5   9 -11    5.60   12.76   0 
  -9  -3  -9  171.93   14.59   0 
  -8  -3 -10   14.87   10.80   0 
  -8  -2 -18   11.93    9.87   0 
  -8   0  14   30.41    8.84   0 
  -7  -3  -9  208.50   12.39   0 
  -7  -2 -18   59.46   10.85   0 
  -7   0  14  137.09   10.46   0 
  -6  -2 -17    8.07    8.49   0 
  -6  -2   5    4.77   11.35   0 
  -6  -1  10   35.81   10.19   0 
  -6   3  20    0.73    9.10   0 
  -5  -2 -16  221.40    9.69   0 
  -5  -1 -21  116.67    9.19   0 
  -5  -1   9   56.48    9.57   0 
  -5   4  21   11.22    9.09   0 
  -4  -2 -14    0.12    9.97   0 
  -4   0 -23    1.67    7.32   0 
  -4   2  17   23.02    8.73   0 
  -3  -2  -2  129.35   18.99   0 
  -3   0 -22   28.95    8.39   0 
  -3   1 -25   54.86    9.69   0 
  -2  -1 -14    2.97    7.05   0 
  -2   0   8 2672.04   24.81   0 
  -2   1 -23    0.87    8.41   0 
  -2   2 -26    4.90    8.62   0 
  -2   4  18  483.35   11.10   0 
  -1  -1  -7 5424.66   36.12   0 
  -1   0 -17    3.01    7.87   0 
  -1   0   5   -1.83   13.33   0 
  -1   2 -24    5.20    8.32   0 
  -1   3 -26    2.79    8.92   0 
  -1   6  19    1.76    8.44   0 
  -1   7  20    2.91    7.65   0 
   0   0 -11   33.47    8.41   0 
   0   1   6    5.29   11.72   0 
   0   2 -21    1.57    8.64   0 
   0   3 -24   -4.71    8.95   0 
   0   5  16   -0.43    8.51   0 
   0   6  17   54.49    8.87   0 
   0   7  18    3.00    8.45   0 
   0   8  19   27.41    7.70   0 
   1   2   6  944.98   18.51   0 
   1   3 -21   64.75    9.19   0 
   1   4 -23    9.00    8.63   0 
   1   6  15    0.94    8.48   0 
   1   7  16   -0.61    8.94   0 
   1   9  17   33.25   11.50   0 
   2   2 -11   68.20    9.61   0 
   2   3 -17   52.34    8.97   0 
   2   3   5 1232.89   21.30   0 
   2   4 -20   35.47    9.11   0 
   2   4   8   36.98    9.78   0 
   2   5 -22   10.70    8.30   0 
   2   6  12  192.88    9.69   0 
   2   7  13   10.86    9.64   0 
   2   8  14  145.55    9.61   0 
   3   3  -6   14.25   10.84   0 
   3   5 -18    4.35    9.77   0 
   3   6 -20   10.28    9.29   0 
   3   6   8   69.37    9.93   0 
   4   5 -10   47.99   11.18   0 
   4   5  -9  171.22   11.40   0 
   4   6 -14  154.76   11.61   0 
   4   7   4   92.85   12.83   0 
   5   8  -9   66.41   14.81   0 
   5   9 -12    6.46   13.59   0 
 -10  -3  -8   29.48   15.34   0 
 -10  -3  -7   41.64   16.42   0 
 -10  -3  -6    2.02   16.78   0 
 -10  -3  -5    7.31   20.49   0 
 -10  -2   4   14.85   14.12   0 
  -9  -3 -11   40.54   12.80   0 
  -9  -3 -10   17.68   11.89   0 
  -9  -2   5    2.86   12.97   0 
  -9  -1  10    6.34    9.98   0 
  -9   1  16   13.74    9.23   0 
  -8  -3 -11   31.70   11.01   0 
  -8  -1  10    5.54   10.83   0 
  -8   1  16   -0.02    9.43   0 
  -7  -3 -11   21.97   10.77   0 
  -7  -3 -10   14.82    9.24   0 
  -7  -2 -19    8.66   10.81   0 
  -7  -1  10   14.06    9.82   0 
  -7   1  16    1.50    8.94   0 
  -6  -3  -8    6.96   10.52   0 
  -6  -3  -7  127.76   11.93   0 
  -6  -3  -6   54.69   12.02   0 
  -6  -3  -5   42.54   13.07   0 
  -6  -3  -4    3.78   14.19   0 
  -6  -2 -18    6.51    8.82   0 
  -6   0  13   -6.43    8.19   0 
  -6   2  18   14.43    8.45   0 
  -6   4  21    5.19    9.10   0 
  -5  -2 -17   -0.56    8.57   0 
  -5   1  15    9.67    8.50   0 
  -5   3  19  152.99    9.30   0 
  -4  -2 -15    7.28   10.08   0 
  -4  -1 -20   15.56    8.90   0 
  -4   0 -24  169.74   10.41   0 
  -4   1  14   11.03    8.80   0 
  -4   4  20   51.18    7.12   0 
  -4   5  21   16.21    8.35   0 
  -3  -2 -11  147.74   11.55   0 
  -3   0  10 1147.59   16.43   0 
  -3   1  13   29.42    8.71   0 
  -3   5  20   81.40    8.77   0 
  -3   6  21  124.29    9.62   0 
  -2   0 -20  179.18    8.38   0 
  -2   1 -24    3.69    8.26   0 
  -2   3  16  153.23    7.58   0 
  -2   5  19  240.52    8.03   0 
  -2   6  20   42.56    8.96   0 
  -2   7  21    1.08    7.33   0 
  -1  -1  -9  275.47   11.54   0 
  -1  -1  -8  368.98   11.49   0 
  -1   1   9  266.39   10.92   0 
  -1   2  12   31.19    6.48   0 
  -1   3  14   51.32    8.08   0 
  -1   4  16  118.21    8.51   0 
  -1   8  20   16.98    9.35   0 
   0   0 -13   31.27    8.74   0 
   0   0 -12 2432.88   19.57   0 
   0   1 -18   -3.97    6.40   0 
   0   2 -22   99.58    8.78   0 
   0   3  12    7.62    6.75   0 
   0   4  14   69.16    7.21   0 
   1   1 -13  345.26   11.23   0 
   1   2 -18   17.20    6.58   0 
   1   3   9 1932.45   20.20   0 
   1   4 -24    9.05    9.20   0 
   1   5  13    2.07    8.66   0 
   1   8  16   -2.03   10.00   0 
   2   5 -23    1.68    8.90   0 
   2   5  10   54.47    8.66   0 
   2   9  14   -0.64   10.77   0 
   3   3  -9   35.00   10.01   0 
   3   3  -8  496.19   14.65   0 
   3   4 -15    3.00    8.13   0 
   3   7   9   75.84   10.38   0 
   3   9  11   -1.16   10.18   0 
   4   5 -11   -1.00   10.79   0 
   4   6 -15   98.83   11.16   0 
   4   6   1   14.87   14.91   0 
   4   7 -17   36.30    9.30   0 
   4  10   7   36.31   10.49   0 
   5   8 -10    6.37   12.75   0 
   5  10  -2   28.23   21.16   0 
 -11  -2   2   11.15   16.63   0 
 -10  -3 -10   10.83   14.38   0 
 -10  -3  -9   18.87   14.22   0 
 -10  -1   9   46.20   10.47   0 
  -9  -3 -12    0.41   11.67   0 
  -9   0  13    4.22    9.01   0 
  -8  -3 -12   15.08   10.13   0 
  -8   0  13   13.57   10.05   0 
  -7  -3 -12   32.87   10.00   0 
  -7  -2   5  326.08   15.21   0 
  -7   0  13   -2.16    8.98   0 
  -6  -3 -10  211.59   11.56   0 
  -6  -3  -9  130.92   11.02   0 
  -6  -2 -19   50.08    9.33   0 
  -6   3  19    2.89    8.80   0 
  -5   0  12   60.93    8.78   0 
  -5   2  17    2.03    6.95   0 
  -5   4  20   13.55    8.93   0 
  -4  -1 -21   18.26    8.66   0 
  -4   0 -25    2.15    9.12   0 
  -4   0  11    3.37    8.68   0 
  -4   2  16  434.65   10.59   0 
  -4   3  18    6.87    7.04   0 
  -3  -2 -12  216.52   10.32   0 
  -3  -1 -19   30.34    8.72   0 
  -3   0 -23    3.91    7.06   0 
  -3   1 -26   34.88    7.61   0 
  -3   2  15  220.35    7.96   0 
  -3   3  17   -0.63    6.18   0 
  -2  -1 -16   12.67    7.84   0 
  -2   0 -21    3.99    8.44   0 
  -2   1  11  975.17   13.72   0 
  -2   4  17  145.01    8.85   0 
  -1  -1 -11    2.80    8.25   0 
  -1  -1 -10   -0.16    7.21   0 
  -1  -1  -3 4927.02   49.70   0 
  -1   0 -18   96.93    7.30   0 
  -1   1 -22   39.64    6.73   0 
  -1   2 -25   18.53    8.45   0 
  -1   5  17  134.04    9.00   0 
  -1   6  18  101.73    8.76   0 
   0   0 -14 1813.35   16.85   0 
   0   1 -19   -4.23    6.18   0 
   0   2 -23   81.08    8.69   0 
   0   2   9   64.97    9.45   0 
   0   3 -25    3.25    8.49   0 
   0   5  15    2.88    7.90   0 
   0   6  16  158.49    9.28   0 
   0   7  17   -2.10    8.62   0 
   0   8  18    6.00    8.79   0 
   1   1 -14    6.72    8.85   0 
   1   2 -19   10.44    8.68   0 
   1   3 -22   -0.09    6.44   0 
   1   4  11   21.88    8.90   0 
   1   6  14    6.64    8.20   0 
   1   7  15  264.23    9.85   0 
   2   2 -14  434.63   11.52   0 
   2   3 -18   20.25    8.63   0 
   2   8  13   66.03   10.01   0 
   3   3 -11 1207.73   17.15   0 
   3   3 -10   37.04    8.23   0 
   3   4 -16  109.04    9.08   0 
   3   5 -19  287.21   10.47   0 
   3   5   5   67.80   10.95   0 
   3  10  11   66.31    9.84   0 
   4   5 -12  154.69   10.76   0 
   4   6 -16   24.07   10.05   0 
   4   7 -18   15.87   10.83   0 
   4   8   5  171.57   11.65   0 
   4   9   6   11.09   11.19   0 
   5   8 -11  202.11   14.79   0 
   5   9 -13   58.83   12.86   0 
 -10   0  12  106.29   11.13   0 
  -9  -3 -13    7.93   11.11   0 
  -9  -1   9   29.98   11.17   0 
  -9   1  15    3.21    9.06   0 
  -8  -3 -13   30.09   10.16   0 
  -8  -2   5   82.13   11.88   0 
  -7  -3 -13  154.27   11.03   0 
  -7  -2 -20    3.70    8.66   0 
  -7   1  15   75.63    9.82   0 
  -7   3  19    5.97    8.92   0 
  -6  -3 -11   19.98   10.01   0 
  -6  -3  -3   29.81   17.09   0 
  -6  -1   9   29.19    9.53   0 
  -6   2  17   10.85    8.62   0 
  -6   4  20   20.31    9.33   0 
  -5  -2 -18    3.46    8.76   0 
  -5  -1 -23   11.02    8.95   0 
  -5   3  18   35.00    8.73   0 
  -5   5  21   64.09    7.11   0 
  -4  -1 -22   32.22    8.48   0 
  -4  -1   7    1.07    8.40   0 
  -4   5  20   14.33    8.82   0 
  -3  -2 -13    9.14    8.62   0 
  -3  -1 -20   -1.07    7.99   0 
  -3  -1   5   65.34   11.11   0 
  -3   0 -24  283.71   10.35   0 
  -3   0   9    2.82   10.74   0 
  -3   1  12   40.45    8.56   0 
  -3   4  18   24.85    8.15   0 
  -3   6  20   18.47    8.14   0 
  -2   0 -22  239.83    9.46   0 
  -2   1 -25    2.70    6.73   0 
  -2   2  13 1563.10   15.85   0 
  -2   3  15  515.13   10.68   0 
  -2   5  18   16.76    7.91   0 
  -2   7  20    3.73    6.85   0 
  -1  -1 -12  232.47    9.95   0 
  -1   0 -19    3.70    8.17   0 
  -1   1 -23    0.48    7.62   0 
  -1   2 -26   -6.07    8.26   0 
  -1   2  11  182.64    9.32   0 
  -1   4  15    5.39    7.23   0 
  -1   8  19   11.90    9.03   0 
   0   0 -15   21.37    8.06   0 
   0   1 -20    4.30    7.73   0 
   0   3 -26   -3.66    8.63   0 
   0   3  11   -4.39    8.74   0 
   0   4  13  475.01   10.99   0 
   1   2 -20  110.78    8.74   0 
   1   3 -23   23.39    8.14   0 
   1   4 -25   -0.78    7.33   0 
   1   5  12    7.61    8.36   0 
   1   9  16   10.05    9.08   0 
   2   2 -15   35.33    8.49   0 
   2   3 -19   21.07    8.26   0 
   2   4 -22   15.51    8.33   0 
   2   5 -24   23.63    9.37   0 
   3   3 -12  770.69   14.45   0 
   3   5 -20   82.09    9.52   0 
   3   6 -22    0.65    8.84   0 
   3   6   7  222.47   11.14   0 
   3   9  10   -4.69    9.35   0 
   4   5 -13  137.67   10.84   0 
   4   7 -19   -9.71   10.48   0 
   4   7   3   66.01   12.97   0 
   4  10   6   -1.78   11.03   0 
   5   8 -12   22.77   11.12   0 
 -10  -1   8   27.78   10.98   0 
  -9  -3 -14   18.05   11.20   0 
  -9   0  12   29.80   10.17   0 
  -8  -3 -14    3.22    9.95   0 
  -8  -1   9  108.09   10.16   0 
  -8   1  15   25.25    8.88   0 
  -8   2  17    1.24    8.92   0 
  -7  -3 -14   21.39   10.02   0 
  -7  -1   9   50.50    9.35   0 
  -7   2  17   75.15    9.46   0 
  -6  -3 -13  452.80   13.03   0 
  -6  -3 -12  299.59   10.94   0 
  -6  -2   4  421.99   17.48   0 
  -6   0  12   90.87    8.84   0 
  -6   3  18   69.98    8.58   0 
  -5  -3  -8   11.11    9.81   0 
  -5  -2 -19   69.40    8.83   0 
  -5  -2   3  142.00   14.18   0 
  -5  -1 -24   13.14    9.01   0 
  -5  -1   8  110.59    8.73   0 
  -5   1  14  263.73    9.91   0 
  -5   4  19   16.38    8.50   0 
  -4  -2 -17   21.93    8.39   0 
  -4  -2   1   87.78   20.98   0 
  -4   1  13  123.37    9.00   0 
  -4   2  15   -0.15    8.15   0 
  -4   3  17  280.60    9.80   0 
  -3  -2 -14    4.56    7.92   0 
  -3  -1 -21   17.51    8.35   0 
  -3   0 -25   -1.43    8.82   0 
  -3   2  14    2.37    7.51   0 
  -3   3  16  270.64    9.20   0 
  -2  -1 -18   51.52    7.93   0 
  -2   0 -23    1.65    8.27   0 
  -2   0   7   -0.87    9.85   0 
  -2   1 -26    0.48    8.30   0 
  -2   1  10   25.69    8.65   0 
  -1  -1 -14   11.74    8.35   0 
  -1  -1 -13  340.77    9.79   0 
  -1   0 -20  188.76    8.95   0 
  -1   1 -24    2.44    8.08   0 
  -1   3  13  202.09    9.22   0 
  -1   5  16   54.68    8.41   0 
  -1   6  17  126.18    8.75   0 
  -1   7  18    9.78    8.14   0 
   0   0 -16   40.16    7.96   0 
   0   1 -21   16.02    8.02   0 
   0   1   5    1.59   12.67   0 
   0   2 -24   42.10    8.50   0 
   0   5  14   -6.23    8.00   0 
   0   8  17  144.92    9.08   0 
   1   2 -21    3.66    7.96   0 
   1   3 -24   13.84    8.40   0 
   1   3   8 1328.39   18.08   0 
   1   4  10  480.09   12.09   0 
   1   7  14  110.03    8.54   0 
   1   8  15   51.03    8.60   0 
   2   2 -16   78.54    9.06   0 
   2   3 -20   12.38    8.20   0 
   2   4 -23   11.03    8.43   0 
   2   9  13    3.59    8.95   0 
   3   3 -13  136.93    9.42   0 
   3   4 -18   18.29    7.87   0 
   3   5 -21   37.50    8.88   0 
   3   7   8    3.07   10.01   0 
   3   8   9   34.95   10.59   0 
   3  10  10   21.74   10.82   0 
   4   6 -17   13.50    8.76   0 
   4   9   5   32.11   11.92   0 
   5   7  -8  111.40   15.33   0 
   5   8 -13   10.63   10.97   0 
 -10  -2   3   60.58   14.39   0 
 -10   0  11    8.83   10.02   0 
  -9  -2   4   -0.76   12.60   0 
  -8  -3 -16    7.69   10.10   0 
  -8  -3 -15   44.68   10.97   0 
  -8   0  12   47.08    8.60   0 
  -7  -3 -15    6.15    9.60   0 
  -7   0  12  129.14    9.63   0 
  -6  -3 -14   32.43   10.89   0 
  -6  -2 -21   54.09    9.03   0 
  -6   1  14    2.78    7.88   0 
  -6   2  16   11.28    8.38   0 
  -6   4  19   24.92    9.09   0 
  -5  -3 -11   -0.03    9.27   0 
  -5  -3 -10    5.58    9.07   0 
  -5  -3  -9  136.71   10.15   0 
  -5  -3  -7  108.15   10.50   0 
  -5  -2 -20  155.58    9.51   0 
  -5   0  11   -0.62    7.88   0 
  -5   5  20    1.74    6.79   0 
  -4   0  10  563.33   12.37   0 
  -4   5  19   42.76    8.10   0 
  -3  -2 -16   66.91    8.55   0 
  -3  -1 -22   90.59    8.56   0 
  -3   4  17    1.37    7.31   0 
  -3   7  20   11.21    8.48   0 
  -2  -1 -19  229.56    9.77   0 
  -2  -1   2  833.49   29.26   0 
  -2   4  16  178.78    7.94   0 
  -2   5  17   15.21    7.90   0 
  -2   6  18   13.94    7.68   0 
  -2   7  19   26.32    8.82   0 
  -1  -1 -15  237.95    9.42   0 
  -1   0 -21    1.00    7.44   0 
  -1   0   4 2006.63   29.80   0 
  -1   8  18   62.86    9.05   0 
   0   0 -17    8.93    7.35   0 
   0   1 -22   -0.61    7.55   0 
   0   2 -25   12.29    8.33   0 
   0   2   8   35.05    9.11   0 
   0   6  15   12.78    8.31   0 
   0   7  16   10.40    6.85   0 
   0   9  17   -6.62    8.72   0 
   1   2 -22    6.20    7.99   0 
   1   9  15   18.49    8.92   0 
   2   3 -21    4.83    8.49   0 
   2   6  10   23.04    8.49   0 
   2   7  11   43.15    8.24   0 
   2   8  12   20.73    8.29   0 
   3   3 -14    6.40    8.44   0 
   3   4 -19   42.01    8.51   0 
   3   9   9   10.61    9.67   0 
   4   5 -15   25.86   10.89   0 
   4   6 -18   40.21    8.54   0 
   4   8   4   45.07   11.00   0 
   4  10   5    5.93   11.66   0 
   5   7 -10   16.76   11.49   0 
   5   7  -9  191.64   13.91   0 
   5   7  -7  124.23   15.93   0 
   5   7  -6  254.27   20.78   0 
   5   8 -14    1.68   10.88   0 
  -9  -1   8    5.72   10.11   0 
  -8  -3 -17   11.29   10.17   0 
  -8   1  14    3.83    8.26   0 
  -7  -3 -16   46.35    8.69   0 
  -7   1  14  226.72    9.32   0 
  -7   2  16   11.86    8.23   0 
  -7   4  19   -5.74    9.09   0 
  -6  -3 -15    2.55    8.42   0 
  -6  -2 -22    3.33    8.94   0 
  -6  -1   8  102.49    9.73   0 
  -6   0  11    5.17    9.02   0 
  -6   5  20   10.72    7.14   0 
  -5  -3 -12  349.69   10.76   0 
  -5  -3  -5   16.63   11.20   0 
  -5  -2 -21    0.51    8.29   0 
  -5   1  13   35.89    8.74   0 
  -5   2  15   16.07    8.37   0 
  -5   3  17    8.44    6.49   0 
  -4  -1 -24   64.06    8.86   0 
  -4  -1   6    5.76    9.65   0 
  -3  -2 -17    7.99    8.01   0 
  -3   0 -26   10.07    6.79   0 
  -3   1  11  225.94   10.18   0 
  -3   3  15  145.92    8.40   0 
  -3   5  18   10.59    6.09   0 
  -3   6  19   48.84    6.83   0 
  -2  -2  -8  135.87   11.42   0 
  -2  -1 -20   11.30    7.87   0 
  -2   0 -24   57.78    7.14   0 
  -1  -1 -16   80.92    8.15   0 
  -1   0 -22   18.86    7.54   0 
  -1   2  10  294.19   10.27   0 
  -1   3  12  870.50   12.71   0 
  -1   4  14  134.15    7.13   0 
  -1   7  17   38.96    8.14   0 
   0   0 -18  115.36    8.13   0 
   0   1 -23    0.87    7.56   0 
   0   2 -26   -3.07    8.25   0 
   0   3  10    6.77    8.61   0 
   0   4  12   81.64    8.84   0 
   0   8  16   52.92    8.43   0 
   1   1 -18   23.71    6.50   0 
   1   3 -25   21.58    6.89   0 
   1   5  11   37.20    8.11   0 
   1   8  14   42.60    8.07   0 
   2   2 -18   53.03    8.16   0 
   2   3 -22   50.89    8.39   0 
   2   4 -24   12.47    8.98   0 
   2   4   6  228.86   11.80   0 
   2   5   8  176.31   10.54   0 
   2   9  12    8.66    8.36   0 
   2  10  12   13.70    9.89   0 
   3   3 -15  138.21    9.20   0 
   3   4 -20   18.06    7.91   0 
   3   5 -22   12.18    8.61   0 
   3   5   4  557.40   15.74   0 
   3   6   6    3.35    9.08   0 
   3   8   8  233.15   11.60   0 
   3  10   9   79.40   10.57   0 
   4   5 -16  133.55    9.83   0 
   4   6 -19   16.33    8.48   0 
   5   7 -12    9.81   10.50   0 
   5   7 -11   43.74   10.52   0 
   5   8 -15   38.07   10.16   0 
 -11  -2   1   15.94   16.10   0 
 -10  -1   7    7.43   10.70   0 
  -9   0  11    4.67    7.99   0 
  -8  -3 -18    8.70   10.80   0 
  -8  -2   4   29.80   11.09   0 
  -8  -1   8   47.65   10.54   0 
  -8   0  11    8.78    9.72   0 
  -8   3  17    2.79    8.59   0 
  -7  -3 -17    8.85    8.14   0 
  -7  -2   4  225.37   13.71   0 
  -7  -1   8  229.39   11.11   0 
  -7   0  11    5.60    9.05   0 
  -7   3  17    6.02    7.95   0 
  -6  -3 -17    5.54    9.40   0 
  -6  -3 -16    1.32    8.09   0 
  -6   3  17   -2.41    7.92   0 
  -5  -3 -14   11.36    8.04   0 
  -5  -2 -22   27.84    7.90   0 
  -5  -1   7   36.19    8.89   0 
  -5   4  18    4.67    6.40   0 
  -5   5  19   21.24    8.20   0 
  -4  -2 -20    9.81    8.16   0 
  -4  -1 -25   31.41    8.74   0 
  -4   1  12   24.18    8.24   0 
  -4   2  14   -2.61    7.65   0 
  -4   4  17   36.88    8.17   0 
  -4   6  19   13.80    8.17   0 
  -3  -1 -23    5.01    6.57   0 
  -3   0   8  293.67   11.41   0 
  -3   2  13    8.32    7.82   0 
  -2  -2 -12  324.68   11.00   0 
  -2  -2 -11   67.49    9.34   0 
  -2  -2  -7   92.73   10.13   0 
  -2  -1 -21    5.38    7.71   0 
  -2   0 -25   -8.32    8.32   0 
  -2   4  15   34.13    7.61   0 
  -2   7  18   10.75    8.01   0 
  -1  -1 -17  237.46    8.59   0 
  -1   0 -23   -1.41    7.50   0 
  -1   1 -26   35.42    7.95   0 
  -1   6  16  150.94    7.49   0 
  -1   8  17   48.90    8.62   0 
   0   0 -19    4.66    7.76   0 
   0   5  13    6.42    7.66   0 
   0   6  14   92.42    8.37   0 
   0   7  15   12.29    7.98   0 
   0   9  16    6.32    8.12   0 
   1   1 -19   30.98    6.73   0 
   1   2 -23   -0.19    6.45   0 
   1   3   7    1.94    8.89   0 
   1   4   9  952.78   14.87   0 
   1   6  12  100.37    9.05   0 
   1   7  13    2.31    7.41   0 
   1   9  14    1.47    8.38   0 
   1  10  14   10.02    9.82   0 
   2   2 -19    6.75    8.14   0 
   3   3 -17    4.24    7.57   0 
   3   4 -21   12.09    8.25   0 
   3   5 -23  170.75    9.96   0 
   3   7   7   67.18    9.68   0 
   4   4  -9    5.24    9.79   0 
   4   5 -17   26.46    8.21   0 
   4   6 -20    5.80    8.46   0 
   4   6   0   19.41   15.68   0 
   4   7   2   11.35   11.69   0 
   4   9   4   14.81   11.10   0 
   5   7 -14   83.22   11.27   0 
   5   7 -13   38.68   10.74   0 
   5   8 -16   18.53    9.91   0 
 -10   0  10   44.39   10.58   0 
  -9   1  13    9.65    8.16   0 
  -9   2  15   21.07    8.77   0 
  -8   1  13    9.78    9.45   0 
  -8   2  15   46.46    8.83   0 
  -7  -3 -19    7.32    9.75   0 
  -7  -3 -18   40.33    8.68   0 
  -7   1  13    4.31    8.45   0 
  -7   2  15    7.99    8.14   0 
  -7   4  18    2.51    8.53   0 
  -6  -3 -18   74.95    9.96   0 
  -6   1  13   38.03    7.85   0 
  -6   2  15   10.47    7.83   0 
  -6   4  18   17.24    6.58   0 
  -6   5  19   11.95    8.27   0 
  -5  -3 -16    8.53    8.94   0 
  -5  -3  -4  160.14   14.97   0 
  -5  -2 -23    9.85    8.36   0 
  -5   0  10  227.96    9.55   0 
  -5   3  16    5.67    7.67   0 
  -4  -3 -10   10.91    8.63   0 
  -4  -2 -21   19.68    8.04   0 
  -4   0   9   -3.15    8.26   0 
  -4   5  18   90.03    6.86   0 
  -3  -2 -19  167.94    8.93   0 
  -3  -1 -24   20.01    8.43   0 
  -3  -1   4    3.75   10.13   0 
  -3   5  17   -0.26    7.22   0 
  -3   6  18    5.22    6.28   0 
  -2  -2 -15   43.55    8.10   0 
  -2  -2 -14  498.67   11.04   0 
  -2  -2  -6  205.40   11.27   0 
  -2  -1 -22   28.11    8.02   0 
  -2   0 -26   56.66    8.56   0 
  -2   0   6   36.30   10.62   0 
  -2   1   9   10.33    6.73   0 
  -2   3  13   12.83    7.49   0 
  -2   5  16   -4.51    6.06   0 
  -2   8  18   10.05    8.31   0 
  -1  -1 -18   17.57    6.17   0 
  -1   0 -24   22.94    7.80   0 
  -1   1 -27    5.95    8.28   0 
  -1   4  13    5.32    7.21   0 
  -1   7  16    3.54    8.21   0 
  -1   9  17   38.70    8.78   0 
   0   0 -20    8.90    7.41   0 
   0   1 -24    7.44    6.53   0 
   0   8  15   91.47    8.49   0 
   1   0 -13   -5.66    7.61   0 
   1   0 -12  105.65    8.66   0 
   1   0 -11   -0.17    6.67   0 
   1   0 -10 1364.68   15.80   0 
   1   0  -9   -1.29    6.96   0 
   1   0  -8 1353.80   17.87   0 
   1   2 -24   16.21    8.03   0 
   2   1 -12 1172.65   15.37   0 
   2   1 -10   31.94    9.13   0 
   2   1  -9    9.36    9.12   0 
   2   2 -20    6.76    7.90   0 
   2   3 -23   28.51    7.33   0 
   2   6   9   14.68    7.59   0 
   2   7  10    5.00    7.35   0 
   2   9  11    2.22    9.12   0 
   3   3 -18  184.75    8.95   0 
   3   4 -22   86.96    8.77   0 
   3   4   1  229.25   17.94   0 
   3   9   8    1.00    9.40   0 
   4   4 -13    8.15    8.75   0 
   4   4 -12   37.95    8.98   0 
   4   4 -11   27.88    8.78   0 
   4   4  -7   87.04   11.87   0 
   4   5 -18   97.66    8.69   0 
   4   6 -21   69.62    9.13   0 
   4   8   3   60.62   11.03   0 
   4  10   4  107.80   12.32   0 
   4  11   4    5.10   11.31   0 
   5   7 -15    0.12   10.90   0 
   5  10  -3   53.21   19.79   0 
 -10  -2   2    9.24   13.98   0 
 -10   1  12    3.75   10.47   0 
  -9  -2   3   69.94   13.99   0 
  -9  -1   7   69.54   10.46   0 
  -9   0  10  118.64   10.19   0 
  -7  -3 -20    8.21   10.07   0 
  -6  -3 -19    3.00    9.64   0 
  -6  -2   3   50.46   13.47   0 
  -6   0  10  192.71   10.12   0 
  -6   3  16    9.30    7.95   0 
  -5  -2 -24   11.29    8.88   0 
  -5   1  12    3.98    7.93   0 
  -5   2  14   51.84    7.91   0 
  -5   4  17    7.67    7.52   0 
  -5   5  18   81.15    8.43   0 
  -5   6  19    6.63    7.40   0 
  -4  -3 -14   20.44    9.40   0 
  -4  -3 -13   23.82    8.25   0 
  -4  -3 -12   44.00    8.19   0 
  -4  -3 -11   89.92    8.60   0 
  -4  -3  -9  140.06    8.64   0 
  -4  -3  -8   -1.89    8.77   0 
  -4  -2 -22    7.56    8.17   0 
  -4   3  15  102.44    8.06   0 
  -4   7  19   -4.87    7.98   0 
  -3  -2 -20    6.59    7.69   0 
  -3  -1 -25   44.35    8.53   0 
  -3   1  10  245.58   10.12   0 
  -3   3  14   14.71    7.17   0 
  -3   7  18   15.01    7.81   0 
  -2  -2 -16   70.99    8.36   0 
  -2  -2  -5  228.02   13.12   0 
  -2  -1 -23    7.54    7.75   0 
  -2   2  11   89.96    6.76   0 
  -1  -1 -19   27.14    6.07   0 
  -1   3  11  452.22   10.93   0 
  -1   5  14   92.86    7.98   0 
   0  -1 -12   -0.56    7.27   0 
   0  -1 -11    1.33    7.90   0 
   0  -1 -10   -0.13    8.22   0 
   0   0 -21   -0.28    7.61   0 
   0   1 -25    8.58    7.83   0 
   0   1   4    1.96   13.89   0 
   0   2   7 2502.56   22.11   0 
   0   3   9   -0.75    8.88   0 
   0   4  11  102.52    7.25   0 
   0   7  14    5.51    7.77   0 
   0   9  15   -1.48    7.44   0 
   1   0 -15   -4.73    7.44   0 
   1   0 -14  285.94    9.64   0 
   1   0  -7   -6.45    8.36   0 
   1   1 -21   -0.52    6.33   0 
   1   2 -25   14.64    8.24   0 
   1   5  10   11.04    7.81   0 
   1   7  12   69.34    7.91   0 
   1   9  13    9.30    8.46   0 
   2   1 -15  167.46    9.11   0 
   2   1 -14   13.88    8.00   0 
   2   1 -13   -5.55    6.70   0 
   2   1  -7   46.37    9.67   0 
   2   2 -21    8.33    7.70   0 
   2   3 -24    1.96    7.91   0 
   2  10  11    4.37    8.36   0 
   3   3 -19   37.59    8.57   0 
   3   6   5    3.88    9.77   0 
   3   8   7  149.94   10.15   0 
   3  10   8   14.58   10.47   0 
   4   4 -15   57.71    9.45   0 
   4   4 -14  121.11    9.07   0 
   4   5 -19   38.98    8.74   0 
   5   7 -16    0.81    9.54   0 
 -11  -1   5    3.82   12.35   0 
 -10  -1   6   13.93   10.37   0 
 -10   0   9    3.18   10.90   0 
  -9   1  12   47.85    9.83   0 
  -9   2  14   10.72    8.27   0 
  -8  -1   7    4.68    9.75   0 
  -8   0  10  768.58   15.03   0 
  -8   3  16    5.22    8.44   0 
  -7   0  10  104.11    9.90   0 
  -7   3  16   34.10    8.01   0 
  -7   4  17   64.34    8.58   0 
  -6  -3 -20    3.53    8.62   0 
  -6  -1   7  241.97   11.00   0 
  -6   1  12   13.87    9.27   0 
  -6   2  14  126.56    8.57   0 
  -6   5  18    3.46    8.16   0 
  -5  -3 -18   37.71    8.04   0 
  -5  -2   2  282.42   17.83   0 
  -4  -3 -15  102.18    8.62   0 
  -4  -3  -7  210.43   11.32   0 
  -4  -2 -23    4.39    8.26   0 
  -4   1  11   45.56    8.44   0 
  -4   2  13  260.25    9.46   0 
  -4   4  16   83.89    6.91   0 
  -4   5  17   33.96    7.47   0 
  -4   6  18   41.20    6.49   0 
  -3  -2 -21   25.11    8.02   0 
  -3  -1 -26   39.64    8.65   0 
  -3   2  12  195.03    7.79   0 
  -3   4  15    9.07    7.27   0 
  -3   5  16    4.08    7.43   0 
  -3   6  17   49.19    7.45   0 
  -3   8  18   13.44    8.31   0 
  -2  -2 -17   45.90    7.58   0 
  -2  -1 -24    6.08    7.90   0 
  -2   4  14   29.71    6.48   0 
  -2   5  15   70.96    7.69   0 
  -1  -1 -21    2.45    7.57   0 
  -1   0 -25    4.94    6.34   0 
  -1   2   9 1304.79   15.01   0 
  -1   8  16    1.25    7.73   0 
  -1   9  16    9.04    8.81   0 
   0  -1 -15    2.39    7.20   0 
   0  -1 -14    0.51    6.78   0 
   0  -1 -13    3.32    5.79   0 
   0  -1  -9    2.49    6.78   0 
   0  -1  -8    1.78    8.95   0 
   0   0 -22   38.98    7.92   0 
   0   1 -26   -1.51    7.99   0 
   0   5  12    5.33    6.51   0 
   0   6  13  108.05    8.62   0 
   1   0 -17    4.53    6.90   0 
   1   0 -16  262.55    8.93   0 
   1   1 -22   38.19    6.61   0 
   1  10  13   12.65    8.47   0 
   2   1 -16    1.93    7.71   0 
   2   1  -6  785.99   16.63   0 
   2   2 -22   55.81    8.29   0 
   2   3 -25    7.09    8.50   0 
   2   5   7  190.61    9.20   0 
   2   8  10  217.29    9.88   0 
   3   2 -13    5.39    7.90   0 
   3   2 -12  217.87    9.82   0 
   3   2 -11  161.40    9.47   0 
   3   2 -10 2695.79   22.94   0 
   3   2  -9  164.31   10.96   0 
   3   3 -20   25.17    8.28   0 
   3   4 -23   13.55    8.23   0 
   3   5   3  147.40   12.80   0 
   3   7   6  271.13   11.35   0 
   4   4  -6  420.55   16.03   0 
   5   6 -12  101.95   10.39   0 
   5   6 -11   17.01    9.67   0 
   5   6 -10    1.06   10.28   0 
   5   7 -17   11.26    9.64   0 
  -8  -2   3  515.71   18.04   0 
  -8   1  12   61.94    8.72   0 
  -8   2  14   35.60    8.59   0 
  -7  -1   7   30.03    9.14   0 
  -7   5  18    1.94    6.80   0 
  -6  -3 -21    6.38    8.33   0 
  -5  -3 -20   15.88    8.17   0 
  -5  -3 -19  138.29    9.04   0 
  -5   0   9   -3.13    7.74   0 
  -5   3  15   40.98    6.67   0 
  -5   4  16   -4.43    7.65   0 
  -5   5  17   11.91    7.88   0 
  -5   6  18   11.21    7.74   0 
  -4  -3 -17  288.99    9.27   0 
  -4  -3  -6  171.20   12.17   0 
  -4  -2 -24    6.61    8.41   0 
  -4  -1   5  243.74   12.73   0 
  -4   3  14   26.19    7.88   0 
  -4   7  18   26.23    8.38   0 
  -3  -2 -22   46.02    8.15   0 
  -3   0   7    3.41    8.86   0 
  -2  -2  -4 5864.87   44.88   0 
  -2  -1 -25   14.52    8.15   0 
  -2   1   8  248.80   10.58   0 
  -1  -1 -22   62.42    7.81   0 
  -1   0 -26  -11.52    6.29   0 
  -1   4  12    5.63    7.31   0 
   0  -1 -17    5.16    7.06   0 
   0  -1 -16   -5.52    7.29   0 
   0  -1  -7    3.18    9.66   0 
   0   0 -23   11.69    7.31   0 
   0   1 -27    7.80    8.17   0 
   0   8  14    6.21    8.15   0 
   0   9  14    4.20    7.89   0 
   1   0 -18  123.80    8.09   0 
   1   1 -23    1.53    6.01   0 
   1   3   6  105.25   10.17   0 
   1   4   8    0.91    8.60   0 
   1   8  12   19.04    7.75   0 
   2   1 -18   47.90    7.92   0 
   2   1 -17    6.20    6.40   0 
   2   2 -23    8.35    7.80   0 
   2   6   8  179.80    9.19   0 
   2   7   9   10.19    7.73   0 
   2   9  10    4.75    7.80   0 
   2  10  10   11.61    9.47   0 
   3   2 -15  225.58    9.61   0 
   3   2 -14    1.71    7.60   0 
   3   2  -8  307.33   12.43   0 
   3   4 -24   -1.31    8.31   0 
   3   9   7   11.66    9.29   0 
   3  11   7   77.45   10.59   0 
   4   4 -18  276.75   11.07   0 
   4   4 -17   32.75    8.55   0 
   4   5 -21   14.82    8.74   0 
   4   9   3    1.06   10.00   0 
   4  10   3   85.42   12.28   0 
   4  11   3   19.80   11.20   0 
   5   6 -15    2.69   10.28   0 
   5   6 -14   12.97    8.86   0 
   5   6 -13    1.71    8.57   0 
   5   6  -9   10.78   10.60   0 
   5   7 -18    8.19   10.16   0 
 -11  -2   0    3.81   15.65   0 
 -10   1  11    3.31    8.53   0 
  -9   0   9    4.58    9.22   0 
  -8   3  15   47.51    8.50   0 
  -7  -2   3  117.02   12.95   0 
  -7   3  15    1.00    7.96   0 
  -6  -3 -22   27.64    8.64   0 
  -6   3  15    6.47    7.82   0 
  -6   4  16  104.93    8.49   0 
  -6   5  17    0.68    8.07   0 
  -6   6  18    6.29    8.11   0 
  -5  -3 -21   23.19    8.30   0 
  -5  -3  -3  136.51   17.25   0 
  -5   1  11   15.79    7.59   0 
  -5   2  13    8.26    8.08   0 
  -4  -3 -19    7.09    8.16   0 
  -4  -3 -18    7.08    7.75   0 
  -4  -2 -25   -0.98    8.65   0 
  -4   0   8   19.14    8.26   0 
  -4   4  15   50.71    7.77   0 
  -4   6  17   12.70    7.37   0 
  -3  -3 -12  676.57   13.22   0 
  -3  -2 -23    2.39    8.50   0 
  -3   3  13  127.40    6.82   0 
  -3   7  17   90.40    7.07   0 
  -2  -2 -20    3.67    7.42   0 
  -2  -1 -26   -0.13    8.18   0 
  -2   2  10 3290.19   22.00   0 
  -2   4  13  342.99    9.21   0 
  -2   6  15   26.55    7.62   0 
  -1  -2 -13  147.63    9.23   0 
  -1  -2 -12   35.53    8.71   0 
  -1  -1 -23    6.31    7.35   0 
  -1   0 -27    1.52    7.94   0 
  -1   0   3    1.59   15.72   0 
  -1   5  13   -1.99    5.51   0 
  -1   8  15   53.43    8.14   0 
   0  -1 -18    0.64    7.22   0 
   0  -1  -6    3.65   10.90   0 
   0   0 -24   12.01    7.70   0 
   0   4  10  152.10    8.05   0 
   0   6  12  962.48   12.99   0 
   0   7  13   12.00    7.69   0 
   0  10  14   28.74    8.84   0 
   1   0 -19  -10.41    7.38   0 
   1   0  -5    2.23   11.93   0 
   1   1 -24    6.10    6.39   0 
   1   5   9   56.09    8.26   0 
   1   6  10    0.44    9.16   0 
   1   7  11   18.75    7.41   0 
   1   9  12    3.47    7.94   0 
   1  10  12   15.37    8.47   0 
   2   1 -19  223.74    9.19   0 
   2   1  -5  602.08   17.21   0 
   2   2 -24   43.78    8.45   0 
   2   8   9   46.98    9.53   0 
   3   2 -17    7.68    7.72   0 
   3   2 -16   60.83    8.44   0 
   3   2  -7    4.69    9.70   0 
   3   3 -22   13.19    7.80   0 
   3   8   6   26.23   10.04   0 
   4   4 -19  102.70    8.68   0 
   4   4  -5   49.60   13.25   0 
   4   5 -22   10.08    8.54   0 
   4   7   1   11.99   12.38   0 
   4   8   2   44.72   10.75   0 
   5   6 -16   12.08    9.33   0 
   5   6  -8  131.96   13.49   0 
 -11  -1   4    7.13   12.32   0 
 -10   0   8   47.67   10.79   0 
  -9  -1   6  162.12   11.26   0 
  -9   1  11   21.89    9.41   0 
  -9   2  13   20.19    8.55   0 
  -8   0   9    4.89    9.79   0 
  -8   2  13   21.70    9.83   0 
  -8   4  16   58.19    8.57   0 
  -7   0   9    2.97    9.04   0 
  -7   2  13   11.95    9.32   0 
  -7   4  16    0.03    8.15   0 
  -7   5  17    8.33    7.91   0 
  -6   0   9    7.63    7.92   0 
  -6   1  11  900.84   13.92   0 
  -6   2  13   56.68    7.99   0 
  -5  -3 -22   12.19    8.00   0 
  -5   3  14    8.75    7.77   0 
  -5   6  17   13.66    7.73   0 
  -5   7  18   14.44    6.46   0 
  -4  -3 -20   33.26    8.12   0 
  -4  -3  -5   -0.39   11.40   0 
  -4   1  10   19.83    8.19   0 
  -4   2  12    3.51    7.53   0 
  -3  -3 -16  276.12    9.59   0 
  -3  -3 -15  146.84    8.89   0 
  -3  -3 -14    9.33    7.92   0 
  -3  -3 -10   35.67    8.11   0 
  -3  -3  -9   33.71    9.08   0 
  -3  -2 -24   40.73    8.25   0 
  -3   1   9  177.23    9.75   0 
  -3   2  11  152.75    9.41   0 
  -3   4  14  105.66    6.76   0 
  -3   5  15   76.93    7.41   0 
  -2  -2 -22   47.79    7.79   0 
  -2  -2 -21    2.64    6.04   0 
  -2   0   5   -3.21   10.61   0 
  -2   8  16   12.98    8.19   0 
  -2   9  16   27.41    8.31   0 
  -1  -2 -16  382.76    9.54   0 
  -1  -2 -15   34.29    7.69   0 
  -1  -2 -14   70.05    7.12   0 
  -1  -2 -10  280.64   10.84   0 
  -1  -1 -24    7.30    7.53   0 
  -1   2   8  288.29   10.23   0 
  -1   3  10  735.08   11.23   0 
  -1   7  14  103.91    8.54   0 
  -1   9  15   14.84    7.77   0 
   0  -1 -20   -0.02    6.93   0 
   0  -1 -19    1.19    6.11   0 
   0   0 -25    0.47    7.59   0 
   0   2   6  268.80   12.21   0 
   0   3   8    2.10    9.42   0 
   0   5  11    4.26    6.29   0 
   0   8  13  122.46    8.76   0 
   1   0 -21    2.57    7.61   0 
   1   0 -20  175.01    7.31   0 
   1   1 -25    8.24    6.57   0 
   1   8  11  283.60   10.05   0 
   2   1 -21    3.38    7.45   0 
   2   1 -20   18.69    7.88   0 
   2   5   6    3.52    8.36   0 
   2   9   9    5.94    9.61   0 
   2  11   9    9.53   10.21   0 
   3   2 -19  174.59    8.93   0 
   3   2 -18   78.18    8.19   0 
   3   6   4   32.83    9.71   0 
   3   7   5   53.26   10.36   0 
   3  11   6    4.40   10.67   0 
   4   4 -20   49.90    8.57   0 
   5   6 -18    3.42    9.46   0 
   5   6 -17    0.63    9.12   0 
 -10  -1   5   16.32   10.04   0 
 -10   1  10   74.56   10.25   0 
  -9  -2   2   73.17   14.04   0 
  -9   3  14   20.35    8.65   0 
  -8  -4 -15    3.11   10.60   0 
  -8  -4 -14    7.35   10.61   0 
  -8  -4 -13   39.21   10.87   0 
  -8  -4 -12    3.98   10.15   0 
  -8  -1   6   13.33    9.25   0 
  -8   1  11   28.00    7.94   0 
  -7  -4 -15    4.35    9.28   0 
  -7  -4 -14    2.60    8.70   0 
  -7  -4 -13  104.25    9.63   0 
  -7  -4 -12   19.13    9.57   0 
  -7   1  11   39.83    7.69   0 
  -6  -1   6    6.20    8.19   0 
  -6   3  14   33.02    7.89   0 
  -6   6  17    0.38    7.67   0 
  -5   4  15   10.12    7.40   0 
  -5   5  16    5.77    7.11   0 
  -4   3  13   26.26    7.29   0 
  -4   6  16   14.44    7.21   0 
  -4   7  17   26.43    6.58   0 
  -4   8  17   21.82    7.73   0 
  -3  -3 -18  176.99    8.92   0 
  -3  -3 -17    2.16    7.63   0 
  -3  -3  -8  432.89   12.40   0 
  -3  -2 -25   66.66    8.18   0 
  -3   7  16   -1.24    7.48   0 
  -2  -2 -23   18.38    7.69   0 
  -2   3  11  304.22    9.17   0 
  -2   7  15  113.80    8.04   0 
  -1  -2 -18    7.03    7.40   0 
  -1  -2 -17  120.95    7.11   0 
  -1  -2  -8  280.29   11.08   0 
  -1   4  11   10.88    7.57   0 
  -1   6  13  202.51    8.78   0 
   0  -1 -21    6.68    6.97   0 
   0   0 -26   17.68    7.93   0 
   0   7  12    4.00    7.96   0 
   0   9  13   -2.47    8.03   0 
   0  10  13  114.33    9.17   0 
   1   0 -22   28.65    7.39   0 
   1   1 -26   33.76    6.68   0 
   1   4   7 1537.42   18.17   0 
   1   9  11   10.14    7.68   0 
   1  10  11  204.23   10.63   0 
   2   1 -22   34.86    7.74   0 
   2   2 -26   12.00    8.23   0 
   2   7   8   16.62    7.84   0 
   2  10   9   56.23    8.55   0 
   3   2 -20    3.67    7.57   0 
   3   2  -6  246.95   12.28   0 
   3   3 -24   34.75    7.80   0 
   3  10   6   78.56    9.88   0 
   4   3 -15   96.59    9.35   0 
   4   3 -14   29.32    7.45   0 
   4   3 -13   24.03    7.66   0 
   4   3 -12   36.05    8.65   0 
   4   3 -11   92.67    9.29   0 
   4   4 -21   11.26    8.21   0 
   4   9   2   17.39   11.07   0 
   4  11   2    7.78   12.10   0 
   5   6 -19    9.91   10.03   0 
   5   9  -4    9.79   18.82   0 
 -10  -2   1   12.76   12.80   0 
  -9  -4 -13   23.58   12.48   0 
  -9  -4 -12   31.87   11.85   0 
  -9   0   8   24.83    8.98   0 
  -9   2  12   13.88    9.49   0 
  -8  -4 -16   48.37    9.70   0 
  -8  -4 -11  120.77   11.52   0 
  -8  -4 -10   10.66   11.39   0 
  -8   3  14   -0.63    7.37   0 
  -7  -4 -17   71.52    9.53   0 
  -7  -4 -16    2.92    9.47   0 
  -7  -4 -11   31.32    8.75   0 
  -7  -4 -10    5.89    8.61   0 
  -7  -1   6   12.20    8.72   0 
  -7   3  14   16.02    7.57   0 
  -7   4  15    8.28    7.49   0 
  -7   5  16   38.89    8.08   0 
  -6  -4 -15   39.80    9.26   0 
  -6  -4 -14   35.48    9.36   0 
  -6  -4 -13   31.04    9.63   0 
  -6  -4 -12   72.61    9.09   0 
  -6   4  15   41.84    7.57   0 
  -6   5  16   13.68    7.79   0 
  -5   0   8  102.39    8.61   0 
  -5   2  12  175.79    9.11   0 
  -5   7  17    7.48    7.44   0 
  -4  -3 -23   32.98    7.91   0 
  -4  -3 -22    7.84    7.66   0 
  -4   4  14  119.06    7.71   0 
  -4   5  15   34.94    7.37   0 
  -3  -3 -20   28.54    8.00   0 
  -3  -1   3    1.42   11.23   0 
  -3   0   6  799.60   15.97   0 
  -3   3  12  773.56   10.64   0 
  -3   6  15   34.60    7.52   0 
  -3   8  16    2.52    7.91   0 
  -2  -2 -24   47.30    8.19   0 
  -2   4  12    6.15    6.94   0 
  -2   6  14  107.28    7.99   0 
  -2   8  15   14.30    7.58   0 
  -1  -2 -19    9.27    5.71   0 
  -1  -1 -26   37.65    7.72   0 
  -1   5  12    7.73    6.00   0 
  -1   8  14   30.74    6.48   0 
   0  -1 -22   -5.06    6.64   0 
   0  -1  -5    3.40    9.82   0 
   0   0 -27   -9.18    7.68   0 
   0   4   9  121.52    8.95   0 
   0   6  11  216.10    9.29   0 
   1   0 -23    2.99    7.05   0 
   1   0  -4 1803.52   27.06   0 
   1   1 -27    8.65    6.65   0 
   1   2   3   17.65   12.97   0 
   2   1 -23   -1.24    7.68   0 
   2   4   4  119.41   11.85   0 
   2   8   8  150.86    9.90   0 
   3   2 -22   47.27    7.76   0 
   3   2 -21   25.71    7.87   0 
   3   3 -25   38.34    8.25   0 
   4   3 -18   10.99    8.79   0 
   4   3 -17  279.67    9.49   0 
   4   3 -16   22.42    7.13   0 
   4   3 -10   12.27    7.90   0 
   4   4 -23    5.71    8.17   0 
   4   4 -22   17.65    8.28   0 
   4  10   2   14.48   10.14   0 
   5   5 -16    3.53    8.64   0 
   5   5 -15   51.66    9.39   0 
   5   5 -14  132.48    9.99   0 
   5   5 -13   14.95    8.75   0 
   5   5 -12   91.42   10.21   0 
   5   5 -11  241.14   11.68   0 
   5   6 -20    8.63    9.15   0 
 -10   2  11    5.80    9.55   0 
  -9  -4 -11    5.49   11.42   0 
  -9   1  10    6.64    7.57   0 
  -9   3  13   18.10    9.26   0 
  -8  -4  -9   91.12   13.33   0 
  -7  -4 -19    6.84    9.80   0 
  -7  -4 -18    2.91    8.42   0 
  -7  -4  -9   13.08   10.08   0 
  -7   2  12    2.04    7.54   0 
  -6  -4 -18   12.42    9.15   0 
  -6  -4 -17    9.17    7.88   0 
  -6  -4 -16  103.23    8.71   0 
  -6  -4 -11   50.76    8.97   0 
  -6  -4 -10    0.84    9.32   0 
  -6   0   8  230.22   10.28   0 
  -5  -1   5  325.13   12.24   0 
  -5   3  13  375.53    9.58   0 
  -5   6  16    6.53    7.40   0 
  -4  -3 -24  116.23    8.97   0 
  -4   0   7    0.44    7.94   0 
  -4   1   9  138.81   10.10   0 
  -4   7  16   10.41    7.51   0 
  -3  -3 -21    1.68    7.74   0 
  -3  -3  -7  320.01   12.08   0 
  -3   2  10 2695.19   19.95   0 
  -3   5  14   75.51    6.33   0 
  -3   9  16    7.85    6.70   0 
  -2  -3 -14   10.42    7.66   0 
  -2  -2 -25    6.75    7.59   0 
  -2   1   7   40.98    7.27   0 
  -2   9  15   -1.09    6.62   0 
  -1  -2 -22    3.34    6.97   0 
  -1  -2 -21    2.76    7.24   0 
  -1  -1  -1  952.60   38.82   0 
  -1   7  13   -4.87    7.45   0 
   0  -1 -24    7.40    7.18   0 
   0  -1 -23   10.93    5.73   0 
   0   5  10    3.55    7.76   0 
   0   8  12  688.01   11.70   0 
   0   9  12   -1.85    7.91   0 
   0  10  12   13.74    9.48   0 
   1  -1 -16   69.47    7.51   0 
   1  -1 -15  219.68    8.42   0 
   1  -1 -12  230.52    8.98   0 
   1   0 -25    2.99    7.34   0 
   1   0 -24    9.10    6.09   0 
   1   3   5  329.88   12.14   0 
   1   5   8  206.24    9.44   0 
   1   6   9   54.25    7.80   0 
   1   8  10   15.58    7.49   0 
   1  11  10   15.46    9.58   0 
   2   0 -17   -2.12    6.96   0 
   2   0 -16   41.03    7.12   0 
   2   0 -15    0.59    7.28   0 
   2   0 -14  121.74    8.61   0 
   2   0 -13   35.82    8.58   0 
   2   0 -12 2155.42   18.75   0 
   2   0 -11   31.07    8.72   0 
   2   1  -4 2033.74   28.63   0 
   2   3   2    5.46   11.04   0 
   2   9   8    3.08    9.41   0 
   2  11   8    9.61    8.30   0 
   3   5   2  509.36   16.44   0 
   3   8   5  154.52    9.69   0 
   4   3 -20   22.33    9.01   0 
   4   3 -19   -3.02    7.57   0 
   5   5 -18   74.79    9.85   0 
   5   5 -17    4.27    7.47   0 
   5   5 -10  245.13   13.08   0 
   5  10  -4   18.21   18.46   0 
 -11  -1   3    7.98   11.73   0 
 -10  -1   4    0.38   10.80   0 
 -10   0   7   -3.67    9.37   0 
 -10   1   9   36.16    9.90   0 
  -9  -4 -10    3.08   12.02   0 
  -8  -2   2    4.74   12.38   0 
  -8   0   8  459.16   11.09   0 
  -8   1  10    4.06    7.98   0 
  -8   3  13   17.92    8.11   0 
  -8   5  15    7.35    8.03   0 
  -7  -4  -8   34.65   11.05   0 
  -7   0   8    6.03    8.39   0 
  -7   1  10    9.21    8.25   0 
  -7   3  13  155.97    8.80   0 
  -7   6  16    6.87    7.85   0 
  -6  -4 -20   24.05    9.44   0 
  -6  -4 -19   30.22    8.33   0 
  -6  -2   2  102.38   13.87   0 
  -6   1  10   31.13    8.00   0 
  -6   4  14   32.46    7.68   0 
  -6   5  15   28.91    7.76   0 
  -6   6  16   50.10    6.46   0 
  -5  -4 -17   10.10    7.49   0 
  -5  -4 -16   -4.88    7.71   0 
  -5  -4 -15    7.30    7.57   0 
  -5  -4 -14   54.18    7.88   0 
  -5  -4 -12    7.94    8.80   0 
  -5   4  14   64.39    6.40   0 
  -5   7  16   -2.13    7.58   0 
  -4  -3  -4   38.01   11.74   0 
  -4  -1   4  168.55   11.58   0 
  -4   3  12   47.26    7.25   0 
  -4   8  16   11.95    7.55   0 
  -3  -3 -23   21.91    7.78   0 
  -3  -3 -22   14.01    6.04   0 
  -3   1   8  160.42   10.02   0 
  -3   8  15   92.95    8.20   0 
  -2  -3 -18   21.48    7.50   0 
  -2  -3 -17   52.04    7.96   0 
  -2  -3 -15  507.07    9.70   0 
  -2  -3 -13    7.69    7.53   0 
  -2  -3 -12  370.88   10.41   0 
  -2  -3 -11  292.52   10.04   0 
  -2  -2 -26    5.64    7.76   0 
  -2   7  14    8.41    6.01   0 
  -1   1   5 9341.18   46.87   0 
  -1   4  10  477.13   10.38   0 
  -1   6  12   99.94    8.05   0 
  -1   8  13   34.79    7.63   0 
   0  -1 -25    6.69    7.47   0 
   0   1   3   -0.45   11.97   0 
   0   3   7    2.64    8.77   0 
   0   7  11    6.33    7.37   0 
   1  -1 -19   29.37    7.42   0 
   1  -1 -18   27.57    7.28   0 
   1  -1 -17  220.98    7.26   0 
   1  -1 -11   10.34    7.51   0 
   1   0 -26    6.47    7.91   0 
   1  10  10    4.49    7.90   0 
   2   0 -20  179.51    8.55   0 
   2   0 -19    1.64    7.18   0 
   2   0 -18  198.80    7.33   0 
   2   0 -10  793.60   13.94   0 
   2   1 -25   -0.30    6.58   0 
   3   1 -18  162.85    8.42   0 
   3   1 -17   30.44    7.66   0 
   3   1 -16   82.90    8.35   0 
   3   1 -15    4.76    7.67   0 
   3   1 -14  193.76    9.00   0 
   3   1 -13   21.48    7.86   0 
   3   1 -12   40.23    8.21   0 
   3   2 -24   41.37    7.99   0 
   3   2  -5   29.97   10.70   0 
   3   7   4  129.87   10.88   0 
   3   9   5  134.79    9.77   0 
   3  10   5    9.29    9.25   0 
   4   3 -21    7.28    7.84   0 
   4   3  -8    0.11    9.17   0 
   4   4  -4  500.14   23.84   0 
   4   6  -1   15.98   15.33   0 
   4   8   1  156.34   12.06   0 
   4  11   1   22.46   12.04   0 
   5   5 -20   16.50    9.43   0 
   5   5 -19   20.41    8.26   0 
   5   5  -9  309.88   13.96   0 
   5   6  -6   24.98   16.87   0 
 -11  -2  -1   13.42   15.21   0 
  -9  -4  -9    6.14   12.63   0 
  -9   2  11    3.82    8.09   0 
  -8  -4  -8   20.92   13.14   0 
  -8  -1   5   39.92    9.47   0 
  -8   4  14    2.10    7.58   0 
  -7  -2   2   98.84   13.16   0 
  -7   4  14    1.78    7.50   0 
  -7   5  15   -0.87    6.44   0 
  -6  -4 -21    2.89    8.45   0 
  -6  -1   5    8.27    8.96   0 
  -6   7  16   21.73    7.74   0 
  -5  -4 -20    3.76    8.20   0 
  -5  -4 -19   10.78    8.08   0 
  -5  -4 -11   48.07    9.00   0 
  -5  -4 -10   41.00    9.74   0 
  -5   2  11   33.39    7.84   0 
  -5   6  15   -0.10    7.19   0 
  -5   8  16    9.11    7.79   0 
  -4   4  13   -1.85    6.78   0 
  -4   5  14   90.67    6.29   0 
  -4   7  15   45.68    7.56   0 
  -3  -3 -24   29.50    8.50   0 
  -3  -3  -6   12.64    9.53   0 
  -3   3  11 1241.74   13.49   0 
  -3   4  12    5.07    6.78   0 
  -3   5  13   37.34    7.34   0 
  -3   6  14   63.99    6.52   0 
  -3   9  15    2.54    7.94   0 
  -2  -3 -21    5.94    7.71   0 
  -2  -3 -19   14.97    5.90   0 
  -2   3  10  764.77   10.75   0 
  -2   4  11  145.19    7.89   0 
  -2   5  12  114.93    7.40   0 
  -2   6  13  487.68    8.95   0 
  -2   8  14  145.28    7.26   0 
  -2   9  14    7.49    7.85   0 
  -2  10  14   -1.68    8.70   0 
  -1  -2 -24    8.04    7.52   0 
  -1   9  13   13.91    6.13   0 
  -1  10  13    2.37    7.82   0 
   0  -2 -19   48.99    7.24   0 
   0  -2 -18   96.62    7.59   0 
   0  -2 -17    8.28    6.78   0 
   0  -2 -16   16.38    6.10   0 
   0  -2 -15  772.47   10.79   0 
   0  -2 -14  231.92    7.76   0 
   0  -2 -13  327.60    9.78   0 
   0  -2 -12 1592.20   15.76   0 
   0  -1 -26   -1.34    7.22   0 
   0  -1  -4    0.81   13.29   0 
   0   2   5 8057.41   42.44   0 
   0   6  10  716.54   11.66   0 
   0   8  11  537.10   10.49   0 
   1  -1 -21   -2.88    7.18   0 
   1  -1 -20   96.61    6.47   0 
   1  -1 -10    3.07    6.31   0 
   1   0 -27    2.82    7.75   0 
   1   7   9  153.22    8.64   0 
   2   0 -21    4.36    7.49   0 
   2   0  -9   -0.03    9.07   0 
   2   1 -26    0.20    6.22   0 
   2   6   6  129.91    8.43   0 
   2   8   7  157.08   10.23   0 
   2  11   7   24.05    9.58   0 
   3   1 -20    4.82    7.50   0 
   3   1 -19   34.29    8.01   0 
   3   1 -11  219.76    9.82   0 
   3   6   3    3.34    9.34   0 
   4   3 -23   29.65    8.11   0 
   4   3 -22   11.24    7.96   0 
   4   7   0    5.39   11.82   0 
   4   9   1    1.77   10.52   0 
   4  10   1   17.93   10.98   0 
   5   5 -21   60.23    8.99   0 
 -10   2  10   42.66    9.55   0 
  -9   0   7    7.60    8.56   0 
  -9   1   9   35.68    8.24   0 
  -9   3  12    9.50    8.21   0 
  -9   4  13   22.34    8.45   0 
  -8   2  11    4.42    7.68   0 
  -7  -1   5   15.30    9.63   0 
  -7   2  11    8.04    7.05   0 
  -7   6  15    3.88    7.88   0 
  -6  -4  -8   23.20    9.85   0 
  -6   2  11  465.19   10.39   0 
  -6   6  15   23.05    7.98   0 
  -5  -4 -22   18.10    8.15   0 
  -5  -4 -21    5.68    8.25   0 
  -5  -4  -9   66.08   10.22   0 
  -5   0   7    2.32    7.29   0 
  -5   1   9   66.52    8.04   0 
  -5   4  13   -1.40    7.45   0 
  -5   5  14  124.67    7.98   0 
  -4  -4 -19  105.79    9.40   0 
  -4  -4 -18  296.78    9.44   0 
  -4  -4 -17   40.38    7.63   0 
  -4  -4 -16   87.66    8.01   0 
  -4  -4 -14  118.66    8.44   0 
  -4  -4 -13    4.53    8.30   0 
  -4   2  10   21.22    7.97   0 
  -4   8  15  121.75    8.26   0 
  -4   9  15   95.35    8.57   0 
  -3  -3 -25   38.10    8.05   0 
  -3   7  14   87.95    7.61   0 
  -2  -3 -22   55.63    7.75   0 
  -2  -3  -9  360.67   10.87   0 
  -2   0   4  890.39   18.87   0 
  -2   7  13   18.33    7.52   0 
  -1  -2 -26   -1.07    7.90   0 
  -1  -2 -25   15.07    6.18   0 
  -1   7  12   69.15    8.11   0 
   0  -2 -21   10.45    7.17   0 
   0  -2 -20  106.76    7.78   0 
   0  -2 -11 2702.31   19.83   0 
   0  -1 -27    4.46    6.39   0 
   0   4   8   10.45    8.06   0 
   0   5   9    4.52    7.78   0 
   0   9  11    3.49    7.62   0 
   0  10  11   47.76    8.08   0 
   1  -1 -23   -1.91    6.99   0 
   1  -1 -22   59.69    6.24   0 
   1   4   6    3.55    8.14   0 
   1   5   7   76.98    9.07   0 
   1   6   8   16.10    7.36   0 
   1   8   9    5.37    6.83   0 
   1  11   9    8.51    8.14   0 
   2   0 -23    3.03    7.34   0 
   2   0 -22  228.24    7.57   0 
   2   9   7    8.60    9.14   0 
   2  10   7    6.49    9.17   0 
   3   1 -22   88.27    8.13   0 
   3   1 -21   15.62    7.70   0 
   3   1 -10  275.85   10.18   0 
   3   4   0    3.06   14.76   0 
   3   8   4   89.26   10.08   0 
   3  11   4   14.31    9.10   0 
   4   2 -17   23.62    8.13   0 
   4   2 -16  428.74   10.16   0 
   4   2 -15    0.86    8.66   0 
   4   2 -14   -4.47    8.99   0 
   4   3  -7  216.67   12.00   0 
   5   4 -18   14.84    8.71   0 
   5   4 -17    9.66    9.11   0 
   5   4 -16   -0.44    9.04   0 
   5   4 -15   12.81    9.25   0 
   5   4 -14   59.53    9.30   0 
   5   5  -8   -0.22   11.16   0 
   6   8 -14   44.20   12.42   0 
   6   8 -13   19.61   12.82   0 
 -11   0   5    2.03    9.31   0 
 -10  -2   0    5.62   13.50   0 
 -10   0   6   37.50    9.49   0 
 -10   1   8   24.50    9.30   0 
  -9  -4  -8  118.19   16.30   0 
  -9  -2   1   23.34   13.00   0 
  -8  -4  -7  151.06   16.18   0 
  -8   0   7    0.14    8.74   0 
  -8   1   9   88.23    8.93   0 
  -8   3  12   19.57    7.79   0 
  -8   4  13   37.83    8.00   0 
  -8   5  14   78.17    8.41   0 
  -7  -4  -7   65.54   11.78   0 
  -7   1   9   41.49    8.56   0 
  -7   3  12   26.93    7.87   0 
  -7   4  13  104.11    8.13   0 
  -7   5  14   14.35    7.66   0 
  -6   0   7    5.06    8.01   0 
  -6   1   9   42.64    7.85   0 
  -6   3  12  302.11    9.45   0 
  -6   4  13   32.27    7.41   0 
  -6   5  14   -0.42    6.95   0 
  -6   7  15   23.87    7.69   0 
  -5   7  15    7.06    6.11   0 
  -5   8  15   44.12    7.64   0 
  -4  -4 -21    0.16    7.89   0 
  -4  -4 -20   50.25    7.90   0 
  -4  -4 -11   25.47    8.71   0 
  -4   0   6  107.26   10.32   0 
  -4   1   8  223.73    9.59   0 
  -3   2   9  173.88    8.96   0 
  -3   6  13  151.27    8.05   0 
  -3   9  14    0.23    7.80   0 
  -2  -3 -24    9.29    8.19   0 
  -2  -3 -23   26.43    6.12   0 
  -2  -1   1 1616.36   44.98   0 
  -2   8  13   71.06    7.95   0 
  -2   9  13    6.35    7.97   0 
  -2  10  13   77.99    8.34   0 
  -1  -3 -17  105.40    7.71   0 
  -1  -3 -16   10.09    7.13   0 
  -1   3   8 1249.64   14.77   0 
  -1   6  11   61.74    7.95   0 
  -1   8  12   22.47    7.80   0 
  -1   9  12    2.55    7.44   0 
  -1  10  12   10.61    7.66   0 
   0  -2 -23   82.31    7.65   0 
   0  -2 -22   89.94    7.60   0 
   0  -2 -10  209.67    9.64   0 
   0   7  10    6.92    7.58   0 
   1  -1  -8  388.71   11.46   0 
   1   0  -3   -0.24   14.76   0 
   1   9   9    6.42    7.30   0 
   1  10   9   31.99    8.12   0 
   2   0 -25    8.02    7.64   0 
   2   0 -24   67.42    7.99   0 
   2   0  -8 3089.69   24.00   0 
   2   7   6   38.00    9.15   0 
   3   1 -23    5.77    7.61   0 
   3   1  -9  177.38    9.63   0 
   3   9   4   29.42    9.48   0 
   3  10   4    3.49    9.02   0 
   4   2 -20   11.90    7.66   0 
   4   2 -19  178.87    8.62   0 
   4   2 -13  261.81    9.50   0 
   4   2 -12    6.23    8.46   0 
   4  11   0    3.36   11.69   0 
   5   4 -20    3.25    8.78   0 
   5   4 -19   17.56    7.74   0 
   5   4 -13    5.38    8.55   0 
   5   4 -12    5.98    9.87   0 
   6   8 -12    0.89   13.25   0 
 -11  -1   2   20.59   12.00   0 
  -9  -1   4   95.42   10.31   0 
  -9   2  10    2.33    7.89   0 
  -7   0   7    8.49    7.27   0 
  -6  -4  -7  117.75   11.91   0 
  -6   6  14    2.24    7.38   0 
  -5  -4  -8  288.04   12.09   0 
  -5   2  10  139.55    8.24   0 
  -5   6  14    9.54    6.86   0 
  -4  -4 -23   -0.55    7.80   0 
  -4  -4 -22   21.20    7.81   0 
  -4  -4 -10   55.31    8.67   0 
  -4   4  12   38.42    5.85   0 
  -4   7  14   49.46    7.27   0 
  -3  -4 -18   24.42    7.44   0 
  -3  -4 -17    8.13    7.03   0 
  -3  -4 -16  119.02    8.13   0 
  -3  -4 -15    0.25    8.20   0 
  -3  -3  -5  597.83   16.63   0 
  -3   0   5    4.16    8.94   0 
  -3   1   7 3607.84   25.15   0 
  -3   3  10   43.61    7.19   0 
  -3   5  12    5.80    6.77   0 
  -2  -3 -25    3.60    7.98   0 
  -2   3   9  375.38    9.56   0 
  -2   5  11   61.66    7.28   0 
  -1  -3 -21   64.55    7.79   0 
  -1  -3 -20   41.23    7.53   0 
  -1  -3 -18    4.11    5.75   0 
  -1  -3 -15    8.60    5.96   0 
  -1  -3 -14   46.83    7.80   0 
  -1  -3 -13  193.68    9.09   0 
  -1  -2  -5 2128.94   24.50   0 
  -1   4   9 1183.28   14.48   0 
  -1   5  10    4.67    7.10   0 
   0  -2 -24   52.70    7.52   0 
   0  -2  -9   59.76    8.48   0 
   0   8  10  121.53    8.22   0 
   0  10  10    9.46    9.25   0 
   0  11  10    1.30    7.94   0 
   1  -1 -26   41.24    7.42   0 
   1  -1 -25    4.60    6.12   0 
   1   7   8   15.29    7.85   0 
   1  11   8    4.11    9.05   0 
   2   0 -26   72.73    8.22   0 
   3   1 -25   53.52    8.44   0 
   3   1 -24   19.14    6.40   0 
   4   2 -22    2.06    7.80   0 
   4   2 -21   25.63    7.91   0 
   4   2 -11  550.88   12.29   0 
   5   4 -22   14.59    8.14   0 
   5   4 -11   46.58    9.86   0 
   6   7 -16   25.30    9.70   0 
   6   7 -15   22.78   10.21   0 
   6   7 -14   14.05   11.02   0 
   6   8 -11   21.54   15.08   0 
 -10  -1   3   68.83   10.55   0 
 -10   2   9    5.17    8.00   0 
  -9   0   6   13.77    8.65   0 
  -9   1   8    8.50    8.95   0 
  -9   3  11   37.26    8.21   0 
  -9   4  12   43.79    8.06   0 
  -8   2  10   38.08    7.57   0 
  -7   6  14   -4.86    6.04   0 
  -6   5  13   30.41    7.26   0 
  -5  -2   1  297.41   18.23   0 
  -5  -1   4   27.00    9.21   0 
  -5   3  11    5.50    7.35   0 
  -5   4  12    9.78    6.97   0 
  -5   5  13   11.22    5.97   0 
  -4   6  13   31.69    7.09   0 
  -4   8  14   27.90    6.17   0 
  -4   9  14   31.43    7.97   0 
  -3  -4 -21   11.64    7.28   0 
  -3  -4 -20   16.69    7.54   0 
  -3  -4 -19   37.68    8.08   0 
  -3  -4 -14   90.91    8.19   0 
  -3  -4 -13   90.84    8.29   0 
  -3   4  11   15.34    5.75   0 
  -3   7  13   80.63    6.45   0 
  -3   8  13   28.59    7.48   0 
  -2   7  12   14.13    7.09   0 
  -1  -3 -23   15.07    7.38   0 
  -1  -3 -12  947.28   13.38   0 
  -1   7  11   13.14    6.23   0 
  -1  10  11  199.25    8.53   0 
   0  -2 -26   17.76    7.40   0 
   0  -2 -25    3.81    6.08   0 
   0   3   6    8.95    8.38   0 
   0   6   9  511.65   10.80   0 
   0   9  10    4.92    7.54   0 
   1  -1 -27    1.75    7.95   0 
   1  -1  -7 5344.18   31.68   0 
   1   3   4  440.01   13.55   0 
   1   8   8   -0.85    6.77   0 
   1  10   8    3.01    8.86   0 
   2  -1 -20   26.60    7.42   0 
   2  -1 -18   51.88    7.34   0 
   2  -1 -17    5.79    6.62   0 
   2  -1 -16    6.32    6.78   0 
   2  -1 -15  165.74    8.13   0 
   2  -1 -14    8.69    7.22   0 
   2   0  -7   -4.67    9.15   0 
   2   1  -3  539.53   20.60   0 
   2   8   6   23.19    9.06   0 
   2   9   6   29.97    9.05   0 
   2  10   6   18.79    9.20   0 
   3   0 -18  283.56    9.07   0 
   3   0 -17   -4.43    7.70   0 
   3   0 -16  461.80   10.44   0 
   3   1 -26   33.09    8.23   0 
   3   1  -8  158.03    9.59   0 
   3   2  -4  459.35   17.57   0 
   3   7   3    3.38    8.25   0 
   3  11   3   43.25   10.63   0 
   4   2 -24    2.13    7.46   0 
   4   2 -23    6.74    7.46   0 
   4   2 -10   22.87    8.26   0 
   4   8   0  100.15   11.97   0 
   4  10   0   17.39   10.79   0 
   6   7 -13   16.08   10.80   0 
 -11   0   4   16.98   10.43   0 
 -10   0   5    3.58    9.97   0 
 -10   1   7   18.23    8.95   0 
 -10   3  10    3.88    8.31   0 
  -8  -1   4   64.07    9.77   0 
  -8   1   8   56.58    9.12   0 
  -8   3  11   39.92    8.30   0 
  -8   4  12    4.24    7.37   0 
  -7   3  11   22.08    7.40   0 
  -7   4  12   19.98    7.69   0 
  -7   5  13   69.26    6.44   0 
  -7   7  14   52.50    6.80   0 
  -6   3  11   19.86    7.41   0 
  -6   4  12   77.91    7.87   0 
  -6   7  14   18.03    6.31   0 
  -5   0   6 1033.97   15.41   0 
  -5   1   8  104.91    8.61   0 
  -5   6  13   -0.81    6.71   0 
  -5   8  14    4.99    6.08   0 
  -4  -4  -9    4.94    7.80   0 
  -4  -3  -3 1083.03   26.66   0 
  -4   2   9   15.97    7.99   0 
  -4   7  13  118.35    7.70   0 
  -3  -4 -24   -6.83    7.87   0 
  -3  -4 -23   15.14    8.02   0 
  -3  -4 -22   83.98    6.86   0 
  -3  -4 -12    3.53    7.29   0 
  -3   6  12  119.32    7.86   0 
  -3   9  13   13.05    6.40   0 
  -2  -3  -7 1236.21   17.05   0 
  -2   6  11  187.76    8.19   0 
  -2   9  12    5.12    7.46   0 
  -2  10  12   -8.73    8.10   0 
  -1  -3 -25   12.53    7.83   0 
  -1  -3 -24    4.66    7.87   0 
  -1   0   2 2396.69   38.83   0 
  -1   2   6  885.42   13.92   0 
  -1   6  10    2.58    7.44   0 
  -1   9  11    5.66    7.42   0 
   0  -2  -8   30.30    6.94   0 
   0   4   7  451.87   11.45   0 
   0   5   8    5.31    7.84   0 
   0   7   9    5.09    7.82   0 
   0  11   9    5.50    7.84   0 
   1  -2 -20  102.87    7.43   0 
   1  -2 -19    7.12    5.82   0 
   1  -2 -18   11.35    5.77   0 
   1  -2 -17  116.18    6.61   0 
   1  -2 -15   40.74    7.24   0 
   1  -2 -14   84.29    7.53   0 
   1   6   7  210.10    8.99   0 
   1   9   8   28.46    7.59   0 
   2  -1 -23   -1.57    7.08   0 
   2  -1 -22   25.44    7.21   0 
   2  -1 -21    0.46    5.87   0 
   3   0 -22   27.71    7.38   0 
   3   0 -21    4.34    7.48   0 
   3   0 -20  335.18    9.44   0 
   3   0 -19   -8.76    6.57   0 
   3   0 -15    0.11    7.51   0 
   3   0 -14    0.07    7.64   0 
   3   6   2  245.66   12.84   0 
   3   8   3   34.47    9.57   0 
   3  10   3  187.44   11.26   0 
   4   2 -25   -5.10    7.77   0 
   4   3  -6  189.16   12.34   0 
   4   9   0   58.09   11.03   0 
   5   3 -20   11.14    9.27   0 
   5   3 -19  157.65    8.69   0 
   5   3 -18   31.86    7.55   0 
   5   3 -17    5.87    7.33   0 
   5   3 -16    4.74    8.93   0 
   5   3 -15   34.12    8.89   0 
   5   4 -10   50.73    9.02   0 
   5   5  -7  238.35   15.38   0 
   6   6 -18    4.25    9.28   0 
   6   6 -17    5.13    8.91   0 
   6   6 -16   58.86    9.45   0 
   6   6 -15   16.97   10.55   0 
   6   7 -12   33.68   11.01   0 
 -11  -2  -2   10.99   14.45   0 
  -9   2   9    7.37    7.68   0 
  -9   3  10   21.01    9.16   0 
  -9   4  11    2.51    7.89   0 
  -8  -2   1  313.14   16.08   0 
  -8   0   6   16.63    8.90   0 
  -8   6  13   16.78    7.86   0 
  -7  -5 -17   -4.21    9.35   0 
  -7  -5 -16   34.28    9.68   0 
  -7  -4  -6  172.42   15.97   0 
  -7  -1   4    3.37    9.10   0 
  -7   1   8  214.27    8.98   0 
  -7   6  13   -2.17    7.61   0 
  -6  -5 -19    2.38    9.30   0 
  -6  -5 -18    1.95    9.24   0 
  -6  -5 -17    6.93    8.99   0 
  -6  -1   4  201.67   10.58   0 
  -6   1   8  105.73    8.40   0 
  -6   6  13  168.78    8.56   0 
  -5  -4  -7  156.93   11.22   0 
  -4  -1   3  100.77   11.53   0 
  -4   3  10    3.22    7.29   0 
  -4   4  11   24.28    6.64   0 
  -4   8  13   68.67    7.71   0 
  -4   9  13   40.30    7.69   0 
  -3  -4 -11   21.61    7.39   0 
  -3   5  11   58.16    7.12   0 
  -3   7  12  148.71    8.13   0 
  -2  -4 -21   27.14    7.76   0 
  -2  -4 -20   41.62    7.70   0 
  -2  -4 -19   74.25    8.03   0 
  -2  -4 -18  483.49   10.27   0 
  -2   2   7  104.34    8.92   0 
  -1  -3 -26    5.90    7.65   0 
  -1   1   4  199.57   13.64   0 
  -1   5   9   63.60    7.86   0 
  -1  11  10    6.57    8.32   0 
   0  -3 -19    1.26    7.10   0 
   0  -3 -18   -2.73    7.02   0 
   0  -3 -17    4.12    6.97   0 
   0  -1  -3   -0.33   14.49   0 
   0   8   9  672.43   11.39   0 
   0   9   9    8.29    8.45   0 
   0  10   9  254.82    9.43   0 
   1  -2 -23   -3.19    6.79   0 
   1  -2 -22    4.33    5.52   0 
   1   4   5  266.84   10.52   0 
   1   5   6  112.19    8.45   0 
   2  -1 -25   17.13    7.52   0 
   2  -1 -24    6.34    7.51   0 
   2   0  -6   37.31   10.02   0 
   2   7   5   45.55    8.76   0 
   2  11   5   20.98    9.32   0 
   3   0 -24  312.21    9.67   0 
   3   0 -23    5.30    7.47   0 
   3   0 -13    0.32    6.27   0 
   3   0 -12  313.06    9.98   0 
   3   1  -7 3713.66   28.13   0 
   3   5   1  702.24   18.19   0 
   3   9   3   58.66    8.97   0 
   4   1 -21   18.37    7.69   0 
   4   1 -19   11.79    7.50   0 
   4   1 -18    3.08    7.41   0 
   4   1 -17    5.99    7.43   0 
   4   2  -9   22.34    8.42   0 
   4  11  -1   20.70   11.97   0 
   5   3 -23   76.76    9.54   0 
   5   3 -22   16.17    8.06   0 
   5   3 -21   22.49    8.15   0 
   5   3 -14   -0.77    8.77   0 
   5   4  -9   67.24   10.80   0 
   5  10  -5   83.84   17.79   0 
   6   6 -14    4.73    9.73   0 
   6   7 -11   -0.19   12.93   0 
   6   8 -10   48.51   18.13   0 
 -11  -1   1    3.46   11.91   0 
 -10   2   8   72.14    8.26   0 
 -10   3   9   20.23    9.39   0 
  -9  -1   3  367.49   12.82   0 
  -9   1   7   70.99    9.39   0 
  -8  -5 -15    9.47   10.60   0 
  -8  -4  -6  463.67   27.23   0 
  -8   2   9   13.97    7.07   0 
  -8   3  10    9.33    8.60   0 
  -8   4  11  115.98    8.03   0 
  -8   5  12    2.05    7.57   0 
  -7  -5 -15    0.60    9.20   0 
  -7  -5 -14    7.26   10.03   0 
  -7   0   6   39.11    8.47   0 
  -7   5  12    3.40    7.35   0 
  -7   7  13    8.25    7.86   0 
  -6  -5 -20   13.37    8.57   0 
  -6  -5 -16   13.31    7.96   0 
  -6  -5 -15   45.12    9.21   0 
  -6  -4  -6  560.95   17.59   0 
  -6   0   6  236.21    9.08   0 
  -6   2   9    8.32    9.02   0 
  -6   5  12   68.69    7.66   0 
  -6   7  13   14.63    7.67   0 
  -5  -5 -19   13.99    9.11   0 
  -5  -5 -18   66.16    9.49   0 
  -5  -5 -17    8.41    8.67   0 
  -5   2   9   31.63    7.75   0 
  -5   3  10   11.61    7.10   0 
  -5   8  13   14.56    7.46   0 
  -5   9  13   62.32    8.31   0 
  -4  -4  -8  377.08   11.65   0 
  -4   1   7    1.19    7.98   0 
  -4   6  12    3.73    6.82   0 
  -3  -4 -10   29.16    7.33   0 
  -3   3   9   44.19    7.52   0 
  -3   4  10   28.15    6.91   0 
  -3   8  12    2.32    7.00   0 
  -3   9  12    0.77    7.88   0 
  -3  10  12    3.53    7.74   0 
  -2  -4 -23   12.58    7.94   0 
  -2  -4 -22   21.93    7.70   0 
  -2  -4 -15   30.54    7.79   0 
  -2  -4 -14   33.11    7.76   0 
  -2  -3  -6  166.64   11.16   0 
  -2  -2  -2  857.19   26.03   0 
  -2   3   8  322.44    9.57   0 
  -2   4   9   14.18    7.12   0 
  -2   5  10   51.92    5.99   0 
  -2   7  11   45.95    7.54   0 
  -2   8  11   61.02    7.74   0 
  -2  10  11    8.42    8.03   0 
  -1  -3  -9 1929.25   18.65   0 
  -1   3   7   -0.40    6.50   0 
  -1   4   8    7.97    7.87   0 
  -1   7  10  413.67    8.72   0 
  -1   8  10   24.75    7.71   0 
  -1   9  10   11.77    7.55   0 
  -1  10  10    8.92    7.68   0 
   0  -3 -23    4.38    7.25   0 
   0  -3 -22   -2.99    6.98   0 
   0  -3 -21   -2.40    5.81   0 
   0  -3 -20   -2.35    5.95   0 
   0  -3 -16    6.88    5.57   0 
   0  -3 -15    2.43    6.85   0 
   0  -3 -14    4.30    7.30   0 
   0  -2  -7 2053.14   20.20   0 
   0   2   4 7186.00   42.26   0 
   0   6   8   27.23    7.70   0 
   1  -2 -26   -9.81    7.01   0 
   1  -2 -25   16.05    7.59   0 
   1  -2 -12   26.06    6.04   0 
   1  -1  -6 9999.99   44.73   0 
   1   2   2  719.98   21.72   0 
   1   7   7 1142.64   14.20   0 
   1   8   7  249.07    9.79   0 
   1  10   7  141.19    8.70   0 
   2  -1 -26    2.49    7.60   0 
   2  -1 -11 1044.75   13.02   0 
   2   8   5  589.56   12.52   0 
   2  10   5  613.25   12.54   0 
   3   0 -26   17.12    7.91   0 
   3   0 -25    0.61    8.01   0 
   3   0 -11    2.18    7.88   0 
   3  11   2   16.65   10.38   0 
   4   1 -23  182.10    8.57   0 
   4   1 -22   25.26    7.47   0 
   4   1 -15   24.03    7.71   0 
   4   1 -14   17.30    7.89   0 
   5   3 -13  375.13   10.82   0 
   6   5 -20    6.37    9.95   0 
   6   5 -19   10.59    9.17   0 
   6   5 -18    6.92    9.42   0 
   6   5 -17    7.49   10.28   0 
 -10  -1   2   18.20   10.05   0 
 -10   1   6   17.24    8.98   0 
  -9   0   5    2.12    8.63   0 
  -9   5  11   11.44    8.08   0 
  -8   6  12   67.55    8.48   0 
  -7  -2   1    7.56   11.69   0 
  -7   2   9  169.46    8.22   0 
  -7   3  10    5.32    7.33   0 
  -7   4  11   29.14    7.88   0 
  -6  -5 -14    1.73    8.84   0 
  -6  -5 -13   31.42    8.98   0 
  -6  -2   1    1.43   13.04   0 
  -6   4  11   57.23    7.65   0 
  -6   8  13   15.55    6.22   0 
  -5  -5 -21   62.81    8.58   0 
  -5  -5 -16    0.69    7.95   0 
  -5  -5 -15   54.76    9.13   0 
  -5   6  12  106.37    7.86   0 
  -4   0   5    2.25    8.19   0 
  -4   5  11    0.55    7.09   0 
  -4   7  12   20.20    6.91   0 
  -4   8  12   37.31    7.53   0 
  -3  -3  -4 1770.27   25.78   0 
  -3  -1   2  211.92   15.25   0 
  -3   1   6    4.95    8.58   0 
  -2  -4 -25   39.22    8.26   0 
  -2  -4 -24   13.53    6.61   0 
  -2  -4 -13  320.52    9.62   0 
  -2   9  11    6.87    6.27   0 
  -1   6   9   48.22    7.59   0 
   0  -3 -25   12.71    7.57   0 
   0  -3 -24    4.28    6.01   0 
   0  -3 -13    0.20    7.32   0 
   0  11   8    4.80    8.05   0 
   1  -2 -11  172.88    7.37   0 
   1   9   7   98.62    8.58   0 
   2  -1 -10   31.74    8.06   0 
   2   9   5   -0.33    7.82   0 
   4   1 -24   59.01    7.12   0 
   4   2  -8   50.19    9.04   0 
   4   7  -1   11.10   12.27   0 
   4  10  -1   13.93   11.51   0 
   5   3 -12  352.49   11.14   0 
   6   5 -16   14.29    8.83   0 
   6   5 -15   38.93   10.04   0 
   6   6 -12   62.11   11.65   0 
 -11   0   3    4.53    8.70   0 
 -10  -2  -1   11.56   12.75   0 
 -10   0   4    8.92    9.13   0 
  -9  -2   0    5.54   12.53   0 
  -9   2   8   12.27    7.84   0 
  -9   3   9  164.72    8.93   0 
  -9   4  10    8.57    7.85   0 
  -8  -5 -13  107.08   11.14   0 
  -8   1   7   -0.98    7.35   0 
  -8   5  11    0.70    7.95   0 
  -7  -5 -12   -0.70    9.82   0 
  -7   6  12   53.16    6.91   0 
  -7   7  12   -0.25    7.55   0 
  -6  -5 -12   62.15    9.56   0 
  -6   6  12   57.23    6.47   0 
  -6   7  12   25.87    7.71   0 
  -5  -5 -14  126.58    8.83   0 
  -5  -5 -13    4.29    8.86   0 
  -5  -4  -6   99.56   12.35   0 
  -5   1   7   40.36    8.01   0 
  -5   5  11  210.79    8.40   0 
  -5   7  12    7.69    6.89   0 
  -5   8  12   12.23    7.37   0 
  -5   9  12    8.28    7.70   0 
  -4  -5 -22    5.92    8.03   0 
  -4  -5 -21   11.57    7.90   0 
  -4  -5 -20   11.86    7.87   0 
  -4  -5 -19   44.92    8.14   0 
  -4  -5 -18   88.95    7.82   0 
  -4  -5 -16  139.90    8.49   0 
  -4  -4  -7   89.99    9.95   0 
  -4   2   8   52.72    8.16   0 
  -4   4  10   52.19    7.11   0 
  -4   9  12   95.17    6.77   0 
  -3  -4  -9  127.80    8.02   0 
  -3   7  11   36.86    7.52   0 
  -3  10  11   57.55    8.19   0 
  -2  -4 -12    5.61    7.41   0 
  -2   6  10   23.04    6.02   0 
  -1  -4 -22   11.86    7.03   0 
  -1  -4 -20    9.84    7.27   0 
  -1  -4 -19   51.10    7.72   0 
  -1  -4 -18    5.00    7.50   0 
  -1  -3  -8 1229.27   15.97   0 
  -1  11   9    4.52    7.98   0 
   0  -3 -26    0.27    6.09   0 
   0  -3 -12   -2.68    7.61   0 
   0   3   5    4.48    8.51   0 
   0   5   7    1.01    7.89   0 
   0   7   8   -0.54    7.73   0 
   0   8   8  787.49   11.76   0 
   0   9   8    5.07    7.15   0 
   0  10   8   81.53    8.51   0 
   1  -2 -10  289.72    9.74   0 
   1   6   6   10.62    7.38   0 
   1  11   6    5.60    7.74   0 
   2  -2 -21    7.98    6.99   0 
   2  -2 -20    2.85    7.17   0 
   2  -2 -19    8.13    7.08   0 
   2  -2 -18   53.07    7.06   0 
   2   3   1  518.32   19.93   0 
   2   6   4    4.77    7.85   0 
   2  11   4   30.16    9.44   0 
   3  -1 -21    8.27    7.40   0 
   3  -1 -20    9.22    7.18   0 
   3  -1 -19   38.68    7.38   0 
   3  -1 -18  167.45    8.03   0 
   3   0 -10 1109.64   14.66   0 
   3   1  -6    2.44    9.39   0 
   3   7   2   36.87    9.55   0 
   3  10   2   13.90    8.85   0 
   4   1 -12   25.01    7.48   0 
   5   2 -23    5.67    9.17   0 
   5   2 -22   17.66    8.29   0 
   5   2 -21    3.23    8.07   0 
   5   2 -20  157.40    8.90   0 
   5   2 -19   86.56    8.02   0 
   5   2 -18   12.47    7.36   0 
   5   3 -11    4.41    8.32   0 
   5   4  -8  275.17   13.41   0 
   6   5 -14    7.37    9.43   0 
   6   7 -10    9.95   14.34   0 
 -10   2   7    9.83    7.80   0 
 -10   3   8   34.06    7.98   0 
  -8  -5 -12    0.22   10.47   0 
  -8  -1   3    4.01    9.01   0 
  -8   0   5   -4.26    8.47   0 
  -8   2   8    6.66    7.37   0 
  -8   3   9   95.51    9.03   0 
  -8   4  10   -0.38    7.62   0 
  -7   1   7   38.77    7.63   0 
  -7   5  11    1.33    7.25   0 
  -6   1   7  270.84    9.43   0 
  -6   5  11    5.18    7.14   0 
  -6   8  12    0.59    7.35   0 
  -5  -5 -12  102.28    9.66   0 
  -5   2   8  125.60    8.33   0 
  -5   4  10   40.40    7.13   0 
  -4  -5 -15   19.30    8.20   0 
  -4  -5 -14   88.17    9.06   0 
  -4   6  11   78.98    7.48   0 
  -3  -5 -21   36.81    7.81   0 
  -3  -5 -19  287.39   10.61   0 
  -3   0   4   24.00    9.13   0 
  -3   2   7    7.04    8.24   0 
  -3   8  11  129.95    6.77   0 
  -3   9  11    1.87    6.13   0 
  -2  -4 -11  124.04    8.64   0 
  -2   0   3    0.78   10.88   0 
  -2   5   9   11.26    6.90   0 
  -2   7  10    7.72    7.05   0 
  -2   8  10  235.99    8.65   0 
  -2   9  10    4.11    7.52   0 
  -2  10  10    8.64    7.66   0 
  -1  -4 -24   13.52    7.67   0 
  -1  -4 -23    5.79    6.23   0 
  -1  -4 -15   -1.59    7.46   0 
  -1   2   5 1772.30   20.15   0 
  -1   5   8  236.31    9.33   0 
  -1   8   9    2.99    7.48   0 
  -1   9   9    1.26    7.49   0 
  -1  10   9   29.69    7.62   0 
   0  -3 -11    4.80    7.86   0 
   0  -2  -6  196.65   11.34   0 
   0   1   2    2.01   16.70   0 
   0   4   6   91.15    9.52   0 
   0  11   7    0.54    8.99   0 
   1  -3 -21   60.20    7.42   0 
   1  -3 -20   54.47    7.31   0 
   1  -3 -19   99.23    7.41   0 
   1  -3 -18    2.85    7.10   0 
   1   7   6  146.04    9.77   0 
   1  10   6   18.00    7.85   0 
   2  -2 -24   55.25    7.91   0 
   2  -2 -23   13.50    7.36   0 
   2  -2 -22   51.99    5.98   0 
   2  -2 -17   53.56    6.01   0 
   2  -2 -16   73.18    7.02   0 
   2  -2 -15   41.40    7.04   0 
   2   0  -5    3.72   11.69   0 
   2   5   3 1388.43   19.78   0 
   2  10   4  107.06    9.60   0 
   3  -1 -24   15.22    7.73   0 
   3  -1 -23   10.78    7.51   0 
   3  -1 -22   81.33    6.11   0 
   3  -1 -17   26.44    5.99   0 
   3  -1 -16   86.67    7.64   0 
   3  -1 -15    4.32    7.16   0 
   3   8   2   34.54    9.49   0 
   3   9   2   97.61    9.09   0 
   4   0 -21    1.71    7.49   0 
   4   0 -20  331.96    9.58   0 
   4   0 -19   -1.69    7.42   0 
   4   1 -11   57.20    7.71   0 
   4   3  -5    0.93   11.30   0 
   4   8  -1  160.92   13.01   0 
   4   9  -1   -0.04   10.72   0 
   4  11  -2    5.61   11.72   0 
   5   2 -24    6.26    8.46   0 
   5   2 -15   25.17    7.78   0 
   5   5  -6  247.08   19.74   0 
   5   8  -5    4.08   17.89   0 
   5   9  -5    6.36   15.15   0 
   6   4 -21    4.02    9.58   0 
   6   4 -20   30.07    9.41   0 
   6   4 -19   37.65    9.16   0 
   6   4 -18   15.07    8.96   0 
   6   4 -17    8.15    8.67   0 
   6   5 -13   23.39    9.42   0 
   6   6 -11   82.35   12.78   0 
 -11  -1   0    6.63   11.73   0 
 -11   1   4   10.84    9.48   0 
 -10   1   5   20.67    8.93   0 
  -9   1   6  163.07    9.11   0 
  -9   5  10   -2.44    7.80   0 
  -8   6  11   10.13    6.93   0 
  -7  -5 -11    5.87    9.71   0 
  -7   0   5    6.59    7.80   0 
  -7   2   8  278.54    9.18   0 
  -7   3   9  214.38    8.91   0 
  -7   4  10    8.93    7.54   0 
  -7   6  11   66.09    8.01   0 
  -6  -5 -11    0.51    9.31   0 
  -6   0   5    5.19    7.80   0 
  -6   2   8  187.49    8.86   0 
  -6   4  10    5.78    7.46   0 
  -6   6  11   83.98    7.45   0 
  -5  -1   3   41.28   10.52   0 
  -5   0   5   13.33    7.70   0 
  -5   3   9  126.74    8.28   0 
  -5   6  11   13.72    6.96   0 
  -4  -5 -13  149.14    9.41   0 
  -4  -2   0  336.74   26.32   0 
  -4   5  10   37.48    7.16   0 
  -4   7  11  283.30    7.55   0 
  -4   8  11  115.71    7.84   0 
  -4   9  11  102.99    8.33   0 
  -4  10  11   -4.36    6.23   0 
  -3  -5 -23  175.16    9.55   0 
  -3  -5 -22   11.60    7.80   0 
  -3  -5 -18    4.87    7.47   0 
  -3  -5 -17    9.33    7.13   0 
  -3  -5 -16   15.04    7.35   0 
  -3  -4  -8   64.61    8.64   0 
  -3   6  10    1.98    6.88   0 
  -2  -4 -10  361.91   10.58   0 
  -2  -3  -5 1292.68   19.54   0 
  -2   2   6  226.19   10.05   0 
  -2   4   8   43.33    7.30   0 
  -1  -4 -14  130.72    8.49   0 
  -1  11   8   14.13    7.86   0 
   0   6   7   81.88    8.09   0 
   1  -3 -25   16.74    7.36   0 
   1  -3 -24   -0.55    7.28   0 
   1  -3 -23   21.48    6.01   0 
   1  -3 -22    1.03    5.65   0 
   1  -3 -17   76.18    6.37   0 
   1  -3 -16    8.16    6.27   0 
   1  -2  -9 1298.46   14.37   0 
   1  -1  -5 9849.18   46.69   0 
   1   4   4   30.20    9.88   0 
   1   8   6  558.06   11.20   0 
   1   9   6  220.78    9.29   0 
   2  -2 -26   -1.17    7.46   0 
   2  -2 -25   15.38    5.96   0 
   2  -2 -14  514.44   10.24   0 
   2   4   2  846.88   18.52   0 
   2   7   4  120.76    8.49   0 
   2   9   4   24.00    9.12   0 
   3  -1 -25   45.55    7.02   0 
   3  -1 -14  211.85    8.75   0 
   3   0  -9    2.11    8.24   0 
   3  11   1   20.06    8.78   0 
   4   0 -25   -8.91    8.34   0 
   4   0 -24  198.86    8.99   0 
   4   0 -23    5.98    7.59   0 
   4   0 -22   39.79    6.19   0 
   4   0 -18  332.36    9.58   0 
   4   0 -17    2.30    7.35   0 
   4   0 -16  635.58   11.07   0 
   4   2  -7  261.72   12.46   0 
   5   2 -14   41.59    7.69   0 
   5   3 -10    4.15    8.37   0 
   6   4 -16  109.44    9.76   0 
 -11   0   2   11.13   10.02   0 
  -9   0   4   95.02    9.25   0 
  -9   2   7  143.18    8.85   0 
  -9   3   8    9.54    7.67   0 
  -9   4   9    6.39    7.67   0 
  -8  -5 -11    6.22   11.67   0 
  -8   1   6    8.99    8.29   0 
  -8   5  10   30.61    7.59   0 
  -7  -1   3  135.71   10.37   0 
  -7   7  11   10.17    7.57   0 
  -6  -1   3    6.75    9.14   0 
  -6   7  11    4.97    7.27   0 
  -6   8  11   10.63    7.27   0 
  -5   5  10  219.73    8.40   0 
  -5   7  11   37.04    5.89   0 
  -5   8  11  201.33    8.55   0 
  -5   9  11    7.22    7.46   0 
  -4  -5 -12  147.35    9.67   0 
  -4   1   6    7.60    8.13   0 
  -3  -5 -15   77.31    7.90   0 
  -3   7  10   63.11    7.53   0 
  -3   8  10  155.67    8.06   0 
  -3   9  10   -7.87    7.59   0 
  -3  10  10   19.61    6.35   0 
  -2   3   7 1158.17   13.46   0 
  -2   6   9   13.08    7.41   0 
  -2  10   9   45.66    7.89   0 
  -1  -4 -13   -0.30    6.25   0 
  -1  -3  -7    1.55    8.45   0 
  -1   6   8   11.62    7.32   0 
  -1  10   8   -0.82    7.44   0 
   0  -4 -23  161.74    8.59   0 
   0  -4 -22  146.83    8.06   0 
   0  -4 -21   13.02    7.27   0 
   0  -4 -20   -0.76    7.31   0 
   0  -4 -19   54.70    7.63   0 
   0  -3 -10    3.22    6.36   0 
   0   7   7    9.67    7.69   0 
   0   9   7    0.13    7.08   0 
   0  10   7   89.28    8.18   0 
   1  -3 -26    4.58    6.12   0 
   1  -3 -14   52.66    7.24   0 
   1  11   5   21.28    8.02   0 
   2  -2 -13 1482.21   14.43   0 
   2  -1  -8  258.04   10.18   0 
   2  11   3    0.57    9.41   0 
   3  -1 -13   23.55    7.73   0 
   3   6   1    6.42   10.00   0 
   4   0 -15   -5.78    7.87   0 
   4   1 -10   15.69    7.60   0 
   4   6  -2  104.67   16.19   0 
   5   2 -13   -0.65    7.03   0 
   6   4 -15   38.22    8.83   0 
   6   5 -12   57.82   10.00   0 
 -11  -2  -3   18.88   13.99   0 
 -10  -1   1   14.05    9.85   0 
 -10   0   3    8.37    8.92   0 
 -10   2   6   76.93    8.25   0 
 -10   3   7   40.12    7.95   0 
 -10   4   8   55.22    8.41   0 
  -9   5   9   31.87    7.99   0 
  -8   2   7  107.82    9.18   0 
  -8   4   9  101.84    8.10   0 
  -8   6  10   19.71    7.92   0 
  -7  -5 -10   59.43   11.54   0 
  -7   5  10   61.74    6.66   0 
  -6  -5 -10   12.22    9.08   0 
  -6  -4  -5  187.76   16.46   0 
  -6   5  10   15.99    7.26   0 
  -5   1   6  501.61   12.20   0 
  -4  -4  -6  416.58   13.58   0 
  -4   2   7  251.51    9.56   0 
  -4   3   8    4.71    7.48   0 
  -4   4   9    5.99    5.46   0 
  -4  10  10   15.76    7.76   0 
  -3  -5 -14   68.02    7.62   0 
  -3   5   9  207.02    8.04   0 
  -2  -5 -23    7.81    7.69   0 
  -2  -5 -22    5.08    7.77   0 
  -2  -5 -21    2.00    5.86   0 
  -2  -5 -20    1.71    6.21   0 
  -2  -5 -18   23.08    7.56   0 
  -2  -5 -17   16.38    7.11   0 
  -2  -4  -9   21.83    8.20   0 
  -2   7   9    0.86    7.18   0 
  -2   8   9   51.40    7.47   0 
  -2   9   9   16.49    7.63   0 
  -1  -4 -12    2.65    7.33   0 
  -1   7   8   19.27    7.72   0 
  -1   8   8    2.33    7.48   0 
  -1   9   8   35.70    7.82   0 
   0  -4 -25    1.94    7.74   0 
   0  -4 -24   10.92    6.33   0 
   0  -4 -18  442.82    8.80   0 
   0  -4 -17   48.69    7.22   0 
   0  -4 -16   15.52    7.10   0 
   0  -3  -9   10.92    7.97   0 
   0   5   6   -2.86    7.96   0 
   0   8   7    3.47    7.28   0 
   0  11   6    7.76    7.89   0 
   1   0  -2 1911.89   35.04   0 
   1   6   5   56.95    7.46   0 
   1  10   5  266.81    9.15   0 
   2  -2 -12  325.83    9.43   0 
   2  10   3    5.21    8.69   0 
   3  -1 -12   47.28    7.70   0 
   3   0  -8  287.48   11.01   0 
   3  10   1  200.05   10.36   0 
   4   0 -14 1001.55   13.37   0 
   4  10  -2   17.62   10.71   0 
   5   1 -24    7.06    7.86   0 
   5   1 -23    0.68    7.93   0 
   5   1 -22  114.19    8.56   0 
   5   1 -20   -3.49    7.01   0 
   5   1 -19    6.66    7.35   0 
   5   1 -18    9.65    7.06   0 
   5   1 -17  717.77   11.89   0 
   5   2 -12  187.43    9.79   0 
   5   3  -9  136.20   10.61   0 
   6   3 -22   32.36    8.36   0 
   6   3 -21    5.33    7.87   0 
   6   3 -20    8.42    7.63   0 
   6   3 -19   -2.55    8.91   0 
   6   3 -18   61.93    9.19   0 
   6   4 -14   39.05    8.59   0 
   6   6 -10   19.48   12.85   0 
   6   7  -9   11.48   20.47   0 
  -9   1   5   76.97    9.42   0 
  -9   4   8  127.92    8.66   0 
  -8  -2   0  485.12   17.19   0 
  -8   0   4   21.85    8.43   0 
  -8   3   8    6.39    7.58   0 
  -8   7  10    8.22    7.88   0 
  -7   1   6   14.67    7.34   0 
  -7   2   7   47.57    9.01   0 
  -7   3   8    5.07    7.36   0 
  -7   4   9   18.62    7.28   0 
  -7   6  10   31.38    7.67   0 
  -7   7  10    1.90    7.62   0 
  -6   1   6    6.22    7.13   0 
  -6   4   9   53.41    7.61   0 
  -6   6  10   16.98    7.11   0 
  -5   2   7  213.03    9.25   0 
  -5   3   8    4.18    7.39   0 
  -5   4   9   72.20    5.79   0 
  -5   6  10   -0.19    5.39   0 
  -5   9  10   49.36    7.33   0 
  -4  -5 -11    2.31    8.36   0 
  -4   0   4 3666.69   28.88   0 
  -4   7  10    4.03    5.87   0 
  -4   8  10   11.41    5.80   0 
  -4   9  10    3.61    6.03   0 
  -3  -5 -13   35.18    7.40   0 
  -3  -4  -7  421.29   12.08   0 
  -3   1   5   65.36    9.02   0 
  -3   4   8   60.16    7.14   0 
  -3  10   9   73.63    8.14   0 
  -2  -5 -16    2.00    7.05   0 
  -2  -5 -15   70.73    7.66   0 
  -2   5   8  173.59    8.10   0 
  -1  -4 -11   21.18    7.79   0 
  -1  -2  -3   27.63   12.83   0 
  -1   5   7   82.60    8.45   0 
  -1  11   7   63.21    8.04   0 
   0  -4 -15  493.77   10.17   0 
   0  -2  -5 8016.39   42.07   0 
   0  10   6   76.70    9.30   0 
   1   7   5   40.67    8.77   0 
   1   8   5   29.82    8.94   0 
   1   9   5  149.80    8.65   0 
   1  11   4   20.43    9.10   0 
   2  -3 -22   53.64    7.46   0 
   2  -3 -21    9.55    6.55   0 
   2  -3 -20   10.48    6.79   0 
   2   6   3  375.54   11.19   0 
   3  -2 -25   72.80    7.81   0 
   3  -2 -23    3.74    7.47   0 
   3  -2 -21   23.57    7.13   0 
   3  -2 -20    6.04    7.24   0 
   3  -2 -19  167.06    8.06   0 
   3   1  -5   63.64    9.97   0 
   3   2  -3 1814.04   33.93   0 
   3   7   1  122.42   10.59   0 
   3   9   1  172.81   10.68   0 
   3  11   0    3.90    8.74   0 
   4   0 -13    6.73    7.62   0 
   4   1  -9  140.66    8.53   0 
   4  11  -3   21.95   12.24   0 
   5   1 -16  204.86    8.42   0 
   5   4  -7  163.15   13.66   0 
   5  10  -6   16.96   15.35   0 
   6   3 -17    3.10    7.69   0 
   6   3 -16    1.49    8.95   0 
   6   4 -13   24.07    8.58   0 
   6   5 -11    8.95   10.28   0 
 -11   1   3    2.16    9.49   0 
 -10  -3  -5    7.48   18.24   0 
 -10  -2  -2   10.98   12.79   0 
 -10   1   4    1.67    8.55   0 
 -10   4   7   10.81    7.97   0 
  -9  -5 -11   11.91   14.69   0 
  -9   2   6   45.66    7.93   0 
  -9   3   7   57.86    8.38   0 
  -8  -5 -10   26.22   12.02   0 
  -8  -1   2   21.27    9.37   0 
  -8   5   9   47.55    7.43   0 
  -7   5   9  289.58    9.10   0 
  -7   8  10   12.90    6.16   0 
  -6  -6 -18   -3.21    9.77   0 
  -6  -6 -17    6.42    9.37   0 
  -6  -5  -9   59.78   10.40   0 
  -6   2   7   88.28    8.27   0 
  -6   3   8    0.30    7.88   0 
  -6   7  10   14.36    5.97   0 
  -6   8  10   39.85    6.53   0 
  -6   9  10   46.44    6.48   0 
  -5  -6 -20    6.69    8.42   0 
  -5  -6 -19    8.48    8.22   0 
  -5  -6 -18    6.27    8.93   0 
  -5  -4  -5    3.71   12.58   0 
  -5   8  10   13.58    5.96   0 
  -4  -6 -21   65.81    9.55   0 
  -4   5   9  176.68    6.92   0 
  -4  10   9  124.52    8.29   0 
  -3  -5 -12    3.19    7.09   0 
  -3   2   6  258.36   10.44   0 
  -3   7   9   68.94    7.39   0 
  -3   8   9   29.70    7.50   0 
  -3   9   9    3.02    7.56   0 
  -2  -5 -14   10.71    7.37   0 
  -2  -4  -8   34.27    8.73   0 
  -2   4   7  218.07    8.61   0 
  -2   6   8  175.68    7.80   0 
  -2  10   8   35.48    7.72   0 
  -1  -5 -24   12.87    8.05   0 
  -1  -5 -23  131.34    8.64   0 
  -1  -5 -22   12.92    7.69   0 
  -1  -5 -21   13.92    7.35   0 
  -1  -5 -20   99.46    8.05   0 
  -1  -3  -6  112.11    9.48   0 
  -1   1   3 4700.70   38.82   0 
   0  -4 -14   53.62    7.14   0 
   0   2   3 2030.40   25.77   0 
   0   4   5   51.85    9.28   0 
   0   6   6  782.93   12.37   0 
   0   9   6    2.54    8.12   0 
   2  -3 -25   12.32    6.07   0 
   2  -3 -24    5.03    6.16   0 
   2  -3 -19    9.57    5.64   0 
   2  -3 -18   18.96    6.95   0 
   2  -1  -7   36.30    6.91   0 
   2   7   3   11.90    8.62   0 
   2   8   3   20.84    8.86   0 
   2   9   3  108.43    9.95   0 
   2  11   2    6.82    9.16   0 
   3  -2 -18   73.88    6.25   0 
   3  -2 -17    4.11    6.89   0 
   3  -2 -16   77.98    7.44   0 
   3   5   0    2.47   11.34   0 
   4  -1 -25   26.51    7.92   0 
   4  -1 -24   69.96    8.64   0 
   4  -1 -23  165.96    7.72   0 
   4  -1 -22   18.85    6.18   0 
   4  -1 -21   16.80    5.92   0 
   4  -1 -20   11.73    6.08   0 
   4  -1 -19   11.05    7.25   0 
   4  -1 -18    2.17    7.60   0 
   4   0 -12  424.27   10.30   0 
   4   9  -2   17.80   10.96   0 
   5   1 -15    6.86    7.11   0 
   6   3 -15    6.67    8.98   0 
 -11  -1  -1    4.19   12.01   0 
 -11   0   1    0.86    9.97   0 
 -10   2   5   48.61    8.31   0 
 -10   3   6   12.57    7.89   0 
  -9  -2  -1   28.31   12.29   0 
  -9   0   3    1.94    8.78   0 
  -9   5   8   41.85    8.19   0 
  -8   1   5   50.43    8.84   0 
  -8   4   8   21.15    7.59   0 
  -8   6   9   50.12    6.87   0 
  -8   7   9    4.90    7.90   0 
  -7  -6 -16    4.96   10.12   0 
  -7  -5  -9  297.88   14.82   0 
  -7   0   4   37.87    8.47   0 
  -7   6   9   96.10    7.87   0 
  -6  -6 -16   51.87    9.74   0 
  -6   5   9   63.04    7.59   0 
  -5  -6 -17    5.46    7.75   0 
  -5  -6 -16   16.12    9.30   0 
  -5  -5  -9  348.57   12.81   0 
  -5   0   4 5018.41   31.48   0 
  -5  10   9   -0.23    7.76   0 
  -4  -6 -20    5.15    7.99   0 
  -4  -6 -19   14.70    7.99   0 
  -4  -6 -18   43.72    9.25   0 
  -4  -5 -10   45.43    9.04   0 
  -4  -1   2 1032.42   21.65   0 
  -4   4   8  392.28    9.36   0 
  -4   6   9   92.63    7.59   0 
  -4   7   9   28.53    6.95   0 
  -4   8   9  169.76    8.00   0 
  -4   9   9    9.02    7.51   0 
  -3  -3  -3 1136.13   25.35   0 
  -2  -5 -13  142.76    8.85   0 
  -2   9   8    5.09    6.22   0 
  -2  11   7   25.55    7.84   0 
  -1  -5 -18   96.77    7.81   0 
  -1  -5 -17  138.70    8.19   0 
  -1  -4 -10  486.16   11.16   0 
  -1   4   6    1.74    7.65   0 
  -1   6   7  214.49    7.92   0 
  -1   8   7  189.90    8.77   0 
  -1   9   7  104.52    8.37   0 
  -1  11   6    7.64    7.88   0 
   0  -4 -13  356.83    9.61   0 
   0  -3  -8   12.04    9.10   0 
   0  -1  -2    2.67   16.58   0 
   0   3   4    4.07    9.38   0 
   0   7   6    5.64    7.78   0 
   0   8   6   53.54    7.85   0 
   0  11   5   -2.24    7.91   0 
   1  -4 -25    0.92    7.47   0 
   1  -4 -24    6.93    5.87   0 
   1  -4 -23    2.96    5.96   0 
   1  -4 -21   69.62    6.19   0 
   1  -4 -20    2.45    5.75   0 
   1  -4 -19   58.24    7.79   0 
   1  -4 -18    0.15    7.04   0 
   1  -3 -11  473.32   10.02   0 
   1  -2  -7 1002.04   13.82   0 
   1  -1  -4  196.49   13.78   0 
   1   5   4  490.66   11.84   0 
   2  -3 -16  150.86    7.90   0 
   2  -2 -10 3334.67   21.31   0 
   2   0  -4 1080.03   21.10   0 
   2   1  -2  753.51   27.00   0 
   3   0  -7    0.92    8.47   0 
   3  10   0    1.17   10.18   0 
   4  -1 -17    2.35    7.53   0 
   4  -1 -16   -2.88    7.28   0 
   4   0 -11   -4.35    8.94   0 
   4   1  -8  216.21   10.40   0 
   4   2  -6  628.00   16.50   0 
   4   7  -2   15.15   12.31   0 
   5   0 -24   -4.86    7.52   0 
   5   0 -23   -3.24    7.41   0 
   5   0 -22   -4.94    7.36   0 
   5   0 -21    4.36    7.25   0 
   5   0 -20   -0.27    7.60   0 
   6   2 -22   10.57    8.15   0 
   6   2 -21   54.17    8.36   0 
   6   2 -20    4.47    8.07   0 
   6   2 -19   56.86    9.31   0 
   6   3 -14   34.94    9.63   0 
   6   4 -12   67.18    8.86   0 
 -10  -1   0   94.68   11.92   0 
 -10   0   2   61.49    9.10   0 
  -9  -1   1   18.98    9.09   0 
  -9   4   7   26.76    7.75   0 
  -9   6   8   25.90    7.81   0 
  -8  -3  -3  265.36   21.56   0 
  -8   2   6  277.30    9.35   0 
  -8   3   7   13.01    7.73   0 
  -8   5   8   -3.65    7.33   0 
  -7  -6 -15    7.26    9.94   0 
  -7   4   8   46.74    7.76   0 
  -7   7   9   -0.62    7.61   0 
  -7   8   9   24.66    7.48   0 
  -6  -6 -15   16.82    9.24   0 
  -6   0   4    8.25    8.00   0 
  -6   4   8   28.93    7.37   0 
  -6   6   9   25.68    7.14   0 
  -6   7   9   21.17    6.89   0 
  -6   8   9   11.74    7.43   0 
  -6   9   9   12.75    7.38   0 
  -5  -6 -15    6.93    8.55   0 
  -5   6   9    0.34    5.72   0 
  -5   7   9  202.86    8.19   0 
  -5   8   9   75.66    7.69   0 
  -5   9   9   72.79    6.61   0 
  -4  -6 -17   22.65    8.13   0 
  -4  -6 -16   23.43    8.65   0 
  -4   1   5  223.76   10.19   0 
  -4   3   7  213.75    9.35   0 
  -3  -6 -22    2.17    7.95   0 
  -3  -6 -21  117.99    8.72   0 
  -3  -6 -20    6.94    7.37   0 
  -3  -6 -19   55.10    8.03   0 
  -3   9   8   14.26    6.89   0 
  -3  10   8   11.62    6.34   0 
  -2  -3  -4  396.00   13.91   0 
  -2   2   5  226.18   10.39   0 
  -2  10   7    9.63    7.27   0 
  -1  -5 -16   48.99    7.76   0 
  -1  -5 -15   84.76    7.84   0 
  -1   2   4 3855.78   29.33   0 
   0  -4 -12   70.79    7.98   0 
   0  10   5   37.52    8.89   0 
   1  -4 -17  120.86    7.74   0 
   1  -4 -16  111.04    7.64   0 
   1   9   4   28.26    9.20   0 
   1  11   3   62.36    9.49   0 
   2   5   2  246.24   11.49   0 
   2  10   2   32.46    9.28   0 
   3  -2 -14   -4.27    6.97   0 
   3  11  -1   16.75   10.14   0 
   4  -1 -15   33.05    7.77   0 
   4   8  -2   38.16   10.13   0 
   5   0 -19   -4.30    7.72   0 
   5   0 -18  184.32    8.71   0 
   5   1 -13   41.42    7.84   0 
   5   2 -10  137.15    9.25   0 
   5   3  -8   10.85    9.44   0 
   6   2 -18   15.32    7.56   0 
   6   2 -17   12.41    8.99   0 
   6   5 -10   13.38   10.84   0 
   6   6  -9   18.07   15.06   0 
   7   5 -18   11.33   10.29   0 
   7   6 -16    5.98   11.70   0 
 -11   1   2   26.83    9.30   0 
 -10   1   3   70.72    9.30   0 
 -10   4   6   44.67    8.31   0 
  -9   1   4   86.56    9.44   0 
  -9   2   5    6.45    9.02   0 
  -9   3   6  160.97    8.82   0 
  -8   6   8   21.06    7.62   0 
  -7  -2   0   -2.64   10.96   0 
  -7  -1   2   24.18    9.28   0 
  -7   1   5    8.18    7.35   0 
  -7   2   6 1091.22   13.85   0 
  -7   3   7  636.31   11.15   0 
  -7   5   8  102.15    8.25   0 
  -6  -6 -14    4.94    8.80   0 
  -6   3   7  118.14    8.53   0 
  -5  -6 -14   12.26    8.72   0 
  -5   1   5  322.65   10.96   0 
  -5   3   7  105.81    8.08   0 
  -4  -6 -15  102.07    9.47   0 
  -4  -5  -9  171.50    9.95   0 
  -4   5   8  242.22    8.30   0 
  -4  10   8   -0.95    5.99   0 
  -3  -6 -18    6.11    7.57   0 
  -3  -6 -17   44.23    8.87   0 
  -3  -5 -10  131.51    9.45   0 
  -3  -4  -6    3.25    8.83   0 
  -3   0   3    4.39   10.56   0 
  -3   6   8   72.76    6.19   0 
  -3   7   8   -1.19    6.86   0 
  -3   8   8  241.87    8.71   0 
  -3  11   7   65.98    8.20   0 
  -2  -6 -23   80.97    8.33   0 
  -2  -6 -22   15.91    8.04   0 
  -2  -5 -12  115.65    8.42   0 
  -2   5   7  196.90    7.28   0 
  -2   9   7    1.16    7.66   0 
  -2  11   6   18.82    7.99   0 
  -1  -5 -14   91.69    8.12   0 
  -1  -4  -9 1203.14   14.93   0 
  -1   5   6  109.35    8.65   0 
  -1  10   6   21.31    7.65   0 
   0  -5 -24    2.21    6.29   0 
   0  -5 -23   -4.30    6.10   0 
   0  -5 -22    8.48    6.26   0 
   0  -5 -21   -6.70    7.31   0 
   0  -5 -20    6.71    7.05   0 
   0  -5 -19    1.40    7.31   0 
   0   5   5    2.39    7.80   0 
   0  11   4   -2.42    9.38   0 
   1  -4 -15    2.44    6.49   0 
   1  -3 -10  682.07   10.55   0 
   1   6   4  449.15   10.57   0 
   1   7   4   12.83    8.75   0 
   1   8   4    6.88    8.54   0 
   2  -3 -14   10.32    5.52   0 
   2  -2  -9  173.88    8.95   0 
   2  -1  -6  810.88   14.87   0 
   2   9   2   16.69    9.13   0 
   2  11   1   52.94    9.80   0 
   3  -3 -25   42.19    7.75   0 
   3  -3 -24   37.75    7.69   0 
   3  -3 -23   20.47    7.66   0 
   3  -3 -22   11.63    7.30   0 
   3  -2 -13   15.89    7.18   0 
   3   9   0    4.72    9.63   0 
   4  -1 -14   22.58    7.60   0 
   4   0 -10  529.71   12.21   0 
   4  10  -3   93.90   11.66   0 
   5   0 -17    2.04    7.19   0 
   5   0 -16   84.01    7.72   0 
   5   1 -12    0.21    8.65   0 
   6   2 -16   14.61    8.51   0 
   6   3 -13  490.52   12.28   0 
   6   4 -11   55.33    9.73   0 
   7   5 -17    6.62    9.84   0 
 -11   2   3    9.89    8.74   0 
 -10   2   4   15.48    8.23   0 
 -10   3   5    0.01    7.97   0 
  -9  -5 -10    0.91   18.32   0 
  -9  -3  -4   84.66   17.67   0 
  -9   5   7   -3.83    7.49   0 
  -9   6   7   10.51    7.86   0 
  -8  -5  -9   48.56   14.29   0 
  -8   0   3    5.54    8.29   0 
  -8   4   7  153.44    8.53   0 
  -8   7   8    9.09    6.55   0 
  -7  -6 -14    3.08    9.76   0 
  -7   6   8   72.18    7.70   0 
  -7   7   8    8.56    7.77   0 
  -7   8   8   15.26    7.80   0 
  -6  -5  -8  121.91   12.42   0 
  -6  -1   2  267.03   12.04   0 
  -6   1   5    3.62    7.40   0 
  -6   2   6  121.34    8.25   0 
  -6   9   8   14.18    7.28   0 
  -5  -1   2    5.10   10.28   0 
  -5   5   8    2.30    5.88   0 
  -5   9   8   12.07    7.58   0 
  -4  -6 -14  145.43   10.54   0 
  -4  -4  -5   52.42   11.50   0 
  -4   6   8  146.58    8.20   0 
  -4   7   8    9.24    7.21   0 
  -4   8   8   31.73    7.25   0 
  -4   9   8    8.14    6.19   0 
  -3  -6 -16   90.47    8.02   0 
  -2  -6 -21   38.43    7.73   0 
  -2  -6 -19   23.21    7.76   0 
  -2  -5 -11   73.53    9.00   0 
  -2  -4  -7  251.37   10.19   0 
  -2   6   7   65.87    7.41   0 
  -2   7   7  203.38    8.38   0 
  -2   8   7  185.55    8.51   0 
  -1   6   6    9.37    7.59   0 
  -1   9   6  225.74    9.17   0 
  -1  11   5   27.87    7.93   0 
   0  -5 -18    6.64    6.03   0 
   0  -5 -17   -0.15    7.33   0 
   0  -4 -11   97.86    7.06   0 
   0  -3  -7   -1.72    8.52   0 
   0  -2  -4 7582.41   43.59   0 
   0   6   5  947.29   13.40   0 
   0   8   5  166.27    9.54   0 
   0   9   5    3.30    7.36   0 
   2  -4 -25   41.03    7.75   0 
   2  -4 -24   18.01    7.03   0 
   2  -4 -23   14.41    7.61   0 
   2  -4 -21   31.93    7.31   0 
   2  -4 -20   48.10    7.34   0 
   2  -3 -13    7.36    5.66   0 
   2   6   2   43.11    9.64   0 
   3  -3 -21    1.56    5.62   0 
   3  -3 -20   26.94    6.13   0 
   3  -3 -19   54.11    7.33   0 
   3   6   0    2.21   10.56   0 
   4  -2 -25    0.45    6.28   0 
   4  -2 -24   -0.73    6.16   0 
   4  -2 -23    2.93    6.51   0 
   4  -2 -22    2.80    6.24   0 
   4  -2 -21   29.35    7.45   0 
   4  -2 -20   12.21    7.68   0 
   4  -2 -19  204.53    8.30   0 
   4  -1 -13  128.91    8.46   0 
   5   0 -15   -0.42    7.29   0 
   5   9  -6    4.84   14.59   0 
   6   1 -22   66.59    8.20   0 
   6   1 -21   88.77    8.75   0 
   6   1 -20   -0.13    8.13   0 
   6   2 -15    8.65    9.45   0 
   7   4 -19    3.82    9.31   0 
   7   5 -16   48.52   10.41   0 
   7   6 -15    8.07   11.20   0 
 -11  -1  -2   15.17   12.10   0 
 -11   0   0    3.29    9.06   0 
  -9   0   2   53.69   10.22   0 
  -9   4   6    0.96    7.61   0 
  -8   1   4   65.23    8.94   0 
  -8   2   5   74.75    8.83   0 
  -8   3   6    5.04    7.32   0 
  -8   5   7   30.42    7.62   0 
  -7  -6 -13    9.62   10.90   0 
  -7  -5  -8  117.61   15.43   0 
  -7   4   7   69.42    8.03   0 
  -6  -6 -13  181.70   10.41   0 
  -6  -2   0 1788.09   29.34   0 
  -6   6   8   34.82    6.20   0 
  -6   7   8   21.42    6.94   0 
  -6   8   8   57.42    6.41   0 
  -5  -6 -13    6.34    8.56   0 
  -5  -5  -8    2.43    9.83   0 
  -5  -2   0    1.20   13.68   0 
  -5   6   8  129.50    6.66   0 
  -5   7   8  117.86    7.65   0 
  -5   8   8   89.98    6.62   0 
  -4   4   7   89.74    7.80   0 
  -4  10   7   33.76    7.87   0 
  -3  -6 -15   29.65    7.52   0 
  -3   3   6   15.95    7.61   0 
  -2  -6 -18   10.68    7.73   0 
  -2  -6 -17  165.34    9.05   0 
  -2   4   6  235.93    8.90   0 
  -2  10   6   14.85    7.50   0 
  -1  -6 -23    4.68    8.01   0 
  -1  -5 -13    6.02    7.73   0 
  -1  -4  -8    9.29    9.36   0 
  -1   8   6  530.93   10.27   0 
   0  -5 -16    8.68    7.15   0 
   0  -4 -10  154.15    8.90   0 
   0   4   4  620.18   13.11   0 
   0   7   5    3.64    7.57   0 
   0  10   4    0.07    7.67   0 
   1  -5 -24   12.78    7.68   0 
   1  -5 -23  123.96    8.38   0 
   1  -4 -13    3.07    6.91   0 
   1   3   2  630.40   17.02   0 
   1  11   2   48.02    9.52   0 
   2  -4 -19   78.48    7.81   0 
   2  -3 -12  372.60    9.25   0 
   2   7   2   46.01    8.67   0 
   2   8   2    7.36    9.06   0 
   3  -3 -17    2.50    6.98   0 
   3   0  -6  898.20   15.39   0 
   3   4  -1  226.20   18.92   0 
   3   7   0   -2.41    9.35   0 
   3   8   0    2.68    9.50   0 
   4  -2 -18  110.25    7.84   0 
   4  -2 -17   26.88    7.45   0 
   4   1  -7    3.65    8.86   0 
   4   3  -4   39.82   13.80   0 
   5  -1 -24    7.94    6.35   0 
   5  -1 -23    4.15    6.35   0 
   5  -1 -22  114.45    8.50   0 
   5  -1 -21  127.22    8.44   0 
   5  -1 -20   -1.49    7.51   0 
   5   0 -14   16.51    7.48   0 
   5   1 -11   14.61    8.51   0 
   5   2  -9   37.79    8.39   0 
   6   1 -19    6.87    7.99   0 
   6   1 -18    4.15    7.44   0 
   6   2 -14  126.69   10.13   0 
   6   3 -12  311.94   11.08   0 
   7   4 -18    7.71    9.52   0 
   7   7 -14   45.54   14.24   0 
 -11   1   1    1.42    9.56   0 
 -10   0   1   -1.63    8.79   0 
 -10   4   5   -1.20    7.86   0 
  -9   3   5    9.45    7.22   0 
  -9   5   6   13.89    7.66   0 
  -8  -1   1   11.23    9.44   0 
  -8   6   7   36.05    7.78   0 
  -8   7   7   41.07    7.75   0 
  -7   0   3    3.38    8.19   0 
  -7   3   6   10.92    7.75   0 
  -7   5   7  363.16    9.50   0 
  -6   4   7  107.01    6.55   0 
  -5   4   7  159.28    7.18   0 
  -5  10   7    4.26    6.15   0 
  -4  -6 -13   28.79    9.49   0 
  -4  -5  -8  241.89   11.61   0 
  -4   9   7  152.02    8.20   0 
  -3  -6 -14   63.74    8.15   0 
  -3  -5  -9  230.25    8.86   0 
  -3   1   4    7.80    8.59   0 
  -3   2   5   27.77    8.87   0 
  -3   7   7   71.49    7.54   0 
  -3   8   7  163.53    8.32   0 
  -2  -6 -16   84.82    7.91   0 
  -2  -5 -10   50.29    8.72   0 
  -2   9   6   29.90    7.68   0 
  -2  11   5   23.67    8.06   0 
  -1  -6 -22   29.11    6.44   0 
  -1  -6 -21    3.92    7.81   0 
  -1  -6 -20    4.79    7.63   0 
  -1  -5 -12   15.16    7.48   0 
  -1   4   5  260.44   10.07   0 
  -1  11   4   11.73    7.77   0 
   0  -5 -15    1.51    7.30   0 
   0  11   3    1.80    8.36   0 
   1  -5 -22   16.65    6.45   0 
   1  -5 -21   10.93    7.36   0 
   1  -5 -20   84.95    7.70   0 
   1  -5 -19   71.47    7.62   0 
   1   2   1 3062.40   42.46   0 
   1   5   3  479.64   12.78   0 
   1   9   3  684.69   12.14   0 
   2  -4 -17  139.20    7.86   0 
   2  -2  -8  133.39    8.92   0 
   2   4   1 1504.61   23.81   0 
   2  11   0    6.43    9.24   0 
   3  -3 -16  238.18    8.25   0 
   3   1  -4    4.57    9.70   0 
   3  11  -2   11.93    9.19   0 
   4  -1 -12   20.82    7.60   0 
   4   0  -9    4.68    7.67   0 
   4   9  -3    4.57   10.76   0 
   5  -1 -19   12.47    6.39   0 
   5  -1 -18   -3.54    7.63   0 
   5   3  -7  106.24   11.98   0 
   5  10  -7    3.27   14.55   0 
   6   1 -17    3.86    7.34   0 
   6   4 -10    2.10   10.38   0 
   6   5  -9   62.28   12.52   0 
   7   3 -20   11.60    8.56   0 
   7   3 -19    1.34    9.55   0 
   7   4 -17   70.16    9.78   0 
   7   5 -15    0.79    9.77   0 
   7   6 -14   -0.84   11.01   0 
 -11   2   2    7.05    8.88   0 
 -10  -2  -3   59.68   13.32   0 
 -10  -1  -1    9.75   10.11   0 
 -10   1   2   18.62    8.89   0 
 -10   2   3   63.81    9.39   0 
 -10   3   4    9.82    7.92   0 
 -10   5   5   35.37    8.00   0 
  -9  -1   0    2.13   10.27   0 
  -9   1   3  393.08   10.58   0 
  -9   2   4    1.06    7.53   0 
  -9   6   6  115.67    8.72   0 
  -8  -2  -1  320.71   15.36   0 
  -7   1   4    4.67    8.59   0 
  -7   2   5  304.53    9.79   0 
  -7   6   7  147.81    7.95   0 
  -7   7   7   31.21    7.85   0 
  -7   8   7   24.82    6.44   0 
  -6  -6 -12   60.92    9.07   0 
  -6   3   6   62.37    8.06   0 
  -6   5   7  165.13    8.53   0 
  -6   8   7    2.62    7.47   0 
  -6   9   7    7.33    5.89   0 
  -5  -6 -12   95.00    9.69   0 
  -5   3   6  749.37   11.80   0 
  -5   9   7   74.95    6.58   0 
  -4   0   3   -0.40    9.69   0 
  -4   3   6  170.97    7.71   0 
  -4   6   7  675.18   10.59   0 
  -4   7   7    5.22    6.91   0 
  -4   8   7   18.92    7.42   0 
  -3  -6 -13  144.22    9.74   0 
  -3   4   6    4.54    6.75   0 
  -3  10   6   82.51    6.88   0 
  -3  11   5   -4.25    8.13   0 
  -2  -6 -15   23.86    7.20   0 
  -2   0   2 1619.33   27.25   0 
  -2   5   6    3.30    6.16   0 
  -2   8   6   12.90    7.56   0 
   0  -5 -14   -3.72    7.38   0 
   0  -3  -6    1.42    8.45   0 
   0   9   4    1.71    7.08   0 
   1  -5 -18   95.80    7.84   0 
   1  -4 -12   -0.19    5.78   0 
   1  10   2  133.29    9.68   0 
   2  -4 -16  216.48    7.15   0 
   2   9   1   10.76    9.35   0 
   3  -3 -15  137.24    6.84   0 
   4  -3 -24  124.80    8.33   0 
   4  -3 -23   23.69    8.06   0 
   4  -2 -15    4.85    7.04   0 
   4  -1 -11   51.78    8.06   0 
   4   2  -5 1413.04   23.82   0 
   4   5  -3  105.57   20.73   0 
   4  10  -4  113.92   12.06   0 
   5  -1 -17  714.25   11.61   0 
   5   0 -13    6.04    7.47   0 
   5   1 -10  392.82   11.09   0 
   6   0 -23   -7.06    8.05   0 
   6   0 -22   75.55    8.37   0 
   6   0 -21    0.92    7.62   0 
   6   1 -16   96.28    8.39   0 
   6   2 -13   60.96    9.07   0 
   6   3 -11   10.88    9.46   0 
   7   3 -18   51.23    9.44   0 
   7   4 -16    0.35    9.41   0 
 -11   0  -1   -3.66   10.01   0 
 -10   4   4    9.18    8.12   0 
  -9  -2  -2   84.83   13.09   0 
  -9   4   5   48.24    7.86   0 
  -8  -6 -13    0.11   11.85   0 
  -8   3   5   54.93    7.69   0 
  -8   5   6   60.89    7.69   0 
  -8   6   6   23.69    7.93   0 
  -8   7   6   29.08    7.90   0 
  -7  -6 -12   49.08   10.37   0 
  -7   4   6  163.61    8.62   0 
  -6   0   3    3.18    6.88   0 
  -6   1   4  201.97    9.83   0 
  -6   2   5    1.32    7.29   0 
  -6   6   7   51.80    6.18   0 
  -6   7   7   -2.10    5.61   0 
  -5  -7 -18   20.44    9.54   0 
  -5   0   3    5.23    9.56   0 
  -5   2   5   41.61    8.14   0 
  -5   6   7  301.98    7.78   0 
  -5   7   7  129.06    6.54   0 
  -5  10   6   23.13    7.59   0 
  -4  -7 -19    2.55    9.17   0 
  -4  -6 -12    6.41    7.45   0 
  -4   1   4  171.68    9.72   0 
  -4   2   5 1352.42   15.98   0 
  -4  10   6    5.78    6.31   0 
  -3   9   6  123.54    8.15   0 
  -2  -6 -14  106.35    7.65   0 
  -2  -4  -6  232.07   10.28   0 
  -2   6   6  128.09    6.85   0 
  -2  11   4   38.10    7.86   0 
  -1  -5 -11   40.79    7.64   0 
  -1   3   4  400.67   11.77   0 
  -1   5   5  179.45    9.25   0 
  -1   8   5   26.86    7.76   0 
  -1  10   4    6.52    8.00   0 
   0  -6 -23    6.15    8.05   0 
   0  -6 -22   89.94    8.58   0 
   0  -6 -21   27.80    7.84   0 
   0  -5 -13    5.22    7.42   0 
   0  -4  -9  103.10    8.74   0 
   0   3   3    5.03    9.87   0 
   0   5   4    4.31    8.30   0 
   0   8   4   69.59    8.26   0 
   0  10   3  287.52   10.29   0 
   1  -4 -11   16.30    7.60   0 
   1   6   3  489.78   11.27   0 
   1  11   1    8.92    9.00   0 
   2  -5 -24   20.61    7.69   0 
   2  -1  -5  594.18   14.46   0 
   3  -4 -24   -0.77    6.01   0 
   3  -4 -23   18.42    6.70   0 
   3  -4 -20   15.13    6.91   0 
   3  -3 -14   11.60    6.69   0 
   3   9  -1  182.75   10.87   0 
   4  -3 -22   13.07    6.11   0 
   4  -3 -21    8.51    7.31   0 
   4  -3 -20   36.67    7.60   0 
   4  -2 -14    2.02    6.78   0 
   4   8  -3   65.81   12.15   0 
   5  -2 -24    3.87    7.84   0 
   5  -2 -23   -0.32    7.76   0 
   5  -2 -22   21.89    8.10   0 
   5   0 -12   59.48    8.04   0 
   5   2  -8  129.64   10.55   0 
   6   0 -20   17.96    8.35   0 
   6   0 -19    4.95    7.48   0 
   6   1 -15  129.23    8.95   0 
   7   2 -20   11.81    9.55   0 
   7   3 -17    7.70    9.13   0 
   7   4 -15    5.65    8.64   0 
   7   5 -14    6.21    9.95   0 
   7   6 -13    2.67   12.42   0 
   7   7 -13    9.75   15.54   0 
 -11   1   0    0.92   10.33   0 
 -10   3   3   71.07    9.67   0 
 -10   5   4    5.79    8.38   0 
  -9   3   4   83.45    8.43   0 
  -9   5   5   14.06    7.55   0 
  -9   6   5   70.33    8.33   0 
  -8   0   2    6.17    8.20   0 
  -8   1   3   -0.87    8.79   0 
  -7  -1   1    7.18   10.07   0 
  -7   5   6  130.07    8.25   0 
  -7   8   6   17.14    7.91   0 
  -6  -6 -11   79.65   10.16   0 
  -6  -5  -7  159.88   14.35   0 
  -6   4   6  600.36   10.69   0 
  -6   9   6    8.83    7.34   0 
  -5  -7 -17    7.63    9.21   0 
  -5  -6 -11   13.18    8.91   0 
  -5  -5  -7  238.49   13.11   0 
  -5   1   4   29.40    7.85   0 
  -5   4   6   96.69    7.89   0 
  -5   9   6    0.18    7.51   0 
  -4  -7 -18   21.48    7.75   0 
  -4   9   6   16.45    6.40   0 
  -3  -7 -20   16.96    7.98   0 
  -3  -7 -19   59.53    8.42   0 
  -3  -6 -12  113.91    9.37   0 
  -3  -5  -8   87.07    8.82   0 
  -3  -1   1  309.70   18.49   0 
  -3   5   6  469.75    9.70   0 
  -3   6   6   13.10    6.74   0 
  -3   7   6  265.73    8.43   0 
  -3   8   6   33.91    7.61   0 
  -3  10   5   13.74    7.47   0 
  -2  -5  -9   15.00    7.55   0 
  -2   9   5    5.96    7.57   0 
  -1  -6 -16  148.94    7.46   0 
  -1   6   5   60.58    6.78   0 
  -1   7   5   37.81    6.69   0 
  -1  11   3   61.13    7.90   0 
   0  -6 -20   11.10    6.04   0 
   0  -6 -19   43.79    7.53   0 
   0   6   4   31.35    7.98   0 
   0   7   4    2.92    7.30   0 
   0  11   2    5.45    7.99   0 
   1  -5 -15   83.67    7.55   0 
   1  -2  -5 1787.45   19.41   0 
   1   9   2  143.64    9.80   0 
   2  -5 -23   11.17    6.02   0 
   2  -5 -22    0.57    6.33   0 
   2  -5 -21    3.05    7.38   0 
   2  -4 -14   24.85    6.18   0 
   2  -3 -10  772.57   10.83   0 
   2  -2  -7   99.57    8.93   0 
   2   8   1  258.16   10.66   0 
   2  10   0  214.37   10.59   0 
   2  11  -1   60.54    9.79   0 
   3  -4 -19   41.76    7.06   0 
   3  -4 -18   21.05    6.85   0 
   3  -3 -13  136.08    7.75   0 
   3  10  -2   15.26   10.10   0 
   3  11  -3   43.35   10.41   0 
   4  -3 -19    3.24    5.84   0 
   4  -3 -18   11.39    7.43   0 
   4   0  -8   21.38    8.00   0 
   5  -2 -21    2.79    6.19   0 
   6   0 -18   12.08    7.48   0 
   6   0 -17    1.87    8.39   0 
   6   1 -14    7.39    8.76   0 
   6   2 -12   61.26    9.25   0 
   7   2 -19   13.21    7.87   0 
   7   3 -16   45.28    9.33   0 
 -11  -1  -3   -1.88   11.77   0 
 -11   2   1   12.10    8.53   0 
 -10   0   0   49.36    9.34   0 
 -10   1   1   13.67    8.85   0 
 -10   2   2    7.30    9.01   0 
  -9   0   1    0.57    8.43   0 
  -9   1   2  194.60   10.46   0 
  -9   2   3   76.26    9.44   0 
  -8  -6 -12   69.65   14.47   0 
  -8   4   5   52.59    7.90   0 
  -8   8   5   15.71    7.98   0 
  -7   3   5   30.58    8.10   0 
  -7   6   6  194.03    7.25   0 
  -7   7   6    8.93    6.26   0 
  -6  -7 -16   21.36   10.59   0 
  -6   5   6   22.30    7.33   0 
  -6   6   6    9.33    7.27   0 
  -6   7   6   67.30    7.49   0 
  -6   8   6   -9.55    7.37   0 
  -5  -7 -16    8.32    8.97   0 
  -5  -4  -4   86.10   16.68   0 
  -5   8   6    1.89    6.97   0 
  -5  10   5   84.72    8.20   0 
  -4  -7 -17   32.87    8.05   0 
  -4  -6 -11   77.14    9.29   0 
  -4  -5  -7  176.50   11.25   0 
  -4   5   6    1.05    6.94   0 
  -4   6   6   12.45    7.00   0 
  -4   7   6  263.29    8.43   0 
  -4   8   6   61.13    6.48   0 
  -4  10   5   13.62    7.79   0 
  -3  -7 -18    6.71    8.22   0 
  -3   3   5  624.48   10.84   0 
  -3  11   4    9.04    8.23   0 
  -2  -7 -21    4.57    8.01   0 
  -2  -7 -20    5.11    7.67   0 
  -2   4   5  252.86    8.22   0 
  -1  -6 -15    4.55    7.53   0 
  -1  -5 -10   11.07    7.43   0 
  -1  -2  -2  732.28   21.97   0 
  -1   0   1   -0.58   21.08   0 
  -1   2   3   22.55   11.06   0 
  -1   9   4   23.81    7.50   0 
   0  -6 -18   59.53    7.95   0 
   0  -6 -17   64.01    7.77   0 
   0  -5 -12    2.27    7.48   0 
   0  -4  -8   12.82    8.25   0 
   0   9   3    2.81    6.90   0 
   1  -6 -23    5.69    7.57   0 
   1  -3  -7   -2.92    8.07   0 
   2  -5 -19  249.98    8.51   0 
   2   0  -3   -0.13   11.10   0 
   2   5   1    4.44    9.15   0 
   2   7   1  346.76   11.33   0 
   3  -4 -17    0.22    7.19   0 
   3   0  -5    0.42    8.91   0 
   3   8  -1  484.48   13.55   0 
   4  -1 -10   16.12    7.93   0 
   4   1  -6    9.02    9.14   0 
   5  -2 -19   73.66    6.73   0 
   5  -2 -18   13.91    7.49   0 
   5  -1 -14  251.98    9.19   0 
   5   0 -11   -1.50    7.41   0 
   5   8  -6    4.17   15.28   0 
   6  -1 -22   67.47    8.52   0 
   6   0 -16  121.69    8.96   0 
   6   3 -10  234.10   11.96   0 
   6   4  -9   44.15   11.15   0 
   7   1 -21   -0.69    9.42   0 
   7   2 -18   52.06    7.98   0 
   7   3 -15   -0.70    9.64   0 
   7   4 -14    5.78    8.57   0 
   7   5 -13   70.60   12.02   0 
 -10   4   3   14.39    8.03   0 
  -9   4   4   14.87    7.62   0 
  -8   5   5   12.82    7.68   0 
  -8   6   5   52.09    8.16   0 
  -8   7   5    7.18    7.86   0 
  -7  -6 -11   67.67   11.70   0 
  -7   0   2  144.56   10.24   0 
  -7   2   4  222.43    9.33   0 
  -7   4   5  196.30    8.93   0 
  -7   9   5   36.88    6.66   0 
  -6   3   5   44.87    7.90   0 
  -6   9   5   10.59    7.02   0 
  -5  -7 -15    3.66    9.30   0 
  -5   3   5   15.74    7.76   0 
  -5   6   6   35.82    5.85   0 
  -5   7   6  251.90    7.36   0 
  -4  -7 -16    6.27    7.85   0 
  -4   3   5   -3.26    7.94   0 
  -4   9   5   26.59    7.57   0 
  -3  -7 -17   88.14    8.71   0 
  -3  -6 -11  127.21    9.73   0 
  -2  -7 -19   24.07    8.01   0 
  -2  -7 -18    6.16    7.96   0 
  -2  -6 -12  188.60    9.51   0 
  -2  -3  -3  438.35   15.46   0 
  -2   6   5   67.55    7.59   0 
  -2   7   5   43.60    7.83   0 
  -2  11   3    9.93    7.68   0 
  -1  -7 -21    6.63    8.13   0 
  -1  -6 -14    9.43    7.52   0 
  -1   4   4   33.78    9.00   0 
  -1   8   4   10.48    7.52   0 
  -1  10   3   84.35    8.38   0 
   0  -6 -16  250.90    8.92   0 
   0  -5 -11    7.06    7.40   0 
   0   2   2  224.55   15.07   0 
   0  10   2   16.57    8.71   0 
   1  -6 -22   15.31    6.76   0 
   1  -6 -21    3.41    7.72   0 
   1  -6 -20    1.98    7.45   0 
   1  -5 -14   90.03    6.71   0 
   1   4   2   73.53    9.33   0 
   1   8   2   74.74    9.04   0 
   1  10   1  118.70    8.58   0 
   1  11   0    2.38    9.15   0 
   2  -5 -17   18.08    7.02   0 
   2  -4 -12    2.79    7.08   0 
   2   3   0  105.04   15.99   0 
   2   9   0 1072.55   15.71   0 
   3  -4 -16  121.54    7.80   0 
   3  -2  -9  161.71    7.57   0 
   4  -4 -23    6.79    7.58   0 
   4  -3 -16   27.93    7.53   0 
   4  -2 -12   -0.57    7.46   0 
   4   7  -3   66.17   12.34   0 
   4   9  -4   18.56   12.09   0 
   5  -2 -17    0.37    7.42   0 
   5  -1 -13   38.43    8.19   0 
   6  -1 -20    3.55    7.37   0 
   6  -1 -19    6.46    7.62   0 
   6   1 -13   32.26    7.63   0 
   6   2 -11  440.07   12.23   0 
   7   1 -20    6.72    8.08   0 
 -11   0  -2    3.67   10.28   0 
 -10  -1  -2   15.22   10.38   0 
 -10   3   2   12.72    9.50   0 
 -10   5   3   96.02    8.84   0 
  -9   3   3  101.85    9.49   0 
  -9   5   4   10.65    7.58   0 
  -9   6   4   12.08    8.19   0 
  -8  -1   0   40.74    9.74   0 
  -7   5   5   88.42    7.96   0 
  -7   6   5    8.74    7.32   0 
  -7   7   5   15.79    7.24   0 
  -7   8   5   22.13    6.57   0 
  -6  -7 -15   26.76    9.21   0 
  -6  -6 -10   14.67   10.55   0 
  -6  -1   1   68.09   10.27   0 
  -6   2   4  424.36   11.23   0 
  -6   4   5  171.78    8.50   0 
  -6   8   5   85.90    7.76   0 
  -5  -6 -10    0.16    8.37   0 
  -5   9   5   10.31    6.20   0 
  -4  -7 -15   50.44    8.22   0 
  -4  -6 -10  189.90   10.47   0 
  -3  -7 -16    1.52    7.74   0 
  -3  -5  -7  240.17   11.14   0 
  -3   2   4  466.06   10.83   0 
  -3   4   5  511.05   10.25   0 
  -3  10   4    8.22    7.55   0 
  -3  11   3   53.37    8.03   0 
  -2  -7 -17   13.94    7.56   0 
  -2  -5  -8  179.46    9.04   0 
  -2  -2  -1    0.80   20.43   0 
  -2   9   4   12.27    7.52   0 
  -1  -7 -20    0.61    7.74   0 
  -1  -6 -13  204.31    8.98   0 
  -1  -5  -9   60.12    8.15   0 
  -1  -4  -6    3.66    9.58   0 
  -1   1   2 3946.61   39.32   0 
  -1   7   4    8.53    7.53   0 
  -1  11   2   40.90    7.91   0 
   0  -6 -15   12.37    7.59   0 
   0  -3  -5    1.24    8.76   0 
   0  -2  -3 2167.25   26.96   0 
   0   4   3 4744.10   29.84   0 
   0   8   3  884.21   12.59   0 
   0  11   1   -1.83    8.00   0 
   1  -6 -19    1.67    7.32   0 
   1  -5 -13    0.69    6.86   0 
   1   7   2  101.36    9.40   0 
   2  -5 -16    5.54    7.05   0 
   2  10  -1  490.10   12.39   0 
   3  -5 -23  173.49    8.59   0 
   3  -4 -15    8.76    7.09   0 
   3   5  -1  721.87   19.77   0 
   3   7  -1  129.59   10.77   0 
   3   9  -2   96.26   10.49   0 
   4  -4 -22   19.33    6.35   0 
   4  -3 -15  103.93    7.64   0 
   4  -1  -9  148.07    9.26   0 
   4   0  -7    5.07    9.40   0 
   4   6  -3   85.21   15.35   0 
   4  10  -5   10.25   10.79   0 
   5  -3 -23   70.83    8.51   0 
   5  -3 -22   16.32    7.85   0 
   5  -3 -21   15.70    7.88   0 
   5  -2 -16  200.66    8.83   0 
   6  -1 -18   -6.77    7.64   0 
   6   0 -15    2.55    6.83   0 
   7   1 -19   28.98    8.14   0 
   7   1 -18    1.18    9.13   0 
   7   2 -16    7.42    7.32   0 
   7   3 -14   13.91    8.71   0 
   7   4 -13  115.61   11.03   0 
   7   6 -12   54.47   14.37   0 
 -11   1  -1    9.98    9.59   0 
 -11   2   0    6.53    8.49   0 
 -10  -3  -6    5.15   15.40   0 
 -10   2   1   10.72    9.14   0 
  -9  -1  -1   18.91    9.19   0 
  -8   4   4   64.15    8.36   0 
  -8   7   4    8.60    7.66   0 
  -8   8   4   17.86    6.28   0 
  -7  -5  -7  400.40   22.60   0 
  -7  -2  -1    1.87   11.37   0 
  -7   3   4  734.05   12.05   0 
  -7   9   4   28.53    7.95   0 
  -6   1   3    8.52    8.30   0 
  -6   5   5  194.83    8.53   0 
  -6   6   5   67.72    7.62   0 
  -6   7   5   18.46    6.91   0 
  -5  -7 -14   87.04    9.75   0 
  -5   2   4   11.01    7.91   0 
  -5   4   5   12.21    7.09   0 
  -5   7   5  192.23    8.12   0 
  -5   8   5    8.63    5.61   0 
  -5  10   4   20.60    6.18   0 
  -4  -7 -14   45.39    9.61   0 
  -4   2   4  506.14   12.02   0 
  -4   4   5   58.62    7.75   0 
  -4   7   5   15.28    7.10   0 
  -4   8   5  161.51    6.94   0 
  -4  11   3   17.41    8.19   0 
  -3  -7 -15   75.66    8.46   0 
  -3   0   2 1907.18   25.50   0 
  -3   1   3    0.39    9.32   0 
  -3   5   5   73.85    7.56   0 
  -3   6   5    5.60    6.79   0 
  -3   7   5   49.76    5.96   0 
  -3   9   4   29.99    7.66   0 
  -2  -7 -16    4.66    7.65   0 
  -2  -6 -11  203.80    9.88   0 
  -2  -4  -5  257.07   11.83   0 
  -2  10   3    5.56    7.76   0 
  -2  11   2    1.50    7.50   0 
  -1  -7 -19   52.55    6.73   0 
  -1  -7 -18    6.84    7.56   0 
  -1   5   4  444.04    9.81   0 
  -1   6   4  407.46   10.39   0 
  -1   9   3  635.89   10.77   0 
   0  -7 -22    4.32    7.83   0 
   0  -5 -10    9.54    7.75   0 
   0   1   1    0.28   17.98   0 
   0   5   3    0.23    8.02   0 
   0   6   3   86.42    9.90   0 
   0   7   3   -5.67    7.14   0 
   1  -6 -18   95.23    6.72   0 
   1  -6 -17  127.27    8.05   0 
   1  -5 -12    2.36    7.03   0 
   1  -4  -9  980.32   12.74   0 
   1   5   2  947.81   15.42   0 
   1   9   1   78.66    9.41   0 
   2  -6 -22   17.32    7.89   0 
   2  11  -2    4.90    8.08   0 
   3  -5 -21   34.59    6.38   0 
   3  -5 -20   68.05    7.74   0 
   3  -4 -14  106.37    7.80   0 
   3  -2  -8  291.01   10.08   0 
   3   6  -1    2.93    9.64   0 
   3  10  -3  185.36   11.45   0 
   3  11  -4    6.04    9.18   0 
   4  -4 -19  110.73    7.71   0 
   4  -3 -14   26.05    7.10   0 
   4  -2 -11  546.81   10.99   0 
   5  -3 -20    8.14    7.57   0 
   5  -2 -15   18.62    7.74   0 
   5  -1 -12    6.18    7.70   0 
   5   0 -10  209.84    8.97   0 
   5   2  -7  201.41   10.70   0 
   5   3  -6  767.58   20.22   0 
   5   9  -7   73.54   14.62   0 
   5  10  -8   -1.02   14.03   0 
   6  -2 -22    2.25    8.10   0 
   6  -1 -17    8.93    7.61   0 
   6   0 -14   38.25    7.72   0 
   6   1 -12   12.44    7.71   0 
   6   5  -8  127.89   16.41   0 
   7   0 -21   -6.43    8.13   0 
   7   1 -17   -1.60    9.21   0 
   7   2 -15   12.24    8.68   0 
   7   5 -12    2.74   11.95   0 
   7   7 -12    4.91   20.03   0 
 -10  -2  -4   12.34   11.21   0 
 -10   0  -1   -0.42    9.06   0 
 -10   1   0   83.65    9.35   0 
 -10   4   2    4.89    8.25   0 
 -10   5   2    0.59    8.24   0 
  -9   0   0    0.48    9.03   0 
  -9   1   1   24.51    9.38   0 
  -9   2   2   74.46    8.47   0 
  -9   4   3   65.55    8.02   0 
  -9   5   3  264.42    9.45   0 
  -9   6   3   10.82    8.05   0 
  -9   7   3   12.46    8.06   0 
  -8  -6 -11   12.26   14.86   0 
  -8   0   1    5.13    8.50   0 
  -8   1   2   21.60    7.67   0 
  -8   5   4   64.97    6.55   0 
  -8   6   4  114.96    8.25   0 
  -7  -6 -10   23.92   13.23   0 
  -7   8   4  145.89    8.74   0 
  -6  -7 -14   24.98    9.88   0 
  -6   0   2  275.51   10.65   0 
  -6   9   4   85.91    6.55   0 
  -5  -1   1  802.24   18.44   0 
  -5   5   5  232.59    8.38   0 
  -5   6   5   38.00    7.52   0 
  -5   9   4   10.17    7.24   0 
  -4  -1   1 1581.85   26.29   0 
  -4   5   5   75.81    6.31   0 
  -4   6   5  202.84    8.21   0 
  -4   9   4    9.79    7.33   0 
  -3  -7 -14   95.55    9.35   0 
  -3  -6 -10    6.53    7.56   0 
  -2  -7 -15  122.13    9.39   0 
  -2   8   4  397.83    8.86   0 
  -1  -7 -17   46.19    7.67   0 
  -1  10   2  119.66    8.52   0 
  -1  11   1   12.04    7.39   0 
   0  -7 -21    8.74    6.62   0 
   0  -7 -20   -4.06    7.90   0 
   0  -6 -14   77.31    6.87   0 
   0  -4  -7  386.33   11.16   0 
   0   9   2   -8.30    7.10   0 
   0  10   1  103.24    9.32   0 
   1  -2  -4 4030.66   30.08   0 
   1  10   0   -3.60    7.90   0 
   1  11  -1   13.90    9.48   0 
   2  -6 -21   38.10    7.67   0 
   2  -6 -20   45.79    7.80   0 
   2  -5 -14    9.90    7.03   0 
   2  -3  -8  306.51    8.66   0 
   2  -1  -4 2163.19   24.05   0 
   2   8   0 1481.89   17.67   0 
   3  -5 -18    7.95    6.92   0 
   3  -1  -6    0.47    8.47   0 
   4  -4 -18  272.95    8.68   0 
   5  -3 -18   44.41    7.58   0 
   5  -2 -14   42.89    8.03   0 
   5   1  -8  115.00    9.18   0 
   6  -2 -20   10.44    7.94   0 
   6  -1 -16  103.23    8.02   0 
   6   2 -10  589.58   13.49   0 
   6   3  -9  131.79   11.20   0 
   7   0 -20   13.44    8.13   0 
   7   3 -13  180.39   10.97   0 
 -11  -1  -4    6.92   10.97   0 
 -10   3   1   20.17    9.45   0 
  -9   3   2   88.97    9.74   0 
  -8  -2  -2    2.02   11.87   0 
  -8   3   3  275.73    9.23   0 
  -8   8   3   68.57    8.18   0 
  -7  -7 -14   41.12   12.54   0 
  -7   2   3  120.09    8.68   0 
  -7   4   4  308.85    9.57   0 
  -7   5   4   96.17    7.87   0 
  -7   6   4   28.00    7.64   0 
  -7   7   4   69.94    8.00   0 
  -7   9   3   49.40    7.97   0 
  -6   3   4    3.65    7.41   0 
  -6   8   4   41.20    7.65   0 
  -5  -7 -13   37.70    9.25   0 
  -5  -6  -9   10.66    9.69   0 
  -5  -5  -6  247.19   14.61   0 
  -5   0   2 2198.36   23.18   0 
  -5   1   3   46.03    8.24   0 
  -5   8   4   70.06    7.36   0 
  -5  10   3   64.46    8.03   0 
  -4  -7 -13  130.32    9.86   0 
  -4  -6  -9   92.88   10.72   0 
  -4   0   2 1379.28   20.42   0 
  -4   8   4   41.58    7.60   0 
  -4  10   3  105.14    8.68   0 
  -4  11   2    6.56    8.07   0 
  -3  -4  -4   70.07   12.23   0 
  -3   3   4 1838.88   17.36   0 
  -3  11   2   22.20    6.80   0 
  -2   4   4  122.31    7.45   0 
  -2   5   4  630.44   11.61   0 
  -2   6   4    2.04    7.45   0 
  -2   7   4  120.36    7.35   0 
  -1  -7 -16   12.12    7.70   0 
  -1  -5  -8  234.37    9.78   0 
  -1   3   3  162.58   10.18   0 
   0  -7 -19    4.62    7.63   0 
   0  -7 -18   -0.67    7.45   0 
   0  -6 -13  109.85    8.39   0 
   0   8   2   37.41    9.24   0 
   0  11   0    3.59    8.08   0 
   1  -6 -15    2.19    7.41   0 
   1  -5 -11   45.28    7.51   0 
   1  -4  -8   -1.14    7.66   0 
   1   8   1  160.87    9.60   0 
   2  -6 -19   28.04    7.80   0 
   2  -4 -10  383.59    9.65   0 
   2   9  -1   14.50   10.14   0 
   3  -5 -17    0.66    6.88   0 
   3  -4 -13   77.83    6.39   0 
   3  -3 -10   33.12    6.45   0 
   3   8  -2   42.06    9.90   0 
   4  -4 -17   42.86    6.59   0 
   4  -3 -13   25.55    6.07   0 
   5  -3 -17    3.23    7.50   0 
   5  -1 -11   20.51    7.48   0 
   5   0  -9    4.49    8.41   0 
   6  -2 -19   50.58    7.74   0 
   6  -1 -15  128.75    8.26   0 
   6   0 -13   -1.99    7.15   0 
   6   1 -11  952.07   14.82   0 
   7   0 -19    6.12    8.38   0 
   7   0 -18   -7.60    9.49   0 
   7   1 -16    7.74    7.97   0 
   7   2 -14   -0.63    8.74   0 
   7   4 -12   14.64    9.73   0 
 -11   0  -3    2.69    9.16   0 
 -11   1  -2   25.55    9.85   0 
 -11   2  -1   15.76    8.30   0 
 -10   4   1    7.59    7.98   0 
  -9  -2  -3   78.34   11.98   0 
  -9   4   2   30.77    9.42   0 
  -9   7   2    3.75    8.02   0 
  -8   4   3   59.99    8.22   0 
  -8   5   3   -0.33    7.94   0 
  -8   6   3   40.85    7.87   0 
  -8   7   3  112.93    8.64   0 
  -7  -3  -3  345.38   21.39   0 
  -7  -1   0    0.56    9.22   0 
  -7   1   2   20.96    8.60   0 
  -7   8   3   86.68    8.36   0 
  -6  -7 -13   14.43    9.02   0 
  -6  -6  -9   16.77   11.20   0 
  -6   4   4   34.47    7.76   0 
  -6   5   4  369.03    9.41   0 
  -6   6   4   23.66    7.46   0 
  -6   7   4   56.77    7.58   0 
  -6   9   3   22.04    7.71   0 
  -5   3   4  176.36    9.06   0 
  -5   7   4  113.01    7.82   0 
  -4  -5  -6    2.10    9.64   0 
  -4   3   4   48.68    8.31   0 
  -4   7   4   87.68    7.62   0 
  -3  -6  -9   14.50    8.69   0 
  -3  -3  -2  201.79   18.64   0 
  -3   4   4   63.35    7.65   0 
  -3   9   3   60.19    7.99   0 
  -2  -7 -14    7.76    7.43   0 
  -2  -6 -10   17.49    7.93   0 
  -2   2   3  120.05    8.83   0 
  -2  10   2   40.68    7.85   0 
  -2  11   1   55.84    8.09   0 
  -1  -7 -15  259.42    8.74   0 
  -1  -6 -11   53.47    8.26   0 
  -1   7   3  183.21    8.73   0 
   0  -7 -17   11.22    7.72   0 
   0  -5  -9    0.03    7.88   0 
   1  -7 -21   11.60    7.75   0 
   2  -6 -18   10.04    5.94   0 
   2  -5 -13  146.23    7.66   0 
   2   7   0   14.52    8.60   0 
   2  10  -2   33.34    9.53   0 
   2  11  -3    7.27    9.71   0 
   3  -5 -16   16.01    7.21   0 
   3  -4 -12    4.62    6.80   0 
   3   1  -3    2.24   11.26   0 
   3  11  -5    8.84   10.13   0 
   4  -5 -22   -0.31    7.60   0 
   4  -5 -21   19.81    7.62   0 
   4  -4 -16   84.41    6.64   0 
   4  -3 -12   44.76    7.84   0 
   5  -4 -22   21.54    7.88   0 
   5  -4 -21    3.92    7.92   0 
   5  -3 -16    5.52    7.38   0 
   5  -2 -13    1.06    7.76   0 
   5   7  -6  273.21   21.17   0 
   6  -2 -18   16.33    7.65   0 
   6   4  -8   25.83   12.02   0 
   7   0 -17   -6.21    9.00   0 
   7   1 -15   68.72   10.10   0 
 -10  -1  -3   74.06   10.80   0 
 -10   2   0    1.60    7.55   0 
 -10   5   1   10.39    8.31   0 
  -9  -3  -5    3.33   15.31   0 
  -9   2   1   20.39    8.06   0 
  -9   5   2   -9.01    7.51   0 
  -9   6   2   57.29    8.32   0 
  -8   2   2   -3.13    6.97   0 
  -8   8   2   -0.17    7.91   0 
  -7   0   1    2.68    8.15   0 
  -7   3   3  324.95   10.36   0 
  -7   7   3    8.86    7.53   0 
  -7   9   2   26.85    7.94   0 
  -6   2   3   50.07    8.01   0 
  -6   8   3   -1.15    7.46   0 
  -6  10   2   20.79    6.92   0 
  -5  -7 -12    9.62    9.78   0 
  -5   4   4  103.22    7.98   0 
  -5   5   4  501.76    9.90   0 
  -5   6   4  344.34    9.10   0 
  -5   9   3   47.67    6.49   0 
  -5  10   2   30.35    7.80   0 
  -4  -8 -17   35.54    9.66   0 
  -4  -7 -12   18.01    8.92   0 
  -4   4   4  501.19   10.42   0 
  -4   5   4   77.88    7.54   0 
  -4   6   4   42.67    7.20   0 
  -4   9   3    0.77    6.18   0 
  -4  10   2   11.64    7.96   0 
  -4  11   1   17.56    7.92   0 
  -3  -8 -18   10.99    8.16   0 
  -3  -5  -6  472.59   13.42   0 
  -3   6   4   32.82    5.86   0 
  -3  10   2    9.83    7.67   0 
  -3  11   1    7.08    8.36   0 
  -2  -8 -19   31.65    8.71   0 
  -2  -7 -13   21.07    8.78   0 
  -2   8   3   16.91    7.64   0 
  -1  -4  -5  255.66   11.59   0 
  -1   5   3  497.26   11.35   0 
  -1   6   3  438.51   10.74   0 
  -1  10   1  107.78    8.36   0 
  -1  11   0    4.19    7.70   0 
   0  -7 -16    1.66    7.63   0 
   0  -6 -12  852.36   12.29   0 
   0  -4  -6   93.96    9.32   0 
   0   3   2    1.21   10.43   0 
   0   7   2    8.79    7.43   0 
   0   9   1    3.71    7.15   0 
   0  10   0  481.12   11.52   0 
   0  11  -1   13.24    9.32   0 
   1  -7 -19   58.04    8.17   0 
   1  -6 -14    4.69    6.09   0 
   1  -5 -10   12.47    7.14   0 
   1   3   1   73.77   12.08   0 
   1   7   1   97.50    9.31   0 
   1   9   0    9.35    7.84   0 
   1  10  -1  112.67    9.88   0 
   1  11  -2   44.53    9.41   0 
   2  -6 -17  167.70    7.09   0 
   2  -6 -16   86.89    7.86   0 
   2  -5 -12  119.89    7.62   0 
   2  -2  -5  233.73   10.53   0 
   2   4   0   18.68   10.71   0 
   2   6   0   59.08    9.76   0 
   3  -6 -22    6.89    6.31   0 
   3  -6 -21  124.13    8.44   0 
   3  -3  -9   42.75    7.90   0 
   3  -2  -7    3.22    6.56   0 
   3   0  -4   22.74    8.94   0 
   3   9  -3   55.41   10.15   0 
   3  10  -4    2.36   10.39   0 
   4  -5 -20   13.71    6.34   0 
   4  -5 -19   45.87    7.70   0 
   4  -4 -15   49.07    6.22   0 
   4   0  -6  123.95    9.34   0 
   4   2  -4  569.47   18.70   0 
   4   9  -5   28.77   11.24   0 
   4  10  -6    7.65   10.94   0 
   5  -4 -20   10.92    7.80   0 
   5  -4 -19   11.05    7.87   0 
   5  -3 -15   33.24    7.76   0 
   5  -1 -10  409.54   10.26   0 
   6  -2 -17    2.63    7.80   0 
   6  -1 -14    8.42    7.19   0 
   6   0 -12   82.47    8.26   0 
   7  -1 -20    6.07    8.43   0 
   7  -1 -19   23.83    8.97   0 
   7   2 -13   15.59    8.99   0 
   7   3 -12   22.98    9.36   0 
   7   5 -11    3.69   13.40   0 
   8   3 -17    4.36   10.29   0 
 -10   0  -2   65.61    9.84   0 
 -10   1  -1    7.98    7.60   0 
 -10   3   0   34.45    9.53   0 
  -9  -1  -2  190.97   11.62   0 
  -9   1   0    2.41    9.23   0 
  -9   7   1   -6.59    8.15   0 
  -8  -1  -1    3.50    9.64   0 
  -8   1   1    6.47    8.77   0 
  -8   3   2   -2.22    7.57   0 
  -8   7   2   38.94    8.26   0 
  -7  -7 -13    5.65   12.41   0 
  -7   4   3   84.84    8.28   0 
  -7   5   3  102.23    8.22   0 
  -7   6   3  235.09    8.72   0 
  -6  -7 -12   30.26   10.35   0 
  -6  -5  -6   15.41   14.53   0 
  -6  -2  -1    1.49   12.55   0 
  -6   9   2   10.71    7.78   0 
  -5   2   3  131.28    9.08   0 
  -5   8   3   28.11    7.31   0 
  -4  -8 -16    4.02    9.38   0 
  -4   8   3   61.26    7.79   0 
  -3  -8 -17   44.19    8.32   0 
  -3   8   3   30.54    7.78   0 
  -2  -8 -18    5.84    7.89   0 
  -2  -6  -9    8.09    8.41   0 
  -2   7   3    3.21    7.51   0 
  -2  11   0    2.03    7.65   0 
  -1  -8 -20   18.60    8.66   0 
  -1  -8 -19   10.55    8.13   0 
  -1  -6 -10    1.53    7.83   0 
  -1  -3  -3  152.77   12.47   0 
  -1   8   2   66.18    8.02   0 
   0  -3  -4    2.35    9.44   0 
   0   6   2  484.24   12.27   0 
   1  -6 -13  208.81    8.66   0 
   1   0  -1    0.71   21.29   0 
   2  -4  -9   15.22    6.26   0 
   2   5   0  479.04   14.96   0 
   2   8  -1  245.68   12.08   0 
   3  -6 -20   14.92    6.28   0 
   3  -4 -11   23.75    7.18   0 
   3  -1  -5   60.03    9.21   0 
   5  -4 -18   15.03    7.60   0 
   5  -2 -12  180.46    7.91   0 
   5   1  -7   37.19    8.64   0 
   6  -3 -20   -4.56    8.18   0 
   6  -3 -19   -1.73    7.74   0 
   6  -2 -16    5.48    7.89   0 
   6  -1 -13   32.35    7.63   0 
   6   1 -10   37.75    8.94   0 
   6   2  -9    3.12    8.84   0 
   7  -1 -18   -6.73    7.87   0 
   7   0 -16  584.55   11.49   0 
   7   1 -14  223.93    9.61   0 
   7   4 -11   28.57   10.81   0 
   7   6 -11   63.79   17.04   0 
   8   2 -18   24.60    9.66   0 
   8   4 -16   52.64    9.92   0 
 -11   1  -3    4.55    9.39   0 
 -10   4   0    3.79    8.03   0 
 -10   5   0   48.09    8.48   0 
  -9   0  -1   -4.31    8.64   0 
  -9   3   1  314.98    9.67   0 
  -9   4   1   16.03    7.83   0 
  -9   6   1    4.10    8.33   0 
  -8  -3  -4   64.81   15.82   0 
  -8   0   0  381.27   11.76   0 
  -8   4   2  434.58   10.54   0 
  -8   5   2   38.96    8.03   0 
  -8   6   2   69.72    8.05   0 
  -8   8   1   11.19    7.71   0 
  -7   2   2   96.04    9.56   0 
  -7   8   2   76.43    6.79   0 
  -6   1   2  279.27    9.87   0 
  -6   3   3   33.06    7.75   0 
  -6   6   3  342.41    9.29   0 
  -6   7   3  183.94    7.30   0 
  -6  10   1    2.22    7.88   0 
  -5  -8 -16    8.30    9.56   0 
  -5  -6  -8  136.03   12.23   0 
  -5   7   3    2.01    7.03   0 
  -5   9   2   50.29    7.72   0 
  -5  10   1   14.60    7.75   0 
  -4   2   3  430.93   11.78   0 
  -4   9   2    8.44    7.38   0 
  -4  11   0    4.77    7.89   0 
  -3  -8 -16    6.03    7.67   0 
  -3   7   3    9.53    6.82   0 
  -3   9   2   97.06    8.16   0 
  -3  10   1  184.28    8.66   0 
  -3  11   0    7.00    8.26   0 
  -2  -8 -17   70.02    8.53   0 
  -2  -7 -12   12.82    7.25   0 
  -2   3   3  427.68   10.29   0 
  -2   6   3  394.98   10.21   0 
  -1  -8 -18   54.42    8.21   0 
  -1  -7 -13   -2.68    7.32   0 
  -1   9   1   75.30    8.13   0 
  -1  11  -1    8.95    8.91   0 
   0  -8 -20   23.03    8.31   0 
   0  -7 -15   -0.27    6.39   0 
   0  -6 -11  249.79    8.34   0 
   0  -5  -8   -4.90    8.02   0 
   0  -1  -1    3.79   18.24   0 
   0   4   2 2543.58   23.36   0 
   0   5   2    4.28    8.29   0 
   0   8   1   21.39    8.97   0 
   1  -7 -17   35.59    7.69   0 
   1  -4  -7 1487.38   15.27   0 
   1  -3  -5  293.84    9.62   0 
   1  -1  -2 4006.04   39.72   0 
   1   4   1    6.93    9.50   0 
   1   6   1   21.71    7.51   0 
   1   8   0    4.23    8.46   0 
   2  -7 -21    8.34    6.41   0 
   2  -7 -20   -2.41    7.73   0 
   2  -6 -15   24.48    6.40   0 
   2  11  -4   44.46    9.82   0 
   3  -6 -18   12.96    7.45   0 
   3   7  -2   42.32    9.91   0 
   4  -5 -17   31.70    7.38   0 
   4  -4 -13    7.97    7.06   0 
   4  -1  -7    3.64    8.05   0 
   5  -4 -17    8.46    7.32   0 
   5  -3 -14    4.21    5.94   0 
   5   0  -8  104.94    8.35   0 
   5   2  -6  132.50   10.95   0 
   6  -3 -18   66.11    8.15   0 
   6   0 -11    3.58    7.53   0 
   6   3  -8    2.07   10.34   0 
   7  -1 -17    1.88    7.91   0 
   7   0 -15    4.16    7.61   0 
   7   2 -12    5.39    8.64   0 
   8   1 -19    1.93    8.62   0 
   8   2 -17    8.01    9.60   0 
   8   3 -16    6.52    9.33   0 
   8   5 -15   14.40   12.31   0 
 -11   0  -4   14.30    9.44   0 
 -10  -2  -5   54.15   11.78   0 
 -10   2  -1   14.03    7.95   0 
  -9   5   1   50.91    6.57   0 
  -8  -6 -10   26.54   18.81   0 
  -8  -4  -6  475.77   28.83   0 
  -7  -6  -9  100.77   15.65   0 
  -7   7   2   67.76    8.02   0 
  -7   9   1    5.39    6.40   0 
  -6  -1   0   61.93   11.10   0 
  -6   0   1    0.64    8.16   0 
  -6   4   3   44.64    8.16   0 
  -6   5   3   52.41    7.85   0 
  -6   8   2   59.57    7.72   0 
  -5  -8 -15   35.77    9.88   0 
  -5  -7 -11   44.86   10.26   0 
  -5   3   3  134.08    8.91   0 
  -5   6   3  129.83    8.16   0 
  -4  -8 -15  123.56   10.17   0 
  -4  -7 -11  283.12   11.53   0 
  -4   7   3   67.83    6.37   0 
  -4  10   1   17.46    6.70   0 
  -3  -8 -15   90.30    9.82   0 
  -3  -7 -11   29.63    9.23   0 
  -3  -6  -8   74.53    9.51   0 
  -3   3   3 1173.24   15.06   0 
  -3   6   3    2.92    7.11   0 
  -2  -8 -16    9.93    8.38   0 
  -2  -5  -6    8.59    7.43   0 
  -2   4   3  204.22    9.40   0 
  -2   5   3 1444.26   15.13   0 
  -2   8   2   17.14    7.74   0 
  -1   2   2  788.56   16.76   0 
  -1   7   2  112.45    8.42   0 
  -1  10   0    3.91    7.51   0 
   0  -8 -19   23.99    8.39   0 
   0  -7 -14    1.50    7.77   0 
   0   9   0    5.63    8.53   0 
   0  11  -2    8.81    8.25   0 
   1  -7 -16    9.16    7.62   0 
   1  -5  -9   53.99    8.06   0 
   1   5   1 1114.17   16.62   0 
   1  11  -3   55.32    8.39   0 
   2  -7 -19   32.16    8.25   0 
   2  -4  -8   36.32    7.36   0 
   2  -3  -6  176.96    9.35   0 
   2   9  -2   17.30    9.34   0 
   2  10  -3   -0.60    8.95   0 
   3  -6 -17   45.75    7.45   0 
   3  -5 -13   42.81    7.22   0 
   3  -4 -10   30.61    7.11   0 
   3  -3  -8  442.83    9.35   0 
   3   2  -2  134.69   22.98   0 
   3  11  -6    4.37    9.47   0 
   4  -6 -21   62.70    7.98   0 
   4  -3 -10    4.23    7.28   0 
   4   7  -4   97.80   12.72   0 
   5  -5 -21   71.37    8.26   0 
   5  -4 -16    0.90    7.31   0 
   5  -2 -11   26.58    6.78   0 
   5  -1  -9   65.45    8.18   0 
   6  -3 -17   10.44    7.88   0 
   6  -2 -14  120.24    8.46   0 
   6  -1 -12   11.51    7.92   0 
   7  -2 -20    5.26    7.98   0 
   7  -2 -19    4.16    7.90   0 
   7   1 -13    0.13    8.42   0 
   7   3 -11   10.47    9.16   0 
   8   1 -18   22.38    8.51   0 
   8   4 -15    4.43   10.22   0 
 -11   2  -3   11.49   10.40   0 
 -10   1  -2   15.64    9.16   0 
 -10   3  -1   25.50    8.17   0 
  -9   2   0   -0.39    7.85   0 
  -9   7   0   -0.13    8.07   0 
  -8   7   1    0.62    6.35   0 
  -7  -7 -12    6.44   12.41   0 
  -7   1   1   -4.56    8.70   0 
  -7   3   2    0.16    8.35   0 
  -7   4   2    6.44    7.67   0 
  -7   5   2  237.01    9.03   0 
  -7   6   2   71.64    7.98   0 
  -7   8   1  146.78    8.61   0 
  -6   7   2   -3.53    7.58   0 
  -6   9   1  112.88    7.00   0 
  -6  10   0   13.45    8.15   0 
  -5   1   2   -0.23    8.08   0 
  -5   4   3   53.01    7.57   0 
  -5   5   3   50.83    7.30   0 
  -5   8   2    6.34    5.78   0 
  -5   9   1    7.84    7.32   0 
  -4   3   3 1130.04   13.61   0 
  -4   4   3    6.62    7.92   0 
  -4   5   3   80.92    7.54   0 
  -4   6   3   82.29    6.45   0 
  -4   8   2   34.40    7.45   0 
  -3   1   2  213.34   11.87   0 
  -3   4   3   49.33    7.89   0 
  -3   5   3  150.66    8.35   0 
  -3   8   2   49.96    7.69   0 
  -2  -8 -15    8.97    9.34   0 
  -2  -7 -11   46.41    8.90   0 
  -2  -6  -8  149.51    9.81   0 
  -2  10   0  204.12    9.28   0 
  -2  11  -1   55.36    8.10   0 
  -1  -8 -16   -3.13    7.76   0 
  -1  -7 -12   69.94    7.89   0 
  -1  -6  -9   52.00    7.94   0 
   0  -8 -18    2.79    8.06   0 
   0  -7 -13    0.88    7.56   0 
   0  -6 -10  669.53   11.81   0 
   0   7   1    2.44    8.45   0 
   0  10  -1  121.10    8.47   0 
   1  -2  -3   27.04   11.11   0 
   1   9  -1   90.12    8.54   0 
   1  10  -2  131.82    8.80   0 
   2  -7 -18    3.48    6.26   0 
   2  -6 -13  528.00   10.05   0 
   2  -5 -10   53.73    7.38   0 
   2  -1  -3  569.24   16.00   0 
   3  -6 -16   85.05    7.78   0 
   3   8  -3   33.37    9.88   0 
   3  10  -5    6.93   10.24   0 
   4  -6 -20    4.85    7.29   0 
   4  -5 -15   28.97    7.58   0 
   4  -4 -12   39.82    6.88   0 
   4  -2  -8   49.06    6.88   0 
   5  -5 -20    0.38    6.38   0 
   5  -5 -19   12.56    7.77   0 
   5  -4 -15    8.64    7.54   0 
   5   8  -7  183.33   16.17   0 
   5   9  -8    9.97   12.85   0 
   6  -4 -21    5.43    6.76   0 
   6  -4 -20   17.04    8.17   0 
   6   0 -10  191.78    9.85   0 
   6   1  -9   36.95    8.97   0 
   7  -2 -18   59.21    7.95   0 
   7   0 -14  144.99    9.24   0 
   8   0 -19    6.26    8.20   0 
   8   1 -17   38.85    9.67   0 
   8   2 -16    7.87    9.57   0 
 -10  -3  -7   43.64   15.43   0 
 -10  -1  -4    6.70   10.26   0 
 -10   0  -3    3.30    9.30   0 
 -10   4  -1   -2.78    8.24   0 
 -10   5  -1    4.45    8.51   0 
  -9   1  -1   19.63    9.72   0 
  -9   3   0   11.12    7.68   0 
  -9   4   0    2.28    7.56   0 
  -9   5   0    9.83    7.61   0 
  -9   6   0    5.97    6.76   0 
  -8   1   0   47.00    9.32   0 
  -8   3   1  335.51    9.69   0 
  -8   4   1  193.38    9.02   0 
  -8   5   1    7.98    7.85   0 
  -8   6   1   16.90    6.56   0 
  -8   8   0   68.73    6.90   0 
  -7   7   1    0.03    7.51   0 
  -7   9   0    9.79    6.32   0 
  -6  -7 -11   11.07   10.56   0 
  -6  -6  -8   41.35   12.66   0 
  -6   2   2  103.28    8.52   0 
  -6   6   2   31.59    7.56   0 
  -6   8   1   75.19    7.72   0 
  -5  -8 -14    3.37    9.53   0 
  -5   7   2   -0.58    7.02   0 
  -5  10   0   -2.12    6.32   0 
  -4  -8 -14   28.38    9.71   0 
  -4  -7 -10   14.32   10.01   0 
  -4  -5  -5   73.57   12.80   0 
  -4   1   2 1109.84   16.63   0 
  -4   9   1   -2.44    7.20   0 
  -4  10   0   10.21    7.79   0 
  -4  11  -1   22.70    6.61   0 
  -3  -8 -14   27.59    8.24   0 
  -3   9   1  170.16    8.61   0 
  -3  10   0    0.22    7.75   0 
  -3  11  -1   15.69    6.55   0 
  -2   7   2   49.74    7.96   0 
  -1   6   2  257.57    9.88   0 
  -1   8   1  149.94    8.54   0 
  -1  11  -2   35.73    8.69   0 
   0  -8 -17  152.95    8.70   0 
   0  -5  -7   -3.19    7.74   0 
   0  -4  -5   51.34    9.68   0 
   0  -2  -2  193.28   15.12   0 
   1  -8 -19   16.99    7.85   0 
   1  -7 -14  115.10    8.19   0 
   1  -6 -11   54.85    6.22   0 
   1  -5  -8  205.08    9.13   0 
   1  -4  -6    5.14    7.83   0 
   1   7   0    4.23    8.92   0 
   2  -7 -17   12.31    6.15   0 
   2   0  -2 1565.68   27.44   0 
   2  11  -5   26.41    9.94   0 
   3  -7 -20   19.08    7.81   0 
   3  -6 -15   31.66    7.35   0 
   3  -5 -12    7.40    5.89   0 
   3   6  -2  249.00   12.83   0 
   3   9  -4   27.94    8.77   0 
   4  -6 -19   11.19    6.38   0 
   4  -6 -18   34.62    7.55   0 
   4   0  -5   -0.41    9.67   0 
   4  10  -7   29.05   10.74   0 
   5  -5 -18   72.13    7.92   0 
   5  -3 -12  362.19    9.74   0 
   5  -2 -10  133.78    8.45   0 
   6  -4 -19   28.94    8.28   0 
   6  -2 -13   64.73    8.12   0 
   6   2  -8  196.26   11.46   0 
   7  -2 -17   65.10    8.26   0 
   7  -1 -15   65.82    8.14   0 
   7   0 -13    4.44    9.27   0 
   7   1 -12   24.50    9.05   0 
   7   2 -11    3.75    9.80   0 
   8   0 -18   12.39    9.55   0 
   8   2 -15   51.83   10.01   0 
   8   4 -14    6.37   11.26   0 
   8   5 -14   84.75   13.80   0 
 -11   0  -5   12.18   10.96   0 
 -11   1  -4   11.05    9.64   0 
 -10   2  -2   14.60    9.50   0 
  -9  -2  -4    3.28   10.77   0 
  -9   0  -2   54.66    9.27   0 
  -9   7  -1    7.29    8.19   0 
  -8   7   0   12.50    8.17   0 
  -7  -2  -2   96.62   12.80   0 
  -7   0   0   16.67    8.56   0 
  -7   2   1    7.75    9.17   0 
  -7   8   0   -2.56    7.71   0 
  -6   3   2   54.70    8.09   0 
  -6   4   2  189.38    9.18   0 
  -6   5   2   73.48    8.07   0 
  -6   9   0   69.03    8.10   0 
  -6  10  -1  -10.83    8.08   0 
  -5  -7 -10   16.94   10.04   0 
  -5   0   1    3.53    9.40   0 
  -5   2   2  285.40   10.42   0 
  -5   6   2   33.19    7.76   0 
  -5   8   1    2.83    7.13   0 
  -4   7   2   19.88    5.93   0 
  -3  -7 -10   66.82    9.42   0 
  -3  -5  -5   67.54   10.38   0 
  -3   7   2   44.81    5.95   0 
  -2  -3  -2    7.29   11.46   0 
  -2   0   1    1.36   12.56   0 
  -2   8   1  247.62    9.23   0 
  -2  11  -2    1.68    7.77   0 
  -1  -8 -15   47.05    8.15   0 
  -1  -7 -11   18.49    7.51   0 
  -1  -6  -8   11.21    8.77   0 
  -1  -4  -4   26.39   10.35   0 
  -1   4   2   77.19    9.31   0 
  -1   5   2 1085.89   14.84   0 
  -1   9   0   -3.80    7.64   0 
  -1  10  -1  119.32    8.48   0 
   0  -8 -16   51.28    7.88   0 
   0  -7 -12    6.96    7.75   0 
   0  -6  -9  529.22   11.01   0 
   0   6   1   -3.92    9.39   0 
   0   8   0   -1.75    7.71   0 
   0  11  -3   12.31    8.23   0 
   1  11  -4   18.20    8.44   0 
   2  -7 -16    3.65    6.07   0 
   2  -4  -7  256.73    9.33   0 
   2  -2  -4 5707.29   33.02   0 
   2   8  -2   10.47    9.37   0 
   3  -7 -19   53.53    6.49   0 
   3  -6 -14   70.63    7.90   0 
   3  -5 -11   58.37    7.30   0 
   3  -4  -9  113.50    6.75   0 
   3  -3  -7  332.66    9.88   0 
   3  11  -7   72.43   11.34   0 
   4  -5 -14   91.97    6.97   0 
   4  -4 -11   32.27    6.95   0 
   4  -3  -9  137.52    8.37   0 
   4  -1  -6    8.26    8.24   0 
   4   8  -5  176.21   12.46   0 
   4   9  -6   18.22   11.28   0 
   5  -5 -17    9.50    7.50   0 
   5  -4 -14   66.61    7.88   0 
   5  -1  -8  113.77    8.78   0 
   5   0  -7    0.42    7.32   0 
   5   1  -6  496.30   13.39   0 
   5   3  -5   16.67   13.86   0 
   6  -4 -18   11.78    8.12   0 
   6  -3 -15    1.00    6.22   0 
   7  -3 -20    3.87    8.10   0 
   7   4 -10    7.17   12.16   0 
   7   5 -10   64.24   15.85   0 
   8   0 -17   -0.38    9.40   0 
   8   1 -16    8.41    7.98   0 
   8   3 -14    6.40   10.52   0 
 -10   3  -2   -1.71    8.29   0 
 -10   4  -2   14.21    8.55   0 
 -10   5  -2    1.45    8.32   0 
  -9  -1  -3  400.34   13.21   0 
  -9   2  -1   24.47    8.16   0 
  -9   6  -1   13.70    8.47   0 
  -8  -2  -3  544.67   16.38   0 
  -8  -1  -2   28.48    9.88   0 
  -8   0  -1    1.88    8.56   0 
  -8   2   0  479.97   12.10   0 
  -8   6   0  196.19    8.86   0 
  -8   8  -1   15.55    8.09   0 
  -7  -1  -1    3.34    9.60   0 
  -7   3   1  690.82   12.90   0 
  -7   5   1   99.85    8.29   0 
  -7   6   1    3.22    5.93   0 
  -7   9  -1   15.25    7.89   0 
  -6  -8 -14   41.75   11.34   0 
  -6   1   1   70.60    9.44   0 
  -6   7   1  134.36    8.40   0 
  -5  -8 -13   13.47   10.72   0 
  -5  -5  -5  221.48   16.74   0 
  -5  -2  -1  304.87   18.28   0 
  -5  -1   0    2.18   11.63   0 
  -5   5   2   99.71    7.66   0 
  -5   9   0    4.09    7.62   0 
  -5  10  -1   13.81    7.99   0 
  -4  -8 -13   74.94    9.96   0 
  -4  -6  -7  632.05   15.44   0 
  -4   6   2  101.51    7.75   0 
  -4   8   1  169.44    8.58   0 
  -4   9   0   53.37    7.78   0 
  -4  10  -1   17.76    8.24   0 
  -4  11  -2   14.61    8.15   0 
  -3  -8 -13   33.07    8.40   0 
  -3  -6  -7  218.60   10.47   0 
  -3   6   2  237.25    8.72   0 
  -3   8   1  495.62   10.24   0 
  -3   9   0    3.27    7.88   0 
  -3  11  -2   27.63    8.12   0 
  -2  -7 -10    5.81    7.95   0 
  -2   9   0 1080.19   12.98   0 
  -2  10  -1  502.78   10.68   0 
  -1  -8 -14   41.87    7.70   0 
  -1   7   1   83.85    8.24   0 
   0  -8 -15  117.94    8.50   0 
   0  -3  -3    0.40   11.66   0 
   0   2   1 7376.88   52.14   0 
   0   9  -1   -3.34    7.24   0 
   0  10  -2   19.18    7.93   0 
   1  -8 -17   53.79    8.50   0 
   1  -6 -10   -2.92    7.55   0 
   1  -3  -4  439.76   12.14   0 
   1   6   0    3.52    8.48   0 
   1   9  -2  130.55   10.31   0 
   1  10  -3   87.44    8.85   0 
   2  -7 -15  105.11    8.11   0 
   2  -5  -9   14.68    6.20   0 
   2   6  -1  511.12   13.77   0 
   2   9  -3  102.56   10.36   0 
   3  -7 -18   -0.58    6.24   0 
   3  -1  -4    5.80    9.39   0 
   3   5  -2  534.89   18.20   0 
   4  -6 -16   21.00    7.40   0 
   4   1  -4  166.92   11.96   0 
   5  -5 -16    4.70    7.13   0 
   5  -4 -13    4.40    7.63   0 
   5  -3 -11   -1.13    8.10   0 
   5  -2  -9   29.99    8.08   0 
   6  -4 -17   16.98    7.62   0 
   6  -2 -12   58.46    7.95   0 
   6   0  -9   -2.50    8.95   0 
   6   4  -7  126.79   16.47   0 
   7  -3 -19   -1.28    6.63   0 
   7  -3 -18   37.81    8.31   0 
   7   3 -10    9.62    9.42   0 
   8   1 -15   15.63    9.81   0 
   8   2 -14   41.46   10.62   0 
 -10   1  -3   65.13    8.65   0 
  -9   3  -1  305.01    9.82   0 
  -9   4  -1   14.36    8.38   0 
  -9   5  -1   53.71    8.50   0 
  -9   7  -2    8.29    8.38   0 
  -8   3   0  375.94   10.28   0 
  -8   4   0  209.47    9.33   0 
  -8   5   0  328.97    9.74   0 
  -8   7  -1    2.91    8.06   0 
  -7  -7 -11    1.01   13.74   0 
  -7   4   1  393.98    9.94   0 
  -7   7   0   -8.25    7.56   0 
  -6   6   1  606.60   10.78   0 
  -6   8   0   37.53    7.81   0 
  -6   9  -1   97.74    8.22   0 
  -6  10  -2   12.03    8.51   0 
  -5  -6  -7  304.80   14.15   0 
  -5   3   2   14.49    6.68   0 
  -5   4   2    5.89    7.63   0 
  -5   7   1   21.40    7.34   0 
  -4  -4  -3    3.06   14.17   0 
  -4   0   1   -0.69   10.13   0 
  -4   2   2  112.15    9.82   0 
  -4   5   2   10.32    6.93   0 
  -3  -4  -3   54.36   13.51   0 
  -3   0   1    1.48   11.46   0 
  -3   2   2  138.58    9.65   0 
  -2  -9 -17   28.57    8.78   0 
  -2  -8 -13   63.61    8.53   0 
  -2  -6  -7   63.48    9.47   0 
  -2  -5  -5  154.31   10.10   0 
  -2   3   2    4.47    8.34   0 
  -2   5   2  242.35    8.49   0 
  -1  -7 -10  427.00   11.40   0 
  -1   8   0    2.21    7.92   0 
  -1  10  -2  125.88    9.58   0 
  -1  11  -3   66.08    8.51   0 
   0  -7 -11   11.84    7.75   0 
   0   5   1   -0.22    8.53   0 
   0  11  -4   14.28    9.59   0 
   1  -8 -16   -0.52    7.87   0 
   2  -8 -19   38.54    6.96   0 
   2  -8 -18    0.86    7.89   0 
   2  -7 -14    0.37    7.74   0 
   2  11  -6   17.92   10.12   0 
   3  -7 -17   89.22    7.14   0 
   3  -6 -13  143.48    8.07   0 
   3  -5 -10  141.84    8.15   0 
   3  -4  -8   63.73    7.25   0 
   3  -2  -5   35.54    9.07   0 
   3   0  -3    7.68   11.02   0 
   3   7  -3   -1.04   10.68   0 
   3  10  -6   84.79   11.20   0 
   4  -4 -10   60.53    7.62   0 
   4   6  -4   44.64   14.08   0 
   5  -6 -20   19.71    6.94   0 
   5  -6 -19    9.72    7.81   0 
   5  -5 -15   60.88    7.83   0 
   6  -5 -20   16.09    8.34   0 
   6  -4 -16  114.50    8.49   0 
   6  -1 -10   38.00    8.41   0 
   6   8 -10   51.52   18.87   0 
   7  -2 -15    3.84    7.93   0 
   7  -1 -13    1.95    7.57   0 
   7   0 -12  121.12    8.87   0 
   7   1 -11   31.39    8.04   0 
   8  -1 -18   20.66    8.20   0 
   8   0 -16   29.25    8.11   0 
 -11   1  -5    7.05   10.12   0 
 -10  -2  -6   68.60   12.06   0 
 -10  -1  -5   22.07   10.87   0 
 -10   0  -4    8.64    9.48   0 
 -10   2  -3   61.92    9.45   0 
 -10   5  -3   94.07    9.00   0 
  -9   1  -2  200.80   11.00   0 
  -9   6  -2   37.83    8.68   0 
  -8   8  -2    5.67    8.11   0 
  -7   1   0   -5.41    8.83   0 
  -7   6   0   10.27    7.45   0 
  -7   8  -1  153.38    7.53   0 
  -7   9  -2   14.64    8.10   0 
  -6  -8 -13   12.27   12.29   0 
  -6  -7 -10   13.33   11.66   0 
  -6   2   1    4.97    7.95   0 
  -6   5   1  946.44   12.51   0 
  -5   8   0    8.85    7.35   0 
  -5   9  -1   14.86    7.69   0 
  -5  10  -2   26.21    8.02   0 
  -4  -7  -9   34.53    9.21   0 
  -4   3   2  115.84    8.77   0 
  -4   4   2  696.47   11.73   0 
  -4   7   1   10.25    7.33   0 
  -4  11  -3   20.72    8.29   0 
  -3  -9 -16   12.60    9.10   0 
  -3  -8 -12    1.62    9.49   0 
  -3  -7  -9   71.61    9.67   0 
  -3   3   2  212.64    9.93   0 
  -3   4   2 2487.08   19.12   0 
  -3   7   1  127.33    7.60   0 
  -3  11  -3   45.57    8.85   0 
  -2  -8 -12   19.46    8.67   0 
  -2   7   1  325.46    8.48   0 
  -2  10  -2   42.04    8.12   0 
  -2  11  -3   11.32    8.03   0 
  -1  -9 -17   40.68    8.96   0 
  -1  -8 -13   33.80    7.94   0 
  -1   6   1   30.32    8.39   0 
  -1   9  -1   87.24    8.33   0 
   0  -8 -14    5.09    8.10   0 
   0  -6  -8   31.85    8.40   0 
   0  -5  -6   -0.21    8.35   0 
   0   3   1    6.95   10.76   0 
   0   4   1  847.18   15.54   0 
   0   7   0    6.21    7.64   0 
   1  -8 -15   58.02    8.21   0 
   1  -7 -12   63.08    7.12   0 
   1  -5  -7   76.57    7.64   0 
   1  -4  -5  253.44   10.55   0 
   2  -8 -17   64.83    8.71   0 
   2  -5  -8  176.96    8.66   0 
   3  -7 -16    4.75    6.26   0 
   3  -6 -12  112.74    8.18   0 
   3  -3  -6    9.80    7.88   0 
   3   9  -5  125.48   10.72   0 
   4  -6 -15  103.51    6.68   0 
   4  -5 -12  148.39    7.10   0 
   4  -3  -8    2.79    6.40   0 
   4  10  -8   11.03   10.74   0 
   5  -6 -18    5.04    7.84   0 
   5  -4 -12   10.62    7.41   0 
   5  -3 -10    4.28    7.38   0 
   6  -5 -19   12.56    6.59   0 
   6  -5 -18    0.21    7.86   0 
   6  -4 -15   34.12    7.82   0 
   7  -2 -14   -4.85    8.95   0 
   7   2 -10   82.39    9.54   0 
   8  -1 -17   37.70    8.66   0 
   8   0 -15    5.52    9.42   0 
   8   3 -13   24.30   10.53   0 
   8   4 -13   42.87   10.76   0 
   8   5 -13  120.07   15.54   0 
 -10   3  -3   74.93    8.79   0 
 -10   4  -3   16.37    8.28   0 
  -9   2  -2   82.80    9.59   0 
  -9   5  -2   10.06    7.73   0 
  -9   7  -3   -1.92    8.44   0 
  -8   1  -1    8.72    7.69   0 
  -8   6  -1   22.60    6.66   0 
  -7   5   0    7.97    7.75   0 
  -7   7  -1   12.93    7.61   0 
  -6   0   0   22.18    8.60   0 
  -6   3   1   21.23    7.96   0 
  -6   4   1    4.20    7.55   0 
  -6   7   0   66.10    6.77   0 
  -6   8  -1   86.54    7.95   0 
  -6   9  -2   -2.36    7.66   0 
  -5  -8 -12   19.45   10.88   0 
  -5  -7  -9  183.66   12.79   0 
  -5   1   1  793.02   14.05   0 
  -5   6   1  420.71    8.73   0 
  -4   8   0  115.04    8.28   0 
  -4   9  -1   -4.42    7.41   0 
  -4  10  -2   11.09    6.66   0 
  -3   8   0    1.44    7.84   0 
  -3   9  -1  173.66    8.84   0 
  -2  -7  -9    9.19    7.61   0 
  -2  -4  -3  188.65   13.16   0 
  -2   8   0 1731.60   14.60   0 
  -2   9  -1   19.40    7.94   0 
  -1  -9 -16    9.03    8.54   0 
  -1  -5  -5  171.75    9.80   0 
  -1  -2  -1 3217.23   44.73   0 
  -1  11  -4   15.35    8.27   0 
   0  -8 -13  123.21    8.68   0 
   0  -7 -10    8.63    7.94   0 
   0  -4  -4  649.99   13.77   0 
   0   8  -1   21.14    7.83   0 
   0   9  -2    8.56    7.87   0 
   0  10  -3  334.29    9.79   0 
   1  -7 -11   12.68    7.81   0 
   1   5   0    0.67    8.36   0 
   1  10  -4    9.60    9.22   0 
   2  -7 -13   16.62    6.49   0 
   2  -6 -10   26.53    7.34   0 
   2   5  -1    1.26   10.76   0 
   2   7  -2   36.67    8.99   0 
   2  10  -5  556.45   13.07   0 
   3  -7 -15   72.07    7.67   0 
   3   4  -2 2492.49   40.51   0 
   3   8  -4  100.49   10.84   0 
   4  -7 -18   16.23    6.69   0 
   4  -4  -9    1.30    7.05   0 
   4  -1  -5  227.94   11.96   0 
   5  -6 -17   10.66    7.81   0 
   5  -5 -14  117.81    8.03   0 
   5  -2  -8  133.85    8.88   0 
   5  -1  -7   44.48    8.34   0 
   5   0  -6  946.59   15.58   0 
   5   2  -5   42.99   10.40   0 
   5   6  -6   27.39   18.36   0 
   6  -5 -17   -5.05    7.83   0 
   6  -3 -12  312.27    9.84   0 
   6   2  -7   92.07   10.78   0 
   7  -4 -19   -2.16    7.18   0 
   7  -3 -16   36.47    7.74   0 
   7  -1 -12   26.49    8.77   0 
   7   0 -11   -0.47    7.67   0 
   8  -2 -18   23.06    8.66   0 
   8  -1 -16   16.73    8.43   0 
   8   2 -13   23.66    9.24   0 
 -10   1  -4    4.13    9.24   0 
  -9   0  -3    1.60    8.95   0 
  -9   3  -2   85.83    8.40   0 
  -9   4  -2   27.83    8.40   0 
  -8   3  -1  356.64   10.88   0 
  -8   4  -1  176.58    9.18   0 
  -8   5  -1    5.46    7.82   0 
  -8   7  -2   38.49    6.95   0 
  -8   8  -3   69.11    8.42   0 
  -7   2   0   -5.64    7.88   0 
  -7   3   0   10.59    8.13   0 
  -7   4   0    9.25    7.94   0 
  -7   8  -2   70.26    8.33   0 
  -7   9  -3   20.82    8.15   0 
  -6   6   0  302.84    9.49   0 
  -5   5   1  661.47   10.88   0 
  -5   7   0    1.43    7.21   0 
  -5  10  -3   56.99    8.21   0 
  -4  -9 -15  101.05   10.66   0 
  -4  -1   0  264.11   14.91   0 
  -4   6   1   11.37    5.77   0 
  -3  -9 -15    7.17    8.89   0 
  -3  -8 -11  137.56   10.48   0 
  -3   6   1    2.58    7.30   0 
  -3  11  -4   13.74    8.55   0 
  -2   6   1  508.54    9.91   0 
  -2  11  -4   39.82    8.39   0 
  -1  -8 -12   16.41    7.80   0 
  -1  -7  -9  154.69    9.05   0 
  -1  -3  -2  568.39   17.15   0 
  -1   7   0    1.91    7.55   0 
   0  -9 -17    4.86    8.35   0 
   0  11  -5   -1.81    8.34   0 
   1  -8 -14   36.17    8.10   0 
   1   8  -2   68.31    9.27   0 
   1   9  -3  631.35   12.24   0 
   1  11  -6    9.45    9.36   0 
   2  -7 -12   11.19    7.58   0 
   2   8  -3   18.84    9.34   0 
   2   9  -4   19.04    9.95   0 
   2  11  -7   25.16    9.91   0 
   3  -8 -18   13.04    8.03   0 
   3  -7 -14   86.38    8.03   0 
   3  -6 -11  132.34    7.90   0 
   3  -5  -9  187.22    7.28   0 
   3  -4  -7  407.01    9.92   0 
   4  -7 -17   26.41    6.35   0 
   4  -6 -13   25.52    7.51   0 
   4  -5 -11   -0.94    6.08   0 
   4  -2  -6  607.19   12.28   0 
   4   9  -7  146.63   12.43   0 
   5  -6 -16    9.56    7.65   0 
   5  -5 -13    8.40    7.64   0 
   5  -4 -11   46.01    7.58   0 
   5  -3  -9  123.28    8.34   0 
   5   9  -9   65.85   13.18   0 
   6  -4 -14   36.08    6.51   0 
   6  -2 -10  590.16   11.64   0 
   6  -1  -9   40.13    8.42   0 
   6   0  -8  258.15    9.92   0 
   7  -4 -18   13.22    6.60   0 
   7  -3 -15   -0.18    7.80   0 
   7  -2 -13   18.33    7.79   0 
   7   1 -10   15.18    9.06   0 
   8  -2 -17    9.78    8.45   0 
   8   0 -14   35.33    9.40   0 
   8   1 -13    5.89    9.40   0 
 -10  -3  -8   26.92   14.68   0 
 -10   2  -4   18.93    9.24   0 
 -10   3  -4   15.41    9.85   0 
 -10   4  -4    7.68    8.55   0 
 -10   5  -4    7.61    8.72   0 
  -9  -2  -5    5.16   11.35   0 
  -9  -1  -4   96.51   10.82   0 
  -9   6  -3    3.78    7.13   0 
  -8   0  -2    3.16    8.77   0 
  -8   6  -2   62.66    8.27   0 
  -7   0  -1   -0.69    8.55   0 
  -7   6  -1    5.41    7.70   0 
  -6  -6  -7   60.77   15.67   0 
  -6  -1  -1   68.96   10.45   0 
  -6   7  -1  124.21    8.18   0 
  -5   3   1   28.71    8.29   0 
  -5   4   1    4.36    7.58   0 
  -5   8  -1  -10.16    5.88   0 
  -5   9  -2   64.63    6.45   0 
  -4  -8 -11  128.38   10.23   0 
  -4  -6  -6    0.74   11.01   0 
  -4   1   1 1517.58   19.12   0 
  -4   5   1  229.77    8.63   0 
  -4   7   0    5.13    7.28   0 
  -4   9  -2    9.55    7.65   0 
  -4  10  -3   95.29    8.83   0 
  -3  -9 -14    5.88    9.93   0 
  -3  -7  -8    3.07    9.12   0 
  -3  -6  -6    4.40    9.03   0 
  -3   7   0    0.39    6.80   0 
  -3  10  -3  191.02    8.85   0 
  -2  -8 -11   76.46    8.96   0 
  -2   5   1    4.50    7.89   0 
  -2   7   0   21.70    7.93   0 
  -2  10  -3   -4.87    8.11   0 
  -1  -9 -15   21.64    8.53   0 
  -1   8  -1  162.03    9.18   0 
  -1   9  -2  144.64    8.72   0 
  -1  11  -5   18.42    9.38   0 
   0  -9 -16   -2.17    8.08   0 
   0  -8 -12  789.36   12.00   0 
   0  -6  -7   77.87    8.53   0 
   0   6   0  402.14   11.33   0 
   1  -9 -17   34.57    8.76   0 
   1  -8 -13   33.49    7.99   0 
   1  -6  -8   15.08    8.11   0 
   1   2   0    1.57   16.53   0 
   1   4   0    3.17    9.67   0 
   2  -8 -15    8.72    7.92   0 
   2  -6  -9   13.49    6.90   0 
   2  -2  -3  127.23   11.00   0 
   3  -8 -17   40.90    8.21   0 
   3  10  -7  381.38   12.58   0 
   4  -7 -16   10.06    6.40   0 
   4   0  -4 3976.76   30.63   0 
   4   7  -5    1.15   12.23   0 
   4   8  -6   59.18   11.40   0 
   5  -6 -15    4.88    7.39   0 
   6  -4 -13   38.07    7.69   0 
   6  -3 -11   20.78    7.88   0 
   7  -4 -17   59.50    7.41   0 
   7  -3 -14   10.46    8.05   0 
   7   4  -9   12.23   13.49   0 
   8  -2 -16    3.12    9.77   0 
   8  -1 -15   19.32    8.43   0 
   8   3 -12   19.86   10.59   0 
   8   4 -12    2.54   12.62   0 
 -10   0  -5    4.88    9.55   0 
  -9   5  -3  297.61    9.75   0 
  -8   5  -2   35.01    8.11   0 
  -8   7  -3  131.65    8.95   0 
  -8   8  -4   20.75    8.38   0 
  -7   5  -1   96.13    8.33   0 
  -7   7  -2   79.34    8.06   0 
  -7   8  -3   89.06    8.49   0 
  -7   9  -4   26.74    8.08   0 
  -6  -8 -12    7.09   10.73   0 
  -6   1   0   59.39    7.91   0 
  -6   5   0  182.50    7.61   0 
  -6   8  -2   61.15    6.53   0 
  -6   9  -3   21.05    6.41   0 
  -5  -8 -11  197.01   12.20   0 
  -5   6   0    1.36    7.53   0 
  -5  10  -4   26.07    7.98   0 
  -4  -9 -14   26.66    9.95   0 
  -4  -7  -8   15.13    9.93   0 
  -4   4   1  369.98   10.31   0 
  -4   8  -1  166.70    7.40   0 
  -3  -5  -4  541.07   15.55   0 
  -3   1   1  254.82   12.58   0 
  -3   5   1  723.66   10.71   0 
  -3   8  -1  505.03   10.46   0 
  -3  11  -5   -6.39    8.55   0 
  -2  -9 -14    3.02    8.66   0 
  -2  -7  -8   17.95    7.75   0 
  -2   9  -2   24.64    8.06   0 
  -2  11  -5   26.87    8.49   0 
  -1  -9 -14    8.12    8.23   0 
  -1  -8 -11  278.35    9.79   0 
  -1  -4  -3 1076.71   18.43   0 
  -1   2   1 3108.60   31.26   0 
  -1   3   1   55.82   10.26   0 
  -1   4   1   11.42    7.25   0 
   0  -9 -15   -1.74    7.55   0 
   0  -7  -9    5.77    8.03   0 
   0  -5  -5    4.31    8.19   0 
   0   7  -1    1.43    8.79   0 
   0   9  -3    7.91    8.67   0 
   0  10  -4    6.19    7.82   0 
   1  -9 -16    8.02    8.05   0 
   1  -7 -10  413.64    9.16   0 
   1  -3  -3  165.39   10.71   0 
   1   3   0    0.29   11.55   0 
   1   6  -1   27.80    8.78   0 
   1  10  -5  270.75   10.93   0 
   2  -8 -14  156.70    8.99   0 
   2  -7 -11   49.59    7.98   0 
   2  -3  -4  402.86   10.05   0 
   2   1  -1 1636.53   46.47   0 
   2  10  -6   24.82    9.64   0 
   3  -8 -16   -1.34    8.17   0 
   3  -7 -13   88.33    7.05   0 
   3  -6 -10   -0.94    7.28   0 
   3  -5  -8   84.85    7.79   0 
   3  -3  -5  620.19   12.09   0 
   3   6  -3    3.03   11.07   0 
   4  -7 -15   36.66    7.98   0 
   4  -6 -12    9.59    7.26   0 
   4  -5 -10   36.07    6.09   0 
   4  10  -9  121.76   11.68   0 
   5  -7 -18   19.02    7.96   0 
   5  -4 -10   46.99    7.86   0 
   5   1  -5  328.67   12.73   0 
   5   8  -8  112.88   15.14   0 
   6  -6 -18   -1.21    8.24   0 
   6  -5 -15   36.15    6.81   0 
   7  -2 -12    4.91    7.68   0 
   7  -1 -11   40.12    7.53   0 
   7   0 -10  108.67    8.93   0 
   8  -1 -14   -3.05    9.17   0 
   8   0 -13    2.29    9.73   0 
   8   2 -12  369.39   12.37   0 
 -10  -2  -7    4.89   11.67   0 
 -10  -1  -6   19.54   10.97   0 
 -10   1  -5   15.69    9.33   0 
 -10   5  -5   27.52    9.11   0 
  -9   2  -3   78.42    8.53   0 
  -9   3  -3  109.54    9.04   0 
  -9   4  -3   59.79    8.18   0 
  -9   6  -4   19.55    8.53   0 
  -8  -3  -5   53.69   13.72   0 
  -8  -1  -3    0.48    8.78   0 
  -8   1  -2   23.57    7.78   0 
  -8   4  -2  374.58   10.46   0 
  -7  -7 -10    3.88   14.61   0 
  -7  -1  -2   20.43    9.95   0 
  -7   1  -1   -4.67    7.66   0 
  -7   4  -1  311.02    9.61   0 
  -6  -7  -9    6.67   12.72   0 
  -6  -2  -2  105.55   13.68   0 
  -6   2   0 1690.21   17.13   0 
  -6   3   0  888.94   12.97   0 
  -6   4   0   13.47    6.51   0 
  -6   6  -1  648.25   11.07   0 
  -5   0   0   22.79    9.88   0 
  -5   5   0    8.33    7.35   0 
  -5   7  -1    7.61    7.34   0 
  -5   8  -2    5.69    7.09   0 
  -5   9  -3   61.05    8.11   0 
  -4   2   1   91.03   10.00   0 
  -4   3   1  534.81   11.76   0 
  -4   6   0   19.94    7.26   0 
  -4  10  -4  105.21    8.91   0 
  -3  -9 -13    3.20    9.84   0 
  -3  -8 -10  158.10   10.73   0 
  -3  -1   0    3.41   14.19   0 
  -3   4   1  221.75    9.44   0 
  -2  -9 -13   -3.24    9.54   0 
  -2  -8 -10  215.63   11.20   0 
  -2  -5  -4  676.55   14.80   0 
  -2   4   1 1472.56   16.50   0 
  -1  -7  -8   13.83    8.34   0 
  -1  -6  -6   11.94    7.84   0 
  -1   6   0    4.27    8.05   0 
  -1  10  -4   15.36    8.14   0 
   0  -8 -11  623.92   11.30   0 
   0   5   0    4.70    8.55   0 
   0   8  -2   40.79    8.21   0 
   0  11  -6   -2.15    8.52   0 
   1  -8 -12   21.24    8.32   0 
   1  -4  -4   33.51    9.54   0 
   1  11  -7   52.98   10.28   0 
   2  -9 -17   31.85    8.33   0 
   2  -1  -2  732.04   18.23   0 
   2   6  -2   45.18    9.86   0 
   2  11  -8   12.60   10.18   0 
   3  -8 -15   93.19    8.76   0 
   3  -7 -12  156.52    8.54   0 
   3  -1  -3    2.01    9.94   0 
   3   9  -6  119.03   10.03   0 
   4  -7 -14   56.72    7.72   0 
   4   2  -3  422.35   20.24   0 
   5  -7 -17    3.70    7.90   0 
   5  -3  -8   10.10    7.99   0 
   5  -2  -7  189.14    9.51   0 
   5   7  -7  122.79   15.74   0 
   6  -5 -14   -5.46    7.21   0 
   6  -4 -12   72.13    8.46   0 
   6  -2  -9   10.94    8.17   0 
   7  -5 -18    5.02    6.76   0 
   7  -4 -15    2.66    7.86   0 
   7  -3 -13  182.64    9.14   0 
   7   1  -9   39.14    9.40   0 
   8  -3 -17    8.40    8.16   0 
   8  -2 -15   46.79    8.86   0 
   8   1 -12   67.71    9.73   0 
   9   1 -16    8.21    9.28   0 
 -10   2  -5   56.77   10.08   0 
 -10   3  -5    4.99    8.51   0 
 -10   4  -5    5.81    8.68   0 
  -9   0  -4   98.57    9.70   0 
  -9   5  -4    9.53    8.03   0 
  -8  -2  -4   25.10   11.16   0 
  -8   2  -2    0.16    7.73   0 
  -8   3  -2    8.64    7.81   0 
  -8   6  -3   45.67    6.64   0 
  -8   7  -4    3.92    8.05   0 
  -8   8  -5   19.27    8.50   0 
  -7  -2  -3  120.22   13.24   0 
  -7   2  -1   11.57    7.96   0 
  -7   3  -1  673.90   12.03   0 
  -7   6  -2   78.33    6.82   0 
  -7   7  -3    3.01    7.74   0 
  -7   8  -4  124.74    8.88   0 
  -7   9  -5   34.44    8.21   0 
  -6   7  -2    7.19    7.51   0 
  -6   8  -3   -2.97    7.33   0 
  -6   9  -4  106.57    7.18   0 
  -5  -7  -8  113.97   12.28   0 
  -5  -6  -6   27.54   13.20   0 
  -4  -9 -13   44.05    9.95   0 
  -4  -8 -10   16.08    9.40   0 
  -4  -5  -4   96.85   13.90   0 
  -4   7  -1   21.70    7.42   0 
  -4   8  -2   37.60    7.84   0 
  -3   2   1  169.73   10.08   0 
  -3   3   1   89.24    9.20   0 
  -3   6   0   -3.16    5.95   0 
  -3   9  -3   49.95    8.26   0 
  -3  10  -4    4.71    6.32   0 
  -3  11  -6   -1.15    8.50   0 
  -2   2   1   -0.88   10.21   0 
  -2   3   1  530.15   12.66   0 
  -2   6   0   68.22    8.64   0 
  -2  10  -4   96.15    7.17   0 
  -2  11  -6   24.56    8.61   0 
  -1  -9 -13   13.80    8.41   0 
  -1  -8 -10   22.72    7.69   0 
  -1   7  -1   97.85    8.27   0 
  -1   8  -2   71.84    8.38   0 
  -1   9  -3  678.87   11.52   0 
  -1  11  -6   10.29    8.16   0 
   0  -9 -14    4.33    6.57   0 
   0  -7  -8    1.12    8.09   0 
   0  10  -5   24.74    9.41   0 
   1   8  -3  683.24   13.16   0 
   1   9  -4   19.03    8.27   0 
   2  -9 -16   27.89    8.49   0 
   2  -8 -13   58.06    6.78   0 
   2   9  -5    8.41    9.80   0 
   3  -4  -6    4.22    5.91   0 
   3   7  -4  118.68   11.19   0 
   3   8  -5  161.71   11.25   0 
   4  -8 -17   31.86    7.84   0 
   4  -6 -11   72.72    7.85   0 
   5  -7 -16    0.13    7.76   0 
   5  -6 -13   -4.80    7.34   0 
   5  -5 -11  211.20    8.78   0 
   5  -4  -9   68.01    7.45   0 
   6  -6 -16   50.67    8.36   0 
   6   0  -7   -1.92    7.43   0 
   7  -5 -17   -1.69    6.68   0 
   7  -4 -14    0.24    7.84   0 
   7  -2 -11   12.42    7.42   0 
   7  -1 -10    9.29    7.66   0 
   8  -3 -16   11.01    8.42   0 
   8  -2 -14   38.02    9.86   0 
   8  -1 -13    2.24    8.08   0 
   8   0 -12   50.28    9.63   0 
   8   5 -12    2.96   14.37   0 
   9   0 -16  114.82    9.82   0 
   9   1 -15    6.72    9.93   0 
   9   2 -15   24.09    9.70   0 
 -10   0  -6   25.22   11.29   0 
  -9   1  -4  106.39   10.37   0 
  -9   4  -4    9.19    7.98   0 
  -9   6  -5   54.50    8.77   0 
  -8   5  -3   11.08    8.03   0 
  -7   5  -2  258.11    9.36   0 
  -6  -8 -11   20.80   11.92   0 
  -6   0  -1    2.41    9.31   0 
  -6   5  -1 1162.04   13.26   0 
  -5  -9 -13   58.40   11.76   0 
  -5   1   0   -1.26    9.22   0 
  -5   4   0    2.94    7.56   0 
  -5   6  -1  387.23    9.82   0 
  -5   9  -4   10.30    7.71   0 
  -4   5   0  551.18   10.61   0 
  -4  10  -5    5.26    8.17   0 
  -3  -9 -12    9.39    9.53   0 
  -3  -7  -7   67.39    9.85   0 
  -3   8  -2   42.97    8.04   0 
  -2  -9 -12    8.70    9.50   0 
  -2  -7  -7  200.16   10.42   0 
  -2   8  -2    2.21    8.03   0 
  -2   9  -3  107.09    7.23   0 
  -1   5   0    3.01    8.82   0 
   0  -9 -13    0.43    8.24   0 
   0  -8 -10  155.07    9.01   0 
   0  -6  -6  610.70   12.18   0 
   0  -4  -3 4193.20   29.00   0 
   0  -3  -2    2.70   10.70   0 
   0  11  -7    3.67    8.51   0 
   1  -9 -14    9.06    8.14   0 
   1  10  -6   10.80    9.24   0 
   2  -8 -12   18.60    7.88   0 
   2  -5  -6    6.31    6.32   0 
   2   7  -3    5.53    8.44   0 
   2  10  -7    3.83    9.36   0 
   3  -8 -14   26.57    6.53   0 
   3  -7 -11   36.67    7.86   0 
   3  -6  -9   16.10    6.08   0 
   3  -5  -7  254.04    8.82   0 
   3  10  -8    9.34   10.25   0 
   4  -8 -16    1.85    7.87   0 
   4  -7 -13  105.60    6.77   0 
   4  -4  -7   94.21    8.14   0 
   4   9  -8    1.43   10.72   0 
   5  -7 -15   -0.84    7.77   0 
   5   0  -5    6.47    7.82   0 
   6  -6 -15   24.36    8.26   0 
   6  -5 -13   22.96    6.53   0 
   6  -4 -11   52.25    7.92   0 
   7  -5 -16   41.16    8.81   0 
   7  -3 -12   28.25    8.19   0 
   7   0  -9    3.69    9.19   0 
   8  -3 -15   51.32    8.59   0 
   8   2 -11    4.34    9.01   0 
   8   3 -11   40.30   10.76   0 
 -10   4  -6   46.76    8.89   0 
  -9  -1  -5   75.11   10.64   0 
  -9   2  -4    8.30    8.03   0 
  -9   3  -4   96.03    8.74   0 
  -9   5  -5    7.12    7.99   0 
  -8   0  -3    4.11    9.34   0 
  -8   4  -3   50.47    8.47   0 
  -8   6  -4  107.74    8.27   0 
  -8   7  -5   19.23    8.19   0 
  -7   0  -2  145.50   10.31   0 
  -7   4  -2    0.42    8.18   0 
  -7   6  -3  198.60    8.91   0 
  -7   8  -5   10.74    8.26   0 
  -6   4  -1    1.59    7.72   0 
  -6   6  -2   23.47    7.98   0 
  -6   7  -3  160.76    8.61   0 
  -6   8  -4   30.01    7.91   0 
  -6   9  -5    7.35    6.76   0 
  -5  -8 -10   10.02   10.51   0 
  -5   2   0    1.55    8.55   0 
  -5   3   0    8.45    7.95   0 
  -5   7  -2    6.46    5.87   0 
  -5   8  -3   24.63    6.37   0 
  -5  10  -6   20.97    8.18   0 
  -4  -9 -12  102.56   10.87   0 
  -4   6  -1   12.62    7.20   0 
  -4   9  -4   19.44    7.72   0 
  -3  -8  -9   30.42   10.30   0 
  -3  -6  -5    3.19   10.03   0 
  -3   5   0    7.94    7.71   0 
  -3  10  -5    5.47    8.25   0 
  -2  -8  -9   46.53    8.33   0 
  -2  -6  -5   69.34    9.13   0 
  -2   5   0  440.25   10.85   0 
  -2  10  -5  568.01   11.08   0 
  -2  11  -7   18.73    8.68   0 
  -1  -9 -12    0.31    8.15   0 
  -1  -7  -7 1118.88   14.66   0 
  -1  10  -5  273.28   10.00   0 
  -1  11  -7   55.78    8.71   0 
   0   4   0  179.32   11.05   0 
   0   6  -1    6.48    8.24   0 
   0   9  -4    8.71    7.45   0 
   1  -7  -8    8.82    8.17   0 
   1  -1  -1  984.43   23.58   0 
   1   5  -1 1088.98   17.56   0 
   1  11  -8    8.02    8.70   0 
   2  -9 -15    1.62    6.73   0 
   2  11  -9    8.74   10.34   0 
   3  -8 -13   35.28    7.99   0 
   4  -7 -12   18.93    7.27   0 
   4  -6 -10  187.20    8.71   0 
   4  -5  -8  236.62    8.67   0 
   4   1  -3   91.64   11.98   0 
   4  10 -10   24.08   11.47   0 
   5  -7 -14   86.28    8.52   0 
   5  -5 -10  215.09    7.43   0 
   5  -3  -7  116.95    8.59   0 
   5  -2  -6  131.18    9.25   0 
   5   9 -10   43.60   12.27   0 
   6  -6 -14   -5.35    7.80   0 
   6  -5 -12   55.34    7.91   0 
   6  -2  -8  199.12    9.58   0 
   6  -1  -7  247.05   10.82   0 
   6   2  -6  130.11   11.81   0 
   6   3  -6   62.36   13.73   0 
   7  -5 -15   -0.18    8.35   0 
   7   2  -8  271.55   12.76   0 
   8  -2 -13   26.82    8.53   0 
   8  -1 -12   59.86    9.34   0 
   8   1 -11   23.01    9.62   0 
   8   4 -11  123.95   15.10   0 
   9  -1 -16    9.06    8.83   0 
   9   0 -15    8.11    8.72   0 
   9   2 -14   14.32    9.67   0 
   9   3 -14   19.13   11.14   0 
 -10  -1  -7   17.10   10.97   0 
 -10   1  -6   17.00    8.13   0 
 -10   3  -6   13.40    8.52   0 
  -9  -2  -6   52.67   11.49   0 
  -9   6  -6  110.12    9.44   0 
  -8   1  -3   -1.08    9.03   0 
  -8   3  -3  268.95    9.38   0 
  -7   3  -2   11.60    8.29   0 
  -7   7  -4   66.19    6.92   0 
  -6   1  -1   72.26    9.76   0 
  -6   3  -1   22.10    8.26   0 
  -5  -1  -1  766.60   18.63   0 
  -5   5  -1  675.60   11.17   0 
  -5   9  -5    8.97    7.87   0 
  -4  -8  -9  189.99   11.46   0 
  -4  -7  -7    4.58    9.76   0 
  -4   4   0   79.11    7.11   0 
  -4   7  -2   11.57    7.44   0 
  -4   8  -3   60.18    8.13   0 
  -3   6  -1    3.56    7.38   0 
  -3   9  -4   20.32    8.21   0 
  -2  -9 -11    2.39    9.12   0 
  -2   9  -4   23.35    8.19   0 
  -1  -8  -9    1.81    7.60   0 
  -1  -6  -5   62.58    8.13   0 
  -1   9  -4   32.85    8.12   0 
   0  -9 -12    7.69    7.97   0 
   0  -7  -7    6.35    8.08   0 
   0  -5  -4    6.12    8.75   0 
   0  -2  -1 5618.70   47.18   0 
   0   7  -2   -4.63    7.61   0 
   0   8  -3  869.11   12.91   0 
   0  10  -6   65.29    8.33   0 
   0  11  -8    7.23    9.81   0 
   1  -9 -13    4.66    6.48   0 
   1  -6  -6   11.92    8.14   0 
   2  -9 -14    2.31    8.27   0 
   2  -8 -11   75.13    8.32   0 
   2  -6  -7   58.30    6.54   0 
   3  -9 -16   12.22    6.97   0 
   3  -7 -10   71.80    7.81   0 
   3  -6  -8   81.15    7.71   0 
   3  -4  -5  538.66   10.85   0 
   3  -3  -4 1841.87   17.84   0 
   3   9  -7   10.31    9.97   0 
   4  -8 -14   25.49    8.21   0 
   4   8  -7   15.88   10.88   0 
   5  -6 -11   15.95    7.76   0 
   6  -7 -16   25.32    8.04   0 
   6  -4 -10   -2.59    7.95   0 
   6   1  -6    7.86    8.46   0 
   7  -5 -14    2.90    8.45   0 
   7  -3 -11   11.85    8.00   0 
   7  -2 -10   81.27    7.81   0 
   7  -1  -9   42.71    8.18   0 
   7   1  -8  215.24   11.12   0 
   7   3  -8    1.46   12.29   0 
   8  -4 -16   56.50    7.49   0 
   8  -3 -14    0.44    7.71   0 
   8   0 -11    2.25    9.65   0 
   9  -1 -15    4.64    8.30   0 
   9   1 -14   87.46   10.81   0 
 -10  -2  -8   60.19   11.12   0 
 -10   4  -7   -0.74    8.75   0 
  -9   0  -5    2.09    9.47   0 
  -9   4  -5   53.70    8.28   0 
  -8   5  -4   64.78    7.06   0 
  -8   6  -5   51.38    8.40   0 
  -8   7  -6   35.62    8.58   0 
  -7   1  -2   17.14    8.11   0 
  -7   2  -2   86.92    8.75   0 
  -7   5  -3  121.46    8.64   0 
  -7   8  -6    9.69    7.99   0 
  -6   2  -1    2.72    8.09   0 
  -6   5  -2   65.78    8.27   0 
  -6   9  -6    6.34    6.63   0 
  -5  -9 -12    2.81   10.52   0 
  -5   6  -2   54.05    7.90   0 
  -5   7  -3   11.60    7.39   0 
  -5   8  -4   83.77    7.76   0 
  -5  10  -7   -0.41    8.45   0 
  -4  -6  -5  182.63   12.88   0 
  -4   3   0  142.27    9.57   0 
  -3  -9 -11    8.90    9.66   0 
  -3   4   0    5.75    7.83   0 
  -3   7  -2   43.83    7.26   0 
  -3   8  -3   37.53    7.99   0 
  -3  10  -6   81.46    8.79   0 
  -2 -10 -14    4.99    8.61   0 
  -2   7  -2   41.95    8.19   0 
  -2   8  -3   18.27    8.07   0 
  -2  10  -6   13.56    7.98   0 
  -2  11  -8    0.82    8.66   0 
  -1 -10 -14    0.13    8.59   0 
  -1  -9 -11   -0.77    7.85   0 
  -1   4   0   -1.78    8.94   0 
  -1   7  -2  106.96    8.75   0 
  -1   8  -3  722.06   11.80   0 
  -1  11  -8    3.25    8.84   0 
   0  -8  -9  690.56   11.90   0 
   0  -6  -5 1015.27   15.03   0 
   0   3   0    4.34   12.75   0 
   1  -9 -12    4.77    7.85   0 
   1  -4  -3 1033.20   15.57   0 
   1   6  -2  281.81   11.07   0 
   1  10  -7  145.37   10.26   0 
   1  11  -9    5.74    9.97   0 
   2  -9 -13    1.37    8.42   0 
   2  -5  -5  146.38    9.00   0 
   2   9  -6   27.01    8.35   0 
   3  -9 -15   -1.19    6.44   0 
   3  -8 -12    6.46    6.34   0 
   3  -5  -6  505.30   10.36   0 
   3  -2  -3 1916.75   19.97   0 
   3   0  -2 1910.55   25.71   0 
   3  10  -9   81.85   10.68   0 
   4  -6  -9   93.97    8.25   0 
   4  -3  -5   -2.10    8.52   0 
   4   0  -3    1.10   10.00   0 
   5  -8 -16    9.74    6.81   0 
   5  -7 -13   43.90    8.11   0 
   6  -5 -11    4.70    7.78   0 
   6   0  -6  212.11   10.31   0 
   7  -4 -12   18.28    8.10   0 
   7   0  -8   16.89    9.06   0 
   8  -4 -15   -2.97    8.33   0 
   8  -3 -13   29.47    9.56   0 
   8  -2 -12  371.68   10.80   0 
   8  -1 -11   19.47    9.57   0 
   9   0 -14   28.83    8.54   0 
 -10   0  -7   12.45   10.04   0 
 -10   3  -7   36.74    8.72   0 
  -9   1  -5   73.28   10.27   0 
  -9   2  -5    5.18    7.71   0 
  -9   3  -5   14.59    8.22   0 
  -9   5  -6   19.57    8.03   0 
  -9   6  -7   14.39    8.36   0 
  -8   4  -4   74.28    8.84   0 
  -7   6  -4   40.26    6.65   0 
  -7   7  -5   13.27    8.01   0 
  -6   6  -3  394.24    8.71   0 
  -6   7  -4   63.07    7.92   0 
  -6   8  -5   76.64    6.85   0 
  -5   4  -1    4.11    6.40   0 
  -5   9  -6    6.63    7.79   0 
  -4  -9 -11  104.97   10.46   0 
  -4   1   0  322.13   12.05   0 
  -4   2   0  361.99   12.02   0 
  -4   5  -1  244.99    7.88   0 
  -4   8  -4   39.96    7.86   0 
  -4   9  -5   29.58    6.26   0 
  -4  10  -7   31.59    8.30   0 
  -2  -8  -8  149.09   10.20   0 
  -2  -7  -6   39.57    9.61   0 
  -2  -4  -2  859.47   19.62   0 
  -2   4   0   12.06    6.88   0 
  -1  -8  -8    6.09    9.04   0 
   0 -10 -14   37.01    8.39   0 
   0  -9 -11    4.49    8.00   0 
   0   5  -1   -1.74    9.86   0 
   0   9  -5    7.08    7.43   0 
   1  -8  -9    4.51    7.84   0 
   1  -7  -7 1126.54   13.83   0 
   1   7  -3  185.63    9.22   0 
   2  -2  -2  843.75   15.26   0 
   2   8  -5  638.48   13.60   0 
   2  10  -8   29.66    8.47   0 
   3  -9 -14    0.37    8.22   0 
   3   8  -6   18.04   10.06   0 
   4  -2  -4  437.94   10.96   0 
   5  -8 -15   35.03    7.98   0 
   5  -7 -12    9.48    7.54   0 
   5  -6 -10    0.58    7.44   0 
   5  -3  -6  757.51   12.40   0 
   5   1  -4   31.40   10.91   0 
   6  -7 -15   24.30    6.45   0 
   6  -4  -9   49.64    7.98   0 
   6  -3  -8    2.36    8.09   0 
   6  -2  -7  100.26    8.69   0 
   7  -6 -15   11.03    8.19   0 
   7  -5 -13   69.68    8.47   0 
   7  -3 -10    8.35    7.79   0 
   7  -2  -9  170.48    8.62   0 
   8  -4 -14    6.23    8.02   0 
   8   1 -10    0.53    8.96   0 
   8   2 -10   37.92    9.92   0 
   9  -2 -15   23.44    8.82   0 
   9  -1 -14   93.63    9.33   0 
   9   1 -13    3.02   10.12   0 
   9   2 -13   27.48    9.91   0 
 -10   1  -7   11.67    8.15   0 
 -10   2  -7    2.92    8.41   0 
 -10   4  -8   32.58    9.01   0 
  -9   4  -6   -1.39    7.72   0 
  -8   0  -4   26.31    9.30   0 
  -8   3  -4   64.66    8.17   0 
  -8   5  -5   19.41    8.13   0 
  -8   6  -6   29.27    8.02   0 
  -8   7  -7   40.65    8.47   0 
  -7  -1  -3  135.81   10.11   0 
  -7   4  -3   78.89    8.38   0 
  -7   8  -7   18.81    7.72   0 
  -6   4  -2  232.44    8.28   0 
  -6   9  -7    7.20    6.56   0 
  -5   3  -1   31.12    8.21   0 
  -5   5  -2  102.60    8.00   0 
  -5   8  -5   -1.33    7.34   0 
  -5  10  -8   -5.51    8.65   0 
  -4   6  -2  110.66    6.51   0 
  -4   7  -3   67.80    7.75   0 
  -3 -10 -13   23.15   10.78   0 
  -3  -9 -10    3.15    9.16   0 
  -3  -8  -8  242.27   11.47   0 
  -3  -7  -6  262.46   11.43   0 
  -3   0   0    1.25   11.44   0 
  -3   3   0    6.70    6.92   0 
  -3   8  -4   88.57    8.41   0 
  -3  10  -7  373.15   10.14   0 
  -2 -10 -13   80.93    9.16   0 
  -2  -9 -10   -3.26    7.70   0 
  -2   9  -5    1.26    7.79   0 
  -2  11  -9    9.88    8.35   0 
  -1 -10 -13   17.50    8.60   0 
  -1  -9 -10   13.03    7.89   0 
  -1  -7  -6  154.48    9.13   0 
  -1  -4  -2   69.05   10.66   0 
  -1   9  -5  174.06    8.95   0 
  -1  10  -7  165.05   10.74   0 
  -1  11  -9    0.17    8.74   0 
   0 -10 -13  114.34   10.42   0 
   0  -8  -8  801.06   12.40   0 
   0   8  -4   68.31    8.29   0 
   0  10  -7  105.31    8.90   0 
   0  11  -9    1.73    8.29   0 
   1  -9 -11    8.54    7.83   0 
   1  -6  -5   57.07    8.58   0 
   1   4  -1   10.17    9.91   0 
   1  11 -10   15.71   10.32   0 
   2  -9 -12    6.02    7.70   0 
   2  -6  -6  126.47    7.11   0 
   2   0  -1    0.15   14.69   0 
   2   7  -4  120.63    9.57   0 
   3  -9 -13    8.90    7.98   0 
   4  -8 -12   37.34    7.85   0 
   4  -7 -10   10.66    7.43   0 
   4  -6  -8  147.20    8.51   0 
   4  10 -11    6.64    9.93   0 
   5  -8 -14   -5.75    7.56   0 
   5  -5  -8   10.32    7.25   0 
   5  -2  -5   47.57    8.54   0 
   6  -7 -14   14.86    7.85   0 
   6  -5 -10   17.34    7.58   0 
   6  -1  -6    7.20    8.68   0 
   7  -6 -14    2.52    7.89   0 
   7  -4 -11   31.55    6.65   0 
   7  -1  -8  222.61    9.39   0 
   8  -5 -15    8.87    8.41   0 
   8  -3 -12   16.50    7.76   0 
   8   0 -10  807.11   13.89   0 
   9  -2 -14   16.39    9.78   0 
   9   0 -13   -5.69    8.06   0 
  -9   3  -6  168.42    9.20   0 
  -9   5  -7   13.73    8.33   0 
  -9   6  -8   13.11    8.95   0 
  -8   2  -4   30.76    7.54   0 
  -7   3  -3  331.10   10.32   0 
  -7   5  -4  111.03    8.57   0 
  -7   6  -5   -1.92    7.52   0 
  -7   7  -6    5.99    7.79   0 
  -6   3  -2   47.67    8.24   0 
  -6   5  -3   49.84    7.92   0 
  -6   6  -4   11.40    8.04   0 
  -6   7  -5   24.75    7.37   0 
  -6   8  -6    2.75    6.20   0 
  -6   9  -8   14.08    7.94   0 
  -5   6  -3  137.75    8.29   0 
  -5   7  -4  135.85    8.07   0 
  -5   9  -7   73.68    8.36   0 
  -4   4  -1  377.64    9.96   0 
  -4   9  -6   25.18    7.81   0 
  -4  10  -8    2.49    7.93   0 
  -3   2   0   -0.97    8.46   0 
  -3   7  -3   10.32    7.04   0 
  -2   3   0  119.87    9.43   0 
  -2   5  -1    4.02    8.07   0 
  -2   8  -4  392.96   10.09   0 
  -2  10  -7    6.58    6.42   0 
  -1   3   0    1.00    9.72   0 
  -1   5  -1 1138.39   15.30   0 
  -1   8  -4    5.08    8.12   0 
   0  -9 -10    3.37    7.67   0 
   0  -7  -6    7.73    8.27   0 
   0   2   0  610.32   20.28   0 
   0   6  -2  449.49   11.53   0 
   0   7  -3    3.18    7.51   0 
   1  10  -8    8.73    8.32   0 
   2  -8  -9   46.53    7.93   0 
   2  -7  -7  211.50    8.61   0 
   3  -8 -10  164.86    8.69   0 
   3  -7  -8   -0.66    7.11   0 
   3  -5  -5   60.40    7.39   0 
   3  -4  -4   77.21    8.11   0 
   3  -1  -2  235.50   12.38   0 
   4  -9 -14   26.74    8.26   0 
   4  -4  -5   44.42    8.01   0 
   4  -1  -3   92.47    9.75   0 
   5  -7 -11   48.39    7.47   0 
   5  -6  -9    4.95    7.37   0 
   5   0  -4 5105.11   32.36   0 
   6  -7 -13   13.86    8.13   0 
   6  -6 -11   76.82    7.67   0 
   6  -4  -8   32.20    7.86   0 
   6  -3  -7  126.54    8.98   0 
   7  -5 -12    9.59    6.52   0 
   7  -3  -9  232.63    9.21   0 
   8  -4 -13   40.77    8.12   0 
   8  -1 -10    0.48    7.85   0 
   9  -1 -13   17.20    8.53   0 
   1 -10 -13    6.43    6.70   0 
   2 -10 -14   -0.60    7.25   0 
   4  -5  -6    3.57    6.09   0 
   5  -8 -13    6.97    6.38   0 
   7  -4 -10    9.48    6.48   0 
; 
_shelx_hkl_checksum   64068 
  

 
