# Supplementary material for: Oxyenamides as Versatile Building Blocks for a Highly Stereoselective One‐Pot Synthesis of the 1,3‐Diamino‐2‐ol‐Scaffold Containing Three Continuous Stereocenters
Source: Angew Chem Int Ed Engl. 2021 Sep 28;60(44):23667–71. doi: 10.1002/anie.202109752 (PMC8597051; doi:10.1002/anie.202109752)
Supplement: Supplementary file 1 — Supporting Information [file ANIE-60-23667-s001.zip › ma105.cif]

 
data_ma105 
  
_audit_creation_method            'SHELXL-2016/6' 
_shelx_SHELXL_version_number      '2016/6' 
_chemical_name_systematic         ? 
_chemical_name_common             ? 
_chemical_melting_point           ? 
_chemical_formula_moiety          'C28 H30 N2 O4' 
_chemical_formula_sum 
 'C28 H30 N2 O4' 
_chemical_formula_weight          458.54 
  
loop_ 
 _atom_type_symbol 
 _atom_type_description 
 _atom_type_scat_dispersion_real 
 _atom_type_scat_dispersion_imag 
 _atom_type_scat_source 
 'C'  'C'   0.0033   0.0016 
 'International Tables Vol C Tables 4.2.6.8 and 6.1.1.4' 
 'H'  'H'   0.0000   0.0000 
 'International Tables Vol C Tables 4.2.6.8 and 6.1.1.4' 
 'N'  'N'   0.0061   0.0033 
 'International Tables Vol C Tables 4.2.6.8 and 6.1.1.4' 
 'O'  'O'   0.0106   0.0060 
 'International Tables Vol C Tables 4.2.6.8 and 6.1.1.4' 
  
_space_group_crystal_system       orthorhombic 
_space_group_IT_number            61 
_space_group_name_H-M_alt         'P b c a' 
_space_group_name_Hall            '-P 2ac 2ab' 
  
_shelx_space_group_comment 
; 
The symmetry employed for this shelxl refinement is uniquely defined 
by the following loop, which should always be used as a source of 
symmetry information in preference to the above space-group names. 
They are only intended as comments. 
; 
  
loop_ 
 _space_group_symop_operation_xyz 
 'x, y, z' 
 '-x+1/2, -y, z+1/2' 
 '-x, y+1/2, -z+1/2' 
 'x+1/2, -y+1/2, -z' 
 '-x, -y, -z' 
 'x-1/2, y, -z-1/2' 
 'x, -y-1/2, z-1/2' 
 '-x-1/2, y-1/2, z' 
  
_cell_length_a                    20.4044(7) 
_cell_length_b                    19.7803(10) 
_cell_length_c                    24.9582(9) 
_cell_angle_alpha                 90 
_cell_angle_beta                  90 
_cell_angle_gamma                 90 
_cell_volume                      10073.3(7) 
_cell_formula_units_Z             16 
_cell_measurement_temperature     173(2) 
_cell_measurement_reflns_used     29130 
_cell_measurement_theta_min       2.15 
_cell_measurement_theta_max       25.92 
  
_exptl_crystal_description        needle 
_exptl_crystal_colour             colourless 
_exptl_crystal_density_meas       ? 
_exptl_crystal_density_method     ? 
_exptl_crystal_density_diffrn     1.209 
_exptl_crystal_F_000              3904 
_exptl_transmission_factor_min    ? 
_exptl_transmission_factor_max    ? 
_exptl_crystal_size_max           0.180 
_exptl_crystal_size_mid           0.090 
_exptl_crystal_size_min           0.040 
_exptl_absorpt_coefficient_mu     0.081 
_shelx_estimated_absorpt_T_min    0.986 
_shelx_estimated_absorpt_T_max    0.997 
_exptl_absorpt_correction_type    multi-scan 
_exptl_absorpt_correction_T_min   0.787 
_exptl_absorpt_correction_T_max   1.000 
_exptl_absorpt_process_details    'X-Area (Stoe & Cie, 2001)' 
_exptl_absorpt_special_details    ? 
_diffrn_ambient_temperature       173(2) 
_diffrn_radiation_wavelength      0.71073 
_diffrn_radiation_type            MoK\a 
_diffrn_source                    'Genix 3D I\mS microfocus X-ray source' 
_diffrn_measurement_device_type   'STOE IPDS II two-circle-diffractometer' 
_diffrn_measurement_method        \w 
_diffrn_detector_area_resol_mean  ? 
_diffrn_reflns_number             91129 
_diffrn_reflns_av_unetI/netI      0.0688 
_diffrn_reflns_av_R_equivalents   0.1172 
_diffrn_reflns_limit_h_min        -24 
_diffrn_reflns_limit_h_max        24 
_diffrn_reflns_limit_k_min        -21 
_diffrn_reflns_limit_k_max        23 
_diffrn_reflns_limit_l_min        -29 
_diffrn_reflns_limit_l_max        29 
_diffrn_reflns_theta_min          2.172 
_diffrn_reflns_theta_max          25.027 
_diffrn_reflns_theta_full         25.000 
_diffrn_measured_fraction_theta_max   0.999 
_diffrn_measured_fraction_theta_full  0.999 
_diffrn_reflns_Laue_measured_fraction_max    0.999 
_diffrn_reflns_Laue_measured_fraction_full   0.999 
_diffrn_reflns_point_group_measured_fraction_max   0.999 
_diffrn_reflns_point_group_measured_fraction_full  0.999 
_reflns_number_total              8890 
_reflns_number_gt                 5822 
_reflns_threshold_expression      'I > 2\s(I)' 
_reflns_Friedel_coverage          0.000 
_reflns_Friedel_fraction_max      . 
_reflns_Friedel_fraction_full     . 
  
_reflns_special_details 
; 
 Reflections were merged by SHELXL according to the crystal 
 class for the calculation of statistics and refinement. 
  
 _reflns_Friedel_fraction is defined as the number of unique 
 Friedel pairs measured divided by the number that would be 
 possible theoretically, ignoring centric projections and 
 systematic absences. 
; 
  
_computing_data_collection        'X-Area (Stoe & Cie, 2001)' 
_computing_cell_refinement        'X-Area (Stoe & Cie, 2001)' 
_computing_data_reduction         'X-Area (Stoe & Cie, 2001)' 
_computing_structure_solution     'SHELXS (Sheldrick, 2008)' 
_computing_structure_refinement   'SHELXL (Sheldrick, 2008)' 
_computing_molecular_graphics     'XP in SHELXTL-Plus (Sheldrick, 2008)' 
_computing_publication_material   SHELXL 
_refine_special_details           ? 
_refine_ls_structure_factor_coef  Fsqd 
_refine_ls_matrix_type            full 
_refine_ls_weighting_scheme       calc 
_refine_ls_weighting_details 
'w=1/[\s^2^(Fo^2^)+(0.0412P)^2^] where P=(Fo^2^+2Fc^2^)/3' 
_atom_sites_solution_primary      ? 
_atom_sites_solution_secondary    ? 
_atom_sites_solution_hydrogens    mixed 
_refine_ls_hydrogen_treatment     mixed 
_refine_ls_extinction_method      none 
_refine_ls_extinction_coef        . 
_refine_ls_number_reflns          8890 
_refine_ls_number_parameters      629 
_refine_ls_number_restraints      0 
_refine_ls_R_factor_all           0.1052 
_refine_ls_R_factor_gt            0.0568 
_refine_ls_wR_factor_ref          0.1092 
_refine_ls_wR_factor_gt           0.0946 
_refine_ls_goodness_of_fit_ref    0.994 
_refine_ls_restrained_S_all       0.994 
_refine_ls_shift/su_max           0.000 
_refine_ls_shift/su_mean          0.000 
  
loop_ 
 _atom_site_label 
 _atom_site_type_symbol 
 _atom_site_fract_x 
 _atom_site_fract_y 
 _atom_site_fract_z 
 _atom_site_U_iso_or_equiv 
 _atom_site_adp_type 
 _atom_site_occupancy 
 _atom_site_site_symmetry_order 
 _atom_site_calc_flag 
 _atom_site_refinement_flags_posn 
 _atom_site_refinement_flags_adp 
 _atom_site_refinement_flags_occupancy 
 _atom_site_disorder_assembly 
 _atom_site_disorder_group 
N1 N 0.49250(10) 0.81269(10) 0.51285(7) 0.0300(4) Uani 1 1 d . . . . . 
H1 H 0.4528(13) 0.8238(13) 0.5242(10) 0.039(7) Uiso 1 1 d . . . . . 
N2 N 0.46303(10) 0.56964(10) 0.53659(7) 0.0310(4) Uani 1 1 d . . . . . 
H2 H 0.4208(13) 0.5665(13) 0.5383(10) 0.040(7) Uiso 1 1 d . . . . . 
O1 O 0.59892(9) 0.84048(10) 0.51040(8) 0.0545(5) Uani 1 1 d . . . . . 
O2 O 0.56438(8) 0.54230(9) 0.56700(7) 0.0449(4) Uani 1 1 d . . . . . 
O3 O 0.52263(7) 0.69271(8) 0.56843(5) 0.0288(3) Uani 1 1 d . . . . . 
O4 O 0.44892(8) 0.73714(9) 0.62548(6) 0.0412(4) Uani 1 1 d . . . . . 
C1 C 0.54223(11) 0.85537(13) 0.52292(9) 0.0345(6) Uani 1 1 d . . . . . 
C2 C 0.50195(11) 0.74740(11) 0.48594(8) 0.0290(5) Uani 1 1 d . . . . . 
H2B H 0.550258 0.740962 0.481510 0.035 Uiso 1 1 calc R U . . . 
C3 C 0.47787(11) 0.69124(12) 0.52266(8) 0.0276(5) Uani 1 1 d . . . . . 
H3 H 0.431748 0.699822 0.534375 0.033 Uiso 1 1 calc R U . . . 
C4 C 0.48472(11) 0.62083(11) 0.49897(8) 0.0305(5) Uani 1 1 d . . . . . 
H4A H 0.458314 0.617725 0.465784 0.037 Uiso 1 1 calc R U . . . 
H4B H 0.531133 0.612585 0.489442 0.037 Uiso 1 1 calc R U . . . 
C5 C 0.50423(12) 0.53495(11) 0.56857(9) 0.0325(5) Uani 1 1 d . . . . . 
C6 C 0.50341(11) 0.71613(11) 0.61622(8) 0.0286(5) Uani 1 1 d . . . . . 
C7 C 0.55822(12) 0.71064(12) 0.65746(8) 0.0334(5) Uani 1 1 d . . . . . 
C8 C 0.54129(15) 0.65081(15) 0.69373(10) 0.0540(8) Uani 1 1 d . . . . . 
H8A H 0.575473 0.645474 0.720980 0.081 Uiso 1 1 calc R U . . . 
H8B H 0.499083 0.659119 0.711276 0.081 Uiso 1 1 calc R U . . . 
H8C H 0.538453 0.609513 0.672162 0.081 Uiso 1 1 calc R U . . . 
C9 C 0.55935(15) 0.77632(14) 0.69036(11) 0.0517(7) Uani 1 1 d . . . . . 
H9A H 0.594337 0.773826 0.717188 0.078 Uiso 1 1 calc R U . . . 
H9B H 0.567339 0.814765 0.666477 0.078 Uiso 1 1 calc R U . . . 
H9C H 0.517074 0.782235 0.708407 0.078 Uiso 1 1 calc R U . . . 
C10 C 0.62490(13) 0.69854(17) 0.63124(10) 0.0525(7) Uani 1 1 d . . . . . 
H10A H 0.658684 0.695330 0.659032 0.079 Uiso 1 1 calc R U . . . 
H10B H 0.623611 0.656321 0.610726 0.079 Uiso 1 1 calc R U . . . 
H10C H 0.635139 0.736222 0.607161 0.079 Uiso 1 1 calc R U . . . 
C11 C 0.52667(13) 0.92120(13) 0.54942(9) 0.0382(6) Uani 1 1 d . . . . . 
C12 C 0.46347(15) 0.94775(13) 0.55105(10) 0.0463(7) Uani 1 1 d . . . . . 
H12 H 0.427783 0.921968 0.537632 0.056 Uiso 1 1 calc R U . . . 
C13 C 0.45229(18) 1.01182(15) 0.57220(11) 0.0603(8) Uani 1 1 d . . . . . 
H13 H 0.409184 1.029956 0.572678 0.072 Uiso 1 1 calc R U . . . 
C14 C 0.5037(2) 1.04887(16) 0.59243(12) 0.0701(10) Uani 1 1 d . . . . . 
H14 H 0.496165 1.092676 0.606761 0.084 Uiso 1 1 calc R U . . . 
C15 C 0.5662(2) 1.02243(18) 0.59188(11) 0.0675(10) Uani 1 1 d . . . . . 
H15 H 0.601349 1.047959 0.606445 0.081 Uiso 1 1 calc R U . . . 
C16 C 0.57842(16) 0.95873(15) 0.57026(10) 0.0527(7) Uani 1 1 d . . . . . 
H16 H 0.621721 0.941085 0.569745 0.063 Uiso 1 1 calc R U . . . 
C21 C 0.47236(12) 0.74978(12) 0.42974(9) 0.0340(5) Uani 1 1 d . . . . . 
C22 C 0.40655(13) 0.74161(17) 0.41965(10) 0.0538(8) Uani 1 1 d . . . . . 
H22 H 0.377823 0.730540 0.448293 0.065 Uiso 1 1 calc R U . . . 
C23 C 0.38146(16) 0.74925(19) 0.36837(12) 0.0700(10) Uani 1 1 d . . . . . 
H23 H 0.335914 0.743141 0.362139 0.084 Uiso 1 1 calc R U . . . 
C24 C 0.4223(2) 0.76566(17) 0.32648(11) 0.0658(10) Uani 1 1 d . . . . . 
H24 H 0.405091 0.771589 0.291435 0.079 Uiso 1 1 calc R U . . . 
C25 C 0.4880(2) 0.77337(16) 0.33571(11) 0.0651(9) Uani 1 1 d . . . . . 
H25 H 0.516485 0.784477 0.306895 0.078 Uiso 1 1 calc R U . . . 
C26 C 0.51347(15) 0.76502(14) 0.38713(10) 0.0484(7) Uani 1 1 d . . . . . 
H26 H 0.559232 0.769794 0.393037 0.058 Uiso 1 1 calc R U . . . 
C51 C 0.47311(12) 0.48634(12) 0.60711(9) 0.0337(5) Uani 1 1 d . . . . . 
C52 C 0.51482(15) 0.44807(14) 0.63921(11) 0.0511(7) Uani 1 1 d . . . . . 
H52 H 0.560918 0.453681 0.636243 0.061 Uiso 1 1 calc R U . . . 
C53 C 0.48939(19) 0.40164(16) 0.67563(12) 0.0668(9) Uani 1 1 d . . . . . 
H53 H 0.518203 0.375553 0.697230 0.080 Uiso 1 1 calc R U . . . 
C54 C 0.42272(19) 0.39339(16) 0.68045(12) 0.0635(9) Uani 1 1 d . . . . . 
H54 H 0.405474 0.361686 0.705327 0.076 Uiso 1 1 calc R U . . . 
C55 C 0.38117(16) 0.43114(16) 0.64917(12) 0.0609(8) Uani 1 1 d . . . . . 
H55 H 0.335107 0.425819 0.652710 0.073 Uiso 1 1 calc R U . . . 
C56 C 0.40614(13) 0.47701(14) 0.61244(11) 0.0472(7) Uani 1 1 d . . . . . 
H56 H 0.376939 0.502355 0.590638 0.057 Uiso 1 1 calc R U . . . 
N1A N 0.31694(11) 0.78953(10) 0.66951(8) 0.0358(5) Uani 1 1 d . . . . . 
H1A H 0.3593(14) 0.7866(13) 0.6570(10) 0.043(7) Uiso 1 1 d . . . . . 
N2A N 0.22547(10) 0.63768(11) 0.53405(8) 0.0350(5) Uani 1 1 d . . . . . 
H2A H 0.1906(12) 0.6462(11) 0.5163(9) 0.027(6) Uiso 1 1 d . . . . . 
O1A O 0.24012(9) 0.85377(10) 0.71013(8) 0.0547(5) Uani 1 1 d . . . . . 
O2A O 0.32625(8) 0.59201(9) 0.53300(7) 0.0422(4) Uani 1 1 d . . . . . 
O3A O 0.24611(8) 0.76853(8) 0.57421(6) 0.0361(4) Uani 1 1 d . . . . . 
O4A O 0.34399(8) 0.79616(9) 0.53889(7) 0.0437(4) Uani 1 1 d . . . . . 
C1A C 0.29652(13) 0.84744(13) 0.69281(9) 0.0369(6) Uani 1 1 d . . . . . 
C2A C 0.27413(12) 0.73101(12) 0.66273(9) 0.0346(6) Uani 1 1 d . . . . . 
H2C H 0.228728 0.745535 0.672470 0.041 Uiso 1 1 calc R U . . . 
C3A C 0.27333(12) 0.71129(12) 0.60328(9) 0.0327(5) Uani 1 1 d . . . . . 
H3A H 0.318793 0.701404 0.590531 0.039 Uiso 1 1 calc R U . . . 
C4A C 0.22829(12) 0.65201(13) 0.59128(9) 0.0369(6) Uani 1 1 d . . . . . 
H4A1 H 0.244237 0.611458 0.610519 0.044 Uiso 1 1 calc R U . . . 
H4A2 H 0.183663 0.662380 0.604501 0.044 Uiso 1 1 calc R U . . . 
C5A C 0.27632(11) 0.60995(11) 0.50827(9) 0.0315(5) Uani 1 1 d . . . . . 
C6A C 0.28547(12) 0.80611(13) 0.54313(9) 0.0341(5) Uani 1 1 d . . . . . 
C7A C 0.24929(12) 0.86331(13) 0.51540(10) 0.0391(6) Uani 1 1 d . . . . . 
C8A C 0.27647(16) 0.86994(18) 0.45842(12) 0.0658(9) Uani 1 1 d . . . . . 
H8A1 H 0.253727 0.906678 0.439758 0.099 Uiso 1 1 calc R U . . . 
H8A2 H 0.323468 0.879935 0.460040 0.099 Uiso 1 1 calc R U . . . 
H8A3 H 0.269596 0.827451 0.439028 0.099 Uiso 1 1 calc R U . . . 
C9A C 0.26403(15) 0.92765(14) 0.54801(13) 0.0601(8) Uani 1 1 d . . . . . 
H9A1 H 0.241638 0.966304 0.531640 0.090 Uiso 1 1 calc R U . . . 
H9A2 H 0.248445 0.921707 0.584849 0.090 Uiso 1 1 calc R U . . . 
H9A3 H 0.311395 0.935862 0.548284 0.090 Uiso 1 1 calc R U . . . 
C10A C 0.17515(12) 0.85138(15) 0.51320(11) 0.0471(7) Uani 1 1 d . . . . . 
H10D H 0.153981 0.889474 0.495013 0.071 Uiso 1 1 calc R U . . . 
H10E H 0.166140 0.809570 0.493453 0.071 Uiso 1 1 calc R U . . . 
H10F H 0.157906 0.847450 0.549711 0.071 Uiso 1 1 calc R U . . . 
C11A C 0.34510(14) 0.90396(13) 0.69685(9) 0.0394(6) Uani 1 1 d . . . . . 
C12A C 0.41214(14) 0.89459(14) 0.69219(11) 0.0487(7) Uani 1 1 d . . . . . 
H12A H 0.428776 0.850870 0.684244 0.058 Uiso 1 1 calc R U . . . 
C13A C 0.45544(17) 0.94812(15) 0.69895(12) 0.0597(8) Uani 1 1 d . . . . . 
H13A H 0.501313 0.940861 0.695954 0.072 Uiso 1 1 calc R U . . . 
C14A C 0.4317(2) 1.01142(16) 0.70994(12) 0.0669(9) Uani 1 1 d . . . . . 
H14A H 0.461316 1.047922 0.715191 0.080 Uiso 1 1 calc R U . . . 
C15A C 0.3654(2) 1.02234(16) 0.71341(12) 0.0691(10) Uani 1 1 d . . . . . 
H15A H 0.349271 1.066574 0.720258 0.083 Uiso 1 1 calc R U . . . 
C16A C 0.32143(16) 0.96888(15) 0.70695(11) 0.0551(8) Uani 1 1 d . . . . . 
H16A H 0.275590 0.976671 0.709412 0.066 Uiso 1 1 calc R U . . . 
C21A C 0.29325(12) 0.67415(12) 0.70070(9) 0.0344(6) Uani 1 1 d . . . . . 
C22A C 0.34478(13) 0.63037(14) 0.69018(10) 0.0446(6) Uani 1 1 d . . . . . 
H22A H 0.368474 0.634577 0.657583 0.053 Uiso 1 1 calc R U . . . 
C23A C 0.36222(15) 0.58042(15) 0.72667(11) 0.0523(7) Uani 1 1 d . . . . . 
H23A H 0.397641 0.550798 0.718968 0.063 Uiso 1 1 calc R U . . . 
C24A C 0.32799(17) 0.57392(15) 0.77414(11) 0.0577(8) Uani 1 1 d . . . . . 
H24A H 0.339512 0.539690 0.799128 0.069 Uiso 1 1 calc R U . . . 
C25A C 0.27721(18) 0.61733(18) 0.78489(11) 0.0660(9) Uani 1 1 d . . . . . 
H25A H 0.253661 0.613163 0.817558 0.079 Uiso 1 1 calc R U . . . 
C26A C 0.26007(15) 0.66684(16) 0.74876(10) 0.0533(7) Uani 1 1 d . . . . . 
H26A H 0.224859 0.696528 0.756935 0.064 Uiso 1 1 calc R U . . . 
C51A C 0.27076(11) 0.60153(12) 0.44906(9) 0.0330(5) Uani 1 1 d . . . . . 
C52A C 0.23277(13) 0.64460(15) 0.41787(10) 0.0486(7) Uani 1 1 d . . . . . 
H52A H 0.209459 0.680618 0.434321 0.058 Uiso 1 1 calc R U . . . 
C53A C 0.22866(15) 0.63528(18) 0.36268(11) 0.0621(9) Uani 1 1 d . . . . . 
H53A H 0.203187 0.665262 0.341461 0.074 Uiso 1 1 calc R U . . . 
C54A C 0.26166(15) 0.58244(18) 0.33899(11) 0.0598(8) Uani 1 1 d . . . . . 
H54A H 0.257941 0.575205 0.301482 0.072 Uiso 1 1 calc R U . . . 
C55A C 0.29998(15) 0.54014(16) 0.36944(12) 0.0554(8) Uani 1 1 d . . . . . 
H55A H 0.322911 0.503984 0.352815 0.066 Uiso 1 1 calc R U . . . 
C56A C 0.30537(13) 0.54991(13) 0.42419(10) 0.0423(6) Uani 1 1 d . . . . . 
H56A H 0.332856 0.521174 0.444810 0.051 Uiso 1 1 calc R U . . . 
  
loop_ 
 _atom_site_aniso_label 
 _atom_site_aniso_U_11 
 _atom_site_aniso_U_22 
 _atom_site_aniso_U_33 
 _atom_site_aniso_U_23 
 _atom_site_aniso_U_13 
 _atom_site_aniso_U_12 
N1 0.0237(11) 0.0308(11) 0.0354(11) -0.0012(9) 0.0020(8) -0.0012(9) 
N2 0.0263(11) 0.0308(11) 0.0359(11) 0.0007(9) -0.0016(9) -0.0001(9) 
O1 0.0303(10) 0.0683(14) 0.0648(12) -0.0138(10) 0.0094(9) -0.0121(9) 
O2 0.0279(10) 0.0418(11) 0.0651(12) 0.0005(9) -0.0053(8) 0.0061(8) 
O3 0.0276(8) 0.0348(9) 0.0242(8) -0.0031(7) -0.0025(6) 0.0050(7) 
O4 0.0337(10) 0.0573(12) 0.0325(9) -0.0073(8) 0.0022(7) 0.0093(8) 
C1 0.0318(14) 0.0427(15) 0.0291(12) 0.0047(11) 0.0007(10) -0.0089(11) 
C2 0.0249(12) 0.0324(13) 0.0298(12) -0.0023(10) 0.0034(9) 0.0018(10) 
C3 0.0248(12) 0.0356(13) 0.0223(10) 0.0001(9) -0.0032(9) 0.0024(10) 
C4 0.0304(12) 0.0343(13) 0.0267(11) -0.0022(10) 0.0000(10) 0.0033(10) 
C5 0.0320(14) 0.0272(13) 0.0382(12) -0.0090(10) -0.0055(10) 0.0068(10) 
C6 0.0331(14) 0.0272(12) 0.0254(11) 0.0017(9) 0.0034(9) -0.0001(10) 
C7 0.0377(14) 0.0370(14) 0.0256(11) -0.0007(10) -0.0026(10) 0.0044(11) 
C8 0.071(2) 0.0512(18) 0.0402(15) 0.0122(13) -0.0125(14) -0.0021(15) 
C9 0.0599(19) 0.0462(17) 0.0490(16) -0.0123(13) -0.0167(14) 0.0039(14) 
C10 0.0365(15) 0.083(2) 0.0382(14) -0.0093(14) -0.0088(12) 0.0056(14) 
C11 0.0477(16) 0.0380(14) 0.0289(12) 0.0012(11) 0.0005(11) -0.0109(12) 
C12 0.0615(19) 0.0383(16) 0.0390(14) -0.0012(12) 0.0020(13) -0.0028(13) 
C13 0.090(2) 0.0439(18) 0.0469(16) -0.0013(14) 0.0048(16) 0.0067(17) 
C14 0.134(4) 0.0346(18) 0.0421(16) -0.0030(13) 0.002(2) -0.012(2) 
C15 0.105(3) 0.059(2) 0.0383(16) -0.0024(15) -0.0075(17) -0.038(2) 
C16 0.068(2) 0.0505(19) 0.0393(14) -0.0026(13) -0.0063(13) -0.0216(15) 
C21 0.0399(14) 0.0339(14) 0.0282(12) 0.0013(10) 0.0006(10) 0.0052(11) 
C22 0.0440(17) 0.085(2) 0.0327(14) 0.0032(14) -0.0029(12) 0.0110(15) 
C23 0.059(2) 0.106(3) 0.0455(17) -0.0039(18) -0.0167(16) 0.0254(19) 
C24 0.106(3) 0.061(2) 0.0311(15) 0.0004(14) -0.0138(17) 0.0250(19) 
C25 0.108(3) 0.058(2) 0.0290(15) 0.0063(13) 0.0095(17) -0.0082(19) 
C26 0.0579(18) 0.0518(18) 0.0357(14) 0.0007(12) 0.0065(13) -0.0085(14) 
C51 0.0407(15) 0.0269(13) 0.0336(12) -0.0038(10) -0.0064(11) 0.0034(11) 
C52 0.0566(18) 0.0429(16) 0.0538(16) 0.0006(13) -0.0182(14) 0.0078(13) 
C53 0.094(3) 0.0486(19) 0.0576(19) 0.0160(15) -0.0258(18) 0.0073(18) 
C54 0.102(3) 0.0412(18) 0.0473(17) 0.0133(14) -0.0078(18) -0.0130(18) 
C55 0.066(2) 0.059(2) 0.0574(18) 0.0183(16) -0.0012(15) -0.0100(16) 
C56 0.0448(17) 0.0454(17) 0.0514(15) 0.0152(13) -0.0060(13) -0.0020(13) 
N1A 0.0349(12) 0.0359(12) 0.0364(11) -0.0045(9) 0.0054(9) 0.0023(10) 
N2A 0.0252(11) 0.0475(13) 0.0322(11) -0.0019(9) -0.0048(9) 0.0046(10) 
O1A 0.0459(12) 0.0578(13) 0.0604(12) -0.0144(10) 0.0047(10) 0.0146(10) 
O2A 0.0289(10) 0.0469(11) 0.0509(10) 0.0018(8) -0.0104(8) 0.0087(8) 
O3A 0.0291(9) 0.0403(10) 0.0390(9) 0.0098(8) 0.0007(7) 0.0050(7) 
O4A 0.0299(10) 0.0535(11) 0.0478(10) 0.0155(9) 0.0045(8) 0.0066(8) 
C1A 0.0450(16) 0.0386(15) 0.0271(12) 0.0007(11) -0.0020(11) 0.0131(12) 
C2A 0.0309(13) 0.0395(15) 0.0334(12) 0.0004(10) 0.0038(10) 0.0027(11) 
C3A 0.0288(13) 0.0364(14) 0.0329(12) 0.0045(10) -0.0013(10) 0.0027(11) 
C4A 0.0334(14) 0.0463(16) 0.0309(12) 0.0019(11) 0.0005(10) -0.0028(12) 
C5A 0.0256(13) 0.0280(12) 0.0409(13) 0.0031(10) -0.0016(11) -0.0011(10) 
C6A 0.0300(14) 0.0394(14) 0.0329(12) 0.0007(11) -0.0011(10) 0.0002(11) 
C7A 0.0339(13) 0.0419(15) 0.0415(14) 0.0110(11) -0.0010(11) 0.0068(11) 
C8A 0.0574(19) 0.081(2) 0.0589(18) 0.0367(17) 0.0104(15) 0.0206(17) 
C9A 0.0483(18) 0.0387(17) 0.093(2) 0.0035(16) -0.0090(16) 0.0040(14) 
C10A 0.0357(15) 0.0556(18) 0.0498(16) 0.0098(13) -0.0076(12) 0.0096(13) 
C11A 0.0598(18) 0.0350(15) 0.0234(12) -0.0008(10) -0.0006(11) 0.0064(13) 
C12A 0.0570(19) 0.0378(16) 0.0512(16) -0.0038(13) -0.0049(13) 0.0005(13) 
C13A 0.066(2) 0.0493(19) 0.0633(19) -0.0068(15) -0.0029(15) -0.0092(16) 
C14A 0.097(3) 0.049(2) 0.0551(18) -0.0133(15) 0.0117(18) -0.0198(19) 
C15A 0.112(3) 0.0372(18) 0.0577(19) -0.0114(15) 0.0175(19) 0.0020(19) 
C16A 0.074(2) 0.0454(17) 0.0457(15) -0.0084(13) 0.0085(14) 0.0099(16) 
C21A 0.0368(14) 0.0371(14) 0.0294(12) -0.0016(10) -0.0007(10) -0.0063(11) 
C22A 0.0501(16) 0.0471(16) 0.0365(13) 0.0079(12) -0.0019(12) -0.0001(13) 
C23A 0.0599(19) 0.0478(17) 0.0493(16) 0.0070(14) -0.0117(14) 0.0011(14) 
C24A 0.080(2) 0.0490(18) 0.0442(16) 0.0153(14) -0.0195(16) -0.0143(17) 
C25A 0.087(3) 0.076(2) 0.0346(15) 0.0156(15) 0.0088(16) -0.010(2) 
C26A 0.0594(19) 0.0630(19) 0.0375(14) 0.0021(14) 0.0091(13) -0.0037(15) 
C51A 0.0233(12) 0.0372(14) 0.0386(13) 0.0026(11) 0.0007(10) -0.0016(10) 
C52A 0.0468(16) 0.0607(19) 0.0382(14) 0.0043(13) 0.0029(12) 0.0173(14) 
C53A 0.061(2) 0.088(2) 0.0379(15) 0.0118(16) 0.0027(14) 0.0188(18) 
C54A 0.0535(19) 0.087(3) 0.0386(15) -0.0062(16) 0.0056(14) -0.0078(18) 
C55A 0.0546(18) 0.0573(19) 0.0541(17) -0.0197(15) 0.0117(14) -0.0021(15) 
C56A 0.0383(14) 0.0384(15) 0.0502(15) -0.0035(12) 0.0019(12) 0.0012(12) 
  
_geom_special_details 
; 
 All esds (except the esd in the dihedral angle between two l.s. planes) 
 are estimated using the full covariance matrix.  The cell esds are taken 
 into account individually in the estimation of esds in distances, angles 
 and torsion angles; correlations between esds in cell parameters are only 
 used when they are defined by crystal symmetry.  An approximate (isotropic) 
 treatment of cell esds is used for estimating esds involving l.s. planes. 
; 
  
loop_ 
 _geom_bond_atom_site_label_1 
 _geom_bond_atom_site_label_2 
 _geom_bond_distance 
 _geom_bond_site_symmetry_2 
 _geom_bond_publ_flag 
N1 C1 1.344(3) . ? 
N1 C2 1.468(3) . ? 
N1 H1 0.89(3) . ? 
N2 C5 1.347(3) . ? 
N2 C4 1.450(3) . ? 
N2 H2 0.87(3) . ? 
O1 C1 1.234(3) . ? 
O2 C5 1.236(3) . ? 
O3 C6 1.338(3) . ? 
O3 C3 1.463(2) . ? 
O4 C6 1.209(3) . ? 
C1 C11 1.495(4) . ? 
C2 C3 1.522(3) . ? 
C2 C21 1.528(3) . ? 
C2 H2B 1.0000 . ? 
C3 C4 1.519(3) . ? 
C3 H3 1.0000 . ? 
C4 H4A 0.9900 . ? 
C4 H4B 0.9900 . ? 
C5 C51 1.501(3) . ? 
C6 C7 1.524(3) . ? 
C7 C10 1.528(3) . ? 
C7 C8 1.529(4) . ? 
C7 C9 1.537(3) . ? 
C8 H8A 0.9800 . ? 
C8 H8B 0.9800 . ? 
C8 H8C 0.9800 . ? 
C9 H9A 0.9800 . ? 
C9 H9B 0.9800 . ? 
C9 H9C 0.9800 . ? 
C10 H10A 0.9800 . ? 
C10 H10B 0.9800 . ? 
C10 H10C 0.9800 . ? 
C11 C16 1.392(4) . ? 
C11 C12 1.393(4) . ? 
C12 C13 1.392(4) . ? 
C12 H12 0.9500 . ? 
C13 C14 1.376(5) . ? 
C13 H13 0.9500 . ? 
C14 C15 1.377(5) . ? 
C14 H14 0.9500 . ? 
C15 C16 1.393(5) . ? 
C15 H15 0.9500 . ? 
C16 H16 0.9500 . ? 
C21 C22 1.376(4) . ? 
C21 C26 1.387(3) . ? 
C22 C23 1.387(4) . ? 
C22 H22 0.9500 . ? 
C23 C24 1.376(5) . ? 
C23 H23 0.9500 . ? 
C24 C25 1.369(5) . ? 
C24 H24 0.9500 . ? 
C25 C26 1.394(4) . ? 
C25 H25 0.9500 . ? 
C26 H26 0.9500 . ? 
C51 C56 1.385(4) . ? 
C51 C52 1.393(3) . ? 
C52 C53 1.393(4) . ? 
C52 H52 0.9500 . ? 
C53 C54 1.375(5) . ? 
C53 H53 0.9500 . ? 
C54 C55 1.373(4) . ? 
C54 H54 0.9500 . ? 
C55 C56 1.387(4) . ? 
C55 H55 0.9500 . ? 
C56 H56 0.9500 . ? 
N1A C1A 1.351(3) . ? 
N1A C2A 1.460(3) . ? 
N1A H1A 0.92(3) . ? 
N2A C5A 1.338(3) . ? 
N2A C4A 1.457(3) . ? 
N2A H2A 0.85(2) . ? 
O1A C1A 1.236(3) . ? 
O2A C5A 1.243(3) . ? 
O3A C6A 1.341(3) . ? 
O3A C3A 1.455(3) . ? 
O4A C6A 1.215(3) . ? 
C1A C11A 1.498(4) . ? 
C2A C21A 1.522(3) . ? 
C2A C3A 1.534(3) . ? 
C2A H2C 1.0000 . ? 
C3A C4A 1.520(3) . ? 
C3A H3A 1.0000 . ? 
C4A H4A1 0.9900 . ? 
C4A H4A2 0.9900 . ? 
C5A C51A 1.491(3) . ? 
C6A C7A 1.518(3) . ? 
C7A C8A 1.532(4) . ? 
C7A C10A 1.532(4) . ? 
C7A C9A 1.540(4) . ? 
C8A H8A1 0.9800 . ? 
C8A H8A2 0.9800 . ? 
C8A H8A3 0.9800 . ? 
C9A H9A1 0.9800 . ? 
C9A H9A2 0.9800 . ? 
C9A H9A3 0.9800 . ? 
C10A H10D 0.9800 . ? 
C10A H10E 0.9800 . ? 
C10A H10F 0.9800 . ? 
C11A C12A 1.385(4) . ? 
C11A C16A 1.395(4) . ? 
C12A C13A 1.389(4) . ? 
C12A H12A 0.9500 . ? 
C13A C14A 1.370(4) . ? 
C13A H13A 0.9500 . ? 
C14A C15A 1.374(5) . ? 
C14A H14A 0.9500 . ? 
C15A C16A 1.396(5) . ? 
C15A H15A 0.9500 . ? 
C16A H16A 0.9500 . ? 
C21A C26A 1.385(3) . ? 
C21A C22A 1.387(4) . ? 
C22A C23A 1.390(4) . ? 
C22A H22A 0.9500 . ? 
C23A C24A 1.381(4) . ? 
C23A H23A 0.9500 . ? 
C24A C25A 1.372(5) . ? 
C24A H24A 0.9500 . ? 
C25A C26A 1.376(4) . ? 
C25A H25A 0.9500 . ? 
C26A H26A 0.9500 . ? 
C51A C56A 1.388(3) . ? 
C51A C52A 1.390(3) . ? 
C52A C53A 1.392(4) . ? 
C52A H52A 0.9500 . ? 
C53A C54A 1.377(4) . ? 
C53A H53A 0.9500 . ? 
C54A C55A 1.374(4) . ? 
C54A H54A 0.9500 . ? 
C55A C56A 1.384(4) . ? 
C55A H55A 0.9500 . ? 
C56A H56A 0.9500 . ? 
  
loop_ 
 _geom_angle_atom_site_label_1 
 _geom_angle_atom_site_label_2 
 _geom_angle_atom_site_label_3 
 _geom_angle 
 _geom_angle_site_symmetry_1 
 _geom_angle_site_symmetry_3 
 _geom_angle_publ_flag 
C1 N1 C2 122.6(2) . . ? 
C1 N1 H1 118.4(16) . . ? 
C2 N1 H1 119.0(16) . . ? 
C5 N2 C4 123.3(2) . . ? 
C5 N2 H2 123.7(17) . . ? 
C4 N2 H2 112.7(17) . . ? 
C6 O3 C3 121.33(17) . . ? 
O1 C1 N1 120.7(2) . . ? 
O1 C1 C11 121.3(2) . . ? 
N1 C1 C11 118.0(2) . . ? 
N1 C2 C3 108.91(16) . . ? 
N1 C2 C21 109.93(18) . . ? 
C3 C2 C21 116.61(19) . . ? 
N1 C2 H2B 107.0 . . ? 
C3 C2 H2B 107.0 . . ? 
C21 C2 H2B 107.0 . . ? 
O3 C3 C4 105.35(17) . . ? 
O3 C3 C2 104.73(17) . . ? 
C4 C3 C2 113.89(17) . . ? 
O3 C3 H3 110.9 . . ? 
C4 C3 H3 110.9 . . ? 
C2 C3 H3 110.9 . . ? 
N2 C4 C3 111.10(17) . . ? 
N2 C4 H4A 109.4 . . ? 
C3 C4 H4A 109.4 . . ? 
N2 C4 H4B 109.4 . . ? 
C3 C4 H4B 109.4 . . ? 
H4A C4 H4B 108.0 . . ? 
O2 C5 N2 122.7(2) . . ? 
O2 C5 C51 121.0(2) . . ? 
N2 C5 C51 116.2(2) . . ? 
O4 C6 O3 124.0(2) . . ? 
O4 C6 C7 124.8(2) . . ? 
O3 C6 C7 111.24(19) . . ? 
C6 C7 C10 112.03(18) . . ? 
C6 C7 C8 106.8(2) . . ? 
C10 C7 C8 109.5(2) . . ? 
C6 C7 C9 108.2(2) . . ? 
C10 C7 C9 110.4(2) . . ? 
C8 C7 C9 109.9(2) . . ? 
C7 C8 H8A 109.5 . . ? 
C7 C8 H8B 109.5 . . ? 
H8A C8 H8B 109.5 . . ? 
C7 C8 H8C 109.5 . . ? 
H8A C8 H8C 109.5 . . ? 
H8B C8 H8C 109.5 . . ? 
C7 C9 H9A 109.5 . . ? 
C7 C9 H9B 109.5 . . ? 
H9A C9 H9B 109.5 . . ? 
C7 C9 H9C 109.5 . . ? 
H9A C9 H9C 109.5 . . ? 
H9B C9 H9C 109.5 . . ? 
C7 C10 H10A 109.5 . . ? 
C7 C10 H10B 109.5 . . ? 
H10A C10 H10B 109.5 . . ? 
C7 C10 H10C 109.5 . . ? 
H10A C10 H10C 109.5 . . ? 
H10B C10 H10C 109.5 . . ? 
C16 C11 C12 119.4(3) . . ? 
C16 C11 C1 118.0(2) . . ? 
C12 C11 C1 122.5(2) . . ? 
C13 C12 C11 120.4(3) . . ? 
C13 C12 H12 119.8 . . ? 
C11 C12 H12 119.8 . . ? 
C14 C13 C12 119.9(3) . . ? 
C14 C13 H13 120.0 . . ? 
C12 C13 H13 120.0 . . ? 
C13 C14 C15 120.0(3) . . ? 
C13 C14 H14 120.0 . . ? 
C15 C14 H14 120.0 . . ? 
C14 C15 C16 120.9(3) . . ? 
C14 C15 H15 119.6 . . ? 
C16 C15 H15 119.6 . . ? 
C11 C16 C15 119.4(3) . . ? 
C11 C16 H16 120.3 . . ? 
C15 C16 H16 120.3 . . ? 
C22 C21 C26 118.4(2) . . ? 
C22 C21 C2 123.4(2) . . ? 
C26 C21 C2 118.1(2) . . ? 
C21 C22 C23 121.1(3) . . ? 
C21 C22 H22 119.5 . . ? 
C23 C22 H22 119.5 . . ? 
C24 C23 C22 120.2(3) . . ? 
C24 C23 H23 119.9 . . ? 
C22 C23 H23 119.9 . . ? 
C25 C24 C23 119.5(3) . . ? 
C25 C24 H24 120.3 . . ? 
C23 C24 H24 120.3 . . ? 
C24 C25 C26 120.4(3) . . ? 
C24 C25 H25 119.8 . . ? 
C26 C25 H25 119.8 . . ? 
C21 C26 C25 120.4(3) . . ? 
C21 C26 H26 119.8 . . ? 
C25 C26 H26 119.8 . . ? 
C56 C51 C52 118.4(2) . . ? 
C56 C51 C5 124.3(2) . . ? 
C52 C51 C5 117.3(2) . . ? 
C51 C52 C53 120.4(3) . . ? 
C51 C52 H52 119.8 . . ? 
C53 C52 H52 119.8 . . ? 
C54 C53 C52 120.3(3) . . ? 
C54 C53 H53 119.9 . . ? 
C52 C53 H53 119.9 . . ? 
C55 C54 C53 119.8(3) . . ? 
C55 C54 H54 120.1 . . ? 
C53 C54 H54 120.1 . . ? 
C54 C55 C56 120.3(3) . . ? 
C54 C55 H55 119.8 . . ? 
C56 C55 H55 119.8 . . ? 
C51 C56 C55 120.9(3) . . ? 
C51 C56 H56 119.6 . . ? 
C55 C56 H56 119.6 . . ? 
C1A N1A C2A 122.5(2) . . ? 
C1A N1A H1A 119.3(17) . . ? 
C2A N1A H1A 118.2(16) . . ? 
C5A N2A C4A 121.4(2) . . ? 
C5A N2A H2A 118.4(15) . . ? 
C4A N2A H2A 120.2(15) . . ? 
C6A O3A C3A 119.41(18) . . ? 
O1A C1A N1A 121.6(2) . . ? 
O1A C1A C11A 121.1(2) . . ? 
N1A C1A C11A 117.3(2) . . ? 
N1A C2A C21A 111.12(19) . . ? 
N1A C2A C3A 108.67(19) . . ? 
C21A C2A C3A 114.7(2) . . ? 
N1A C2A H2C 107.4 . . ? 
C21A C2A H2C 107.4 . . ? 
C3A C2A H2C 107.4 . . ? 
O3A C3A C4A 105.74(18) . . ? 
O3A C3A C2A 106.76(18) . . ? 
C4A C3A C2A 113.16(19) . . ? 
O3A C3A H3A 110.3 . . ? 
C4A C3A H3A 110.3 . . ? 
C2A C3A H3A 110.3 . . ? 
N2A C4A C3A 111.54(19) . . ? 
N2A C4A H4A1 109.3 . . ? 
C3A C4A H4A1 109.3 . . ? 
N2A C4A H4A2 109.3 . . ? 
C3A C4A H4A2 109.3 . . ? 
H4A1 C4A H4A2 108.0 . . ? 
O2A C5A N2A 120.9(2) . . ? 
O2A C5A C51A 121.5(2) . . ? 
N2A C5A C51A 117.6(2) . . ? 
O4A C6A O3A 123.3(2) . . ? 
O4A C6A C7A 124.0(2) . . ? 
O3A C6A C7A 112.7(2) . . ? 
C6A C7A C8A 108.1(2) . . ? 
C6A C7A C10A 112.4(2) . . ? 
C8A C7A C10A 109.7(2) . . ? 
C6A C7A C9A 106.3(2) . . ? 
C8A C7A C9A 110.4(2) . . ? 
C10A C7A C9A 109.8(2) . . ? 
C7A C8A H8A1 109.5 . . ? 
C7A C8A H8A2 109.5 . . ? 
H8A1 C8A H8A2 109.5 . . ? 
C7A C8A H8A3 109.5 . . ? 
H8A1 C8A H8A3 109.5 . . ? 
H8A2 C8A H8A3 109.5 . . ? 
C7A C9A H9A1 109.5 . . ? 
C7A C9A H9A2 109.5 . . ? 
H9A1 C9A H9A2 109.5 . . ? 
C7A C9A H9A3 109.5 . . ? 
H9A1 C9A H9A3 109.5 . . ? 
H9A2 C9A H9A3 109.5 . . ? 
C7A C10A H10D 109.5 . . ? 
C7A C10A H10E 109.5 . . ? 
H10D C10A H10E 109.5 . . ? 
C7A C10A H10F 109.5 . . ? 
H10D C10A H10F 109.5 . . ? 
H10E C10A H10F 109.5 . . ? 
C12A C11A C16A 118.7(3) . . ? 
C12A C11A C1A 123.2(2) . . ? 
C16A C11A C1A 118.1(3) . . ? 
C11A C12A C13A 121.0(3) . . ? 
C11A C12A H12A 119.5 . . ? 
C13A C12A H12A 119.5 . . ? 
C14A C13A C12A 119.8(3) . . ? 
C14A C13A H13A 120.1 . . ? 
C12A C13A H13A 120.1 . . ? 
C13A C14A C15A 120.3(3) . . ? 
C13A C14A H14A 119.9 . . ? 
C15A C14A H14A 119.9 . . ? 
C14A C15A C16A 120.4(3) . . ? 
C14A C15A H15A 119.8 . . ? 
C16A C15A H15A 119.8 . . ? 
C11A C16A C15A 119.7(3) . . ? 
C11A C16A H16A 120.1 . . ? 
C15A C16A H16A 120.1 . . ? 
C26A C21A C22A 118.0(2) . . ? 
C26A C21A C2A 119.4(2) . . ? 
C22A C21A C2A 122.5(2) . . ? 
C21A C22A C23A 120.9(3) . . ? 
C21A C22A H22A 119.5 . . ? 
C23A C22A H22A 119.5 . . ? 
C24A C23A C22A 119.9(3) . . ? 
C24A C23A H23A 120.0 . . ? 
C22A C23A H23A 120.0 . . ? 
C25A C24A C23A 119.4(3) . . ? 
C25A C24A H24A 120.3 . . ? 
C23A C24A H24A 120.3 . . ? 
C24A C25A C26A 120.6(3) . . ? 
C24A C25A H25A 119.7 . . ? 
C26A C25A H25A 119.7 . . ? 
C25A C26A C21A 121.2(3) . . ? 
C25A C26A H26A 119.4 . . ? 
C21A C26A H26A 119.4 . . ? 
C56A C51A C52A 118.9(2) . . ? 
C56A C51A C5A 119.1(2) . . ? 
C52A C51A C5A 121.9(2) . . ? 
C51A C52A C53A 120.4(3) . . ? 
C51A C52A H52A 119.8 . . ? 
C53A C52A H52A 119.8 . . ? 
C54A C53A C52A 119.7(3) . . ? 
C54A C53A H53A 120.1 . . ? 
C52A C53A H53A 120.1 . . ? 
C55A C54A C53A 120.2(3) . . ? 
C55A C54A H54A 119.9 . . ? 
C53A C54A H54A 119.9 . . ? 
C54A C55A C56A 120.4(3) . . ? 
C54A C55A H55A 119.8 . . ? 
C56A C55A H55A 119.8 . . ? 
C55A C56A C51A 120.2(3) . . ? 
C55A C56A H56A 119.9 . . ? 
C51A C56A H56A 119.9 . . ? 
  
loop_ 
 _geom_torsion_atom_site_label_1 
 _geom_torsion_atom_site_label_2 
 _geom_torsion_atom_site_label_3 
 _geom_torsion_atom_site_label_4 
 _geom_torsion 
 _geom_torsion_site_symmetry_1 
 _geom_torsion_site_symmetry_2 
 _geom_torsion_site_symmetry_3 
 _geom_torsion_site_symmetry_4 
 _geom_torsion_publ_flag 
C2 N1 C1 O1 -1.1(3) . . . . ? 
C2 N1 C1 C11 178.61(19) . . . . ? 
C1 N1 C2 C3 121.4(2) . . . . ? 
C1 N1 C2 C21 -109.7(2) . . . . ? 
C6 O3 C3 C4 -132.21(19) . . . . ? 
C6 O3 C3 C2 107.4(2) . . . . ? 
N1 C2 C3 O3 -65.8(2) . . . . ? 
C21 C2 C3 O3 169.12(17) . . . . ? 
N1 C2 C3 C4 179.64(18) . . . . ? 
C21 C2 C3 C4 54.6(3) . . . . ? 
C5 N2 C4 C3 -97.1(2) . . . . ? 
O3 C3 C4 N2 63.8(2) . . . . ? 
C2 C3 C4 N2 178.05(18) . . . . ? 
C4 N2 C5 O2 -2.7(3) . . . . ? 
C4 N2 C5 C51 176.96(19) . . . . ? 
C3 O3 C6 O4 0.4(3) . . . . ? 
C3 O3 C6 C7 178.53(18) . . . . ? 
O4 C6 C7 C10 -166.4(2) . . . . ? 
O3 C6 C7 C10 15.5(3) . . . . ? 
O4 C6 C7 C8 73.8(3) . . . . ? 
O3 C6 C7 C8 -104.3(2) . . . . ? 
O4 C6 C7 C9 -44.5(3) . . . . ? 
O3 C6 C7 C9 137.4(2) . . . . ? 
O1 C1 C11 C16 -13.9(3) . . . . ? 
N1 C1 C11 C16 166.4(2) . . . . ? 
O1 C1 C11 C12 162.2(2) . . . . ? 
N1 C1 C11 C12 -17.6(3) . . . . ? 
C16 C11 C12 C13 1.4(4) . . . . ? 
C1 C11 C12 C13 -174.6(2) . . . . ? 
C11 C12 C13 C14 -1.0(4) . . . . ? 
C12 C13 C14 C15 -0.2(4) . . . . ? 
C13 C14 C15 C16 1.0(5) . . . . ? 
C12 C11 C16 C15 -0.6(4) . . . . ? 
C1 C11 C16 C15 175.6(2) . . . . ? 
C14 C15 C16 C11 -0.6(4) . . . . ? 
N1 C2 C21 C22 -80.6(3) . . . . ? 
C3 C2 C21 C22 44.0(3) . . . . ? 
N1 C2 C21 C26 95.4(2) . . . . ? 
C3 C2 C21 C26 -140.0(2) . . . . ? 
C26 C21 C22 C23 -0.9(4) . . . . ? 
C2 C21 C22 C23 175.1(3) . . . . ? 
C21 C22 C23 C24 -0.4(5) . . . . ? 
C22 C23 C24 C25 1.0(5) . . . . ? 
C23 C24 C25 C26 -0.3(5) . . . . ? 
C22 C21 C26 C25 1.5(4) . . . . ? 
C2 C21 C26 C25 -174.7(2) . . . . ? 
C24 C25 C26 C21 -1.0(5) . . . . ? 
O2 C5 C51 C56 177.8(2) . . . . ? 
N2 C5 C51 C56 -1.9(3) . . . . ? 
O2 C5 C51 C52 -2.6(3) . . . . ? 
N2 C5 C51 C52 177.7(2) . . . . ? 
C56 C51 C52 C53 0.1(4) . . . . ? 
C5 C51 C52 C53 -179.6(2) . . . . ? 
C51 C52 C53 C54 -0.4(5) . . . . ? 
C52 C53 C54 C55 0.0(5) . . . . ? 
C53 C54 C55 C56 0.6(5) . . . . ? 
C52 C51 C56 C55 0.6(4) . . . . ? 
C5 C51 C56 C55 -179.8(3) . . . . ? 
C54 C55 C56 C51 -0.9(5) . . . . ? 
C2A N1A C1A O1A 0.6(3) . . . . ? 
C2A N1A C1A C11A -179.42(19) . . . . ? 
C1A N1A C2A C21A -108.1(2) . . . . ? 
C1A N1A C2A C3A 124.9(2) . . . . ? 
C6A O3A C3A C4A -130.3(2) . . . . ? 
C6A O3A C3A C2A 108.9(2) . . . . ? 
N1A C2A C3A O3A -62.2(2) . . . . ? 
C21A C2A C3A O3A 172.80(18) . . . . ? 
N1A C2A C3A C4A -178.11(19) . . . . ? 
C21A C2A C3A C4A 56.9(3) . . . . ? 
C5A N2A C4A C3A 71.7(3) . . . . ? 
O3A C3A C4A N2A 59.7(2) . . . . ? 
C2A C3A C4A N2A 176.2(2) . . . . ? 
C4A N2A C5A O2A 4.1(3) . . . . ? 
C4A N2A C5A C51A -175.8(2) . . . . ? 
C3A O3A C6A O4A -2.2(3) . . . . ? 
C3A O3A C6A C7A 179.55(19) . . . . ? 
O4A C6A C7A C8A 40.8(3) . . . . ? 
O3A C6A C7A C8A -141.0(2) . . . . ? 
O4A C6A C7A C10A 162.1(2) . . . . ? 
O3A C6A C7A C10A -19.7(3) . . . . ? 
O4A C6A C7A C9A -77.8(3) . . . . ? 
O3A C6A C7A C9A 100.5(2) . . . . ? 
O1A C1A C11A C12A 161.6(2) . . . . ? 
N1A C1A C11A C12A -18.5(3) . . . . ? 
O1A C1A C11A C16A -17.0(3) . . . . ? 
N1A C1A C11A C16A 163.0(2) . . . . ? 
C16A C11A C12A C13A 1.9(4) . . . . ? 
C1A C11A C12A C13A -176.7(2) . . . . ? 
C11A C12A C13A C14A -0.6(4) . . . . ? 
C12A C13A C14A C15A -1.1(5) . . . . ? 
C13A C14A C15A C16A 1.4(5) . . . . ? 
C12A C11A C16A C15A -1.6(4) . . . . ? 
C1A C11A C16A C15A 177.1(2) . . . . ? 
C14A C15A C16A C11A -0.1(4) . . . . ? 
N1A C2A C21A C26A 96.9(3) . . . . ? 
C3A C2A C21A C26A -139.4(2) . . . . ? 
N1A C2A C21A C22A -80.5(3) . . . . ? 
C3A C2A C21A C22A 43.2(3) . . . . ? 
C26A C21A C22A C23A 0.4(4) . . . . ? 
C2A C21A C22A C23A 177.8(2) . . . . ? 
C21A C22A C23A C24A 0.1(4) . . . . ? 
C22A C23A C24A C25A -0.4(4) . . . . ? 
C23A C24A C25A C26A 0.3(5) . . . . ? 
C24A C25A C26A C21A 0.2(5) . . . . ? 
C22A C21A C26A C25A -0.5(4) . . . . ? 
C2A C21A C26A C25A -178.0(3) . . . . ? 
O2A C5A C51A C56A 27.8(3) . . . . ? 
N2A C5A C51A C56A -152.3(2) . . . . ? 
O2A C5A C51A C52A -151.1(2) . . . . ? 
N2A C5A C51A C52A 28.8(3) . . . . ? 
C56A C51A C52A C53A 1.1(4) . . . . ? 
C5A C51A C52A C53A 180.0(3) . . . . ? 
C51A C52A C53A C54A 1.0(5) . . . . ? 
C52A C53A C54A C55A -1.8(5) . . . . ? 
C53A C54A C55A C56A 0.5(5) . . . . ? 
C54A C55A C56A C51A 1.6(4) . . . . ? 
C52A C51A C56A C55A -2.4(4) . . . . ? 
C5A C51A C56A C55A 178.7(2) . . . . ? 
  
loop_ 
 _geom_hbond_atom_site_label_D 
 _geom_hbond_atom_site_label_H 
 _geom_hbond_atom_site_label_A 
 _geom_hbond_distance_DH 
 _geom_hbond_distance_HA 
 _geom_hbond_distance_DA 
 _geom_hbond_angle_DHA 
 _geom_hbond_site_symmetry_A 
N1 H1 O4A  0.89(3) 2.32(3) 3.116(3) 150(2) . 
N2 H2 O2A  0.87(3) 2.00(3) 2.827(3) 160(2) . 
C3 H3 O4A  1.00 2.62 3.454(3) 141.3 . 
N1A H1A O4  0.92(3) 2.22(3) 3.087(3) 157(2) . 
N2A H2A O1  0.85(2) 2.00(2) 2.843(3) 167(2) 4_466 
C3A H3A O2A  1.00 2.60 3.132(3) 113.1 . 
  
_refine_diff_density_max    0.141 
_refine_diff_density_min   -0.166 
_refine_diff_density_rms    0.036 
  
_shelx_res_file 
; 
TITL ma105 in Pbca 
    ma105.res 
    created by SHELXL-2016/6 at 14:39:22 on 26-May-2017 
CELL 0.71073   20.4044  19.7803  24.9582  90.000  90.000  90.000 
ZERR   16.00    0.0007   0.0010   0.0009   0.000   0.000   0.000 
LATT  1 
SYMM 0.5-X, -Y, 0.5+Z 
SYMM -X, 0.5+Y, 0.5-Z 
SYMM 0.5+X, 0.5-Y, -Z 
SFAC C   H   N  O 
UNIT 448 480 32 64 
TEMP-100 
SIZE .18 .09 .04 
REM colourless needle 
SHEL999. .84 
ACTA50 
CONF 
BOND$H 
HTAB 
HTAB N1 O4A 
HTAB N2 O2A 
HTAB C3 O4A 
HTAB N1A O4 
EQIV $1 x-1/2, -y+3/2, -z+1 
HTAB N2A O1_$1 
HTAB C3A O2A 
L.S.10 
FMAP2 
PLAN10 
WGHT    0.041200 
FVAR       0.15970 
N1    3    0.492503    0.812685    0.512854    11.00000    0.02368    0.03084 = 
         0.03540   -0.00118    0.00203   -0.00119 
H1    2    0.452790    0.823800    0.524183    11.00000    0.03869 
N2    3    0.463034    0.569639    0.536594    11.00000    0.02626    0.03076 = 
         0.03591    0.00067   -0.00158   -0.00007 
H2    2    0.420771    0.566508    0.538333    11.00000    0.03970 
O1    4    0.598925    0.840485    0.510400    11.00000    0.03033    0.06833 = 
         0.06484   -0.01376    0.00943   -0.01207 
O2    4    0.564375    0.542304    0.567000    11.00000    0.02788    0.04184 = 
         0.06510    0.00052   -0.00528    0.00613 
O3    4    0.522628    0.692705    0.568432    11.00000    0.02759    0.03476 = 
         0.02417   -0.00313   -0.00246    0.00496 
O4    4    0.448915    0.737140    0.625480    11.00000    0.03368    0.05729 = 
         0.03255   -0.00726    0.00216    0.00932 
C1    1    0.542229    0.855365    0.522923    11.00000    0.03178    0.04265 = 
         0.02911    0.00468    0.00067   -0.00892 
C2    1    0.501950    0.747397    0.485940    11.00000    0.02494    0.03239 = 
         0.02976   -0.00234    0.00345    0.00178 
AFIX  13 
H2B   2    0.550258    0.740962    0.481510    11.00000   -1.20000 
AFIX   0 
C3    1    0.477871    0.691236    0.522664    11.00000    0.02485    0.03557 = 
         0.02230    0.00010   -0.00322    0.00243 
AFIX  13 
H3    2    0.431748    0.699822    0.534375    11.00000   -1.20000 
AFIX   0 
C4    1    0.484718    0.620829    0.498971    11.00000    0.03042    0.03431 = 
         0.02666   -0.00222    0.00002    0.00332 
AFIX  23 
H4A   2    0.458314    0.617725    0.465784    11.00000   -1.20000 
H4B   2    0.531133    0.612585    0.489442    11.00000   -1.20000 
AFIX   0 
C5    1    0.504230    0.534953    0.568565    11.00000    0.03198    0.02721 = 
         0.03821   -0.00898   -0.00554    0.00677 
C6    1    0.503412    0.716127    0.616216    11.00000    0.03313    0.02724 = 
         0.02541    0.00170    0.00343   -0.00010 
C7    1    0.558223    0.710642    0.657461    11.00000    0.03768    0.03696 = 
         0.02564   -0.00066   -0.00261    0.00443 
C8    1    0.541287    0.650814    0.693727    11.00000    0.07052    0.05117 = 
         0.04023    0.01220   -0.01254   -0.00215 
AFIX  33 
H8A   2    0.575473    0.645474    0.720980    11.00000   -1.50000 
H8B   2    0.499083    0.659119    0.711276    11.00000   -1.50000 
H8C   2    0.538453    0.609513    0.672162    11.00000   -1.50000 
AFIX   0 
C9    1    0.559345    0.776317    0.690364    11.00000    0.05986    0.04623 = 
         0.04897   -0.01230   -0.01672    0.00389 
AFIX  33 
H9A   2    0.594337    0.773826    0.717188    11.00000   -1.50000 
H9B   2    0.567339    0.814765    0.666477    11.00000   -1.50000 
H9C   2    0.517074    0.782235    0.708407    11.00000   -1.50000 
AFIX   0 
C10   1    0.624895    0.698543    0.631243    11.00000    0.03648    0.08284 = 
         0.03816   -0.00927   -0.00876    0.00561 
AFIX  33 
H10A  2    0.658684    0.695330    0.659032    11.00000   -1.50000 
H10B  2    0.623611    0.656321    0.610726    11.00000   -1.50000 
H10C  2    0.635139    0.736222    0.607161    11.00000   -1.50000 
AFIX   0 
C11   1    0.526673    0.921195    0.549420    11.00000    0.04768    0.03804 = 
         0.02891    0.00120    0.00049   -0.01090 
C12   1    0.463472    0.947752    0.551047    11.00000    0.06149    0.03827 = 
         0.03904   -0.00121    0.00204   -0.00275 
AFIX  43 
H12   2    0.427783    0.921968    0.537632    11.00000   -1.20000 
AFIX   0 
C13   1    0.452291    1.011819    0.572202    11.00000    0.09008    0.04390 = 
         0.04691   -0.00134    0.00484    0.00667 
AFIX  43 
H13   2    0.409184    1.029956    0.572678    11.00000   -1.20000 
AFIX   0 
C14   1    0.503721    1.048872    0.592427    11.00000    0.13376    0.03456 = 
         0.04208   -0.00297    0.00237   -0.01160 
AFIX  43 
H14   2    0.496165    1.092676    0.606761    11.00000   -1.20000 
AFIX   0 
C15   1    0.566168    1.022426    0.591882    11.00000    0.10506    0.05904 = 
         0.03834   -0.00243   -0.00750   -0.03768 
AFIX  43 
H15   2    0.601349    1.047959    0.606445    11.00000   -1.20000 
AFIX   0 
C16   1    0.578425    0.958734    0.570259    11.00000    0.06818    0.05053 = 
         0.03928   -0.00258   -0.00629   -0.02162 
AFIX  43 
H16   2    0.621721    0.941085    0.569745    11.00000   -1.20000 
AFIX   0 
C21   1    0.472363    0.749784    0.429738    11.00000    0.03986    0.03387 = 
         0.02820    0.00134    0.00064    0.00519 
C22   1    0.406553    0.741607    0.419653    11.00000    0.04403    0.08476 = 
         0.03273    0.00315   -0.00292    0.01102 
AFIX  43 
H22   2    0.377823    0.730540    0.448293    11.00000   -1.20000 
AFIX   0 
C23   1    0.381461    0.749251    0.368371    11.00000    0.05861    0.10602 = 
         0.04551   -0.00395   -0.01666    0.02539 
AFIX  43 
H23   2    0.335914    0.743141    0.362139    11.00000   -1.20000 
AFIX   0 
C24   1    0.422337    0.765660    0.326477    11.00000    0.10552    0.06083 = 
         0.03112    0.00036   -0.01377    0.02501 
AFIX  43 
H24   2    0.405091    0.771589    0.291435    11.00000   -1.20000 
AFIX   0 
C25   1    0.488035    0.773368    0.335711    11.00000    0.10794    0.05844 = 
         0.02903    0.00634    0.00948   -0.00823 
AFIX  43 
H25   2    0.516485    0.784477    0.306895    11.00000   -1.20000 
AFIX   0 
C26   1    0.513470    0.765020    0.387133    11.00000    0.05786    0.05182 = 
         0.03566    0.00073    0.00649   -0.00850 
AFIX  43 
H26   2    0.559232    0.769794    0.393037    11.00000   -1.20000 
AFIX   0 
C51   1    0.473110    0.486342    0.607111    11.00000    0.04066    0.02694 = 
         0.03360   -0.00375   -0.00644    0.00342 
C52   1    0.514820    0.448074    0.639209    11.00000    0.05665    0.04295 = 
         0.05377    0.00056   -0.01825    0.00776 
AFIX  43 
H52   2    0.560918    0.453681    0.636243    11.00000   -1.20000 
AFIX   0 
C53   1    0.489389    0.401636    0.675629    11.00000    0.09430    0.04857 = 
         0.05762    0.01603   -0.02578    0.00732 
AFIX  43 
H53   2    0.518203    0.375553    0.697230    11.00000   -1.20000 
AFIX   0 
C54   1    0.422720    0.393386    0.680450    11.00000    0.10200    0.04121 = 
         0.04731    0.01331   -0.00780   -0.01299 
AFIX  43 
H54   2    0.405474    0.361686    0.705327    11.00000   -1.20000 
AFIX   0 
C55   1    0.381175    0.431144    0.649168    11.00000    0.06648    0.05871 = 
         0.05739    0.01827   -0.00121   -0.00997 
AFIX  43 
H55   2    0.335107    0.425819    0.652710    11.00000   -1.20000 
AFIX   0 
C56   1    0.406144    0.477006    0.612436    11.00000    0.04484    0.04544 = 
         0.05137    0.01517   -0.00598   -0.00196 
AFIX  43 
H56   2    0.376939    0.502355    0.590638    11.00000   -1.20000 
AFIX   0 
N1A   3    0.316944    0.789529    0.669511    11.00000    0.03494    0.03592 = 
         0.03644   -0.00446    0.00541    0.00234 
H1A   2    0.359270    0.786623    0.657004    11.00000    0.04317 
N2A   3    0.225474    0.637684    0.534055    11.00000    0.02518    0.04750 = 
         0.03224   -0.00191   -0.00483    0.00455 
H2A   2    0.190645    0.646172    0.516309    11.00000    0.02721 
O1A   4    0.240119    0.853768    0.710129    11.00000    0.04594    0.05781 = 
         0.06040   -0.01442    0.00466    0.01463 
O2A   4    0.326254    0.592015    0.532996    11.00000    0.02890    0.04687 = 
         0.05089    0.00181   -0.01041    0.00874 
O3A   4    0.246112    0.768533    0.574211    11.00000    0.02914    0.04026 = 
         0.03902    0.00978    0.00075    0.00499 
O4A   4    0.343992    0.796156    0.538892    11.00000    0.02992    0.05347 = 
         0.04778    0.01552    0.00450    0.00661 
C1A   1    0.296521    0.847438    0.692810    11.00000    0.04496    0.03860 = 
         0.02711    0.00073   -0.00202    0.01309 
C2A   1    0.274133    0.731011    0.662726    11.00000    0.03089    0.03949 = 
         0.03337    0.00042    0.00381    0.00274 
AFIX  13 
H2C   2    0.228728    0.745535    0.672470    11.00000   -1.20000 
AFIX   0 
C3A   1    0.273330    0.711286    0.603281    11.00000    0.02882    0.03642 = 
         0.03295    0.00449   -0.00131    0.00271 
AFIX  13 
H3A   2    0.318793    0.701404    0.590531    11.00000   -1.20000 
AFIX   0 
C4A   1    0.228289    0.652015    0.591277    11.00000    0.03337    0.04629 = 
         0.03090    0.00193    0.00046   -0.00276 
AFIX  23 
H4A1  2    0.244237    0.611458    0.610519    11.00000   -1.20000 
H4A2  2    0.183663    0.662380    0.604501    11.00000   -1.20000 
AFIX   0 
C5A   1    0.276321    0.609952    0.508267    11.00000    0.02559    0.02801 = 
         0.04089    0.00305   -0.00159   -0.00114 
C6A   1    0.285474    0.806113    0.543130    11.00000    0.03005    0.03941 = 
         0.03288    0.00068   -0.00114    0.00023 
C7A   1    0.249288    0.863312    0.515400    11.00000    0.03389    0.04193 = 
         0.04151    0.01097   -0.00103    0.00678 
C8A   1    0.276468    0.869941    0.458424    11.00000    0.05736    0.08121 = 
         0.05888    0.03671    0.01039    0.02056 
AFIX  33 
H8A1  2    0.253727    0.906678    0.439758    11.00000   -1.50000 
H8A2  2    0.323468    0.879935    0.460040    11.00000   -1.50000 
H8A3  2    0.269596    0.827451    0.439028    11.00000   -1.50000 
AFIX   0 
C9A   1    0.264032    0.927646    0.548008    11.00000    0.04828    0.03867 = 
         0.09340    0.00352   -0.00903    0.00399 
AFIX  33 
H9A1  2    0.241638    0.966304    0.531640    11.00000   -1.50000 
H9A2  2    0.248445    0.921707    0.584849    11.00000   -1.50000 
H9A3  2    0.311395    0.935862    0.548284    11.00000   -1.50000 
AFIX   0 
C10A  1    0.175150    0.851376    0.513196    11.00000    0.03574    0.05560 = 
         0.04985    0.00976   -0.00760    0.00960 
AFIX  33 
H10D  2    0.153981    0.889474    0.495013    11.00000   -1.50000 
H10E  2    0.166140    0.809570    0.493453    11.00000   -1.50000 
H10F  2    0.157906    0.847450    0.549711    11.00000   -1.50000 
AFIX   0 
C11A  1    0.345098    0.903965    0.696849    11.00000    0.05979    0.03496 = 
         0.02344   -0.00081   -0.00064    0.00643 
C12A  1    0.412143    0.894595    0.692188    11.00000    0.05700    0.03782 = 
         0.05123   -0.00380   -0.00493    0.00052 
AFIX  43 
H12A  2    0.428776    0.850870    0.684244    11.00000   -1.20000 
AFIX   0 
C13A  1    0.455436    0.948125    0.698947    11.00000    0.06638    0.04930 = 
         0.06329   -0.00680   -0.00289   -0.00922 
AFIX  43 
H13A  2    0.501313    0.940861    0.695954    11.00000   -1.20000 
AFIX   0 
C14A  1    0.431741    1.011425    0.709943    11.00000    0.09675    0.04877 = 
         0.05513   -0.01328    0.01170   -0.01975 
AFIX  43 
H14A  2    0.461316    1.047922    0.715191    11.00000   -1.20000 
AFIX   0 
C15A  1    0.365362    1.022341    0.713413    11.00000    0.11245    0.03716 = 
         0.05771   -0.01140    0.01748    0.00203 
AFIX  43 
H15A  2    0.349271    1.066574    0.720258    11.00000   -1.20000 
AFIX   0 
C16A  1    0.321433    0.968879    0.706946    11.00000    0.07414    0.04541 = 
         0.04573   -0.00844    0.00851    0.00994 
AFIX  43 
H16A  2    0.275590    0.976671    0.709412    11.00000   -1.20000 
AFIX   0 
C21A  1    0.293251    0.674154    0.700704    11.00000    0.03682    0.03707 = 
         0.02941   -0.00161   -0.00071   -0.00630 
C22A  1    0.344782    0.630367    0.690179    11.00000    0.05010    0.04706 = 
         0.03655    0.00787   -0.00186   -0.00006 
AFIX  43 
H22A  2    0.368474    0.634577    0.657583    11.00000   -1.20000 
AFIX   0 
C23A  1    0.362225    0.580421    0.726667    11.00000    0.05987    0.04776 = 
         0.04926    0.00702   -0.01166    0.00111 
AFIX  43 
H23A  2    0.397641    0.550798    0.718968    11.00000   -1.20000 
AFIX   0 
C24A  1    0.327995    0.573916    0.774139    11.00000    0.07974    0.04904 = 
         0.04424    0.01530   -0.01950   -0.01432 
AFIX  43 
H24A  2    0.339512    0.539690    0.799128    11.00000   -1.20000 
AFIX   0 
C25A  1    0.277206    0.617326    0.784887    11.00000    0.08706    0.07624 = 
         0.03460    0.01560    0.00884   -0.01048 
AFIX  43 
H25A  2    0.253661    0.613163    0.817558    11.00000   -1.20000 
AFIX   0 
C26A  1    0.260068    0.666845    0.748759    11.00000    0.05940    0.06303 = 
         0.03746    0.00206    0.00911   -0.00370 
AFIX  43 
H26A  2    0.224859    0.696528    0.756935    11.00000   -1.20000 
AFIX   0 
C51A  1    0.270755    0.601532    0.449063    11.00000    0.02333    0.03718 = 
         0.03860    0.00262    0.00072   -0.00159 
C52A  1    0.232769    0.644596    0.417871    11.00000    0.04684    0.06066 = 
         0.03817    0.00435    0.00285    0.01730 
AFIX  43 
H52A  2    0.209459    0.680618    0.434321    11.00000   -1.20000 
AFIX   0 
C53A  1    0.228662    0.635279    0.362685    11.00000    0.06073    0.08760 = 
         0.03789    0.01179    0.00273    0.01877 
AFIX  43 
H53A  2    0.203187    0.665262    0.341461    11.00000   -1.20000 
AFIX   0 
C54A  1    0.261665    0.582444    0.338987    11.00000    0.05354    0.08728 = 
         0.03859   -0.00617    0.00557   -0.00780 
AFIX  43 
H54A  2    0.257941    0.575205    0.301482    11.00000   -1.20000 
AFIX   0 
C55A  1    0.299984    0.540142    0.369438    11.00000    0.05464    0.05734 = 
         0.05410   -0.01967    0.01173   -0.00205 
AFIX  43 
H55A  2    0.322911    0.503984    0.352815    11.00000   -1.20000 
AFIX   0 
C56A  1    0.305370    0.549908    0.424188    11.00000    0.03829    0.03839 = 
         0.05015   -0.00355    0.00187    0.00123 
AFIX  43 
H56A  2    0.332856    0.521174    0.444810    11.00000   -1.20000 
AFIX   0 
HKLF 4 
  
  
  
  
REM  ma105 in Pbca 
REM R1 =  0.0568 for    5822 Fo > 4sig(Fo)  and  0.1052 for all    8890 data 
REM    629 parameters refined using      0 restraints 
  
END 
  
WGHT      0.0408      0.0000 
  
REM Instructions for potential hydrogen bonds 
HTAB N1 O4A 
HTAB N2 O2A 
HTAB C3 O4A 
HTAB N1A O4 
HTAB N2A O1_$1 
HTAB C3A O2A 
  
REM Highest difference peak  0.141,  deepest hole -0.166,  1-sigma level  0.036 
Q1    1   0.2713  0.9257  0.4506  11.00000  0.05    0.13 
Q2    1   0.6157  0.8216  0.3107  11.00000  0.05    0.13 
Q3    1   0.1042  0.6582  0.6149  11.00000  0.05    0.13 
Q4    1   0.1203  0.9438  0.5103  11.00000  0.05    0.12 
Q5    1   0.5197  0.4837  0.6703  11.00000  0.05    0.12 
Q6    1   0.5870  0.8129  0.3496  11.00000  0.05    0.12 
Q7    1   0.1532  0.6785  0.6302  11.00000  0.05    0.11 
Q8    1   0.3821  0.6407  0.5023  11.00000  0.05    0.11 
Q9    1   0.1474  0.6755  0.7180  11.00000  0.05    0.11 
Q10   1   0.5840  0.6995  0.7605  11.00000  0.05    0.11 
; 
_shelx_res_checksum   15805 
  
_shelx_hkl_file 
; 
  -3  -4 -20   43.06    6.95   0 
  -3  -4 -19    4.72    6.59   0 
  -3  -4 -18    4.36    6.97   0 
  -3  -4 -17   15.22    7.17   0 
  -3  -4 -16   13.84    7.08   0 
  -3  -4 -15   35.98    6.19   0 
  -3  -3 -22    4.85    6.34   0 
  -3  -3 -13    5.17    6.69   0 
  -3  -2 -24   15.35    6.30   0 
  -3  -1 -10  211.74   12.67   0 
  -3   2 -26    1.47    9.05   0 
  -3   3 -26   -0.65   10.66   0 
  -3   3  -8  184.28   18.80   0 
  -3   6  -9   52.11    8.91   0 
  -3   9 -24    2.03    9.83   0 
  -3   9 -12    0.92    6.81   0 
  -3  10 -22    2.79    7.97   0 
  -3  10 -14    4.58    6.36   0 
  -2  -7 -21   12.49    5.28   0 
  -2  -7 -20   29.01    5.28   0 
  -2  -7 -19   -2.64    5.90   0 
  -2  -7 -18   -1.21    6.17   0 
  -2  -7 -17   20.72    6.43   0 
  -2  -7 -16   29.14    6.58   0 
  -2  -7 -15    2.17    5.20   0 
  -2  -7 -14   81.37    6.29   0 
  -2  -6 -23  114.39    7.79   0 
  -2  -6 -12   95.41    7.84   0 
  -2  -6 -11   71.23    6.34   0 
  -2  -5 -25   -0.71    6.12   0 
  -2  -4  -8    6.74    6.82   0 
  -2  -3  -7  199.88   11.27   0 
  -2  -1 -29    4.64    7.49   0 
  -2   6  -5  516.69   15.32   0 
  -2   8  -6   21.07    7.29   0 
  -2   9  -7   12.80    6.61   0 
  -2  10  -8    0.51    6.16   0 
  -2  11  -9   17.31    6.67   0 
  -2  12 -11   84.63    7.37   0 
  -2  13 -22    7.08    7.35   0 
  -2  13 -21    1.77    6.57   0 
  -2  13 -15    0.92    6.15   0 
  -2  13 -14   13.85    6.01   0 
  -1  -9 -22    3.51    5.00   0 
  -1  -9 -21    3.89    5.42   0 
  -1  -9 -20   21.37    6.15   0 
  -1  -9 -15    3.41    5.91   0 
  -1  -9 -13    3.56    5.23   0 
  -1  -8 -25    2.31    4.48   0 
  -1  -8 -24    6.24    5.80   0 
  -1  -8 -10   26.87    5.97   0 
  -1  -7 -27    0.74    5.45   0 
  -1  -7  -8  388.79   10.33   0 
  -1  -6 -28    2.03    6.48   0 
  -1  -5 -29   10.06    6.40   0 
  -1   8  -3   50.08    8.80   0 
  -1   9  -4  623.28   12.35   0 
  -1  12  -7    9.02    5.11   0 
  -1  13  -8    4.20    5.66   0 
  -1  14 -10    0.93    6.18   0 
  -1  15 -23    6.70    7.56   0 
  -1  15 -22    2.62    6.58   0 
  -1  15 -14    3.80    4.81   0 
  -1  15 -13    5.40    6.15   0 
   0 -11 -21    3.91    4.76   0 
   0 -11 -20    3.25    5.64   0 
   0 -11 -19   -0.09    4.93   0 
   0 -11 -18    5.30    5.84   0 
   0 -11 -17   -0.84    5.63   0 
   0 -11 -16   -0.81    4.81   0 
   0 -11 -15   -0.32    4.66   0 
   0 -11 -14    0.53    4.79   0 
   0 -10 -25   19.03    5.64   0 
   0 -10 -24   -0.24    5.91   0 
   0 -10 -10   73.94    6.19   0 
   0  -9 -27    1.86    4.99   0 
   0  -9  -8    2.36    5.49   0 
   0  -8  -6  222.70    8.80   0 
   0  -7  -5   -0.19    7.29   0 
   0  -4  -2   16.28   11.21   0 
   0   6   0  552.59   15.09   0 
   0  11  -3   -0.34    5.38   0 
   0  13  -5   -4.67    5.26   0 
   0  14  -6   22.00    5.26   0 
   0  15  -8    2.77    4.70   0 
   0  16 -10   59.77    6.55   0 
   0  17 -21    1.29    6.56   0 
   0  17 -20   -6.04    5.70   0 
   0  17 -16    3.30    4.74   0 
   0  17 -15    3.97    4.94   0 
   0  17 -14    4.75    6.18   0 
   0  17 -13   -1.09    6.62   0 
   1 -12 -24    3.82    5.32   0 
   1 -12 -23    3.17    5.12   0 
   1 -12 -12   44.48    5.53   0 
   1 -12 -11    6.08    4.96   0 
   1 -11 -26    4.39    6.23   0 
   1 -11  -9   21.76    6.61   0 
   1 -11  -8   33.09    5.47   0 
   1 -10  -6    5.51    5.54   0 
   1   6   2   11.70    9.05   0 
   1  10   0    1.10    5.95   0 
   1  13  -2  297.49    9.13   0 
   1  15  -5   11.05    5.01   0 
   1  16  -6    6.75    6.03   0 
   1  17  -9    8.86    5.02   0 
   1  17  -8   73.49    6.48   0 
   1  18 -12   -1.21    5.18   0 
   1  18 -11    9.01    6.58   0 
   1  19 -18   -1.11    6.52   0 
   2 -14 -21   -1.60    4.99   0 
   2 -14 -20   27.58    5.53   0 
   2 -14 -19    3.94    4.87   0 
   2 -14 -18   -2.31    4.77   0 
   2 -14 -17    2.89    4.68   0 
   2 -14 -16    0.84    4.94   0 
   2 -14 -15    4.01    4.58   0 
   2 -14 -14   12.34    4.82   0 
   2 -13 -25   -0.58    5.13   0 
   2 -13 -24    4.13    6.68   0 
   2 -13 -10    5.63    4.95   0 
   2 -12  -7   21.69    5.00   0 
   2 -11  -5   44.65    5.74   0 
   2  -9  -2  170.26    8.28   0 
   2  -8  -1   28.68    7.28   0 
   2  -7   0 1182.02   18.27   0 
   2  -2   3  752.90   33.21   0 
   2   2   4   92.74   14.46   0 
   2   3   4  856.13   20.91   0 
   2   4   4   35.48    9.74   0 
   2   8   3  205.17    9.08   0 
   2  10   2   98.69    7.00   0 
   2  13   0    0.16    4.90   0 
   2  14  -1   21.61    5.15   0 
   2  15  -2    8.03    5.01   0 
   2  16  -4   36.28    5.49   0 
   2  17  -5   23.81    5.14   0 
   2  18  -7    4.38    4.85   0 
   2  19 -10    4.27    5.17   0 
   2  20 -16   -0.54    5.19   0 
   2  20 -15    1.16    5.38   0 
   2  20 -14   -0.48    6.53   0 
   3 -15 -22    1.56    5.02   0 
   3 -15 -21   -1.44    5.18   0 
   3 -15 -20    5.45    4.79   0 
   3 -15 -19    1.80    4.47   0 
   3 -15 -16    1.50    4.63   0 
   3 -15 -14    1.78    4.70   0 
   3 -15 -13    3.44    4.62   0 
   3 -14  -9    4.31    4.75   0 
   3 -13  -6  115.99    6.02   0 
   3 -11  -3   76.47    6.28   0 
   3  -9   0    3.35    6.17   0 
   3   7   5   28.30    6.52   0 
   3   9   4    3.66    6.03   0 
   3  11   3   86.42    6.28   0 
   3  14   1   20.05    5.23   0 
   3  15   0   -0.12    4.68   0 
   3  17  -3   73.79    5.68   0 
   3  18  -5    9.52    4.96   0 
   3  19  -7   24.27    5.07   0 
   3  19  -6    6.73    5.94   0 
   3  20 -10   22.92    5.53   0 
   3  20  -9    4.32    5.13   0 
   3  21 -14   -2.65    5.30   0 
   3  21 -13    4.27    6.62   0 
   4 -16 -21    4.19    5.43   0 
   4 -16 -20   -1.29    4.29   0 
   4 -16 -15    7.32    4.65   0 
   4 -16 -14   10.51    4.63   0 
   4 -16 -13    1.60    4.62   0 
   4 -16 -12    3.86    4.61   0 
   4 -15  -9   54.06    5.42   0 
   4 -15  -8    0.80    4.77   0 
   4 -14  -6    2.82    4.71   0 
   4 -13  -4   56.54    5.51   0 
   4 -12  -2   24.06    5.26   0 
   4 -11  -1   12.74    6.67   0 
   4  -6   4   80.80    9.61   0 
   4   8   6   39.57    6.47   0 
   4  10   5    3.78    5.40   0 
   4  12   4   -0.67    4.92   0 
   4  13   3   10.86    4.71   0 
   4  17  -1   17.84    5.10   0 
   4  19  -4    6.54    4.61   0 
   4  20  -6    9.42    4.78   0 
   4  21  -9    5.54    4.82   0 
   5 -17 -20    5.90    4.90   0 
   5 -17 -15    8.01    4.54   0 
   5 -17 -14   -0.37    4.48   0 
   5 -17 -13    2.25    4.54   0 
   5 -17 -12    5.07    4.70   0 
   5 -16  -8   36.44    5.18   0 
   5 -15  -6    3.32    5.09   0 
   5 -13  -2    9.17    4.67   0 
   5 -11   1   15.20    5.54   0 
   5 -10   2   16.58    5.87   0 
   5  -9   3    6.19    5.43   0 
   5  -8   4    2.39    5.75   0 
   5   1   8   13.97    9.06   0 
   5   4   8   -1.31    5.88   0 
   5   5   8   73.78    8.19   0 
   5   9   7   10.29    5.89   0 
   5  11   6    4.17    5.24   0 
   5  15   3    7.46    4.88   0 
   5  16   2   25.52    5.15   0 
   5  17   1    0.55    4.86   0 
   5  19  -2    3.33    4.81   0 
   5  20  -4   51.46    5.27   0 
   5  21  -6   -0.51    4.71   0 
   5  22  -9    0.93    4.49   0 
   5  22  -8    4.10    5.96   0 
   6 -18 -18    4.60    4.70   0 
   6 -18 -17    2.98    4.86   0 
   6 -18 -16    9.40    4.92   0 
   6 -18 -15    0.04    4.91   0 
   6 -18 -14    5.97    4.84   0 
   6 -18 -13   -2.21    4.49   0 
   6 -17  -9    2.85    4.72   0 
   6 -16  -6   -3.89    4.74   0 
   6 -14  -2   33.96    6.25   0 
   6 -13   0    0.91    5.10   0 
   6   0   9   -0.20   11.64   0 
   6   5   9    4.35    5.30   0 
   6   6   9   37.56    6.82   0 
   6   9   8   11.59    5.64   0 
   6  11   7   14.71    5.45   0 
   6  13   6    2.77    4.94   0 
   6  14   5   16.42    5.36   0 
   6  18   1    9.96    4.98   0 
   6  19   0   23.08    5.03   0 
   6  20  -2   12.45    4.93   0 
   6  21  -4    6.59    4.98   0 
   6  22  -6   -1.04    4.93   0 
   7 -19 -16    1.67    4.74   0 
   7 -19 -14   -1.83    4.55   0 
   7 -18 -10    4.75    4.74   0 
   7 -18  -9   13.00    4.82   0 
   7 -17  -6   24.92    4.87   0 
   7 -16  -4    5.45    4.69   0 
   7 -15  -2   10.51    5.07   0 
   7 -14   0   14.66    5.27   0 
   7  -7   7    9.59    6.96   0 
   7   0  10  346.41   19.70   0 
   7   5  10   38.34    5.89   0 
   7   6  10   67.70    7.33   0 
   7   9   9   50.40    5.54   0 
   7  13   7    1.65    5.18   0 
   7  17   4    2.68    5.00   0 
   7  19   1    7.64    4.93   0 
   7  20   0    1.68    4.85   0 
   7  21  -2   -5.14    4.82   0 
   7  22  -4   -0.60    5.02   0 
   8 -19 -11    3.88    4.82   0 
   8 -19 -10    5.96    4.90   0 
   8 -18  -7   -2.11    4.64   0 
   8 -17  -4    7.11    4.74   0 
   8 -16  -2   11.34    4.89   0 
   8 -15   0    4.61    4.91   0 
   8 -12   4    5.69    4.71   0 
   8 -11   5   -0.51    5.27   0 
   8  -7   8   18.51    7.66   0 
   8   1  11    9.47    8.44   0 
   8   5  11   19.05    6.78   0 
   8   9  10    1.05    4.35   0 
   8  13   8   15.33    5.04   0 
   8  16   6   77.76    5.52   0 
   8  17   5    5.07    4.70   0 
   8  18   4   14.61    4.89   0 
   8  19   3    8.87    5.81   0 
   8  20   1    2.90    4.93   0 
   8  21   0    4.56    4.99   0 
   8  22  -2   -0.82    4.87   0 
   9 -20 -12    5.55    4.96   0 
   9 -19  -8    8.00    4.67   0 
   9 -19  -7    8.18    4.66   0 
   9 -18  -5    1.74    4.68   0 
   9 -17  -2    9.61    4.83   0 
   9 -15   1    8.88    4.91   0 
   9 -13   4   10.01    4.91   0 
   9 -12   5    4.91    5.25   0 
   9 -11   6   66.55    6.25   0 
   9   2  12   79.84    9.63   0 
   9   3  12   20.41    8.47   0 
   9   4  12   13.99    7.08   0 
   9   9  11  197.72    8.24   0 
   9  11  10   10.04    4.82   0 
   9  13   9    1.02    4.89   0 
   9  16   7   26.35    4.78   0 
   9  17   6   12.61    4.68   0 
   9  18   5    2.96    4.66   0 
   9  19   4    3.88    4.43   0 
   9  21   1   10.29    5.08   0 
   9  22  -1   -0.23    4.96   0 
  10 -20 -10    2.70    4.79   0 
  10 -20  -9    6.58    4.94   0 
  10 -19  -6    5.80    5.08   0 
  10 -18  -3   -4.07    4.68   0 
  10 -17  -1    1.34    4.85   0 
  10 -16   1    3.51    4.83   0 
  10 -13   5    4.20    4.98   0 
  10   8  12    4.20    4.86   0 
  10  11  11   52.45    5.40   0 
  10  13  10   11.14    4.75   0 
  10  16   8    2.62    5.89   0 
  10  17   7    2.56    4.70   0 
  10  19   5    8.29    4.55   0 
  10  20   4    0.99    6.06   0 
  10  21   2   13.81    5.01   0 
  11 -20  -7    6.42    4.95   0 
  11 -19  -4    6.64    4.68   0 
  11 -18  -2    6.22    4.62   0 
  11 -17   0    4.60    6.18   0 
  11 -16   2    4.93    5.28   0 
  11  -6  11   11.59    9.68   0 
  11  10  12    7.40    4.67   0 
  11  12  11   15.15    5.00   0 
  11  14  10    8.17    5.07   0 
  11  17   8   -2.62    5.58   0 
  11  18   7    6.00    4.41   0 
  11  19   6    0.71    4.69   0 
  11  21   3    2.82    5.08   0 
  12 -20  -5    0.81    4.64   0 
  12 -19  -3    5.20    4.87   0 
  12 -17   1   14.80    6.13   0 
  12 -16   3    0.22    5.34   0 
  12  -9  10   30.04    6.90   0 
  12   1  14   33.64    9.15   0 
  12   4  14    2.79    6.54   0 
  12   5  14   76.76    7.55   0 
  12   9  13   40.38    5.56   0 
  12  12  12    8.38    6.85   0 
  12  15  10   -1.55    5.27   0 
  13 -20  -4    9.94    5.41   0 
  13 -17   2    6.88    6.24   0 
  13 -15   5   -0.79    5.94   0 
  13 -10  10    3.71    6.39   0 
  13   8  14   12.08    6.38   0 
  13  11  13    7.47    6.12   0 
  13  13  12    0.64    5.26   0 
  13  16  10   10.19    5.25   0 
  13  17   9    1.52    5.28   0 
  14 -17   3    1.68    5.01   0 
  14 -14   7    7.68    4.83   0 
  14 -13   8   29.66    6.25   0 
  14 -12   9    7.95    6.28   0 
  14   0  15    0.63    8.75   0 
  14   5  15    1.47    6.17   0 
  14   6  15   25.48    6.54   0 
  14  10  14   -0.43    5.72   0 
  14  12  13   12.46    5.21   0 
  14  14  12    8.51    5.16   0 
  14  17  10    2.94    5.09   0 
  14  18   9    9.68    5.39   0 
  15 -19   0   -0.97    6.74   0 
  15 -18   2   -1.91    6.30   0 
  15 -17   4    3.95    5.37   0 
  15 -16   5   15.37    6.54   0 
  15 -10  11   24.53    7.72   0 
  15   8  15    8.96    6.05   0 
  15  11  14    0.71    4.58   0 
  15  13  13    5.14    5.07   0 
  15  15  12    5.21    6.43   0 
  15  16  11   -0.39    5.32   0 
  16 -18   3    8.82    5.31   0 
  16 -15   7    3.86    6.20   0 
  16 -14   8   -0.28    5.89   0 
  16 -13   9    8.28    6.33   0 
  16 -12  10   -1.00    6.07   0 
  16   1  16    5.37    9.20   0 
  16   2  16   23.00    7.99   0 
  16   3  16    8.93    7.97   0 
  16   4  16   16.69    6.86   0 
  16   5  16    3.37    7.94   0 
  16   9  15    2.14    4.85   0 
  16  12  14    9.24    5.16   0 
  16  14  13    5.08    5.47   0 
  17 -17   5    7.26    5.36   0 
  17   7  16    2.19    6.26   0 
  17  11  15   12.54    6.44   0 
  17  13  14   -2.65    5.66   0 
  18 -15   8   17.01    5.51   0 
  18 -14   9    3.64    6.37   0 
  18 -13  10   11.63    6.74   0 
  18  -7  14    7.38    9.42   0 
  18   8  16    2.41    5.46   0 
  18   9  16    4.49    6.59   0 
  18  11  15    6.02    5.43   0 
  19 -12  11    3.52    7.51   0 
  19  -4  16    0.02    3.27   0 
  19   1  17    1.07   10.29   0 
  19   2  17    4.26    8.77   0 
  19   3  17    2.66    7.45   0 
  19   4  17    1.74    7.32   0 
  19   5  17    2.03    7.61   0 
  20  -8  14    0.15    8.56   0 
  -4   5 -15    6.90   11.80   0 
  -4   6 -18  220.05   17.20   0 
  -4   6 -17    3.24   10.61   0 
  -3  -3 -21    5.25    6.32   0 
  -3  -3 -20   48.01    8.31   0 
  -3  -3 -14   22.72    6.95   0 
  -3  -2 -23    6.80    5.86   0 
  -3  -1 -24   -0.30    6.96   0 
  -3   0 -25   -0.99    7.06   0 
  -3   1  -9    4.28   13.80   0 
  -3   4  -8   16.90   10.02   0 
  -3   7  -9   47.87    8.38   0 
  -3   8 -10   -0.46    6.66   0 
  -3   9 -11    8.59    7.14   0 
  -3  10 -13   17.92    7.06   0 
  -3  11 -20   43.70    7.96   0 
  -3  11 -19   -1.29    6.92   0 
  -3  11 -18   53.75    8.10   0 
  -3  11 -17    2.63    6.27   0 
  -3  11 -16   37.41    7.03   0 
  -2  -6 -22   23.03    5.48   0 
  -2  -6 -21   63.79    7.04   0 
  -2  -6 -13   19.62    6.57   0 
  -2  -5 -24   28.05    6.62   0 
  -2  -5 -10    1.54    5.70   0 
  -2  -4 -26    1.51    6.42   0 
  -2  -3 -27    1.75    6.40   0 
  -2  -2 -28   23.50    6.83   0 
  -2   0 -29    3.62    8.13   0 
  -2  12 -25    0.74    7.29   0 
  -2  12 -10   16.74    6.81   0 
  -2  13 -23    1.26    7.24   0 
  -2  13 -13   16.38    5.17   0 
  -2  13 -12    1.97    6.10   0 
  -2  14 -19   -2.33    7.44   0 
  -2  14 -18    1.68    6.13   0 
  -2  14 -17    6.03    6.12   0 
  -2  14 -16    1.90    6.10   0 
  -1  -9 -19   12.97    4.93   0 
  -1  -9 -18    7.29    4.86   0 
  -1  -9 -17   54.56    5.62   0 
  -1  -9 -16    3.93    5.08   0 
  -1  -8 -23   10.38    5.09   0 
  -1  -8 -12   12.27    6.60   0 
  -1  -8 -11    1.89    5.72   0 
  -1  -7 -26    2.23    5.10   0 
  -1  -7 -25   -1.59    5.86   0 
  -1  -7  -9    8.00    6.06   0 
  -1  -6 -27   -3.28    6.20   0 
  -1  -6  -7   78.65    7.89   0 
  -1  -4  -5   61.74   11.83   0 
  -1  -3  -4  627.17   19.10   0 
  -1   6  -2   14.47    8.53   0 
  -1  10  -4  105.73    7.19   0 
  -1  11  -5   12.61    5.84   0 
  -1  12  -6    0.35    5.34   0 
  -1  13  -7    4.00    6.35   0 
  -1  14  -9   15.26    5.07   0 
  -1  15 -12    6.96    5.04   0 
  -1  16 -20    2.88    6.42   0 
  -1  16 -19   14.41    6.11   0 
  -1  16 -18   12.08    6.14   0 
  -1  16 -17    8.23    5.75   0 
  -1  16 -16    1.83    5.90   0 
  -1  16 -15    8.48    6.02   0 
   0 -10 -23   -3.29    4.85   0 
   0 -10 -22    1.83    6.51   0 
   0 -10 -12    5.10    5.37   0 
   0 -10 -11   26.57    5.60   0 
   0  -9 -26   -3.20    4.71   0 
   0  -9 -25    2.74    5.51   0 
   0  -9  -9    8.06    5.71   0 
   0  -8 -28    2.76    5.20   0 
   0  -8  -7  301.68    9.36   0 
   0  -7 -29    1.18    6.47   0 
   0  -6  -4  594.42   14.41   0 
   0  -5  -3    3.41    9.62   0 
   0   7   0    3.91    8.39   0 
   0   9  -1   -0.58    6.47   0 
   0  11  -2    1.64    6.77   0 
   0  12  -3   16.39    5.66   0 
   0  13  -4    0.25    5.32   0 
   0  15  -7    1.78    4.85   0 
   0  17 -12    3.43    5.14   0 
   0  17 -11   -0.38    6.65   0 
   1 -12 -22    6.95    5.19   0 
   1 -12 -21    3.08    5.26   0 
   1 -12 -20    3.98    5.17   0 
   1 -12 -19   12.79    5.76   0 
   1 -12 -18    2.07    6.04   0 
   1 -12 -17   15.27    5.90   0 
   1 -12 -16   36.88    5.90   0 
   1 -12 -15   24.02    5.33   0 
   1 -12 -14   23.94    5.20   0 
   1 -12 -13   15.67    5.06   0 
   1 -11 -25    7.32    5.19   0 
   1 -11 -10   38.97    5.49   0 
   1 -10 -27   -1.42    6.23   0 
   1 -10  -7   41.99    5.82   0 
   1  -9  -5    9.82    6.18   0 
   1  -8  -4   52.96    7.52   0 
   1  -4   0    0.57   13.93   0 
   1   7   2  307.61   11.51   0 
   1   9   1  121.59    7.96   0 
   1  11   0    3.89    5.56   0 
   1  12  -1    1.01    5.32   0 
   1  14  -3   19.27    5.10   0 
   1  15  -4   15.53    5.22   0 
   1  17  -7   11.32    4.89   0 
   1  18 -10   24.90    5.55   0 
   1  19 -17   -0.61    4.98   0 
   1  19 -16   -0.06    5.10   0 
   1  19 -15    2.30    5.28   0 
   1  19 -14    3.48    5.33   0 
   1  19 -13    3.77    6.17   0 
   2 -13 -23    3.04    5.41   0 
   2 -13 -22    7.49    5.16   0 
   2 -13 -13   22.01    6.37   0 
   2 -13 -12   -0.48    5.14   0 
   2 -13 -11   -3.37    5.24   0 
   2 -12 -26    1.32    5.09   0 
   2 -12  -8   25.51    4.97   0 
   2 -10  -4    3.15    5.64   0 
   2  -4   2  371.74   16.39   0 
   2   5   4   16.92    8.52   0 
   2   6   4   27.80   10.04   0 
   2   9   3   11.20    6.56   0 
   2  11   2  133.37    6.92   0 
   2  12   1  113.98    6.38   0 
   2  16  -3   77.14    6.14   0 
   2  17  -4    8.11    6.16   0 
   2  18  -6   25.54    5.36   0 
   2  19  -9    5.84    4.99   0 
   2  19  -8   -1.98    5.79   0 
   2  20 -13    6.48    5.66   0 
   2  20 -11    4.40    6.31   0 
   3 -15 -18    2.53    4.98   0 
   3 -15 -17    0.79    4.58   0 
   3 -14 -24    3.21    5.50   0 
   3 -14 -23    6.66    6.66   0 
   3 -14 -11    6.03    5.08   0 
   3 -14 -10   21.14    4.84   0 
   3 -13  -8    2.68    4.70   0 
   3 -13  -7   13.72    4.87   0 
   3 -12  -5    9.42    4.96   0 
   3 -10  -2  159.20    7.59   0 
   3   8   5 1144.88   15.46   0 
   3  10   4    3.87    5.67   0 
   3  12   3   24.28    5.29   0 
   3  13   2   28.04    5.04   0 
   3  16  -1    8.19    4.79   0 
   3  17  -2   -1.07    4.95   0 
   3  18  -4   15.59    4.82   0 
   3  19  -5    5.86    4.95   0 
   3  20  -8    5.10    4.89   0 
   3  21 -12    6.78    5.17   0 
   3  21 -11    2.64    5.47   0 
   4 -16 -19    7.04    4.78   0 
   4 -16 -18    8.30    4.52   0 
   4 -16 -17    3.50    4.66   0 
   4 -16 -16    4.71    4.62   0 
   4 -15 -11    1.65    4.83   0 
   4 -15 -10    8.71    4.87   0 
   4 -14  -7    3.77    4.49   0 
   4 -13  -5    2.22    4.75   0 
   4 -12  -3   13.14    5.19   0 
   4  -7   3   11.72    7.91   0 
   4   2   7   63.26   10.73   0 
   4   5   7   23.17    8.07   0 
   4   9   6    3.53    5.68   0 
   4  11   5   -1.44    5.10   0 
   4  14   3    5.97    4.80   0 
   4  15   2   21.27    4.80   0 
   4  19  -3   -0.47    4.52   0 
   4  20  -5    4.31    5.01   0 
   4  21  -8    3.22    4.85   0 
   4  21  -7   -0.47    4.57   0 
   4  22 -10    4.06    4.97   0 
   5 -17 -19    6.82    4.64   0 
   5 -17 -18    0.65    4.41   0 
   5 -17 -17    4.43    4.90   0 
   5 -17 -16    9.09    4.70   0 
   5 -16 -11    3.11    4.62   0 
   5 -16 -10   34.56    4.91   0 
   5 -15  -7    2.62    4.82   0 
   5 -14  -4  137.13    6.39   0 
   5   6   8    1.12    5.50   0 
   5  13   5   62.90    5.57   0 
   5  18   0    3.54    4.82   0 
   5  19  -1   20.27    4.86   0 
   5  20  -3   19.14    4.94   0 
   5  21  -5    5.69    4.96   0 
   5  22  -7    9.12    4.99   0 
   6 -17 -11   -2.78    4.67   0 
   6 -17 -10    5.40    5.24   0 
   6 -16  -7    3.92    4.63   0 
   6 -15  -4   28.91    5.41   0 
   6 -12   1   33.83    5.77   0 
   6 -11   2    3.35    5.29   0 
   6 -10   3    6.83    6.78   0 
   6  -9   4    6.80    6.66   0 
   6  -5   7  131.01   11.34   0 
   6   7   9   17.62    6.58   0 
   6  10   8    9.04    5.47   0 
   6  15   5    8.16    5.13   0 
   6  16   4   -0.45    4.84   0 
   6  17   3    7.62    5.00   0 
   6  18   2    1.60    4.93   0 
   6  19   1   28.01    6.23   0 
   6  20  -1    5.83    4.74   0 
   6  21  -3    5.83    4.89   0 
   6  22  -5    1.08    4.84   0 
   7 -18 -13   -2.41    4.47   0 
   7 -18 -12    0.50    4.70   0 
   7 -18 -11    4.87    4.80   0 
   7 -17  -8    1.27    4.96   0 
   7 -17  -7    4.20    4.83   0 
   7 -16  -5   23.92    4.96   0 
   7 -13   1    8.70    5.10   0 
   7 -12   2   39.67    6.77   0 
   7  -5   8   48.49   10.75   0 
   7   7  10   50.40    7.16   0 
   7  12   8    2.20    4.93   0 
   7  14   7   47.30    5.74   0 
   7  15   6    1.02    4.93   0 
   7  16   5   25.51    4.98   0 
   7  18   3   -6.10    4.92   0 
   7  19   2    3.14    4.75   0 
   7  20   1    7.43    4.99   0 
   7  21  -1    7.19    4.97   0 
   7  22  -3    4.39    4.93   0 
   8 -19 -15    7.65    4.89   0 
   8 -19 -14    0.62    4.84   0 
   8 -19 -13   -0.55    4.98   0 
   8 -19 -12    2.93    4.76   0 
   8 -18  -9   -2.12    4.53   0 
   8 -18  -8   15.78    4.77   0 
   8 -17  -5    8.59    4.98   0 
   8 -16  -3   -0.10    4.69   0 
   8 -15  -1    4.54    4.70   0 
   8 -14   1   12.93    4.79   0 
   8 -13   2    5.92    5.81   0 
   8  -5   9    2.20    9.11   0 
   8   0  11   -0.55   10.75   0 
   8   6  11   31.77    5.78   0 
   8   7  11   10.14    6.37   0 
   8  10  10    4.74    4.95   0 
   8  12   9   -2.06    4.63   0 
   8  14   8    3.13    4.81   0 
   8  15   7   17.38    4.95   0 
   8  20   2    3.21    4.40   0 
   8  21   1    1.09    4.84   0 
   8  22  -1   13.13    4.95   0 
   9 -19 -10    5.62    4.91   0 
   9 -19  -9    3.00    4.78   0 
   9 -18  -6    3.54    4.54   0 
   9 -17  -3    9.74    4.97   0 
   9 -16  -1   11.35    4.92   0 
   9 -14   2   -0.18    4.41   0 
   9   1  12    0.08    8.88   0 
   9   5  12   -0.21    6.70   0 
   9   6  12    8.74    6.62   0 
   9  10  11   26.50    6.28   0 
   9  12  10    3.92    4.75   0 
   9  14   9    4.35    4.69   0 
   9  15   8   51.55    5.39   0 
   9  20   3   -0.66    4.78   0 
   9  21   2    3.16    5.02   0 
   9  22   0    3.81    5.23   0 
  10 -20 -11    6.75    4.86   0 
  10 -19  -7    0.18    4.85   0 
  10 -18  -4    1.99    4.57   0 
  10 -17  -2   -3.75    4.70   0 
  10 -16   0   -1.02    4.80   0 
  10 -15   2   40.21    5.23   0 
  10 -14   3    5.79    5.89   0 
  10  -8   9   13.02    7.25   0 
  10   9  12    6.24    4.69   0 
  10  12  11   10.60    6.01   0 
  10  15   9    7.09    5.05   0 
  10  21   3   13.01    5.13   0 
  11 -20  -9    3.08    4.99   0 
  11 -20  -8    7.31    4.95   0 
  11 -19  -5   -0.11    4.60   0 
  11 -18  -3    8.00    5.70   0 
  11 -16   1    7.69    6.62   0 
  11 -15   3    7.83    5.23   0 
  11  -9   9   36.34    8.43   0 
  11   8  13   13.45    6.02   0 
  11  11  12    5.37    5.00   0 
  11  13  11   27.70    5.93   0 
  11  15  10    4.13    6.41   0 
  11  16   9    7.00    4.97   0 
  11  20   5    2.00    4.81   0 
  11  21   4    6.99    5.04   0 
  12 -20  -7    2.46    4.98   0 
  12 -20  -6    5.77    4.74   0 
  12 -19  -4    1.72    4.56   0 
  12 -18  -1    9.08    5.19   0 
  12 -15   4    9.87    5.31   0 
  12 -14   5    0.85    6.20   0 
  12 -10   9   -0.85    6.29   0 
  12   0  14    0.14   10.15   0 
  12   6  14   19.25    6.47   0 
  12   7  14    3.71    5.89   0 
  12  10  13    4.09    4.93   0 
  12  14  11    4.62    5.07   0 
  12  16  10   14.10    5.38   0 
  12  17   9    9.27    4.88   0 
  12  18   8   -3.01    4.60   0 
  12  19   7   -1.16    4.74   0 
  12  20   6    5.35    4.85   0 
  13 -20  -5    2.39    4.98   0 
  13 -19  -2   -2.82    4.78   0 
  13 -18   0   -4.59    4.94   0 
  13 -16   3    7.83    6.41   0 
  13 -14   6    0.63    4.84   0 
  13 -13   7    1.93    6.09   0 
  13 -12   8    3.95    6.14   0 
  13 -11   9    8.87    6.20   0 
  13   9  14    4.38    6.11   0 
  13  12  13   -1.66    5.91   0 
  13  14  12    2.96    6.23   0 
  13  15  11   21.79    5.39   0 
  13  17  10    3.47    6.54   0 
  13  18   9   -1.74    5.16   0 
  13  19   8    5.22    5.62   0 
  14 -19  -1    5.07    5.36   0 
  14 -18   1    9.27    5.48   0 
  14 -16   4   33.64    5.57   0 
  14  -9  11   11.86    7.35   0 
  14   7  15    7.90    6.26   0 
  14  11  14    8.38    6.07   0 
  14  13  13    3.63    4.86   0 
  14  15  12    7.60    6.41   0 
  14  16  11    4.46    5.53   0 
  15 -17   3    2.65    6.57   0 
  15 -15   6   10.44    4.85   0 
  15 -14   7   32.67    6.19   0 
  15 -11  10   11.56    6.37   0 
  15   9  15    3.72    6.24   0 
  15  12  14    4.76    5.96   0 
  15  14  13    6.43    6.98   0 
  16 -18   2    7.76    6.45   0 
  16 -17   4    4.14    5.06   0 
  16  -9  12    5.77    7.98   0 
  16   0  16   21.82   11.74   0 
  16   6  16    2.39    6.48   0 
  16   7  16    6.01    7.16   0 
  16  10  15    3.27    4.96   0 
  16  13  14    9.43    6.21   0 
  16  15  13    3.06    6.32   0 
  17 -16   6    7.48    5.21   0 
  17 -15   7    5.50    6.44   0 
  17 -14   8    3.48    6.40   0 
  17 -12  10   -1.98    7.22   0 
  17 -11  11    6.29    6.46   0 
  17  -8  13    1.35    8.30   0 
  17   8  16    0.12    6.31   0 
  18 -10  12   -0.41    7.34   0 
  19 -13  10   10.70    6.62   0 
  19  -9  13    1.07    8.31   0 
  19   6  17   -1.30    6.64   0 
  -4   6 -19   28.52   12.72   0 
  -4   6 -16    6.02   10.37   0 
  -3  -3 -19   11.28    6.79   0 
  -3  -3 -18   34.89    7.36   0 
  -3  -3 -17   -0.28    6.77   0 
  -3  -3 -16   98.47    8.62   0 
  -3  -3 -15    8.12    6.72   0 
  -3  -2 -22    5.01    6.46   0 
  -3  -2 -12    0.23    7.41   0 
  -3  -1 -23    0.84    6.90   0 
  -3  -1 -11    4.13    8.77   0 
  -3   0 -24    3.34    8.05   0 
  -3   1 -25    1.63    8.09   0 
  -3   5  -8   21.16    7.80   0 
  -3  10 -23    4.40    8.23   0 
  -3  10 -12   21.23    7.08   0 
  -3  11 -21    1.92    7.59   0 
  -3  11 -15    9.68    6.59   0 
  -3  11 -14    0.53    6.30   0 
  -2  -6 -20   17.08    5.34   0 
  -2  -6 -19   44.14    6.63   0 
  -2  -6 -18   27.74    6.59   0 
  -2  -6 -17   10.92    6.64   0 
  -2  -6 -16   39.41    7.25   0 
  -2  -6 -15    4.42    6.89   0 
  -2  -6 -14   83.25    6.58   0 
  -2  -5 -23    3.79    6.50   0 
  -2  -5 -11   30.46    6.02   0 
  -2  -4 -25   17.41    7.15   0 
  -2  -4  -9   19.07    6.63   0 
  -2  -3 -26   24.08    8.29   0 
  -2  -3  -8    6.55    8.86   0 
  -2  -2 -27    0.72    7.64   0 
  -2  -1 -28   -0.65    7.20   0 
  -2  -1  -6    9.40   11.46   0 
  -2   1 -29    3.89    8.63   0 
  -2   7  -5   10.87    6.52   0 
  -2   9  -6   10.89    5.65   0 
  -2  10  -7  118.16    6.99   0 
  -2  11  -8    0.17    5.23   0 
  -2  12 -26    7.71    8.63   0 
  -2  12  -9   15.08    6.68   0 
  -2  13 -24    0.96    7.31   0 
  -2  13 -11   -0.05    6.21   0 
  -2  14 -21    2.29    6.43   0 
  -2  14 -20   27.61    6.85   0 
  -2  14 -15    4.39    5.09   0 
  -2  14 -14   10.94    6.38   0 
  -1  -8 -22   -0.68    4.81   0 
  -1  -8 -21   -0.91    4.97   0 
  -1  -8 -20   42.41    6.56   0 
  -1  -8 -14   24.60    6.21   0 
  -1  -8 -13   37.84    5.67   0 
  -1  -7 -24    2.94    5.78   0 
  -1  -6 -26   -0.19    6.37   0 
  -1  -6  -8  236.47    9.30   0 
  -1  -5 -28    2.15    6.49   0 
  -1  -4 -29    0.90    6.70   0 
  -1  -3 -30    8.21    6.44   0 
  -1   7  -2  304.17   11.07   0 
  -1  14  -8   13.94    5.06   0 
  -1  15 -10    1.00    4.61   0 
  -1  16 -22    4.03    6.56   0 
  -1  16 -21    3.48    6.64   0 
  -1  16 -14   -2.25    4.75   0 
  -1  16 -13    7.53    6.04   0 
   0 -10 -21   25.77    5.99   0 
   0 -10 -20   12.28    5.44   0 
   0 -10 -19   10.91    5.09   0 
   0 -10 -18  134.15    7.43   0 
   0 -10 -17   92.22    7.02   0 
   0 -10 -16   39.64    6.15   0 
   0 -10 -15    4.80    4.81   0 
   0 -10 -13    2.79    5.22   0 
   0  -9 -10    3.00    5.71   0 
   0  -8 -27    4.84    5.31   0 
   0  -7 -28    1.82    6.78   0 
   0  -7  -6   -2.98    6.70   0 
   0   8   0   63.82    8.17   0 
   0  10  -1   16.71    6.24   0 
   0  14  -5   14.82    5.11   0 
   0  15  -6   -2.88    4.78   0 
   0  16  -8   27.41    5.21   0 
   0  17 -10    3.78    4.80   0 
   0  18 -20   12.95    6.74   0 
   0  18 -19    3.53    5.06   0 
   0  18 -18    4.32    5.14   0 
   0  18 -17    2.86    5.01   0 
   0  18 -16    5.69    5.46   0 
   0  18 -15    3.32    4.71   0 
   0  18 -14   -0.86    5.92   0 
   1 -11 -24    6.71    5.32   0 
   1 -11 -23    2.25    4.86   0 
   1 -11 -22   -2.05    6.45   0 
   1 -11 -12   57.65    6.74   0 
   1 -11 -11   21.49    5.41   0 
   1 -10 -26    3.39    5.05   0 
   1 -10  -8    2.38    5.24   0 
   1  -9 -28    2.03    6.37   0 
   1  -6  -2   13.91   11.14   0 
   1  -5  -1   42.36   11.15   0 
   1   8   2    1.57    7.25   0 
   1  10   1    3.31    6.06   0 
   1  12   0    0.92    6.43   0 
   1  15  -3   15.38    5.11   0 
   1  16  -5   13.22    4.96   0 
   1  17  -6    0.70    4.84   0 
   1  18  -9    3.25    5.27   0 
   1  18  -8    2.05    4.85   0 
   1  19 -12    3.79    5.29   0 
   1  19 -11    6.68    6.35   0 
   2 -13 -21    6.57    5.14   0 
   2 -13 -20    3.00    4.83   0 
   2 -13 -19    2.09    5.14   0 
   2 -13 -18   23.24    5.16   0 
   2 -13 -17   -0.72    4.80   0 
   2 -13 -16    3.69    4.79   0 
   2 -13 -15    2.21    4.81   0 
   2 -13 -14   18.93    5.24   0 
   2 -12 -25   -2.42    5.21   0 
   2 -12 -24    0.61    6.49   0 
   2 -12 -10   12.76    4.94   0 
   2 -12  -9    7.55    4.93   0 
   2 -11  -7    2.25    5.04   0 
   2 -10  -5    2.64    5.68   0 
   2  -9  -3   25.70    6.72   0 
   2  -8  -2  343.84   10.70   0 
   2   1   4    1.14   14.22   0 
   2   7   4    7.21    7.57   0 
   2  10   3   13.53    6.06   0 
   2  14   0  227.88    7.09   0 
   2  15  -1   -1.85    4.89   0 
   2  18  -5    3.09    4.97   0 
   2  19  -7    1.24    5.16   0 
   2  20 -10   -0.10    4.71   0 
   2  21 -14    3.41    6.60   0 
   3 -14 -22   11.83    5.76   0 
   3 -14 -21    3.92    5.28   0 
   3 -14 -20    8.65    5.00   0 
   3 -14 -19    3.03    5.65   0 
   3 -14 -15  105.11    5.86   0 
   3 -14 -14    3.36    4.76   0 
   3 -14 -13   22.21    5.07   0 
   3 -14 -12  118.11    6.07   0 
   3 -13 -25    2.27    6.47   0 
   3 -13  -9   70.12    5.42   0 
   3 -12  -6   13.95    4.97   0 
   3 -11  -4   19.21    5.55   0 
   3  -6   2   -2.49    9.23   0 
   3   9   5   30.92    6.47   0 
   3  11   4   14.10    5.44   0 
   3  14   2    7.51    5.00   0 
   3  15   1   51.32    5.18   0 
   3  16   0   -2.44    5.10   0 
   3  17  -1   11.29    5.15   0 
   3  18  -3   -1.25    4.59   0 
   3  19  -4    4.65    4.82   0 
   3  20  -7    4.94    4.71   0 
   3  20  -6    7.94    4.70   0 
   3  21  -9    9.82    5.35   0 
   4 -15 -23   16.12    5.55   0 
   4 -15 -22    6.96    5.31   0 
   4 -15 -21    3.18    5.02   0 
   4 -15 -20    6.31    6.11   0 
   4 -15 -14   23.96    4.84   0 
   4 -15 -13    8.76    4.67   0 
   4 -15 -12   24.86    5.15   0 
   4 -14  -8   14.32    4.66   0 
   4 -13  -6   11.10    6.00   0 
   4  -9   1   81.94    6.92   0 
   4  -8   2   22.47    6.41   0 
   4   6   7    5.91    6.06   0 
   4  10   6   18.08    5.69   0 
   4  12   5   84.29    6.16   0 
   4  16   2  125.53    6.12   0 
   4  20  -4   -3.52    4.71   0 
   4  22  -9    4.39    5.24   0 
   4  22  -8    2.41    5.55   0 
   5 -16 -21    2.88    4.97   0 
   5 -16 -20    3.48    4.64   0 
   5 -16 -14    2.22    4.68   0 
   5 -16 -13   -0.64    4.75   0 
   5 -16 -12   17.65    4.76   0 
   5 -15  -8   17.94    5.04   0 
   5 -14  -5    6.69    4.71   0 
   5 -13  -3    4.09    5.02   0 
   5 -11   0    2.10    5.23   0 
   5  -6   5  449.44   14.15   0 
   5   7   8    8.83    5.47   0 
   5  10   7   18.23    5.81   0 
   5  12   6   -0.09    5.02   0 
   5  14   5    0.94    4.88   0 
   5  15   4    1.60    4.78   0 
   5  16   3   18.05    5.09   0 
   5  17   2   45.82    5.43   0 
   5  18   1    5.09    4.99   0 
   5  19   0    5.25    5.04   0 
   5  20  -2   -2.64    4.78   0 
   5  21  -4    8.14    4.60   0 
   5  22  -6   -1.94    4.45   0 
   6 -17 -20    8.54    4.92   0 
   6 -17 -19   -0.32    4.87   0 
   6 -17 -18    3.75    4.73   0 
   6 -17 -17    4.92    4.48   0 
   6 -17 -16    5.04    4.85   0 
   6 -17 -15    5.60    4.74   0 
   6 -17 -14   -0.29    4.44   0 
   6 -17 -13    5.83    4.75   0 
   6 -17 -12    6.25    4.72   0 
   6 -16  -9   32.34    5.26   0 
   6 -16  -8    8.40    5.15   0 
   6 -15  -5   15.32    5.02   0 
   6 -14  -3   30.20    5.42   0 
   6 -13  -1    9.34    5.22   0 
   6   8   9    4.08    5.69   0 
   6  11   8   88.81    6.32   0 
   6  13   7    7.49    4.85   0 
   6  14   6    3.00    5.37   0 
   6  20   0    2.27    4.68   0 
   6  21  -2    6.54    4.77   0 
   6  22  -4    2.15    4.84   0 
   6  22  -3   -1.47    4.91   0 
   7 -18 -18    6.72    4.87   0 
   7 -18 -17    1.68    4.92   0 
   7 -18 -16    3.27    5.10   0 
   7 -18 -15    9.69    4.97   0 
   7 -18 -14    8.93    5.08   0 
   7 -17  -9   -4.01    4.67   0 
   7 -16  -6   10.05    4.95   0 
   7 -15  -3    7.77    5.24   0 
   7 -14  -1   12.28    5.20   0 
   7 -11   3   14.44    5.01   0 
   7 -10   4    8.87    6.33   0 
   7  -9   5   13.00    6.69   0 
   7  -8   6  254.20    9.38   0 
   7   8  10    9.71    5.15   0 
   7  11   9    2.66    5.02   0 
   7  13   8    4.09    4.90   0 
   7  16   6    8.75    4.76   0 
   7  17   5    8.57    5.01   0 
   7  18   4    5.93    4.82   0 
   7  19   3   17.01    5.04   0 
   7  21   0    0.47    4.89   0 
   7  22  -2   -2.58    5.01   0 
   8 -18 -11    4.62    4.82   0 
   8 -18 -10   -4.18    4.44   0 
   8 -17  -6   21.72    4.81   0 
   8 -14   0    6.09    4.82   0 
   8 -12   3    0.23    4.53   0 
   8  -8   7   38.87    7.39   0 
   8   8  11   38.59    6.86   0 
   8  11  10    1.50    4.86   0 
   8  13   9    4.10    4.65   0 
   8  16   7    2.93    4.65   0 
   8  17   6   14.58    4.85   0 
   8  18   5    4.52    4.85   0 
   8  19   4    3.12    4.60   0 
   8  20   3    2.33    4.68   0 
   8  22   0    1.50    4.94   0 
   9 -19 -13   29.28    5.44   0 
   9 -19 -12    0.80    4.99   0 
   9 -19 -11   13.56    5.19   0 
   9 -18  -8    0.09    5.51   0 
   9 -18  -7    6.34    4.60   0 
   9 -17  -4   -2.00    4.68   0 
   9 -16  -2    1.92    4.77   0 
   9 -15   0    3.35    4.55   0 
   9 -13   3   21.01    5.42   0 
   9 -12   4   19.89    6.70   0 
   9  -8   8   38.10    7.65   0 
   9  11  11    4.09    6.02   0 
   9  13  10   25.80    5.13   0 
   9  16   8   17.02    4.69   0 
   9  17   7    0.28    4.88   0 
   9  18   6   -0.27    4.74   0 
   9  19   5    2.85    4.45   0 
   9  20   4   -1.27    5.09   0 
   9  21   3    2.11    4.88   0 
   9  22   1   -1.46    5.24   0 
  10 -19  -9   -1.90    5.11   0 
  10 -19  -8    2.66    5.10   0 
  10 -18  -5    6.17    4.75   0 
  10 -17  -3    6.43    4.74   0 
  10 -15   1    3.02    4.68   0 
  10 -13   4    2.12    5.05   0 
  10  -9   8    9.02    7.06   0 
  10   2  13   31.77    8.66   0 
  10   3  13    7.54    6.94   0 
  10   4  13   31.13    7.51   0 
  10   5  13   79.28    8.32   0 
  10   6  13    0.04    6.23   0 
  10  10  12    9.63    4.97   0 
  10  14  10    5.43    4.93   0 
  10  16   9   26.69    5.45   0 
  10  17   8    4.10    4.72   0 
  10  18   7    3.87    4.69   0 
  10  19   6   15.44    4.99   0 
  10  20   5    7.18    4.79   0 
  10  21   4    4.22    5.05   0 
  11 -19  -7    1.56    4.76   0 
  11 -19  -6    6.55    5.03   0 
  11 -18  -4    2.40    4.46   0 
  11 -15   2    8.70    6.45   0 
  11 -13   5    0.70    5.02   0 
  11 -12   6    7.82    6.07   0 
  11 -11   7   -2.30    5.99   0 
  11 -10   8    1.27    6.35   0 
  11   9  13   -0.50    4.70   0 
  11  12  12   22.32    5.49   0 
  11  14  11   -3.41    5.03   0 
  11  17   9    3.62    4.68   0 
  11  18   8   -0.24    4.69   0 
  11  19   7   -0.16    4.49   0 
  11  20   6    2.25    4.74   0 
  11  21   5    7.49    5.02   0 
  12 -19  -5    8.16    4.17   0 
  12 -18  -2    3.85    4.42   0 
  12 -17   0    1.27    5.28   0 
  12 -16   2    3.40    5.36   0 
  12 -15   3    3.30    6.58   0 
  12 -13   6    6.16    5.06   0 
  12 -12   7   -2.54    4.81   0 
  12 -11   8   24.07    6.49   0 
  12  -7  11    7.76    7.99   0 
  12   8  14    2.36    6.42   0 
  12  11  13    5.81    4.76   0 
  12  13  12   15.99    5.57   0 
  12  15  11    3.28    4.94   0 
  12  18   9    4.20    4.71   0 
  12  19   8   -0.17    4.62   0 
  12  20   7    2.46    5.17   0 
  13 -19  -3   -4.36    4.58   0 
  13 -18  -1    6.18    5.26   0 
  13 -17   1    7.05    5.08   0 
  13 -15   4   -1.19    6.56   0 
  13  -8  11   30.37    7.85   0 
  13   3  15    9.28    7.58   0 
  13   4  15   16.60    7.62   0 
  13   5  15   10.37    7.46   0 
  13  10  14    5.66    6.11   0 
  13  16  11    1.92    5.22   0 
  14 -19  -2   -2.40    5.08   0 
  14 -18   0    2.10    5.30   0 
  14 -17   2    3.97    5.07   0 
  14 -15   5    5.53    5.22   0 
  14 -14   6   19.92    5.91   0 
  14 -10  10   11.40    7.81   0 
  14   8  15    5.84    6.01   0 
  14  14  13    2.18    6.53   0 
  14  17  11    2.95    5.26   0 
  14  18  10    1.84    5.37   0 
  15 -19  -1   10.74    5.34   0 
  15 -18   1   -0.43    5.39   0 
  15 -16   4   -0.89    6.65   0 
  15 -13   8    9.38    4.86   0 
  15 -12   9    5.46    6.46   0 
  15  -8  12    1.12    7.22   0 
  15   3  16   21.04    8.31   0 
  15   4  16   19.45    7.60   0 
  15   5  16    2.58    7.87   0 
  15  10  15    4.79    5.78   0 
  15  13  14    4.17    6.21   0 
  15  16  12   -0.39    5.32   0 
  16 -17   3    3.25    6.43   0 
  16 -16   5    2.55    5.04   0 
  16 -15   6   -1.82    5.85   0 
  16   8  16    3.05    6.05   0 
  16  11  15    5.61    5.08   0 
  17 -17   4    4.99    5.03   0 
  17 -13   9   15.50    6.46   0 
  17  -6  14    2.92    9.27   0 
  17   9  16    0.14    5.31   0 
  17  12  15    3.32    5.44   0 
  18 -15   7   -2.96    6.65   0 
  18 -11  11    5.34    7.45   0 
  18   2  17    6.38    9.19   0 
  18   3  17    2.83    7.81   0 
  18   4  17   39.75    8.35   0 
  18   5  17    9.94    7.72   0 
  18   6  17   -1.22    7.48   0 
  18  10  16    2.71    5.32   0 
  19   0  17    1.47   11.23   0 
  19   7  17   13.21    6.82   0 
  -4   6 -15    0.69    9.86   0 
  -4   7 -18    1.28    9.65   0 
  -4   7 -17   13.77    9.61   0 
  -3  -2 -21   34.29    7.03   0 
  -3  -2 -20   12.07    7.72   0 
  -3  -2 -13    1.38    7.29   0 
  -3   0 -10  484.12   21.01   0 
  -3   2 -25    0.94    8.36   0 
  -3   6  -8   27.12    7.98   0 
  -3   8  -9    6.75    6.72   0 
  -3   9 -25    4.80   10.16   0 
  -3  10 -24    1.82    9.24   0 
  -3  10 -11    3.45    6.98   0 
  -3  11 -22   -0.00    7.33   0 
  -3  11 -13    6.10    6.68   0 
  -3  11 -12   19.37    6.81   0 
  -3  12 -19    8.23    7.24   0 
  -3  12 -18    7.78    6.02   0 
  -3  12 -17   30.48    6.87   0 
  -3  12 -16    3.89    6.34   0 
  -3  12 -15   51.45    7.02   0 
  -2  -5 -22   23.32    6.57   0 
  -2  -5 -21   50.21    6.91   0 
  -2  -5 -12    0.42    5.12   0 
  -2  -4 -24   -0.63    6.22   0 
  -2  -4 -10   62.27    8.37   0 
  -2  -2  -7    7.65   10.16   0 
  -2   0 -28    4.04    8.36   0 
  -2   2 -29    5.05    9.30   0 
  -2   4  -4   39.75   12.30   0 
  -2   5  -4   19.69   10.58   0 
  -2   8  -5   30.39    6.53   0 
  -2  10  -6    0.74    6.91   0 
  -2  11  -7    7.15    6.36   0 
  -2  12  -8   20.40    6.26   0 
  -2  13 -25    3.84    7.57   0 
  -2  13 -10    3.33    4.95   0 
  -2  14 -22    2.56    6.45   0 
  -2  14 -13   34.83    5.56   0 
  -2  14 -12  103.39    7.31   0 
  -2  15 -18    4.92    5.95   0 
  -2  15 -17    2.17    6.07   0 
  -1  -8 -19  113.13    6.34   0 
  -1  -8 -18  127.34    6.74   0 
  -1  -8 -17   14.06    5.04   0 
  -1  -8 -16   65.94    6.19   0 
  -1  -8 -15    8.17    5.09   0 
  -1  -7 -23   -0.37    4.78   0 
  -1  -7 -22    6.03    6.23   0 
  -1  -6 -25    8.64    6.28   0 
  -1  -5 -27    4.17    6.27   0 
  -1  -5  -7   14.37    7.26   0 
  -1  -4 -28    4.78    6.63   0 
  -1  -3 -29    1.26    7.79   0 
  -1  -2 -30    1.56    7.46   0 
  -1  -1  -3   84.76   19.67   0 
  -1   8  -2    1.09    6.79   0 
  -1  10  -3    2.10    5.83   0 
  -1  11  -4   15.96    5.89   0 
  -1  13  -6   24.12    5.48   0 
  -1  14  -7    7.23    4.73   0 
  -1  15  -9    4.70    4.97   0 
  -1  16 -12    9.60    5.32   0 
  -1  16 -11    7.92    6.17   0 
  -1  17 -19    6.78    5.96   0 
  -1  17 -18    2.64    5.90   0 
  -1  17 -17    8.39    6.30   0 
  -1  17 -16   10.01    6.09   0 
  -1  17 -15    5.10    6.13   0 
   0  -9 -23    2.94    4.68   0 
   0  -9 -22   -1.14    5.82   0 
   0  -9 -12   -2.76    6.57   0 
   0  -9 -11    1.19    5.56   0 
   0  -8 -26    2.86    4.97   0 
   0  -8 -25    2.74    5.96   0 
   0  -8  -8   79.81    7.22   0 
   0  -7 -27    0.06    6.33   0 
   0  -6 -29   36.64    6.95   0 
   0  -6  -5  162.57   10.13   0 
   0   9   0    5.23    6.67   0 
   0  11  -1    0.57    5.58   0 
   0  12  -2   67.22    6.43   0 
   0  13  -3   -0.65    5.62   0 
   0  14  -4    4.34    5.21   0 
   0  15  -5    1.10    4.91   0 
   0  16  -7    3.86    4.88   0 
   0  17  -9    1.95    5.24   0 
   0  18 -13    1.78    5.39   0 
   0  18 -11   16.12    6.55   0 
   1 -11 -21    3.89    5.24   0 
   1 -11 -20    2.78    5.38   0 
   1 -11 -19    2.80    6.43   0 
   1 -11 -15  127.74    7.32   0 
   1 -11 -14   25.15    5.05   0 
   1 -11 -13   23.18    5.14   0 
   1 -10 -25    3.19    5.04   0 
   1 -10 -24    5.25    5.94   0 
   1 -10  -9   -0.97    5.38   0 
   1  -9 -27   -0.08    6.67   0 
   1  -9  -7  178.09    7.77   0 
   1  -8  -5   65.10    7.43   0 
   1   9   2  728.63   13.00   0 
   1  11   1    0.93    5.53   0 
   1  16  -4   24.70    5.32   0 
   1  17  -5    4.00    4.85   0 
   1  18  -7   -3.93    5.04   0 
   1  19 -10    6.26    5.11   0 
   1  19  -9   -6.11    6.32   0 
   1  20 -16    4.26    5.24   0 
   1  20 -15    4.08    5.39   0 
   1  20 -14   -4.29    5.16   0 
   1  20 -13    1.98    6.62   0 
   2 -12 -23    2.90    5.21   0 
   2 -12 -22    5.41    6.29   0 
   2 -12 -12   48.49    5.74   0 
   2 -11 -26    1.11    5.11   0 
   2 -11  -8    3.26    5.01   0 
   2  -9  -4  706.47   12.49   0 
   2  -7  -1   17.32    8.20   0 
   2  -6   0  317.34   12.76   0 
   2  -5   1  569.64   16.39   0 
   2  12   2   58.46    5.85   0 
   2  15   0   83.52    5.98   0 
   2  16  -1   41.72    5.68   0 
   2  17  -3   14.92    5.16   0 
   2  18  -4    4.39    4.91   0 
   2  19  -6   -1.18    4.85   0 
   2  20  -9    1.05    5.44   0 
   2  20  -8    5.65    4.96   0 
   2  21 -13    4.27    5.43   0 
   2  21 -12    2.35    5.63   0 
   2  21 -11    4.67    6.48   0 
   3 -14 -18    4.70    5.01   0 
   3 -14 -17    3.78    4.88   0 
   3 -14 -16   18.98    5.10   0 
   3 -13 -24   25.40    5.85   0 
   3 -13 -23    3.57    6.49   0 
   3 -13 -11   17.50    5.63   0 
   3 -13 -10    5.89    5.05   0 
   3 -12  -7    4.54    4.81   0 
   3 -11  -5   14.36    5.22   0 
   3  -8   0   -0.21    6.79   0 
   3  -7   1    7.65    7.55   0 
   3   3   6  414.79   16.01   0 
   3   4   6    0.60    7.68   0 
   3   5   6    6.63    7.29   0 
   3   6   6  193.76   10.29   0 
   3  10   5   48.97    7.44   0 
   3  12   4   10.41    5.27   0 
   3  13   3    6.70    4.85   0 
   3  18  -2    1.74    4.80   0 
   3  19  -3   38.81    5.27   0 
   3  20  -5   -0.01    4.87   0 
   3  21  -8    4.32    4.80   0 
   3  21  -7    1.06    4.58   0 
   3  22 -11    1.98    5.37   0 
   3  22 -10    1.08    6.68   0 
   4 -15 -19    8.17    5.31   0 
   4 -15 -18    2.17    4.63   0 
   4 -15 -17   21.27    5.20   0 
   4 -15 -16    0.00    4.83   0 
   4 -15 -15    0.62    4.50   0 
   4 -14 -24    9.75    5.44   0 
   4 -14 -10   12.79    4.88   0 
   4 -14  -9   36.48    5.39   0 
   4 -13  -7   25.77    5.08   0 
   4 -12  -4    8.20    5.06   0 
   4 -10  -1   25.31    5.96   0 
   4   1   7   21.87   11.01   0 
   4   7   7  439.39   11.20   0 
   4   8   7    8.80    7.19   0 
   4  11   6    3.27    6.62   0 
   4  14   4   47.27    5.41   0 
   4  15   3    8.89    5.10   0 
   4  17   1   18.73    5.18   0 
   4  18   0    1.60    5.08   0 
   4  19  -1   -1.40    4.95   0 
   4  20  -3   -2.36    4.65   0 
   4  21  -5    9.99    4.94   0 
   4  22  -7    4.02    4.80   0 
   5 -16 -19   25.84    4.75   0 
   5 -16 -18    1.58    4.81   0 
   5 -16 -17    5.65    4.69   0 
   5 -16 -16    3.22    4.64   0 
   5 -16 -15    9.44    4.80   0 
   5 -15 -10    1.80    5.14   0 
   5 -14  -6   45.78    5.06   0 
   5 -13  -4    4.00    4.76   0 
   5 -10   1   -1.35    5.57   0 
   5  -9   2   68.57    8.18   0 
   5  -8   3  158.05    9.12   0 
   5  -7   4   23.76    7.73   0 
   5   0   8  172.72   16.90   0 
   5   8   8    1.71    5.54   0 
   5   9   8  244.85    9.45   0 
   5  11   7   66.59    6.32   0 
   5  13   6   17.70    5.09   0 
   5  16   4    0.99    5.12   0 
   5  17   3    2.92    5.00   0 
   5  18   2   24.72    5.36   0 
   5  20  -1    6.06    4.79   0 
   5  21  -3   11.91    4.78   0 
   5  21  -2   -4.38    5.76   0 
   5  22  -5    0.27    4.91   0 
   5  22  -4    8.28    5.17   0 
   6 -16 -11   -0.26    4.95   0 
   6 -16 -10    7.51    5.10   0 
   6 -15  -7    8.14    4.99   0 
   6 -15  -6    0.15    5.11   0 
   6 -14  -4   11.40    5.09   0 
   6 -13  -2    0.63    4.93   0 
   6 -12   0   39.13    5.92   0 
   6 -11   1   25.34    7.11   0 
   6   9   9    7.29    5.41   0 
   6  12   8    4.41    6.25   0 
   6  16   5    2.94    4.96   0 
   6  17   4    2.96    4.89   0 
   6  18   3    5.38    4.91   0 
   6  19   2    4.22    5.15   0 
   6  20   1    5.81    4.81   0 
   6  21  -1   -2.30    4.87   0 
   6  22  -2    7.56    5.01   0 
   6  23  -4    3.84    5.05   0 
   7 -17 -12    6.38    4.70   0 
   7 -17 -11    8.09    4.96   0 
   7 -17 -10   17.60    5.27   0 
   7 -16  -7   -2.20    4.85   0 
   7 -15  -4   19.29    5.20   0 
   7 -14  -2    5.14    4.88   0 
   7 -13   0    6.81    5.10   0 
   7  12   9    4.83    4.93   0 
   7  14   8    3.18    6.36   0 
   7  15   7    3.48    4.91   0 
   7  20   2    9.21    4.87   0 
   7  21   1    5.48    5.03   0 
   7  22  -1   -4.35    4.67   0 
   8 -18 -15    1.52    4.90   0 
   8 -18 -14   12.03    4.97   0 
   8 -18 -13    4.39    4.98   0 
   8 -18 -12   -1.63    4.65   0 
   8 -17  -8    8.72    4.95   0 
   8 -17  -7   11.37    4.96   0 
   8 -16  -5    1.73    4.75   0 
   8 -15  -2    9.05    5.08   0 
   8 -13   1   10.69    6.20   0 
   8 -11   4    1.64    5.19   0 
   8 -10   5   14.73    5.73   0 
   8  -9   6   58.19    6.56   0 
   8   9  11    3.17    4.65   0 
   8  12  10   43.30    6.12   0 
   8  14   9   17.16    5.94   0 
   8  15   8    1.46    4.99   0 
   8  18   6    5.04    4.71   0 
   8  19   5    7.36    4.84   0 
   8  21   2   -2.32    4.86   0 
   8  22   1    7.45    5.17   0 
   9 -19 -14    6.10    4.87   0 
   9 -18  -9    2.22    4.65   0 
   9 -17  -6   12.71    5.64   0 
   9 -17  -5   15.13    4.97   0 
   9 -16  -3    4.16    4.68   0 
   9 -15  -1   15.37    4.89   0 
   9 -14   1    1.04    4.99   0 
   9 -11   5   23.62    5.67   0 
   9 -10   6   28.73    7.03   0 
   9  -9   7    3.61    6.95   0 
   9   0  12    3.45   11.04   0 
   9   8  12    2.51    4.94   0 
   9  15   9   39.34    5.10   0 
   9  18   7    0.28    4.67   0 
   9  19   6    9.85    4.79   0 
   9  20   5   -2.07    5.20   0 
   9  22   2    7.61    5.19   0 
  10 -19 -12    1.35    4.88   0 
  10 -19 -11    1.48    4.98   0 
  10 -19 -10   -4.30    4.88   0 
  10 -18  -7    5.55    4.86   0 
  10 -18  -6    7.54    4.60   0 
  10 -17  -4   12.31    4.94   0 
  10 -16  -1    5.58    5.01   0 
  10 -14   2   15.76    6.00   0 
  10 -12   5    4.14    5.27   0 
  10 -11   6    3.94    5.10   0 
  10 -10   7    3.55    6.46   0 
  10  -6  10    1.22    8.27   0 
  10   1  13    1.14   10.15   0 
  10  11  12    7.96    4.88   0 
  10  13  11   62.35    6.15   0 
  10  15  10    1.85    4.93   0 
  10  18   8    4.42    5.66   0 
  10  19   7    4.37    4.84   0 
  10  20   6    6.31    4.91   0 
  11 -19  -8   -1.42    4.82   0 
  11 -18  -5    5.21    4.76   0 
  11 -17  -2   -0.71    4.93   0 
  11 -16   0    4.32    5.01   0 
  11 -14   3   -0.57    5.86   0 
  11   4  14    5.79    7.93   0 
  11   5  14    1.62    7.53   0 
  11  13  12    5.92    7.05   0 
  11  20   7    0.99    5.94   0 
  12 -19  -6    5.70    4.59   0 
  12 -18  -3   14.77    5.14   0 
  12 -17  -1    8.70    4.94   0 
  12 -16   1    3.46    4.80   0 
  12 -14   4    5.90    5.94   0 
  12  -5  12   21.81    9.96   0 
  12   9  14   63.22    6.95   0 
  12  12  13    3.91    4.55   0 
  12  14  12   12.80    5.51   0 
  12  17  10    5.73    5.31   0 
  13 -19  -5    3.00    4.80   0 
  13 -19  -4    2.51    4.50   0 
  13 -18  -2    6.72    5.21   0 
  13 -17   0    3.12    4.54   0 
  13 -16   2   20.39    5.59   0 
  13 -14   5    2.30    5.27   0 
  13  -9  10   85.87    8.69   0 
  13   2  15    6.29    8.08   0 
  13   6  15    5.28    6.55   0 
  13   7  15   17.11    6.75   0 
  13  11  14   10.40    6.45   0 
  13  13  13    7.19    4.90   0 
  13  15  12    1.44    5.08   0 
  13  17  11   -8.11    6.59   0 
  13  18  10   20.45    5.46   0 
  13  19   9   -1.69    4.90   0 
  14 -19  -3    3.13    4.62   0 
  14 -18  -1    2.24    5.38   0 
  14 -17   1    1.76    5.50   0 
  14 -16   3    9.36    5.07   0 
  14 -13   7    7.95    5.08   0 
  14 -12   8    1.60    6.06   0 
  14 -11   9   63.71    7.50   0 
  14  -7  12   17.41    8.50   0 
  14   9  15   20.54    5.09   0 
  14  12  14   -1.68    4.88   0 
  14  16  12    0.93    5.43   0 
  15 -18   0    7.15    5.11   0 
  15 -17   2   -1.58    5.31   0 
  15 -15   5   -0.08    6.02   0 
  15   2  16    3.40    8.35   0 
  15   6  16    1.32    6.80   0 
  15   7  16   -1.32    6.36   0 
  15  11  15    6.64    5.92   0 
  15  15  13    3.96    5.16   0 
  16 -18   1    3.11    5.52   0 
  16 -16   4    6.28    6.40   0 
  16 -14   7   -1.80    4.42   0 
  16 -13   8    9.20    5.99   0 
  16 -12   9    0.72    5.99   0 
  16 -11  10   25.29    7.06   0 
  16 -10  11    1.96    6.83   0 
  16  -7  13    2.51    8.21   0 
  16   9  16    3.06    5.95   0 
  16  12  15    3.69    5.31   0 
  16  14  14    7.41    5.18   0 
  17 -17   3    7.77    6.58   0 
  17 -16   5   -0.86    4.92   0 
  17 -15   6    7.51    6.00   0 
  17  -9  12   49.43    8.79   0 
  17  10  16    6.69    5.34   0 
  18 -14   8   -0.24    5.72   0 
  18 -13   9   26.41    7.21   0 
  18 -12  10    2.06    6.58   0 
  18   1  17    2.44   10.62   0 
  18   7  17    7.33    6.79   0 
  18   8  17    1.11    7.67   0 
  19 -10  12    2.41    7.20   0 
  19  -7  14    9.43    8.75   0 
  19  -5  15    0.67   11.11   0 
  20  -9  13    0.48    7.45   0 
  -4   5 -14   68.42   12.65   0 
  -4   6 -14    3.37   10.13   0 
  -4   7 -19    2.48    9.59   0 
  -4   7 -16  136.83   11.80   0 
  -4   7 -15   47.46    9.89   0 
  -3  -2 -19    6.84    6.98   0 
  -3  -2 -18    9.29    8.14   0 
  -3  -2 -16    2.84    8.08   0 
  -3  -2 -15    0.56    7.58   0 
  -3  -2 -14   17.80    7.15   0 
  -3  -1 -22    0.81    7.26   0 
  -3  -1 -12  100.85   11.32   0 
  -3   0 -23    1.16    7.81   0 
  -3   1 -24    0.64    7.81   0 
  -3   3 -25   18.36   11.01   0 
  -3   9  -9   30.56    7.00   0 
  -3  10 -10   28.05    7.34   0 
  -3  11 -23    9.17    8.72   0 
  -3  11 -11   93.55    7.97   0 
  -3  12 -21    5.73    7.67   0 
  -3  12 -20   21.28    7.03   0 
  -3  12 -14   16.86    6.44   0 
  -3  12 -13   32.75    6.86   0 
  -2  -5 -19    4.57    6.29   0 
  -2  -5 -18    3.52    6.38   0 
  -2  -5 -15   40.87    7.19   0 
  -2  -5 -14   -2.27    6.29   0 
  -2  -5 -13   77.57    6.71   0 
  -2  -4 -23   -2.02    6.50   0 
  -2  -3 -25   12.35    7.10   0 
  -2  -2 -26    0.24    7.92   0 
  -2  -1 -27    1.80    7.40   0 
  -2   3 -29    2.06   10.17   0 
  -2   6  -4   17.03    7.79   0 
  -2   7  -4    5.06    8.29   0 
  -2   9  -5   16.67    5.94   0 
  -2  14 -24    9.86    7.68   0 
  -2  14 -23    3.03    6.74   0 
  -2  14 -11   12.39    5.08   0 
  -2  15 -21    1.37    6.82   0 
  -2  15 -20    4.00    6.41   0 
  -2  15 -19   12.88    6.38   0 
  -2  15 -16    6.24    5.16   0 
  -2  15 -15    3.87    5.25   0 
  -2  15 -14   18.25    6.35   0 
  -2  15 -13   18.29    6.46   0 
  -1  -7 -21   72.12    7.11   0 
  -1  -7 -20  120.63    7.43   0 
  -1  -7 -13  123.26    8.18   0 
  -1  -7 -12    8.67    5.69   0 
  -1  -6 -24    7.37    6.06   0 
  -1  -5 -26    7.23    6.56   0 
  -1  -4  -6  104.01   11.64   0 
  -1  11  -3   13.95    7.09   0 
  -1  12  -4    5.87    5.69   0 
  -1  13  -5    0.53    5.46   0 
  -1  14  -6    8.27    5.07   0 
  -1  15  -8   32.31    5.02   0 
  -1  16 -10    6.58    5.05   0 
  -1  17 -21    4.69    6.24   0 
  -1  17 -20   12.05    5.87   0 
  -1  17 -14    2.72    4.95   0 
  -1  17 -13    0.09    5.28   0 
  -1  17 -12    6.10    6.84   0 
   0  -9 -21   -0.08    4.88   0 
   0  -9 -20   -1.29    5.10   0 
   0  -9 -19    4.29    6.20   0 
   0  -9 -14   -1.79    6.21   0 
   0  -9 -13    3.99    5.46   0 
   0  -8  -9 1225.28   15.31   0 
   0  -7 -26   -4.06    5.54   0 
   0  -6 -28    4.05    6.43   0 
   0  -5  -4    0.25    9.23   0 
   0  -3  -2   -0.30   12.37   0 
   0   4   1 2132.12   30.11   0 
   0   5   1    0.89   10.42   0 
   0   7   1    2.99   10.23   0 
   0  10   0  489.31   10.85   0 
   0  13  -2    1.11    5.34   0 
   0  14  -3    6.30    5.37   0 
   0  15  -4   -0.33    4.95   0 
   0  16  -6    5.23    4.58   0 
   0  17  -8   -1.07    4.52   0 
   0  17  -7    1.14    5.89   0 
   0  18 -10    5.44    5.41   0 
   0  19 -18   -0.52    5.27   0 
   0  19 -16    2.03    4.84   0 
   0  19 -15    0.40    5.30   0 
   0  19 -14    5.43    5.32   0 
   1 -11 -18   46.42    5.73   0 
   1 -11 -17    2.50    4.70   0 
   1 -11 -16   51.36    5.26   0 
   1 -10 -23   -0.31    5.31   0 
   1 -10 -11   21.70    5.72   0 
   1 -10 -10   11.12    5.58   0 
   1  -9 -26    6.16    5.02   0 
   1  -8 -28    2.72    6.26   0 
   1  -2   1  109.79   18.06   0 
   1   4   3  148.40   12.64   0 
   1   5   3   -1.98    9.11   0 
   1   6   3  201.57   11.27   0 
   1  10   2   72.59    7.13   0 
   1  12   1    3.48    5.42   0 
   1  13   0   -3.50    5.00   0 
   1  14  -1   43.59    5.56   0 
   1  15  -2    2.88    4.76   0 
   1  16  -3    0.26    5.39   0 
   1  18  -6   43.48    5.28   0 
   1  19  -8    4.85    4.75   0 
   1  20 -12   15.09    5.67   0 
   1  20 -11    2.79    5.52   0 
   2 -12 -21    2.81    5.26   0 
   2 -12 -20   14.94    5.84   0 
   2 -12 -19   30.82    5.43   0 
   2 -12 -18   -0.52    4.61   0 
   2 -12 -17   24.61    6.10   0 
   2 -12 -16   10.26    4.74   0 
   2 -12 -15    2.99    4.76   0 
   2 -12 -14   13.62    5.41   0 
   2 -12 -13   48.51    5.51   0 
   2 -11 -25    0.52    5.21   0 
   2 -11 -24   -4.38    6.53   0 
   2 -11  -9    9.97    5.27   0 
   2 -10 -27   -0.26    5.96   0 
   2 -10  -6    0.47    5.50   0 
   2  11   3   10.94    5.69   0 
   2  13   2    2.78    4.94   0 
   2  14   1   19.96    5.02   0 
   2  17  -2   17.24    5.19   0 
   2  18  -3    9.57    4.99   0 
   2  19  -5    4.22    4.81   0 
   2  20  -7   32.32    5.74   0 
   2  21 -10    1.34    5.38   0 
   3 -13 -22   12.79    5.48   0 
   3 -13 -21   33.08    5.20   0 
   3 -13 -20    7.89    6.33   0 
   3 -13 -13   16.16    5.38   0 
   3 -13 -12   23.83    5.36   0 
   3 -12 -25    5.55    6.39   0 
   3 -12  -8    2.08    4.61   0 
   3  -9  -2    3.86    6.32   0 
   3  11   5   13.71    6.57   0 
   3  14   3    1.27    5.08   0 
   3  15   2    6.00    4.70   0 
   3  16   1   12.19    5.43   0 
   3  17   0   -2.19    5.06   0 
   3  18  -1   64.61    5.66   0 
   3  19  -2    5.73    4.80   0 
   3  20  -4    4.32    4.81   0 
   3  21  -6    1.58    4.52   0 
   3  22  -9    5.66    5.19   0 
   4 -14 -23    2.76    5.38   0 
   4 -14 -22    9.81    4.79   0 
   4 -14 -21    9.89    5.37   0 
   4 -14 -13    2.57    4.82   0 
   4 -13  -8    5.26    4.74   0 
   4 -11  -3    6.14    5.31   0 
   4  -9   0  197.97    8.63   0 
   4  -5   4   28.62    9.69   0 
   4   9   7   18.35    5.96   0 
   4  13   5    3.68    4.97   0 
   4  15   4   -0.36    4.65   0 
   4  16   3   24.83    5.30   0 
   4  18   1    1.25    5.15   0 
   4  19   0   -0.47    4.98   0 
   4  20  -2    4.02    4.62   0 
   4  21  -4    1.24    4.59   0 
   4  21  -3    9.59    5.57   0 
   4  22  -6    4.99    4.87   0 
   5 -15 -22    0.70    5.38   0 
   5 -15 -21    1.10    4.73   0 
   5 -15 -20    0.84    5.85   0 
   5 -15 -13   -2.41    4.77   0 
   5 -15 -12   -4.21    4.74   0 
   5 -15 -11   20.54    5.04   0 
   5 -14  -8   98.99    5.86   0 
   5 -14  -7   27.92    5.53   0 
   5 -13  -5   53.86    5.43   0 
   5 -12  -3    4.50    5.48   0 
   5 -11  -1   11.50    5.63   0 
   5  -4   6   82.02   11.46   0 
   5  10   8   29.08    7.12   0 
   5  12   7   73.43    6.09   0 
   5  15   5   58.59    5.96   0 
   5  19   1   13.80    5.17   0 
   5  20   0    4.55    4.84   0 
   5  21  -1    4.47    5.99   0 
   5  22  -3    7.29    5.16   0 
   5  23  -5    6.35    5.02   0 
   6 -16 -21    3.57    5.42   0 
   6 -16 -20    3.49    4.74   0 
   6 -16 -19    7.37    4.68   0 
   6 -16 -15    3.56    5.76   0 
   6 -16 -14   11.05    4.84   0 
   6 -16 -13    5.72    4.77   0 
   6 -16 -12   52.31    5.67   0 
   6 -15  -8    3.73    4.69   0 
   6 -14  -5   12.00    5.08   0 
   6 -12  -1   32.59    5.78   0 
   6 -10   2  100.12    7.03   0 
   6  -6   6   31.21    7.95   0 
   6  10   9   53.91    5.94   0 
   6  14   7    7.35    5.19   0 
   6  16   6    1.60    4.92   0 
   6  17   5   12.77    4.90   0 
   6  18   4   51.88    5.50   0 
   6  19   3    4.12    4.94   0 
   6  20   2    8.95    4.98   0 
   6  21   0    2.02    4.76   0 
   6  22  -1    4.53    5.09   0 
   6  23  -3    8.98    4.96   0 
   7 -17 -19   10.35    5.11   0 
   7 -17 -18   -3.51    5.06   0 
   7 -17 -17    2.34    5.11   0 
   7 -17 -16    3.79    5.23   0 
   7 -17 -15    4.42    5.22   0 
   7 -17 -14    4.06    4.67   0 
   7 -17 -13    1.52    4.66   0 
   7 -16  -9    9.07    5.04   0 
   7 -16  -8    9.28    4.81   0 
   7 -15  -5   -1.51    4.93   0 
   7 -14  -3    2.66    5.26   0 
   7 -13  -1   10.65    5.01   0 
   7 -12   1   31.14    5.70   0 
   7 -11   2  103.71    7.59   0 
   7  10  10   -0.92    5.07   0 
   7  13   9   24.07    6.36   0 
   7  16   7    3.14    4.76   0 
   7  17   6   17.86    4.87   0 
   7  18   5    2.99    4.56   0 
   7  19   4    6.09    4.96   0 
   7  21   2    6.01    4.87   0 
   7  22   0    0.65    5.08   0 
   7  23  -1   -4.84    5.13   0 
   8 -18 -17   18.96    5.29   0 
   8 -18 -16    5.70    5.08   0 
   8 -17 -10    2.17    4.81   0 
   8 -17  -9   11.42    4.91   0 
   8 -16  -6   79.85    5.51   0 
   8 -15  -3   15.12    5.08   0 
   8 -14  -1   16.55    4.88   0 
   8 -12   2   12.92    6.16   0 
   8  13  10    8.60    5.75   0 
   8  16   8    2.67    4.98   0 
   8  17   7   13.83    4.71   0 
   8  20   4    4.10    4.93   0 
   8  21   3   -1.56    4.91   0 
   8  22   2    6.83    5.02   0 
   9 -18 -12   13.68    5.07   0 
   9 -18 -11    8.52    4.97   0 
   9 -18 -10   23.30    4.99   0 
   9 -17  -7    7.12    4.81   0 
   9 -16  -4   -2.38    4.60   0 
   9 -13   2   -0.70    4.71   0 
   9  -6   9   50.76    9.11   0 
   9   9  12   35.15    5.49   0 
   9  10  12   53.77    6.83   0 
   9  12  11    8.59    4.96   0 
   9  14  10    2.72    4.92   0 
   9  16   9    5.67    5.03   0 
   9  17   8    6.31    4.87   0 
   9  21   4   -3.07    5.28   0 
   9  22   3    0.10    5.20   0 
  10 -19 -13   14.24    5.37   0 
  10 -18  -8   -0.56    4.68   0 
  10 -17  -5    8.24    4.82   0 
  10 -16  -2   11.11    5.13   0 
  10 -15   0  165.88    6.83   0 
  10  -4  11    5.74   10.22   0 
  10   8  13    1.20    4.97   0 
  10   9  13    9.00    6.00   0 
  10  12  12    3.14    4.97   0 
  10  14  11   21.88    5.56   0 
  10  17   9    7.00    5.15   0 
  10  21   5    3.81    5.06   0 
  11 -19 -11    1.43    5.00   0 
  11 -19 -10   -0.00    5.02   0 
  11 -19  -9    0.29    4.94   0 
  11 -18  -6    7.28    4.76   0 
  11 -17  -3   13.66    4.87   0 
  11 -16  -1    2.61    5.04   0 
  11 -15   1   23.41    5.37   0 
  11 -13   4   26.26    6.38   0 
  11  -7  10   -0.66    7.99   0 
  11   3  14   -0.07    8.28   0 
  11   6  14   19.48    6.69   0 
  11   7  14   84.46    7.30   0 
  11  11  13    4.37    5.22   0 
  11  15  11    7.04    5.46   0 
  11  17  10   14.02    5.39   0 
  11  18   9   -1.71    4.50   0 
  11  19   8   -2.03    4.60   0 
  12 -19  -8    3.51    4.68   0 
  12 -19  -7    2.24    5.15   0 
  12 -18  -4   14.74    4.69   0 
  12 -17  -2    7.22    5.36   0 
  12 -15   2   36.67    6.12   0 
  12 -13   5    8.81    6.33   0 
  12  -8  10    9.19    7.03   0 
  12  13  13    7.74    6.02   0 
  12  15  12    1.87    5.19   0 
  12  18  10    6.17    4.96   0 
  12  19   9    8.92    4.94   0 
  12  20   8    2.00    5.00   0 
  13 -19  -6    0.00    4.78   0 
  13 -18  -3    9.63    4.75   0 
  13 -15   3   47.54    6.35   0 
  13 -13   6    7.49    5.10   0 
  13 -12   7    9.54    6.49   0 
  13 -11   8   -1.55    6.22   0 
  13 -10   9   -2.22    6.23   0 
  13  -6  12    7.19    8.23   0 
  13  -4  13    5.56   10.94   0 
  13   1  15    9.13    8.92   0 
  13   8  15   15.08    6.64   0 
  13  12  14    2.95    5.91   0 
  13  14  13    2.88    5.15   0 
  13  16  12    6.96    5.57   0 
  14 -19  -5    8.46    6.38   0 
  14 -19  -4    0.50    4.75   0 
  14 -18  -2   -4.01    5.24   0 
  14 -16   2    3.92    6.53   0 
  14 -15   4   10.42    5.26   0 
  14  10  15    4.76    4.82   0 
  14  13  14   14.56    5.46   0 
  14  15  13    2.05    5.38   0 
  14  17  12    4.09    5.55   0 
  15 -18  -1    2.58    5.30   0 
  15 -17   1   -1.38    6.92   0 
  15 -16   3   19.15    5.50   0 
  15 -14   6    1.47    5.11   0 
  15 -13   7    9.60    6.09   0 
  15  -9  11    5.84    7.22   0 
  15  -6  13    2.87    8.83   0 
  15  -4  14    2.58   11.77   0 
  15   1  16    2.32    9.47   0 
  15   8  16    5.88    6.27   0 
  15  12  15   -2.34    6.34   0 
  15  14  14    4.04    5.35   0 
  15  16  13    1.42    5.52   0 
  16 -18   0    2.35    5.20   0 
  16 -17   2    8.20    5.66   0 
  16 -15   5    1.56    6.24   0 
  16  -5  14    3.35    9.75   0 
  16  10  16    1.88    6.63   0 
  16  13  15   -3.54    4.70   0 
  17 -16   4    0.33    6.29   0 
  17 -14   7   -5.84    5.65   0 
  17 -10  11    1.96    7.67   0 
  17   3  17    1.95    8.69   0 
  17   4  17    2.03    7.64   0 
  17   5  17   -2.33    6.50   0 
  17   6  17   11.74    6.78   0 
  17   7  17   -0.05    7.90   0 
  17  11  16   -0.19    5.43   0 
  18 -15   6    3.20    6.46   0 
  18  -8  13    5.05    7.56   0 
  18   9  17    1.22    6.58   0 
  19 -13   9    5.31    6.60   0 
  19 -12  10    6.98    6.42   0 
  19 -11  11    4.99    6.66   0 
  20 -10  12    2.18    7.64   0 
  -4   7 -20   27.83   11.26   0 
  -4   7 -14  178.39   12.82   0 
  -4   8 -19    2.50    8.69   0 
  -4   8 -18   33.16    9.44   0 
  -4   8 -17    6.12    8.54   0 
  -4   8 -16   13.59    9.30   0 
  -4   8 -15    4.43    9.57   0 
  -3  -2 -17   -1.16    6.92   0 
  -3  -1 -21   11.79    7.41   0 
  -3   5  -7   39.35   10.45   0 
  -3   8  -8   93.54    7.78   0 
  -3  10 -25    6.67   10.27   0 
  -3  10  -9   12.89    7.05   0 
  -3  11 -24    8.19    9.78   0 
  -3  11 -10   14.10    6.69   0 
  -3  12 -22    3.77    7.66   0 
  -3  12 -12   -0.15    6.23   0 
  -3  13 -19   19.87    8.11   0 
  -3  13 -18    1.17    6.42   0 
  -3  13 -17   -0.62    6.46   0 
  -3  13 -16    0.68    6.43   0 
  -3  13 -15    0.12    6.39   0 
  -2  -5 -17   35.13    6.09   0 
  -2  -5 -16   19.32    6.04   0 
  -2  -4 -22   29.11    6.72   0 
  -2  -4 -21   15.85    6.64   0 
  -2  -4 -11    2.38    5.73   0 
  -2  -3 -24    7.60    6.58   0 
  -2  -3  -9   15.02    7.19   0 
  -2   1 -28    0.12    8.57   0 
  -2   8  -4  132.84    8.24   0 
  -2  10  -5    1.71    5.31   0 
  -2  11  -6  131.26    7.41   0 
  -2  12  -7   17.23    5.50   0 
  -2  13  -8    2.89    4.76   0 
  -2  14 -10   16.84    5.31   0 
  -2  14  -9   18.62    6.14   0 
  -2  15 -22    0.84    6.78   0 
  -2  15 -12   12.88    5.04   0 
  -2  15 -11    4.92    6.34   0 
  -2  16 -18    3.28    6.23   0 
  -2  16 -17   14.62    6.78   0 
  -2  16 -16   -0.42    5.78   0 
  -2  16 -15    8.59    6.05   0 
  -1  -7 -19   53.37    5.82   0 
  -1  -7 -18  196.35    7.59   0 
  -1  -7 -17   65.83    7.19   0 
  -1  -7 -16   48.66    7.14   0 
  -1  -7 -15    8.52    5.84   0 
  -1  -7 -14   30.60    5.45   0 
  -1  -6 -23   14.21    6.25   0 
  -1  -6 -10   17.31    5.89   0 
  -1  -5 -25    6.47    6.44   0 
  -1  -5  -8   21.57    6.97   0 
  -1  -4 -27   -0.43    6.31   0 
  -1  -3 -28   -2.39    6.40   0 
  -1  -3  -5   22.41   10.31   0 
  -1  -2 -29    6.40    7.70   0 
  -1  -2  -4  429.66   20.65   0 
  -1  -1 -30   27.03    8.29   0 
  -1   5  -1   43.33   10.51   0 
  -1   6  -1  420.14   13.72   0 
  -1   7  -1  132.86    9.99   0 
  -1  10  -2   70.52    7.11   0 
  -1  13  -4   15.67    6.88   0 
  -1  14  -5   22.72    6.60   0 
  -1  15  -7    5.54    5.33   0 
  -1  16  -9   -4.03    4.80   0 
  -1  16  -8   47.16    6.87   0 
  -1  17 -11   -1.98    5.51   0 
  -1  18 -19   -2.41    7.04   0 
  -1  18 -18   11.39    6.70   0 
  -1  18 -17    5.02    6.19   0 
  -1  18 -16    4.03    5.85   0 
  -1  18 -15    6.56    6.13   0 
  -1  18 -14   -2.47    6.04   0 
   0  -9 -17    7.27    5.01   0 
   0  -9 -16    1.20    4.94   0 
   0  -9 -15   -1.23    5.03   0 
   0  -8 -23    6.03    5.44   0 
   0  -8 -11  528.13   11.74   0 
   0  -8 -10 1100.80   15.04   0 
   0  -7 -25    0.49    5.79   0 
   0  -7  -8    0.98    6.14   0 
   0  -6 -27    7.06    6.40   0 
   0  -6  -6  194.49   10.18   0 
   0  -5 -29    6.10    6.82   0 
   0  -4  -3  431.09   16.04   0 
   0   3   1    1.33   13.23   0 
   0   8   1    6.93    7.50   0 
   0  11   0    1.26    5.84   0 
   0  12  -1    7.70    5.51   0 
   0  16  -5   31.07    5.47   0 
   0  17  -6    2.89    4.83   0 
   0  18  -9    6.63    5.84   0 
   0  18  -8    0.53    5.26   0 
   0  19 -12    6.11    5.18   0 
   0  19 -11   -0.60    5.29   0 
   1 -10 -22    8.16    5.62   0 
   1 -10 -21   23.83    5.70   0 
   1 -10 -20   29.12    7.48   0 
   1 -10 -13   -1.26    5.19   0 
   1 -10 -12    5.71    5.33   0 
   1  -9 -25   -1.26    4.86   0 
   1  -9  -8   34.12    6.04   0 
   1  -8 -27   -0.03    5.95   0 
   1  -8  -6   16.35    6.48   0 
   1  -7 -29    2.14    6.72   0 
   1  -6  -3  206.09   11.35   0 
   1   7   3  107.95    9.32   0 
   1   8   3   46.27    7.76   0 
   1  11   2   27.26    6.01   0 
   1  14   0    6.62    5.07   0 
   1  15  -1    1.84    5.10   0 
   1  16  -2   12.66    5.28   0 
   1  17  -3   18.52    5.21   0 
   1  18  -5   94.46    5.94   0 
   1  19  -7    7.81    4.95   0 
   1  20 -10   12.64    5.21   0 
   1  20  -9   12.80    5.25   0 
   1  21 -14   -2.45    5.34   0 
   1  21 -13    6.05    5.34   0 
   2 -11 -23    3.02    5.12   0 
   2 -11 -22    6.02    6.53   0 
   2 -11 -11    4.19    5.09   0 
   2 -11 -10    8.29    5.43   0 
   2 -10 -26    3.48    5.31   0 
   2 -10  -7  130.17    6.91   0 
   2  -9 -28    5.62    6.34   0 
   2  -9  -5   16.79    6.52   0 
   2  -8  -3  228.00    9.70   0 
   2  10   4    1.78    5.85   0 
   2  12   3    4.86    5.23   0 
   2  14   2   82.31    5.95   0 
   2  15   1    3.27    4.74   0 
   2  16   0  115.05    6.50   0 
   2  18  -2   39.16    5.23   0 
   2  19  -4    5.93    5.11   0 
   2  20  -6    5.32    4.62   0 
   2  21  -8    4.31    5.02   0 
   2  22 -11    2.01    5.46   0 
   3 -13 -19   18.40    5.12   0 
   3 -13 -18    5.57    5.10   0 
   3 -13 -17    3.89    4.97   0 
   3 -13 -16    9.81    5.28   0 
   3 -13 -15    2.14    4.91   0 
   3 -13 -14    1.87    4.87   0 
   3 -12 -24    5.57    5.40   0 
   3 -12 -23    3.55    6.76   0 
   3 -12 -10    2.65    5.03   0 
   3 -12  -9   48.27    5.31   0 
   3 -11  -6   15.49    5.31   0 
   3 -10  -4    2.86    5.79   0 
   3  -8  -1    1.89    6.97   0 
   3   8   6   57.70    7.01   0 
   3   9   6   26.54    6.30   0 
   3  13   4   18.50    5.00   0 
   3  15   3   49.13    5.25   0 
   3  17   1    5.50    5.03   0 
   3  18   0   -4.71    4.71   0 
   3  20  -3    6.27    4.76   0 
   3  21  -5    1.31    4.67   0 
   3  22  -8    1.60    5.04   0 
   3  22  -7   -0.10    4.58   0 
   4 -14 -20    5.62    4.89   0 
   4 -14 -19   10.07    5.47   0 
   4 -14 -18    4.07    4.75   0 
   4 -14 -17   27.83    5.28   0 
   4 -14 -16   12.33    4.95   0 
   4 -14 -15    8.69    4.98   0 
   4 -13 -25    0.76    5.78   0 
   4 -13  -9    1.26    4.80   0 
   4 -12  -6    3.40    4.91   0 
   4 -11  -4   86.06    7.23   0 
   4 -10  -2   45.04    6.36   0 
   4  -7   2    4.11    6.68   0 
   4  -6   3  341.91   13.36   0 
   4  10   7    4.27    5.65   0 
   4  12   6    0.50    5.57   0 
   4  14   5  129.12    6.43   0 
   4  17   3    1.77    4.96   0 
   4  20  -1    5.48    4.77   0 
   4  21  -2    1.89    4.77   0 
   4  22  -5   -4.64    4.53   0 
   4  22  -4    2.70    5.05   0 
   5 -15 -19   -2.19    4.50   0 
   5 -15 -18    4.62    4.65   0 
   5 -15 -17    1.06    4.86   0 
   5 -15 -15    4.86    4.83   0 
   5 -15 -14   18.21    5.06   0 
   5 -14  -9   17.87    5.06   0 
   5 -13  -6   11.11    4.96   0 
   5 -10   0   11.65    5.94   0 
   5   5   9   58.66    7.76   0 
   5   6   9   28.45    7.10   0 
   5  11   8   23.21    5.73   0 
   5  13   7   23.06    5.27   0 
   5  15   6    5.32    5.25   0 
   5  16   5   -4.11    5.06   0 
   5  17   4   29.34    5.19   0 
   5  18   3    4.99    5.17   0 
   5  19   2    6.54    5.30   0 
   5  20   1    6.42    4.82   0 
   5  22  -2    2.10    5.05   0 
   5  23  -4    3.04    4.96   0 
   6 -16 -18    3.76    4.95   0 
   6 -16 -17    9.12    4.57   0 
   6 -16 -16   11.39    4.74   0 
   6 -15 -10   10.61    5.23   0 
   6 -15  -9   26.56    5.12   0 
   6 -14  -6    3.60    5.25   0 
   6 -13  -3   94.65    5.95   0 
   6 -11   0    3.69    6.99   0 
   6  -9   3   75.89    6.59   0 
   6  -8   4    2.61    5.57   0 
   6  -7   5    1.82    5.80   0 
   6   4  10    2.47    6.42   0 
   6   5  10   39.24    6.44   0 
   6   6  10   13.48    5.40   0 
   6   7  10   37.83    6.96   0 
   6  11   9    9.89    5.40   0 
   6  13   8    0.60    5.36   0 
   6  15   7    6.79    5.26   0 
   6  21   1    3.77    5.02   0 
   6  22   0    4.44    4.95   0 
   6  23  -2    1.24    4.93   0 
   7 -16 -11   10.01    4.92   0 
   7 -16 -10    8.89    5.02   0 
   7 -15  -6    1.79    4.95   0 
   7 -14  -4   18.60    5.61   0 
   7 -12   0    4.40    6.54   0 
   7 -10   3    2.36    5.20   0 
   7  -6   7  131.41   10.11   0 
   7   4  11   -2.43    6.69   0 
   7   5  11   15.57    7.18   0 
   7   6  11    9.37    5.71   0 
   7   7  11   43.08    7.02   0 
   7  11  10   43.80    5.37   0 
   7  15   8   24.64    5.08   0 
   7  17   7   10.01    5.80   0 
   7  18   6   17.81    5.05   0 
   7  19   5    4.33    4.82   0 
   7  21   3   -4.11    4.96   0 
   7  22   1    2.15    4.96   0 
   7  23   0   -0.53    5.06   0 
   8 -17 -13    9.03    4.94   0 
   8 -17 -12    3.47    4.61   0 
   8 -17 -11   -0.85    4.84   0 
   8 -16  -7    1.67    4.88   0 
   8 -15  -4    8.59    5.16   0 
   8 -14  -2    2.42    5.19   0 
   8 -13   0   82.25    5.95   0 
   8 -11   3   18.99    6.44   0 
   8  -6   8   45.86    7.95   0 
   8   4  12    2.85    7.91   0 
   8   5  12  126.25    8.78   0 
   8   6  12   16.21    7.00   0 
   8   7  12    2.64    6.87   0 
   8  11  11    1.57    4.71   0 
   8  15   9   10.88    4.96   0 
   8  17   8   12.94    5.29   0 
   8  18   7    1.55    4.80   0 
   8  19   6    3.75    4.89   0 
   8  20   5   -0.38    5.33   0 
   8  22   3    2.58    5.22   0 
   9 -18 -16   -2.59    4.90   0 
   9 -18 -15    0.61    4.97   0 
   9 -18 -14   -3.39    4.84   0 
   9 -18 -13    5.39    4.89   0 
   9 -17  -9    5.56    4.81   0 
   9 -17  -8    3.23    4.76   0 
   9 -16  -5    1.61    4.72   0 
   9 -15  -2    4.45    4.61   0 
   9 -14   0    1.42    4.67   0 
   9 -12   3    1.37    4.39   0 
   9  11  12   14.10    5.74   0 
   9  13  11   -4.07    4.59   0 
   9  15  10    4.02    5.18   0 
   9  17   9    7.64    5.93   0 
   9  18   8   -1.98    4.76   0 
   9  19   7    8.41    4.81   0 
   9  20   6    0.14    5.16   0 
   9  21   5   13.47    5.23   0 
   9  22   4   -1.04    5.02   0 
  10 -18 -11   14.68    5.29   0 
  10 -18 -10    4.13    4.92   0 
  10 -18  -9   11.38    4.86   0 
  10 -17  -6   10.21    4.85   0 
  10 -16  -3    6.49    4.85   0 
  10 -15  -1    1.35    4.75   0 
  10 -14   1    3.54    4.91   0 
  10 -12   4   26.60    5.63   0 
  10  -7   9    0.22    8.11   0 
  10  10  13   19.26    6.26   0 
  10  13  12    7.77    5.04   0 
  10  15  11    3.03    5.63   0 
  10  18   9    9.04    5.06   0 
  10  19   8    1.42    4.91   0 
  10  20   7    7.04    5.05   0 
  10  21   6    3.50    4.97   0 
  11 -19 -12    3.57    4.98   0 
  11 -18  -8    3.97    5.03   0 
  11 -18  -7    5.25    4.72   0 
  11 -17  -4    1.82    4.82   0 
  11 -16  -2    5.99    6.23   0 
  11 -14   2   11.46    6.01   0 
  11 -12   5   21.64    6.41   0 
  11  -8   9   16.67    8.48   0 
  11   2  14    0.88    7.70   0 
  11   8  14    4.23    4.80   0 
  11   9  14   15.99    6.49   0 
  11  12  13   20.15    5.90   0 
  11  14  12   15.92    5.77   0 
  11  16  11   14.32    5.34   0 
  11  19   9   -0.72    4.74   0 
  11  20   8   -2.51    4.98   0 
  12 -19 -10   -2.39    4.92   0 
  12 -19  -9    2.64    5.12   0 
  12 -18  -6    7.27    4.80   0 
  12 -18  -5   23.11    5.06   0 
  12 -17  -3    8.67    5.00   0 
  12 -14   3    3.37    6.45   0 
  12 -12   6    5.17    4.88   0 
  12 -11   7   19.80    6.31   0 
  12 -10   8   20.92    6.68   0 
  12  -9   9    4.43    6.72   0 
  12   5  15   33.49    7.99   0 
  12   6  15   10.08    7.28   0 
  12  11  14   -0.16    4.69   0 
  12  14  13   10.85    6.31   0 
  12  16  12   13.63    6.57   0 
  12  17  11    4.42    5.53   0 
  13 -19  -8    3.09    4.94   0 
  13 -19  -7    5.73    5.04   0 
  13 -18  -4    1.43    5.03   0 
  13 -17  -1    1.76    4.99   0 
  13 -16   1    3.88    5.21   0 
  13 -14   4   -1.15    5.29   0 
  13   9  15    4.87    5.19   0 
  13  10  15    2.99    5.93   0 
  13  13  14   -0.47    6.46   0 
  13  15  13    5.00    5.26   0 
  13  17  12   -0.54    6.50   0 
  13  18  11    7.90    5.57   0 
  14 -19  -6    4.67    4.94   0 
  14 -18  -3    2.02    4.71   0 
  14 -17   0   -2.61    5.13   0 
  14 -14   5    3.59    5.66   0 
  14 -13   6    8.32    6.10   0 
  14  -8  11   79.30    8.94   0 
  14  -5  13    1.55    8.63   0 
  14   4  16   15.09    7.69   0 
  14   5  16   64.83    8.57   0 
  14   6  16   12.40    6.47   0 
  14   7  16    3.16    6.31   0 
  14  11  15    2.60    4.99   0 
  14  12  15    5.93    6.31   0 
  14  14  14    4.27    5.13   0 
  14  16  13   10.75    5.62   0 
  15 -18  -2   -2.28    4.91   0 
  15 -15   4   13.62    5.41   0 
  15 -12   8    8.69    6.49   0 
  15 -11   9    3.00    6.27   0 
  15 -10  10   13.92    6.65   0 
  15   9  16    5.28    4.80   0 
  15  10  16    8.98    5.75   0 
  15  13  15   -1.49    6.30   0 
  15  15  14    0.47    5.11   0 
  16 -18  -1    6.21    5.54   0 
  16 -17   1    3.29    6.81   0 
  16 -16   3   -0.51    5.18   0 
  16 -14   6   18.44    5.89   0 
  16  -8  12   23.99    8.24   0 
  16  11  16   -1.32    6.98   0 
  17 -17   2    7.14    5.31   0 
  17 -15   5    0.76    6.33   0 
  17 -13   8   -0.55    5.15   0 
  17 -12   9    1.17    6.03   0 
  17 -11  10   19.18    6.96   0 
  17   2  17    0.63    9.47   0 
  17   8  17   12.36    7.03   0 
  17   9  17   11.53    6.83   0 
  18 -16   4   10.75    6.61   0 
  18 -14   7    4.49    6.88   0 
  18  -9  12   13.37    7.94   0 
  18   0  17    1.99   14.65   0 
  20 -11  11   -1.18    6.72   0 
  20  -7  14    9.33    8.75   0 
  -4   5 -13   52.92   12.60   0 
  -4   6 -13   68.79   11.07   0 
  -4   7 -13   38.08   10.26   0 
  -4   8 -20   14.51    9.71   0 
  -4   8 -14   33.05    9.12   0 
  -4   9 -18    3.37    8.25   0 
  -4   9 -17    2.81    8.71   0 
  -4   9 -16   42.22    8.88   0 
  -3  -1 -20   14.93    8.12   0 
  -3  -1 -19    1.53    8.15   0 
  -3  -1 -13   11.26    8.68   0 
  -3   0 -22    4.02    7.09   0 
  -3   0 -11    0.44   10.00   0 
  -3   1 -23    0.32    7.58   0 
  -3   2 -24   19.71    9.63   0 
  -3   4 -25    0.59   12.08   0 
  -3   4  -7   50.25   11.18   0 
  -3   7  -7   20.33    7.73   0 
  -3   9 -26    2.84   12.17   0 
  -3   9  -8   35.30    6.14   0 
  -3  11  -9   12.57    6.92   0 
  -3  12 -23    3.43    7.57   0 
  -3  12 -11   18.89    5.60   0 
  -3  13 -21   31.86    8.29   0 
  -3  13 -20   11.42    7.01   0 
  -3  13 -14    2.50    5.12   0 
  -3  13 -13   25.32    6.53   0 
  -2  -4 -20   -0.28    6.36   0 
  -2  -4 -12  145.09    8.04   0 
  -2  -3 -23    2.80    6.49   0 
  -2  -3 -10  129.78   10.06   0 
  -2  -2 -25   10.38    6.53   0 
  -2  -2  -8  810.19   20.83   0 
  -2  -1 -26    4.32    7.77   0 
  -2   0 -27    0.98    7.68   0 
  -2   4 -29    5.52   10.03   0 
  -2  11  -5   37.05    6.33   0 
  -2  13  -7   25.93    5.20   0 
  -2  14  -8   16.68    6.30   0 
  -2  15 -23    3.23    6.70   0 
  -2  15 -10   33.89    6.42   0 
  -2  16 -21    6.82    6.91   0 
  -2  16 -20   -1.91    6.52   0 
  -2  16 -19    2.69    4.88   0 
  -2  16 -14   13.49    5.35   0 
  -2  16 -13    4.02    6.06   0 
  -1  -6 -22    3.65    5.36   0 
  -1  -6 -21   13.56    6.53   0 
  -1  -6 -12    3.55    6.90   0 
  -1  -6 -11   26.24    5.84   0 
  -1  -5 -24    7.43    6.22   0 
  -1  -4 -26   -2.48    6.50   0 
  -1   0 -30    7.09    8.47   0 
  -1   8  -1   34.15    7.34   0 
  -1  11  -2   25.68    6.09   0 
  -1  12  -3   61.79    6.51   0 
  -1  15  -6    3.89    4.92   0 
  -1  16  -7   35.40    5.44   0 
  -1  17 -10   -1.26    5.62   0 
  -1  17  -9    5.63    4.90   0 
  -1  18 -20    4.04    5.53   0 
  -1  18 -13    5.24    5.13   0 
  -1  18 -12   -2.61    6.64   0 
   0  -8 -21    9.81    5.26   0 
   0  -8 -20   40.44    6.90   0 
   0  -8 -12   28.48    6.15   0 
   0  -7 -24    1.58    6.10   0 
   0  -6 -26   35.91    6.62   0 
   0   9   1   -2.43    6.74   0 
   0  12   0  134.80    7.86   0 
   0  13  -1    2.17    5.31   0 
   0  14  -2   25.22    5.34   0 
   0  15  -3    0.75    4.86   0 
   0  17  -5    4.80    4.91   0 
   0  18  -7  108.86    6.29   0 
   0  19  -9    2.28    6.40   0 
   0  20 -16    1.85    5.30   0 
   0  20 -14    5.88    5.62   0 
   0  20 -13    0.10    6.75   0 
   1 -10 -19   -0.39    5.07   0 
   1 -10 -18   11.84    5.28   0 
   1 -10 -17    5.10    4.79   0 
   1 -10 -16    7.84    4.88   0 
   1 -10 -15    8.01    4.87   0 
   1 -10 -14    0.53    5.07   0 
   1  -9 -24   -1.50    4.92   0 
   1  -9 -23    5.68    6.34   0 
   1  -9 -10  118.14    7.06   0 
   1  -9  -9  138.01    7.22   0 
   1  -8 -26    1.80    5.84   0 
   1  -8  -7   19.58    6.48   0 
   1  -7 -28   -2.13    6.88   0 
   1  -7  -5  179.54    9.50   0 
   1  -5  -2  645.17   17.12   0 
   1  -3   0    2.45   15.95   0 
   1  12   2   10.83    5.47   0 
   1  15   0   -0.07    6.18   0 
   1  16  -1   35.47    5.94   0 
   1  18  -4   -2.71    4.81   0 
   1  19  -6    6.46    5.18   0 
   1  19  -5   -4.64    6.26   0 
   1  20  -8   -1.39    5.16   0 
   1  20  -7    8.86    6.40   0 
   1  21 -12    2.35    5.54   0 
   1  21 -11    5.31    5.53   0 
   1  21 -10   10.45    6.41   0 
   2 -11 -21    3.20    5.17   0 
   2 -11 -20   41.81    6.07   0 
   2 -11 -19   10.81    6.50   0 
   2 -11 -14   20.37    6.12   0 
   2 -11 -13   -1.26    4.88   0 
   2 -11 -12    9.69    5.06   0 
   2 -10 -25   13.91    5.57   0 
   2 -10 -24    0.37    6.27   0 
   2 -10  -8   -0.78    5.38   0 
   2  -9 -27    3.92    6.42   0 
   2  -7  -2   40.17    8.51   0 
   2  -3   2  400.92   20.61   0 
   2   7   5    7.68    7.30   0 
   2   8   5   35.79    7.06   0 
   2  11   4   89.43    6.51   0 
   2  13   3   10.61    5.02   0 
   2  16   1   42.22    5.77   0 
   2  18  -1   16.00    6.18   0 
   2  19  -3    7.46    4.72   0 
   2  20  -5    1.84    4.69   0 
   2  20  -4   -5.61    5.93   0 
   2  21  -7    7.15    4.99   0 
   2  21  -6   -0.42    5.73   0 
   2  22 -10   -0.37    5.60   0 
   2  22  -9    3.07    5.48   0 
   3 -12 -22    2.46    5.19   0 
   3 -12 -21    8.57    5.05   0 
   3 -12 -12    4.35    5.41   0 
   3 -12 -11   14.22    4.96   0 
   3 -11 -26   14.09    5.42   0 
   3 -11 -25    3.37    6.73   0 
   3 -11  -7   49.56    5.73   0 
   3 -10  -5   45.64    6.20   0 
   3  -9  -3    7.58    6.43   0 
   3  -7   0    3.55    7.90   0 
   3  -4   3    4.37    8.98   0 
   3  12   5   10.07    5.25   0 
   3  14   4   60.96    5.69   0 
   3  17   2   -0.16    4.89   0 
   3  19  -1   -0.02    4.68   0 
   3  20  -2    4.89    4.78   0 
   3  21  -4   25.06    5.05   0 
   3  22  -6    3.61    4.89   0 
   4 -13 -23    2.90    5.27   0 
   4 -13 -22   -1.44    4.76   0 
   4 -13 -21    5.36    6.56   0 
   4 -13 -11    0.52    5.10   0 
   4 -13 -10    5.15    5.07   0 
   4 -12  -7    4.24    4.89   0 
   4  -9  -1   86.85    8.59   0 
   4   5   8   10.82    7.64   0 
   4   6   8    6.21    7.31   0 
   4  11   7    5.23    5.24   0 
   4  13   6   -0.85    4.99   0 
   4  19   1    0.79    4.95   0 
   4  20   0    5.01    4.66   0 
   4  21  -1    1.34    5.59   0 
   4  22  -3    5.82    4.91   0 
   4  23  -6    2.21    4.98   0 
   4  23  -5    3.67    4.83   0 
   5 -14 -23    3.88    5.64   0 
   5 -14 -22    9.45    5.34   0 
   5 -14 -21    5.21    6.20   0 
   5 -14 -12   28.72    6.33   0 
   5 -14 -11    3.18    4.93   0 
   5 -13  -7   30.50    5.19   0 
   5 -12  -4    5.33    4.89   0 
   5 -11  -2   43.03    5.97   0 
   5  -9   1   18.39    6.13   0 
   5   3   9  194.08   11.90   0 
   5   4   9   45.35    6.88   0 
   5   7   9   34.25    6.14   0 
   5   8   9   16.71    5.97   0 
   5  12   8   -1.87    5.29   0 
   5  14   7   19.56    5.75   0 
   5  17   5   23.90    5.24   0 
   5  18   4    7.22    4.94   0 
   5  19   3    7.15    4.87   0 
   5  20   2    2.49    4.88   0 
   5  21   0    7.17    4.89   0 
   5  22  -1    0.30    5.12   0 
   5  23  -3    1.50    5.04   0 
   6 -15 -22    4.07    5.04   0 
   6 -15 -21    8.85    4.69   0 
   6 -15 -20    0.32    6.11   0 
   6 -15 -13   -3.52    5.09   0 
   6 -15 -12    7.54    5.07   0 
   6 -15 -11   20.42    5.24   0 
   6 -14  -7    3.08    5.13   0 
   6 -13  -4   46.49    5.46   0 
   6 -12  -2   10.66    5.26   0 
   6   3  10   19.28    8.26   0 
   6   8  10    1.60    5.03   0 
   6   9  10    0.66    6.13   0 
   6  12   9   37.65    5.58   0 
   6  14   8    4.62    4.96   0 
   6  16   7    2.88    4.96   0 
   6  17   6    6.68    4.97   0 
   6  18   5    7.17    4.94   0 
   6  19   4   17.41    5.24   0 
   6  20   3   19.91    4.74   0 
   6  21   2    4.37    4.90   0 
   6  22   1    2.18    5.16   0 
   6  23  -1   -1.67    4.88   0 
   7 -16 -20    4.63    5.12   0 
   7 -16 -19    0.85    4.78   0 
   7 -16 -18    2.51    5.05   0 
   7 -16 -17   -2.01    5.15   0 
   7 -16 -16    4.28    4.66   0 
   7 -16 -15    3.08    4.60   0 
   7 -16 -14    3.70    4.72   0 
   7 -16 -13    6.22    5.05   0 
   7 -16 -12    6.22    4.98   0 
   7 -15  -8   13.89    5.11   0 
   7 -15  -7    0.23    5.02   0 
   7 -14  -5   54.57    6.98   0 
   7 -13  -2   13.74    5.02   0 
   7  -9   4    1.91    5.48   0 
   7  -8   5    4.67    6.53   0 
   7   3  11    6.19    6.97   0 
   7   8  11    3.51    5.09   0 
   7   9  11    4.70    6.32   0 
   7  12  10   17.70    5.08   0 
   7  14   9   55.43    5.68   0 
   7  16   8    5.82    4.71   0 
   7  22   2    3.01    5.17   0 
   7  23   1   -0.46    5.25   0 
   8 -17 -19   -3.56    5.05   0 
   8 -17 -18    7.79    4.92   0 
   8 -17 -17    4.68    4.96   0 
   8 -17 -16    2.61    5.20   0 
   8 -17 -15   -0.53    4.99   0 
   8 -17 -14    4.64    4.87   0 
   8 -16  -9   -0.32    4.86   0 
   8 -16  -8    3.61    4.74   0 
   8 -15  -5    6.91    4.97   0 
   8 -12   1   16.02    6.59   0 
   8 -10   4    1.92    5.07   0 
   8  -9   5    0.86    6.46   0 
   8  -7   7    0.13    6.70   0 
   8   3  12    0.63    7.41   0 
   8   8  12    7.71    5.59   0 
   8   9  12    4.89    6.21   0 
   8  12  11   18.91    5.28   0 
   8  14  10    5.64    4.89   0 
   8  16   9    4.37    4.96   0 
   8  19   7   10.35    5.61   0 
   8  20   6    9.15    4.75   0 
   8  21   5    0.92    5.27   0 
   9 -17 -11    6.01    4.75   0 
   9 -17 -10    7.35    4.78   0 
   9 -16  -6    9.04    4.84   0 
   9 -15  -3    2.72    4.92   0 
   9 -14  -1    1.51    5.18   0 
   9 -13   1   31.83    5.18   0 
   9 -11   4   50.48    6.21   0 
   9 -10   5   26.43    7.18   0 
   9  -7   8   31.55    7.68   0 
   9   4  13   10.92    8.13   0 
   9   5  13  169.01    9.52   0 
   9   6  13   13.86    6.94   0 
   9   7  13    2.57    6.49   0 
   9  12  12    1.55    5.99   0 
   9  14  11   10.58    5.04   0 
   9  16  10    8.07    5.21   0 
   9  19   8    7.83    5.84   0 
   9  20   7    3.05    5.30   0 
   9  21   6    7.35    5.19   0 
  10 -18 -15    1.24    5.12   0 
  10 -18 -14    8.55    5.04   0 
  10 -18 -13    3.85    4.87   0 
  10 -18 -12    2.34    4.70   0 
  10 -17  -8   -0.77    4.80   0 
  10 -17  -7    1.46    4.57   0 
  10 -16  -4   17.31    4.97   0 
  10 -15  -2   47.41    6.46   0 
  10 -13   2   10.27    4.91   0 
  10 -11   5    3.25    5.23   0 
  10 -10   6    3.52    6.74   0 
  10  -8   8    1.69    6.98   0 
  10  11  13    1.25    5.11   0 
  10  14  12    6.33    6.69   0 
  10  16  11    6.40    6.42   0 
  10  17  10    3.20    4.74   0 
  10  20   8    1.49    4.88   0 
  10  21   7    4.35    5.22   0 
  11 -18 -10    1.39    5.04   0 
  11 -18  -9    6.01    5.21   0 
  11 -17  -5   11.68    4.78   0 
  11 -15   0    4.14    4.95   0 
  11 -13   3   72.24    6.74   0 
  11 -10   7   12.62    6.46   0 
  11  -9   8   65.65    7.88   0 
  11  10  14   46.90    6.78   0 
  11  13  13    2.26    5.39   0 
  11  15  12   10.97    5.23   0 
  11  17  11    6.09    5.06   0 
  11  18  10    1.35    4.57   0 
  12 -19 -11    4.61    4.87   0 
  12 -18  -7    2.32    5.11   0 
  12 -17  -4   23.35    5.16   0 
  12 -16  -1   -2.05    4.83   0 
  12 -15   1    5.51    5.46   0 
  12 -13   4    7.81    6.23   0 
  12   4  15   41.34    8.41   0 
  12   7  15    2.70    6.47   0 
  12   8  15    6.28    6.33   0 
  12  12  14    1.19    5.21   0 
  12  15  13    0.76    6.47   0 
  12  18  11    7.28    5.40   0 
  12  19  10    0.28    5.40   0 
  13 -19  -9   -2.09    5.00   0 
  13 -18  -5    1.83    5.04   0 
  13 -17  -2    8.47    5.09   0 
  13 -16   0    5.49    5.45   0 
  13 -15   2    3.60    5.70   0 
  13 -13   5   -0.67    5.10   0 
  13  -7  11   13.58    8.01   0 
  13  11  15    3.90    6.03   0 
  13  14  14    2.49    6.64   0 
  13  16  13    5.78    6.97   0 
  14 -18  -4    6.66    4.53   0 
  14 -17  -1    7.90    5.23   0 
  14 -16   1    5.61    5.36   0 
  14 -15   3    5.97    5.29   0 
  14 -12   7   42.17    7.01   0 
  14 -11   8   -1.70    6.38   0 
  14  -9  10    2.03    7.33   0 
  14   3  16   40.04    8.21   0 
  14   8  16    7.63    6.34   0 
  14   9  16    6.48    6.46   0 
  14  13  15   -2.62    6.48   0 
  14  15  14   -0.29    5.35   0 
  15 -18  -3   -0.38    5.32   0 
  15 -17   0   -3.49    5.42   0 
  15 -16   2   13.27    5.26   0 
  15 -14   5    8.91    5.94   0 
  15  11  16    3.02    6.33   0 
  15  14  15    6.98    6.41   0 
  16 -18  -2    2.77    5.45   0 
  16 -15   4    9.35    6.46   0 
  16 -13   7    3.33    5.70   0 
  16 -12   8   10.76    6.56   0 
  16  -9  11   25.32    8.17   0 
  16   4  17    4.36    8.08   0 
  16   5  17    0.38    6.73   0 
  16   6  17   14.00    6.88   0 
  16   7  17    0.15    6.69   0 
  16   8  17    0.99    6.38   0 
  16  12  16    7.66    5.44   0 
  17 -17   1    9.94    5.67   0 
  17 -16   3    0.68    5.14   0 
  17 -14   6    6.22    6.48   0 
  17  -7  13    7.78    8.88   0 
  17  10  17    5.07    6.39   0 
  18 -15   5    9.45    6.78   0 
  18 -13   8    1.06    5.31   0 
  18 -12   9    4.65    6.59   0 
  18 -11  10   28.17    7.04   0 
  18 -10  11   -0.50    6.55   0 
  18  -6  14    3.42    9.67   0 
  19 -14   7   12.15    6.84   0 
  19  -8  13    3.46    7.52   0 
  19   4  18    3.51    8.81   0 
  19   5  18    7.28    7.75   0 
  20  -3  16    0.45   14.12   0 
  -4   7 -21   24.17   13.57   0 
  -4   8 -13    8.98    8.42   0 
  -4   9 -19    3.04    7.91   0 
  -4   9 -15  130.04    9.67   0 
  -4   9 -14    6.03    8.33   0 
  -4  10 -17  142.47   10.05   0 
  -3  -1 -18   38.72    9.05   0 
  -3  -1 -17    0.38    8.40   0 
  -3  -1 -16   87.64   10.11   0 
  -3  -1 -15    7.83    8.24   0 
  -3  -1 -14    9.34    8.26   0 
  -3   0 -21    1.39    8.50   0 
  -3   9  -7   16.00    6.60   0 
  -3  10  -8   28.96    6.21   0 
  -3  11 -25    6.17    9.78   0 
  -3  12 -24    7.40    8.62   0 
  -3  12 -10    4.10    5.57   0 
  -3  13 -22    7.62    7.72   0 
  -3  13 -12   33.13    5.55   0 
  -3  13 -11   24.09    6.72   0 
  -3  14 -20    2.21    7.64   0 
  -3  14 -19   10.40    6.80   0 
  -3  14 -18    1.57    6.40   0 
  -3  14 -17    2.76    6.45   0 
  -3  14 -16   17.98    6.71   0 
  -3  14 -15  112.95    8.08   0 
  -3  14 -14    0.43    6.41   0 
  -3  14 -13   21.50    6.73   0 
  -2  -4 -19   50.06    7.31   0 
  -2  -4 -18    5.10    7.02   0 
  -2  -4 -17    1.00    6.92   0 
  -2  -4 -16    6.37    7.12   0 
  -2  -4 -15   39.46    7.64   0 
  -2  -4 -14   18.62    7.18   0 
  -2  -3 -22    7.30    6.59   0 
  -2  -2 -24    5.51    6.45   0 
  -2  -1  -7   56.16   13.26   0 
  -2   2 -28   29.55    9.19   0 
  -2   5 -29    7.62   11.74   0 
  -2   6 -29    1.31   14.09   0 
  -2   6  -3 1531.79   23.13   0 
  -2   7  -3  350.47   12.78   0 
  -2  10  -4    0.82    5.74   0 
  -2  12  -5  112.81    8.22   0 
  -2  13  -6   -0.24    5.07   0 
  -2  14  -7    2.46    5.96   0 
  -2  15  -9   20.42    5.06   0 
  -2  16 -22   -0.01    6.76   0 
  -2  16 -12    3.32    5.13   0 
  -2  16 -11    4.16    5.19   0 
  -2  17 -19    2.77    6.64   0 
  -2  17 -18    2.84    6.60   0 
  -2  17 -17   -1.84    5.58   0 
  -2  17 -16   -0.31    5.84   0 
  -2  17 -15    3.63    5.99   0 
  -2  17 -14    3.77    5.80   0 
  -1  -6 -20    7.39    5.18   0 
  -1  -6 -19    8.83    6.37   0 
  -1  -6 -18   35.96    7.06   0 
  -1  -6 -14   11.58    6.53   0 
  -1  -6 -13    0.33    5.43   0 
  -1  -5 -23   92.85    7.76   0 
  -1  -5  -9   27.13    6.66   0 
  -1  -4 -25    6.63    6.23   0 
  -1  -4  -7   52.09    8.61   0 
  -1  -3 -27    4.12    6.64   0 
  -1  -2 -28    0.12    6.56   0 
  -1  -1 -29   15.92    8.03   0 
  -1   3  -1    5.53   12.80   0 
  -1  10  -1    3.45    6.25   0 
  -1  12  -2   14.59    6.11   0 
  -1  13  -3    4.20    5.66   0 
  -1  14  -4  100.75    6.58   0 
  -1  15  -5   13.90    4.98   0 
  -1  16  -6    2.63    4.83   0 
  -1  18 -11    5.87    5.42   0 
  -1  18 -10   33.51    5.87   0 
  -1  19 -18   -1.06    6.43   0 
  -1  19 -17    4.85    6.96   0 
  -1  19 -16    0.88    6.85   0 
  -1  19 -15    0.49    6.47   0 
   0  -8 -19  246.21    8.10   0 
   0  -8 -18    5.01    4.95   0 
   0  -8 -17    6.12    5.01   0 
   0  -8 -16   42.20    5.65   0 
   0  -8 -14    6.12    5.24   0 
   0  -8 -13    8.40    5.66   0 
   0  -7 -23    1.83    5.93   0 
   0  -7  -9    3.76    5.80   0 
   0  -6 -25    3.75    5.99   0 
   0  -6  -7  344.36   11.05   0 
   0  -5 -27    2.86    6.29   0 
   0  -5  -5   13.04    8.76   0 
   0  -4 -29   15.00    7.13   0 
   0  10   1   28.77    6.65   0 
   0  11   1   -0.76    7.13   0 
   0  14  -1   13.32    5.53   0 
   0  15  -2    4.03    5.10   0 
   0  16  -3    1.36    5.03   0 
   0  18  -6   18.69    5.17   0 
   0  20 -12    3.42    5.63   0 
   0  20 -11    7.90    5.53   0 
   0  20 -10   -7.47    6.39   0 
   1  -9 -22   -0.38    5.19   0 
   1  -8 -25    1.87    4.66   0 
   1  -8  -8   60.05    8.00   0 
   1  -7 -27    7.54    5.94   0 
   1  -6 -29    0.80    5.51   0 
   1  -4  -1  241.98   14.86   0 
   1   2   3  223.72   19.53   0 
   1  10   3    2.86    6.08   0 
   1  13   2  291.69    7.98   0 
   1  14   1   35.90    5.45   0 
   1  17  -2   22.00    5.46   0 
   1  18  -3   62.03    5.63   0 
   1  19  -4    5.29    6.43   0 
   1  20  -6    7.05    5.01   0 
   1  21  -9   11.58    5.93   0 
   1  21  -8   13.92    6.67   0 
   1  22 -12    4.68    6.62   0 
   2 -11 -18    2.89    4.71   0 
   2 -11 -17   19.27    5.29   0 
   2 -11 -16   14.50    5.31   0 
   2 -11 -15   -0.73    4.93   0 
   2 -10 -23   -1.05    5.38   0 
   2 -10 -10   54.50    7.28   0 
   2 -10  -9   11.45    5.39   0 
   2  -9 -26    7.90    5.36   0 
   2  -9  -6   17.50    6.23   0 
   2  -6  -1  466.96   14.14   0 
   2  -5   0 1529.21   23.63   0 
   2  -4   1  176.63   13.94   0 
   2   3   5  162.40   14.49   0 
   2   9   5   27.39    6.55   0 
   2  10   5    0.18    7.18   0 
   2  12   4    0.56    5.23   0 
   2  14   3   15.67    5.19   0 
   2  15   2    6.03    5.04   0 
   2  19  -2    3.09    4.95   0 
   2  20  -3   11.16    4.97   0 
   2  21  -5    4.31    4.63   0 
   2  22  -8   -4.84    4.91   0 
   3 -12 -20   19.80    5.57   0 
   3 -12 -19    4.92    5.17   0 
   3 -12 -18   -0.30    5.12   0 
   3 -12 -17   28.40    4.95   0 
   3 -12 -16    5.30    5.10   0 
   3 -12 -15   47.20    5.62   0 
   3 -12 -14   10.35    5.35   0 
   3 -12 -13   43.00    5.73   0 
   3 -11 -24    1.66    5.54   0 
   3 -11  -9   12.73    5.44   0 
   3 -11  -8   43.79    5.51   0 
   3 -10 -27    1.17    5.20   0 
   3 -10  -6  573.31   10.66   0 
   3  -6   1    7.59    8.11   0 
   3  -5   2   19.29    8.87   0 
   3  11   6   13.64    5.59   0 
   3  13   5   18.67    5.33   0 
   3  15   4    8.31    4.75   0 
   3  16   3   12.21    5.01   0 
   3  19   0    1.61    4.86   0 
   3  20  -1    8.61    4.97   0 
   3  21  -3    5.57    4.70   0 
   3  22  -5    1.67    4.47   0 
   3  22  -4    3.40    4.68   0 
   3  23  -7   14.79    4.85   0 
   4 -13 -20   10.74    5.15   0 
   4 -13 -19    4.33    4.85   0 
   4 -13 -18    6.84    4.85   0 
   4 -13 -17   14.29    5.27   0 
   4 -13 -16   -0.01    4.76   0 
   4 -13 -15   15.65    5.07   0 
   4 -13 -14    2.52    4.94   0 
   4 -13 -13    2.90    5.07   0 
   4 -13 -12   99.23    6.28   0 
   4 -12 -25   13.49    5.77   0 
   4 -12 -24    2.60    5.68   0 
   4 -12  -8   75.64    5.73   0 
   4 -11  -5    5.16    5.20   0 
   4   4   8    4.40    8.15   0 
   4   8   8  126.97    7.28   0 
   4   9   8    2.89    5.82   0 
   4  12   7    4.32    5.24   0 
   4  14   6    7.74    4.89   0 
   4  16   5    4.93    4.87   0 
   4  17   4    3.77    5.19   0 
   4  18   3    9.04    5.28   0 
   4  19   2   18.42    5.18   0 
   4  22  -2    3.80    4.79   0 
   4  23  -4    5.19    5.12   0 
   5 -14 -20   -1.82    4.60   0 
   5 -14 -19    7.23    4.85   0 
   5 -14 -18    8.71    4.92   0 
   5 -14 -17    5.89    4.87   0 
   5 -14 -16    8.35    4.81   0 
   5 -14 -15   35.86    5.18   0 
   5 -14 -13    6.03    4.97   0 
   5 -13 -24   -3.84    5.63   0 
   5 -13  -8   10.34    4.86   0 
   5 -10  -1   -1.65    5.76   0 
   5  -7   3    8.97    7.78   0 
   5  -5   5  202.67   12.23   0 
   5   9   9   17.07    5.75   0 
   5  10   9   24.35    5.90   0 
   5  13   8    7.72    5.16   0 
   5  15   7    1.59    5.31   0 
   5  16   6   94.89    6.05   0 
   5  21   1    5.93    4.83   0 
   5  22   0    3.93    5.17   0 
   5  23  -2   12.00    5.43   0 
   6 -15 -19    2.71    4.43   0 
   6 -15 -18    3.10    4.69   0 
   6 -15 -17   -1.25    4.77   0 
   6 -15 -16   -2.22    4.86   0 
   6 -15 -15    1.68    4.68   0 
   6 -15 -14   13.08    4.72   0 
   6 -14  -9   34.89    5.18   0 
   6 -14  -8    0.83    4.73   0 
   6 -12  -3   13.32    5.29   0 
   6 -11  -1   19.16    6.03   0 
   6 -10   1    5.81    5.69   0 
   6  -4   7   59.29   10.29   0 
   6   2  10    3.22    9.13   0 
   6  10  10    2.71    5.16   0 
   6  13   9    7.44    5.20   0 
   6  15   8    3.62    5.01   0 
   6  18   6    3.94    4.84   0 
   6  19   5    5.47    4.61   0 
   6  20   4    2.02    4.83   0 
   6  21   3    3.09    5.10   0 
   6  23   0   12.67    5.52   0 
   7 -15 -10   14.33    5.30   0 
   7 -15  -9    1.40    4.92   0 
   7 -14  -6    6.98    5.46   0 
   7 -13  -3    6.40    5.16   0 
   7 -12  -1   28.33    5.71   0 
   7 -11   1    6.54    5.49   0 
   7   2  11  179.63   12.16   0 
   7  10  11   29.51    5.48   0 
   7  13  10   47.29    5.36   0 
   7  15   9    3.57    5.17   0 
   7  17   8    2.84    4.94   0 
   7  18   7    7.36    4.71   0 
   7  19   6   -0.32    4.75   0 
   7  20   5    5.34    4.77   0 
   7  21   4    5.37    4.87   0 
   7  22   3    1.86    5.09   0 
   8 -16 -12    2.39    4.79   0 
   8 -16 -11    1.97    4.73   0 
   8 -16 -10    9.14    4.90   0 
   8 -15  -6    3.41    5.00   0 
   8 -13  -1   19.39    5.19   0 
   8  -8   6   -0.95    5.85   0 
   8  10  12   12.53    6.25   0 
   8  13  11    0.66    4.73   0 
   8  15  10    4.88    4.99   0 
   8  17   9   13.07    5.14   0 
   8  18   8   12.41    4.95   0 
   8  22   4    1.82    4.99   0 
   9 -17 -18    3.66    4.99   0 
   9 -17 -17   -1.62    5.08   0 
   9 -17 -16    4.54    4.96   0 
   9 -17 -15    5.50    5.02   0 
   9 -17 -14    0.55    4.98   0 
   9 -17 -13   10.58    5.17   0 
   9 -17 -12   22.59    5.45   0 
   9 -16  -8   21.55    5.01   0 
   9 -16  -7   30.72    5.19   0 
   9 -15  -4   10.96    5.00   0 
   9 -14  -2    2.16    4.93   0 
   9 -13   0   -3.72    6.05   0 
   9 -12   2    0.30    4.85   0 
   9  -9   6   12.17    5.98   0 
   9  -8   7   12.15    7.38   0 
   9  -4  10  101.71   12.88   0 
   9   3  13    5.63    8.43   0 
   9   8  13    1.34    5.01   0 
   9   9  13    0.31    6.16   0 
   9  13  12    5.79    6.31   0 
   9  15  11   -0.15    4.78   0 
   9  17  10   17.52    5.19   0 
   9  18   9   -2.65    4.67   0 
  10 -17 -10    2.74    4.79   0 
  10 -17  -9    1.00    4.75   0 
  10 -14   0  216.81    7.48   0 
  10 -12   3   16.61    6.41   0 
  10  -9   7    1.69    5.56   0 
  10   0  13    1.83   11.25   0 
  10   5  14   10.48    7.83   0 
  10   6  14   -0.53    6.16   0 
  10   7  14   69.18    7.25   0 
  10   8  14   40.59    6.62   0 
  10  12  13   10.30    5.32   0 
  10  15  12   10.54    6.61   0 
  10  18  10    9.18    5.53   0 
  10  19   9    2.16    4.78   0 
  11 -18 -14   14.16    5.57   0 
  11 -18 -13   -2.42    5.04   0 
  11 -18 -12   -1.09    5.13   0 
  11 -18 -11    0.47    4.82   0 
  11 -17  -7    5.42    4.83   0 
  11 -17  -6    1.38    4.88   0 
  11 -16  -3   31.63    5.42   0 
  11 -15  -1   21.91    5.53   0 
  11 -14   1    0.70    4.60   0 
  11 -12   4   35.96    6.73   0 
  11  -5  11    7.41    9.10   0 
  11   1  14    3.71    9.57   0 
  11  11  14   -1.41    5.51   0 
  11  14  13    3.72    5.45   0 
  11  16  12   13.90    5.51   0 
  11  19  10    2.41    5.01   0 
  11  20   9    9.16    5.23   0 
  12 -18  -9    1.75    5.09   0 
  12 -18  -8    1.82    5.29   0 
  12 -17  -5    0.72    4.68   0 
  12 -16  -2    3.20    5.29   0 
  12 -15   0   11.60    5.63   0 
  12 -14   2    6.29    4.98   0 
  12 -12   5   38.04    6.68   0 
  12  -6  11    1.19    7.74   0 
  12   3  15   15.07    7.77   0 
  12   9  15    2.99    4.97   0 
  12  10  15    7.37    6.22   0 
  12  13  14   -0.52    5.33   0 
  12  17  12    5.03    5.42   0 
  12  19  11   -3.14    6.98   0 
  13 -18  -7    9.71    4.87   0 
  13 -18  -6    0.91    5.01   0 
  13 -17  -3    5.83    5.30   0 
  13 -16  -1   -0.45    5.06   0 
  13 -15   1   71.69    7.24   0 
  13 -14   3   32.69    5.82   0 
  13 -12   6   12.38    5.42   0 
  13 -11   7    0.84    6.48   0 
  13  12  15   15.68    6.59   0 
  13  15  14    3.01    6.73   0 
  13  17  13    1.78    6.72   0 
  14 -18  -5   -2.64    4.66   0 
  14 -17  -2   11.28    4.91   0 
  14 -16   0    5.33    5.29   0 
  14 -15   2    7.62    5.47   0 
  14 -14   4   34.41    6.36   0 
  14 -10   9   -3.37    6.54   0 
  14   2  16   23.47    9.81   0 
  14  10  16    6.58    6.34   0 
  14  16  14   -1.41    6.51   0 
  15 -18  -4   -2.65    4.82   0 
  15 -17  -1    0.79    5.10   0 
  15 -15   3    1.69    5.35   0 
  15 -13   6    6.08    4.80   0 
  15  -7  12   32.20    7.94   0 
  15  12  16    3.13    6.26   0 
  16 -18  -3    2.45    5.31   0 
  16 -17   0    5.45    5.29   0 
  16 -16   2   -3.31    5.47   0 
  16 -14   5    6.92    6.03   0 
  16 -11   9    1.23    6.48   0 
  16 -10  10    5.36    6.82   0 
  16   3  17   18.19    9.12   0 
  16   9  17    1.09    6.46   0 
  16  10  17    3.25    6.59   0 
  16  13  16    1.09    5.12   0 
  17 -17   0    1.51    6.67   0 
  17 -15   4    6.06    6.35   0 
  17 -13   7   28.63    6.30   0 
  17   1  17    3.49   10.69   0 
  18 -16   3    0.01    5.25   0 
  18 -14   6    5.02    6.45   0 
  18  -4  15    1.25   11.88   0 
  18   6  18    0.65    7.94   0 
  19 -13   8    5.02    5.20   0 
  19 -12   9    4.20    6.81   0 
  19 -11  10    5.28    7.95   0 
  19 -10  11    4.26    7.73   0 
  19  -9  12    4.29    7.60   0 
  19   3  18    1.50    9.56   0 
  20  -8  13   -0.44    7.51   0 
  20  -5  15    0.71   10.23   0 
  -4   5 -12   53.19   12.06   0 
  -4   6 -12    2.31    8.58   0 
  -4   7 -12    1.58    7.93   0 
  -4   8 -21   10.08   10.87   0 
  -4   8 -12   17.84    8.99   0 
  -4   9 -20    0.23    8.10   0 
  -4   9 -13    3.97    7.72   0 
  -4  10 -19   39.04    8.88   0 
  -4  10 -18  142.35   10.04   0 
  -4  10 -16   12.17    7.07   0 
  -4  10 -15   43.19    7.88   0 
  -4  10 -14    2.89    6.96   0 
  -3   0 -20   15.75    9.15   0 
  -3   1 -22   -2.40    7.82   0 
  -3   6  -6  223.37   12.02   0 
  -3   7  -6  426.59   13.40   0 
  -3  10 -26    9.31   11.54   0 
  -3  11  -8   41.81    5.91   0 
  -3  12  -9   43.23    6.35   0 
  -3  13 -23    2.45    7.67   0 
  -3  13 -10    7.95    5.36   0 
  -3  14 -12  114.36    7.51   0 
  -3  15 -18    7.60    6.48   0 
  -3  15 -17    2.69    6.20   0 
  -3  15 -16    7.22    6.32   0 
  -3  15 -15   71.32    7.43   0 
  -2  -3 -21   15.62    6.84   0 
  -2  -3 -11   52.75    8.37   0 
  -2  -2 -23   28.73    7.80   0 
  -2  -1 -25   10.27    7.03   0 
  -2   0 -26    4.08    7.87   0 
  -2   1 -27    0.09    7.19   0 
  -2   5  -3   18.40    9.08   0 
  -2   9  -3   14.15    6.51   0 
  -2  11  -4   99.24    7.14   0 
  -2  13  -5   20.18    7.04   0 
  -2  14  -6   13.56    5.94   0 
  -2  15  -8    6.48    5.29   0 
  -2  16 -10   11.62    5.00   0 
  -2  16  -9    0.51    6.21   0 
  -2  17 -21    4.69    6.88   0 
  -2  17 -20    4.90    6.91   0 
  -2  17 -13   -0.06    5.29   0 
  -2  17 -12   14.24    6.86   0 
  -1  -6 -17   -3.44    5.45   0 
  -1  -6 -16    0.22    5.28   0 
  -1  -6 -15   61.47    6.39   0 
  -1  -5 -22   13.68    7.04   0 
  -1  -5 -10    4.02    6.14   0 
  -1  -4 -24    0.06    6.40   0 
  -1  -3 -26    1.16    6.37   0 
  -1  -3  -6 2098.09   30.23   0 
  -1   1 -30   39.77    9.53   0 
  -1   6   0   -2.60   10.65   0 
  -1   7   0   -2.77    8.39   0 
  -1  11  -1   -2.91    5.77   0 
  -1  13  -2  296.49    8.79   0 
  -1  14  -3   15.77    5.56   0 
  -1  15  -4    7.99    5.11   0 
  -1  16  -5   13.82    5.02   0 
  -1  17  -7   20.26    5.15   0 
  -1  18  -9    5.57    5.72   0 
  -1  18  -8    7.79    6.57   0 
  -1  19 -13    2.78    4.99   0 
  -1  19 -12   -0.67    5.29   0 
  -1  19 -11    4.34    6.41   0 
   0  -7 -22   -2.25    5.13   0 
   0  -7 -21    5.97    6.38   0 
   0  -7 -10   -2.39    6.02   0 
   0  -6 -24    7.21    5.94   0 
   0  -4 -28    3.74    6.87   0 
   0   5   2    1.64   10.82   0 
   0   6   2   14.48    9.55   0 
   0   7   2   -4.71    8.38   0 
   0   9   2   -0.11    7.02   0 
   0  12   1    4.38    5.37   0 
   0  13   0    2.10    5.45   0 
   0  15  -1    3.03    5.09   0 
   0  16  -2  165.55    6.94   0 
   0  17  -3    3.19    5.29   0 
   0  18  -5    1.97    5.03   0 
   0  19  -7    2.94    5.06   0 
   0  19  -6    7.44    6.29   0 
   0  20  -9    2.10    5.43   0 
   0  21 -14   -2.27    5.32   0 
   0  21 -13    0.10    5.30   0 
   0  21 -12   -3.69    6.78   0 
   1  -9 -20   21.77    5.44   0 
   1  -9 -19    4.63    5.06   0 
   1  -9 -18    2.53    5.07   0 
   1  -9 -17   58.43    6.70   0 
   1  -9 -16    5.51    6.05   0 
   1  -9 -14   47.60    5.93   0 
   1  -9 -13   -2.51    5.49   0 
   1  -9 -12   32.16    5.99   0 
   1  -8 -24   10.53    4.97   0 
   1  -8 -23   16.28    6.99   0 
   1  -7 -26   -2.82    5.87   0 
   1  -6 -28    0.68    6.71   0 
   1  -6  -4  169.90   10.70   0 
   1   6   4  189.21   10.85   0 
   1   8   4   55.50    7.68   0 
   1  11   3   18.43    5.94   0 
   1  12   3   56.38    6.00   0 
   1  15   1    5.77    5.04   0 
   1  16   0   -0.42    5.47   0 
   1  17  -1    5.11    5.30   0 
   1  18  -2   -0.08    4.87   0 
   1  19  -3    5.81    5.07   0 
   1  20  -5   -0.18    4.95   0 
   1  21  -7    1.88    4.92   0 
   1  22 -11    1.85    5.52   0 
   2 -10 -22    5.32    5.67   0 
   2 -10 -21    4.11    5.43   0 
   2 -10 -20   14.58    6.61   0 
   2  -9 -25    1.71    5.22   0 
   2  -9  -7   17.79    6.11   0 
   2  -8 -27    7.04    6.84   0 
   2  -8  -5   36.59    7.26   0 
   2  11   5   40.79    5.95   0 
   2  13   4    8.55    5.02   0 
   2  15   3   22.36    5.18   0 
   2  16   2   66.27    6.14   0 
   2  17   1   45.44    5.60   0 
   2  18   0    3.77    5.31   0 
   2  19  -1   36.76    5.34   0 
   2  20  -2    9.87    4.96   0 
   2  21  -4   -3.76    4.79   0 
   2  22  -6    7.07    5.55   0 
   3 -11 -23   11.34    5.41   0 
   3 -11 -22    5.08    5.33   0 
   3 -11 -10    6.95    4.91   0 
   3 -10 -26    6.45    5.83   0 
   3  -9  -4    5.14    6.23   0 
   3  -8  -2   50.06    7.63   0 
   3   1   6    0.44   12.60   0 
   3   5   7   38.03    7.51   0 
   3   6   7  105.42    7.96   0 
   3   7   7   20.98    6.88   0 
   3   9   7   10.23    5.97   0 
   3  12   6   18.71    5.85   0 
   3  14   5   10.28    4.97   0 
   3  16   4    4.85    5.16   0 
   3  17   3   81.00    5.90   0 
   3  18   2   -0.86    5.12   0 
   3  19   1    1.45    5.05   0 
   3  20   0   -0.95    4.74   0 
   3  21  -2   14.12    5.00   0 
   3  23  -6   17.00    5.34   0 
   3  23  -5    4.79    5.24   0 
   4 -12 -23    2.73    5.28   0 
   4 -12 -22   12.18    5.44   0 
   4 -12 -10   18.65    5.17   0 
   4 -12  -9  126.44    6.32   0 
   4 -11 -26    1.97    5.34   0 
   4 -11  -6    2.82    5.22   0 
   4  -8   0   57.37    7.60   0 
   4  -3   5   75.46   13.50   0 
   4   3   8   73.92    9.92   0 
   4  10   8   42.97    6.39   0 
   4  13   7   24.37    5.31   0 
   4  15   6   34.64    5.82   0 
   4  18   4   27.27    5.28   0 
   4  19   3    7.34    4.98   0 
   4  20   2   10.06    4.85   0 
   4  22  -1    4.58    5.24   0 
   4  23  -3    7.68    5.06   0 
   5 -13 -23    6.76    5.89   0 
   5 -13 -22    9.42    5.08   0 
   5 -13 -10    3.63    5.20   0 
   5 -13  -9   14.64    5.00   0 
   5 -12  -6   -1.69    4.87   0 
   5  -9   0    4.03    7.63   0 
   5  -6   4   96.49    8.51   0 
   5  -2   7  855.82   41.58   0 
   5   2   9   11.61    8.98   0 
   5  17   6    7.95    5.13   0 
   5  18   5   11.30    5.03   0 
   5  19   4    8.72    4.94   0 
   5  20   3   22.87    5.11   0 
   5  21   2    3.33    4.92   0 
   5  22   1    6.85    5.33   0 
   5  23  -1   -2.28    5.00   0 
   6 -14 -23    7.48    5.49   0 
   6 -14 -22   -0.15    5.37   0 
   6 -14 -21    2.28    4.76   0 
   6 -14 -11    3.53    5.01   0 
   6 -14 -10   15.23    5.06   0 
   6 -13  -6    5.38    5.04   0 
   6  -9   2  244.34    8.94   0 
   6  -8   3   48.57    7.78   0 
   6  11  10   89.05    6.29   0 
   6  12  10    3.05    6.18   0 
   6  14   9   25.48    5.48   0 
   6  16   8    9.20    4.95   0 
   6  17   7    5.03    4.85   0 
   6  19   6   17.00    6.18   0 
   6  20   5    5.74    5.04   0 
   6  21   4   -0.17    5.16   0 
   6  22   2    1.19    5.02   0 
   6  23   1   -8.13    4.98   0 
   7 -15 -22   -3.45    4.55   0 
   7 -15 -21   -0.81    5.07   0 
   7 -15 -20    8.14    4.92   0 
   7 -15 -19    3.18    4.83   0 
   7 -15 -13    2.26    4.84   0 
   7 -15 -12   -0.20    5.07   0 
   7 -15 -11   26.36    5.40   0 
   7 -14  -7   46.86    5.72   0 
   7 -13  -4    2.28    5.14   0 
   7 -10   2   26.45    5.86   0 
   7  -4   8   28.82   10.99   0 
   7  11  11    9.17    5.15   0 
   7  12  11   17.56    6.65   0 
   7  14  10   52.25    5.38   0 
   7  16   9    5.80    4.91   0 
   7  19   7    3.01    4.92   0 
   7  20   6    3.38    4.85   0 
   7  21   5    8.64    4.98   0 
   7  22   4   -2.44    5.07   0 
   8 -16 -20    3.59    5.23   0 
   8 -16 -19    8.74    4.95   0 
   8 -16 -18    7.50    4.99   0 
   8 -16 -17    1.46    5.49   0 
   8 -16 -16    6.47    4.62   0 
   8 -16 -15    4.73    4.72   0 
   8 -16 -14    2.81    4.68   0 
   8 -16 -13    2.03    5.00   0 
   8 -15  -8    3.30    4.91   0 
   8 -15  -7   13.53    5.36   0 
   8 -14  -4   57.44    5.91   0 
   8 -13  -2   -4.28    4.97   0 
   8 -12   0   35.88    5.88   0 
   8 -11   2   38.21    5.84   0 
   8  -4   9  174.99   14.62   0 
   8   2  12    4.53    8.48   0 
   8  11  12    1.05    5.17   0 
   8  14  11    5.33    4.98   0 
   8  16  10    4.23    4.93   0 
   8  18   9   10.73    6.04   0 
   8  19   8    2.47    4.83   0 
   8  20   7   -1.18    5.09   0 
   8  21   6   -1.08    5.05   0 
   8  22   5    5.19    5.12   0 
   9 -16 -10    2.84    4.87   0 
   9 -16  -9   12.05    4.76   0 
   9 -15  -5    6.07    4.88   0 
   9 -11   3   29.11    5.20   0 
   9  10  13    2.04    4.96   0 
   9  11  13    2.71    6.11   0 
   9  14  12    1.59    5.87   0 
   9  16  11    1.37    4.86   0 
   9  19   9    4.04    5.15   0 
   9  20   8    2.03    4.96   0 
   9  21   7    5.48    5.13   0 
  10 -17 -13    8.93    4.89   0 
  10 -17 -12    0.33    4.83   0 
  10 -17 -11    0.44    4.76   0 
  10 -16  -7    1.81    4.80   0 
  10 -16  -6    2.64    4.58   0 
  10 -15  -3   17.58    5.11   0 
  10 -14  -1   -0.46    4.83   0 
  10 -13   1    4.41    5.09   0 
  10 -11   4   15.81    6.83   0 
  10   4  14   26.74    7.81   0 
  10   9  14   37.88    5.46   0 
  10  10  14    9.15    6.54   0 
  10  13  13   26.99    6.22   0 
  10  17  11    2.57    4.83   0 
  10  19  10   -2.88    4.84   0 
  10  20   9   -1.44    4.60   0 
  11 -17  -9    4.06    4.64   0 
  11 -17  -8    0.04    4.75   0 
  11 -16  -5    8.72    5.03   0 
  11 -16  -4    3.74    4.63   0 
  11 -15  -2    9.91    4.95   0 
  11 -13   2    8.31    6.38   0 
  11 -11   5    1.58    6.47   0 
  11  12  14    1.24    5.50   0 
  11  15  13    6.21    5.29   0 
  11  17  12    3.98    5.32   0 
  12 -18 -13   10.10    5.25   0 
  12 -18 -12   -0.41    5.09   0 
  12 -18 -11    1.80    5.11   0 
  12 -18 -10   12.53    5.26   0 
  12 -17  -6    7.99    5.10   0 
  12 -16  -3    0.06    4.95   0 
  12 -13   3    3.20    6.40   0 
  12 -11   6  147.09    8.07   0 
  12   2  15   24.66    9.01   0 
  12  11  15    5.55    6.19   0 
  12  14  14    5.45    5.30   0 
  12  16  13    5.13    5.58   0 
  12  18  12    4.09    5.66   0 
  13 -18  -9    5.11    4.96   0 
  13 -18  -8    9.96    4.86   0 
  13 -17  -5   -2.34    4.65   0 
  13 -17  -4    6.40    4.79   0 
  13 -16  -2   21.11    5.52   0 
  13 -13   4    2.09    6.35   0 
  13 -10   8   30.74    7.03   0 
  13  -9   9    0.53    6.55   0 
  13  -8  10    6.99    6.80   0 
  13   0  15    1.97   11.52   0 
  13   5  16    1.14    6.64   0 
  13   6  16    4.37    6.61   0 
  13   7  16   17.63    6.76   0 
  13   8  16    3.79    6.16   0 
  13   9  16    2.70    6.14   0 
  13  13  15    0.17    5.06   0 
  14 -18  -7    0.86    4.85   0 
  14 -18  -6   12.20    4.85   0 
  14 -17  -3    4.44    4.95   0 
  14 -16  -1    1.55    6.30   0 
  14 -13   5    9.18    5.63   0 
  14  11  16   -2.61    4.80   0 
  14  12  16    3.57    6.16   0 
  15 -18  -5    2.69    5.35   0 
  15 -17  -2   -4.74    5.15   0 
  15 -16   0    1.53    6.45   0 
  15 -15   2    7.04    6.67   0 
  15 -14   4    3.69    5.00   0 
  15 -12   7   21.16    5.54   0 
  15 -11   8   47.05    7.26   0 
  15  -8  11   -0.95    7.38   0 
  15   0  16   15.07   13.84   0 
  15   5  17    4.80    8.19   0 
  15   6  17   11.98    7.48   0 
  15   7  17   18.71    7.16   0 
  15   8  17   11.03    6.80   0 
  15   9  17    6.47    5.99   0 
  15  13  16   -0.39    5.02   0 
  16 -18  -4   11.54    5.53   0 
  16 -17  -1    4.05    5.27   0 
  16 -16   1    3.01    5.55   0 
  16 -15   3    4.33    5.46   0 
  16 -13   6   10.20    6.36   0 
  16  -6  13    8.72    9.32   0 
  16   2  17    4.44    9.52   0 
  16  11  17    5.50    7.21   0 
  17 -16   2   -2.23    5.46   0 
  17 -14   5    2.53    6.39   0 
  17 -12   8   -1.01    6.01   0 
  17 -11   9   14.90    6.72   0 
  17  -9  11    7.86    8.01   0 
  17  -8  12   14.06    8.28   0 
  18 -16   2    2.62    6.38   0 
  18 -13   7    0.98    6.63   0 
  18  -7  13   11.06    8.99   0 
  18   4  18    3.02    8.87   0 
  18   5  18    2.67    7.48   0 
  18   7  18    8.91    6.89   0 
  19 -14   6   -0.58    6.59   0 
  19  -6  14    1.91    9.50   0 
  20 -12   9   18.23    7.17   0 
  20 -11  10    3.46    6.78   0 
  20 -10  11   -2.26    7.91   0 
  20  -9  12    3.07    7.82   0 
  -4   6 -11   47.98   10.41   0 
  -4   7 -11    3.05    8.20   0 
  -4   8 -11  249.89   11.87   0 
  -4   9 -21   -0.52    8.87   0 
  -4   9 -12   13.44    7.39   0 
  -4  10 -20    4.07    8.00   0 
  -4  10 -13    3.39    7.17   0 
  -4  10 -12   51.90    8.24   0 
  -4  11 -19    9.93    8.42   0 
  -4  11 -18   24.64    7.60   0 
  -4  11 -17   19.16    6.99   0 
  -4  11 -16    5.01    6.68   0 
  -4  11 -15   27.32    7.11   0 
  -4  11 -14    8.81    7.07   0 
  -3   0 -19    6.36    8.97   0 
  -3   0 -12   46.76   11.15   0 
  -3   1 -10  210.76   20.10   0 
  -3   2 -23    7.65    9.12   0 
  -3   3 -24    1.24    9.54   0 
  -3   3  -7   85.13   16.05   0 
  -3   5 -25    0.42   12.97   0 
  -3   5  -6    6.57    9.36   0 
  -3   8  -6   55.98    6.95   0 
  -3   9  -6   26.35    5.94   0 
  -3  12 -25    5.12    8.42   0 
  -3  12  -8    4.06    5.54   0 
  -3  13 -24   26.09    9.32   0 
  -3  13  -9   68.64    6.47   0 
  -3  14 -22    6.17    6.72   0 
  -3  14 -11    9.57    5.20   0 
  -3  14 -10   17.64    6.54   0 
  -3  15 -20    0.54    6.60   0 
  -3  15 -19   -5.63    6.37   0 
  -3  15 -14    2.39    5.23   0 
  -3  15 -13    3.59    6.43   0 
  -3  15 -12    1.85    6.40   0 
  -2  -3 -20   41.48    7.22   0 
  -2  -3 -19   32.06    7.30   0 
  -2  -3 -12  188.67    9.96   0 
  -2  -2 -22   39.06    8.18   0 
  -2  -2  -9  200.37   12.63   0 
  -2  -1 -24   37.94    7.73   0 
  -2   0  -6   82.93   18.40   0 
  -2   2  -4   94.87   20.89   0 
  -2   3 -28    8.21    9.97   0 
  -2   4  -3    6.64   10.50   0 
  -2  10  -3   20.95    6.10   0 
  -2  11  -3   13.08    7.71   0 
  -2  12  -4    4.77    5.62   0 
  -2  15  -7   12.78    5.13   0 
  -2  16  -8    7.23    5.05   0 
  -2  17 -11    3.78    5.50   0 
  -2  17 -10    3.88    5.23   0 
  -2  18 -19    5.10    6.83   0 
  -2  18 -18    1.56    6.99   0 
  -2  18 -17   -0.44    6.35   0 
  -2  18 -16   14.90    5.52   0 
  -2  18 -15   -0.46    4.84   0 
  -2  18 -14   15.17    6.03   0 
  -2  18 -13    7.72    6.48   0 
  -1  -5 -21    7.73    5.11   0 
  -1  -5 -20    3.68    6.25   0 
  -1  -4 -23   34.99    7.21   0 
  -1  -4  -8   12.12    7.45   0 
  -1  -2 -27    0.47    6.72   0 
  -1  -1 -28    1.76    7.66   0 
  -1   0 -29   -0.59    7.46   0 
  -1   5   0    0.36   10.26   0 
  -1   8   0    1.60    7.46   0 
  -1   9   0    5.93    6.76   0 
  -1  10   0    2.61    6.27   0 
  -1  12  -1    4.33    5.47   0 
  -1  15  -3   19.94    5.25   0 
  -1  16  -4   22.48    5.57   0 
  -1  17  -6    2.76    5.00   0 
  -1  18  -7   -2.24    4.79   0 
  -1  19 -10    4.13    5.54   0 
  -1  19  -9    2.29    6.75   0 
  -1  20 -16    2.75    5.32   0 
  -1  20 -15   15.75    5.54   0 
  -1  20 -14    5.51    5.51   0 
  -1  20 -13    0.35    6.66   0 
   0  -7 -20    1.83    5.11   0 
   0  -7 -19   -3.22    6.40   0 
   0  -7 -18    5.67    6.48   0 
   0  -7 -13    5.15    6.75   0 
   0  -7 -12    1.78    5.61   0 
   0  -6 -23    0.09    6.37   0 
   0  -5 -26   -2.44    4.80   0 
   0  -5  -6    3.97    8.19   0 
   0  -3 -29    2.48    6.94   0 
   0  -2 -30    4.87    6.65   0 
   0   4   2   22.78   11.45   0 
   0  10   2   38.10    6.68   0 
   0  13   1    0.79    5.23   0 
   0  14   0   14.25    5.41   0 
   0  18  -4   43.96    5.56   0 
   0  19  -5    8.54    5.11   0 
   0  20  -8   21.29    5.67   0 
   0  20  -7   15.75    5.32   0 
   0  21 -11   -0.49    5.72   0 
   0  21 -10    0.00    5.47   0 
   1  -8 -22    0.29    4.91   0 
   1  -8 -10   26.35    6.15   0 
   1  -7 -25    5.63    6.11   0 
   1  -6 -27    3.27    6.26   0 
   1  -5 -29    9.58    6.87   0 
   1  -5  -3    0.23   10.18   0 
   1   9   4  625.14   12.06   0 
   1  10   4  109.13    7.33   0 
   1  13   3    5.65    5.12   0 
   1  14   2   79.54    6.01   0 
   1  16   1   33.96    5.48   0 
   1  17   0    4.09    5.30   0 
   1  18  -1    8.93    5.15   0 
   1  19  -2   28.20    5.37   0 
   1  20  -4   10.78    4.95   0 
   1  21  -6   10.46    5.21   0 
   1  22  -9    8.00    5.82   0 
   1  22  -8    0.73    5.19   0 
   2 -10 -19   30.33    5.44   0 
   2 -10 -18   11.12    4.88   0 
   2 -10 -17   66.68    5.89   0 
   2 -10 -16    5.86    4.94   0 
   2 -10 -15   11.60    5.29   0 
   2 -10 -14   10.89    5.06   0 
   2 -10 -13   24.71    5.50   0 
   2  -9 -24    5.08    5.28   0 
   2  -9 -23    0.70    6.75   0 
   2  -9  -8    0.98    5.76   0 
   2  -8 -26   -1.06    6.65   0 
   2  -7 -28    1.89    6.60   0 
   2   7   6    2.43    7.97   0 
   2   8   6   14.82    8.28   0 
   2  12   5   88.60    6.29   0 
   2  14   4    4.67    5.17   0 
   2  16   3   84.08    6.05   0 
   2  17   2    8.45    5.23   0 
   2  18   1   17.98    5.30   0 
   2  19   0    7.41    5.14   0 
   2  20  -1   19.39    5.08   0 
   2  22  -5   21.92    5.28   0 
   2  23  -8   -5.77    5.79   0 
   2  23  -7    1.07    5.39   0 
   3 -11 -21    7.32    5.25   0 
   3 -11 -20   35.75    6.27   0 
   3 -11 -19    2.10    4.88   0 
   3 -11 -13    2.05    5.50   0 
   3 -11 -12   13.35    5.22   0 
   3 -11 -11   92.16    6.15   0 
   3 -10 -25    8.69    5.66   0 
   3 -10 -24    6.42    5.22   0 
   3 -10  -8   26.90    6.82   0 
   3 -10  -7  120.99    6.82   0 
   3  -9 -27   -2.88    5.09   0 
   3  -9  -5   25.45    6.53   0 
   3  -7  -1    7.42    8.04   0 
   3   4   7   37.78    8.06   0 
   3  10   7  122.52    7.32   0 
   3  11   7   48.40    7.20   0 
   3  13   6  131.89    6.88   0 
   3  15   5   11.45    5.68   0 
   3  17   4   15.37    5.38   0 
   3  18   3   -1.76    5.10   0 
   3  19   2    1.45    5.03   0 
   3  20   1    4.97    5.33   0 
   3  21  -1   10.85    4.97   0 
   3  22  -2    4.49    5.09   0 
   3  23  -4    0.01    4.89   0 
   4 -12 -21    0.63    5.43   0 
   4 -12 -20    0.30    4.96   0 
   4 -12 -19   10.25    4.96   0 
   4 -12 -13   51.83    6.07   0 
   4 -12 -12    1.74    5.33   0 
   4 -12 -11    3.70    5.25   0 
   4 -11 -25    1.27    5.45   0 
   4 -11 -24   21.21    6.86   0 
   4 -11  -7    2.26    5.13   0 
   4 -10 -27   14.56    6.75   0 
   4 -10  -4   -1.05    5.71   0 
   4  -9  -2   32.77    6.71   0 
   4  -7   1  115.30    8.41   0 
   4   0   7    1.37   13.58   0 
   4  11   8   62.63    6.45   0 
   4  12   8   82.44    6.41   0 
   4  14   7    6.94    5.46   0 
   4  16   6   23.39    5.35   0 
   4  17   5   12.89    5.21   0 
   4  21   1    5.66    4.86   0 
   4  22   0   16.14    5.05   0 
   4  23  -2    0.04    5.18   0 
   5 -13 -21    7.82    4.71   0 
   5 -13 -19    9.93    5.03   0 
   5 -13 -18    6.05    6.14   0 
   5 -13 -14   -5.49    5.95   0 
   5 -13 -13   18.45    5.41   0 
   5 -13 -12    3.28    5.20   0 
   5 -13 -11   -3.48    5.30   0 
   5 -12 -25    1.90    5.59   0 
   5 -12 -24    4.25    6.54   0 
   5 -12  -7   66.15    5.82   0 
   5 -11  -4   98.12    6.37   0 
   5  12   9   13.32    5.44   0 
   5  15   8   15.53    5.45   0 
   5  16   7   19.05    5.34   0 
   5  18   6   19.93    5.44   0 
   5  19   5    0.94    5.02   0 
   5  20   4   41.85    5.41   0 
   5  21   3    8.79    4.88   0 
   5  22   2    0.61    4.91   0 
   5  23   0    3.00    5.04   0 
   6 -14 -20    4.14    5.18   0 
   6 -14 -19    2.94    4.73   0 
   6 -14 -18    2.04    4.84   0 
   6 -14 -17    7.03    5.03   0 
   6 -14 -16   11.77    5.15   0 
   6 -14 -15    2.82    5.04   0 
   6 -14 -14   45.17    5.53   0 
   6 -14 -13    5.02    4.87   0 
   6 -14 -12   -1.75    5.20   0 
   6 -13 -24    5.58    5.63   0 
   6 -13  -8    3.65    4.73   0 
   6 -13  -7   10.97    5.00   0 
   6 -12  -4   22.76    5.19   0 
   6 -11  -2   -1.44    5.29   0 
   6 -10   0  351.74    9.78   0 
   6  -7   4    0.25    7.37   0 
   6  -6   5  104.55    9.37   0 
   6  -5   6    6.42    7.97   0 
   6   6  11   14.48    6.94   0 
   6   7  11  127.59    8.28   0 
   6   8  11    3.66    6.34   0 
   6  13  10    1.28    5.21   0 
   6  15   9   15.21    5.10   0 
   6  17   8    3.05    4.86   0 
   6  18   7    3.28    4.98   0 
   6  22   3    1.38    5.17   0 
   6  23   2    6.05    5.20   0 
   7 -15 -18    0.23    4.64   0 
   7 -15 -17   -1.29    4.70   0 
   7 -15 -16    7.56    5.10   0 
   7 -15 -15   11.51    4.97   0 
   7 -15 -14    6.32    4.98   0 
   7 -14 -23    3.70    5.45   0 
   7 -14  -9   57.40    6.68   0 
   7 -14  -8    3.61    4.98   0 
   7 -13  -5   10.56    5.18   0 
   7 -12  -2   34.02    5.87   0 
   7 -11   0    2.68    5.65   0 
   7  -9   3    2.23    5.59   0 
   7   6  12   42.19    7.58   0 
   7   7  12    9.42    7.36   0 
   7   8  12  141.89    8.63   0 
   7  13  11   19.19    5.34   0 
   7  15  10    8.40    4.91   0 
   7  17   9   -0.36    5.00   0 
   7  18   8    3.12    5.03   0 
   7  21   6   -0.19    5.33   0 
   7  22   5   10.48    6.44   0 
   8 -15 -10    8.06    5.19   0 
   8 -15  -9   -0.25    5.21   0 
   8 -14  -6   59.84    6.99   0 
   8 -13  -3   32.92    5.57   0 
   8 -10   3    4.80    5.75   0 
   8  12  12   59.33    5.79   0 
   8  13  12    1.51    6.34   0 
   8  15  11   17.55    5.52   0 
   8  17  10    5.43    4.95   0 
   8  20   8   -2.24    5.25   0 
   8  21   7    0.43    5.34   0 
   8  22   6    9.92    5.03   0 
   9 -16 -19    9.34    4.98   0 
   9 -16 -18    1.31    5.19   0 
   9 -16 -14   -4.72    4.81   0 
   9 -16 -13    9.99    4.74   0 
   9 -16 -12   39.03    5.39   0 
   9 -16 -11    4.32    5.05   0 
   9 -15  -7   22.37    5.26   0 
   9 -15  -6   19.79    5.17   0 
   9 -14  -3    4.44    5.29   0 
   9 -13  -1   30.07    5.64   0 
   9 -12   1    1.23    4.88   0 
   9 -10   4   18.56    7.27   0 
   9   2  13   10.38    9.75   0 
   9  12  13    0.77    5.17   0 
   9  15  12    5.73    5.32   0 
   9  17  11    2.98    5.11   0 
   9  18  10   24.34    5.25   0 
   9  20   9    6.19    6.02   0 
   9  21   8    8.33    5.24   0 
  10 -17 -17    0.71    4.88   0 
  10 -17 -16   -1.56    5.05   0 
  10 -17 -15   14.38    5.37   0 
  10 -17 -14    3.31    5.10   0 
  10 -16  -9   38.11    6.36   0 
  10 -16  -8    3.99    4.88   0 
  10 -15  -4    8.86    4.95   0 
  10 -14  -2   21.32    5.33   0 
  10 -12   2    5.64    6.18   0 
  10 -10   5   86.54    7.68   0 
  10  -5  10   58.06   10.84   0 
  10   3  14   15.56    8.81   0 
  10  11  14    0.67    5.11   0 
  10  14  13    3.85    5.60   0 
  10  16  12   11.72    5.50   0 
  10  18  11   18.12    5.11   0 
  11 -17 -12   -0.52    4.88   0 
  11 -17 -11    5.18    4.83   0 
  11 -17 -10   15.85    4.98   0 
  11 -16  -6    6.44    4.93   0 
  11 -15  -3    9.50    5.06   0 
  11 -14   0    4.26    4.99   0 
  11 -10   6   47.04    7.18   0 
  11  -6  10    9.54    8.53   0 
  11   5  15   15.28    6.86   0 
  11   6  15   19.11    6.68   0 
  11   7  15   80.76    7.62   0 
  11   8  15    1.30    6.30   0 
  11   9  15    1.96    6.27   0 
  11  10  15   -0.18    6.20   0 
  11  13  14    5.72    5.28   0 
  11  14  14    5.14    6.38   0 
  11  16  13    1.04    5.42   0 
  11  18  12    4.37    4.82   0 
  11  19  11   -0.91    5.56   0 
  12 -17  -8   16.04    5.01   0 
  12 -17  -7    4.47    4.85   0 
  12 -16  -4    4.01    4.93   0 
  12 -15  -1    4.36    5.40   0 
  12 -14   1    8.69    5.09   0 
  12 -10   7    3.68    5.14   0 
  12  -9   8  197.47    9.45   0 
  12  -8   9   10.24    6.79   0 
  12  -7  10    0.64    7.13   0 
  12  12  15    3.54    5.47   0 
  12  15  14    6.23    5.70   0 
  12  17  13    2.03    5.63   0 
  13 -18 -12   19.20    5.40   0 
  13 -18 -11   -0.75    4.91   0 
  13 -18 -10   32.34    5.57   0 
  13 -17  -6   -1.44    4.74   0 
  13 -16  -3    3.24    5.15   0 
  13 -15   0    1.72    5.50   0 
  13 -14   2   -2.08    5.69   0 
  13 -12   5    2.12    6.33   0 
  13   4  16   14.01    6.53   0 
  13  10  16    5.45    4.91   0 
  13  11  16    1.66    5.82   0 
  13  14  15   -0.45    5.58   0 
  13  16  14    3.87    5.44   0 
  14 -18  -9   11.93    5.18   0 
  14 -18  -8    8.77    5.21   0 
  14 -17  -5   10.71    5.95   0 
  14 -17  -4    8.63    5.23   0 
  14 -15   1   -0.29    5.45   0 
  14 -14   3   22.98    6.10   0 
  14 -11   7   20.02    6.83   0 
  14  -6  12   49.91    8.75   0 
  14  13  16    4.12    6.30   0 
  14  15  15    1.82    5.23   0 
  15 -18  -7    6.68    5.15   0 
  15 -18  -6   -3.87    4.84   0 
  15 -17  -3    1.26    5.28   0 
  15 -13   5    7.94    6.44   0 
  15 -10   9   -3.72    6.51   0 
  15  -9  10   22.75    7.14   0 
  15   4  17    2.35    7.70   0 
  15  10  17    5.47    5.82   0 
  15  11  17    1.88    6.70   0 
  15  14  16    4.05    5.07   0 
  16 -17  -2    3.88    5.22   0 
  16 -16   0   25.83    7.24   0 
  16 -14   4    7.13    6.34   0 
  16 -12   7    6.20    6.01   0 
  16  12  17    7.80    6.70   0 
  17 -17  -1    0.93    5.67   0 
  17 -16   1   -2.26    5.50   0 
  17 -15   3    8.09    5.62   0 
  17 -13   6    5.33    6.05   0 
  17 -10  10    7.57    7.13   0 
  17  -5  14   16.42    9.81   0 
  17   6  18    2.91    7.83   0 
  17   7  18    9.12    7.08   0 
  17   8  18    2.94    6.98   0 
  17   9  18    5.73    6.84   0 
  18 -14   5    0.72    6.82   0 
  18 -12   8   12.51    6.60   0 
  18   3  18    0.55    9.47   0 
  19 -15   4    1.04    5.44   0 
  19 -13   7    4.04    6.85   0 
  19   2  18    1.89   10.34   0 
  -4   8 -22    2.56   12.46   0 
  -4   8 -10    6.97    8.06   0 
  -4   9 -11   -1.16    7.28   0 
  -4  10 -21    1.17    8.19   0 
  -4  10 -11    3.11    7.16   0 
  -4  11 -20   14.31    7.78   0 
  -4  11 -13    3.77    6.86   0 
  -4  11 -12    7.24    7.32   0 
  -4  12 -18    4.58    7.43   0 
  -4  12 -17  136.61    9.05   0 
  -4  12 -16    4.35    6.74   0 
  -4  12 -15   18.25    6.85   0 
  -4  12 -14   36.18    7.32   0 
  -3   0 -18   48.05   10.32   0 
  -3   0 -13   -1.29    9.74   0 
  -3   1 -21   10.40    8.37   0 
  -3  11 -26    4.59   10.21   0 
  -3  11  -6   20.10    6.78   0 
  -3  12  -7    2.91    5.21   0 
  -3  13  -8    2.32    5.60   0 
  -3  14 -23   -0.55    7.35   0 
  -3  14  -9    4.57    5.40   0 
  -3  15 -22    8.90    7.92   0 
  -3  15 -21    5.39    6.46   0 
  -3  15 -11   28.27    5.57   0 
  -3  15 -10   21.64    6.45   0 
  -3  16 -19    9.37    6.70   0 
  -3  16 -18   10.42    6.52   0 
  -3  16 -17    8.77    6.36   0 
  -3  16 -16    2.29    6.20   0 
  -3  16 -15    2.87    6.03   0 
  -3  16 -14   17.84    6.59   0 
  -3  16 -13    8.07    6.16   0 
  -2  -3 -18   14.72    7.33   0 
  -2  -3 -16   11.33    7.24   0 
  -2  -3 -15  115.14    8.88   0 
  -2  -3 -14    5.16    7.00   0 
  -2  -3 -13   33.94    7.99   0 
  -2   0 -25    1.87    7.85   0 
  -2   1 -26    2.10    8.64   0 
  -2   2 -27    5.00    8.60   0 
  -2   7  -2   31.09    7.95   0 
  -2   9  -2  186.84    8.85   0 
  -2  12  -3    3.14    5.88   0 
  -2  13  -4    2.77    5.59   0 
  -2  14  -5   31.01    5.64   0 
  -2  15  -6    5.54    4.91   0 
  -2  16  -7  105.31    6.35   0 
  -2  17  -9    3.60    5.36   0 
  -2  17  -8   -1.46    6.08   0 
  -2  18 -12   38.81    5.97   0 
  -2  18 -11    5.02    5.30   0 
  -1  -5 -19    1.76    5.31   0 
  -1  -5 -18   26.29    6.99   0 
  -1  -5 -17    3.40    7.02   0 
  -1  -5 -13   23.86    7.13   0 
  -1  -5 -12  206.08    8.49   0 
  -1  -4 -22   46.74    7.41   0 
  -1  -4  -9  277.79   11.94   0 
  -1  -3 -25    6.73    6.78   0 
  -1  -2 -26    2.62    8.13   0 
  -1  -2  -5 1160.75   28.19   0 
  -1   2 -30    1.93    8.84   0 
  -1  11   0   -3.35    5.81   0 
  -1  13  -1   71.19    6.61   0 
  -1  15  -2   10.44    6.23   0 
  -1  16  -3    5.64    5.11   0 
  -1  17  -5    2.83    4.82   0 
  -1  17  -4    3.27    6.21   0 
  -1  18  -6   48.92    5.81   0 
  -1  19  -8    0.41    5.53   0 
  -1  20 -12   23.03    5.90   0 
  -1  20 -11    2.83    5.72   0 
  -1  20 -10   10.36    6.54   0 
   0  -7 -17    0.70    5.38   0 
   0  -7 -16    0.39    4.98   0 
   0  -7 -15    1.84    5.22   0 
   0  -7 -14    0.43    5.44   0 
   0  -6 -22   47.66    6.93   0 
   0  -6  -9   97.84    8.04   0 
   0  -5 -25    2.31    5.06   0 
   0  -4 -27    4.55    4.78   0 
   0  -3 -28    3.49    6.95   0 
   0  -3  -3    0.25   12.43   0 
   0  11   2    1.03    5.84   0 
   0  12   2   65.05    6.21   0 
   0  14   1   15.22    5.12   0 
   0  15   0    4.60    5.21   0 
   0  16  -1    5.41    5.53   0 
   0  17  -2    2.78    5.25   0 
   0  18  -3   88.55    5.96   0 
   0  19  -4    5.99    4.99   0 
   0  20  -6    3.06    4.80   0 
   0  21  -9    7.90    5.42   0 
   0  21  -8    0.10    4.98   0 
   0  22 -12   -2.99    5.72   0 
   0  22 -11    2.01    6.96   0 
   1  -8 -21    2.74    5.21   0 
   1  -8 -20   37.37    5.82   0 
   1  -8 -11    0.15    5.76   0 
   1  -7 -24    5.18    5.06   0 
   1  -7  -7  116.55    8.25   0 
   1  -6 -26    7.52    6.11   0 
   1  -6  -5   41.94    8.88   0 
   1  -5 -28    7.70    7.00   0 
   1   4   4   80.98   11.37   0 
   1  11   4   11.89    5.77   0 
   1  12   4    4.94    6.61   0 
   1  14   3   22.74    5.29   0 
   1  15   2    3.96    5.19   0 
   1  17   1    7.84    5.40   0 
   1  18   0    2.46    4.97   0 
   1  19  -1    6.25    6.21   0 
   1  20  -3   15.88    5.23   0 
   1  21  -5    0.37    4.74   0 
   1  21  -4   16.28    4.97   0 
   1  22  -7    4.58    4.88   0 
   1  22  -6   -2.08    5.46   0 
   2  -9 -22    8.17    5.32   0 
   2  -9 -21   18.95    6.73   0 
   2  -9 -10    8.05    5.61   0 
   2  -9  -9   44.83    6.16   0 
   2  -8 -25   -2.92    6.28   0 
   2  -8  -6   19.62    6.89   0 
   2  -7 -27    7.80    6.46   0 
   2  -7  -4    7.49    7.81   0 
   2   5   6   46.00   10.03   0 
   2   6   6   14.82    7.28   0 
   2   9   6   17.95    6.36   0 
   2  10   6    0.62    5.82   0 
   2  13   5   20.66    5.18   0 
   2  15   4   -0.79    4.78   0 
   2  17   3   21.06    6.50   0 
   2  18   2   42.10    5.73   0 
   2  19   1   38.48    5.50   0 
   2  21  -2   13.55    4.69   0 
   2  22  -4   -5.81    4.89   0 
   2  22  -3    1.56    5.22   0 
   2  23  -6    6.28    5.54   0 
   2  23  -5    6.33    5.21   0 
   3 -11 -17   -0.27    5.06   0 
   3 -11 -15   13.60    5.42   0 
   3 -11 -14   -0.94    5.02   0 
   3 -10 -23    7.29    5.26   0 
   3 -10 -22   -0.26    6.85   0 
   3 -10  -9   10.43    5.33   0 
   3  -9 -26   -0.99    5.55   0 
   3  -8 -28    0.64    6.72   0 
   3  -8  -3   20.47    7.30   0 
   3  -6   0   16.27    8.56   0 
   3  12   7    1.46    5.38   0 
   3  14   6   15.37    5.29   0 
   3  16   5  256.94    7.65   0 
   3  19   3   42.25    5.58   0 
   3  20   2   -0.62    6.12   0 
   3  21   0    2.96    4.71   0 
   3  22  -1   -3.76    5.44   0 
   3  23  -3    3.29    5.34   0 
   4 -12 -18    0.65    5.19   0 
   4 -12 -16    9.55    4.90   0 
   4 -12 -15   17.55    5.36   0 
   4 -12 -14   39.39    5.76   0 
   4 -11 -23   19.11    5.56   0 
   4 -11  -9    2.97    4.87   0 
   4 -10 -26   -1.63    6.80   0 
   4 -10  -5    0.85    5.67   0 
   4  -9  -3   92.99    7.42   0 
   4  -6   2  472.77   13.54   0 
   4  -5   3    1.59    9.84   0 
   4  -4   4  490.68   18.36   0 
   4   7   9    3.92    6.80   0 
   4   8   9    2.79    7.22   0 
   4   9   9   14.63    7.41   0 
   4  13   8    9.27    5.18   0 
   4  15   7   40.98    5.80   0 
   4  17   6   11.08    5.25   0 
   4  18   5   22.14    5.23   0 
   4  19   4    6.80    5.08   0 
   4  20   3   10.14    5.09   0 
   4  21   2    2.76    4.70   0 
   4  22   1    3.11    5.29   0 
   4  23  -1    2.14    5.30   0 
   5 -13 -17    7.81    4.77   0 
   5 -13 -16   59.06    6.00   0 
   5 -13 -15   38.37    5.43   0 
   5 -12 -23    0.76    5.18   0 
   5 -12  -9    4.27    5.00   0 
   5 -12  -8    1.58    5.09   0 
   5 -11  -5    9.63    5.38   0 
   5   5  10   76.96    7.96   0 
   5   6  10   -0.69    5.36   0 
   5   7  10   11.04    5.72   0 
   5   8  10   16.06    6.05   0 
   5  10  10   30.38    5.90   0 
   5  13   9   16.76    5.32   0 
   5  14   9   16.57    6.79   0 
   5  16   8   34.27    5.51   0 
   5  17   7    2.67    5.02   0 
   5  19   6    1.67    4.99   0 
   5  20   5    4.14    4.91   0 
   5  21   4    5.10    5.02   0 
   5  22   3    5.05    5.04   0 
   5  23   1    1.88    5.25   0 
   6 -13 -23    0.60    5.56   0 
   6 -13 -22    6.04    5.23   0 
   6 -13  -9    4.67    4.63   0 
   6 -12  -5    6.96    5.15   0 
   6 -11  -3   -1.94    6.64   0 
   6  -9   1  285.25    9.28   0 
   6   5  11   24.34    7.24   0 
   6   9  11   21.80    5.48   0 
   6  10  11    2.09    4.92   0 
   6  11  11   23.74    6.36   0 
   6  14  10   13.36    5.05   0 
   6  16   9   32.46    5.29   0 
   6  18   8   17.79    6.27   0 
   6  19   7   16.04    4.93   0 
   6  20   6   -0.13    4.72   0 
   6  21   5   25.45    5.49   0 
   6  22   4    7.89    5.40   0 
   6  23   3   10.72    5.36   0 
   7 -14 -22   12.89    5.61   0 
   7 -14 -21    5.78    4.94   0 
   7 -14 -20   -0.68    6.11   0 
   7 -14 -11   30.36    5.45   0 
   7 -13  -6    7.48    4.85   0 
   7 -12  -3    7.06    5.17   0 
   7 -11  -1    3.65    5.71   0 
   7 -10   1    3.75    5.66   0 
   7  -8   4   -0.90    5.40   0 
   7  -7   5    7.88    6.98   0 
   7  -5   7   87.44   11.06   0 
   7   1  11    0.81   10.58   0 
   7   5  12    0.43    6.88   0 
   7   9  12    5.23    4.88   0 
   7  10  12   -1.91    4.79   0 
   7  11  12   17.21    6.49   0 
   7  16  10    8.93    4.99   0 
   7  18   9    9.32    5.24   0 
   7  19   8    6.14    4.97   0 
   7  20   7   20.21    5.31   0 
   8 -15 -21    7.85    5.54   0 
   8 -15 -20   -1.43    4.66   0 
   8 -15 -19    3.66    4.92   0 
   8 -15 -18    3.79    5.10   0 
   8 -15 -17    6.64    4.92   0 
   8 -15 -16   20.26    5.27   0 
   8 -15 -15    6.09    4.77   0 
   8 -15 -14    3.03    4.94   0 
   8 -15 -13    9.66    5.07   0 
   8 -15 -12    3.11    4.95   0 
   8 -15 -11   18.26    5.25   0 
   8 -14  -7   -1.21    5.26   0 
   8 -12  -1   14.78    5.52   0 
   8 -11   1   33.55    5.85   0 
   8  -9   4   78.84    6.69   0 
   8  -8   5  103.48    8.31   0 
   8   5  13    0.77    8.31   0 
   8   6  13   11.61    7.06   0 
   8   7  13   45.02    6.23   0 
   8   8  13    3.03    5.48   0 
   8   9  13   26.44    5.68   0 
   8  10  13    3.02    6.39   0 
   8  14  12   33.85    5.74   0 
   8  16  11    4.04    5.40   0 
   8  18  10    4.08    4.84   0 
   8  19   9   16.44    4.78   0 
   9 -16 -17    3.62    4.98   0 
   9 -16 -16    2.41    5.21   0 
   9 -16 -15    9.40    5.00   0 
   9 -14  -4    1.27    5.28   0 
   9 -13  -2    5.77    4.91   0 
   9 -11   2   41.52    6.91   0 
   9  -9   5    2.26    7.13   0 
   9  -5   9    1.13    9.30   0 
   9   7  14   11.62    6.55   0 
   9   8  14    2.29    6.23   0 
   9  13  13    9.25    5.17   0 
   9  16  12   43.51    5.77   0 
   9  18  11    7.58    5.72   0 
   9  19  10    0.62    4.82   0 
  10 -16 -11    4.28    4.85   0 
  10 -16 -10    0.86    4.97   0 
  10 -15  -6    6.95    4.88   0 
  10 -15  -5    3.17    4.82   0 
  10 -14  -3    3.71    6.12   0 
  10 -13   0    7.14    5.12   0 
  10  -9   6    4.62    7.12   0 
  10  12  14    6.59    5.38   0 
  10  13  14   14.39    7.00   0 
  10  15  13    0.67    5.33   0 
  10  17  12    8.08    5.41   0 
  10  19  11   -0.87    4.82   0 
  10  20  10    8.15    4.85   0 
  11 -17 -16    0.97    5.36   0 
  11 -17 -15    4.63    5.10   0 
  11 -17 -14    2.86    5.14   0 
  11 -17 -13    2.15    5.07   0 
  11 -16  -8    5.23    5.03   0 
  11 -16  -7    8.23    4.80   0 
  11 -15  -4    1.39    5.05   0 
  11 -14  -1    0.91    4.81   0 
  11 -13   1    2.05    5.31   0 
  11 -12   3   42.38    5.63   0 
  11  -9   7    6.85    6.92   0 
  11  -8   8    6.30    7.44   0 
  11  -7   9    1.69    8.39   0 
  11  -3  12    3.22   13.29   0 
  11   4  15   78.24    9.40   0 
  11  11  15    8.04    5.42   0 
  11  15  14   -2.81    6.62   0 
  11  17  13   -3.09    5.44   0 
  12 -17 -11    3.23    4.92   0 
  12 -17 -10    8.54    5.05   0 
  12 -17  -9   15.21    5.04   0 
  12 -16  -5    0.11    4.74   0 
  12 -15  -2   33.32    5.74   0 
  12 -14   0    8.38    4.92   0 
  12 -13   2   -3.58    4.87   0 
  12 -12   4    9.30    5.31   0 
  12   7  16    2.85    6.40   0 
  12   8  16    2.03    6.60   0 
  12   9  16   10.69    6.42   0 
  12  13  15   13.08    5.55   0 
  12  14  15    0.22    6.73   0 
  12  16  14   -2.44    5.69   0 
  12  18  13    6.20    5.80   0 
  13 -17  -8    0.78    5.17   0 
  13 -17  -7   -2.49    4.98   0 
  13 -16  -4    4.37    4.82   0 
  13 -15  -1   57.37    6.06   0 
  13 -14   1   10.00    6.47   0 
  13 -13   3   -2.83    5.36   0 
  13 -11   6   32.56    6.84   0 
  13  -5  12    9.53    9.76   0 
  13   3  16  113.07    9.66   0 
  13  15  15    7.14    5.33   0 
  13  17  14    3.04    5.48   0 
  14 -18 -10    5.75    5.24   0 
  14 -17  -6    6.41    4.86   0 
  14 -16  -2    2.89    5.36   0 
  14 -14   2   31.14    6.34   0 
  14 -13   4   23.57    6.31   0 
  14 -10   8   11.76    6.96   0 
  14  -7  11   19.75    8.24   0 
  14   1  16   23.92   11.24   0 
  14   6  17   10.08    7.92   0 
  14   7  17   21.90    7.44   0 
  14   8  17    3.49    6.75   0 
  14   9  17   29.36    6.77   0 
  14  14  16   -4.22    6.27   0 
  15 -17  -4    4.52    4.85   0 
  15 -16  -1    8.36    5.08   0 
  15 -15   1    0.97    5.41   0 
  15 -14   3   16.88    5.80   0 
  15 -12   6    7.33    6.16   0 
  15   3  17   13.94    8.94   0 
  15  12  17    4.35    6.49   0 
  16 -17  -3    3.99    5.10   0 
  16 -15   2    5.48    5.33   0 
  16 -13   5    5.99    6.49   0 
  16 -11   8   24.52    6.60   0 
  16  -7  12   20.77    7.91   0 
  17 -17  -2    4.95    5.60   0 
  17 -14   4   -2.50    6.46   0 
  17 -12   7    1.88    6.25   0 
  17   4  18    3.82    9.15   0 
  17   5  18    4.03    7.71   0 
  18 -16   1   -0.36    5.37   0 
  18 -15   3   -1.08    5.15   0 
  18 -13   6    6.64    6.41   0 
  18 -11   9    5.84    6.83   0 
  18 -10  10    4.09    6.48   0 
  18  -9  11   -0.81    7.70   0 
  18  -8  12    8.03    7.90   0 
  19 -14   5   10.61    7.14   0 
  19 -12   8    1.93    6.81   0 
  19  -7  13    3.21    8.67   0 
  -4   5 -11  309.65   17.26   0 
  -4   6 -10   52.05    9.97   0 
  -4   7 -10    3.03    7.36   0 
  -4   9 -22   55.80   11.33   0 
  -4   9 -10   98.57    8.59   0 
  -4  10 -10    4.16    7.25   0 
  -4  11 -21   30.35    8.88   0 
  -4  11 -11   17.45    7.28   0 
  -4  12 -20    1.06    8.10   0 
  -4  12 -19    3.85    6.52   0 
  -4  12 -13   49.93    7.59   0 
  -4  12 -12    0.66    6.52   0 
  -4  13 -18    3.05    7.44   0 
  -4  13 -17   14.17    6.59   0 
  -4  13 -16   -1.69    6.79   0 
  -4  13 -15   15.67    6.86   0 
  -4  13 -14    1.00    6.39   0 
  -3   0 -17    1.10    8.60   0 
  -3   0 -16  172.58   13.31   0 
  -3   0 -15   -0.02    9.39   0 
  -3   0 -14  314.95   15.72   0 
  -3   4  -6    1.66   11.09   0 
  -3   6  -5    8.57    9.04   0 
  -3   7  -5   22.20    7.03   0 
  -3   9  -5   29.65    6.31   0 
  -3  10  -5   50.88    6.64   0 
  -3  12  -6   12.93    5.27   0 
  -3  13 -25   -0.89    8.42   0 
  -3  13  -7   11.83    5.35   0 
  -3  14 -24    2.43    7.66   0 
  -3  14  -8    6.08    5.23   0 
  -3  15 -23    6.17    7.78   0 
  -3  15  -9   10.64    6.58   0 
  -3  16 -21   -0.75    7.98   0 
  -3  16 -20    5.30    6.92   0 
  -3  16 -12   10.62    5.20   0 
  -3  16 -11    2.63    6.56   0 
  -3  17 -17    6.87    6.43   0 
  -3  17 -16    4.52    6.49   0 
  -3  17 -15    6.07    6.08   0 
  -2  -2 -21    1.25    6.73   0 
  -2  -2 -10   22.32    8.59   0 
  -2  -1 -23   27.52    7.75   0 
  -2   4 -28    1.88   10.63   0 
  -2   6  -2  208.84   11.23   0 
  -2  11  -2  138.28    7.48   0 
  -2  13  -3    9.13    5.75   0 
  -2  14  -4    3.84    5.42   0 
  -2  15  -5    2.11    4.88   0 
  -2  16  -6   -0.34    5.24   0 
  -2  17  -7   35.32    5.56   0 
  -2  18 -10    1.78    5.71   0 
  -2  18  -9    1.55    5.72   0 
  -2  19 -18   -0.52    5.65   0 
  -2  19 -17   -3.95    5.44   0 
  -2  19 -16    0.91    4.95   0 
  -2  19 -15    6.04    5.21   0 
  -2  19 -14   -1.60    5.02   0 
  -2  19 -13    3.51    5.15   0 
  -2  19 -12   16.69    6.70   0 
  -1  -5 -16  144.39    7.87   0 
  -1  -5 -15   72.22    6.87   0 
  -1  -4 -21   33.73    7.03   0 
  -1  -3 -24    7.14    6.77   0 
  -1  -3  -7  830.63   20.02   0 
  -1  -1 -27   49.28    8.88   0 
  -1   0 -28    1.55    7.65   0 
  -1   1 -29   16.29    7.95   0 
  -1   2  -1  141.61   19.39   0 
  -1   4   0   -1.73   11.89   0 
  -1   7   1  136.02   10.19   0 
  -1   8   1   28.73    8.04   0 
  -1   9   1  112.33    8.10   0 
  -1  12   0    3.17    5.50   0 
  -1  13   0    0.94    6.47   0 
  -1  18  -5   90.43    6.22   0 
  -1  19  -7   14.46    5.54   0 
  -1  19  -6   12.35    5.49   0 
  -1  20  -8   -4.82    6.68   0 
  -1  21 -14    5.01    5.43   0 
  -1  21 -13    4.90    5.50   0 
  -1  21 -12    3.99    5.68   0 
  -1  21 -11    3.49    6.91   0 
   0  -6 -21   30.28    5.67   0 
   0  -6 -20   84.85    7.34   0 
   0  -6 -10  847.14   14.41   0 
   0  -5 -24   -3.11    4.90   0 
   0  -5  -7    1.39    7.33   0 
   0  -4 -26   -1.68    6.20   0 
   0  -4  -5 2352.96   28.57   0 
   0  -2 -29    9.94    6.99   0 
   0  -1 -30   -4.49    6.73   0 
   0   7   3    2.59    8.31   0 
   0   8   3   50.06    8.27   0 
   0   9   3    1.59    6.87   0 
   0  10   3  203.39    8.38   0 
   0  13   2    6.35    5.16   0 
   0  15   1    4.22    5.20   0 
   0  16   0   41.22    6.00   0 
   0  17  -1    2.71    5.29   0 
   0  18  -2  108.44    6.15   0 
   0  19  -3    8.04    4.84   0 
   0  20  -5   11.11    5.39   0 
   0  21  -7   -5.61    5.58   0 
   0  21  -6    6.31    6.36   0 
   0  22 -10   -2.29    5.76   0 
   0  22  -9    8.12    5.39   0 
   1  -8 -18  114.59    6.54   0 
   1  -8 -17    9.94    5.63   0 
   1  -8 -16   64.58    5.73   0 
   1  -8 -15    5.54    5.34   0 
   1  -8 -14   21.34    5.82   0 
   1  -8 -13   38.52    6.20   0 
   1  -7 -23    2.23    5.37   0 
   1  -7 -22   -1.74    6.35   0 
   1  -7  -8  357.31   10.31   0 
   1  -6 -25   11.31    6.29   0 
   1  -5 -27    0.39    6.57   0 
   1  -4 -29    1.72    6.53   0 
   1  -4  -2    1.29   11.46   0 
   1   8   5   62.62    7.65   0 
   1   9   5   19.80    8.06   0 
   1  13   4   15.32    5.16   0 
   1  16   2   22.36    5.50   0 
   1  21  -3    7.84    4.81   0 
   1  22  -5    7.94    5.53   0 
   1  23  -8   -0.74    5.74   0 
   1  23  -7    1.63    5.53   0 
   2  -9 -20   -0.04    5.07   0 
   2  -9 -19   -1.27    6.17   0 
   2  -9 -12   46.22    6.19   0 
   2  -9 -11    0.91    5.70   0 
   2  -8 -24    8.64    5.60   0 
   2  -8  -7    9.08    6.57   0 
   2  -7 -26   -0.03    6.08   0 
   2  -6 -28   -0.06    6.96   0 
   2  12   6   17.55    5.44   0 
   2  14   5   33.51    5.60   0 
   2  16   4   31.43    5.45   0 
   2  21  -1    6.52    5.02   0 
   3 -10 -21    6.46    5.83   0 
   3 -10 -20    6.02    6.80   0 
   3 -10 -11    3.52    5.54   0 
   3 -10 -10   15.73    5.61   0 
   3  -9 -25    1.62    5.57   0 
   3  -9 -24    4.23    6.50   0 
   3  -9  -6   37.86    6.44   0 
   3  -8 -27    5.66    6.58   0 
   3  -8  -4   -1.03    7.19   0 
   3  -7  -2  159.23    9.91   0 
   3  -5   1  263.21   14.54   0 
   3   3   7   83.80    9.65   0 
   3   7   8   60.87    8.40   0 
   3   9   8   29.79    7.59   0 
   3  13   7   16.08    5.32   0 
   3  15   6    6.84    5.60   0 
   3  17   5    0.38    5.20   0 
   3  18   4   15.23    5.43   0 
   3  22   0    5.42    5.05   0 
   3  23  -2    2.89    5.17   0 
   4 -11 -22    6.36    5.44   0 
   4 -11 -21   19.18    5.50   0 
   4 -11 -20   14.81    6.54   0 
   4 -11 -10   14.91    5.07   0 
   4 -10 -25   -1.71    5.39   0 
   4 -10  -6    9.29    5.59   0 
   4   2   8    6.86    9.39   0 
   4   5   9  193.94   10.03   0 
   4   6   9   13.57    6.13   0 
   4  10   9   23.90    6.20   0 
   4  11   9   -1.13    5.64   0 
   4  14   8   22.23    5.58   0 
   4  16   7    9.83    5.23   0 
   4  18   6    4.17    4.89   0 
   4  19   5    5.02    5.02   0 
   4  20   4    4.75    4.98   0 
   4  21   3    1.55    5.30   0 
   4  22   2    7.07    5.11   0 
   4  23   0    0.64    5.17   0 
   5 -12 -22   17.29    5.53   0 
   5 -12 -21   -0.57    5.24   0 
   5 -12 -20    0.47    4.83   0 
   5 -12 -11    3.69    5.17   0 
   5 -12 -10   10.94    5.16   0 
   5 -11 -25    1.10    5.81   0 
   5 -11  -6    4.07    5.23   0 
   5 -10  -3   34.70    6.16   0 
   5  -9  -1   19.46    6.57   0 
   5  -7   2   24.29    6.81   0 
   5  11  10   20.27    5.70   0 
   5  12  10    2.45    5.24   0 
   5  15   9   48.33    5.61   0 
   6 -13 -21    1.89    4.90   0 
   6 -13 -20   -1.12    4.73   0 
   6 -13 -19    0.87    4.99   0 
   6 -13 -12    4.15    5.18   0 
   6 -13 -10    1.29    4.77   0 
   6 -12 -25   -1.87    5.75   0 
   6 -12 -24   25.74    6.94   0 
   6 -12  -6   -3.38    4.86   0 
   6 -10  -1    0.21    5.87   0 
   6   1  10    5.69   10.38   0 
   6   4  11    6.46    7.13   0 
   6  15  10    7.93    5.12   0 
   6  17   9   -1.68    4.95   0 
   6  20   7    5.19    4.97   0 
   6  21   6    2.09    5.36   0 
   6  22   5   -0.30    5.18   0 
   6  23   4   -4.07    5.36   0 
   7 -14 -19    0.70    4.66   0 
   7 -14 -18    8.45    4.86   0 
   7 -14 -17    5.96    4.95   0 
   7 -14 -16   -3.02    4.52   0 
   7 -14 -15   -2.34    4.69   0 
   7 -14 -14   -0.20    4.94   0 
   7 -14 -13    3.39    4.87   0 
   7 -14 -12    1.42    5.01   0 
   7 -13  -7   -2.40    4.69   0 
   7 -12  -4   26.93    5.61   0 
   7  -9   2   12.07    7.41   0 
   7  -6   6    0.40    7.44   0 
   7   4  12   69.29    8.18   0 
   7  15  11   17.97    5.34   0 
   7  17  10   13.88    5.21   0 
   7  19   9   14.06    4.99   0 
   7  20   8    5.99    5.11   0 
   7  21   7    0.47    5.02   0 
   8 -14 -22    3.77    4.97   0 
   8 -14  -9   19.46    5.54   0 
   8 -14  -8    4.69    5.17   0 
   8 -13  -4    1.95    5.17   0 
   8 -12  -2   13.61    5.46   0 
   8 -10   2    6.66    5.53   0 
   8  -7   6   74.67    8.38   0 
   8  -6   7    5.39    8.52   0 
   8  -5   8   65.73   10.11   0 
   8   1  12    6.98   10.45   0 
   8  11  13    6.95    4.95   0 
   8  12  13   75.97    7.02   0 
   8  15  12    7.12    5.08   0 
   8  17  11   -3.82    5.06   0 
   8  19  10    3.05    5.84   0 
   8  20   9    3.52    4.76   0 
   8  21   8    3.35    5.12   0 
   9 -15 -20    5.79    4.90   0 
   9 -15 -11   -0.07    5.03   0 
   9 -15 -10    7.61    5.03   0 
   9 -15  -9   44.32    5.34   0 
   9 -14  -6   15.43    5.35   0 
   9 -14  -5   15.52    5.18   0 
   9 -12   0    3.05    5.14   0 
   9  -8   6   61.78    8.19   0 
   9  -7   7    1.04    6.92   0 
   9  -6   8   62.53    9.33   0 
   9   5  14    0.50    8.49   0 
   9   6  14   14.28    6.90   0 
   9   9  14   25.90    5.41   0 
   9  10  14   11.56    5.15   0 
   9  11  14    4.59    6.28   0 
   9  14  13    4.92    5.61   0 
   9  17  12   16.59    5.61   0 
   9  20  10    8.38    5.58   0 
   9  21   9   16.44    5.32   0 
  10 -16 -19    3.62    5.04   0 
  10 -16 -18   14.39    5.50   0 
  10 -16 -17    9.25    5.17   0 
  10 -16 -16    3.76    5.45   0 
  10 -16 -15    0.40    5.12   0 
  10 -16 -14   11.34    5.11   0 
  10 -16 -13    1.87    5.10   0 
  10 -16 -12   14.37    5.09   0 
  10 -15  -7    4.47    4.90   0 
  10 -14  -4   40.80    6.67   0 
  10 -13  -1    4.02    5.08   0 
  10 -12   1    7.28    4.88   0 
  10 -11   3   28.41    5.88   0 
  10  -8   7    1.02    7.18   0 
  10  -7   8   -1.04    7.28   0 
  10  -6   9  124.23    9.96   0 
  10   2  14    2.86    9.06   0 
  10   8  15   31.29    6.84   0 
  10  16  13    3.55    5.59   0 
  10  20  11    5.51    5.42   0 
  11 -16 -10   57.49    5.70   0 
  11 -16  -9    8.20    4.87   0 
  11 -15  -5    5.37    5.05   0 
  11 -14  -2    5.25    5.00   0 
  11 -11   4    2.87    5.37   0 
  11   3  15   52.32   10.09   0 
  11  12  15   -1.68    4.93   0 
  11  13  15    3.43    6.34   0 
  11  16  14    6.54    7.12   0 
  11  18  13    3.22    5.84   0 
  11  19  12   -0.38    5.76   0 
  12 -17 -15    0.66    5.08   0 
  12 -17 -14   -2.07    5.40   0 
  12 -17 -13    2.18    5.05   0 
  12 -17 -12    1.62    5.14   0 
  12 -16  -7    1.33    4.93   0 
  12 -16  -6    9.36    5.03   0 
  12 -15  -3    0.57    5.10   0 
  12 -11   5    4.51    5.26   0 
  12  -4  12   10.80   10.88   0 
  12   1  15   12.70   10.26   0 
  12   5  16   44.45    8.36   0 
  12   6  16   -0.88    6.51   0 
  12  10  16    2.66    4.84   0 
  12  11  16    9.36    6.33   0 
  12  15  15    2.66    6.80   0 
  12  17  14    5.84    5.59   0 
  13 -17 -11    5.10    5.14   0 
  13 -17 -10   10.79    4.94   0 
  13 -17  -9    2.96    5.14   0 
  13 -16  -5    3.62    4.84   0 
  13 -15  -2   -2.24    5.05   0 
  13 -12   4   22.68    6.66   0 
  13 -10   7   12.21    6.59   0 
  13  13  16    2.45    4.74   0 
  13  16  15    2.70    5.62   0 
  14 -17  -8   -0.98    5.11   0 
  14 -17  -7    8.96    5.21   0 
  14 -16  -4   46.29    7.20   0 
  14 -16  -3    8.71    5.49   0 
  14 -15  -1    4.03    5.36   0 
  14 -12   5   28.10    5.53   0 
  14  -9   9    5.31    6.55   0 
  14  -8  10    6.44    6.68   0 
  14   5  17   22.09    8.06   0 
  14  10  17   -1.53    4.90   0 
  14  11  17   -1.85    6.32   0 
  14  15  16    2.07    5.37   0 
  15 -17  -6    0.40    4.79   0 
  15 -16  -2    5.57    5.69   0 
  15 -15   0    5.10    5.35   0 
  15 -14   2    3.84    6.73   0 
  15 -13   4   25.12    6.46   0 
  15 -11   7    8.63    6.57   0 
  15  -5  13    4.95    9.10   0 
  15  13  17    0.74    5.77   0 
  16 -17  -5   -0.74    4.84   0 
  16 -17  -4    0.00    5.54   0 
  16 -16  -1    8.10    5.44   0 
  16 -15   1    2.30    5.38   0 
  16 -14   3    7.90    5.50   0 
  16 -10   9   -0.56    6.54   0 
  16  -9  10    3.27    6.41   0 
  16  -8  11   34.26    8.01   0 
  16   6  18   -3.45    7.80   0 
  16   7  18    7.77    6.61   0 
  16   8  18    1.24    6.65   0 
  16   9  18    9.78    6.88   0 
  16  10  18   -4.48    6.56   0 
  17 -17  -4    0.03    5.73   0 
  17 -17  -3    6.11    5.93   0 
  17 -16  -1   -2.00    6.56   0 
  17 -15   2    2.09    5.55   0 
  17 -11   8   -0.54    6.21   0 
  18 -16   0   19.28    5.83   0 
  18 -14   4   21.23    6.65   0 
  19 -15   3    5.58    5.48   0 
  19 -13   6    2.59    6.61   0 
  19 -11   9   -0.36    6.73   0 
  19 -10  10   -3.62    7.03   0 
  19  -9  11    4.93    7.85   0 
  19  -8  12   -1.28    7.68   0 
  20 -12   8    6.71    6.81   0 
  20 -11   9    1.87    7.02   0 
  20  -6  14    0.71    9.08   0 
  -4   7  -9    3.12    8.88   0 
  -4   8  -9    1.93    7.17   0 
  -4   9  -9   18.70    7.33   0 
  -4  10 -22    3.71    9.45   0 
  -4  10  -9   26.57    7.75   0 
  -4  11 -10   19.34    6.07   0 
  -4  12 -21   -0.46    8.15   0 
  -4  12 -11    5.65    5.59   0 
  -4  12 -10   24.68    7.37   0 
  -4  13 -19    0.08    6.74   0 
  -4  13 -13    2.68    5.26   0 
  -4  13 -12  101.90    7.68   0 
  -4  14 -17   32.48    7.14   0 
  -4  14 -16   19.90    6.75   0 
  -4  14 -15    4.19    6.89   0 
  -4  14 -14   44.62    7.48   0 
  -3   1 -20   15.27    8.94   0 
  -3   2 -22    8.43    8.29   0 
  -3   3 -23   18.59   10.37   0 
  -3   4 -24    2.31   11.31   0 
  -3  11  -5    9.16    5.91   0 
  -3  12  -5    6.83    6.79   0 
  -3  14  -7   45.34    5.98   0 
  -3  15  -8    3.31    5.00   0 
  -3  16 -22   -1.51    6.91   0 
  -3  16 -10   -6.61    5.32   0 
  -3  16  -9   21.16    6.59   0 
  -3  17 -20    0.66    7.12   0 
  -3  17 -19   -1.64    6.93   0 
  -3  17 -18    4.34    5.27   0 
  -3  17 -14   24.65    5.53   0 
  -3  17 -13    1.68    5.06   0 
  -3  17 -12    4.61    6.98   0 
  -3  17 -11   27.39    7.26   0 
  -2  -2 -20   99.73    8.80   0 
  -2  -2 -19    9.45    8.49   0 
  -2  -2 -11  240.13   12.04   0 
  -2  -1 -22   11.61    7.90   0 
  -2  -1  -8  377.21   17.63   0 
  -2   0 -24  105.30    9.49   0 
  -2   3  -3  366.38   20.68   0 
  -2   9  -1    2.07    7.90   0 
  -2  12  -2   47.95    6.55   0 
  -2  15  -4   -0.20    4.97   0 
  -2  16  -5    4.92    4.93   0 
  -2  17  -6   -0.35    4.75   0 
  -2  18  -8    2.72    5.42   0 
  -2  18  -7    5.82    6.79   0 
  -2  19 -11    4.60    5.48   0 
  -2  19 -10    5.50    5.28   0 
  -2  19  -9    4.38    6.96   0 
  -2  20 -16   -3.22    6.69   0 
  -2  20 -15    3.63    6.40   0 
  -2  20 -14    6.46    6.48   0 
  -2  20 -13    4.60    6.89   0 
  -1  -4 -20   62.79    7.30   0 
  -1  -4 -10   20.91    6.70   0 
  -1  -3 -23    5.34    6.64   0 
  -1  -2 -25    5.98    7.39   0 
  -1  10   1    2.58    6.34   0 
  -1  11   1    0.20    5.77   0 
  -1  14   0   -1.60    5.45   0 
  -1  15  -1    5.42    5.37   0 
  -1  16  -2   24.35    5.76   0 
  -1  17  -3   19.53    5.43   0 
  -1  18  -4    1.49    5.02   0 
  -1  19  -5   -2.00    5.31   0 
  -1  20  -7   11.17    5.77   0 
  -1  21 -10    6.99    5.97   0 
  -1  21  -9    8.93    6.89   0 
   0  -6 -13   49.20    7.38   0 
   0  -6 -12    2.02    5.77   0 
   0  -6 -11   14.36    6.27   0 
   0  -5 -23    7.77    5.38   0 
   0  -5  -8    0.87    8.28   0 
   0  -4 -25   -2.28    6.33   0 
   0  -3 -27    0.35    6.37   0 
   0  -2 -28   13.33    8.06   0 
   0   3   2    2.51   12.73   0 
   0   6   3    8.21    9.33   0 
   0  11   3    2.07    5.85   0 
   0  12   3   18.77    5.63   0 
   0  14   2   25.66    5.50   0 
   0  16   1    9.77    5.65   0 
   0  17   0    2.81    5.34   0 
   0  18  -1  100.68    6.02   0 
   0  19  -2   -0.88    5.07   0 
   0  20  -4    1.36    5.01   0 
   0  20  -3    1.42    5.04   0 
   0  21  -5    8.89    5.59   0 
   0  22  -8   10.03    5.74   0 
   0  22  -7   -0.88    5.42   0 
   1  -7 -21   73.39    7.27   0 
   1  -7  -9    3.57    6.28   0 
   1  -6 -24    3.64    6.15   0 
   1  -6  -6  156.32    9.68   0 
   1  -5  -4  207.74   12.42   0 
   1  -4 -28    0.46    6.87   0 
   1  10   5   61.04    6.68   0 
   1  11   5   11.86    5.80   0 
   1  16   3    6.81    4.70   0 
   1  17   2   24.53    5.47   0 
   1  18   1    9.60    5.28   0 
   1  19   0   -4.07    4.88   0 
   1  20  -1   -1.28    4.71   0 
   1  21  -2    9.65    5.15   0 
   1  22  -4   -1.99    4.94   0 
   1  23  -6    4.80    5.18   0 
   2  -9 -18   13.66    5.01   0 
   2  -9 -17    3.91    5.06   0 
   2  -9 -13    6.42    5.59   0 
   2  -8 -22    3.21    6.74   0 
   2  -7 -25   13.48    6.08   0 
   2  -7  -5    7.12    7.65   0 
   2  -6  -3 1484.34   20.83   0 
   2  -5 -29    0.11    7.09   0 
   2  13   6    2.15    4.97   0 
   2  15   5    4.29    5.22   0 
   2  17   4    9.83    5.18   0 
   2  18   3   15.54    5.52   0 
   2  19   2    8.10    4.90   0 
   2  20   1    8.58    4.97   0 
   2  21   0   -1.92    4.84   0 
   2  22  -1    7.44    5.16   0 
   2  23  -3    5.57    4.83   0 
   3 -10 -19   12.48    5.21   0 
   3 -10 -18   26.43    5.50   0 
   3 -10 -17   20.82    4.97   0 
   3 -10 -16   47.86    5.70   0 
   3 -10 -15  168.06    7.31   0 
   3 -10 -14    7.66    5.21   0 
   3 -10 -13   19.14    5.31   0 
   3 -10 -12   22.31    5.71   0 
   3  -9 -23    3.91    6.74   0 
   3  -9  -7   20.01    6.01   0 
   3  -8 -26    1.03    6.34   0 
   3  -7 -28    3.53    6.64   0 
   3  -4   2 1013.63   24.27   0 
   3   6   8   20.00    6.53   0 
   3  10   8   27.36    6.10   0 
   3  12   8    5.88    6.77   0 
   3  15   7   10.91    6.86   0 
   3  16   6   16.37    5.50   0 
   3  18   5    9.13    5.32   0 
   3  19   4   14.47    5.25   0 
   3  20   3    3.77    4.91   0 
   3  22   1    5.98    5.02   0 
   3  23  -1    6.90    5.36   0 
   3  23   0    4.69    6.47   0 
   4 -11 -19   16.03    5.38   0 
   4 -11 -18   16.10    5.61   0 
   4 -11 -17   15.64    5.37   0 
   4 -11 -16    2.47    5.11   0 
   4 -11 -15   21.90    5.69   0 
   4 -11 -14    8.82    5.60   0 
   4 -11 -13    2.10    5.54   0 
   4 -11 -12    0.50    4.97   0 
   4 -11 -11   19.31    5.31   0 
   4 -10 -24    4.80    5.54   0 
   4 -10 -23   -1.73    6.55   0 
   4 -10  -7    2.53    5.52   0 
   4  -9 -27    5.55    5.72   0 
   4  -9 -26   -4.23    6.72   0 
   4  -8  -2   20.91    7.12   0 
   4  -7   0  427.25   12.16   0 
   4  12   9  129.01    6.60   0 
   4  13   9    2.85    5.10   0 
   4  15   8    4.94    5.41   0 
   4  17   7   11.66    5.35   0 
   4  19   6   -4.11    6.26   0 
   4  20   5    5.22    4.81   0 
   4  21   4   -1.79    5.02   0 
   4  22   3    4.16    5.28   0 
   4  23   1   10.59    5.41   0 
   5 -12 -19   13.74    5.58   0 
   5 -12 -18    3.64    4.95   0 
   5 -12 -17    3.86    5.18   0 
   5 -12 -16    1.79    5.04   0 
   5 -12 -15   93.33    6.18   0 
   5 -12 -14    4.67    5.30   0 
   5 -12 -13    6.23    5.44   0 
   5 -12 -12   18.83    5.63   0 
   5 -11 -24    5.12    5.48   0 
   5 -11 -23    0.78    6.52   0 
   5 -10 -26   12.13    6.80   0 
   5 -10  -4    0.55    5.60   0 
   5  -8   0    2.06    6.61   0 
   5  -6   3  595.96   15.42   0 
   5   4  10  117.83    8.10   0 
   5  16   9   67.60    5.72   0 
   5  18   8    9.32    6.00   0 
   5  19   7    6.09    5.05   0 
   5  20   6    5.77    5.25   0 
   5  21   5    7.84    5.35   0 
   5  22   4    1.97    5.31   0 
   5  23   3    8.94    5.18   0 
   6 -13 -18    8.94    5.08   0 
   6 -13 -17    2.09    4.94   0 
   6 -13 -16   -1.58    4.79   0 
   6 -13 -15   26.06    5.06   0 
   6 -13 -14    6.51    5.03   0 
   6 -13 -13   15.28    5.38   0 
   6 -12 -23    6.60    5.54   0 
   6 -12  -8   -2.91    4.97   0 
   6 -12  -7   44.28    5.56   0 
   6 -11  -4   30.21    5.56   0 
   6 -10  -2  110.36    7.02   0 
   6  -9   0  186.42    9.37   0 
   6  -8   2   18.42    6.28   0 
   6  13  11   23.64    5.24   0 
   6  14  11    5.72    6.36   0 
   6  16  10   11.90    5.48   0 
   6  18   9   -3.13    5.05   0 
   6  19   8   -0.06    4.83   0 
   6  22   6    2.91    5.16   0 
   7 -13 -23    1.17    5.50   0 
   7 -13 -22    9.96    5.34   0 
   7 -13 -21   15.28    6.33   0 
   7 -13  -9   25.10    5.31   0 
   7 -13  -8    6.26    5.18   0 
   7 -12  -5   13.15    5.31   0 
   7 -10   0    3.50    5.92   0 
   7  14  12    1.51    6.11   0 
   7  16  11    8.52    5.27   0 
   7  18  10   -1.77    5.08   0 
   7  21   8    4.79    5.33   0 
   7  22   7    3.58    5.33   0 
   8 -14 -21   23.75    5.54   0 
   8 -14 -20    4.07    4.56   0 
   8 -14 -19    0.35    6.03   0 
   8 -14 -11    3.02    5.33   0 
   8 -14 -10    1.38    5.21   0 
   8 -13  -6    4.89    5.18   0 
   8 -12  -3   -0.59    6.31   0 
   8  -9   3   27.71    6.93   0 
   8   4  13   17.27    7.36   0 
   8  13  13    1.95    5.25   0 
   8  16  12    3.95    4.96   0 
   8  18  11    7.60    5.24   0 
   9 -15 -19   -1.66    5.21   0 
   9 -15 -18    1.72    5.08   0 
   9 -15 -17    1.18    5.00   0 
   9 -15 -16   -0.86    4.67   0 
   9 -15 -15    0.88    4.88   0 
   9 -15 -14    5.04    5.10   0 
   9 -15 -13    6.44    4.86   0 
   9 -15 -12    8.24    5.03   0 
   9 -14  -7   15.86    5.29   0 
   9 -13  -3   32.97    5.63   0 
   9 -12  -1    2.38    5.26   0 
   9 -11   1    4.23    7.19   0 
   9 -10   3   28.98    5.63   0 
   9  12  14   17.50    5.63   0 
   9  13  14    9.46    7.54   0 
   9  15  13    4.58    5.53   0 
   9  16  13   19.35    6.85   0 
   9  18  12   19.72    5.29   0 
   9  19  11   14.68    5.30   0 
  10 -15  -9    3.30    5.06   0 
  10 -15  -8    1.86    4.88   0 
  10 -14  -5   10.50    5.21   0 
  10 -13  -2    6.90    5.40   0 
  10 -10   4   11.67    6.86   0 
  10   6  15   97.91    8.06   0 
  10   7  15    6.16    5.30   0 
  10   9  15   20.88    5.75   0 
  10  10  15    7.04    5.23   0 
  10  11  15   15.29    6.50   0 
  10  15  14    1.19    5.46   0 
  10  17  13    2.14    5.50   0 
  10  19  12   -3.57    5.44   0 
  11 -16 -18    3.97    5.02   0 
  11 -16 -17    5.11    5.12   0 
  11 -16 -16    4.17    4.97   0 
  11 -16 -15   33.19    5.47   0 
  11 -16 -14    9.09    4.99   0 
  11 -16 -13   -1.01    4.92   0 
  11 -16 -12   11.31    5.10   0 
  11 -16 -11   17.58    5.12   0 
  11 -15  -6    0.95    4.75   0 
  11 -14  -3   -3.83    5.18   0 
  11 -13   0    2.38    5.16   0 
  11 -12   2    3.69    4.85   0 
  11 -10   5   10.19    6.77   0 
  11   0  14   71.31   15.33   0 
  11  14  15    7.92    5.47   0 
  11  17  14    8.17    6.98   0 
  12 -16  -9   10.14    4.77   0 
  12 -16  -8   12.97    5.05   0 
  12 -15  -4    4.66    5.27   0 
  12 -14  -1   16.03    5.39   0 
  12 -13   1    6.04    5.21   0 
  12 -12   3   24.16    5.50   0 
  12 -10   6   48.83    6.05   0 
  12   4  16   12.26    8.05   0 
  12  12  16    4.02    4.79   0 
  12  13  16    8.05    6.26   0 
  12  16  15   -3.37    5.55   0 
  13 -17 -14    6.81    5.27   0 
  13 -17 -13    0.25    5.06   0 
  13 -17 -12   -4.10    5.10   0 
  13 -16  -7    5.46    4.98   0 
  13 -16  -6    9.81    5.16   0 
  13 -15  -3   44.15    5.96   0 
  13 -14   0    1.65    5.25   0 
  13 -13   2    8.44    5.41   0 
  13  -9   8    0.99    6.62   0 
  13  -8   9   20.43    8.32   0 
  13  -6  11   14.21    8.16   0 
  13   2  16    4.02    8.93   0 
  13   7  17    3.62    6.35   0 
  13   8  17   34.26    6.94   0 
  13   9  17    3.75    6.66   0 
  13  10  17   -1.49    6.25   0 
  13  14  16    7.19    5.36   0 
  13  15  16    8.29    6.84   0 
  14 -17 -11    7.31    5.21   0 
  14 -17 -10   -0.96    5.01   0 
  14 -17  -9    7.09    4.98   0 
  14 -16  -5   16.93    4.91   0 
  14 -15  -2    6.09    6.20   0 
  14 -14   1    6.86    5.26   0 
  14 -13   3    3.24    5.24   0 
  14 -11   6   28.15    6.94   0 
  14   4  17    1.70    7.72   0 
  14  12  17    3.21    5.30   0 
  14  13  17   -2.44    6.53   0 
  15 -17  -8    3.21    5.19   0 
  15 -17  -7   -1.01    4.65   0 
  15 -16  -4    3.34    5.91   0 
  15 -16  -3   20.08    5.40   0 
  15 -15  -1    2.85    6.71   0 
  15 -10   8   10.18    6.89   0 
  15   8  18    5.00    7.65   0 
  15   9  18    1.93    6.62   0 
  16 -17  -6    8.18    5.05   0 
  16 -16  -3    2.28    6.41   0 
  16 -16  -2    4.40    5.22   0 
  16 -15   0    3.53    5.43   0 
  16 -13   4    1.18    5.97   0 
  16 -12   6    6.26    5.19   0 
  16  -4  14    7.29   11.22   0 
  16   1  17   31.76   12.74   0 
  16   5  18    4.60    7.96   0 
  16  11  18    0.65    5.60   0 
  17 -16  -2    2.27    6.89   0 
  17 -15   1   22.59    5.84   0 
  17 -14   3    5.69    4.83   0 
  17 -13   5    8.37    5.59   0 
  17 -10   9    8.13    6.71   0 
  17  -6  13   30.17    9.23   0 
  17   3  18    9.90    9.99   0 
  18 -16  -1    6.68    5.56   0 
  18 -12   7   -2.29    4.87   0 
  18  -5  14    2.11    9.92   0 
  18   2  18    8.86   10.72   0 
  19 -15   2    4.03    5.50   0 
  19 -14   4    1.73    5.38   0 
  19 -12   7   12.58    6.88   0 
  19  -4  15    6.68   11.87   0 
  20 -13   6    2.09    6.78   0 
  20 -10  10    7.78    7.09   0 
  20  -9  11    4.19    7.96   0 
  20  -8  12    4.61    8.10   0 
  20  -7  13    0.54    7.69   0 
  21  -6  14   -0.85    8.73   0 
  -4   5 -10   21.65   10.86   0 
  -4   9  -8    0.13    7.11   0 
  -4  10  -8   49.46    7.70   0 
  -4  11 -22    7.49    8.90   0 
  -4  11  -9    1.46    5.63   0 
  -4  13 -21    6.18    8.02   0 
  -4  13 -20   13.58    6.83   0 
  -4  13 -11    3.50    5.38   0 
  -4  13 -10    5.35    6.73   0 
  -4  14 -19    1.89    7.15   0 
  -4  14 -18    7.90    7.32   0 
  -4  14 -13    0.65    5.29   0 
  -4  14 -12   64.45    7.16   0 
  -4  15 -16    1.84    6.32   0 
  -4  15 -15    5.48    6.51   0 
  -3   1 -19    0.30    9.03   0 
  -3   5  -5   35.72   10.49   0 
  -3   7  -4   97.64    9.79   0 
  -3   8  -4    1.40    6.29   0 
  -3   9  -4    3.59    6.02   0 
  -3  10  -4    1.91    5.78   0 
  -3  11  -4   21.93    6.29   0 
  -3  14  -6   22.14    5.38   0 
  -3  15  -7   13.20    5.35   0 
  -3  16  -8   -2.81    5.07   0 
  -3  17 -21    3.14    6.78   0 
  -3  17 -10    5.11    5.47   0 
  -3  17  -9   25.63    7.19   0 
  -3  18 -19    1.30    6.48   0 
  -3  18 -18   -3.37    6.56   0 
  -3  18 -17   -0.08    6.39   0 
  -3  18 -16   -1.85    4.66   0 
  -3  18 -15    3.36    5.28   0 
  -3  18 -14    7.40    5.30   0 
  -3  18 -13   -0.49    6.34   0 
  -3  18 -12    4.52    6.71   0 
  -2  -2 -18   13.97    7.57   0 
  -2  -2 -12   35.35    8.77   0 
  -2   1 -25   11.76    8.02   0 
  -2   2 -26    2.74    8.48   0 
  -2   3 -27    4.57    8.99   0 
  -2   7  -1   15.47    8.67   0 
  -2   8  -1   30.81    7.69   0 
  -2  11  -1    0.09    5.84   0 
  -2  12  -1  100.31    8.41   0 
  -2  13  -2    1.67    5.71   0 
  -2  14  -2   86.07    6.56   0 
  -2  15  -3   19.56    5.44   0 
  -2  16  -4   29.51    5.55   0 
  -2  17  -5   30.22    5.52   0 
  -2  18  -6   17.67    5.43   0 
  -2  19  -8    5.65    5.66   0 
  -2  20 -12    0.03    5.68   0 
  -2  20 -11    0.01    5.78   0 
  -2  20 -10    2.45    6.59   0 
  -1  -4 -19    4.54    5.35   0 
  -1  -4 -18   45.88    7.56   0 
  -1  -4 -12  380.64   11.74   0 
  -1  -4 -11  182.23    9.12   0 
  -1  -3 -22    5.80    6.66   0 
  -1  -3  -8   11.51    9.85   0 
  -1  -2 -24   -0.95    7.66   0 
  -1  -1 -26    1.72    7.23   0 
  -1  -1  -4   11.02   16.01   0 
  -1   0 -27    0.43    7.96   0 
  -1   2 -29    5.30    8.73   0 
  -1   5   1   42.21   11.34   0 
  -1  13   1   62.96    6.36   0 
  -1  15   0    1.57    5.10   0 
  -1  16  -1   36.38    5.87   0 
  -1  17  -2   30.73    5.51   0 
  -1  18  -3   72.78    6.01   0 
  -1  19  -4    9.06    5.17   0 
  -1  20  -6    2.57    4.98   0 
  -1  20  -5   -2.27    6.39   0 
  -1  21  -8   15.40    5.89   0 
  -1  22 -11    5.39    5.69   0 
   0  -6 -17   26.58    5.61   0 
   0  -6 -16    0.88    5.08   0 
   0  -6 -14   45.70    5.87   0 
   0  -5 -22    2.94    5.52   0 
   0  -5 -21    3.31    6.33   0 
   0  -4 -24   14.06    6.84   0 
   0  -3 -26    3.68    6.61   0 
   0  -1 -29    2.47    6.68   0 
   0   0 -30   15.58    8.14   0 
   0   5   3    4.74   10.79   0 
   0  13   3    5.32    5.22   0 
   0  15   2    6.54    5.28   0 
   0  17   1    1.17    5.42   0 
   0  18   0   37.90    5.51   0 
   0  19  -1    1.14    5.13   0 
   0  20  -2   37.76    5.43   0 
   0  21  -4    1.11    4.76   0 
   0  22  -6    0.86    4.88   0 
   0  22  -5    5.66    6.28   0 
   0  23  -8   -1.00    5.88   0 
   1  -7 -20  115.41    6.59   0 
   1  -7 -19   61.66    7.26   0 
   1  -7 -11  166.83    7.94   0 
   1  -7 -10  199.91    8.42   0 
   1  -6 -23   17.32    6.51   0 
   1  -6  -7   72.04    8.28   0 
   1  -5 -26   -0.63    5.29   0 
   1  -3 -29   -3.51    7.14   0 
   1  -3  -1    0.80   13.18   0 
   1  -2 -30    4.72    8.00   0 
   1   5   5 1807.82   23.67   0 
   1  13   5    1.73    5.01   0 
   1  15   4   11.15    5.00   0 
   1  17   3   22.36    5.37   0 
   1  19   1    7.49    4.94   0 
   1  20   0    4.65    4.94   0 
   1  21  -1    2.29    4.93   0 
   1  22  -3    5.60    5.04   0 
   1  22  -2    9.15    6.31   0 
   1  23  -5    3.82    5.21   0 
   1  23  -4   -2.24    4.71   0 
   2  -8 -21    1.90    5.39   0 
   2  -8 -20   -0.24    6.46   0 
   2  -8  -9  334.06    9.60   0 
   2  -7 -24    1.69    6.11   0 
   2  -7  -6    3.56    7.23   0 
   2  -6 -27    9.52    5.32   0 
   2   8   7   10.16    6.64   0 
   2   9   7   13.51    6.30   0 
   2  11   7    3.60    5.85   0 
   2  12   7   16.65    6.92   0 
   2  14   6   18.02    5.41   0 
   2  15   6    8.46    5.71   0 
   2  16   5    2.07    5.19   0 
   2  18   4    5.55    5.44   0 
   2  19   3    4.49    5.19   0 
   2  20   2    5.34    5.25   0 
   2  21   1    4.67    4.99   0 
   2  22   0    3.95    5.18   0 
   2  23  -2    3.69    4.73   0 
   3  -9 -22   46.16    6.51   0 
   3  -9 -21    4.51    7.13   0 
   3  -9  -9   30.09    5.98   0 
   3  -9  -8   33.14    6.15   0 
   3  -8 -25    5.70    5.33   0 
   3  -7 -27    2.72    6.65   0 
   3  -6 -29    2.25    6.68   0 
   3  -6  -1    5.02    8.78   0 
   3  -3   3    9.41   12.90   0 
   3  -2   4  894.90   35.60   0 
   3   5   8   11.75    6.75   0 
   3  13   8   -0.91    5.20   0 
   3  16   7   20.96    5.67   0 
   3  17   6   14.79    5.30   0 
   3  19   5    7.67    5.14   0 
   3  20   4   10.34    5.21   0 
   3  22   2    1.18    5.26   0 
   3  23   1    8.22    5.31   0 
   4 -10 -22    4.35    5.34   0 
   4 -10 -21    4.42    6.73   0 
   4 -10  -8   41.74    5.94   0 
   4  -9 -25    8.23    6.80   0 
   4  -9  -5   56.09    6.81   0 
   4  -8 -28    6.81    5.36   0 
   4  -6   1   79.95   10.59   0 
   4  16   8   12.86    5.21   0 
   4  18   7    4.13    4.90   0 
   4  21   5    5.72    6.36   0 
   4  22   4    9.13    6.26   0 
   5 -11 -22   -3.56    5.49   0 
   5 -11 -21    2.04    6.54   0 
   5 -11  -9   15.48    5.14   0 
   5 -10 -25    7.22    6.82   0 
   5 -10  -5    6.02    5.62   0 
   5  -9  -2   76.02    7.19   0 
   5  -5   4   19.16    9.51   0 
   5  -3   6    1.06   11.22   0 
   5   1   9    1.16    9.01   0 
   5   7  11    1.99    6.62   0 
   5   8  11    1.74    6.53   0 
   5   9  11   31.55    5.76   0 
   5  10  11    5.43    5.65   0 
   5  11  11    4.07    6.58   0 
   5  14  10    1.53    5.04   0 
   5  15  10    4.95    5.04   0 
   5  17   9    4.05    4.77   0 
   5  20   7    8.60    5.03   0 
   5  21   6    7.88    5.10   0 
   5  22   5    2.94    5.26   0 
   5  23   4   -4.01    5.49   0 
   6 -12 -22    3.78    5.22   0 
   6 -12 -21    7.98    5.61   0 
   6 -12 -10   -2.94    4.79   0 
   6 -12  -9   37.59    5.18   0 
   6 -11 -25   12.19    5.67   0 
   6 -11  -5   -2.03    5.17   0 
   6  -7   3    3.07    6.27   0 
   6   3  11    2.68    7.42   0 
   6   7  12  112.56    8.40   0 
   6   8  12    7.74    6.00   0 
   6   9  12    2.69    5.08   0 
   6  10  12    1.00    5.04   0 
   6  11  12    8.09    6.37   0 
   6  17  10    2.53    4.99   0 
   6  19   9   -0.98    4.97   0 
   6  20   8    0.50    5.09   0 
   6  21   7   -5.43    5.52   0 
   7 -13 -20    5.07    4.89   0 
   7 -13 -19   -0.75    4.99   0 
   7 -13 -18    9.36    5.04   0 
   7 -13 -12   16.90    5.47   0 
   7 -13 -11   16.32    5.42   0 
   7 -13 -10   45.99    5.76   0 
   7 -12 -24    2.60    5.62   0 
   7 -12  -6   37.35    5.49   0 
   7 -11  -3   15.16    5.27   0 
   7  -8   3  117.88    7.53   0 
   7   3  12    3.89    7.14   0 
   7   7  13    6.07    7.15   0 
   7   8  13   40.03    7.50   0 
   7   9  13    8.43    5.18   0 
   7  10  13   27.24    6.86   0 
   7  11  13   46.20    7.03   0 
   7  15  12    0.17    5.26   0 
   7  17  11   11.47    5.06   0 
   7  19  10    2.19    4.88   0 
   7  20   9   13.11    5.32   0 
   8 -14 -18    6.67    4.84   0 
   8 -14 -17    6.98    4.95   0 
   8 -14 -16    0.28    4.99   0 
   8 -14 -15    1.64    4.94   0 
   8 -14 -14   -1.62    5.08   0 
   8 -14 -13   -1.20    5.17   0 
   8 -14 -12   37.34    5.75   0 
   8 -13 -23    1.71    5.55   0 
   8 -13  -7   10.44    5.10   0 
   8 -11  -1   28.64    6.02   0 
   8 -10   1   50.94    6.55   0 
   8   9  14   42.64    7.02   0 
   8  14  13    5.63    6.11   0 
   8  15  13    5.98    6.74   0 
   8  17  12    1.77    4.98   0 
   8  19  11    8.43    5.27   0 
   8  20  10    6.67    5.16   0 
   9 -14 -21   -0.73    4.98   0 
   9 -14  -9    3.13    5.27   0 
   9 -13  -4    8.35    5.51   0 
   9  -9   4   16.05    6.81   0 
   9   1  13   45.31   11.41   0 
   9   4  14    4.93    7.30   0 
   9  14  14    4.83    5.12   0 
   9  17  13   24.50    5.88   0 
   9  19  12    5.04    6.31   0 
   9  20  11    3.05    5.33   0 
  10 -15 -20    3.45    5.19   0 
  10 -15 -19    9.07    5.23   0 
  10 -15 -17    9.00    5.52   0 
  10 -15 -16    3.11    5.04   0 
  10 -15 -15    8.30    5.15   0 
  10 -15 -14    1.27    4.87   0 
  10 -15 -13    5.97    5.05   0 
  10 -15 -12    8.37    5.15   0 
  10 -15 -11    4.67    5.05   0 
  10 -15 -10    2.56    5.06   0 
  10 -14  -6   20.05    5.30   0 
  10 -12   0    0.51    5.04   0 
  10 -11   2    9.17    5.21   0 
  10  -9   5   24.85    7.73   0 
  10   5  15    1.95    6.84   0 
  10  12  15    1.20    5.24   0 
  10  13  15    8.00    6.87   0 
  10  18  13    5.55    4.93   0 
  11 -15  -8    5.91    4.97   0 
  11 -15  -7   -5.44    4.66   0 
  11 -14  -4    8.35    5.08   0 
  11 -13  -1   -3.28    5.01   0 
  11 -12   1   74.11    6.99   0 
  11 -11   3   66.14    6.34   0 
  11  -9   6  123.10    8.56   0 
  11   7  16   35.49    7.20   0 
  11   8  16   32.74    7.09   0 
  11   9  16   17.20    5.63   0 
  11  10  16   16.90    5.40   0 
  11  11  16    4.30    6.12   0 
  11  15  15    7.41    5.77   0 
  11  18  14   15.95    7.32   0 
  12 -16 -17    9.03    5.18   0 
  12 -16 -16   -6.06    5.09   0 
  12 -16 -15    4.75    5.20   0 
  12 -16 -14    1.47    4.98   0 
  12 -16 -13   -2.04    4.97   0 
  12 -16 -12   10.32    5.23   0 
  12 -16 -11   -2.57    4.86   0 
  12 -16 -10   15.72    5.11   0 
  12 -15  -6    5.63    4.92   0 
  12 -15  -5    6.53    4.86   0 
  12 -14  -2    8.96    4.93   0 
  12 -13   0   65.25    6.69   0 
  12 -11   4   17.47    6.69   0 
  12  -9   7    5.55    6.88   0 
  12  14  16    1.33    5.78   0 
  12  17  15    3.15    5.64   0 
  13 -16  -9   25.31    5.22   0 
  13 -16  -8    0.99    5.06   0 
  13 -15  -4    2.33    4.97   0 
  13 -14  -1    7.40    5.46   0 
  13 -13   1    0.01    6.18   0 
  13 -12   3   28.77    6.90   0 
  13 -11   5   32.24    5.66   0 
  13  -7  10    2.55    7.01   0 
  13   6  17   26.43    6.96   0 
  13  11  17   -1.53    4.75   0 
  13  12  17    4.08    5.90   0 
  14 -17 -12    8.67    5.22   0 
  14 -16  -7    1.51    6.14   0 
  14 -16  -6   18.34    5.08   0 
  14 -15  -3    4.50    6.47   0 
  14 -14   0   71.15    6.62   0 
  14 -13   2    6.24    7.19   0 
  14 -12   4    6.25    6.66   0 
  14 -10   7   14.24    6.74   0 
  14  -4  13   39.48   10.89   0 
  14  14  17    1.22    5.37   0 
  15 -17 -10    3.82    5.01   0 
  15 -17  -9    4.32    5.28   0 
  15 -15  -2    4.96    6.53   0 
  15 -14   1    4.24    5.73   0 
  15 -13   3   47.82    6.54   0 
  15 -12   5    0.88    5.08   0 
  15  -9   9    4.21    6.81   0 
  15  -8  10   13.79    7.82   0 
  15  -7  11   23.54    7.88   0 
  15  -6  12    1.39    7.48   0 
  15   2  17   -0.49    8.99   0 
  15   6  18    9.23    8.16   0 
  15   7  18    8.29    6.63   0 
  15  10  18    1.17    5.71   0 
  15  11  18    9.49    6.91   0 
  15  12  18   -0.19    6.84   0 
  16 -17  -8    1.03    5.37   0 
  16 -17  -7    8.30    5.34   0 
  16 -16  -4   -0.22    4.88   0 
  16 -14   2   17.73    5.73   0 
  16 -11   7   11.38    6.36   0 
  16   4  18   13.31    9.17   0 
  17 -16  -3    2.63    4.87   0 
  17 -15   0   -1.74    6.07   0 
  17 -13   4   18.09    6.91   0 
  17 -12   6   -1.22    4.74   0 
  17  -9  10   19.16    7.61   0 
  17  -8  11    3.43    7.20   0 
  17  -7  12    2.20    8.18   0 
  17  -3  15    6.65   12.26   0 
  18 -16  -2   14.27    5.87   0 
  18 -15   1    6.97    5.84   0 
  18 -14   3   18.63    5.93   0 
  18 -13   5    0.43    5.09   0 
  18 -11   8    2.79    5.37   0 
  18 -10   9    6.62    6.79   0 
  18   6  19    3.79    7.93   0 
  19 -15   1    6.29    6.66   0 
  19 -11   8    3.11    6.86   0 
  20 -12   7   -0.20    7.20   0 
  21  -9  11    5.05    8.02   0 
  21  -8  12    4.74    7.95   0 
  21  -7  13    2.32    7.78   0 
  -4   6  -9   13.62    8.71   0 
  -4   8  -8  126.87    8.49   0 
  -4   9 -23    6.82   11.84   0 
  -4  10 -23    2.51   10.43   0 
  -4  11 -23   22.13   10.47   0 
  -4  12 -22    8.64    7.95   0 
  -4  13  -9    0.87    5.37   0 
  -4  14 -20    3.91    6.91   0 
  -4  14 -11    6.17    5.26   0 
  -4  14 -10    7.36    6.62   0 
  -4  15 -19    2.77    7.09   0 
  -4  15 -18    3.03    6.70   0 
  -4  15 -17   15.18    7.17   0 
  -4  15 -14   20.41    5.40   0 
  -4  15 -13    5.40    5.31   0 
  -4  15 -12   25.76    6.80   0 
  -4  15 -11    1.98    6.52   0 
  -3   1 -11    2.54   12.45   0 
  -3   2 -21   34.36   10.19   0 
  -3   6  -4  396.03   14.56   0 
  -3  12  -4    7.67    5.89   0 
  -3  13  -4   16.24    5.88   0 
  -3  14  -5    0.61    5.35   0 
  -3  15  -6    8.83    5.14   0 
  -3  16  -7   25.90    5.48   0 
  -3  17  -8   32.23    5.65   0 
  -3  18 -11    0.84    5.19   0 
  -3  18 -10   -1.52    5.94   0 
  -3  19 -17   -0.64    7.37   0 
  -3  19 -16    3.75    6.69   0 
  -3  19 -15    9.15    6.71   0 
  -3  19 -13    8.33    6.86   0 
  -2  -2 -17   13.76    7.47   0 
  -2  -2 -16   56.02    8.35   0 
  -2  -2 -15   35.63    7.63   0 
  -2  -2 -14   23.01    7.64   0 
  -2  -2 -13  268.98   12.11   0 
  -2  -1 -21   13.12    7.05   0 
  -2  -1  -9  378.76   17.76   0 
  -2   0 -23   -0.40    7.54   0 
  -2   5 -28    0.91   11.77   0 
  -2   6  -1  446.27   13.93   0 
  -2  15  -2   -0.31    5.27   0 
  -2  17  -4    9.02    5.04   0 
  -2  18  -5    2.62    5.13   0 
  -2  19  -7    5.03    5.55   0 
  -2  19  -6    4.71    6.64   0 
  -2  20  -9    9.74    5.58   0 
  -2  20  -8    0.80    6.86   0 
  -2  21 -14    0.36    5.50   0 
  -2  21 -13    3.23    5.06   0 
  -2  21 -12    3.41    5.75   0 
  -2  21 -11    5.72    7.01   0 
  -1  -4 -17   12.73    6.14   0 
  -1  -4 -16   88.47    8.55   0 
  -1  -4 -15   -0.62    7.33   0 
  -1  -4 -14    6.16    6.78   0 
  -1  -4 -13    6.39    5.75   0 
  -1  -3 -21    3.01    6.78   0 
  -1  -2  -6    5.06   12.40   0 
  -1   1 -28    3.20    7.74   0 
  -1   3   0   -0.15   13.51   0 
  -1   7   2  367.33   14.08   0 
  -1   8   2    5.05    7.79   0 
  -1  10   2   81.89    7.37   0 
  -1  11   2   23.31    6.16   0 
  -1  12   2   14.60    5.72   0 
  -1  14   1   40.15    5.46   0 
  -1  16   0   -1.29    5.53   0 
  -1  17  -1    5.66    5.38   0 
  -1  18  -2    4.64    5.14   0 
  -1  19  -3    8.83    5.23   0 
  -1  20  -4    8.59    5.06   0 
  -1  21  -6    3.73    5.11   0 
  -1  22  -9    2.42    5.35   0 
  -1  22  -8    2.20    5.39   0 
   0  -5 -20   -2.40    6.43   0 
   0  -5  -9    1.44    6.42   0 
   0  -4 -23   23.35    7.05   0 
   0  -3  -4    0.83   11.67   0 
   0  -2 -27   38.39    7.54   0 
   0   7   4    4.00    8.26   0 
   0   9   4    1.28    6.84   0 
   0  10   4   31.93    6.68   0 
   0  11   4   -4.69    5.85   0 
   0  12   4  114.17    6.75   0 
   0  14   3   10.08    5.22   0 
   0  15   3   -2.00    5.20   0 
   0  18   1  105.09    6.26   0 
   0  19   0   -3.19    4.89   0 
   0  20  -1    3.28    4.94   0 
   0  21  -3   -0.62    4.92   0 
   0  22  -4    4.92    4.82   0 
   0  23  -7    3.06    5.71   0 
   0  23  -6   -2.29    5.61   0 
   1  -7 -18  247.74    8.18   0 
   1  -7 -16   50.04    5.69   0 
   1  -7 -15   10.54    5.35   0 
   1  -7 -14   35.35    6.09   0 
   1  -7 -12   20.91    5.89   0 
   1  -6 -22   -2.67    6.43   0 
   1  -5 -25    3.59    5.13   0 
   1  -4 -27    5.64    6.39   0 
   1   1   3   77.50   17.23   0 
   1   8   6   22.39    8.49   0 
   1   9   6   98.40    7.52   0 
   1  10   6    3.66    6.02   0 
   1  14   5   28.35    5.44   0 
   1  18   3   59.67    5.88   0 
   1  19   2   33.93    5.50   0 
   1  20   1    5.47    5.04   0 
   1  21   0    5.24    4.84   0 
   1  22  -1    4.45    5.38   0 
   1  23  -3    4.68    5.08   0 
   2  -8 -19    4.71    5.24   0 
   2  -8 -18   48.35    7.14   0 
   2  -8 -12   37.02    7.65   0 
   2  -8 -11   34.08    6.52   0 
   2  -8 -10   67.17    6.64   0 
   2  -7 -23    3.84    6.64   0 
   2  -6 -26    1.38    4.97   0 
   2  -6  -4   26.36    9.09   0 
   2  -5 -28    6.99    5.84   0 
   2  -3   1   87.57   16.26   0 
   2   3   6    3.14   11.17   0 
   2  13   7   22.64    5.42   0 
   2  16   6    0.27    5.43   0 
   2  17   5   27.96    5.68   0 
   2  19   4    6.49    5.21   0 
   2  20   3   10.27    5.26   0 
   2  21   2    8.85    4.83   0 
   2  22   1    3.75    5.36   0 
   2  23  -1   -2.76    5.43   0 
   2  23   0    2.72    5.02   0 
   3  -9 -19   14.02    6.64   0 
   3  -8 -24    5.82    5.28   0 
   3  -8  -6   51.27    7.22   0 
   3  -7 -26    6.17    6.90   0 
   3  -7  -3   86.70    9.03   0 
   3   2   7   26.40   11.08   0 
   3   9   9   32.21    7.77   0 
   3  10   9   14.94    7.46   0 
   3  14   8   12.99    5.84   0 
   3  15   8    4.57    5.56   0 
   3  17   7   64.47    5.91   0 
   3  20   5    7.19    5.28   0 
   3  21   4   16.18    5.45   0 
   3  22   3    8.12    5.43   0 
   3  23   2    9.06    5.45   0 
   4 -10 -20    7.61    5.59   0 
   4 -10 -19   35.99    6.79   0 
   4 -10 -10   -0.81    5.16   0 
   4 -10  -9   29.65    5.56   0 
   4  -9 -24   19.72    5.63   0 
   4  -9  -6    5.38    6.07   0 
   4  -8 -27    6.52    5.43   0 
   4  -8  -3   26.27    7.23   0 
   4   7  10    0.72    5.87   0 
   4   8  10   12.64    6.14   0 
   4   9  10  115.10    7.21   0 
   4  10  10    1.81    5.78   0 
   4  11  10   20.61    5.93   0 
   4  12  10   24.61    5.61   0 
   4  17   8    8.01    5.05   0 
   4  19   7    6.36    4.88   0 
   4  20   6    4.95    4.95   0 
   4  23   3    4.89    5.23   0 
   5 -11 -20   67.79    6.12   0 
   5 -11 -19    5.46    5.30   0 
   5 -11 -18   38.75    6.80   0 
   5 -11 -11    0.73    5.45   0 
   5 -11 -10   17.44    5.33   0 
   5 -10 -24    1.14    5.53   0 
   5 -10  -6   91.32    6.58   0 
   5  -9 -27    2.91    5.52   0 
   5  -9  -3    3.33    6.28   0 
   5  -7   1    2.78    6.63   0 
   5  -4   5   50.15   10.71   0 
   5   3  10   24.87    8.61   0 
   5   6  11   19.22    7.13   0 
   5  12  11    0.72    5.06   0 
   5  13  11    4.67    4.97   0 
   5  18   9    3.22    4.90   0 
   5  19   8   -2.31    5.05   0 
   5  21   7    1.07    5.38   0 
   5  22   6    7.89    5.38   0 
   5  23   5    4.94    5.30   0 
   6 -12 -19    6.76    5.02   0 
   6 -12 -18    1.07    4.98   0 
   6 -12 -17   -3.25    4.90   0 
   6 -12 -16    9.53    5.18   0 
   6 -12 -15   44.86    5.50   0 
   6 -12 -14    1.18    5.26   0 
   6 -12 -13    3.57    5.36   0 
   6 -12 -12   16.81    5.49   0 
   6 -12 -11   22.80    5.77   0 
   6 -11 -24    6.95    5.75   0 
   6 -11 -23    4.66    6.29   0 
   6 -11  -6    3.44    5.19   0 
   6 -10  -3   11.42    5.72   0 
   6  -8   1   18.06    6.60   0 
   6  -6   4  154.12   10.45   0 
   6   6  12   28.33    7.53   0 
   6  12  12   18.29    5.35   0 
   6  13  12    0.80    5.17   0 
   6  16  11    1.94    5.32   0 
   6  18  10    3.48    5.07   0 
   6  21   8    0.03    5.35   0 
   6  22   7    0.70    5.07   0 
   7 -13 -17    1.35    4.94   0 
   7 -13 -16    0.45    4.79   0 
   7 -13 -15   -1.78    4.75   0 
   7 -13 -14   18.61    5.62   0 
   7 -13 -13    5.65    5.03   0 
   7 -12 -23   -2.76    5.17   0 
   7 -12 -22    5.48    6.06   0 
   7 -12  -7   12.31    5.06   0 
   7 -11  -4   27.12    7.11   0 
   7 -10  -1    4.37    5.88   0 
   7  -9   1   10.17    5.92   0 
   7  -7   4   53.30    7.86   0 
   7   6  13    2.08    7.10   0 
   7  12  13   -3.00    5.31   0 
   7  13  13    3.97    5.06   0 
   7  16  12   14.77    5.35   0 
   7  18  11    7.27    4.91   0 
   7  20  10    2.15    5.24   0 
   7  21   9    7.41    5.29   0 
   7  22   8    0.69    5.10   0 
   8 -13 -22   19.27    5.34   0 
   8 -13 -21    1.68    4.85   0 
   8 -13  -9    5.29    4.91   0 
   8 -13  -8   14.81    5.72   0 
   8 -12  -4    4.81    5.35   0 
   8  -8   4   12.79    5.84   0 
   8   3  13    3.90    7.31   0 
   8   7  14    3.19    6.62   0 
   8   8  14   11.80    5.59   0 
   8  10  14    3.54    5.17   0 
   8  11  14   40.77    5.67   0 
   8  12  14    4.02    5.21   0 
   8  16  13    1.46    5.37   0 
   8  18  12    4.21    4.64   0 
   8  20  11    6.18    5.17   0 
   8  21  10    4.56    5.08   0 
   9 -14 -20    2.85    4.71   0 
   9 -14 -19   -3.02    5.32   0 
   9 -14 -18   19.52    5.47   0 
   9 -14 -17   12.87    4.98   0 
   9 -14 -13    1.38    5.14   0 
   9 -14 -12    0.38    5.18   0 
   9 -14 -10    1.63    5.15   0 
   9 -13  -6   76.36    6.31   0 
   9 -13  -5   12.06    5.73   0 
   9 -12  -2   -1.44    5.24   0 
   9 -11   0   -0.49    5.53   0 
   9  -8   5   79.28    8.35   0 
   9   8  15    6.88    6.28   0 
   9   9  15   -0.96    6.17   0 
   9  10  15   20.43    6.72   0 
   9  11  15    7.10    6.68   0 
   9  15  14    2.44    5.33   0 
   9  18  13    1.38    5.18   0 
   9  20  12    0.76    6.81   0 
  10 -14  -8   13.39    5.30   0 
  10 -14  -7    4.19    5.08   0 
  10 -13  -3   25.45    5.82   0 
  10 -12  -1    5.60    5.17   0 
  10 -10   3    8.16    6.46   0 
  10   4  15    1.78    8.14   0 
  10  14  15   12.09    5.59   0 
  10  15  15    2.52    6.69   0 
  10  19  13    4.06    6.01   0 
  11 -15 -19    1.94    5.37   0 
  11 -15 -18    1.72    5.23   0 
  11 -15 -11   13.13    5.20   0 
  11 -15 -10   -3.34    4.92   0 
  11 -15  -9    5.22    4.93   0 
  11 -14  -5    4.78    5.05   0 
  11 -13  -2   13.24    5.23   0 
  11  -8   7   34.49    7.75   0 
  11   2  15    3.77    9.97   0 
  11   6  16    5.66    6.57   0 
  11  12  16    5.18    4.86   0 
  11  13  16    7.59    5.42   0 
  11  16  15   36.35    6.20   0 
  11  17  15    5.24    7.19   0 
  12 -15  -8   26.60    5.19   0 
  12 -15  -7   -1.98    4.65   0 
  12 -14  -3    6.56    5.04   0 
  12 -12   2    2.29    5.32   0 
  12  -8   8   44.56    7.88   0 
  12  -7   9   21.01    8.87   0 
  12  -6  10   13.87    8.91   0 
  12  -5  11   50.19   10.66   0 
  12   3  16    3.14    8.72   0 
  12   8  17   17.45    6.76   0 
  12   9  17    3.96    6.17   0 
  12  10  17    4.73    6.09   0 
  12  11  17    7.19    5.87   0 
  12  15  16    8.62    5.78   0 
  13 -16 -14    7.05    5.10   0 
  13 -16 -13    7.64    5.35   0 
  13 -16 -12    9.34    5.12   0 
  13 -16 -11    3.00    5.13   0 
  13 -16 -10    7.52    5.60   0 
  13 -15  -5    0.37    4.83   0 
  13 -14  -2    5.22    5.33   0 
  13 -10   6    4.03    6.53   0 
  13   5  17   10.79    7.69   0 
  13  13  17    1.94    5.54   0 
  13  14  17   -5.54    6.42   0 
  14 -16  -9    5.07    5.19   0 
  14 -16  -8   10.72    5.39   0 
  14 -15  -4   11.12    5.35   0 
  14 -14  -1   10.16    5.58   0 
  14  -9   8   75.93    7.77   0 
  14   3  17    0.23    8.46   0 
  14   8  18    3.06    6.75   0 
  14   9  18   13.12    6.56   0 
  14  10  18   -2.79    6.50   0 
  14  11  18    7.21    6.49   0 
  15 -16  -7   -1.73    4.98   0 
  15 -16  -6    2.83    5.09   0 
  15 -15  -3    8.00    6.47   0 
  15 -14   0    0.90    5.28   0 
  15 -11   6    6.40    5.53   0 
  15   5  18   75.45    9.35   0 
  16 -16  -5   -4.90    4.67   0 
  16 -15  -2   -1.59    6.64   0 
  16 -14   1    5.19    5.69   0 
  16 -13   3    7.89    6.54   0 
  16 -12   5    5.22    5.13   0 
  16 -10   8    5.26    6.38   0 
  17 -16  -4    1.84    5.49   0 
  17 -15  -1   18.18    5.98   0 
  17 -14   2    5.46    5.33   0 
  17 -11   7   -1.24    6.16   0 
  17   7  19    5.88    8.03   0 
  17   8  19   -0.77    7.15   0 
  18 -16  -3   -4.41    5.76   0 
  18 -15   0    6.45    5.88   0 
  18 -14   2    8.04    6.85   0 
  18 -13   4    5.75    6.55   0 
  18 -12   6   16.59    5.49   0 
  18  -9  10    3.40    6.90   0 
  18  -6  13    7.97    9.03   0 
  18   5  19   18.70    9.13   0 
  19 -15   0    4.48    7.05   0 
  19 -14   3    5.54    5.61   0 
  19 -10   9    9.84    6.81   0 
  20 -13   5    5.39    5.54   0 
  20 -11   8    6.87    6.92   0 
  -4   8  -7    8.43    6.97   0 
  -4   9  -7   16.71    6.23   0 
  -4  10  -7    0.21    5.52   0 
  -4  11  -7    2.65    5.17   0 
  -4  12 -23    2.21    8.84   0 
  -4  12  -7    6.59    6.60   0 
  -4  13 -22    2.11    7.81   0 
  -4  13  -8    5.67    5.36   0 
  -4  14 -21    8.46    7.07   0 
  -4  14  -9   24.76    5.59   0 
  -4  14  -8   23.41    6.86   0 
  -4  15 -20    5.65    6.81   0 
  -4  15 -10    0.34    5.10   0 
  -4  16 -19    7.24    7.98   0 
  -4  16 -18    3.60    6.64   0 
  -4  16 -17    3.80    6.79   0 
  -4  16 -16    1.82    4.99   0 
  -4  16 -15    9.21    5.07   0 
  -4  16 -14    6.36    5.04   0 
  -4  16 -13    3.79    5.51   0 
  -4  16 -12    0.49    6.38   0 
  -4  16 -11   18.65    6.45   0 
  -3   1 -18   36.81   10.28   0 
  -3   6 -25    3.33   14.26   0 
  -3   8  -3   13.07    6.77   0 
  -3   9  -3    6.83    6.28   0 
  -3  10  -3   31.32    6.19   0 
  -3  11  -3   86.56    7.18   0 
  -3  12  -3   19.76    6.09   0 
  -3  13  -3    6.06    7.18   0 
  -3  15  -5   14.04    5.07   0 
  -3  16  -6   12.05    5.26   0 
  -3  17  -7   59.59    5.85   0 
  -3  18  -9   11.90    6.07   0 
  -3  18  -8    2.89    5.69   0 
  -3  19 -18    4.94    5.78   0 
  -3  19 -12    2.10    5.35   0 
  -3  19 -11    2.61    5.30   0 
  -3  19 -10    7.28    6.81   0 
  -2  -1 -20    6.79    7.17   0 
  -2   1 -24   40.81    8.47   0 
  -2   5  -1  573.67   18.48   0 
  -2  10   0    6.05    6.39   0 
  -2  11   0    1.60    5.84   0 
  -2  12   0   -0.59    5.63   0 
  -2  14  -1   14.24    5.82   0 
  -2  15  -1   -0.49    5.19   0 
  -2  17  -3   12.40    5.47   0 
  -2  18  -4    7.49    5.13   0 
  -2  19  -5    8.38    5.21   0 
  -2  20  -7   23.84    5.75   0 
  -2  21  -9   -0.41    6.01   0 
  -1  -3 -20    5.89    6.68   0 
  -1  -3  -9    4.94    7.39   0 
  -1  -2 -23    5.67    6.69   0 
  -1  -1 -25    0.83    6.64   0 
  -1  14   2   75.33    5.99   0 
  -1  15   1    2.65    5.31   0 
  -1  16   1   35.60    5.93   0 
  -1  17   0    2.78    5.53   0 
  -1  18  -1   14.97    5.33   0 
  -1  19  -2   26.33    5.13   0 
  -1  20  -3   27.99    5.35   0 
  -1  21  -5   -1.06    4.85   0 
  -1  21  -4   13.54    6.68   0 
  -1  22  -7    3.54    5.63   0 
  -1  22  -6    4.23    5.20   0 
   0  -5 -19    2.49    5.33   0 
   0  -5 -18    0.02    6.89   0 
   0  -5 -11    1.71    7.27   0 
   0  -5 -10   -0.93    6.31   0 
   0  -4  -7   82.99   10.99   0 
   0  -3 -25    0.37    6.57   0 
   0  -1 -28    5.15    6.78   0 
   0   0 -29    5.71    8.30   0 
   0   1 -30   -3.12    7.74   0 
   0   4   3  432.88   16.44   0 
   0  13   4    1.19    5.15   0 
   0  14   4    2.61    5.21   0 
   0  16   3    5.87    5.50   0 
   0  17   2   -0.70    5.40   0 
   0  19   1    2.10    5.10   0 
   0  20   0   40.79    5.47   0 
   0  21  -2   -0.29    4.97   0 
   0  21  -1    3.12    6.18   0 
   0  22  -3   -0.30    4.79   0 
   0  23  -5   -3.74    4.88   0 
   1  -6 -21    8.70    5.59   0 
   1  -6 -20   10.43    6.48   0 
   1  -6  -8  264.06    9.99   0 
   1  -5 -24    3.53    6.13   0 
   1  -4 -26    0.94    6.49   0 
   1  -4  -3  167.51   13.63   0 
   1  -3 -28   -5.05    6.72   0 
   1  -2 -29    6.92    7.21   0 
   1  -2   0   16.94   15.84   0 
   1   4   5   59.14   10.53   0 
   1  12   6    2.95    5.38   0 
   1  13   6   17.71    5.24   0 
   1  15   5    9.56    5.21   0 
   1  16   5   12.87    5.31   0 
   1  17   4    5.60    5.28   0 
   1  19   3    4.06    5.08   0 
   1  20   2    4.39    5.00   0 
   1  21   1    3.02    4.92   0 
   1  22   0   -2.17    5.18   0 
   1  23  -2   13.57    5.42   0 
   2  -8 -17   66.24    5.95   0 
   2  -8 -16   24.49    5.05   0 
   2  -8 -14   35.96    6.15   0 
   2  -8 -13   24.47    6.08   0 
   2  -7 -22   11.08    6.20   0 
   2  -7  -7   31.83    7.22   0 
   2  -6 -25    7.57    5.17   0 
   2  -5 -27    0.09    6.24   0 
   2  -4 -29    4.07    5.61   0 
   2  10   8   -0.06    7.23   0 
   2  14   7   -2.91    5.43   0 
   2  15   7    9.61    5.52   0 
   2  17   6    0.56    5.14   0 
   2  18   5    2.93    5.28   0 
   2  19   5    7.44    6.38   0 
   2  20   4    5.65    5.09   0 
   2  21   3    5.92    4.83   0 
   2  22   2    4.02    5.30   0 
   2  23   1   -3.33    5.43   0 
   3  -9 -18   18.18    5.24   0 
   3  -9 -17    2.08    5.07   0 
   3  -9 -16   11.54    5.23   0 
   3  -9 -15    1.37    5.23   0 
   3  -9 -14   48.61    5.87   0 
   3  -9 -13    5.34    5.59   0 
   3  -9 -12   -1.45    5.75   0 
   3  -9 -11    9.47    5.94   0 
   3  -8 -23    6.38    5.45   0 
   3  -8 -22    7.43    7.04   0 
   3  -8  -7  303.64    9.54   0 
   3  -7 -25    1.69    6.35   0 
   3  -7  -4   99.53    8.96   0 
   3  -6 -28    1.41    5.44   0 
   3  -5   0   -1.36   11.60   0 
   3   4   8   22.38    7.50   0 
   3   7   9   47.70    6.61   0 
   3   8   9   12.16    6.16   0 
   3  11   9   13.80    6.00   0 
   3  12   9   34.95    5.72   0 
   3  13   9   80.25    6.24   0 
   3  16   8    3.70    5.28   0 
   3  18   7   55.40    5.64   0 
   3  19   6    6.83    5.42   0 
   3  21   5   -1.32    5.47   0 
   3  22   4    4.81    5.03   0 
   4 -10 -18  141.17    6.90   0 
   4 -10 -16    4.06    5.41   0 
   4 -10 -15   38.57    5.54   0 
   4 -10 -14   -0.39    5.50   0 
   4 -10 -13    0.39    5.10   0 
   4 -10 -12   57.11    5.82   0 
   4 -10 -11   -2.02    5.48   0 
   4  -9 -23    8.17    5.53   0 
   4  -9 -22   53.25    7.54   0 
   4  -9  -7   24.58    6.09   0 
   4  -8 -26    4.43    5.75   0 
   4  -7 -28    6.45    5.72   0 
   4  -5   2  118.98   12.10   0 
   4   3   9  117.15   10.38   0 
   4  13  10   11.04    5.30   0 
   4  14  10   10.26    5.62   0 
   4  16   9    4.65    5.14   0 
   4  17   9   12.55    5.05   0 
   4  20   7   -0.06    4.73   0 
   4  21   6    4.52    5.06   0 
   4  22   5    2.55    5.39   0 
   4  23   4    3.10    5.32   0 
   5 -11 -17   48.59    5.67   0 
   5 -11 -16    5.93    5.21   0 
   5 -11 -12   18.92    5.69   0 
   5 -10 -23    4.24    5.47   0 
   5 -10  -7   26.97    5.72   0 
   5  -9 -26   -0.92    5.53   0 
   5  -8  -1   78.78    7.70   0 
   5   5  11   41.40    7.63   0 
   5  14  11    0.46    5.21   0 
   5  15  11   16.66    6.30   0 
   5  17  10    8.08    5.43   0 
   5  22   7    3.89    5.26   0 
   6 -11 -21    3.45    6.27   0 
   6 -11  -8   89.22    6.04   0 
   6 -11  -7   20.98    5.25   0 
   6 -10 -26    3.02    5.77   0 
   6 -10 -25    9.76    6.85   0 
   6 -10  -4   39.15    6.09   0 
   6  -2   8   22.72   16.53   0 
   6   5  12   16.97    7.14   0 
   6  14  12    0.65    4.83   0 
   6  15  12   10.43    5.70   0 
   6  17  11   -0.59    5.14   0 
   6  19  10   -2.22    4.85   0 
   6  21   9    5.36    5.59   0 
   6  22   8    4.01    5.41   0 
   7 -12 -21    6.68    5.16   0 
   7 -12 -20    6.60    5.12   0 
   7 -12  -9   -0.67    4.75   0 
   7 -12  -8    6.54    5.01   0 
   7 -11 -25    1.89    5.71   0 
   7 -10  -2   37.02    7.36   0 
   7   5  13    0.78    7.20   0 
   7  14  13    3.04    5.76   0 
   7  15  13    5.74    6.89   0 
   7  17  12    6.14    5.43   0 
   7  19  11    8.13    4.67   0 
   7  21  10    1.55    5.33   0 
   8 -13 -20    7.83    5.05   0 
   8 -13 -19    2.16    4.90   0 
   8 -13 -18   -2.35    4.99   0 
   8 -13 -17    2.51    5.02   0 
   8 -13 -16    0.83    6.03   0 
   8 -13 -13    0.76    5.07   0 
   8 -13 -12   -0.72    5.39   0 
   8 -13 -11    3.67    5.19   0 
   8 -13 -10   11.43    5.22   0 
   8 -12  -6   -1.77    5.17   0 
   8 -12  -5   -1.10    5.22   0 
   8 -11  -2   28.75    6.04   0 
   8 -10   0    0.58    5.86   0 
   8  -9   2   14.47    6.27   0 
   8   6  14   25.88    7.18   0 
   8  13  14   -2.17    6.12   0 
   8  14  14    5.47    5.56   0 
   8  17  13    0.69    5.24   0 
   8  19  12   -3.04    4.94   0 
   9 -14 -16    2.51    4.94   0 
   9 -14 -15    2.21    4.87   0 
   9 -14 -14    4.06    4.94   0 
   9 -13 -23    8.26    5.68   0 
   9 -13 -22   -0.09    5.12   0 
   9 -12  -3    1.38    5.13   0 
   9   3  14   10.23    8.87   0 
   9   7  15    5.80    6.62   0 
   9  12  15    7.10    5.07   0 
   9  13  15    6.98    5.60   0 
   9  16  14    6.95    5.49   0 
   9  17  14   10.96    6.86   0 
   9  19  13   31.16    5.94   0 
  10 -14 -21   -3.26    5.53   0 
  10 -14 -20    2.18    5.35   0 
  10 -14 -19    7.17    5.33   0 
  10 -14 -10    1.12    5.33   0 
  10 -14  -9    2.18    5.19   0 
  10 -13  -5    4.34    5.52   0 
  10 -13  -4    2.92    5.52   0 
  10 -11   1   -0.16    5.05   0 
  10  -8   6   -1.82    6.09   0 
  10   8  16    8.47    6.55   0 
  10   9  16   82.45    7.94   0 
  10  10  16    3.39    6.37   0 
  10  11  16   11.46    6.45   0 
  10  16  15    0.04    5.82   0 
  10  18  14    6.88    5.99   0 
  11 -15 -17    0.90    5.46   0 
  11 -15 -16   -1.74    5.05   0 
  11 -15 -15    2.24    4.95   0 
  11 -15 -14   -4.74    5.32   0 
  11 -15 -13   -0.88    4.98   0 
  11 -15 -12    2.70    5.04   0 
  11 -14  -7   35.21    5.29   0 
  11 -14  -6   27.03    5.25   0 
  11 -12   0    0.19    5.12   0 
  11 -11   2   28.44    5.72   0 
  11 -10   4    2.29    5.19   0 
  11  -7   8    4.94    7.26   0 
  11  -4  11   11.62   10.40   0 
  11   5  16   26.42    7.21   0 
  11  14  16   -2.06    5.87   0 
  11  15  16    7.92    6.87   0 
  12 -15 -10    4.14    4.93   0 
  12 -15  -9   13.19    5.10   0 
  12 -14  -5    3.65    5.97   0 
  12 -14  -4    4.66    4.97   0 
  12 -13  -1   -2.08    4.88   0 
  12 -12   1   26.35    5.44   0 
  12 -11   3   34.10    6.94   0 
  12 -10   5   15.36    5.62   0 
  12   7  17    6.12    6.70   0 
  12  12  17    0.45    5.03   0 
  12  13  17    3.46    6.95   0 
  12  16  16    2.33    5.65   0 
  13 -16 -15    1.29    5.37   0 
  13 -15  -7    5.29    4.99   0 
  13 -15  -6   15.09    5.21   0 
  13 -14  -3   25.96    5.49   0 
  13 -13   0   -1.44    4.99   0 
  13 -12   2   39.42    6.67   0 
  13 -11   4   21.24    5.42   0 
  13  -9   7   10.09    6.77   0 
  13   4  17    6.36    8.48   0 
  13  15  17   -1.79    5.59   0 
  14 -16 -14    0.63    5.30   0 
  14 -16 -13    3.07    5.40   0 
  14 -16 -12    1.89    5.27   0 
  14 -16 -10    1.05    5.32   0 
  14 -15  -5    1.38    5.06   0 
  14 -14  -2   29.29    6.74   0 
  14 -13   1    2.96    5.06   0 
  14 -12   3   61.05    6.10   0 
  14 -11   5    0.06    5.45   0 
  14  -8   9    5.31    6.63   0 
  14   7  18    2.64    6.99   0 
  14  12  18    3.88    5.46   0 
  14  13  18    5.34    7.08   0 
  15 -16  -9    0.61    5.42   0 
  15 -16  -8    1.17    5.28   0 
  15 -15  -4    3.81    5.52   0 
  15 -14  -1    8.68    6.93   0 
  15 -13   2   11.19    5.69   0 
  15 -12   4   35.74    5.68   0 
  15 -10   7   -5.94    6.44   0 
  16 -16  -7    2.07    4.71   0 
  16 -16  -6   15.16    5.15   0 
  16 -15  -3    1.83    5.65   0 
  16 -14   0    1.28    5.41   0 
  16 -11   6   -1.16    6.14   0 
  16  -9   9    7.01    6.72   0 
  16  -8  10    1.21    8.01   0 
  16  -5  13    6.44    8.78   0 
  16   3  18    4.63   10.05   0 
  16   8  19   23.19    8.27   0 
  16   9  19    4.21    7.01   0 
  16  10  19   -0.40    6.84   0 
  17 -16  -6    6.36    5.05   0 
  17 -16  -5   -1.30    5.26   0 
  17 -15  -2    2.80    5.68   0 
  17 -14   1   21.77    5.69   0 
  17 -13   3    1.14    6.62   0 
  17 -12   5    5.47    5.44   0 
  17 -10   8   -1.87    6.45   0 
  17   2  18   18.88   12.38   0 
  17   6  19   10.49    8.09   0 
  18 -16  -4    9.64    5.77   0 
  18 -15  -1    0.74    5.62   0 
  18 -11   7   -0.82    6.15   0 
  18  -8  11    2.92    7.07   0 
  18  -7  12   12.51    8.33   0 
  19 -14   2    4.13    5.56   0 
  19 -13   4    1.55    6.44   0 
  19 -12   6    2.84    5.19   0 
  19  -9  10    5.93    6.90   0 
  19  -5  14    4.07    8.94   0 
  20 -12   6    2.96    6.97   0 
  20 -10   9    4.74    6.96   0 
  20  -4  15    3.62    9.87   0 
  -4   4 -11    7.73   14.25   0 
  -4   5  -9  178.38   14.01   0 
  -4   6  -8    9.61    8.89   0 
  -4   7  -7  449.01   13.87   0 
  -4   9  -6    6.73    6.80   0 
  -4  10  -6   17.33    5.87   0 
  -4  11  -6   -0.28    5.42   0 
  -4  12  -6    5.10    6.63   0 
  -4  13 -23    6.92    8.98   0 
  -4  13  -7   26.44    5.84   0 
  -4  14 -22   -0.23    7.66   0 
  -4  15 -21    2.72    6.97   0 
  -4  16 -20   -1.11    7.03   0 
  -4  16 -10    4.58    5.43   0 
  -4  16  -9   13.01    6.79   0 
  -4  17 -18   15.14    7.15   0 
  -4  17 -17    5.98    6.39   0 
  -4  17 -15    2.08    5.25   0 
  -4  17 -14    3.36    5.00   0 
  -4  17 -13   -1.48    4.91   0 
  -4  17 -12   11.30    6.70   0 
  -4  17 -11   12.38    6.49   0 
  -3   1 -17    2.90    9.85   0 
  -3   1 -12  109.07   14.84   0 
  -3   2 -20   13.16    9.82   0 
  -3   3 -22    3.14    8.63   0 
  -3   4  -5  121.48   13.31   0 
  -3   5  -4   86.06   11.70   0 
  -3   7  -3   88.23    8.44   0 
  -3   9  -2    7.58    7.86   0 
  -3  10  -2  167.35    8.27   0 
  -3  11  -2   67.70    7.24   0 
  -3  12  -2   39.06    7.84   0 
  -3  14  -3    2.87    5.64   0 
  -3  15  -4   -0.04    5.16   0 
  -3  16  -4    2.65    6.56   0 
  -3  17  -6   12.39    5.07   0 
  -3  17  -5   10.69    6.46   0 
  -3  18  -7   53.50    6.27   0 
  -3  19  -9    0.60    5.46   0 
  -3  19  -8    0.80    6.70   0 
  -3  20 -16   -0.09    5.58   0 
  -3  20 -15    4.59    5.49   0 
  -3  20 -14    4.58    5.34   0 
  -3  20 -13   -1.43    5.10   0 
  -3  20 -12    3.39    5.82   0 
  -3  20 -11    1.87    7.06   0 
  -2  -1 -19   14.61    7.62   0 
  -2  -1 -10   52.04   11.23   0 
  -2   0 -22   61.26    8.22   0 
  -2   2 -25    7.28    8.67   0 
  -2   3 -26   22.84   10.25   0 
  -2   4 -27    4.25    9.88   0 
  -2   7   0 1300.19   19.64   0 
  -2  13   0    3.82    5.61   0 
  -2  16  -1   38.81    6.20   0 
  -2  17  -2    8.94    5.32   0 
  -2  18  -3   11.07    5.21   0 
  -2  19  -4    3.32    5.32   0 
  -2  20  -6   -2.35    5.47   0 
  -2  20  -5    3.79    5.36   0 
  -2  21  -8    8.57    5.45   0 
  -2  21  -7    4.28    5.48   0 
  -2  22 -11    1.85    5.51   0 
  -2  22 -10   -2.97    5.76   0 
  -2  22  -9    3.62    7.09   0 
  -1  -3 -19   -0.18    6.65   0 
  -1  -3 -10  138.85   10.33   0 
  -1  -2 -22    5.71    6.65   0 
  -1  -1 -24   38.10    7.76   0 
  -1   0 -26    3.86    6.95   0 
  -1   1 -27   50.48    9.00   0 
  -1   2 -28    5.13    8.69   0 
  -1   3 -29    3.38    8.46   0 
  -1   4   1  247.73   14.97   0 
  -1   6   2   14.11    9.83   0 
  -1   9   3  168.16    8.94   0 
  -1  10   3    3.20    6.42   0 
  -1  11   3    9.42    5.95   0 
  -1  12   3   49.60    6.12   0 
  -1  15   2    4.09    5.46   0 
  -1  17   1    2.88    5.59   0 
  -1  18   0    2.45    5.15   0 
  -1  19  -1    4.56    4.93   0 
  -1  20  -2    7.68    5.14   0 
  -1  21  -3    2.40    4.83   0 
  -1  22  -5    1.12    5.05   0 
  -1  23  -8   -4.65    5.67   0 
   0  -5 -17    1.07    5.85   0 
   0  -5 -16   -1.58    5.67   0 
   0  -5 -15    3.17    6.48   0 
   0  -5 -14    5.78    6.79   0 
   0  -5 -13    1.13    5.76   0 
   0  -5 -12    1.38    5.70   0 
   0  -3 -24    0.05    6.69   0 
   0  -2 -26    1.85    6.91   0 
   0   9   5   -1.58    6.66   0 
   0  10   5  112.79    7.40   0 
   0  11   5   -4.88    5.60   0 
   0  12   5  328.70    8.60   0 
   0  15   4    3.74    4.98   0 
   0  17   3    0.07    5.27   0 
   0  19   2    3.89    6.41   0 
   0  20   1    2.42    4.96   0 
   0  21   0    3.40    5.08   0 
   0  22  -2    1.11    4.70   0 
   0  23  -3    1.35    4.69   0 
   1  -6 -19    6.98    5.38   0 
   1  -6 -10   21.65    6.55   0 
   1  -5 -23   81.28    7.82   0 
   1  -5  -6  336.83   12.54   0 
   1  -4 -25    5.71    6.63   0 
   1  -3 -27    4.21    6.96   0 
   1  -1 -30   25.24    7.47   0 
   1  14   6   13.41    5.27   0 
   1  15   6    8.42    5.78   0 
   1  17   5    4.44    5.42   0 
   1  18   4    6.61    5.25   0 
   1  19   4    4.04    6.51   0 
   1  20   3   20.77    5.34   0 
   1  21   2   16.24    5.24   0 
   1  23  -1    1.20    5.30   0 
   2  -7 -21   18.49    5.56   0 
   2  -7 -20   35.82    6.72   0 
   2  -7  -9   12.54    7.97   0 
   2  -7  -8    1.05    6.56   0 
   2  -6 -24   36.25    5.72   0 
   2  -6  -5  512.88   13.50   0 
   2  -5 -26   18.43    6.13   0 
   2  -4 -28    0.88    6.87   0 
   2  -2   2    7.09   17.18   0 
   2   1   5    3.08   15.56   0 
   2   8   8   67.74    7.29   0 
   2   9   8    6.05    6.07   0 
   2  11   8   -1.68    5.88   0 
   2  12   8   24.94    5.96   0 
   2  13   8    0.26    5.16   0 
   2  16   7  105.47    6.64   0 
   2  18   6   25.12    5.57   0 
   2  20   5   -0.43    6.46   0 
   2  21   4    6.51    5.06   0 
   2  22   3    4.73    4.95   0 
   2  23   2    5.61    5.53   0 
   3  -8 -21    9.23    5.60   0 
   3  -8  -8  100.74    7.39   0 
   3  -7 -24   13.75    6.86   0 
   3  -6 -27    3.04    5.24   0 
   3  -6  -2    2.34    9.12   0 
   3  -5 -29   -3.07    5.79   0 
   3   6   9   46.48    6.88   0 
   3  14   9    6.81    5.67   0 
   3  15   9   15.65    5.62   0 
   3  17   8   33.78    5.60   0 
   3  19   7   21.87    4.91   0 
   3  20   6    9.53    5.16   0 
   3  23   3   -1.36    5.21   0 
   4  -9 -21   -2.72    5.52   0 
   4  -9  -8    2.25    5.84   0 
   4  -8 -25    1.23    5.50   0 
   4  -8  -4   13.41    7.02   0 
   4  -7 -27    4.23    6.52   0 
   4   1   8  620.45   22.71   0 
   4   5  10   21.09    7.44   0 
   4  10  11    2.07    6.63   0 
   4  15  10    5.76    5.41   0 
   4  16  10    8.36    6.42   0 
   4  18   9   18.75    5.24   0 
   4  19   8    9.97    5.13   0 
   4  23   5    1.66    5.37   0 
   5 -10 -21   -0.45    5.47   0 
   5 -10 -20    6.05    6.46   0 
   5 -10  -8   22.86    5.58   0 
   5  -9 -25   -1.45    5.85   0 
   5  -9 -24    3.29    6.53   0 
   5  -8 -27    4.93    6.75   0 
   5  -6   2    3.51    7.27   0 
   5   9  12   50.54    7.23   0 
   5  10  12   10.74    5.49   0 
   5  11  12   19.59    5.28   0 
   5  16  11    5.96    4.89   0 
   5  18  10   20.50    5.22   0 
   5  20   9    7.76    5.04   0 
   5  21   8    6.62    5.30   0 
   6 -11 -20    1.20    5.25   0 
   6 -11 -19   21.27    5.42   0 
   6 -11 -10   90.89    6.29   0 
   6 -11  -9   14.90    5.25   0 
   6 -10 -24   14.93    5.86   0 
   6 -10  -5    5.28    5.51   0 
   6  -9 -27   -3.91    5.38   0 
   6  -9  -2  217.69    8.52   0 
   6  -7   2  163.80    8.80   0 
   6   2  11   24.10    9.64   0 
   6   9  13    4.65    6.53   0 
   6  10  13    6.36    5.61   0 
   6  11  13    7.71    5.63   0 
   6  12  13    2.37    6.07   0 
   6  16  12   44.29    6.13   0 
   6  18  11    8.85    4.92   0 
   6  20  10    5.17    5.37   0 
   7 -12 -19   11.42    5.14   0 
   7 -12 -18    2.31    5.31   0 
   7 -12 -17    2.56    5.05   0 
   7 -12 -16   14.98    5.16   0 
   7 -12 -14   13.73    5.27   0 
   7 -12 -13    0.84    5.29   0 
   7 -12 -12   46.78    5.95   0 
   7 -12 -11   10.15    5.30   0 
   7 -12 -10   14.81    5.43   0 
   7 -11 -24    7.47    5.42   0 
   7 -11 -23    4.85    5.12   0 
   7 -11  -6   15.66    5.25   0 
   7 -10 -26   11.56    7.27   0 
   7  -9   0    0.45    5.91   0 
   7  -6   5  351.64   12.55   0 
   7   2  12    5.72    9.74   0 
   7   9  14   -1.25    6.61   0 
   7  10  14   34.97    6.95   0 
   7  11  14   27.24    6.85   0 
   7  12  14   14.05    6.30   0 
   7  16  13    8.52    5.25   0 
   7  18  12    2.43    4.93   0 
   7  20  11   -4.87    4.85   0 
   8 -13 -15    2.35    5.01   0 
   8 -13 -14   -0.60    5.19   0 
   8 -12 -23    6.21    5.50   0 
   8 -12 -22    4.13    4.84   0 
   8 -12  -7    1.76    5.05   0 
   8 -11  -3   12.87    5.80   0 
   8   5  14    1.62    7.22   0 
   8  15  14    5.87    5.63   0 
   8  16  14    3.21    6.45   0 
   8  18  13   -0.43    5.30   0 
   8  20  12    3.97    5.60   0 
   9 -13 -21    7.65    5.07   0 
   9 -13 -20    6.39    5.18   0 
   9 -13 -19    0.39    6.13   0 
   9 -13  -9    3.47    5.27   0 
   9 -12  -4   17.71    5.51   0 
   9 -11  -1   11.54    5.73   0 
   9 -10   1    1.63    5.62   0 
   9  -9   3   96.68    6.68   0 
   9  -7   6   80.76    8.84   0 
   9   6  15   84.01    8.41   0 
   9  14  15   -4.07    5.70   0 
   9  15  15   -0.06    5.57   0 
   9  18  14    2.46    5.31   0 
  10 -14 -18    8.48    5.37   0 
  10 -14 -17   -0.51    4.87   0 
  10 -14 -16    1.74    4.86   0 
  10 -14 -15   -0.22    4.97   0 
  10 -14 -14    5.21    5.17   0 
  10 -14 -13    6.63    5.06   0 
  10 -14 -12    1.31    5.33   0 
  10 -14 -11   15.46    5.44   0 
  10 -13  -6    5.00    5.33   0 
  10 -12  -2    6.90    5.55   0 
  10 -11   0    0.20    6.51   0 
  10  -9   4    6.18    7.29   0 
  10  -7   7   37.89    8.07   0 
  10  -3  11    9.38   11.83   0 
  10   1  14    3.96   10.79   0 
  10   7  16    4.48    6.51   0 
  10  12  16    6.10    5.55   0 
  10  13  16    6.42    5.14   0 
  10  14  16   11.19    6.72   0 
  10  17  15    5.71    5.52   0 
  11 -14 -20   10.94    5.08   0 
  11 -14  -9    7.42    5.47   0 
  11 -14  -8    4.44    5.17   0 
  11 -13  -4   23.18    5.30   0 
  11  -9   5   25.59    7.44   0 
  11  -6   9   41.11    9.16   0 
  11  -5  10   45.48    9.83   0 
  11   4  16   14.65    8.19   0 
  11  10  17   -3.93    6.17   0 
  11  11  17   10.48    6.43   0 
  11  16  16    9.23    5.80   0 
  12 -15 -18    7.97    5.13   0 
  12 -15 -17    4.57    5.14   0 
  12 -15 -16    6.89    5.30   0 
  12 -15 -15    3.24    5.04   0 
  12 -15 -14    6.61    5.03   0 
  12 -15 -13    5.62    5.12   0 
  12 -15 -12    2.69    5.00   0 
  12 -15 -11    2.35    4.99   0 
  12 -14  -6    7.35    5.16   0 
  12 -13  -2    0.37    4.85   0 
  12  -9   6  139.84    8.47   0 
  12   6  17   -0.38    6.59   0 
  12  14  17    4.10    5.74   0 
  12  15  17    2.33    6.87   0 
  13 -15 -10   10.55    4.88   0 
  13 -15  -9   17.86    5.13   0 
  13 -15  -8    6.41    5.04   0 
  13 -14  -4    5.38    5.17   0 
  13 -13  -1    7.96    5.26   0 
  13  -8   8   24.56    8.19   0 
  13   8  18   11.01    8.49   0 
  13   9  18   23.59    6.88   0 
  13  10  18    3.70    6.51   0 
  13  11  18    5.88    6.30   0 
  13  12  18    0.75    6.34   0 
  14 -15  -7    7.71    4.99   0 
  14 -15  -6   10.17    4.96   0 
  14 -14  -3   18.73    5.43   0 
  14 -13   0    4.44    5.86   0 
  14 -10   6    8.96    6.59   0 
  14  -7  10   39.86    7.63   0 
  14  -6  11   58.85    9.30   0 
  14  -5  12   31.67    9.36   0 
  14   6  18    9.33    7.13   0 
  15 -16 -13   -3.96    5.23   0 
  15 -16 -11    0.56    5.24   0 
  15 -16 -10   15.17    5.50   0 
  15 -15  -5   -4.51    4.82   0 
  15 -14  -2    6.45    6.50   0 
  15 -13   1   -0.52    5.88   0 
  15 -12   3    5.14    6.76   0 
  15 -11   5   21.44    6.79   0 
  15  -9   8    2.42    6.82   0 
  15   4  18   40.86   10.03   0 
  15   9  19    4.75    8.15   0 
  15  10  19    5.83    7.00   0 
  15  11  19    2.77    6.70   0 
  16 -16 -10    6.13    5.30   0 
  16 -16  -9    2.87    5.01   0 
  16 -16  -8   30.54    5.28   0 
  16 -15  -4    8.09    5.48   0 
  16 -14  -1    7.07    6.81   0 
  16 -13   2    2.73    5.48   0 
  16 -12   4   14.49    5.41   0 
  16  -7  11    1.00    7.13   0 
  16  -6  12    1.26    7.41   0 
  16   7  19    2.46    7.00   0 
  17 -16  -8    8.52    5.52   0 
  17 -16  -7    5.34    5.52   0 
  17 -15  -3    5.89    5.69   0 
  17 -11   6    3.46    6.27   0 
  17  -9   9    1.06    6.66   0 
  17   5  19    4.92    8.89   0 
  18 -15  -2   -0.79    5.56   0 
  18 -14   1    3.31    5.64   0 
  18 -13   3    3.83    5.42   0 
  18 -12   5    9.44    5.29   0 
  18 -10   8    3.77    6.44   0 
  18   4  19    4.80    9.29   0 
  19 -15  -2    8.55    7.28   0 
  19 -15  -1    9.29    5.89   0 
  19 -14   1    9.47    7.23   0 
  19 -11   7   -1.80    6.59   0 
  19  -8  11    6.29    6.67   0 
  19  -7  12    3.37    8.30   0 
  19  -6  13   12.54    8.29   0 
  20 -14   2   -2.03    5.45   0 
  20 -13   4    0.79    5.33   0 
  20  -9  10    5.50    6.99   0 
  21 -10   9    2.66    7.07   0 
  21  -4  15    1.00   10.53   0 
  -5   9 -15   13.98    8.52   0 
  -5   9 -14   18.77    8.85   0 
  -5  10 -17    3.78    8.88   0 
  -5  10 -16   60.29    8.83   0 
  -5  10 -15   14.38    8.50   0 
  -5  10 -14   11.83    7.62   0 
  -5  10 -13    7.58    7.53   0 
  -5  11 -17   43.46    8.62   0 
  -5  11 -16    8.30    8.00   0 
  -5  11 -15   53.14    8.02   0 
  -5  11 -14  114.52    9.10   0 
  -5  11 -13   37.42    7.79   0 
  -5  11 -12   24.04    7.70   0 
  -5  12 -16    2.03    7.94   0 
  -5  12 -15  110.97    8.54   0 
  -5  12 -14    1.02    6.76   0 
  -5  12 -13    0.52    6.74   0 
  -5  13 -15   32.62    8.31   0 
  -5  13 -14    2.13    6.60   0 
  -4  10 -24    2.55   12.62   0 
  -4  10  -5    7.02    7.10   0 
  -4  11 -24   19.58   11.46   0 
  -4  11  -5    0.45    6.88   0 
  -4  12 -24    1.57    9.91   0 
  -4  12  -5   92.95    7.79   0 
  -4  13  -6    1.25    5.21   0 
  -4  14 -23    1.03    7.64   0 
  -4  14  -6    9.57    5.48   0 
  -4  15 -22    6.03    7.00   0 
  -4  15  -7   30.19    5.64   0 
  -4  16 -21   -0.11    6.73   0 
  -4  16  -8    7.68    5.49   0 
  -4  17 -20    0.48    7.14   0 
  -4  17 -19    4.41    6.80   0 
  -4  17 -10   -0.33    5.71   0 
  -4  18 -17    0.83    7.13   0 
  -4  18 -16    1.62    6.51   0 
  -4  18 -15    2.59    4.91   0 
  -4  18 -14   -2.23    5.10   0 
  -4  18 -13    7.97    5.10   0 
  -4  18 -12    2.95    6.47   0 
  -4  18 -11   10.52    7.00   0 
  -3   1 -16   86.46   11.90   0 
  -3   1 -15    6.91   10.57   0 
  -3   1 -13   12.61   11.45   0 
  -3   3  -6  336.51   22.25   0 
  -3   4 -23    5.81   10.95   0 
  -3   5 -24    7.40   12.56   0 
  -3   6  -3   26.53    8.48   0 
  -3   8  -2   40.88    7.24   0 
  -3  13  -2   26.68    6.15   0 
  -3  14  -2   10.72    5.63   0 
  -3  15  -3   54.32    5.91   0 
  -3  16  -3   12.04    6.63   0 
  -3  17  -4    9.94    5.20   0 
  -3  18  -5    7.61    5.31   0 
  -3  19  -7   23.32    6.44   0 
  -3  20 -10   14.97    5.60   0 
  -3  20  -9    3.54    5.56   0 
  -3  20  -8    4.45    6.70   0 
  -3  21 -14    5.17    5.43   0 
  -3  21 -13   -0.69    5.59   0 
  -3  21 -12    2.60    6.76   0 
  -3  21 -11    2.60    7.29   0 
  -2  -1 -18    9.25    7.86   0 
  -2   0 -21    0.59    8.09   0 
  -2   0  -7   -0.28   12.66   0 
  -2   1 -23   20.72    8.72   0 
  -2   6   0  347.93   13.66   0 
  -2   8   1   27.09    9.46   0 
  -2   9   1    1.13    6.89   0 
  -2  10   1  183.41    8.45   0 
  -2  11   1   -2.10    5.94   0 
  -2  12   1  116.04    6.99   0 
  -2  17  -1   35.64    5.43   0 
  -2  18  -2   45.02    5.52   0 
  -2  19  -3    5.95    5.02   0 
  -2  21  -6    0.73    5.24   0 
  -2  21  -5    1.88    6.46   0 
  -2  22  -8    3.67    5.47   0 
  -2  22  -7    1.07    6.51   0 
  -1  -3 -18    2.19    5.88   0 
  -1  -3 -17   13.29    7.51   0 
  -1  -3 -11    3.79    7.80   0 
  -1  -2 -21    6.33    7.00   0 
  -1  -2  -7  308.31   16.13   0 
  -1   5   2  654.26   17.81   0 
  -1   8   3   46.42    8.27   0 
  -1  13   3    2.56    5.32   0 
  -1  14   3   16.30    5.15   0 
  -1  16   2   19.24    5.84   0 
  -1  17   2   19.31    6.84   0 
  -1  18   1   12.66    5.33   0 
  -1  20  -1    3.24    4.95   0 
  -1  21  -2   17.25    5.11   0 
  -1  22  -4    4.53    4.73   0 
  -1  22  -3    7.95    6.34   0 
  -1  23  -6    8.48    5.63   0 
  -1  23  -5    2.57    5.24   0 
   0  -4 -20  210.30    9.10   0 
   0  -4  -8   -0.72    7.57   0 
   0  -3 -23   -2.73    6.90   0 
   0  -3  -5   -1.60   10.58   0 
   0  -2 -25   48.23    8.57   0 
   0  -2  -3  134.53   16.12   0 
   0  -1 -27    2.12    6.94   0 
   0   5   4    0.95    9.34   0 
   0   8   5  441.46   11.32   0 
   0  13   5    0.44    5.16   0 
   0  14   5    8.99    5.32   0 
   0  17   4   -4.21    4.93   0 
   0  18   3   86.99    6.07   0 
   0  21   1    8.40    4.89   0 
   0  22  -1   24.28    5.80   0 
   0  23  -2    9.25    5.51   0 
   1  -6 -18   39.27    6.10   0 
   1  -6 -17    0.16    5.09   0 
   1  -6 -16    4.24    7.18   0 
   1  -6 -15   63.30    7.43   0 
   1  -6 -14   13.71    7.08   0 
   1  -6 -13    1.19    7.00   0 
   1  -6 -12    5.17    6.15   0 
   1  -6 -11   18.00    6.23   0 
   1  -5 -22   11.58    5.58   0 
   1  -2 -28    2.90    6.86   0 
   1   2   4  464.03   19.95   0 
   1  11   7   22.51    5.81   0 
   1  12   7   10.56    5.62   0 
   1  13   7    2.92    5.31   0 
   1  16   6    8.36    5.34   0 
   1  18   5   99.58    6.44   0 
   1  20   4    3.90    6.22   0 
   1  21   3    0.95    4.80   0 
   1  22   2    4.25    5.58   0 
   1  23   0    2.13    5.36   0 
   2  -7 -19    0.98    5.42   0 
   2  -7 -18    6.91    6.82   0 
   2  -7 -10    3.95    6.16   0 
   2  -5 -25    2.67    6.28   0 
   2  -5  -3   16.86   10.41   0 
   2  -4 -27    3.16    6.32   0 
   2  -4  -1  175.16   13.83   0 
   2  -3 -29    3.10    7.10   0 
   2   4   7  240.48   11.78   0 
   2   7   8    2.61    6.50   0 
   2  14   8   15.09    5.77   0 
   2  15   8    4.50    5.52   0 
   2  17   7   38.95    5.70   0 
   2  19   6    2.62    5.11   0 
   2  22   4   -3.25    5.38   0 
   3  -8 -20   -1.05    5.16   0 
   3  -8 -19   68.99    6.17   0 
   3  -8 -10   -1.62    7.11   0 
   3  -8  -9    6.97    5.97   0 
   3  -7 -23    4.88    7.12   0 
   3  -7  -5   27.48    7.86   0 
   3  -6 -26    4.93    5.30   0 
   3  -5 -28   11.52    5.78   0 
   3   3   8  216.44   12.82   0 
   3   9  10   33.13    7.87   0 
   3  10  10   16.09    6.07   0 
   3  11  10    7.85    5.77   0 
   3  12  10    3.40    5.44   0 
   3  13  10   10.86    6.67   0 
   3  16   9   15.62    5.39   0 
   3  18   8    1.91    5.02   0 
   3  20   7   -0.46    4.98   0 
   3  21   6   -2.48    5.25   0 
   3  22   5    2.58    5.07   0 
   3  23   4    1.56    5.19   0 
   4  -9 -20    1.82    5.61   0 
   4  -9 -19    3.06    4.72   0 
   4  -9 -18    2.28    6.72   0 
   4  -9 -10  108.03    6.73   0 
   4  -9  -9   13.14    5.72   0 
   4  -8 -24    2.01    5.39   0 
   4  -8 -23    9.33    6.88   0 
   4  -8  -5  395.20   10.69   0 
   4  -7 -26    6.09    6.93   0 
   4  -7  -2    2.61    7.88   0 
   4  -6 -28   -3.23    6.19   0 
   4  -6   0    9.18    8.06   0 
   4  -4   3    6.20   11.12   0 
   4   9  11    2.78    5.94   0 
   4  11  11   19.23    5.82   0 
   4  12  11    3.86    5.13   0 
   4  13  11    3.25    5.24   0 
   4  14  11    6.48    5.16   0 
   4  17  10   -5.29    4.94   0 
   4  19   9    5.26    5.20   0 
   4  20   8   -0.21    4.86   0 
   4  22   7   -0.91    5.33   0 
   4  23   6   -0.37    5.15   0 
   5 -10 -19    3.66    5.46   0 
   5 -10 -18   62.61    5.77   0 
   5 -10 -17   -0.83    6.54   0 
   5 -10 -11    7.20    5.36   0 
   5 -10 -10   24.87    5.43   0 
   5 -10  -9   21.87    5.53   0 
   5  -9 -23   -0.90    5.48   0 
   5  -9  -5    3.36    6.14   0 
   5  -8 -26   -3.86    5.89   0 
   5  -8  -2  112.75    8.02   0 
   5  -7 -28    6.42    6.65   0 
   5  -7   0    0.12    6.73   0 
   5   2  10  171.24   12.74   0 
   5   4  11    5.70    7.84   0 
   5   7  12   42.19    7.57   0 
   5   8  12   64.79    6.43   0 
   5  13  12    9.75    5.32   0 
   5  17  11    6.68    5.20   0 
   5  19  10   -6.24    4.97   0 
   5  21   9   29.85    5.50   0 
   5  22   8    1.63    5.36   0 
   6 -11 -18   11.34    4.85   0 
   6 -11 -17    0.74    5.11   0 
   6 -11 -15   23.09    5.59   0 
   6 -11 -13    4.27    5.66   0 
   6 -11 -12    9.26    5.79   0 
   6 -11 -11   16.51    5.24   0 
   6 -10 -23    2.74    5.48   0 
   6 -10 -22    4.91    6.53   0 
   6 -10  -6   -1.23    5.40   0 
   6  -9 -26   -2.76    5.69   0 
   6  -8   0 1003.53   15.39   0 
   6  -4   6   33.25    9.34   0 
   6  -3   7    7.44   10.03   0 
   6   4  12   47.45    7.86   0 
   6   7  13   31.80    7.74   0 
   6   8  13    4.22    5.28   0 
   6  14  13    8.26    5.12   0 
   6  17  12    0.01    5.33   0 
   6  19  11    3.84    4.99   0 
   6  21  10   -1.97    5.04   0 
   6  22   9    2.22    5.45   0 
   7 -11 -22    3.23    4.84   0 
   7 -11 -21   31.61    6.60   0 
   7 -11  -7    0.34    5.06   0 
   7 -10 -25    0.60    5.60   0 
   7 -10  -3    2.50    5.85   0 
   7  -5   6   25.76    8.67   0 
   7   4  13    2.11    7.41   0 
   7   8  14   12.96    5.56   0 
   7  13  14   20.72    5.38   0 
   7  14  14   -0.85    5.32   0 
   7  17  13   10.18    5.28   0 
   7  19  12    3.05    5.29   0 
   7  21  11    3.32    5.35   0 
   8 -12 -21   10.95    5.84   0 
   8 -12 -20    6.77    4.87   0 
   8 -12 -19    6.83    5.05   0 
   8 -12  -9   -3.45    4.76   0 
   8 -12  -8   37.17    5.69   0 
   8 -11 -25    2.42    5.55   0 
   8 -11 -24    4.00    5.32   0 
   8 -11  -4    3.31    5.07   0 
   8 -10  -1   42.90    6.52   0 
   8  -9   1    1.60    5.98   0 
   8  -8   3   38.25    6.26   0 
   8  -6   6   13.08    7.20   0 
   8   2  13   23.43   10.22   0 
   8   8  15   11.70    6.49   0 
   8   9  15    9.41    6.42   0 
   8  10  15    7.99    5.23   0 
   8  11  15   18.25    5.44   0 
   8  12  15    6.18    5.36   0 
   8  13  15   -2.35    7.52   0 
   8  17  14    0.91    5.59   0 
   8  19  13    2.85    5.43   0 
   9 -13 -18   18.78    5.05   0 
   9 -13 -17   -1.59    5.15   0 
   9 -13 -16   11.90    5.22   0 
   9 -13 -15   15.08    5.36   0 
   9 -13 -14   10.51    5.10   0 
   9 -13 -13    5.36    5.29   0 
   9 -13 -12   -0.10    5.35   0 
   9 -13 -11    0.02    5.30   0 
   9 -13 -10   28.81    5.64   0 
   9 -12 -23   -1.69    5.30   0 
   9 -12  -6   30.71    7.26   0 
   9 -12  -5    8.99    5.69   0 
   9 -11  -2   34.44    6.00   0 
   9  -6   7   79.26    8.58   0 
   9   5  15   27.53    7.51   0 
   9  11  16   31.05    6.66   0 
   9  16  15   -0.21    5.74   0 
   9  19  14    3.84    5.91   0 
  10 -13 -22    2.39    5.09   0 
  10 -13 -21    0.90    4.99   0 
  10 -13  -7    1.40    5.30   0 
  10 -12  -3    9.31    5.41   0 
  10 -10   2    7.33    5.69   0 
  10  -6   8    2.95    7.61   0 
  10  -5   9   14.98   10.26   0 
  10   3  15   28.78    8.86   0 
  10   6  16   22.89    7.33   0 
  10  15  16   -0.72    5.67   0 
  10  16  16    7.06    7.25   0 
  10  18  15   10.79    5.60   0 
  11 -14 -19    0.14    5.07   0 
  11 -14 -18   -5.61    5.47   0 
  11 -14 -17    6.87    5.51   0 
  11 -14 -16   -4.45    4.88   0 
  11 -14 -15    8.48    5.27   0 
  11 -14 -14    2.96    5.02   0 
  11 -14 -13    5.12    5.09   0 
  11 -14 -12   11.66    5.34   0 
  11 -14 -11    4.00    5.14   0 
  11 -14 -10   13.87    5.37   0 
  11 -13  -5    3.56    5.23   0 
  11 -12  -2   10.97    6.55   0 
  11 -11   1   24.13    5.48   0 
  11 -10   3   10.81    5.48   0 
  11   8  17    3.81    6.55   0 
  11   9  17    9.62    5.57   0 
  11  12  17    9.06    5.37   0 
  11  13  17    2.87    5.31   0 
  11  14  17    7.16    6.67   0 
  11  17  16    1.09    5.95   0 
  12 -14  -8   15.99    5.28   0 
  12 -14  -7   -0.98    4.75   0 
  12 -13  -3    6.09    5.11   0 
  12 -12   0    3.60    5.25   0 
  12 -11   2   22.58    5.86   0 
  12 -10   4    9.25    5.62   0 
  12  -8   7    8.29    7.50   0 
  12   5  17    1.85    7.56   0 
  13 -15 -17    4.73    5.54   0 
  13 -15 -16   16.47    5.31   0 
  13 -15 -15    7.83    5.31   0 
  13 -15 -14    4.32    5.10   0 
  13 -15 -13    2.42    5.33   0 
  13 -15 -12    5.82    4.95   0 
  13 -15 -11   17.67    5.35   0 
  13 -14  -6    0.24    6.09   0 
  13 -14  -5    1.47    5.00   0 
  13 -13  -2    6.75    5.16   0 
  13 -12   1    9.17    5.09   0 
  13 -11   3    3.31    5.37   0 
  13 -10   5   -3.08    5.32   0 
  13  -3  13    0.78   10.89   0 
  13   1  16   -0.44   11.22   0 
  13   7  18   21.76    7.41   0 
  13  13  18    3.85    5.65   0 
  13  14  18    4.49    5.72   0 
  14 -15 -10   24.77    5.34   0 
  14 -15  -9   10.30    4.90   0 
  14 -15  -8   10.06    4.96   0 
  14 -14  -4   41.05    5.66   0 
  14 -13  -1   -1.56    6.27   0 
  14 -11   4   28.93    5.66   0 
  14  -9   7    2.46    6.54   0 
  14   5  18   10.08    8.36   0 
  15 -15  -7   -3.58    4.82   0 
  15 -15  -6    6.09    4.85   0 
  15 -14  -3   16.06    6.52   0 
  15 -13   0   10.72    7.04   0 
  15  -8   9    1.31    7.72   0 
  15  -3  14   20.17   11.58   0 
  15   8  19    2.19    7.32   0 
  16 -16 -11    1.84    5.20   0 
  16 -15  -6    6.11    5.92   0 
  16 -15  -5    0.67    4.87   0 
  16 -14  -2   31.71    6.83   0 
  16 -13   1    7.47    5.67   0 
  16 -11   5    9.91    6.36   0 
  16 -10   7   28.61    6.05   0 
  16   6  19    1.65    7.74   0 
  17 -15  -4   -0.79    5.34   0 
  17 -14  -1   16.97    5.73   0 
  17 -13   2    4.30    5.56   0 
  17 -12   4   13.01    5.62   0 
  17  -8  10    1.81    6.85   0 
  17  -4  14    4.22    9.53   0 
  18 -15  -3   -1.14    5.50   0 
  18 -14   0    5.14    5.71   0 
  18 -13   2   19.82    6.96   0 
  18 -11   6    5.99    5.99   0 
  18  -9   9    5.41    8.40   0 
  19 -15  -3    6.97    5.63   0 
  19 -14   0    3.56    7.26   0 
  19 -13   3    9.72    5.65   0 
  19 -12   5    4.77    5.22   0 
  19 -10   8   -1.84    6.60   0 
  20 -14   1   -0.41    5.50   0 
  20 -13   3    0.51    6.73   0 
  20 -12   5    4.19    7.14   0 
  20 -11   7    4.12    5.71   0 
  20  -8  11    6.39    7.07   0 
  20  -7  12    6.15    8.33   0 
  20  -6  13   -2.01    8.72   0 
  20  -5  14    5.61    9.22   0 
  21 -11   7   -0.64    7.00   0 
  21  -9  10    4.98    6.83   0 
  21  -8  11    5.39    8.36   0 
  -5   8 -15   11.72    9.66   0 
  -5   8 -14    8.31    9.70   0 
  -5   9 -17   13.40    8.90   0 
  -5   9 -16   -0.80    8.09   0 
  -5   9 -13   12.18    7.74   0 
  -5   9 -12   54.75    8.53   0 
  -5  10 -12    8.09    7.54   0 
  -5  10 -11    9.21    7.70   0 
  -5  11 -18   35.50    8.48   0 
  -5  11 -11    1.90    7.30   0 
  -5  11 -10   21.46    7.56   0 
  -5  12 -18    3.23    7.64   0 
  -5  12 -17   -0.33    6.60   0 
  -5  12 -12   12.55    5.64   0 
  -5  12 -11    4.91    6.68   0 
  -5  13 -18   10.46    8.31   0 
  -5  13 -17    3.95    6.52   0 
  -5  13 -16   55.21    7.66   0 
  -5  13 -13   23.36    5.99   0 
  -5  13 -12    6.00    6.59   0 
  -5  13 -11   -0.50    6.51   0 
  -5  14 -16    1.05    6.75   0 
  -5  14 -15   39.91    7.50   0 
  -5  14 -14    5.42    7.04   0 
  -5  14 -13    3.84    6.65   0 
  -5  14 -12   30.40    7.12   0 
  -4   6  -7    8.07    8.06   0 
  -4  13 -24    0.13    8.96   0 
  -4  13  -5    1.18    5.76   0 
  -4  14  -5  118.11    6.79   0 
  -4  15 -23    7.99    8.11   0 
  -4  15  -6   35.20    5.95   0 
  -4  16  -7   12.81    5.25   0 
  -4  16  -6   27.32    6.84   0 
  -4  17  -8    1.51    5.68   0 
  -4  17  -7    7.13    6.34   0 
  -4  18 -19    1.19    7.07   0 
  -4  18 -10    2.16    5.65   0 
  -4  18  -9   14.83    7.68   0 
  -4  19 -17    2.04    6.97   0 
  -4  19 -16    4.82    7.21   0 
  -4  19 -15   -2.18    6.60   0 
  -4  19 -14    5.26    6.63   0 
  -4  19 -13    0.49    6.88   0 
  -4  19 -12    9.80    6.76   0 
  -3   1 -14   11.94    9.98   0 
  -3   9  -1   34.14    8.65   0 
  -3  10  -1   27.81    6.69   0 
  -3  11  -1    3.16    6.13   0 
  -3  13  -1   63.53    6.66   0 
  -3  15  -2    9.72    5.34   0 
  -3  16  -2   31.14    7.10   0 
  -3  18  -4   10.78    5.73   0 
  -3  19  -6    7.62    5.82   0 
  -3  19  -5    7.66    5.60   0 
  -3  20  -7   -1.44    5.56   0 
  -3  21 -10    3.19    5.72   0 
  -3  21  -9   14.81    5.92   0 
  -2  -1 -17   38.46    8.33   0 
  -2  -1 -16    9.84    9.21   0 
  -2  -1 -11   18.09    8.38   0 
  -2   6 -28    0.98   11.68   0 
  -2   7   1   16.35   10.75   0 
  -2  14   1   14.39    5.60   0 
  -2  15   1    1.82    5.42   0 
  -2  17   0   -1.42    5.45   0 
  -2  18  -1   17.69    5.44   0 
  -2  19  -2    3.71    5.33   0 
  -2  20  -3   15.12    5.22   0 
  -2  21  -4    0.86    4.79   0 
  -2  22  -6    6.71    5.67   0 
  -2  23  -8   -1.55    5.72   0 
  -1  -3 -16    3.27    6.33   0 
  -1  -3 -15  105.72    9.02   0 
  -1  -3 -14   37.69    7.76   0 
  -1  -3 -13   24.59    7.63   0 
  -1  -3 -12    5.53    6.03   0 
  -1  -2 -20    2.58    8.03   0 
  -1  -1 -23   11.25    6.97   0 
  -1   0 -25   -1.53    6.71   0 
  -1   7   3   95.43    9.71   0 
  -1  10   4  114.42    7.60   0 
  -1  11   4   10.41    5.86   0 
  -1  12   4    3.76    5.54   0 
  -1  13   4   15.03    5.42   0 
  -1  15   3   21.84    5.31   0 
  -1  16   3    8.15    5.72   0 
  -1  18   2    0.13    5.14   0 
  -1  19   1    3.18    5.18   0 
  -1  20   0    4.84    5.19   0 
  -1  21  -1    5.95    4.98   0 
  -1  22  -2    4.49    5.28   0 
  -1  23  -4   -1.68    4.92   0 
   0  -4 -19   30.32    7.09   0 
   0  -4  -9   27.19    8.88   0 
   0  -3 -22    4.71    6.74   0 
   0   0 -28   -0.06    6.87   0 
   0   1 -29    2.59    7.78   0 
   0   2 -30    0.61    7.98   0 
   0   3   3    0.27   12.10   0 
   0   7   5    5.84    7.66   0 
   0  10   6  224.32    9.44   0 
   0  11   6    4.17    5.65   0 
   0  12   6    7.22    5.42   0 
   0  15   5   -5.38    4.89   0 
   0  16   5   34.17    5.53   0 
   0  18   4   36.84    5.50   0 
   0  19   3    4.67    5.32   0 
   0  21   2    3.00    6.03   0 
   0  22   0   -0.49    5.36   0 
   0  23  -1    2.77    5.21   0 
   1  -5 -21    9.25    5.27   0 
   1  -5 -20    1.63    6.50   0 
   1  -5  -7   13.48    7.94   0 
   1  -4 -24    4.58    5.33   0 
   1  -4  -4   91.95   11.66   0 
   1  -3 -26    4.47    6.61   0 
   1  -3  -2    3.65   13.07   0 
   1  -1 -29   12.52    7.42   0 
   1   0 -30    5.40    8.17   0 
   1   5   6  364.78   12.62   0 
   1   7   7  116.32    9.69   0 
   1   8   7   18.59    6.93   0 
   1  14   7   10.54    5.57   0 
   1  15   7    2.76    5.67   0 
   1  17   6    3.02    5.21   0 
   1  18   6   44.24    6.03   0 
   1  19   5    1.55    5.29   0 
   1  21   4   16.99    6.63   0 
   1  22   3    5.44    5.40   0 
   1  23   2    8.90    5.56   0 
   2  -7 -17   18.89    5.57   0 
   2  -7 -16   23.89    5.14   0 
   2  -7 -15    9.43    5.76   0 
   2  -7 -14   77.39    6.89   0 
   2  -7 -13   23.38    6.25   0 
   2  -7 -12    7.02    6.24   0 
   2  -7 -11    2.92    5.91   0 
   2  -6 -22   25.17    5.74   0 
   2  -6  -6   21.17    8.27   0 
   2  -2 -30    7.73    7.24   0 
   2   6   8    4.38    6.65   0 
   2   9   9   40.92    8.02   0 
   2  10   9    6.05    6.22   0 
   2  11   9    8.81    6.15   0 
   2  12   9    5.62    5.41   0 
   2  13   9   73.55    6.28   0 
   2  16   8   11.68    5.39   0 
   2  17   8    2.63    5.20   0 
   2  19   7   13.88    5.53   0 
   2  20   6    4.05    4.96   0 
   2  21   5    8.52    5.04   0 
   3  -8 -18   -2.20    4.79   0 
   3  -8 -17   -1.18    5.11   0 
   3  -8 -16   31.71    5.52   0 
   3  -8 -15    2.04    5.39   0 
   3  -8 -14  210.89    9.02   0 
   3  -8 -13   14.00    6.02   0 
   3  -8 -12   35.36    6.37   0 
   3  -8 -11   14.83    5.98   0 
   3  -7 -22    8.32    5.29   0 
   3  -7  -6  377.48   10.86   0 
   3  -6 -25    6.41    5.53   0 
   3  -6  -3   26.08    9.13   0 
   3  -5 -27    0.02    5.97   0 
   3  -4 -29   12.62    7.19   0 
   3  -4   1  119.05   12.52   0 
   3   5   9  185.28    9.28   0 
   3   8  10    1.01    6.14   0 
   3  14  10   20.49    5.91   0 
   3  15  10   16.57    5.44   0 
   3  17   9   24.83    5.43   0 
   3  18   9    6.86    5.20   0 
   3  21   7   -5.20    4.97   0 
   3  22   6    7.80    5.55   0 
   4  -9 -17    5.24    4.90   0 
   4  -9 -15  113.93    6.90   0 
   4  -9 -14    6.21    5.58   0 
   4  -9 -13    6.57    5.60   0 
   4  -9 -12    8.08    5.80   0 
   4  -9 -11    0.03    5.82   0 
   4  -8 -22    0.77    5.83   0 
   4  -8  -6   46.89    7.19   0 
   4  -7 -25   26.00    6.75   0 
   4  -7  -3   12.46    7.85   0 
   4  -5 -29    2.94    7.10   0 
   4   4  10    6.78    7.58   0 
   4   7  11    3.00    5.72   0 
   4  15  11   -1.27    5.32   0 
   4  16  11    9.76    5.41   0 
   4  18  10    6.57    5.04   0 
   4  20   9   11.51    5.15   0 
   4  21   8    7.38    5.24   0 
   4  23   7    0.23    5.58   0 
   5 -10 -16   64.82    6.08   0 
   5 -10 -15   14.11    5.59   0 
   5 -10 -14    9.81    5.48   0 
   5 -10 -13    3.04    5.31   0 
   5 -10 -12   14.35    5.41   0 
   5  -9 -22    2.19    5.65   0 
   5  -8 -25    9.51    5.68   0 
   5  -8  -3  134.07    8.27   0 
   5  -5   3   85.47   10.95   0 
   5  15  12   -0.80    5.03   0 
   5  18  11   15.60    5.18   0 
   5  19  11    5.25    6.09   0 
   5  20  10    1.85    5.34   0 
   5  22   9    4.11    5.32   0 
   6 -10 -21    9.08    5.36   0 
   6 -10  -7   45.61    5.87   0 
   6  -9 -25    8.58    5.60   0 
   6  -8 -27    7.69    6.63   0 
   6  -6   3   74.61    9.41   0 
   6   6  13    3.48    7.37   0 
   6  15  13   -0.67    5.33   0 
   6  16  13    5.71    5.17   0 
   6  18  12    6.21    5.04   0 
   6  19  12    0.69    5.02   0 
   6  20  11    1.62    5.34   0 
   7 -11 -20    3.02    5.04   0 
   7 -11 -19    2.76    5.20   0 
   7 -11  -9    0.75    5.05   0 
   7 -11  -8    7.51    5.37   0 
   7 -10 -24   12.41    5.51   0 
   7 -10  -4    3.79    5.46   0 
   7  -9  -1    7.43    6.05   0 
   7  -8   1  136.85    8.10   0 
   7  -7   3    5.39    6.24   0 
   7   7  14   38.48    6.23   0 
   7  15  14    6.73    5.25   0 
   7  16  14    8.01    5.84   0 
   7  18  13   -1.67    4.70   0 
   7  19  13    3.98    5.70   0 
   7  20  12    2.44    4.89   0 
   8 -12 -18    2.68    5.13   0 
   8 -12 -17    9.56    5.37   0 
   8 -12 -16    2.49    5.16   0 
   8 -12 -15    8.53    5.24   0 
   8 -12 -14    2.27    5.19   0 
   8 -12 -13   87.65    6.23   0 
   8 -12 -12   58.81    5.85   0 
   8 -11  -5    1.41    5.41   0 
   8 -10  -2   10.50    6.04   0 
   8  -5   7  156.77   10.97   0 
   8   4  14   35.72    8.50   0 
   8   7  15    7.08    6.84   0 
   8  14  15    1.53    5.69   0 
   8  15  15    3.39    5.36   0 
   8  18  14   12.16    6.22   0 
   8  20  13   14.21    5.88   0 
   9 -12 -22    5.00    4.87   0 
   9 -12 -21    3.48    5.08   0 
   9 -12  -7   19.54    5.93   0 
   9 -11  -3   25.67    5.82   0 
   9 -10   0    0.33    5.90   0 
   9  -9   2   53.08    6.31   0 
   9  -8   4    5.11    5.65   0 
   9  -5   8   71.38   10.26   0 
   9   8  16    2.58    6.24   0 
   9   9  16    6.46    5.41   0 
   9  10  16    2.43    5.31   0 
   9  12  16    8.71    5.82   0 
   9  13  16   13.15    5.82   0 
   9  14  16    3.16    5.41   0 
   9  17  15    0.87    5.70   0 
   9  18  15    3.68    5.71   0 
  10 -13 -20   15.54    5.79   0 
  10 -13 -19   -4.40    5.39   0 
  10 -13 -17    4.18    5.12   0 
  10 -13 -11   65.06    5.96   0 
  10 -13 -10   12.11    5.45   0 
  10 -13  -9   -2.06    5.07   0 
  10 -12  -4   31.74    5.94   0 
  10 -11  -1    0.30    5.52   0 
  10  -8   5    4.03    6.65   0 
  10  -4  10    1.18    9.53   0 
  10  11  17   12.32    6.32   0 
  11 -13 -21    0.09    5.37   0 
  11 -13  -7    3.74    5.10   0 
  11 -13  -6   23.49    5.52   0 
  11 -11   0    0.30    6.36   0 
  11  -8   6  119.11    9.04   0 
  11   7  17    5.18    6.86   0 
  11  15  17    3.81    5.69   0 
  11  16  17    6.89    6.84   0 
  12 -14 -19    4.16    5.27   0 
  12 -14 -18    6.77    5.30   0 
  12 -14 -17    8.03    5.36   0 
  12 -14 -16   -0.60    5.11   0 
  12 -14 -12   10.76    5.19   0 
  12 -14 -11    0.76    5.09   0 
  12 -14 -10    2.13    5.15   0 
  12 -14  -9   33.61    5.52   0 
  12 -13  -4   14.71    5.17   0 
  12 -12  -1   21.95    5.31   0 
  12   2  16    8.47    9.63   0 
  12   9  18   14.16    6.76   0 
  12  10  18   13.49    7.09   0 
  12  11  18    9.72    5.27   0 
  12  12  18    1.44    5.22   0 
  12  13  18    5.03    6.99   0 
  12  14  18   -1.34    6.67   0 
  13 -14  -8   11.60    6.16   0 
  13 -13  -3    1.77    4.93   0 
  13 -12   0   -2.43    4.98   0 
  13  -9   6   61.06    7.43   0 
  13  -7   9    2.78    7.16   0 
  13  -6  10   39.41    9.25   0 
  13   3  17   10.72    9.03   0 
  13   6  18   11.54    8.03   0 
  14 -15 -16   -1.38    5.46   0 
  14 -15 -15    0.99    5.48   0 
  14 -15 -14    4.65    5.28   0 
  14 -15 -13    4.45    5.25   0 
  14 -15 -12    7.36    5.16   0 
  14 -15 -11   19.97    5.56   0 
  14 -14  -5   -4.10    5.08   0 
  14 -13  -2    4.41    6.49   0 
  14 -12   1    9.56    5.45   0 
  14 -10   5   34.18    6.81   0 
  14   2  17    1.86    9.57   0 
  14   9  19    5.85    6.73   0 
  14  10  19    8.79    7.17   0 
  14  11  19    2.10    6.90   0 
  14  12  19   10.64    7.13   0 
  15 -15 -10   -3.48    5.31   0 
  15 -15  -9   10.03    5.38   0 
  15 -15  -8   -3.73    5.15   0 
  15 -14  -4    3.70    5.51   0 
  15 -12   2    2.03    5.40   0 
  15 -11   4   36.91    7.21   0 
  15 -10   6    8.00    5.57   0 
  15  -7  10    2.62    7.82   0 
  15   1  17    3.77   15.08   0 
  15   7  19   11.36    7.05   0 
  16 -15  -8    8.83    5.04   0 
  16 -15  -7   -3.56    5.02   0 
  16 -14  -3    4.05    5.55   0 
  16 -13   0   18.20    6.97   0 
  16 -12   3    5.24    5.66   0 
  16  -9   8   26.86    7.30   0 
  16   5  19   13.09    8.96   0 
  17 -15  -6    6.00    5.28   0 
  17 -15  -5    2.33    4.64   0 
  17 -14  -2    3.56    5.45   0 
  17 -13   1    3.00    5.32   0 
  17 -10   7    3.95    6.55   0 
  17  -7  11   14.38    7.15   0 
  17  -6  12   28.91    9.00   0 
  17  -5  13    5.16    8.89   0 
  17   4  19    3.17   10.30   0 
  18 -15  -5    8.70    5.77   0 
  18 -15  -4   -1.05    5.60   0 
  18 -14  -1    4.53    5.61   0 
  18 -12   4    4.75    5.42   0 
  18  -8  10   15.45    8.19   0 
  18  -3  15    6.63   11.90   0 
  19 -14  -1    0.75    7.47   0 
  19 -13   2    5.68    5.62   0 
  19 -12   4    4.12    7.01   0 
  19 -11   6    8.15    6.53   0 
  19  -9   9    5.60    6.78   0 
  19  -2  16    7.48   12.91   0 
  20 -14   0    1.39    5.79   0 
  20 -10   8    0.62    7.10   0 
  21 -12   5    1.11    5.71   0 
  21 -10   8    7.09    6.74   0 
  21  -7  12    4.41    8.17   0 
  21  -6  13    3.34    8.10   0 
  21  -5  14   20.13    9.79   0 
  -5   8 -16    0.83    8.90   0 
  -5   8 -12   52.75   10.05   0 
  -5   9 -18    1.14    9.28   0 
  -5   9 -11   37.72    8.04   0 
  -5   9 -10   70.53    8.59   0 
  -5  10 -19    2.89    9.62   0 
  -5  10 -10   32.71    8.14   0 
  -5  11 -19    2.82    7.67   0 
  -5  11  -9   20.69    7.76   0 
  -5  12 -19   20.50    8.41   0 
  -5  12 -10   10.45    5.71   0 
  -5  13 -19   14.05    8.60   0 
  -5  13 -10    1.58    5.36   0 
  -5  13  -9   16.69    6.87   0 
  -5  14 -18   12.70    7.22   0 
  -5  14 -17    0.75    6.63   0 
  -5  14 -11    7.04    5.21   0 
  -5  14 -10    1.40    6.47   0 
  -5  15 -17    2.58    7.00   0 
  -5  15 -16    2.08    6.60   0 
  -5  15 -15    0.88    6.78   0 
  -5  15 -14   14.04    5.77   0 
  -5  15 -13    1.51    5.35   0 
  -5  15 -12    1.85    6.67   0 
  -5  15 -11   17.02    6.96   0 
  -5  16 -15    5.15    6.71   0 
  -5  16 -14   -1.09    6.37   0 
  -5  16 -13    1.00    6.20   0 
  -4   4 -10    5.59   13.89   0 
  -4   5  -8    8.96    9.60   0 
  -4   8  -5  493.40   12.46   0 
  -4   9  -4   19.21    7.58   0 
  -4  10  -4    4.60    6.10   0 
  -4  11  -4   96.71    7.26   0 
  -4  12  -4    2.56    5.98   0 
  -4  13  -4   59.60    6.23   0 
  -4  14 -24    4.81    8.11   0 
  -4  14  -4   47.90    6.05   0 
  -4  15  -5   57.94    6.01   0 
  -4  16  -5   -0.53    5.13   0 
  -4  17  -6   15.24    5.45   0 
  -4  18  -8   20.94    6.07   0 
  -4  18  -7   -2.65    7.27   0 
  -4  19 -11   12.82    5.67   0 
  -4  19 -10   12.49    5.81   0 
  -4  19  -9   13.35    6.92   0 
  -4  20 -15    3.50    7.27   0 
  -4  20 -14    4.98    6.91   0 
  -4  20 -13    5.63    6.85   0 
  -4  20 -12    1.07    6.87   0 
  -3   2 -19    4.65    9.35   0 
  -3   3 -21    4.75   10.15   0 
  -3   8  -1    2.90    7.30   0 
  -3  14  -1   20.35    5.87   0 
  -3  17  -2   -1.01    5.35   0 
  -3  18  -3    6.05    5.12   0 
  -3  19  -4    3.51    5.40   0 
  -3  20  -6    9.29    5.42   0 
  -3  20  -5    2.33    5.51   0 
  -3  21  -8    6.80    5.73   0 
  -3  21  -7    5.76    5.84   0 
  -3  22 -11    4.53    5.68   0 
  -3  22 -10    4.33    5.49   0 
  -3  22  -9    3.82    7.28   0 
  -2  -1 -15   11.51    7.63   0 
  -2  -1 -14  126.51   10.06   0 
  -2  -1 -12  188.08   12.14   0 
  -2   1 -22   13.60    9.19   0 
  -2   2 -24    5.44    7.67   0 
  -2   4  -1  191.26   14.86   0 
  -2   5   0 1522.75   24.22   0 
  -2  11   2  147.11    7.43   0 
  -2  12   2   54.77    6.29   0 
  -2  13   2    3.55    5.61   0 
  -2  15   2    6.05    5.32   0 
  -2  16   1   39.18    6.11   0 
  -2  17   1   32.85    5.89   0 
  -2  18   0   -3.41    5.21   0 
  -2  19  -1   45.17    5.54   0 
  -2  20  -2    7.26    5.40   0 
  -2  21  -3    5.07    5.36   0 
  -2  22  -5   28.22    5.60   0 
  -2  22  -4   -4.20    4.66   0 
  -2  23  -7    2.04    5.75   0 
  -2  23  -6    8.40    5.79   0 
  -1  -2 -19   29.20    8.50   0 
  -1  -2  -8   36.92   11.07   0 
  -1  -1 -22   16.18    7.93   0 
  -1  -1  -5  225.22   19.31   0 
  -1   1 -26    4.92    8.03   0 
  -1   2 -27    2.03    8.84   0 
  -1   3 -28    2.21    8.74   0 
  -1   4 -29    1.23    9.08   0 
  -1   6   3  177.27   11.64   0 
  -1   8   4   59.02    8.42   0 
  -1   9   4  562.19   12.06   0 
  -1  14   4  100.74    6.25   0 
  -1  15   4   11.50    5.04   0 
  -1  17   3   19.50    5.67   0 
  -1  19   2   31.99    5.28   0 
  -1  20   1   -0.66    4.84   0 
  -1  21   0   -0.35    5.04   0 
  -1  22  -1    7.14    5.17   0 
  -1  23  -3   -4.90    4.97   0 
   0  -4 -17   17.90    7.44   0 
   0  -4 -10  115.92    8.46   0 
   0  -3  -6    1.83   12.11   0 
   0  -2 -24   29.38    7.41   0 
   0  -1 -26   -0.97    6.78   0 
   0   6   5  165.33   10.50   0 
   0   9   6   -0.71    6.50   0 
   0  13   6    0.69    5.14   0 
   0  14   6   31.41    5.44   0 
   0  15   6   -3.98    4.88   0 
   0  17   5    1.02    5.38   0 
   0  19   4    0.31    5.26   0 
   0  20   3    4.18    4.95   0 
   0  22   1   21.88    5.29   0 
   0  23   0   -4.29    5.36   0 
   1  -5 -19    5.61    6.77   0 
   1  -5  -8   15.54    7.57   0 
   1  -4 -23   29.64    5.96   0 
   1  -3 -25    3.48    6.53   0 
   1  -2 -27    6.80    7.15   0 
   1   3   5   20.74   11.08   0 
   1  10   8    7.06    5.92   0 
   1  11   8   31.43    6.00   0 
   1  13   8    2.44    5.34   0 
   1  17   7   17.03    5.36   0 
   1  19   6   12.82    5.39   0 
   1  20   5   -4.69    5.30   0 
   1  22   4    3.58    6.56   0 
   1  23   3   -4.08    6.47   0 
   2  -6 -20   22.62    6.81   0 
   2  -5 -24   23.83    5.53   0 
   2  -5  -4   19.88   10.11   0 
   2  -4 -26    2.06    6.45   0 
   2  -3 -28    6.54    6.03   0 
   2  -2 -29    5.34    7.48   0 
   2   5   8  266.53   11.70   0 
   2   8   9  266.89    9.41   0 
   2  14   9   12.12    6.00   0 
   2  15   9   25.46    5.72   0 
   2  16   9    2.21    6.48   0 
   2  18   8    1.49    5.25   0 
   2  20   7   28.06    5.39   0 
   2  21   6   -1.60    5.31   0 
   2  22   5   26.02    5.47   0 
   2  23   4    1.06    5.23   0 
   3  -7  -7   19.11    7.04   0 
   3  -6 -24   -0.71    5.13   0 
   3  -5 -26   -2.83    6.10   0 
   3  -5  -1  215.83   12.74   0 
   3  -4 -28    1.98    7.32   0 
   3   7  10   55.07    6.59   0 
   3  16  10    1.96    5.06   0 
   3  17  10   10.16    5.30   0 
   3  19   9    2.21    5.12   0 
   3  20   8    2.16    4.76   0 
   3  21   8    6.92    6.54   0 
   3  22   7    3.19    5.35   0 
   3  23   6   13.46    5.48   0 
   4  -8 -21    7.20    5.61   0 
   4  -8 -20   18.28    6.77   0 
   4  -8  -7   10.43    6.34   0 
   4  -7 -24    6.71    6.88   0 
   4  -6 -27    7.25    5.45   0 
   4  -6  -1   75.94    9.84   0 
   4  -5   1  153.10   12.86   0 
   4   2   9   19.67    9.79   0 
   4   6  11   41.33    7.87   0 
   4  10  12   59.04    7.25   0 
   4  11  12    7.32    5.46   0 
   4  12  12    2.80    5.47   0 
   4  13  12   87.43    6.42   0 
   4  17  11    6.00    5.35   0 
   4  19  10   22.73    5.30   0 
   4  21   9    0.49    5.52   0 
   4  22   8   -2.67    5.26   0 
   5  -9 -21   44.00    6.31   0 
   5  -9 -20   12.92    5.40   0 
   5  -9  -8  285.15    8.49   0 
   5  -9  -7   12.01    5.96   0 
   5  -8 -24    2.97    5.34   0 
   5  -7 -27    2.88    5.81   0 
   5  -7  -1    2.64    7.03   0 
   5   6  12    2.03    5.89   0 
   5  10  13    5.42    5.43   0 
   5  11  13   37.57    5.66   0 
   5  12  13    4.51    5.17   0 
   5  13  13   21.06    5.59   0 
   5  14  13   -0.56    6.21   0 
   5  17  12   15.70    5.36   0 
   5  18  12   -2.87    6.30   0 
   5  20  11    4.29    4.97   0 
   5  21  10    0.98    5.16   0 
   6 -10 -20   27.85    5.48   0 
   6 -10 -19    0.17    5.49   0 
   6 -10 -18    7.29    6.37   0 
   6 -10  -9   58.07    5.90   0 
   6 -10  -8   12.06    5.34   0 
   6  -9 -24    5.50    5.78   0 
   6  -9 -23    8.66    6.95   0 
   6  -9  -4    5.48    6.09   0 
   6  -8 -26   11.72    7.16   0 
   6  -8  -1   17.33    6.83   0 
   6  -7   1    6.80    6.56   0 
   6  10  14    2.21    6.41   0 
   6  11  14    1.98    5.23   0 
   6  12  14   -0.45    5.29   0 
   6  13  14    0.08    5.38   0 
   6  14  14   50.16    7.82   0 
   6  17  13   -4.03    4.94   0 
   6  18  13   -0.60    5.98   0 
   6  20  12    8.44    5.41   0 
   6  21  11    0.62    5.34   0 
   7 -11 -18   19.59    5.55   0 
   7 -11 -17   -2.90    5.30   0 
   7 -11 -16   15.14    5.30   0 
   7 -11 -15   34.61    5.70   0 
   7 -11 -14   35.74    5.75   0 
   7 -11 -13   45.66    6.14   0 
   7 -11 -12   10.71    5.77   0 
   7 -11 -11    6.47    5.55   0 
   7 -11 -10   52.41    5.54   0 
   7 -10 -23    3.05    5.70   0 
   7 -10 -22   15.04    6.98   0 
   7 -10  -5    1.09    5.50   0 
   7  -9 -26    2.76    5.91   0 
   7  -9  -2    9.79    6.10   0 
   7  -3   8    6.99   12.32   0 
   7  -2   9    8.06   16.96   0 
   7   0  11    2.14   13.76   0 
   7   6  14   23.38    7.55   0 
   7  10  15   99.44    7.60   0 
   7  11  15   34.87    6.99   0 
   7  12  15   14.96    6.88   0 
   7  13  15   -1.92    7.16   0 
   7  17  14    1.75    5.65   0 
   7  20  13    9.07    5.89   0 
   8 -11 -22    1.61    5.05   0 
   8 -11 -21   -3.61    4.92   0 
   8 -11  -7   10.17    5.33   0 
   8 -11  -6   71.16    5.87   0 
   8 -10 -25    1.73    6.05   0 
   8 -10  -3   10.83    7.16   0 
   8  -9   0   39.49    6.76   0 
   8  -8   2   26.64    7.71   0 
   8  -7   4   32.05    6.14   0 
   8  -4   8   19.91    9.77   0 
   8  -2  10   31.79   17.13   0 
   8   6  15   13.42    7.07   0 
   8  16  15   -2.30    5.65   0 
   8  17  15    3.81    5.66   0 
   8  19  14   -1.19    5.55   0 
   9 -12 -20    2.18    4.77   0 
   9 -12 -19    0.72    4.94   0 
   9 -12 -18    4.32    5.08   0 
   9 -12  -9    2.76    5.20   0 
   9 -12  -8   11.47    5.36   0 
   9 -11 -24    0.17    5.54   0 
   9 -11  -4   51.54    5.85   0 
   9 -10  -1    3.15    5.86   0 
   9  -4   9   13.75   10.25   0 
   9  -3  10    2.48   11.34   0 
   9   2  14   37.77   10.39   0 
   9   4  15   23.65    8.83   0 
   9   7  16   10.05    6.77   0 
   9  15  16   -0.69    5.46   0 
   9  16  16   -0.70    5.88   0 
  10 -13 -16    6.21    5.11   0 
  10 -13 -15   -1.90    5.13   0 
  10 -13 -14    3.95    5.26   0 
  10 -13 -12    4.19    5.40   0 
  10 -12 -23    2.30    5.22   0 
  10 -12 -22    3.46    5.21   0 
  10 -12  -6   79.98    6.44   0 
  10 -12  -5    7.69    5.56   0 
  10 -11  -2    4.91    5.33   0 
  10 -10   1    1.06    5.48   0 
  10  -9   3    3.64    5.54   0 
  10   5  16    3.89    6.84   0 
  10   9  17   -0.46    6.59   0 
  10  10  17    7.64    5.52   0 
  10  12  17    5.67    5.34   0 
  10  13  17    2.27    5.23   0 
  10  14  17    0.19    5.75   0 
  11 -13 -20    9.26    5.16   0 
  11 -13 -19    3.98    5.73   0 
  11 -13 -18   10.98    5.65   0 
  11 -13  -9    2.33    5.11   0 
  11 -13  -8    0.32    5.18   0 
  11 -12  -4   25.75    7.32   0 
  11 -12  -3   39.40    6.02   0 
  11 -10   2    4.95    5.21   0 
  11  -9   4    6.63    5.50   0 
  11   3  16   -0.80    8.65   0 
  11   6  17   25.70    7.28   0 
  12 -14 -15    8.66    5.13   0 
  12 -14 -14    8.04    5.49   0 
  12 -14 -13    6.87    5.29   0 
  12 -13  -6    5.09    5.15   0 
  12 -13  -5    5.49    5.22   0 
  12 -12  -2    5.24    5.54   0 
  12 -10   3    0.91    5.71   0 
  12  -9   5    6.49    5.65   0 
  12  -7   8    2.16    7.55   0 
  12   4  17   29.32    9.01   0 
  12   8  18    2.40    6.68   0 
  12  15  18    2.97    5.57   0 
  13 -14 -18    6.36    5.11   0 
  13 -14 -17    0.90    5.44   0 
  13 -14 -16   13.46    5.37   0 
  13 -14 -11    6.67    5.11   0 
  13 -14 -10    3.54    5.08   0 
  13 -14  -9   12.77    5.17   0 
  13 -13  -4    8.73    5.35   0 
  13 -12  -1    4.01    6.28   0 
  13 -11   2   30.52    5.51   0 
  13 -10   4   29.65    5.71   0 
  13  -5  11    2.09    8.22   0 
  13  -4  12    3.66    9.78   0 
  13  11  19   13.08    6.99   0 
  14 -14  -7    3.10    5.15   0 
  14 -14  -6   18.56    5.40   0 
  14 -13  -3    6.12    6.62   0 
  14 -11   3    3.25    5.14   0 
  14  -8   8    5.15    6.83   0 
  14   4  18    5.67    9.05   0 
  14   8  19    3.17    7.08   0 
  15 -15 -14   -1.48    5.12   0 
  15 -15 -13    5.48    5.20   0 
  15 -15 -12    7.23    5.38   0 
  15 -15 -11    4.16    5.30   0 
  15 -14  -6    6.53    6.25   0 
  15 -14  -5    5.36    5.14   0 
  15 -13  -1    5.98    5.76   0 
  15 -12   1   59.00    8.20   0 
  15  -9   7   26.33    7.32   0 
  15  -6  11    4.67    7.82   0 
  15  -4  13    1.31    9.35   0 
  15   3  18    2.80    9.95   0 
  15   6  19    3.43    8.07   0 
  16 -15 -13   -2.00    5.22   0 
  16 -15 -12   -0.64    5.16   0 
  16 -15 -11    1.68    5.32   0 
  16 -15 -10    9.48    5.41   0 
  16 -15  -9   11.28    4.99   0 
  16 -14  -4    7.67    5.35   0 
  16 -12   2   -0.96    5.61   0 
  16 -11   4    0.09    6.34   0 
  16 -10   6   16.37    7.10   0 
  16  -8   9    4.85    6.99   0 
  17 -15  -9   14.87    5.51   0 
  17 -15  -8    4.46    5.16   0 
  17 -15  -7    2.56    5.22   0 
  17 -14  -3    6.26    5.51   0 
  17 -13   0   -1.12    5.53   0 
  17 -12   3   -2.20    5.38   0 
  17 -11   5   -2.20    4.89   0 
  17  -9   8    7.68    6.65   0 
  17   7  20    6.93    8.00   0 
  18 -15  -7    1.88    5.18   0 
  18 -15  -6   -0.35    4.99   0 
  18 -14  -2    8.76    5.65   0 
  18 -13   1   15.15    5.80   0 
  18 -12   3   17.58    6.93   0 
  18 -11   5    3.10    6.40   0 
  18 -10   7    1.66    6.40   0 
  18  -7  11   12.63    8.42   0 
  18   3  19    5.79   11.72   0 
  19 -14  -2   -1.75    7.01   0 
  19 -13   1    5.16    6.86   0 
  20 -14  -1   -0.42    5.73   0 
  20 -13   2    2.46    5.41   0 
  20 -12   4    7.37    5.70   0 
  20 -11   6    2.21    5.49   0 
  20  -9   9    6.24    7.16   0 
  21 -12   4    2.95    6.80   0 
  21 -11   6   -0.41    7.10   0 
  -5   8 -17   11.93   10.00   0 
  -5   8 -11    2.67    7.48   0 
  -5   9  -9   18.95    7.67   0 
  -5  10  -9   23.48    6.70   0 
  -5  10  -8   30.48    7.87   0 
  -5  11 -20   69.86   10.42   0 
  -5  11  -8   24.47    7.92   0 
  -5  12 -20   -2.58    9.01   0 
  -5  12  -8    0.46    5.59   0 
  -5  13 -20   15.48    8.48   0 
  -5  13  -8    9.10    5.80   0 
  -5  14 -19    5.62    7.44   0 
  -5  14  -9   16.99    5.67   0 
  -5  15 -19    1.48    7.82   0 
  -5  15 -18    0.92    6.93   0 
  -5  15 -10    2.35    5.56   0 
  -5  15  -9   43.24    7.05   0 
  -5  16 -18    2.82    6.83   0 
  -5  16 -17    6.09    7.03   0 
  -5  16 -16    3.27    6.81   0 
  -5  16 -12    8.12    5.43   0 
  -5  16 -11    0.01    5.27   0 
  -5  16 -10   34.60    7.01   0 
  -5  17 -16    7.05    6.84   0 
  -5  17 -15    2.12    6.30   0 
  -5  17 -14   -2.92    6.10   0 
  -5  17 -13   -4.61    6.11   0 
  -5  17 -12   12.32    6.46   0 
  -4   6  -6  141.44   11.05   0 
  -4   7  -5    0.77    8.09   0 
  -4   8  -4   11.59    7.95   0 
  -4  10  -3   68.18    7.80   0 
  -4  11  -3    9.35    6.34   0 
  -4  12 -25    4.58   11.83   0 
  -4  12  -3    9.96    6.10   0 
  -4  13  -3    8.38    5.98   0 
  -4  14  -3    5.57    5.70   0 
  -4  15  -4   -0.88    5.16   0 
  -4  16  -4  160.83    6.97   0 
  -4  17  -5    6.93    5.25   0 
  -4  18  -6    4.69    5.36   0 
  -4  19  -8    7.92    5.78   0 
  -4  19  -7   -2.49    5.51   0 
  -4  20 -11    7.43    5.79   0 
  -4  20 -10    5.88    5.71   0 
  -4  20  -9    5.38    6.70   0 
  -4  21 -13    0.03    6.59   0 
  -3   4  -4   46.89   12.15   0 
  -3   6  -2   -0.08    8.25   0 
  -3   9   0    5.34    8.43   0 
  -3  10   0    0.94    6.46   0 
  -3  11   0   -2.56    6.02   0 
  -3  12   0    2.04    5.73   0 
  -3  13   0   -1.12    5.94   0 
  -3  14   0    3.19    5.45   0 
  -3  15   0    4.97    5.43   0 
  -3  16  -1    9.04    5.82   0 
  -3  17  -1    6.57    5.32   0 
  -3  18  -2    5.83    5.18   0 
  -3  19  -3   42.67    5.70   0 
  -3  20  -4    2.32    5.44   0 
  -3  21  -6    3.97    5.54   0 
  -3  21  -5    6.64    5.62   0 
  -3  22  -8    1.25    5.91   0 
  -3  22  -7    3.11    5.58   0 
  -2   0 -19    2.48    8.78   0 
  -2   3 -25   13.98    9.31   0 
  -2   4 -26    2.71    9.83   0 
  -2   5 -27    1.92   10.06   0 
  -2   6   1  344.17   13.79   0 
  -2   8   2  292.43   10.79   0 
  -2  11   3   11.24    6.22   0 
  -2  12   3    5.33    5.72   0 
  -2  13   3   10.74    5.48   0 
  -2  16   2   44.01    6.14   0 
  -2  17   2   16.51    6.88   0 
  -2  18   1   16.12    5.35   0 
  -2  19   0    7.01    5.05   0 
  -2  20  -1   13.58    5.23   0 
  -2  21  -2    7.99    5.12   0 
  -2  22  -3   -0.25    4.78   0 
  -2  23  -4    5.21    6.80   0 
  -1  -2 -18   -1.39    7.39   0 
  -1   0 -24   44.52    7.40   0 
  -1   2   0   10.72   16.13   0 
  -1   3   1    0.69   13.68   0 
  -1   4   2    1.95   11.96   0 
  -1  10   5   62.79    8.28   0 
  -1  11   5   16.93    6.12   0 
  -1  13   5    4.54    5.22   0 
  -1  14   5   24.51    5.52   0 
  -1  17   4    6.41    5.35   0 
  -1  19   3    8.18    5.52   0 
  -1  21   1    5.47    5.00   0 
  -1  22   0    2.06    5.46   0 
  -1  23  -1    3.46    4.91   0 
   0  -4 -16   12.91    6.61   0 
   0  -4 -15  342.20   10.63   0 
   0  -4 -14  121.40    8.64   0 
   0  -4 -13  188.91    9.58   0 
   0  -4 -12   78.89    7.39   0 
   0  -4 -11  171.76    8.96   0 
   0  -3 -21    1.01    5.42   0 
   0  -2 -23   63.33    8.03   0 
   0  -1 -25    2.01    7.47   0 
   0   0 -27    3.02    7.09   0 
   0   1 -28    2.89    7.94   0 
   0   8   6  221.64    9.36   0 
   0  12   7   -1.61    5.42   0 
   0  13   7   -4.03    6.23   0 
   0  16   6   -0.10    5.31   0 
   0  18   5    1.56    5.60   0 
   0  19   5    7.53    5.30   0 
   0  20   4    0.42    5.33   0 
   0  21   3    4.98    5.37   0 
   0  22   2    4.96    5.57   0 
   0  23   1    3.20    5.41   0 
   1  -5 -18   18.22    5.77   0 
   1  -5 -17    1.36    7.45   0 
   1  -4 -22   37.15    6.11   0 
   1  -1 -28    2.10    6.87   0 
   1   0 -29    0.03    8.26   0 
   1   4   6  108.58   12.55   0 
   1   6   7   73.84    8.33   0 
   1   9   8   33.66    6.51   0 
   1  14   8    9.99    5.45   0 
   1  15   8   35.63    5.76   0 
   1  16   8   36.63    5.84   0 
   1  18   7    0.88    5.28   0 
   1  20   6   -0.50    5.13   0 
   1  21   5    6.97    5.23   0 
   2  -6 -18   30.93    7.15   0 
   2  -6  -8    2.84    7.16   0 
   2  -5 -23    6.12    5.36   0 
   2  -4 -25   12.36    6.36   0 
   2  -3 -27    6.53    6.51   0 
   2  -1 -30    4.27    7.11   0 
   2   7   9    9.70    6.53   0 
   2  11  10   17.66    7.37   0 
   2  12  10   16.82    5.64   0 
   2  13  10    5.84    5.67   0 
   2  17   9    6.62    5.12   0 
   2  19   8   -3.59    5.24   0 
   2  21   7   -0.03    5.20   0 
   2  22   6    5.97    5.19   0 
   2  23   5    2.09    5.45   0 
   3  -7 -19   32.13    5.78   0 
   3  -7  -8   65.57    7.39   0 
   3  -6 -23   19.48    5.45   0 
   3  -3 -29   -2.29    7.49   0 
   3   0   6  266.39   27.43   0 
   3   4   9   -0.73    8.22   0 
   3   6  10  268.40   10.60   0 
   3   9  11   12.19    7.32   0 
   3  10  11   -1.25    5.96   0 
   3  11  11   88.94    6.90   0 
   3  12  11   16.66    5.64   0 
   3  14  11    4.59    5.58   0 
   3  15  11   28.46    5.66   0 
   3  18  10    2.43    5.09   0 
   3  20   9    6.31    5.19   0 
   3  22   8    5.96    5.57   0 
   4  -8 -19    4.82    5.20   0 
   4  -8 -18   27.68    6.79   0 
   4  -7 -23    3.32    5.35   0 
   4  -7  -4  224.48    9.96   0 
   4  -6 -26    9.01    5.86   0 
   4  -5 -28    2.01    5.27   0 
   4  -3   4   16.11   11.64   0 
   4   9  12    5.21    5.28   0 
   4  14  12   62.24    5.97   0 
   4  15  12   19.43    5.31   0 
   4  16  12    0.06    5.40   0 
   4  18  11    7.56    5.01   0 
   4  19  11   12.66    5.23   0 
   4  20  10    6.14    5.46   0 
   4  21  10   -1.29    6.77   0 
   4  22   9    6.62    5.37   0 
   5  -9 -19   26.32    5.65   0 
   5  -9 -18    4.02    4.97   0 
   5  -9 -17   10.07    5.29   0 
   5  -9 -10   75.20    6.44   0 
   5  -8 -23    4.46    5.72   0 
   5  -8  -4    7.61    6.85   0 
   5  -7 -26    2.22    5.54   0 
   5  -6 -28   -4.10    5.39   0 
   5   5  12   20.27    7.25   0 
   5   8  13  196.95    9.47   0 
   5   9  13   11.34    5.51   0 
   5  15  13   -1.70    5.57   0 
   5  16  13    8.11    5.76   0 
   5  19  12    5.03    4.86   0 
   5  21  11    2.13    5.60   0 
   6 -10 -17  121.41    6.58   0 
   6 -10 -16    1.29    5.46   0 
   6 -10 -15   32.28    5.81   0 
   6 -10 -14   -1.92    5.87   0 
   6 -10 -13    3.04    5.79   0 
   6 -10 -12    3.45    5.44   0 
   6 -10 -11   -0.01    5.12   0 
   6 -10 -10    8.62    5.17   0 
   6  -9 -22    6.38    5.29   0 
   6  -9  -5    8.80    6.04   0 
   6  -8 -25    2.02    7.14   0 
   6  -8  -2   14.56    6.74   0 
   6  -7 -28   17.36    5.85   0 
   6   0  10   19.63   15.86   0 
   6   3  12   60.03    9.51   0 
   6   5  13    6.80    7.32   0 
   6   8  14   16.78    7.25   0 
   6   9  14   41.15    6.34   0 
   6  15  14   12.19    5.69   0 
   6  16  14   12.74    5.74   0 
   6  19  13    5.62    5.51   0 
   6  21  12    4.95    5.44   0 
   7 -10 -21    5.55    5.73   0 
   7 -10  -6   50.74    6.03   0 
   7  -9 -25   -0.83    5.73   0 
   7  -8 -27    4.31    6.90   0 
   7  -8   0    1.49    6.26   0 
   7  -6   4   15.75    7.95   0 
   7   3  13   33.80    9.02   0 
   7   5  14    8.15    8.61   0 
   7   9  15    9.72    5.44   0 
   7  14  15    7.28    5.72   0 
   7  15  15    5.06    5.50   0 
   7  16  15    8.56    6.71   0 
   7  18  14    2.53    4.84   0 
   7  19  14   -1.62    5.47   0 
   8 -11 -20    5.73    5.18   0 
   8 -11 -18    8.95    5.16   0 
   8 -11  -9   26.86    5.38   0 
   8 -11  -8   -1.14    5.14   0 
   8 -10 -24    7.89    5.14   0 
   8 -10 -23    6.04    6.85   0 
   8  -3   9    6.99   11.43   0 
   8   0  12   75.35   16.12   0 
   8  10  16   79.28    7.65   0 
   8  11  16    6.52    5.64   0 
   8  12  16    4.20    5.28   0 
   8  13  16   -3.36    6.10   0 
   8  14  16    4.02    5.51   0 
   8  15  16   18.44    7.07   0 
   8  18  15   -2.16    5.95   0 
   9 -12 -17    5.24    5.12   0 
   9 -12 -16    6.76    5.15   0 
   9 -12 -15    8.57    5.02   0 
   9 -12 -14   15.26    5.14   0 
   9 -12 -13    3.49    5.22   0 
   9 -12 -12    3.59    5.46   0 
   9 -12 -11    7.81    5.40   0 
   9 -12 -10   15.43    5.30   0 
   9 -11 -23    3.39    5.42   0 
   9 -11 -22   12.00    5.42   0 
   9 -11  -5   15.84    5.54   0 
   9  -9   1  209.26    8.84   0 
   9  -8   3   13.24    7.11   0 
   9  -7   5   13.96    6.22   0 
   9  18  16    3.36    7.24   0 
  10 -12 -21    2.37    5.35   0 
  10 -12 -20    2.14    4.82   0 
  10 -12 -19   25.58    5.29   0 
  10 -12  -8    9.97    5.45   0 
  10 -12  -7    4.41    5.43   0 
  10 -11  -3   32.80    5.82   0 
  10 -10   0    2.77    5.84   0 
  10  -7   6    5.96    7.44   0 
  10   8  17   15.75    5.88   0 
  10  16  17    7.03    6.28   0 
  10  17  17    5.37    6.73   0 
  11 -13 -17   11.61    5.04   0 
  11 -13 -16    4.40    5.16   0 
  11 -13 -15    4.68    5.26   0 
  11 -13 -14   -2.02    5.11   0 
  11 -13 -13    4.40    5.16   0 
  11 -13 -12    8.22    5.23   0 
  11 -13 -11   18.23    5.58   0 
  11 -13 -10   -0.63    5.47   0 
  11 -12 -22   -0.63    5.05   0 
  11 -12  -5   20.32    5.84   0 
  11 -11  -1   19.83    5.69   0 
  11  -7   7   24.89    6.62   0 
  11   1  15   -0.15   10.97   0 
  11   9  18   59.73    7.43   0 
  11  10  18    8.21    6.26   0 
  11  11  18    8.32    5.11   0 
  11  12  18    3.28    5.25   0 
  11  13  18    1.65    5.80   0 
  11  14  18    0.85    5.61   0 
  11  15  18    7.30    6.92   0 
  12 -13 -20   -1.22    5.19   0 
  12 -13 -19    6.15    5.27   0 
  12 -13  -8   10.69    5.31   0 
  12 -13  -7    1.13    5.15   0 
  12 -12  -3   31.84    5.91   0 
  12 -11   0   11.56    5.44   0 
  12  -6   9   16.01    9.03   0 
  12   7  18    6.82    6.82   0 
  13 -14 -15    1.72    5.22   0 
  13 -14 -14    5.60    5.01   0 
  13 -14 -13   -5.86    5.34   0 
  13 -14 -12    2.67    4.83   0 
  13 -13  -6   12.07    5.04   0 
  13 -13  -5   -0.88    5.13   0 
  13 -11   1    2.26    6.63   0 
  13  -8   7    8.14    7.00   0 
  13   5  18    1.64    7.83   0 
  13   9  19    2.99    6.85   0 
  13  10  19    2.85    6.75   0 
  13  13  19    4.73    5.75   0 
  14 -14 -17   -0.62    5.28   0 
  14 -14 -16    2.44    5.31   0 
  14 -14 -15    8.78    6.36   0 
  14 -14 -12    8.63    6.33   0 
  14 -14 -11    8.64    5.48   0 
  14 -14 -10    1.58    4.98   0 
  14 -14  -9    5.19    5.08   0 
  14 -14  -8    9.27    5.02   0 
  14 -13  -4   19.10    5.52   0 
  14 -11   2   20.83    6.99   0 
  14  -9   6    0.87    6.68   0 
  14  -7   9    2.95    8.38   0 
  14   7  19   -0.52    6.83   0 
  15 -14  -8    9.54    4.91   0 
  15 -14  -7   26.38    5.20   0 
  15 -13  -3   54.05    7.01   0 
  15 -13  -2    8.70    5.64   0 
  15 -11   3   59.42    6.37   0 
  15 -10   5   10.94    6.85   0 
  15  -5  12   28.34    7.95   0 
  15  10  20   -0.07    7.15   0 
  16 -14  -6   14.00    4.98   0 
  16 -14  -5    0.16    5.03   0 
  16 -13  -2    2.71    6.89   0 
  16 -13  -1    4.50    5.66   0 
  16 -12   1   35.80    7.70   0 
  16  -7  10   -0.22    8.02   0 
  16   2  18    6.58   12.23   0 
  16   8  20    5.33    6.99   0 
  17 -15 -11    0.39    5.57   0 
  17 -15 -10   -1.18    5.44   0 
  17 -14  -4    6.83    5.21   0 
  17 -13  -1   -2.82    6.92   0 
  17 -12   2   15.32    6.01   0 
  17 -11   4   17.81    6.90   0 
  17 -10   6    4.66    6.40   0 
  18 -15  -8   14.61    5.45   0 
  18 -14  -4   21.31    7.28   0 
  18 -14  -3   22.44    6.35   0 
  18 -13   0   13.94    6.17   0 
  18  -9   8   -0.45    6.50   0 
  18  -6  12    7.13    8.45   0 
  18  -5  13    2.59    9.10   0 
  18  -4  14   -0.55   10.00   0 
  19 -14  -3    2.92    5.77   0 
  19 -13   0    5.77    6.99   0 
  19 -12   3   20.65    6.06   0 
  19 -11   5    5.79    6.74   0 
  19 -10   7    6.07    5.50   0 
  19  -8  10   -2.26    6.97   0 
  20 -14  -2    1.15    6.16   0 
  20 -13   1    5.45    5.84   0 
  20 -12   3    7.43    6.87   0 
  20 -10   7    4.29    6.58   0 
  20  -8  10    0.78    8.41   0 
  21  -9   9   -2.79    7.46   0 
  -5   7 -15    1.31   10.37   0 
  -5   7 -14   20.50   10.15   0 
  -5   7 -13   68.83   11.70   0 
  -5   7 -12   44.80   10.96   0 
  -5   8 -18   20.05   11.54   0 
  -5   8 -10   12.92    7.45   0 
  -5   9 -19   27.35    9.90   0 
  -5   9  -8  287.65   11.13   0 
  -5  10 -20    1.11    9.31   0 
  -5  10  -7   26.36    7.50   0 
  -5  11  -7   69.57    7.30   0 
  -5  13  -7   23.76    5.74   0 
  -5  14 -20    3.25    7.12   0 
  -5  14  -7   19.74    5.98   0 
  -5  15 -20    0.86    8.11   0 
  -5  15  -8   16.09    5.54   0 
  -5  15  -7    4.52    6.76   0 
  -5  16 -19   21.98    7.71   0 
  -5  16  -9   68.15    6.17   0 
  -5  16  -8   35.42    7.08   0 
  -5  17 -18   -2.72    7.17   0 
  -5  17 -17    4.58    6.87   0 
  -5  17 -11    2.72    5.47   0 
  -5  17 -10    6.08    5.85   0 
  -5  17  -9   -1.39    6.25   0 
  -5  18 -16    8.63    6.87   0 
  -5  18 -15    6.61    6.23   0 
  -5  18 -14    3.01    6.29   0 
  -5  18 -13    1.04    6.25   0 
  -5  18 -12    1.52    6.37   0 
  -4   5  -7   21.38   10.18   0 
  -4  11 -25    4.05   13.04   0 
  -4  11  -2   56.53    8.28   0 
  -4  12  -2   24.93    6.45   0 
  -4  13 -25    3.99   10.51   0 
  -4  13  -2    4.79    5.91   0 
  -4  14  -2   12.37    6.91   0 
  -4  15  -3   11.84    5.35   0 
  -4  16  -3   33.07    5.57   0 
  -4  17  -4    0.43    5.27   0 
  -4  18  -5   23.08    6.11   0 
  -4  18  -4   35.02    7.06   0 
  -4  19  -6    5.44    5.68   0 
  -4  19  -5    6.66    6.80   0 
  -4  20  -8    6.90    5.71   0 
  -4  20  -7   -1.33    5.33   0 
  -4  21 -12    8.88    5.70   0 
  -4  21 -11    4.20    5.77   0 
  -4  21 -10   -0.59    5.63   0 
  -4  21  -9    2.32    7.15   0 
  -3   2 -18    8.65    9.75   0 
  -3   7  -1    5.03    7.62   0 
  -3   8   0    2.57    9.20   0 
  -3  11   1    1.22    6.02   0 
  -3  13   1   55.43    6.34   0 
  -3  14   1   18.95    5.37   0 
  -3  16   0    0.41    5.83   0 
  -3  17   0    0.78    5.41   0 
  -3  18  -1   69.36    5.89   0 
  -3  19  -2    3.51    5.04   0 
  -3  21  -4   16.53    5.11   0 
  -3  22  -5   -0.83    5.83   0 
  -3  23  -7   23.99    7.43   0 
  -2   0  -8   13.13   13.16   0 
  -2   2 -23   33.78    9.10   0 
  -2   2  -3  773.62   33.53   0 
  -2   7   2   35.17    9.11   0 
  -2   9   3   17.34    7.20   0 
  -2  10   3   15.10    6.54   0 
  -2  15   3   19.36    5.85   0 
  -2  16   3   79.75    6.54   0 
  -2  18   2   35.61    5.71   0 
  -2  20   0    5.37    5.25   0 
  -2  21  -1    9.17    5.27   0 
  -2  21   0    2.01    5.24   0 
  -2  22  -2    2.70    5.35   0 
  -2  23  -3    2.86    4.86   0 
  -1  -2 -17   20.24    7.94   0 
  -1  -2  -9    5.16    9.50   0 
  -1  -1 -21    9.40    7.25   0 
  -1   1 -25   -0.56    8.64   0 
  -1   5   3   -3.36   10.85   0 
  -1   9   5    8.48    7.07   0 
  -1  15   5    9.33    5.16   0 
  -1  16   5   16.65    5.73   0 
  -1  18   4    5.77    5.55   0 
  -1  20   3   20.07    5.20   0 
  -1  21   2   11.15    5.41   0 
  -1  22   1    6.28    5.44   0 
  -1  23   0    7.76    5.38   0 
   0  -3 -20    1.70    5.50   0 
   0  -3  -7    2.67   10.96   0 
   0   2 -29   14.35    8.42   0 
   0   3 -30    0.95    8.17   0 
   0   5   5   20.39    9.61   0 
   0   7   6    0.35    7.43   0 
   0   9   7   -4.16    7.70   0 
   0  10   7   70.15    6.90   0 
   0  11   7    2.37    5.75   0 
   0  14   7    1.14    5.39   0 
   0  15   7    0.56    5.55   0 
   0  16   7    3.90    5.49   0 
   0  18   6   13.33    5.75   0 
   0  21   4    6.30    5.17   0 
   0  22   3   -0.94    5.35   0 
   0  23   2    2.24    5.39   0 
   1  -5 -15   65.68    6.64   0 
   1  -5 -14  353.64   10.78   0 
   1  -5 -13   32.48    7.74   0 
   1  -5 -12  205.35    9.56   0 
   1  -5 -11  145.27    8.17   0 
   1  -5 -10    1.60    6.75   0 
   1  -3 -24    7.57    5.80   0 
   1  -2 -26   -1.70    6.26   0 
   1   1 -30   21.19    7.61   0 
   1   8   8   50.64    7.26   0 
   1  11   9   27.23    7.44   0 
   1  12   9    4.49    5.52   0 
   1  13   9   52.63    6.28   0 
   1  14   9   18.45    6.09   0 
   1  17   8   77.78    6.13   0 
   1  18   8   -2.56    5.37   0 
   1  19   7    7.72    5.34   0 
   1  20   7   12.50    5.17   0 
   1  21   6    4.56    5.12   0 
   1  22   5   -0.98    5.51   0 
   1  23   4    6.10    5.50   0 
   2  -6 -17    8.22    5.35   0 
   2  -6 -16   43.70    7.01   0 
   2  -6 -10    9.53    6.75   0 
   2  -6  -9    2.15    6.83   0 
   2  -5 -22   34.05    6.04   0 
   2  -5  -5  181.01   11.52   0 
   2  -4 -24    1.36    6.23   0 
   2  -4  -2  472.18   17.41   0 
   2  -3   0    3.93   12.94   0 
   2  -2 -28   27.56    7.61   0 
   2   3   7  196.68   12.02   0 
   2   9  10    8.60    7.73   0 
   2  14  10   10.51    5.66   0 
   2  15  10   30.02    5.88   0 
   2  16  10    9.87    5.38   0 
   2  19   9    1.22    5.25   0 
   2  20   8   10.05    5.19   0 
   2  21   8    5.90    5.39   0 
   2  22   7    4.06    5.48   0 
   2  23   6    2.57    5.61   0 
   3  -7 -17    8.14    5.31   0 
   3  -7 -16   51.05    7.36   0 
   3  -7 -10   48.00    6.83   0 
   3  -7  -9   53.59    7.04   0 
   3  -6 -22   27.65    6.34   0 
   3  -5 -25    3.27    5.41   0 
   3  -4 -27    6.37    5.52   0 
   3   1   7   95.28   14.48   0 
   3   8  11   20.85    6.24   0 
   3  16  11    5.32    5.15   0 
   3  17  11   20.18    5.64   0 
   3  19  10    8.82    5.52   0 
   3  21   9   17.54    5.54   0 
   4  -8 -17    4.80    5.36   0 
   4  -8 -16   15.22    5.42   0 
   4  -8 -15    2.83    6.80   0 
   4  -8 -14   36.78    7.41   0 
   4  -8 -12   15.38    7.08   0 
   4  -8 -11  235.32    8.59   0 
   4  -8 -10    6.88    5.91   0 
   4  -8  -9    2.49    6.07   0 
   4  -7 -22   34.35    6.71   0 
   4  -7  -5    2.04    7.53   0 
   4  -5 -27    9.14    6.94   0 
   4  -4 -29    1.51    5.42   0 
   4   8  12   17.90    5.80   0 
   4  17  12   10.17    5.42   0 
   4  18  12    0.49    6.31   0 
   4  20  11    8.32    5.48   0 
   4  22  10   -0.73    5.29   0 
   5  -9 -16    1.35    5.37   0 
   5  -9 -15    9.38    5.82   0 
   5  -9 -14    9.14    5.46   0 
   5  -9 -13   12.95    5.47   0 
   5  -9 -12   43.13    6.31   0 
   5  -9 -11   38.48    6.06   0 
   5  -8 -22    6.49    5.83   0 
   5  -8 -21   28.90    7.54   0 
   5  -8  -5   53.20    7.10   0 
   5  -7 -25   -0.17    5.53   0 
   5  -7  -2   22.60    7.66   0 
   5  -6 -27    2.02    5.92   0 
   5  -4   4   53.15   11.18   0 
   5  17  13    3.25    5.43   0 
   5  18  13    9.41    5.53   0 
   5  20  12    5.34    5.31   0 
   6  -9 -21    5.42    5.74   0 
   6  -9 -20    1.27    5.38   0 
   6  -8 -24    0.66    5.53   0 
   6  -7 -27    5.09    5.55   0 
   6  -7   0  204.33   10.79   0 
   6  -5   4  237.90   11.63   0 
   6   7  14   28.02    7.76   0 
   6  18  14    4.99    5.20   0 
   6  20  13    4.15    5.24   0 
   7 -10 -19   10.70    5.40   0 
   7 -10 -18    3.43    6.66   0 
   7 -10  -8   19.34    5.49   0 
   7 -10  -7    1.93    5.20   0 
   7  -9 -24    5.15    5.69   0 
   7  -9 -23    6.36    5.68   0 
   7  -9  -3    4.88    5.98   0 
   7  -8 -26   -1.57    7.45   0 
   7  -7   2    1.63    6.39   0 
   7   8  15   50.43    6.23   0 
   7  17  15    1.94    5.66   0 
   7  20  14    8.33    5.81   0 
   8 -11 -17   74.60    6.14   0 
   8 -11 -16    7.23    5.25   0 
   8 -11 -15   12.48    5.31   0 
   8 -11 -14   39.07    5.80   0 
   8 -11 -13    7.73    5.38   0 
   8 -11 -12    0.49    5.16   0 
   8 -11 -11    1.25    4.90   0 
   8 -11 -10    4.26    4.99   0 
   8 -10 -22    1.58    5.23   0 
   8 -10  -5   26.57    7.31   0 
   8 -10  -4    1.99    5.79   0 
   8  -9 -26    3.60    6.00   0 
   8  -9 -25    6.80    6.90   0 
   8  -9  -1    2.84    6.30   0 
   8  -6   5    9.73    7.71   0 
   8   3  14    5.22    8.98   0 
   8   5  15   32.26    8.14   0 
   8   8  16    6.26    6.80   0 
   8   9  16   47.11    6.03   0 
   8  16  16    1.97    5.74   0 
   8  17  16    5.38    6.98   0 
   8  19  15    3.66    6.03   0 
   9 -11 -21    1.25    5.29   0 
   9 -11 -20   -6.84    5.00   0 
   9 -11  -7   24.77    5.71   0 
   9 -11  -6   68.44    6.20   0 
   9 -10 -25    2.34    5.77   0 
   9 -10 -24   -2.86    5.43   0 
   9 -10  -2   99.17    7.14   0 
   9   6  16    8.84    7.07   0 
   9   9  17   31.90    7.14   0 
   9  10  17    3.68    6.56   0 
   9  11  17   -1.35    5.31   0 
   9  12  17    5.51    5.26   0 
   9  13  17    2.67    5.00   0 
   9  14  17    8.71    5.35   0 
   9  15  17    7.36    5.87   0 
   9  16  17    6.79    7.23   0 
  10 -12 -18    2.41    5.10   0 
  10 -12 -17    1.36    5.10   0 
  10 -12 -16   13.17    5.26   0 
  10 -12 -15    0.04    5.09   0 
  10 -12 -12    3.16    6.75   0 
  10 -12 -11   10.71    5.31   0 
  10 -12 -10   17.67    5.46   0 
  10 -12  -9   -1.74    5.21   0 
  10 -11 -23    7.92    5.87   0 
  10 -11  -4   18.80    5.66   0 
  10  -9   2    3.80    5.28   0 
  10  -8   4   20.19    6.32   0 
  10   2  15   11.19   10.18   0 
  10   4  16   19.20    8.44   0 
  10   7  17   16.34    7.07   0 
  11 -12 -21   19.38    5.56   0 
  11 -12 -20    0.63    5.14   0 
  11 -12  -7    9.34    6.73   0 
  11 -12  -6    8.28    5.60   0 
  11 -10   1   19.51    5.18   0 
  11  -9   3   35.46    7.33   0 
  11  -8   5    4.15    6.23   0 
  11  -6   8   11.50    7.87   0 
  11   5  17    9.63    6.97   0 
  11   8  18   -3.27    6.68   0 
  12 -13 -18    5.84    5.38   0 
  12 -13 -17    1.48    5.33   0 
  12 -13 -16   -1.64    5.12   0 
  12 -13 -15    8.58    5.21   0 
  12 -13 -14    0.51    5.13   0 
  12 -13 -13   -3.15    5.34   0 
  12 -13 -12    5.72    5.31   0 
  12 -13 -11   -2.52    5.17   0 
  12 -13 -10    2.53    5.06   0 
  12 -13  -9   -0.23    5.12   0 
  12 -12  -4   10.81    5.59   0 
  12 -11  -1  140.19    7.96   0 
  12 -10   2   18.71    6.08   0 
  12  -9   4   -0.82    7.14   0 
  12  -8   6   14.97    6.10   0 
  12  -5  10   21.01    9.26   0 
  12   6  18   15.68    7.75   0 
  12  11  19    7.45    6.55   0 
  12  12  19   -1.42    6.24   0 
  12  13  19    5.02    6.76   0 
  12  14  19   -1.47    6.85   0 
  13 -13 -19    0.65    5.47   0 
  13 -13  -8    2.76    5.00   0 
  13 -13  -7    1.93    5.06   0 
  13 -12  -3   24.24    6.65   0 
  13 -12  -2   37.90    5.74   0 
  13 -10   3    4.61    5.84   0 
  13  -9   5   16.53    5.93   0 
  13   8  19   19.60    7.42   0 
  14 -14 -14    7.20    5.40   0 
  14 -14 -13   -0.37    5.42   0 
  14 -13  -5    5.88    5.56   0 
  14 -12  -1    7.49    5.28   0 
  14 -10   4   40.85    5.95   0 
  14   6  19    1.59    8.42   0 
  14  11  20    7.04    7.03   0 
  15 -14 -16   10.81    5.44   0 
  15 -14 -15   -3.12    5.69   0 
  15 -14 -14    3.39    5.34   0 
  15 -14 -13    5.87    5.38   0 
  15 -14 -12    5.37    5.22   0 
  15 -14 -11    4.04    5.66   0 
  15 -14 -10    5.95    4.83   0 
  15 -14  -9    3.79    5.22   0 
  15 -13  -4   19.51    5.65   0 
  15 -12   0    2.54    5.85   0 
  15  -8   8   -0.37    6.70   0 
  15   5  19    5.33    8.29   0 
  15   9  20    1.71    7.05   0 
  16 -14  -9   -2.75    6.44   0 
  16 -14  -8    1.77    5.22   0 
  16 -14  -7   10.15    5.05   0 
  16 -13  -3    8.89    5.22   0 
  16 -11   3    6.12    5.32   0 
  16 -10   5   10.74    6.55   0 
  16  -9   7    4.30    6.90   0 
  16  -6  11   18.68    8.22   0 
  16  -2  15   35.55   13.93   0 
  16   4  19   13.27   10.33   0 
  16   7  20    1.25    8.13   0 
  17 -14  -7   -5.35    6.29   0 
  17 -14  -6   10.63    4.99   0 
  17 -13  -2    2.84    5.77   0 
  17 -12   1   16.58    7.01   0 
  17  -8   9   14.57    7.07   0 
  17   6  20    8.60    8.34   0 
  18 -14  -5    3.95    5.20   0 
  18 -13  -1    7.25    5.65   0 
  18 -12   2    2.38    5.70   0 
  18 -11   4    0.51    6.90   0 
  18 -10   6    6.47    6.46   0 
  19 -14  -5   10.70    7.11   0 
  19 -14  -4   11.31    5.58   0 
  19 -13  -1    7.46    7.52   0 
  19 -12   2   13.54    7.18   0 
  19  -9   8    7.20    6.81   0 
  19  -7  11    0.90    7.03   0 
  19  -6  12   -0.60    8.19   0 
  19  -3  15    8.60   11.48   0 
  20 -13   0    0.75    5.63   0 
  20 -11   5   -2.18    5.05   0 
  20  -7  11   -0.92    8.15   0 
  20  -2  16    1.43   12.39   0 
  21 -12   3   -3.04    5.40   0 
  21 -11   5   -2.05    7.14   0 
  21 -10   7   -1.01    6.20   0 
  21  -8  10    6.89    7.19   0 
  -5   7 -16    2.63   11.46   0 
  -5   7 -11    1.16    8.85   0 
  -5   8  -9   18.37    7.60   0 
  -5   9  -7   15.23    7.26   0 
  -5  11 -21    2.89    9.78   0 
  -5  11  -6    1.63    5.73   0 
  -5  12 -21    2.83    9.41   0 
  -5  12  -6    4.80    5.48   0 
  -5  13 -21    5.07    8.29   0 
  -5  13  -6   17.79    6.18   0 
  -5  14 -21    1.06    7.81   0 
  -5  15 -21    0.85    8.00   0 
  -5  15  -6    4.54    5.60   0 
  -5  16 -20   -1.41    7.36   0 
  -5  16  -7   12.03    5.73   0 
  -5  16  -6   83.62    7.36   0 
  -5  17 -19    2.08    7.12   0 
  -5  17  -8    2.63    5.58   0 
  -5  17  -7    8.10    6.82   0 
  -5  18 -18    3.01    7.29   0 
  -5  18 -17    4.39    5.88   0 
  -5  18 -10   13.77    5.92   0 
  -5  18  -9    3.61    5.67   0 
  -5  18  -8   13.99    7.80   0 
  -5  19 -16   -1.13    7.53   0 
  -5  19 -15    0.55    7.20   0 
  -5  19 -14   -0.77    6.20   0 
  -5  19 -13    0.60    5.38   0 
  -5  19 -12    0.88    5.35   0 
  -5  19 -11   17.18    6.96   0 
  -5  19 -10   -2.14    6.58   0 
  -4   4  -9  106.72   16.05   0 
  -4   6  -5   22.42    9.30   0 
  -4   7  -4  255.78   10.74   0 
  -4   8  -3   34.04    8.52   0 
  -4  15  -2   22.66    5.90   0 
  -4  17  -3    0.85    5.26   0 
  -4  18  -3    9.92    5.71   0 
  -4  19  -4   12.89    5.79   0 
  -4  20  -6    0.95    5.73   0 
  -4  20  -5    9.85    5.81   0 
  -4  21  -8    5.19    5.55   0 
  -4  21  -7    1.66    5.71   0 
  -4  22 -11    1.30    5.74   0 
  -4  22 -10    2.31    5.54   0 
  -4  22  -9    0.57    7.08   0 
  -3   3 -20   48.16   11.64   0 
  -3   4 -22   21.46   10.44   0 
  -3  10   1   38.64    6.91   0 
  -3  16   1    5.23    5.65   0 
  -3  17   1   16.19    5.55   0 
  -3  18   0    1.63    5.35   0 
  -3  19  -1    6.74    5.34   0 
  -3  20  -2    5.36    5.24   0 
  -3  20  -1    4.32    5.46   0 
  -3  21  -3    7.45    5.49   0 
  -3  21  -2   15.44    5.30   0 
  -3  23  -5    6.72    5.75   0 
  -2   0 -18   66.40    9.01   0 
  -2   1 -21   10.93    7.94   0 
  -2   7 -28    1.59   11.91   0 
  -2   8   3  207.92    9.93   0 
  -2  11   4   92.24    7.12   0 
  -2  12   4   -0.02    5.65   0 
  -2  13   4   -0.98    5.23   0 
  -2  14   4    7.50    5.44   0 
  -2  15   4    2.75    5.01   0 
  -2  17   3   14.85    5.54   0 
  -2  18   3   11.33    5.77   0 
  -2  19   2    5.45    5.13   0 
  -2  22  -1    3.22    4.97   0 
  -2  22   0    9.35    5.09   0 
  -2  23  -2    1.33    5.22   0 
  -1  -2 -16   33.28    8.27   0 
  -1  -2 -15   37.40    7.96   0 
  -1  -2 -10  200.48   12.23   0 
  -1  -1 -20    2.51    8.55   0 
  -1   0 -23    0.70    6.87   0 
  -1   2 -26    1.22    8.64   0 
  -1   5 -29    3.25   10.09   0 
  -1   6   4  180.81   11.59   0 
  -1  11   6   28.88    6.19   0 
  -1  12   6   -1.49    5.57   0 
  -1  14   6    5.63    5.22   0 
  -1  15   6    4.84    5.06   0 
  -1  17   5    8.41    5.54   0 
  -1  20   4    1.60    5.24   0 
  -1  21   3    0.55    4.80   0 
  -1  22   2    6.55    5.83   0 
  -1  23   1    5.12    5.09   0 
   0  -3 -19   -1.08    5.63   0 
   0  -3 -18   -0.50    7.29   0 
   0  -2 -22   54.21    7.53   0 
   0  -1 -24   -0.41    6.91   0 
   0   0 -26   14.09    7.83   0 
   0   6   6  206.86   10.84   0 
   0  13   8   -2.21    5.04   0 
   0  17   7    5.46    5.50   0 
   0  18   7  108.60    6.56   0 
   0  19   6    2.45    5.83   0 
   0  20   6    1.67    5.39   0 
   0  21   5    6.08    5.31   0 
   0  22   4    3.28    5.20   0 
   1  -4  -6  100.45   10.61   0 
   1  -3 -23    0.97    6.72   0 
   1  -3  -3  280.90   16.84   0 
   1  -2 -25    1.28    6.56   0 
   1  -1 -27   40.48    7.63   0 
   1   5   7    5.17    7.86   0 
   1  10   9    2.12    5.71   0 
   1  15   9    2.85    5.83   0 
   1  16   9   -2.99    5.44   0 
   1  17   9    1.08    6.59   0 
   1  19   8    0.95    5.27   0 
   1  22   6    2.29    5.21   0 
   1  23   5   -0.56    5.37   0 
   2  -6 -15    3.08    5.65   0 
   2  -6 -14   68.15    6.85   0 
   2  -6 -13   19.04    6.39   0 
   2  -6 -11   73.35    7.24   0 
   2  -5 -21   59.00    6.35   0 
   2  -5 -20   75.54    7.44   0 
   2  -3 -26   20.76    5.72   0 
   2  -1 -29    2.29    7.37   0 
   2   4   8    6.17    9.36   0 
   2   6   9    1.03    6.42   0 
   2   8  10   57.73    7.28   0 
   2  17  10    0.13    5.02   0 
   2  18  10    2.71    5.07   0 
   2  20   9   12.28    5.15   0 
   3  -7 -15    3.26    5.82   0 
   3  -7 -14   61.81    6.76   0 
   3  -7 -13   -0.86    6.07   0 
   3  -7 -12   23.17    6.51   0 
   3  -7 -11   43.05    6.72   0 
   3  -6 -21   10.94    5.55   0 
   3  -6  -5   10.57    8.41   0 
   3  -5 -24    6.34    5.74   0 
   3  -5  -2   23.08   10.20   0 
   3  -4 -26   11.91    6.41   0 
   3  -4   0    1.82   13.45   0 
   3  -3 -28    1.92    6.93   0 
   3   2   8   14.22   11.33   0 
   3   5  10   42.65    8.42   0 
   3   7  11   43.14    7.92   0 
   3  11  12   19.41    5.89   0 
   3  12  12    1.53    5.36   0 
   3  13  12   21.97    6.04   0 
   3  15  12    3.90    5.16   0 
   3  18  11   12.79    5.32   0 
   3  19  11    2.11    5.02   0 
   3  20  10   12.47    5.61   0 
   3  21  10   -1.98    5.62   0 
   3  22   9   12.69    5.51   0 
   4  -8 -13    5.90    5.99   0 
   4  -7 -21   25.89    5.91   0 
   4  -7 -20   33.99    6.71   0 
   4  -6 -24   12.29    5.94   0 
   4  -6  -2  457.67   13.79   0 
   4  -5 -26    4.78    6.55   0 
   4  -4 -28    5.89    6.66   0 
   4   3  10    2.26    7.90   0 
   4   7  12    1.81    5.59   0 
   4  10  13    3.98    6.65   0 
   4  11  13    1.20    5.45   0 
   4  13  13    2.21    5.17   0 
   4  14  13    1.87    5.27   0 
   4  15  13    4.49    5.43   0 
   4  16  13    5.32    5.45   0 
   4  19  12    1.20    5.05   0 
   4  21  11    8.31    5.57   0 
   5  -8 -19   85.22    7.51   0 
   5  -8  -6  197.51    8.49   0 
   5  -7 -24   21.75    5.76   0 
   5  -6 -26    1.06    7.26   0 
   5  -6   0    3.29    7.66   0 
   5  -5 -28    2.13    6.49   0 
   5  -5   2   16.98   10.07   0 
   5  10  14   12.93    6.96   0 
   5  11  14  102.67    6.75   0 
   5  12  14   -1.31    5.35   0 
   5  13  14    0.83    4.97   0 
   5  14  14    5.56    5.32   0 
   5  16  14   -3.52    5.10   0 
   5  19  13    7.96    5.55   0 
   5  21  12    0.71    5.36   0 
   6  -9 -19    2.22    5.63   0 
   6  -9 -18   44.54    5.77   0 
   6  -9  -8   18.55    5.72   0 
   6  -9  -7    8.19    5.80   0 
   6  -8 -23   -4.06    5.42   0 
   6  -7 -26    5.60    5.69   0 
   6  -6 -28   -3.55    5.41   0 
   6  -6   2    6.62    7.01   0 
   6  10  15   39.71    7.27   0 
   6  11  15   17.95    5.55   0 
   6  12  15   44.66    5.97   0 
   6  13  15   22.56    5.87   0 
   6  14  15    3.07    5.84   0 
   6  15  15   -1.95    5.81   0 
   6  16  15    4.18    6.98   0 
   6  19  14    0.28    5.11   0 
   7 -10 -17   33.65    5.59   0 
   7 -10 -16    9.54    5.38   0 
   7 -10 -15   78.27    6.40   0 
   7 -10 -14   27.07    6.07   0 
   7 -10 -13   25.08    6.07   0 
   7 -10 -12    0.71    5.62   0 
   7 -10 -11   38.76    5.82   0 
   7 -10 -10   -3.57    5.10   0 
   7  -9 -22    9.13    5.56   0 
   7  -9  -4    1.42    5.91   0 
   7  -8 -25    0.83    5.79   0 
   7  -8  -1  133.61    8.07   0 
   7   7  15   18.33    5.73   0 
   7  11  16   18.93    6.89   0 
   7  12  16   18.82    5.60   0 
   7  13  16    5.38    5.82   0 
   7  14  16    4.41    5.97   0 
   7  15  16   -2.49    6.95   0 
   7  18  15    4.73    5.86   0 
   7  19  15    1.79    5.59   0 
   8 -10 -21    3.04    5.11   0 
   8 -10 -20    0.24    5.22   0 
   8 -10  -6    3.11    5.32   0 
   8  -9 -24    5.76    5.75   0 
   8  -9  -2   13.34    6.27   0 
   8  -8   1    3.55    6.15   0 
   8  -7   3   14.96    6.15   0 
   8   7  16   35.60    7.31   0 
   8  18  16    9.45    5.98   0 
   9 -11 -19    4.73    5.12   0 
   9 -11 -17   -1.27    5.07   0 
   9 -11  -9   -3.53    5.34   0 
   9 -11  -8    5.40    5.12   0 
   9 -10 -23   -0.67    5.18   0 
   9 -10  -3   23.22    6.21   0 
   9  -9   0    2.95    5.90   0 
   9  -6   6   14.82    7.55   0 
   9   8  17   25.40    6.98   0 
   9  17  17    1.59    5.97   0 
  10 -12 -14    0.53    5.39   0 
  10 -12 -13   16.09    5.29   0 
  10 -11 -22    3.83    5.20   0 
  10 -11 -21    2.02    4.91   0 
  10 -11  -5   10.87    5.56   0 
  10 -10  -1    5.78    5.88   0 
  10  -6   7   17.12    7.64   0 
  10   6  17    2.42    6.79   0 
  10  10  18    1.47    6.36   0 
  10  11  18    6.59    5.41   0 
  10  12  18    3.79    5.19   0 
  10  13  18    6.37    5.26   0 
  10  14  18   14.42    5.74   0 
  10  15  18    5.75    5.80   0 
  10  16  18   14.22    6.66   0 
  11 -12 -19    2.90    5.05   0 
  11 -12 -18   -0.34    5.17   0 
  11 -12 -17    5.54    5.09   0 
  11 -12  -9   -0.13    5.44   0 
  11 -12  -8    2.36    5.35   0 
  11 -11 -23   -4.39    5.09   0 
  11 -11  -3   70.07    6.31   0 
  11 -10   0   -2.93    5.58   0 
  11   7  18   62.77    8.61   0 
  12 -12 -21   12.04    5.42   0 
  12 -12 -20    7.51    5.56   0 
  12 -12  -6    3.97    5.49   0 
  12 -12  -5   37.20    5.80   0 
  12  -4  11    2.66    9.49   0 
  12  -2  13    0.05   13.13   0 
  12   9  19    2.41    6.85   0 
  12  10  19    0.43    5.40   0 
  13 -13 -18   -1.52    5.40   0 
  13 -13 -17   -0.62    5.09   0 
  13 -13 -16   -6.34    4.97   0 
  13 -13 -15   -2.13    5.26   0 
  13 -13 -14    0.36    5.17   0 
  13 -13 -13    0.98    5.11   0 
  13 -13 -12    0.41    5.09   0 
  13 -13 -11    4.87    5.34   0 
  13 -13 -10    0.43    5.02   0 
  13 -13  -9   -1.13    4.99   0 
  13 -12  -4   11.70    5.42   0 
  13 -11   0    6.21    5.31   0 
  13  -7   8   12.59    7.51   0 
  13   7  19   27.83    9.07   0 
  14 -13 -18    1.03    5.41   0 
  14 -13  -8   34.55    5.47   0 
  14 -13  -7    5.76    5.19   0 
  14 -13  -6   13.68    5.44   0 
  14 -11   1   39.67    5.82   0 
  14 -10   3   51.68    7.34   0 
  14  -8   7   60.59    7.58   0 
  14  -6  10   68.47    8.48   0 
  14   9  20    4.71    8.19   0 
  14  10  20    2.36    7.32   0 
  15 -13  -6    5.57    6.39   0 
  15 -13  -5    5.12    5.21   0 
  15 -12  -1   46.34    6.58   0 
  15 -11   2    5.70    5.60   0 
  15 -10   4    4.20    5.66   0 
  15  -9   6   51.69    7.54   0 
  15  -7   9    8.67    8.18   0 
  15   8  20    0.07    7.17   0 
  16 -14 -14    4.21    5.42   0 
  16 -14 -13    2.37    5.52   0 
  16 -14 -12    4.37    5.51   0 
  16 -14 -11   13.44    5.49   0 
  16 -14 -10    5.65    5.53   0 
  16 -13  -4   -2.06    5.24   0 
  16 -12   0    9.96    6.37   0 
  16  -8   8   -0.95    7.07   0 
  16  -5  12   38.27    9.47   0 
  17 -14 -10    4.59    5.48   0 
  17 -14  -9    6.43    5.07   0 
  17 -14  -8    3.70    4.88   0 
  17 -13  -3    1.89    5.59   0 
  17 -12   0    5.81    6.95   0 
  17 -11   3    3.31    5.13   0 
  17 -10   5    3.31    6.40   0 
  17  -9   7    2.85    6.40   0 
  17  -7  10    3.33    6.70   0 
  17   3  19   21.06   12.52   0 
  18 -14  -8   -6.28    4.93   0 
  18 -14  -7    8.97    5.53   0 
  18 -14  -6    3.74    5.27   0 
  18 -13  -2   11.02    5.76   0 
  18 -12   1   11.27    5.55   0 
  18  -8   9    2.12    7.09   0 
  19 -14  -7   14.99    6.82   0 
  19 -14  -6    6.85    5.79   0 
  19 -13  -2    4.46    7.14   0 
  19 -11   4   11.17    6.21   0 
  19 -10   6    8.84    6.44   0 
  19  -5  13    3.30    8.30   0 
  19  -4  14    7.68    9.47   0 
  20 -13  -1   -3.19    5.89   0 
  20 -12   2    0.80    5.68   0 
  20 -11   4   18.84    6.80   0 
  20 -10   6    3.93    6.98   0 
  20  -9   8    3.77    7.01   0 
  20  -6  12    6.62    8.12   0 
  21 -12   2    8.15    5.85   0 
  21  -9   8   11.53    7.39   0 
  21  -7  11    0.97    7.40   0 
  -5   7 -10   12.11    8.97   0 
  -5   8  -8    1.15    7.60   0 
  -5   9 -20   21.98   12.60   0 
  -5  11  -5    3.63    5.76   0 
  -5  12  -5   84.70    6.71   0 
  -5  13 -22    1.94    9.36   0 
  -5  13  -5   65.93    6.20   0 
  -5  14 -22    9.92    9.22   0 
  -5  14  -5    9.03    5.62   0 
  -5  16 -21   -0.35    7.04   0 
  -5  16  -5    1.80    5.35   0 
  -5  17 -20    4.06    7.22   0 
  -5  17  -6    3.83    5.19   0 
  -5  18 -19    6.55    7.06   0 
  -5  18  -7    4.58    5.93   0 
  -5  18  -6   28.93    7.56   0 
  -5  19 -17    1.01    5.78   0 
  -5  19  -9   21.27    5.96   0 
  -5  19  -8   -0.77    5.67   0 
  -5  20 -15    2.96    7.15   0 
  -5  20 -14   -1.38    5.74   0 
  -5  20 -13   10.58    6.46   0 
  -5  20 -12    6.42    5.64   0 
  -5  20 -10    1.16    7.45   0 
  -4   9  -2   33.21    6.91   0 
  -4  11  -1    8.46    6.54   0 
  -4  12  -1   13.92    6.25   0 
  -4  13  -1    2.47    5.97   0 
  -4  14  -1    7.61    5.51   0 
  -4  15  -1   49.29    6.30   0 
  -4  17  -2   19.98    5.44   0 
  -4  17  -1   17.84    6.92   0 
  -4  18  -2   81.11    6.07   0 
  -4  20  -4    3.74    5.46   0 
  -4  21  -6    4.44    5.78   0 
  -4  21  -5    1.65    5.77   0 
  -4  22  -8    1.35    5.85   0 
  -4  22  -7    7.80    5.92   0 
  -3   2 -17    1.84   10.24   0 
  -3   5  -2   14.84    9.58   0 
  -3   6  -1   10.05    8.81   0 
  -3   7   0    1.90    8.01   0 
  -3   9   1   33.64    7.25   0 
  -3  12   2   36.26    6.12   0 
  -3  13   2   26.21    5.61   0 
  -3  14   2   12.18    5.60   0 
  -3  15   2    6.41    5.71   0 
  -3  16   2   22.82    6.10   0 
  -3  18   1   58.59    5.83   0 
  -3  19   0    2.27    5.05   0 
  -3  20   0    0.62    5.21   0 
  -3  21  -1   18.80    5.20   0 
  -3  22  -3    4.36    5.19   0 
  -3  22  -2    5.28    5.23   0 
  -3  23  -4    1.43    5.78   0 
  -2   0 -17    2.01    7.99   0 
  -2   1 -20   11.23    9.68   0 
  -2   3 -24   12.86    9.00   0 
  -2   4   0 9999.99   64.14   0 
  -2   5   1  583.31   17.47   0 
  -2   6   2  177.01   11.95   0 
  -2  10   4    2.79    6.42   0 
  -2  16   4   31.89    6.01   0 
  -2  17   4    8.69    5.51   0 
  -2  19   3    1.68    5.12   0 
  -2  20   2    9.59    5.29   0 
  -2  21   2    2.14    5.33   0 
  -2  22   1    4.42    5.53   0 
  -2  23  -1   -1.83    4.89   0 
  -2  23   0    0.98    5.23   0 
  -1  -2 -14   45.81    8.25   0 
  -1  -2 -13   71.03    8.97   0 
  -1  -2 -12   -1.23    7.44   0 
  -1  -2 -11   22.62    7.10   0 
  -1   0 -22   14.25    8.40   0 
  -1   1 -24   35.30    8.38   0 
  -1   3 -27    3.15    8.22   0 
  -1   4 -28    0.96    9.11   0 
  -1   7   5  169.46   10.20   0 
  -1  10   6   12.15    6.33   0 
  -1  16   6    2.83    5.62   0 
  -1  17   6    0.31    5.31   0 
  -1  19   5    0.62    5.43   0 
  -1  21   4   12.72    5.29   0 
  -1  22   3    6.36    5.58   0 
  -1  23   2    9.70    5.40   0 
   0  -3 -17    0.31    7.62   0 
   0  -3  -8   -1.39    8.09   0 
   0  -2 -21   34.43    7.34   0 
   0   1 -27    2.83    7.18   0 
   0   2 -28    8.96    8.47   0 
   0  10   8    0.65    6.04   0 
   0  11   8    5.42    5.79   0 
   0  12   8   32.47    6.09   0 
   0  14   8   14.78    5.72   0 
   0  15   8    9.11    5.84   0 
   0  16   8   27.65    5.81   0 
   0  17   8    1.75    5.25   0 
   0  19   7    0.02    5.30   0 
   0  21   6    4.48    5.13   0 
   0  22   5    6.39    5.57   0 
   0  23   4   -4.91    5.30   0 
   1  -4 -19    8.23    5.67   0 
   1  -4 -18   48.93    7.91   0 
   1  -4  -7   62.33    9.22   0 
   1  -3 -22    3.71    6.78   0 
   1  -2  -1  113.45   18.54   0 
   1   0 -28    4.35    6.99   0 
   1   1 -29   19.26    8.60   0 
   1   6   8  276.19   11.70   0 
   1   9   9  147.44    8.04   0 
   1  14  10    4.17    5.71   0 
   1  18   9    4.42    5.27   0 
   1  20   8   -5.91    5.11   0 
   1  22   7   -0.19    5.35   0 
   1  23   6    9.87    5.44   0 
   2  -5 -19   13.17    6.91   0 
   2  -4 -23   -3.26    5.41   0 
   2  -4  -3   10.95   11.87   0 
   2  -3 -25   17.61    6.59   0 
   2  -2 -27    0.18    6.90   0 
   2   0 -30    1.26    7.04   0 
   2   7  10    3.86    7.65   0 
   2  10  11   37.05    7.78   0 
   2  11  11   -0.76    6.01   0 
   2  12  11   79.50    6.45   0 
   2  13  11    2.10    5.77   0 
   2  14  11    9.76    5.74   0 
   2  15  11    5.90    5.52   0 
   2  16  11    5.74    5.27   0 
   2  17  11    5.73    6.51   0 
   2  19  10    6.85    5.20   0 
   2  21   9    7.64    5.32   0 
   2  23   8   -0.92    5.55   0 
   3  -6 -20   12.94    5.49   0 
   3  -6 -19  115.10    7.62   0 
   3  -6  -6  187.71   10.04   0 
   3  -5 -23    7.06    6.48   0 
   3  -4 -25   -1.20    6.06   0 
   3  -2 -29   -1.97    6.95   0 
   3   9  12    1.60    6.95   0 
   3  10  12   24.68    6.16   0 
   3  16  12   12.80    5.72   0 
   3  17  12    4.83    5.48   0 
   3  20  11    7.62    5.53   0 
   3  22  10   -3.75    5.42   0 
   4  -7 -19    5.63    5.28   0 
   4  -7  -7  406.06   10.95   0 
   4  -6 -23   17.54    6.25   0 
   4  -6  -3  409.50   14.29   0 
   4  -5   0  123.27   10.73   0 
   4  -4   2    5.23    9.81   0 
   4  -3 -29   -3.52    7.18   0 
   4  -2   5   56.93   17.99   0 
   4   6  12    5.83    7.44   0 
   4   9  13    3.00    5.28   0 
   4  17  13    5.05    5.27   0 
   4  18  13    4.69    5.16   0 
   4  20  12   -4.95    4.90   0 
   4  21  12   13.99    6.79   0 
   5  -8 -18   10.37    4.94   0 
   5  -8 -17   13.05    6.74   0 
   5  -8  -8   -0.16    6.08   0 
   5  -8  -7   11.74    6.34   0 
   5  -7 -23   16.44    6.02   0 
   5  -7 -22   11.16    7.62   0 
   5  -7  -3    8.37    7.46   0 
   5  -6 -25    1.16    7.04   0 
   5  -4 -29   -2.69    6.80   0 
   5   4  12    6.08    7.30   0 
   5   6  13  199.30   10.04   0 
   5   9  14   13.18    6.03   0 
   5  17  14    1.40    4.98   0 
   5  18  14    8.34    5.38   0 
   5  20  13    7.76    5.59   0 
   5  21  13   -1.06    5.42   0 
   6  -9 -17   22.04    5.48   0 
   6  -9 -15    2.05    5.64   0 
   6  -9 -14   32.88    5.89   0 
   6  -9 -13    1.16    6.43   0 
   6  -9 -12    9.93    5.48   0 
   6  -9 -11   20.25    5.37   0 
   6  -9 -10    5.54    5.50   0 
   6  -9  -9   13.34    5.72   0 
   6  -8 -22    5.91    5.77   0 
   6  -8 -21    7.58    7.05   0 
   6  -8  -4    3.84    6.56   0 
   6  -7 -25    1.85    5.82   0 
   6  -7  -1   -1.06    8.62   0 
   6  -6 -27    8.43    7.06   0 
   6   1  11  258.32   17.35   0 
   6   4  13  157.50   10.18   0 
   6   6  14   11.64    7.67   0 
   6   9  15    1.21    5.62   0 
   6  17  15    5.18    5.74   0 
   6  20  14    4.84    5.97   0 
   7  -9 -21   10.21    5.30   0 
   7  -9 -20   32.90    5.65   0 
   7  -9  -5    7.49    5.89   0 
   7  -8 -24    9.07    5.59   0 
   7  -7 -27    2.10    5.74   0 
   7  -7   1  598.99   13.07   0 
   7  -6   3    2.79    8.14   0 
   7   1  12    1.01   10.66   0 
   7   4  14   10.84    8.74   0 
   7   6  15   28.58    7.85   0 
   7   9  16   42.88    7.09   0 
   7  10  16    3.95    5.71   0 
   7  16  16    4.77    5.74   0 
   7  17  16   12.08    5.75   0 
   8 -10 -19   -2.36    5.36   0 
   8 -10 -18   -2.00    5.50   0 
   8 -10  -8    4.32    5.59   0 
   8  -9 -23   -0.30    5.70   0 
   8  -9  -3   27.63    7.74   0 
   8  -8 -26    7.73    5.91   0 
   8  12  17   13.09    5.35   0 
   8  13  17    0.85    5.28   0 
   8  14  17    3.16    5.59   0 
   8  15  17    8.11    5.47   0 
   8  16  17    4.48    5.76   0 
   8  17  17   -1.09    7.45   0 
   9 -11 -16   34.72    5.56   0 
   9 -11 -15    9.93    5.46   0 
   9 -11 -14    0.09    5.58   0 
   9 -11 -13    3.98    5.44   0 
   9 -11 -11    4.49    5.58   0 
   9 -11 -10   13.36    5.10   0 
   9 -10 -22   17.35    5.84   0 
   9 -10 -21    2.27    5.41   0 
   9 -10  -4   12.61    5.75   0 
   9  -9 -25    3.93    5.89   0 
   9  -8   2   15.88    6.10   0 
   9  -7   4   26.71    6.32   0 
   9   0  13    2.76   14.71   0 
   9   3  15    6.55    8.67   0 
   9   5  16  104.19    8.87   0 
   9  12  18   -2.57    6.33   0 
   9  13  18   18.69    6.68   0 
   9  14  18   23.45    6.36   0 
  10 -11 -20    7.28    5.25   0 
  10 -11 -19    2.64    5.15   0 
  10 -11 -18    7.28    6.38   0 
  10 -11  -7    0.63    5.40   0 
  10 -11  -6    8.89    5.67   0 
  10 -10 -24    0.36    5.69   0 
  10 -10 -23    3.07    6.11   0 
  10 -10  -2    7.17    5.87   0 
  10  -9   1   19.94    5.74   0 
  10  -8   3   48.43    7.60   0 
  10  -7   5    5.83    7.09   0 
  10   9  18   12.31    6.98   0 
  11 -12 -16    2.14    5.13   0 
  11 -12 -15    0.21    5.22   0 
  11 -12 -14    7.89    5.28   0 
  11 -12 -13   13.50    5.53   0 
  11 -12 -12   17.48    5.51   0 
  11 -12 -11   16.03    5.62   0 
  11 -12 -10   11.66    5.38   0 
  11 -11 -22    4.44    5.36   0 
  11 -11 -21   -0.63    5.06   0 
  11 -11  -4    1.20    5.83   0 
  11  -9   2    4.75    5.81   0 
  11  -8   4   34.76    8.06   0 
  11  -7   6   16.41    7.92   0 
  11  -5   9    5.30    9.11   0 
  11   4  17   23.55    9.33   0 
  11  11  19    7.43    6.54   0 
  11  12  19    1.75    5.31   0 
  11  13  19    9.42    5.72   0 
  11  14  19    4.56    5.53   0 
  11  15  19   -2.69    5.17   0 
  12 -12 -19    3.49    5.24   0 
  12 -12 -18    0.02    5.72   0 
  12 -12 -17    6.50    6.25   0 
  12 -12  -8    6.73    5.19   0 
  12 -12  -7    3.27    5.30   0 
  12 -11  -2   19.30    5.69   0 
  12 -10   1    4.03    5.44   0 
  12  -9   3   14.51    7.26   0 
  12  -8   5   -0.11    7.25   0 
  12  -3  12   45.37   12.31   0 
  12   3  17    6.04    8.21   0 
  12   5  18    6.27    7.78   0 
  12   8  19    2.58    6.88   0 
  13 -12 -20    4.84    5.44   0 
  13 -12  -5    8.09    5.22   0 
  13 -11  -1   -3.89    5.54   0 
  13 -10   2   17.16    5.49   0 
  13  -9   4    4.11    6.92   0 
  13  -8   6   17.51    7.11   0 
  13  -6   9   14.02    9.08   0 
  13   2  17    4.28   11.33   0 
  13   4  18    2.62    8.55   0 
  13  10  20   13.20    7.42   0 
  13  11  20    1.90    7.20   0 
  13  12  20    3.15    5.83   0 
  14 -13 -17    0.78    5.52   0 
  14 -13 -16   -0.64    5.49   0 
  14 -13 -15    1.10    5.12   0 
  14 -13 -14    9.64    5.28   0 
  14 -13 -13    3.61    5.16   0 
  14 -13 -12    9.82    5.08   0 
  14 -13 -11   16.65    5.30   0 
  14 -13 -10   -0.49    5.13   0 
  14 -13  -9    7.90    5.12   0 
  14 -12  -4   12.97    6.64   0 
  14 -12  -3   61.00    5.86   0 
  14  -9   5   37.32    5.98   0 
  14  -5  11    2.25    8.09   0 
  14   3  18    6.09    9.68   0 
  14   8  20   -0.09    8.09   0 
  15 -13 -17    6.01    6.42   0 
  15 -13  -8    9.04    5.31   0 
  15 -13  -7    7.91    5.30   0 
  15 -12  -2   -1.73    5.05   0 
  15 -11   1   98.49    6.75   0 
  15   7  20    5.37    7.95   0 
  16 -13  -6    6.83    5.16   0 
  16 -13  -5   -3.07    5.24   0 
  16 -12  -1   30.59    6.54   0 
  16 -11   2    7.48    5.46   0 
  16 -10   4    8.84    6.79   0 
  16  -9   6    3.72    7.03   0 
  16  -4  13    3.70    8.97   0 
  16  -3  14   12.47   10.99   0 
  16   6  20    0.29    7.88   0 
  17 -14 -13    0.83    5.40   0 
  17 -14 -12    3.62    5.48   0 
  17 -14 -11    0.68    5.44   0 
  17 -13  -5   14.47    7.04   0 
  17 -13  -4   19.45    5.69   0 
  17 -11   2   37.13    7.78   0 
  17  -6  11   17.27    8.47   0 
  17   5  20    3.49   10.06   0 
  18 -14 -10    2.95    5.44   0 
  18 -14  -9    6.68    5.50   0 
  18 -13  -4    1.42    5.71   0 
  18 -13  -3    5.91    5.75   0 
  18 -12   0   15.07    5.80   0 
  18 -11   3   -3.55    5.51   0 
  18 -10   5    1.91    6.39   0 
  18  -9   7    6.77    6.71   0 
  18  -7  10   27.44    8.84   0 
  19 -13  -3   15.79    5.35   0 
  19 -12   1    4.87    5.80   0 
  19 -11   3    0.27    6.53   0 
  19  -8   9    3.79    7.07   0 
  20 -13  -3    9.66    7.52   0 
  20 -13  -2    3.78    5.73   0 
  20 -12   1    4.97    5.85   0 
  20  -8   9    7.30    7.09   0 
  20  -5  13    1.33    8.02   0 
  20  -4  14    4.76    9.23   0 
  20  -3  15    2.87   10.23   0 
  21 -12   1    6.18    6.84   0 
  21 -11   4    4.78    5.65   0 
  21 -10   6    5.65    5.89   0 
  21  -6  12    6.95    8.41   0 
  -6  12 -15   40.56    8.80   0 
  -6  12 -14   -1.50    7.04   0 
  -6  12 -13   -0.06    7.07   0 
  -6  12 -12   21.62    7.59   0 
  -6  12 -11   21.89    7.30   0 
  -6  13 -15   22.46    7.52   0 
  -6  13 -14    1.29    6.89   0 
  -6  13 -13   16.31    7.16   0 
  -6  13 -12    2.49    6.91   0 
  -6  13 -11   28.19    7.30   0 
  -6  13 -10   -0.67    6.73   0 
  -6  14 -16   10.18    8.23   0 
  -6  14 -15    1.03    6.98   0 
  -6  14 -14   51.78    7.81   0 
  -6  14 -13    6.88    7.31   0 
  -6  14 -12    6.98    6.82   0 
  -6  14 -11    4.27    6.89   0 
  -6  14 -10   13.75    6.75   0 
  -6  15 -15   -1.92    6.70   0 
  -6  15 -14   11.74    6.93   0 
  -6  15 -13    1.06    6.88   0 
  -6  15 -12    8.84    6.90   0 
  -6  15 -11   21.23    7.08   0 
  -6  15 -10    6.44    6.74   0 
  -6  16 -14   13.31    6.64   0 
  -6  16 -13    4.03    6.43   0 
  -6  16 -12   48.85    7.53   0 
  -6  16 -11    5.84    6.55   0 
  -5   7 -17   15.92   13.02   0 
  -5   7  -9   30.54    8.47   0 
  -5   8 -19   87.80   15.63   0 
  -5   8  -7    9.48    7.85   0 
  -5   9  -6  153.72    8.37   0 
  -5  10 -21    2.86   10.31   0 
  -5  10  -5    2.38    5.93   0 
  -5  11  -4   89.50    7.14   0 
  -5  12 -22   11.96    9.75   0 
  -5  12  -4   -2.83    5.55   0 
  -5  13  -4   -0.10    5.39   0 
  -5  14  -3   18.22    6.97   0 
  -5  15 -22    5.52    8.23   0 
  -5  15  -4    8.13    5.71   0 
  -5  16  -4   -1.47    5.27   0 
  -5  17  -5   27.03    5.76   0 
  -5  17  -4   27.75    6.70   0 
  -5  18  -5    8.51    5.51   0 
  -5  19  -7    4.92    5.93   0 
  -5  19  -6    6.42    6.05   0 
  -5  20  -9    2.85    5.75   0 
  -5  20  -8   12.15    5.86   0 
  -5  20  -7   14.70    7.27   0 
  -5  21 -13    4.99    5.79   0 
  -5  21 -12    0.89    5.87   0 
  -5  21 -11    3.11    5.60   0 
  -5  21 -10   -4.46    7.10   0 
  -5  21  -9   32.74    7.67   0 
  -4   5  -6  200.25   13.47   0 
  -4   7  -3   11.63    7.33   0 
  -4   8  -2   16.90    6.99   0 
  -4   9  -1   84.92    9.28   0 
  -4  10  -1   24.88    6.68   0 
  -4  11   0  745.07   13.83   0 
  -4  13   0    5.32    6.07   0 
  -4  14   0    9.01    5.73   0 
  -4  16   0   39.92    6.05   0 
  -4  18  -1    5.65    5.42   0 
  -4  19  -2   12.91    5.64   0 
  -4  20  -3    7.41    5.86   0 
  -4  20  -2    5.67    6.59   0 
  -4  21  -4    6.42    5.42   0 
  -4  22  -6    6.79    5.82   0 
  -4  22  -5    7.91    6.22   0 
  -4  23  -7    0.99    6.22   0 
  -3   4  -3    8.70   12.64   0 
  -3   5 -23   10.98   11.46   0 
  -3   8   1   -1.77    7.49   0 
  -3  12   3   20.70    5.94   0 
  -3  13   3    6.35    5.79   0 
  -3  14   3    7.67    5.43   0 
  -3  15   3   52.95    6.43   0 
  -3  16   3    4.31    5.92   0 
  -3  17   2    5.87    5.53   0 
  -3  18   2    1.87    5.13   0 
  -3  19   1    5.88    5.30   0 
  -3  20   1    5.45    5.32   0 
  -3  21   0   -3.36    5.07   0 
  -3  22  -1   -4.23    5.25   0 
  -3  23  -2    6.36    5.51   0 
  -2   0 -16  502.38   16.44   0 
  -2   0  -9   -0.42   10.40   0 
  -2   2 -22   37.65    8.89   0 
  -2   3  -1   75.77   14.13   0 
  -2   4 -25   12.61   10.24   0 
  -2   7   3  327.48   11.98   0 
  -2  11   5   36.17    6.32   0 
  -2  12   5  108.53    6.77   0 
  -2  13   5   14.40    5.54   0 
  -2  14   5   31.52    5.68   0 
  -2  15   5    0.53    5.33   0 
  -2  16   5    3.13    5.63   0 
  -2  17   5   33.02    5.73   0 
  -2  18   4    8.12    5.47   0 
  -2  19   4   -2.99    5.48   0 
  -2  20   3   10.71    5.34   0 
  -2  21   3    2.85    5.11   0 
  -2  22   2    8.66    5.38   0 
  -2  23   1   -0.40    5.46   0 
  -1  -1 -19   24.12    8.12   0 
  -1   9   6  111.16    7.88   0 
  -1  11   7   15.21    5.99   0 
  -1  12   7    9.39    5.61   0 
  -1  13   7    6.43    5.46   0 
  -1  14   7    7.94    5.60   0 
  -1  15   7    0.70    4.98   0 
  -1  16   7   30.81    5.73   0 
  -1  17   7   18.53    7.03   0 
  -1  18   6   57.53    6.27   0 
  -1  19   6    5.00    5.48   0 
  -1  21   5    4.22    5.48   0 
  -1  22   4    3.42    5.30   0 
  -1  23   3    3.27    5.58   0 
   0  -3 -16    0.14    6.27   0 
   0  -3 -15    2.63    7.09   0 
   0  -3 -10    1.67    8.76   0 
   0  -3  -9   -0.44    7.74   0 
   0  -2 -20  133.34    9.04   0 
   0  -1 -23    3.45    7.02   0 
   0   0 -25    3.89    7.13   0 
   0   3 -29    2.07    8.28   0 
   0   3   4    2.24   12.11   0 
   0   4   5 2320.42   29.39   0 
   0   7   7    8.46    7.67   0 
   0   9   8    2.14    6.32   0 
   0  13   9    1.98    5.42   0 
   0  14   9   80.29    6.79   0 
   0  15   9   -2.41    5.75   0 
   0  18   8    5.38    5.09   0 
   0  19   8   -3.95    5.32   0 
   0  20   7   14.56    5.43   0 
   0  21   7   -1.11    5.49   0 
   0  22   6    3.35    5.42   0 
   0  23   5   -2.47    5.64   0 
   1  -4 -17   13.96    7.84   0 
   1  -4  -8   15.01    7.86   0 
   1  -3 -21    3.80    6.53   0 
   1  -2 -24    6.32    7.14   0 
   1  -1 -26    0.94    6.68   0 
   1   2 -30    0.50    7.19   0 
   1   3   6 2033.30   31.00   0 
   1  10  10    3.24    7.57   0 
   1  11  10   34.30    6.39   0 
   1  12  10    5.35    5.73   0 
   1  15  10    2.67    5.57   0 
   1  16  10    0.87    5.29   0 
   1  17  10    3.77    5.31   0 
   1  19   9   -8.50    5.24   0 
   1  20   9   11.62    5.42   0 
   1  21   8   13.97    5.44   0 
   1  22   8    4.39    5.36   0 
   1  23   7   -0.71    5.59   0 
   2  -5 -18    5.26    5.39   0 
   2  -5 -17   43.43    7.64   0 
   2  -5  -7  240.20   11.10   0 
   2  -4 -22   25.57    5.88   0 
   2  -3 -24   17.38    7.09   0 
   2  -1 -28    4.13    6.89   0 
   2   9  11    5.75    5.91   0 
   2  18  11    1.43    5.33   0 
   2  19  11    2.93    6.58   0 
   2  20  10    0.06    5.27   0 
   2  21  10   11.04    5.57   0 
   2  22   9    7.42    5.54   0 
   3  -6 -18   16.64    5.98   0 
   3  -6 -17    4.48    6.79   0 
   3  -6  -7   96.58    8.66   0 
   3  -5 -22   -3.57    5.64   0 
   3  -5  -3  227.55   12.68   0 
   3  -3 -27    3.96    4.86   0 
   3  -1 -30    5.59    6.83   0 
   3   6  11   -0.92    7.06   0 
   3   8  12   38.05    7.57   0 
   3  13  13   21.38    5.58   0 
   3  14  13   16.99    5.52   0 
   3  15  13    7.40    5.51   0 
   3  18  12    0.11    5.31   0 
   3  19  12    4.57    5.07   0 
   3  21  11   -0.28    5.58   0 
   4  -7 -18   -0.79    5.36   0 
   4  -7 -17   17.18    5.45   0 
   4  -7 -16  142.99    8.23   0 
   4  -6 -22    2.21    5.51   0 
   4  -5 -25    0.80    5.13   0 
   4  -4 -27    5.22    5.63   0 
   4   4  11    7.01    8.03   0 
   4   8  13    7.74    5.70   0 
   4  12  14   31.81    5.75   0 
   4  13  14   -3.06    5.07   0 
   4  15  14   15.96    5.78   0 
   4  16  14    6.34    7.02   0 
   4  19  13    7.62    5.27   0 
   4  20  13   11.43    4.89   0 
   5  -8 -16    1.47    5.38   0 
   5  -8 -15    9.18    5.63   0 
   5  -8 -14    6.54    5.66   0 
   5  -8 -13  188.55    8.02   0 
   5  -8 -12   58.70    6.70   0 
   5  -8 -11    4.55    5.61   0 
   5  -8 -10   10.88    5.81   0 
   5  -8  -9   19.60    6.02   0 
   5  -7  -4   16.13    7.43   0 
   5  -6 -24    4.23    7.18   0 
   5  -3   5  359.32   19.21   0 
   5   0   9   -0.40   12.85   0 
   5   8  14    6.87    5.62   0 
   5  12  15  101.13    6.63   0 
   5  15  15    7.49    5.93   0 
   5  16  15    6.69    6.83   0 
   5  19  14    6.27    5.32   0 
   5  20  14    2.93    5.37   0 
   6  -8 -20   47.49    6.25   0 
   6  -7 -24    3.97    5.60   0 
   6  -6 -26    0.76    7.26   0 
   6  -4   5   71.82   10.80   0 
   6   8  15   12.42    7.05   0 
   6  12  16   12.75    7.02   0 
   6  13  16    3.67    7.16   0 
   6  14  16   17.49    6.07   0 
   6  15  16    4.80    6.95   0 
   6  19  15   -5.73    5.94   0 
   6  20  15   -2.14    7.04   0 
   7  -9 -19    6.94    5.47   0 
   7  -9 -18   88.94    6.24   0 
   7  -9  -7   75.90    6.44   0 
   7  -9  -6    0.13    5.67   0 
   7  -8 -23    3.65    5.80   0 
   7  -8  -2   38.30    6.79   0 
   7  -7 -26    6.76    5.87   0 
   7  -6 -28   10.96    5.92   0 
   7   8  16   13.28    6.72   0 
   7  18  16    1.18    5.67   0 
   7  19  16   -0.13    5.86   0 
   8 -10 -17   23.37    5.50   0 
   8 -10 -15    8.31    5.60   0 
   8 -10 -14    6.60    5.72   0 
   8 -10 -13    5.70    5.74   0 
   8 -10 -12    6.82    5.95   0 
   8 -10 -11   51.40    5.91   0 
   8 -10 -10   12.49    5.27   0 
   8 -10  -9    8.51    5.37   0 
   8  -9 -22   10.96    5.88   0 
   8  -9 -21   16.77    6.72   0 
   8  -9  -4   90.86    8.05   0 
   8  -8 -25    2.96    5.79   0 
   8  -8   0   30.36    6.69   0 
   8  -5   6   11.01    8.64   0 
   8   1  13   82.91   12.76   0 
   8   4  15  106.28   10.80   0 
   8   6  16   -1.19    7.04   0 
   8   9  17   31.15    7.44   0 
   8  18  17   19.78    6.05   0 
   9 -10 -20    8.96    5.13   0 
   9 -10 -19    5.01    5.36   0 
   9 -10  -6   34.46    5.89   0 
   9 -10  -5   28.56    5.98   0 
   9  -9 -24    2.67    5.50   0 
   9  -5   7  198.59   11.16   0 
   9   7  17    0.03    6.76   0 
   9  10  18    3.20    6.45   0 
   9  11  18   11.07    5.57   0 
   9  15  18    7.62    5.77   0 
   9  16  18    3.35    5.95   0 
   9  17  18    4.25    5.99   0 
  10 -11 -17    9.51    5.26   0 
  10 -11 -16    4.20    5.13   0 
  10 -11 -15   16.05    5.55   0 
  10 -11 -14   -2.69    5.18   0 
  10 -11 -11   64.55    6.09   0 
  10 -11 -10   30.46    5.57   0 
  10 -11  -9   -4.43    5.18   0 
  10 -11  -8   13.09    5.63   0 
  10 -10 -22    0.75    4.91   0 
  10 -10  -3    4.02    5.93   0 
  10  -9 -25    1.43    7.43   0 
  10  -9   0    3.98    5.82   0 
  10  -5   8  107.41    9.81   0 
  10   5  17   84.20    9.48   0 
  10   8  18   21.28    7.34   0 
  10  13  19    2.14    6.56   0 
  10  14  19   -0.03    6.86   0 
  10  15  19    3.58    6.75   0 
  11 -11 -20    4.21    5.22   0 
  11 -11 -19    1.46    5.00   0 
  11 -11  -6   91.49    6.89   0 
  11 -11  -5    7.62    5.75   0 
  11 -10 -24   -2.83    5.65   0 
  11 -10  -1   19.97    5.94   0 
  11   6  18   -0.89    7.74   0 
  11   9  19    4.58    6.46   0 
  11  10  19    3.26    5.42   0 
  12 -12 -16    2.70    5.23   0 
  12 -12 -15    4.30    5.19   0 
  12 -12 -14   -2.12    5.32   0 
  12 -12 -13   -3.60    5.29   0 
  12 -12 -12    3.42    5.44   0 
  12 -12 -11    8.40    5.37   0 
  12 -12 -10    7.03    5.46   0 
  12 -12  -9   16.43    5.47   0 
  12 -11 -22    7.73    5.35   0 
  12 -11 -21   -4.87    5.12   0 
  12 -11  -4   26.20    6.06   0 
  12 -11  -3   32.79    5.80   0 
  12 -10   0    8.46    5.01   0 
  12   7  19   58.23    9.37   0 
  12  12  20    5.24    7.30   0 
  12  13  20    4.43    7.00   0 
  13 -12 -19    4.70    5.49   0 
  13 -12 -18   -0.97    5.59   0 
  13 -12 -17    6.72    6.63   0 
  13 -12  -8    8.78    6.45   0 
  13 -12  -7   12.50    5.36   0 
  13 -11  -2   29.90    5.67   0 
  13 -10   1   74.18    6.47   0 
  13   6  19    2.90    8.20   0 
  13   9  20    2.10    7.05   0 
  14 -12  -5   26.79    5.77   0 
  14 -10   2    0.09    5.58   0 
  14  -7   8  120.14    8.87   0 
  14  -4  12    1.46    8.78   0 
  14  -2  14  172.37   17.09   0 
  14   5  19   -0.79    7.76   0 
  15 -13 -16    3.74    5.46   0 
  15 -13 -15    0.15    5.21   0 
  15 -13 -14    0.28    5.40   0 
  15 -13 -13    1.12    5.19   0 
  15 -13 -12    2.37    5.14   0 
  15 -13 -11   -1.83    4.89   0 
  15 -13 -10   18.92    5.29   0 
  15 -13  -9   21.71    5.59   0 
  15 -12  -4   42.59    7.11   0 
  15 -12  -3   -2.38    5.66   0 
  15 -11   0    1.60    5.57   0 
  15 -10   3   15.80    5.84   0 
  15  -9   5    9.54    6.95   0 
  15  -8   7    7.49    6.72   0 
  15  -6  10    7.61    8.26   0 
  15   4  19    2.20    9.47   0 
  16 -13 -16    9.04    5.55   0 
  16 -13  -9    4.31    5.25   0 
  16 -13  -8    4.09    5.13   0 
  16 -13  -7    1.61    5.17   0 
  16 -12  -2    4.90    5.72   0 
  16 -11   1   27.51    6.15   0 
  16  -7   9   -5.27    7.13   0 
  17 -13  -7   24.39    5.22   0 
  17 -13  -6   -0.74    5.09   0 
  17 -12  -2    8.28    7.33   0 
  17 -12  -1   18.50    5.95   0 
  17 -10   4    4.61    7.35   0 
  17  -9   6    0.21    6.69   0 
  17  -8   8    3.20    7.01   0 
  17  -1  16   11.25   14.79   0 
  18 -13  -6    7.22    6.73   0 
  18 -13  -5    2.51    4.81   0 
  18 -12  -1    0.93    5.69   0 
  18 -11   2    4.02    6.95   0 
  19 -13  -5   12.70    5.44   0 
  19 -13  -4    0.56    5.69   0 
  19 -12   0    2.97    5.98   0 
  19 -10   5    6.69    5.29   0 
  19  -9   7   22.98    6.07   0 
  19  -7  10   13.37    7.48   0 
  20 -13  -4    5.42    5.85   0 
  20 -12   0    8.86    5.84   0 
  20 -11   3    1.79    5.59   0 
  20 -10   5    1.63    6.54   0 
  20  -9   7    6.81    6.92   0 
  21 -12   0    1.96    7.30   0 
  21 -11   3   -0.51    5.30   0 
  21  -9   7    9.89    6.95   0 
  21  -8   9    1.73    7.38   0 
  21  -5  13    9.61    8.35   0 
  21  -4  14    4.48    9.37   0 
  21  -3  15    4.03   10.59   0 
  22  -8   9    8.35    7.40   0 
  -6  11 -15   16.57    8.58   0 
  -6  11 -14    2.59    7.17   0 
  -6  11 -13    9.30    7.46   0 
  -6  11 -12    6.78    7.44   0 
  -6  11 -11   28.59    7.99   0 
  -6  11 -10   83.55    8.51   0 
  -6  12 -16   10.59    7.85   0 
  -6  12 -10    4.24    5.91   0 
  -6  13 -17    0.43    8.02   0 
  -6  13 -16   -0.34    7.13   0 
  -6  13  -9    6.68    5.78   0 
  -6  13  -8    5.59    7.09   0 
  -6  14 -17    6.23    7.31   0 
  -6  14  -9   27.12    5.80   0 
  -6  14  -8    2.62    6.78   0 
  -6  15 -17   -4.51    7.02   0 
  -6  15 -16    0.62    7.37   0 
  -6  15  -9   21.64    5.99   0 
  -6  15  -8   -0.19    6.70   0 
  -6  16 -17    7.91    7.16   0 
  -6  16 -16    9.23    7.09   0 
  -6  16 -15    5.86    5.54   0 
  -6  16 -10   14.46    5.70   0 
  -6  16  -9   38.37    6.24   0 
  -6  16  -8    5.71    7.10   0 
  -6  17 -16    7.29    6.43   0 
  -6  17 -15    0.58    6.93   0 
  -6  17 -14   -2.79    6.70   0 
  -6  17 -13   -1.51    5.14   0 
  -6  17 -12   -1.74    5.18   0 
  -6  17 -11    6.39    5.16   0 
  -6  17 -10    0.13    6.39   0 
  -6  17  -9   -6.29    6.86   0 
  -6  18 -14    5.98    6.44   0 
  -6  18 -13    4.10    6.34   0 
  -6  18 -12    5.73    6.65   0 
  -6  18 -11    3.92    6.62   0 
  -5   7  -8   11.07    8.45   0 
  -5   9  -5   -0.35    5.91   0 
  -5  10  -4    4.05    6.12   0 
  -5  11 -22    1.39   10.85   0 
  -5  11  -3    8.68    7.59   0 
  -5  12  -3    4.81    5.89   0 
  -5  13  -3   -2.66    5.86   0 
  -5  14 -23    2.87    9.14   0 
  -5  14  -2    5.58    6.78   0 
  -5  15  -3    3.03    5.31   0 
  -5  16  -3   18.05    5.36   0 
  -5  17  -3    6.73    5.39   0 
  -5  18  -4    6.64    5.41   0 
  -5  19  -5    2.17    5.72   0 
  -5  19  -4    0.46    7.09   0 
  -5  20  -6   -5.69    5.36   0 
  -5  20  -5    1.92    6.74   0 
  -5  21  -8   -3.37    5.90   0 
  -5  21  -7    7.89    6.16   0 
  -5  22 -10    4.95    5.55   0 
  -5  22  -9    2.10    6.98   0 
  -4   4  -8    4.60   11.39   0 
  -4   6  -4   93.82    9.31   0 
  -4  10   0  278.50    9.48   0 
  -4  12   1    3.37    7.64   0 
  -4  13   1    7.32    5.85   0 
  -4  14   1    4.16    5.58   0 
  -4  15   1   44.34    6.45   0 
  -4  16   1   61.70    6.64   0 
  -4  18   0    5.08    5.19   0 
  -4  19  -1    3.59    5.49   0 
  -4  20  -1    7.84    5.29   0 
  -4  21  -2    0.26    5.50   0 
  -4  22  -4    7.46    5.77   0 
  -4  22  -3    1.05    5.14   0 
  -4  23  -6    1.79    5.96   0 
  -4  23  -5    9.58    5.82   0 
  -3   2 -16    2.75   10.01   0 
  -3   6 -24    0.78   12.03   0 
  -3   6   0   12.69    9.28   0 
  -3   7 -25    0.54   13.80   0 
  -3   7   1    4.22    8.71   0 
  -3   9   2    5.67    7.10   0 
  -3  11   3   84.05    7.01   0 
  -3  18   3    0.54    5.60   0 
  -3  19   2    2.02    5.40   0 
  -3  20   2   -1.13    5.00   0 
  -3  21   1   15.21    5.39   0 
  -3  23  -1    6.52    4.93   0 
  -2   0 -15   -1.30    7.63   0 
  -2   0 -14    5.29    9.03   0 
  -2   0 -10  297.68   16.77   0 
  -2   1 -19   14.48    8.93   0 
  -2   5 -26   13.53   10.20   0 
  -2   6 -27    3.17   10.66   0 
  -2   8   4  154.24    9.46   0 
  -2  10   5    4.01    6.29   0 
  -2  13   6    2.85    5.32   0 
  -2  14   6   10.39    5.43   0 
  -2  15   6    2.92    5.07   0 
  -2  18   5    1.73    5.70   0 
  -2  19   5    6.25    5.22   0 
  -2  20   4    1.48    5.03   0 
  -2  21   4   -3.05    4.87   0 
  -2  22   3    1.15    5.47   0 
  -2  23   2    1.15    5.64   0 
  -1  -1 -18   13.14    7.84   0 
  -1   0 -21   -1.20    7.24   0 
  -1   1 -23   13.25    8.04   0 
  -1   2 -25   -0.51    8.24   0 
  -1   3   2   15.46   13.34   0 
  -1   4   3  161.90   14.35   0 
  -1   5   4  215.60   13.10   0 
  -1   8   6   16.76    7.30   0 
  -1  10   7   35.12    6.35   0 
  -1  18   7    2.46    5.39   0 
  -1  19   7   14.65    5.61   0 
  -1  20   6    5.98    5.09   0 
  -1  21   6    0.43    5.42   0 
  -1  22   5    6.13    5.53   0 
  -1  23   4    2.55    5.36   0 
   0  -3 -14    1.14    6.05   0 
   0  -3 -13    1.64    5.71   0 
   0  -3 -12    2.11    6.14   0 
   0  -3 -11    3.82    6.74   0 
   0  -2 -19    5.07    7.58   0 
   0  -2  -5  574.30   20.67   0 
   0  -1 -22   -1.51    6.70   0 
   0   1 -26   -0.22    7.57   0 
   0   2   3  125.06   16.36   0 
   0   5   6    1.35    8.61   0 
   0   8   8   71.98    7.81   0 
   0  11   9    2.03    6.26   0 
   0  12   9   39.65    6.40   0 
   0  16   9   51.09    6.03   0 
   0  17   9    4.51    5.70   0 
   0  18   9    9.87    5.33   0 
   0  22   7    1.05    5.22   0 
   0  23   6    2.50    5.40   0 
   1  -4 -16   84.51    7.60   0 
   1  -4 -15    7.31    6.85   0 
   1  -4 -10   33.59    8.66   0 
   1  -4  -9  240.47   10.36   0 
   1  -3 -20   -0.48    6.82   0 
   1  -3  -4  606.14   19.40   0 
   1  -2 -23    0.13    6.94   0 
   1  -1 -25    3.99    6.96   0 
   1   0 -27    5.02    6.98   0 
   1   4   7   52.06    9.36   0 
   1   7   9    1.11    6.53   0 
   1   9  10  124.56    7.96   0 
   1  13  11   17.04    7.23   0 
   1  14  11   65.82    6.68   0 
   1  15  11   11.61    5.62   0 
   1  19  10   -2.17    5.21   0 
   1  23   8   -0.33    5.76   0 
   2  -5 -16   15.00    5.81   0 
   2  -5 -15   41.88    7.78   0 
   2  -5  -9  294.79   10.65   0 
   2  -4 -21    7.96    5.58   0 
   2  -3  -1   86.36   16.66   0 
   2  -2 -26    2.83    5.43   0 
   2   0 -29    2.47    7.39   0 
   2   1 -30    4.54    7.26   0 
   2   6  10   12.50    7.82   0 
   2   8  11   38.67    8.39   0 
   2  11  12   12.09    7.10   0 
   2  13  12    0.83    5.50   0 
   2  14  12  100.18    6.68   0 
   2  15  12   11.65    5.54   0 
   2  16  12    6.65    5.42   0 
   2  17  12   11.81    5.48   0 
   2  20  11    0.94    5.33   0 
   2  22  10    4.27    5.43   0 
   3  -6 -16    1.01    5.62   0 
   3  -6 -15   12.18    6.08   0 
   3  -6 -10  315.96   11.00   0 
   3  -6  -9   48.40    7.42   0 
   3  -6  -8   33.96    7.52   0 
   3  -5 -21   13.70    5.85   0 
   3  -4 -24    0.97    5.34   0 
   3  -3 -26    5.94    6.34   0 
   3  -2 -28    3.15    5.74   0 
   3   4  10 1772.23   24.29   0 
   3  11  13    3.36    5.58   0 
   3  12  13   37.65    5.69   0 
   3  16  13    5.13    5.53   0 
   3  18  13   -4.59    5.11   0 
   3  20  12   -4.23    5.29   0 
   3  21  12    0.84    5.52   0 
   3  22  11   -2.53    5.39   0 
   4  -7 -15   43.82    6.38   0 
   4  -7 -13   32.34    6.48   0 
   4  -7 -12    2.04    6.30   0 
   4  -7 -11    4.44    6.19   0 
   4  -7 -10   -2.63    6.05   0 
   4  -7  -9    3.32    6.41   0 
   4  -6 -21   23.72    5.58   0 
   4  -6 -20    1.68    6.51   0 
   4  -6  -4   81.32    9.36   0 
   4  -5 -24    1.28    5.24   0 
   4  -4 -26   27.04    6.57   0 
   4  -3 -28    6.95    7.12   0 
   4   7  13   39.94    7.94   0 
   4  10  14   -1.36    6.22   0 
   4  11  14    4.74    5.41   0 
   4  17  14   -0.37    5.62   0 
   4  18  14   -1.19    5.45   0 
   4  21  13    5.47    5.47   0 
   5  -7  -5  234.05    9.85   0 
   5  -6 -23   -0.04    7.44   0 
   5  -6  -1   88.25    9.16   0 
   5  -5 -26   -0.14    5.35   0 
   5  -4 -28   11.42    6.12   0 
   5   1  10   63.56   12.53   0 
   5   5  13    5.21    7.62   0 
   5   7  14   22.61    7.56   0 
   5  10  15   13.44    7.24   0 
   5  11  15   53.14    6.09   0 
   5  17  15    7.59    5.68   0 
   5  18  15    1.14    5.57   0 
   6  -8 -19    8.78    5.52   0 
   6  -8 -18   17.48    5.39   0 
   6  -8  -6   10.27    6.37   0 
   6  -7 -23   -1.34    5.72   0 
   6  -7  -2  156.69    8.99   0 
   6  -6 -25   35.55    7.30   0 
   6  -6   1  124.04    8.84   0 
   6  -5 -28    9.61    5.70   0 
   6  -5   3    8.39    9.23   0 
   6   2  12    9.70    9.07   0 
   6   5  14    2.94    7.43   0 
   6   7  15   69.41    8.01   0 
   6  10  16    8.65    6.76   0 
   6  11  16   16.03    5.76   0 
   6  16  16   -0.58    5.77   0 
   6  18  16    3.41    6.03   0 
   7  -9 -17    0.20    5.31   0 
   7  -9 -16   38.23    5.94   0 
   7  -9 -15   15.03    5.75   0 
   7  -9 -10   54.04    7.06   0 
   7  -9  -9   47.20    6.04   0 
   7  -9  -8   12.02    5.79   0 
   7  -8 -22   -2.32    5.54   0 
   7  -8 -21   34.22    7.02   0 
   7  -8  -3  119.83    7.68   0 
   7  -7 -25   21.35    6.23   0 
   7  -7   0    2.49    6.70   0 
   7  -6 -27    3.11    7.15   0 
   7   2  13  160.43   13.02   0 
   7  11  17   -3.54    6.95   0 
   7  12  17    4.55    5.83   0 
   7  13  17   -0.97    6.03   0 
   7  14  17    7.51    5.75   0 
   7  15  17    3.63    5.71   0 
   7  16  17    4.88    5.73   0 
   7  17  17    5.12    5.94   0 
   8  -9 -20   13.35    5.79   0 
   8  -9  -5    5.39    5.71   0 
   8  -8 -24    9.88    5.76   0 
   8  -8  -1   -2.01    6.13   0 
   8  -7   2   85.52    7.37   0 
   8  -6   4   77.34    7.53   0 
   8   8  17    4.52    6.86   0 
   8  13  18    2.02    6.83   0 
   8  14  18   -0.76    6.88   0 
   8  15  18    5.29    7.31   0 
   8  16  18    7.21    7.29   0 
   9 -10 -18    5.48    5.46   0 
   9 -10 -17    1.56    5.03   0 
   9 -10  -8    4.67    5.34   0 
   9 -10  -7    8.89    5.51   0 
   9  -9 -22    5.93    5.30   0 
   9  -9  -2   51.97    6.93   0 
   9  -8 -26    2.62    6.00   0 
   9  -8   1    6.55    6.13   0 
   9  -7   3  132.64    9.20   0 
   9   6  17    8.29    8.24   0 
   9   9  18   15.15    7.00   0 
  10 -11 -13    2.80    5.37   0 
  10 -11 -12    9.13    5.44   0 
  10 -10 -21    2.49    4.98   0 
  10 -10 -20    9.79    5.20   0 
  10 -10  -4    5.11    5.54   0 
  10  -9 -24   -0.76    5.56   0 
  10  -8   2    2.26    7.08   0 
  10   3  16   62.07    9.67   0 
  10   7  18   40.21    7.80   0 
  10  11  19   -3.42    6.12   0 
  10  12  19   21.07    5.66   0 
  11 -11 -18    9.15    5.32   0 
  11 -11 -17    0.74    5.16   0 
  11 -11  -8   -0.28    5.66   0 
  11 -11  -7    2.99    5.77   0 
  11 -10 -23    2.34    5.39   0 
  11 -10 -22    6.18    5.20   0 
  11 -10  -2    2.46    5.79   0 
  11  -9   1   16.87    5.42   0 
  11  -6   7   31.03    9.43   0 
  11  -4  10   11.70   10.50   0 
  11   2  16   -0.20    9.67   0 
  11   8  19    5.28    7.78   0 
  12 -11 -20    6.90    5.53   0 
  12 -11 -19    6.75    5.32   0 
  12 -11  -5    8.22    5.82   0 
  12 -10  -1    6.02    5.48   0 
  12  -9   2   12.53    5.65   0 
  12  10  20    2.54    6.66   0 
  12  11  20    1.06    7.31   0 
  13 -12 -16   14.73    5.33   0 
  13 -12 -15   19.07    5.13   0 
  13 -12 -14    1.27    5.33   0 
  13 -12 -13    4.42    5.63   0 
  13 -12 -12    6.17    5.28   0 
  13 -12 -11   11.20    5.28   0 
  13 -12 -10    5.47    5.34   0 
  13 -12  -9    5.57    5.48   0 
  13 -11 -21    2.35    5.32   0 
  13 -11  -3    1.22    5.26   0 
  13  -9   3   -2.18    5.87   0 
  13  -8   5    5.03    7.07   0 
  13  -7   7    1.08    6.93   0 
  13  -5  10    3.77    8.85   0 
  13   8  20    2.63    8.20   0 
  14 -12 -19   12.19    5.52   0 
  14 -12 -18    0.79    5.48   0 
  14 -12 -17    7.78    5.62   0 
  14 -12  -8    9.45    6.34   0 
  14 -12  -7   36.09    5.85   0 
  14 -12  -6   21.63    5.94   0 
  14 -11  -2   19.24    5.44   0 
  14  -9   4   23.28    5.94   0 
  14  -8   6   28.60    7.18   0 
  14  -3  13    9.34    9.83   0 
  14   7  20   14.05    8.47   0 
  15 -12  -5    3.76    5.28   0 
  15 -11  -1  104.59    6.47   0 
  15 -10   2   24.91    6.95   0 
  15   2  18   56.32   15.45   0 
  15   6  20    8.03    8.14   0 
  15   9  21    5.74    8.24   0 
  16 -13 -15    3.75    5.40   0 
  16 -13 -14    1.02    5.44   0 
  16 -13 -13    6.94    5.41   0 
  16 -13 -11   20.20    5.78   0 
  16 -13 -10   -3.21    5.19   0 
  16 -12  -4   20.08    5.94   0 
  16 -12  -3    6.72    5.64   0 
  16 -11   0   35.84    6.54   0 
  16 -10   3   25.92    6.37   0 
  16  -9   5    1.31    6.80   0 
  16  -8   7    2.80    7.14   0 
  17 -13 -14    1.18    5.58   0 
  17 -13 -13   -4.24    5.44   0 
  17 -13 -12    9.59    5.56   0 
  17 -13 -11    7.08    5.53   0 
  17 -13 -10    6.53    5.60   0 
  17 -13  -9    8.11    5.75   0 
  17 -13  -8    0.46    5.39   0 
  17 -12  -3   -1.45    5.60   0 
  17 -11   1    2.82    5.90   0 
  17  -5  12   13.17    8.38   0 
  18 -13  -9   33.86    5.76   0 
  18 -13  -8    0.50    5.27   0 
  18 -13  -7    0.76    5.11   0 
  18 -12  -2    2.50    5.70   0 
  18 -11   1    6.46    6.95   0 
  18 -10   4    6.86    5.52   0 
  18  -9   6   12.28    6.76   0 
  18  -8   8   -3.16    6.63   0 
  18  -6  11   65.63    8.24   0 
  18   4  20    1.98   12.18   0 
  19 -13  -7    7.58    5.27   0 
  19 -13  -6    0.53    5.08   0 
  19 -12  -2   13.19    7.42   0 
  19 -12  -1   11.89    6.06   0 
  19 -11   2    3.48    5.70   0 
  19 -10   4    2.33    6.22   0 
  19  -8   8    2.05    6.91   0 
  20 -13  -6    2.84    5.45   0 
  20 -13  -5    7.96    5.92   0 
  20 -12  -1    3.00    5.85   0 
  20 -11   2   20.63    6.20   0 
  20  -7  10    4.88    7.18   0 
  21 -12  -1   -0.14    5.97   0 
  21 -11   2    0.06    7.15   0 
  21 -10   5    4.29    5.57   0 
  21  -7  10   -1.88    7.39   0 
  22 -10   5    6.90    5.16   0 
  22  -9   7   -1.03    6.01   0 
  22  -7  10    6.83    8.34   0 
  -6  10 -14    1.86    8.82   0 
  -6  10 -13    2.04    7.80   0 
  -6  10 -12    0.96    7.87   0 
  -6  10 -11    4.02    7.69   0 
  -6  10 -10    6.49    8.16   0 
  -6  11 -16   21.52    8.60   0 
  -6  11  -9   16.59    7.69   0 
  -6  11  -8  102.34    8.90   0 
  -6  12 -17    5.08    7.92   0 
  -6  12  -8   -0.03    5.96   0 
  -6  13 -18    6.32    8.91   0 
  -6  13  -7    8.04    5.75   0 
  -6  14 -18    7.46    7.56   0 
  -6  14  -7    8.11    5.79   0 
  -6  14  -6    3.31    6.78   0 
  -6  15 -18    8.39    7.35   0 
  -6  15  -7    8.12    5.60   0 
  -6  15  -6   -1.65    6.62   0 
  -6  16 -18    5.48    6.92   0 
  -6  16  -7    7.55    5.68   0 
  -6  16  -6    7.62    6.79   0 
  -6  17 -18    3.16    8.58   0 
  -6  17 -17    0.58    7.19   0 
  -6  17  -8    6.44    5.37   0 
  -6  17  -7    5.35    7.27   0 
  -6  18 -17   -0.05    7.28   0 
  -6  18 -16   11.19    7.61   0 
  -6  18 -15   -0.69    5.84   0 
  -6  18 -10    3.99    5.15   0 
  -6  18  -9    6.38    5.73   0 
  -6  18  -8   16.15    7.83   0 
  -6  19 -14    6.13    7.52   0 
  -6  19 -13    4.36    5.82   0 
  -6  19 -12    5.06    5.32   0 
  -6  19 -11   -2.86    5.34   0 
  -6  19 -10    4.03    6.89   0 
  -6  19  -9    1.45    7.25   0 
  -5   6 -14   15.78   13.63   0 
  -5   6 -12    2.62    9.98   0 
  -5   6 -11   16.29   10.81   0 
  -5   7  -7   14.06    8.08   0 
  -5   8  -5   60.30    8.32   0 
  -5   9  -4  732.88   14.07   0 
  -5  10  -3   28.90    6.61   0 
  -5  13 -23    6.12   10.30   0 
  -5  13  -2    2.17    5.98   0 
  -5  18  -3    6.87    5.57   0 
  -5  18  -2   24.55    5.90   0 
  -5  19  -3    8.62    5.42   0 
  -5  20  -4   44.22    6.44   0 
  -5  21  -6   -2.57    5.69   0 
  -5  21  -5    1.67    5.67   0 
  -5  22  -8    6.76    5.78   0 
  -5  22  -7    3.54    6.20   0 
  -5  22  -6    5.08    6.95   0 
  -4   5  -5    0.94    9.71   0 
  -4   7  -2   -0.19    7.26   0 
  -4   9   0  205.20    9.38   0 
  -4  11   1   12.24    6.13   0 
  -4  14   2   12.84    5.53   0 
  -4  15   2   20.66    6.29   0 
  -4  17   1   16.22    5.78   0 
  -4  18   1   -0.35    5.26   0 
  -4  19   1    6.29    5.12   0 
  -4  21  -1   -4.46    5.00   0 
  -4  22  -2    7.17    5.32   0 
  -4  23  -4    7.23    5.66   0 
  -4  23  -3    9.04    5.61   0 
  -3   2 -15   -0.05   10.65   0 
  -3   3 -19   11.56   10.73   0 
  -3   4 -21    3.14   10.25   0 
  -3   8   2   39.33    8.06   0 
  -3  10   3   32.61    6.93   0 
  -3  12   4    2.04    5.67   0 
  -3  13   4   17.43    5.57   0 
  -3  14   4   61.89    6.00   0 
  -3  15   4   -0.93    5.75   0 
  -3  16   4    3.89    5.49   0 
  -3  17   4    6.90    5.62   0 
  -3  18   4   15.47    5.56   0 
  -3  20   3    2.52    5.27   0 
  -3  21   2    3.57    5.46   0 
  -3  22   1   -0.82    5.19   0 
  -3  23   0   -3.37    4.93   0 
  -2   0 -13    4.88    9.91   0 
  -2   0 -12  113.22   12.78   0 
  -2   0 -11    5.56    9.38   0 
  -2   3 -23   -2.63    8.35   0 
  -2   5   2  174.71   13.19   0 
  -2   6   3 1393.56   20.74   0 
  -2   9   5   17.28    7.04   0 
  -2  11   6  119.47    7.19   0 
  -2  12   6   25.18    5.80   0 
  -2  16   6   -1.05    5.20   0 
  -2  17   6    6.81    5.47   0 
  -2  18   6   24.96    5.68   0 
  -2  20   5    1.57    5.27   0 
  -2  22   4    6.10    5.15   0 
  -2  23   3    8.04    5.42   0 
  -1  -1 -17   98.60    9.45   0 
  -1  -1  -7 1234.22   29.36   0 
  -1   3 -26    0.28    8.32   0 
  -1   4 -27    3.95    9.14   0 
  -1   6 -29    1.46    8.99   0 
  -1   7   6  911.04   15.62   0 
  -1  13   8    2.27    5.51   0 
  -1  14   8   11.47    5.51   0 
  -1  15   8   36.48    6.13   0 
  -1  18   8    8.22    5.65   0 
  -1  20   7   12.27    5.46   0 
  -1  22   6   -2.61    5.61   0 
  -1  23   5    3.73    5.52   0 
   0   0 -24   41.89    7.64   0 
   0   2 -27   27.95    8.85   0 
   0   6   7  348.14   11.49   0 
   0  10   9    4.43    6.14   0 
   0  13  10   -3.44    5.45   0 
   0  14  10   28.12    6.28   0 
   0  15  10    3.40    5.64   0 
   0  16  10   64.03    6.04   0 
   0  19   9    0.59    5.29   0 
   0  20   9   -0.08    5.24   0 
   0  21   8    2.15    5.38   0 
   0  22   8   10.45    5.66   0 
   0  23   7   -0.80    5.82   0 
   1  -4 -14    9.56    5.86   0 
   1  -4 -13    7.03    6.22   0 
   1  -3 -19    2.57    7.09   0 
   1   1 -28    0.68    7.14   0 
   1   2 -29    0.94    8.44   0 
   1   3 -30    5.91    8.25   0 
   1   5   8   22.00    7.63   0 
   1   8  10   30.65    8.04   0 
   1  11  11   19.62    6.26   0 
   1  12  11    6.15    5.66   0 
   1  16  11    7.07    5.39   0 
   1  17  11    2.80    5.30   0 
   1  18  11    5.95    5.07   0 
   1  20  10    3.03    5.01   0 
   1  22   9    2.80    5.66   0 
   2  -5 -14    1.02    6.11   0 
   2  -5 -12    2.93    5.81   0 
   2  -5 -11   27.48    6.77   0 
   2  -5 -10   -2.41    6.41   0 
   2  -4 -20    0.22    5.58   0 
   2  -4  -4   44.15   11.64   0 
   2  -3 -23    1.88    5.76   0 
   2  -2 -25    7.58    6.75   0 
   2  -1 -27    0.99    6.52   0 
   2   2   7   11.96   11.26   0 
   2   3   8    7.13   10.07   0 
   2  10  12   54.24    6.76   0 
   2  18  12   37.75    5.76   0 
   2  19  12   15.35    5.29   0 
   2  21  11    2.47    5.56   0 
   2  22  11    2.59    5.53   0 
   3  -6 -14    4.36    5.96   0 
   3  -6 -13   18.73    6.61   0 
   3  -6 -12  129.58    7.96   0 
   3  -6 -11    2.57    6.20   0 
   3  -5 -20   36.41    5.99   0 
   3  -5  -4   95.70   10.85   0 
   3  -4 -23    9.51    5.46   0 
   3  -3 -25   21.32    6.64   0 
   3  -2 -27    8.31    6.95   0 
   3  -1 -29   21.65    6.69   0 
   3   0 -30    2.41    7.02   0 
   3   9  13    6.16    6.71   0 
   3  10  13   22.89    5.30   0 
   3  14  14    6.96    6.65   0 
   3  15  14    2.93    7.12   0 
   3  19  13   -0.13    4.93   0 
   3  20  13    2.78    5.81   0 
   4  -6 -19   33.43    5.93   0 
   4  -6  -5   14.97    8.37   0 
   4  -5 -23    4.65    5.85   0 
   4  -4 -25    0.65    6.70   0 
   4  -3 -27   10.45    6.69   0 
   4  -2 -29    3.25    7.21   0 
   4   5  12   41.63    6.93   0 
   4   9  14   12.08    5.88   0 
   4  13  15   19.66    6.84   0 
   4  14  15    7.48    6.92   0 
   4  15  15    1.09    5.65   0 
   4  16  15    8.83    6.63   0 
   4  19  14    5.77    5.92   0 
   4  20  14    9.68    5.86   0 
   5  -7 -19   76.40    6.13   0 
   5  -7 -18    1.33    5.62   0 
   5  -7  -6  676.24   13.15   0 
   5  -6 -22   10.35    7.89   0 
   5  -6  -2    6.05   10.08   0 
   5  -5   1    7.77    8.45   0 
   5  -4 -27    6.84    6.81   0 
   5  -4   3   61.25   11.70   0 
   5  -3 -29   -1.59    5.96   0 
   5   2  11   28.59   10.16   0 
   5   9  15   15.32    5.95   0 
   5  14  16    4.42    7.11   0 
   5  15  16    6.66    6.88   0 
   5  19  15    2.52    5.61   0 
   5  20  15    7.02    6.18   0 
   6  -8 -17   -1.05    5.33   0 
   6  -8 -16   23.77    5.76   0 
   6  -8  -8   36.91    6.41   0 
   6  -8  -7    9.04    6.16   0 
   6  -7 -22   18.09    5.92   0 
   6  -7 -21   30.99    7.35   0 
   6  -5 -27    1.89    5.69   0 
   6  -4 -29    5.59    5.81   0 
   6   9  16   54.50    7.35   0 
   6  19  16    4.16    6.02   0 
   7  -9 -14   -1.99    5.84   0 
   7  -9 -13   11.87    5.49   0 
   7  -9 -12    6.74    5.46   0 
   7  -9 -11    6.36    5.40   0 
   7  -8 -20    0.58    5.60   0 
   7  -8  -4    4.23    6.27   0 
   7  -7 -24    4.71    5.77   0 
   7  -6 -26    6.32    6.96   0 
   7  -6   2    5.16    8.24   0 
   7  -4   6   -0.73    8.17   0 
   7   5  15   40.77    8.65   0 
   7   7  16   18.01    7.21   0 
   7  10  17   27.03    5.86   0 
   8  -9 -19    3.32    5.49   0 
   8  -9 -18   10.10    5.50   0 
   8  -9  -6   72.26    6.41   0 
   8  -8 -23    9.77    5.83   0 
   8  -8 -22    8.54    6.68   0 
   8  -7 -26   13.23    5.84   0 
   8  11  18    9.93    6.44   0 
   8  12  18    1.18    5.78   0 
   8  17  18    4.56    6.13   0 
   9 -10 -16    6.28    5.37   0 
   9 -10 -15   16.07    5.55   0 
   9 -10 -14   15.68    5.65   0 
   9 -10 -13    6.83    5.72   0 
   9 -10 -12   42.63    5.92   0 
   9 -10 -11   28.40    5.83   0 
   9 -10  -9    0.12    5.21   0 
   9  -9 -21    1.28    5.42   0 
   9  -9  -3   99.85    7.30   0 
   9  -8 -24   -3.19    6.87   0 
   9  -8   0    0.95    7.94   0 
   9   1  14   22.69   13.03   0 
   9   4  16   -0.23    7.41   0 
   9   8  18    3.22    7.16   0 
   9  13  19    4.21    6.49   0 
   9  14  19    2.73    6.83   0 
   9  16  19   -1.78    7.09   0 
  10 -10 -19    5.83    5.27   0 
  10 -10 -18    3.93    5.35   0 
  10 -10  -6    5.20    5.36   0 
  10 -10  -5   83.30    6.52   0 
  10  -9 -23    1.50    5.20   0 
  10  -9  -1   24.40    6.30   0 
  10  -7   4   10.02    7.14   0 
  10  -6   6   10.71    7.83   0 
  10  -4   9    3.83    9.62   0 
  10  10  19    5.77    5.37   0 
  11 -11 -15    9.65    5.29   0 
  11 -11 -14    5.81    5.17   0 
  11 -11 -13   -3.46    5.53   0 
  11 -11 -12    0.03    5.59   0 
  11 -11 -11    3.72    5.52   0 
  11 -11 -10    8.51    5.50   0 
  11 -11  -9   35.55    5.73   0 
  11 -10 -21    6.64    5.24   0 
  11 -10 -20    9.75    6.42   0 
  11 -10  -3    3.90    5.56   0 
  11  -9 -24   -5.15    5.96   0 
  11  -9   0   -3.32    7.29   0 
  11  -8   3   -2.16    5.19   0 
  11  -7   5   18.35    8.18   0 
  11  11  20   -1.35    6.84   0 
  11  12  20    7.30    7.07   0 
  11  13  20    9.51    5.69   0 
  11  14  20    6.88    5.91   0 
  12 -11 -18    1.61    5.27   0 
  12 -11 -17    5.96    5.06   0 
  12 -11  -7   22.52    5.80   0 
  12 -11  -6  140.52    7.18   0 
  12 -10 -23   -2.37    5.56   0 
  12 -10 -22    0.57    5.24   0 
  12 -10  -2   23.85    5.75   0 
  12  -8   4    5.08    5.38   0 
  12  -7   6   25.74    7.93   0 
  12   9  20    5.21    7.17   0 
  13 -11 -20    0.21    5.55   0 
  13 -11 -19    6.69    5.54   0 
  13 -11  -5   25.86    5.71   0 
  13 -11  -4   12.71    5.62   0 
  13 -10   0    1.17    5.56   0 
  14 -12 -16   -0.23    5.45   0 
  14 -12 -15    8.91    5.21   0 
  14 -12 -14   -2.37    5.50   0 
  14 -12 -13   10.70    5.13   0 
  14 -12 -12    3.98    5.40   0 
  14 -12 -11    8.97    5.22   0 
  14 -12 -10   24.75    5.44   0 
  14 -12  -9    1.86    5.12   0 
  14 -11  -3    0.33    5.26   0 
  14 -10   1   71.57    6.41   0 
  14  -6   9  138.42    9.84   0 
  14  10  21   -2.96    7.20   0 
  15 -12 -18    3.85    5.57   0 
  15 -12 -17   -3.31    5.42   0 
  15 -12 -16   12.98    5.66   0 
  15 -12  -8    3.80    5.24   0 
  15 -12  -7   16.37    5.62   0 
  15 -12  -6    3.98    5.52   0 
  15 -11  -2    5.51    5.44   0 
  15  -9   4  145.87    8.45   0 
  15  -8   6    8.85    6.88   0 
  15  -7   8    9.67    7.10   0 
  15  -5  11   13.38    8.36   0 
  16 -12  -6   -0.03    5.22   0 
  16 -12  -5    5.83    5.30   0 
  16 -11  -1   25.88    6.34   0 
  16 -10   2   25.86    7.13   0 
  16  -6  10    2.31    6.96   0 
  16   3  19    7.57   11.66   0 
  16   5  20    5.21    9.35   0 
  17 -12  -4   15.24    6.04   0 
  17 -11   0   -3.20    5.77   0 
  17 -10   3   12.78    6.10   0 
  17  -9   5    3.42    6.56   0 
  17  -8   7    0.85    6.76   0 
  17  -7   9    4.77    7.07   0 
  17  -4  13   32.99    9.12   0 
  17  -3  14    2.16    9.93   0 
  17  -2  15    2.38   11.59   0 
  18 -13 -12    4.46    5.53   0 
  18 -13 -11    7.83    5.49   0 
  18 -13 -10    6.11    5.56   0 
  18 -12  -4    7.70    6.27   0 
  18 -12  -3   15.32    5.86   0 
  18 -10   3   53.59    7.81   0 
  18  -5  12    4.74    8.57   0 
  19 -13 -10   -0.52    5.54   0 
  19 -13  -9   -2.47    5.55   0 
  19 -13  -8    3.97    5.19   0 
  19 -12  -3   23.72    5.96   0 
  19 -11   1   40.17    6.16   0 
  19  -9   6    6.04    5.20   0 
  19  -6  11   -1.52    7.26   0 
  20 -13  -7    1.25    4.98   0 
  20 -12  -3    4.06    7.07   0 
  20 -12  -2    7.27    5.73   0 
  20 -11   1    5.69    7.76   0 
  20 -10   4    5.37    5.77   0 
  20  -9   6   12.96    6.70   0 
  20  -8   8    5.78    6.72   0 
  20  -6  11    2.60    8.19   0 
  21 -12  -2    4.21    6.00   0 
  21 -11   1   10.67    7.19   0 
  21 -10   4   16.75    7.70   0 
  21  -9   6   -2.35    7.36   0 
  21  -8   8   -0.17    7.14   0 
  22 -10   4    7.63    6.95   0 
  22  -8   8   -0.83    6.87   0 
  -6  10 -16    2.83    8.80   0 
  -6  10 -15   33.27    8.77   0 
  -6  11 -17    4.25    7.93   0 
  -6  11  -7   14.39    7.89   0 
  -6  12 -18    0.56    7.88   0 
  -6  12  -6    3.95    7.11   0 
  -6  13 -19    7.25    9.44   0 
  -6  13  -6    8.87    5.78   0 
  -6  13  -5   25.04    7.50   0 
  -6  14 -19    6.29    8.37   0 
  -6  14  -5   15.59    6.01   0 
  -6  15 -19    4.35    7.02   0 
  -6  15  -5   11.49    5.88   0 
  -6  16 -19   18.22    7.50   0 
  -6  16  -5    4.07    5.56   0 
  -6  17 -19    5.98    8.31   0 
  -6  17  -6   10.94    5.78   0 
  -6  18 -18    1.03    7.44   0 
  -6  18  -7    3.43    6.21   0 
  -6  18  -6   10.85    6.36   0 
  -6  19 -17   -0.48    6.87   0 
  -6  19 -16    4.34    5.46   0 
  -6  19  -8    1.03    5.98   0 
  -6  19  -7   14.19    5.86   0 
  -6  20 -14    3.32    5.61   0 
  -6  20 -13   -3.99    5.89   0 
  -6  20 -12   -0.36    5.92   0 
  -6  20 -11    5.94    5.99   0 
  -6  20 -10    7.27    5.59   0 
  -6  20  -9   -1.54    6.26   0 
  -6  20  -8    5.43    7.08   0 
  -6  21 -12   -0.44    7.02   0 
  -6  21 -11    6.70    6.87   0 
  -5   6 -10   -0.88    9.13   0 
  -5  11  -2   45.12    6.97   0 
  -5  12 -23    0.79   11.43   0 
  -5  12  -1   30.59    6.45   0 
  -5  13  -1   15.32    6.23   0 
  -5  14  -1    4.83    5.68   0 
  -5  15  -1   91.44    6.69   0 
  -5  16  -1   28.72    5.71   0 
  -5  17  -1   -0.61    5.55   0 
  -5  18  -1    2.87    5.45   0 
  -5  19  -2    1.63    5.81   0 
  -5  20  -3   22.38    5.69   0 
  -5  20  -2   -4.31    5.32   0 
  -5  21  -4    9.29    5.53   0 
  -5  21  -3    6.96    5.40   0 
  -5  22  -5    0.81    6.00   0 
  -5  22  -4    5.33    7.29   0 
  -5  23  -6    3.29    6.15   0 
  -4  10   1   22.20    6.60   0 
  -4  12   2   19.56    6.37   0 
  -4  13   2   -0.64    6.11   0 
  -4  17   2   16.50    5.66   0 
  -4  18   2   65.82    6.02   0 
  -4  19   2   18.17    5.22   0 
  -4  20   1    6.83    5.31   0 
  -4  21   0    1.94    5.16   0 
  -4  22  -1    2.35    5.45   0 
  -4  22   0   10.86    5.60   0 
  -4  23  -2    1.81    5.49   0 
  -4  23  -1    5.65    7.04   0 
  -3   9   3    4.78    7.12   0 
  -3  10   4    5.29    6.30   0 
  -3  11   4   27.50    6.29   0 
  -3  13   5   13.76    5.59   0 
  -3  14   5    4.80    5.70   0 
  -3  15   5    9.60    6.06   0 
  -3  16   5  248.68    8.03   0 
  -3  17   5    7.33    5.53   0 
  -3  19   4    8.06    5.44   0 
  -3  20   4    0.67    5.21   0 
  -3  21   3    7.98    5.25   0 
  -3  22   2    0.69    5.49   0 
  -3  23   1    8.82    5.59   0 
  -3  23   2   11.66    5.45   0 
  -2   1 -18    6.13    9.38   0 
  -2   2 -21    1.67    8.66   0 
  -2   7   4    5.28    8.42   0 
  -2   8   5   43.46    8.02   0 
  -2  10   6   -0.72    6.25   0 
  -2  13   7   26.22    5.72   0 
  -2  14   7   -1.14    5.24   0 
  -2  16   7   98.73    6.67   0 
  -2  18   7    4.95    6.68   0 
  -2  19   6    5.70    5.29   0 
  -2  20   6    0.42    5.21   0 
  -2  21   5    6.28    5.13   0 
  -2  22   5   26.73    5.91   0 
  -2  23   4    0.91    5.51   0 
  -1  -1 -16   41.91    8.39   0 
  -1   0 -20    1.87    7.09   0 
  -1   2 -24    3.57    7.92   0 
  -1   5 -28   -0.79    9.33   0 
  -1   8   7   17.38    7.23   0 
  -1  10   8    6.05    6.05   0 
  -1  14   9   12.19    6.07   0 
  -1  15   9    9.29    5.83   0 
  -1  16   9    5.96    5.51   0 
  -1  19   8   -2.81    5.29   0 
  -1  20   8    1.08    5.13   0 
  -1  21   7    3.85    5.50   0 
  -1  22   7    0.64    5.38   0 
  -1  23   6    8.32    5.59   0 
   0  -2 -18    2.23    6.21   0 
   0  -1 -21    1.41    7.45   0 
   0   1 -25    1.11    8.09   0 
   0   3 -28    4.17    8.02   0 
   0   4 -29   16.14    8.45   0 
   0   7   8    5.90    7.11   0 
   0   9   9    4.58    6.48   0 
   0  11  10    0.59    5.99   0 
   0  12  10   -6.29    5.64   0 
   0  17  10    5.71    5.48   0 
   0  18  10    5.83    5.27   0 
   0  19  10    4.75    5.31   0 
   0  21   9    6.38    5.47   0 
   0  23   8    3.73    5.43   0 
   1  -3 -18    2.68    7.49   0 
   1  -3  -5   22.39   11.26   0 
   1  -2 -22    3.38    5.71   0 
   1  -1 -24   41.73    7.84   0 
   1   0 -26    4.02    7.51   0 
   1   1   4    8.63   16.89   0 
   1  14  12   -3.95    5.65   0 
   1  15  12    2.39    5.50   0 
   1  16  12    6.67    5.37   0 
   1  19  11   -1.89    5.36   0 
   1  20  11    2.43    5.55   0 
   1  22  10   -0.63    5.25   0 
   2  -4 -19   50.34    6.45   0 
   2  -3 -22    7.20    6.98   0 
   2  -2   1   30.13   15.34   0 
   2   0 -28    2.33    6.96   0 
   2   4   9   21.82    9.01   0 
   2   7  11    1.59    6.26   0 
   2   9  12   45.30    6.64   0 
   2  12  13   51.87    7.39   0 
   2  14  13   37.47    6.01   0 
   2  15  13   12.43    5.62   0 
   2  16  13   -2.14    5.45   0 
   2  17  13    4.42    5.49   0 
   2  20  12    9.69    5.62   0 
   2  21  12    5.12    5.39   0 
   3  -5 -19    1.11    5.87   0 
   3  -5 -18    7.09    6.91   0 
   3  -5  -5   35.70    9.72   0 
   3  -4 -22   25.75    7.15   0 
   3  -3   1  391.37   20.73   0 
   3  -1 -28   -0.89    7.25   0 
   3  12  14   13.10    5.74   0 
   3  13  14    6.18    5.85   0 
   3  16  14   18.26    5.69   0 
   3  17  14   31.32    5.53   0 
   3  18  14   13.64    5.10   0 
   3  19  14    2.67    6.67   0 
   3  21  13    0.19    5.54   0 
   4  -6 -17    1.73    6.26   0 
   4  -6  -6  135.15    9.24   0 
   4  -5 -22    7.68    5.54   0 
   4  -4   1  608.64   18.10   0 
   4  -3   3   16.79   13.54   0 
   4   6  13   74.53    8.34   0 
   4   8  14   36.96    7.85   0 
   4  11  15   26.95    7.18   0 
   4  12  15   18.94    5.50   0 
   4  17  15   -0.70    4.99   0 
   4  18  15    0.72    4.80   0 
   4  19  15    3.58    5.26   0 
   5  -7 -17   14.78    5.65   0 
   5  -7 -16    3.63    5.39   0 
   5  -7  -8   12.33    6.60   0 
   5  -7  -7   11.61    6.84   0 
   5  -6 -21   -0.89    5.42   0 
   5  -5 -24    9.86    6.80   0 
   5  -3 -28    5.14    6.72   0 
   5   3  12   21.61    8.21   0 
   5   6  14   16.14    7.94   0 
   5   8  15   14.24    7.45   0 
   5  11  16    2.17    6.78   0 
   5  12  16    4.04    5.62   0 
   5  13  16   52.76    6.76   0 
   5  17  16   14.48    6.16   0 
   5  18  16   -2.53    5.44   0 
   5  19  16    6.10    6.89   0 
   6  -8 -15    9.01    5.75   0 
   6  -8 -14   14.38    5.59   0 
   6  -8 -13    3.04    5.57   0 
   6  -8 -12    3.64    5.38   0 
   6  -8 -11    0.52    5.61   0 
   6  -8 -10    0.73    5.66   0 
   6  -8  -9    4.10    5.81   0 
   6  -7 -20   13.63    5.42   0 
   6  -7  -3    4.23    7.16   0 
   6  -6 -24    6.12    5.51   0 
   6  -5 -26    2.09    5.91   0 
   6  -4 -28   -0.06    5.52   0 
   6   6  15    2.57    7.46   0 
   6  12  17    2.27    7.12   0 
   6  13  17    7.21    5.40   0 
   6  14  17    3.64    5.72   0 
   6  15  17    5.94    5.74   0 
   6  16  17    3.72    5.89   0 
   6  17  17    2.59    5.96   0 
   6  18  17   -5.11    5.69   0 
   7  -8 -19   17.05    5.60   0 
   7  -8 -18    3.61    5.43   0 
   7  -8  -5   -1.82    6.17   0 
   7  -7 -23    1.07    5.57   0 
   7  -7  -1  598.82   12.98   0 
   7  -6 -25   -4.02    7.02   0 
   7  -5 -28   -0.20    5.83   0 
   7  -5   4   21.09    8.82   0 
   7   3  14    6.46    9.22   0 
   7   9  17    1.90    5.76   0 
   7  13  18    6.47    6.94   0 
   7  14  18   12.77    5.93   0 
   7  15  18    1.92    5.70   0 
   7  16  18    9.23    5.80   0 
   7  17  18    5.93    7.19   0 
   8  -9 -17   31.13    5.61   0 
   8  -9 -15   10.65    5.76   0 
   8  -9 -14   47.66    7.57   0 
   8  -9  -9   10.18    5.31   0 
   8  -9  -8   50.75    5.91   0 
   8  -9  -7   -2.21    5.47   0 
   8  -8 -21   -1.73    5.31   0 
   8  -8  -2   28.39    6.56   0 
   8  -7 -25   16.21    6.28   0 
   8  -7   1    0.11    6.05   0 
   8  -6 -27    5.89    5.81   0 
   8  -4   7   64.86   11.23   0 
   8   5  16   24.46    7.74   0 
   8   7  17    4.06    6.86   0 
   8  10  18    1.49    5.68   0 
   9  -9 -20    5.29    5.26   0 
   9  -9 -19    7.97    5.69   0 
   9  -9  -4   15.87    6.30   0 
   9  -8 -23    8.64    5.40   0 
   9  -7 -26    6.06    6.02   0 
   9  -4   8    2.13    9.21   0 
   9  11  19   -0.50    6.32   0 
   9  12  19    0.52    5.42   0 
  10 -10 -17    3.14    5.16   0 
  10 -10 -16    0.37    5.20   0 
  10 -10 -15    5.04    5.24   0 
  10 -10 -14   10.79    7.03   0 
  10 -10  -9   43.30    6.44   0 
  10 -10  -8   -1.59    5.45   0 
  10 -10  -7    7.85    5.59   0 
  10  -9 -22   -0.03    4.92   0 
  10  -9 -21   12.16    5.30   0 
  10  -9  -2    3.07    6.07   0 
  10  -8 -25    4.99    5.78   0 
  10  -8   1   27.08    7.67   0 
  10   6  18    4.13    8.10   0 
  10   9  19    0.19    5.28   0
[truncated: 3,063,640 more chars]
